# Supplementary material for: CryoEM and computational modeling structural insights into the pH regulator NBCn1
Source: Nat Commun. 2025 Nov 11;16:9932. doi: 10.1038/s41467-025-64868-z (PMC12606367; doi:10.1038/s41467-025-64868-z)
Supplement: Supplementary file 7 — Supplementary Data 5 [file 41467_2025_64868_MOESM7_ESM.zip › 100ns_z_restr_MD_NBCn1_2NaCO3/hNBCn1_IF/z-restr_hNBCn1_IF_2NaCO3_first_step_44.pdb]

REMARK    GENERATED BY TRJCONV
TITLE     Title t= 4100.00000 step= 2050000
REMARK    THIS IS A SIMULATION BOX
CRYST1   93.738   93.738  101.771  90.00  90.00  90.00 P 1           1
MODEL        1
ATOM      1  N   LEU A 585      24.820  38.790  39.070  1.00  0.00           N
ATOM      2  HT1 LEU A 585      25.630  38.500  38.490  1.00  0.00           H
ATOM      3  HT2 LEU A 585      24.950  39.820  39.130  1.00  0.00           H
ATOM      4  HT3 LEU A 585      23.980  38.540  38.490  1.00  0.00           H
ATOM      5  CA  LEU A 585      24.940  38.210  40.420  1.00  0.00           C
ATOM      6  HA  LEU A 585      25.800  38.630  40.900  1.00  0.00           H
ATOM      7  CB  LEU A 585      23.670  38.660  41.170  1.00  0.00           C
ATOM      8  HB1 LEU A 585      23.730  38.430  42.260  1.00  0.00           H
ATOM      9  HB2 LEU A 585      22.710  38.300  40.730  1.00  0.00           H
ATOM     10  CG  LEU A 585      23.370  40.200  41.320  1.00  0.00           C
ATOM     11  HG  LEU A 585      24.350  40.730  41.280  1.00  0.00           H
ATOM     12  CD1 LEU A 585      22.410  40.720  40.190  1.00  0.00           C
ATOM     13 HD11 LEU A 585      22.320  41.820  40.340  1.00  0.00           H
ATOM     14 HD12 LEU A 585      21.410  40.250  40.310  1.00  0.00           H
ATOM     15 HD13 LEU A 585      22.790  40.540  39.160  1.00  0.00           H
ATOM     16  CD2 LEU A 585      22.720  40.610  42.700  1.00  0.00           C
ATOM     17 HD21 LEU A 585      23.230  40.190  43.600  1.00  0.00           H
ATOM     18 HD22 LEU A 585      21.800  39.990  42.700  1.00  0.00           H
ATOM     19 HD23 LEU A 585      22.430  41.680  42.810  1.00  0.00           H
ATOM     20  C   LEU A 585      25.060  36.710  40.560  1.00  0.00           C
ATOM     21  O   LEU A 585      26.120  36.290  40.210  1.00  0.00           O
ATOM     22  N   ILE A 586      24.080  35.920  41.030  1.00  0.00           N
ATOM     23  HN  ILE A 586      23.180  36.220  41.310  1.00  0.00           H
ATOM     24  CA  ILE A 586      24.250  34.500  41.320  1.00  0.00           C
ATOM     25  HA  ILE A 586      25.240  34.370  41.740  1.00  0.00           H
ATOM     26  CB  ILE A 586      23.090  34.060  42.230  1.00  0.00           C
ATOM     27  HB  ILE A 586      22.130  34.090  41.670  1.00  0.00           H
ATOM     28  CG2 ILE A 586      23.260  32.520  42.680  1.00  0.00           C
ATOM     29 HG21 ILE A 586      22.510  32.230  43.440  1.00  0.00           H
ATOM     30 HG22 ILE A 586      24.150  32.450  43.340  1.00  0.00           H
ATOM     31 HG23 ILE A 586      23.300  31.720  41.900  1.00  0.00           H
ATOM     32  CG1 ILE A 586      22.890  34.880  43.470  1.00  0.00           C
ATOM     33 HG11 ILE A 586      21.980  34.570  44.040  1.00  0.00           H
ATOM     34 HG12 ILE A 586      22.700  35.920  43.160  1.00  0.00           H
ATOM     35  CD  ILE A 586      24.000  34.830  44.540  1.00  0.00           C
ATOM     36  HD1 ILE A 586      23.780  35.400  45.470  1.00  0.00           H
ATOM     37  HD2 ILE A 586      24.960  35.290  44.240  1.00  0.00           H
ATOM     38  HD3 ILE A 586      24.190  33.770  44.810  1.00  0.00           H
ATOM     39  C   ILE A 586      24.150  33.710  39.980  1.00  0.00           C
ATOM     40  O   ILE A 586      24.870  32.730  39.750  1.00  0.00           O
ATOM     41  N   LEU A 587      23.380  34.220  39.020  1.00  0.00           N
ATOM     42  HN  LEU A 587      22.790  34.940  39.350  1.00  0.00           H
ATOM     43  CA  LEU A 587      23.460  33.780  37.620  1.00  0.00           C
ATOM     44  HA  LEU A 587      22.870  32.880  37.530  1.00  0.00           H
ATOM     45  CB  LEU A 587      22.720  34.730  36.590  1.00  0.00           C
ATOM     46  HB1 LEU A 587      23.090  35.760  36.800  1.00  0.00           H
ATOM     47  HB2 LEU A 587      21.670  34.740  36.980  1.00  0.00           H
ATOM     48  CG  LEU A 587      22.770  34.480  35.130  1.00  0.00           C
ATOM     49  HG  LEU A 587      23.830  34.540  34.820  1.00  0.00           H
ATOM     50  CD1 LEU A 587      22.220  33.090  34.800  1.00  0.00           C
ATOM     51 HD11 LEU A 587      21.170  33.060  35.200  1.00  0.00           H
ATOM     52 HD12 LEU A 587      22.860  32.290  35.220  1.00  0.00           H
ATOM     53 HD13 LEU A 587      22.170  32.910  33.700  1.00  0.00           H
ATOM     54  CD2 LEU A 587      22.020  35.560  34.260  1.00  0.00           C
ATOM     55 HD21 LEU A 587      20.930  35.640  34.480  1.00  0.00           H
ATOM     56 HD22 LEU A 587      22.150  35.200  33.220  1.00  0.00           H
ATOM     57 HD23 LEU A 587      22.430  36.580  34.210  1.00  0.00           H
ATOM     58  C   LEU A 587      24.930  33.620  37.100  1.00  0.00           C
ATOM     59  O   LEU A 587      25.360  32.580  36.530  1.00  0.00           O
ATOM     60  N   ASP A 588      25.860  34.610  37.400  1.00  0.00           N
ATOM     61  HN  ASP A 588      25.610  35.470  37.840  1.00  0.00           H
ATOM     62  CA  ASP A 588      27.210  34.370  37.040  1.00  0.00           C
ATOM     63  HA  ASP A 588      27.220  34.310  35.960  1.00  0.00           H
ATOM     64  CB  ASP A 588      27.950  35.720  37.390  1.00  0.00           C
ATOM     65  HB1 ASP A 588      29.030  35.710  37.130  1.00  0.00           H
ATOM     66  HB2 ASP A 588      27.840  35.760  38.490  1.00  0.00           H
ATOM     67  CG  ASP A 588      27.390  36.990  36.740  1.00  0.00           C
ATOM     68  OD1 ASP A 588      27.250  37.010  35.490  1.00  0.00           O
ATOM     69  OD2 ASP A 588      26.900  37.810  37.480  1.00  0.00           O
ATOM     70  C   ASP A 588      27.950  33.210  37.620  1.00  0.00           C
ATOM     71  O   ASP A 588      28.720  32.580  36.920  1.00  0.00           O
ATOM     72  N   ILE A 589      27.740  32.920  38.910  1.00  0.00           N
ATOM     73  HN  ILE A 589      27.190  33.500  39.510  1.00  0.00           H
ATOM     74  CA  ILE A 589      28.170  31.680  39.580  1.00  0.00           C
ATOM     75  HA  ILE A 589      29.230  31.510  39.440  1.00  0.00           H
ATOM     76  CB  ILE A 589      27.670  31.760  41.050  1.00  0.00           C
ATOM     77  HB  ILE A 589      26.560  31.690  41.150  1.00  0.00           H
ATOM     78  CG2 ILE A 589      28.310  30.620  41.850  1.00  0.00           C
ATOM     79 HG21 ILE A 589      27.980  29.630  41.470  1.00  0.00           H
ATOM     80 HG22 ILE A 589      27.970  30.580  42.900  1.00  0.00           H
ATOM     81 HG23 ILE A 589      29.410  30.700  41.750  1.00  0.00           H
ATOM     82  CG1 ILE A 589      28.040  33.080  41.750  1.00  0.00           C
ATOM     83 HG11 ILE A 589      27.770  34.020  41.220  1.00  0.00           H
ATOM     84 HG12 ILE A 589      29.150  33.100  41.830  1.00  0.00           H
ATOM     85  CD  ILE A 589      27.490  33.240  43.180  1.00  0.00           C
ATOM     86  HD1 ILE A 589      27.420  34.310  43.450  1.00  0.00           H
ATOM     87  HD2 ILE A 589      28.210  32.870  43.940  1.00  0.00           H
ATOM     88  HD3 ILE A 589      26.500  32.740  43.250  1.00  0.00           H
ATOM     89  C   ILE A 589      27.640  30.390  38.900  1.00  0.00           C
ATOM     90  O   ILE A 589      28.360  29.380  38.760  1.00  0.00           O
ATOM     91  N   LYS A 590      26.290  30.400  38.540  1.00  0.00           N
ATOM     92  HN  LYS A 590      25.650  31.060  38.920  1.00  0.00           H
ATOM     93  CA  LYS A 590      25.680  29.320  37.740  1.00  0.00           C
ATOM     94  HA  LYS A 590      25.670  28.420  38.340  1.00  0.00           H
ATOM     95  CB  LYS A 590      24.140  29.520  37.530  1.00  0.00           C
ATOM     96  HB1 LYS A 590      23.790  28.560  37.080  1.00  0.00           H
ATOM     97  HB2 LYS A 590      23.870  30.450  36.990  1.00  0.00           H
ATOM     98  CG  LYS A 590      23.440  29.520  38.940  1.00  0.00           C
ATOM     99  HG1 LYS A 590      23.940  30.310  39.550  1.00  0.00           H
ATOM    100  HG2 LYS A 590      23.630  28.520  39.390  1.00  0.00           H
ATOM    101  CD  LYS A 590      21.890  29.760  38.820  1.00  0.00           C
ATOM    102  HD1 LYS A 590      21.430  29.020  38.140  1.00  0.00           H
ATOM    103  HD2 LYS A 590      21.750  30.760  38.360  1.00  0.00           H
ATOM    104  CE  LYS A 590      21.230  29.820  40.150  1.00  0.00           C
ATOM    105  HE1 LYS A 590      21.880  30.490  40.750  1.00  0.00           H
ATOM    106  HE2 LYS A 590      21.110  28.790  40.580  1.00  0.00           H
ATOM    107  NZ  LYS A 590      19.810  30.290  39.950  1.00  0.00           N
ATOM    108  HZ1 LYS A 590      19.480  29.860  39.060  1.00  0.00           H
ATOM    109  HZ2 LYS A 590      19.780  31.330  39.910  1.00  0.00           H
ATOM    110  HZ3 LYS A 590      19.220  30.060  40.780  1.00  0.00           H
ATOM    111  C   LYS A 590      26.420  29.170  36.420  1.00  0.00           C
ATOM    112  O   LYS A 590      26.870  28.110  36.060  1.00  0.00           O
ATOM    113  N   ARG A 591      26.730  30.280  35.760  1.00  0.00           N
ATOM    114  HN  ARG A 591      26.290  31.130  36.030  1.00  0.00           H
ATOM    115  CA  ARG A 591      27.530  30.350  34.620  1.00  0.00           C
ATOM    116  HA  ARG A 591      27.010  29.650  33.970  1.00  0.00           H
ATOM    117  CB  ARG A 591      27.390  31.620  33.860  1.00  0.00           C
ATOM    118  HB1 ARG A 591      28.190  31.670  33.100  1.00  0.00           H
ATOM    119  HB2 ARG A 591      27.420  32.520  34.520  1.00  0.00           H
ATOM    120  CG  ARG A 591      26.080  31.700  33.120  1.00  0.00           C
ATOM    121  HG1 ARG A 591      25.270  31.580  33.860  1.00  0.00           H
ATOM    122  HG2 ARG A 591      26.100  30.860  32.400  1.00  0.00           H
ATOM    123  CD  ARG A 591      25.740  33.090  32.410  1.00  0.00           C
ATOM    124  HD1 ARG A 591      26.570  33.360  31.720  1.00  0.00           H
ATOM    125  HD2 ARG A 591      25.750  33.900  33.170  1.00  0.00           H
ATOM    126  NE  ARG A 591      24.440  33.070  31.680  1.00  0.00           N
ATOM    127  HE  ARG A 591      23.790  32.310  31.720  1.00  0.00           H
ATOM    128  CZ  ARG A 591      23.840  34.120  31.230  1.00  0.00           C
ATOM    129  NH1 ARG A 591      24.420  35.340  31.350  1.00  0.00           N
ATOM    130 HH11 ARG A 591      25.120  35.510  32.040  1.00  0.00           H
ATOM    131 HH12 ARG A 591      24.000  36.050  30.800  1.00  0.00           H
ATOM    132  NH2 ARG A 591      22.620  34.030  30.740  1.00  0.00           N
ATOM    133 HH21 ARG A 591      22.210  34.900  30.430  1.00  0.00           H
ATOM    134 HH22 ARG A 591      22.280  33.100  30.650  1.00  0.00           H
ATOM    135  C   ARG A 591      28.970  29.740  34.650  1.00  0.00           C
ATOM    136  O   ARG A 591      29.390  29.050  33.760  1.00  0.00           O
ATOM    137  N   LYS A 592      29.710  30.000  35.720  1.00  0.00           N
ATOM    138  HN  LYS A 592      29.310  30.660  36.350  1.00  0.00           H
ATOM    139  CA  LYS A 592      31.060  29.610  35.980  1.00  0.00           C
ATOM    140  HA  LYS A 592      31.440  29.380  34.990  1.00  0.00           H
ATOM    141  CB  LYS A 592      32.160  30.710  36.490  1.00  0.00           C
ATOM    142  HB1 LYS A 592      32.950  30.040  36.880  1.00  0.00           H
ATOM    143  HB2 LYS A 592      31.700  31.280  37.330  1.00  0.00           H
ATOM    144  CG  LYS A 592      32.870  31.560  35.470  1.00  0.00           C
ATOM    145  HG1 LYS A 592      33.780  31.050  35.080  1.00  0.00           H
ATOM    146  HG2 LYS A 592      33.370  32.360  36.060  1.00  0.00           H
ATOM    147  CD  LYS A 592      32.100  32.110  34.310  1.00  0.00           C
ATOM    148  HD1 LYS A 592      31.460  31.380  33.770  1.00  0.00           H
ATOM    149  HD2 LYS A 592      32.900  32.490  33.640  1.00  0.00           H
ATOM    150  CE  LYS A 592      31.250  33.380  34.620  1.00  0.00           C
ATOM    151  HE1 LYS A 592      31.870  34.030  35.270  1.00  0.00           H
ATOM    152  HE2 LYS A 592      30.330  33.090  35.180  1.00  0.00           H
ATOM    153  NZ  LYS A 592      30.900  34.060  33.410  1.00  0.00           N
ATOM    154  HZ1 LYS A 592      30.110  34.720  33.570  1.00  0.00           H
ATOM    155  HZ2 LYS A 592      30.610  33.340  32.730  1.00  0.00           H
ATOM    156  HZ3 LYS A 592      31.750  34.460  32.970  1.00  0.00           H
ATOM    157  C   LYS A 592      31.080  28.270  36.700  1.00  0.00           C
ATOM    158  O   LYS A 592      32.150  27.650  36.760  1.00  0.00           O
ATOM    159  N   ALA A 593      29.990  27.710  37.150  1.00  0.00           N
ATOM    160  HN  ALA A 593      29.150  28.250  37.100  1.00  0.00           H
ATOM    161  CA  ALA A 593      29.920  26.360  37.610  1.00  0.00           C
ATOM    162  HA  ALA A 593      30.590  26.390  38.450  1.00  0.00           H
ATOM    163  CB  ALA A 593      28.580  26.100  38.350  1.00  0.00           C
ATOM    164  HB1 ALA A 593      28.330  26.950  39.010  1.00  0.00           H
ATOM    165  HB2 ALA A 593      28.600  25.150  38.930  1.00  0.00           H
ATOM    166  HB3 ALA A 593      27.650  26.080  37.710  1.00  0.00           H
ATOM    167  C   ALA A 593      30.350  25.130  36.780  1.00  0.00           C
ATOM    168  O   ALA A 593      31.100  24.300  37.250  1.00  0.00           O
ATOM    169  N   PRO A 594      30.070  25.010  35.510  1.00  0.00           N
ATOM    170  CD  PRO A 594      28.930  25.660  34.940  1.00  0.00           C
ATOM    171  HD1 PRO A 594      29.030  26.750  34.720  1.00  0.00           H
ATOM    172  HD2 PRO A 594      28.010  25.590  35.580  1.00  0.00           H
ATOM    173  CA  PRO A 594      30.590  23.890  34.690  1.00  0.00           C
ATOM    174  HA  PRO A 594      30.630  22.960  35.250  1.00  0.00           H
ATOM    175  CB  PRO A 594      29.630  23.820  33.430  1.00  0.00           C
ATOM    176  HB1 PRO A 594      29.270  22.800  33.170  1.00  0.00           H
ATOM    177  HB2 PRO A 594      30.210  24.170  32.550  1.00  0.00           H
ATOM    178  CG  PRO A 594      28.550  24.860  33.680  1.00  0.00           C
ATOM    179  HG1 PRO A 594      28.410  25.520  32.800  1.00  0.00           H
ATOM    180  HG2 PRO A 594      27.590  24.350  33.820  1.00  0.00           H
ATOM    181  C   PRO A 594      32.000  24.120  34.240  1.00  0.00           C
ATOM    182  O   PRO A 594      32.420  23.480  33.290  1.00  0.00           O
ATOM    183  N   PHE A 595      32.810  25.030  34.880  1.00  0.00           N
ATOM    184  HN  PHE A 595      32.410  25.560  35.620  1.00  0.00           H
ATOM    185  CA  PHE A 595      34.240  25.130  34.520  1.00  0.00           C
ATOM    186  HA  PHE A 595      34.440  24.520  33.660  1.00  0.00           H
ATOM    187  CB  PHE A 595      34.730  26.570  34.230  1.00  0.00           C
ATOM    188  HB1 PHE A 595      35.810  26.580  33.970  1.00  0.00           H
ATOM    189  HB2 PHE A 595      34.590  27.260  35.080  1.00  0.00           H
ATOM    190  CG  PHE A 595      33.980  27.280  33.050  1.00  0.00           C
ATOM    191  CD1 PHE A 595      33.610  26.570  31.890  1.00  0.00           C
ATOM    192  HD1 PHE A 595      33.890  25.530  31.940  1.00  0.00           H
ATOM    193  CE1 PHE A 595      32.940  27.180  30.820  1.00  0.00           C
ATOM    194  HE1 PHE A 595      32.480  26.530  30.090  1.00  0.00           H
ATOM    195  CZ  PHE A 595      32.720  28.600  30.870  1.00  0.00           C
ATOM    196  HZ  PHE A 595      32.270  29.090  30.030  1.00  0.00           H
ATOM    197  CD2 PHE A 595      33.800  28.680  33.070  1.00  0.00           C
ATOM    198  HD2 PHE A 595      34.280  29.220  33.870  1.00  0.00           H
ATOM    199  CE2 PHE A 595      33.180  29.300  31.980  1.00  0.00           C
ATOM    200  HE2 PHE A 595      33.090  30.370  32.040  1.00  0.00           H
ATOM    201  C   PHE A 595      35.070  24.490  35.560  1.00  0.00           C
ATOM    202  O   PHE A 595      36.300  24.470  35.420  1.00  0.00           O
ATOM    203  N   PHE A 596      34.420  24.020  36.680  1.00  0.00           N
ATOM    204  HN  PHE A 596      33.420  24.050  36.640  1.00  0.00           H
ATOM    205  CA  PHE A 596      34.960  23.580  37.930  1.00  0.00           C
ATOM    206  HA  PHE A 596      35.470  24.490  38.210  1.00  0.00           H
ATOM    207  CB  PHE A 596      33.910  23.190  39.040  1.00  0.00           C
ATOM    208  HB1 PHE A 596      33.200  22.380  38.780  1.00  0.00           H
ATOM    209  HB2 PHE A 596      33.320  24.110  39.250  1.00  0.00           H
ATOM    210  CG  PHE A 596      34.600  22.910  40.330  1.00  0.00           C
ATOM    211  CD1 PHE A 596      35.230  24.060  41.000  1.00  0.00           C
ATOM    212  HD1 PHE A 596      35.320  25.020  40.520  1.00  0.00           H
ATOM    213  CE1 PHE A 596      35.570  23.960  42.350  1.00  0.00           C
ATOM    214  HE1 PHE A 596      36.000  24.750  42.940  1.00  0.00           H
ATOM    215  CZ  PHE A 596      35.310  22.820  43.100  1.00  0.00           C
ATOM    216  HZ  PHE A 596      35.670  22.710  44.110  1.00  0.00           H
ATOM    217  CD2 PHE A 596      34.410  21.750  41.050  1.00  0.00           C
ATOM    218  HD2 PHE A 596      34.030  20.850  40.590  1.00  0.00           H
ATOM    219  CE2 PHE A 596      34.880  21.720  42.430  1.00  0.00           C
ATOM    220  HE2 PHE A 596      34.690  20.790  42.930  1.00  0.00           H
ATOM    221  C   PHE A 596      36.010  22.390  37.740  1.00  0.00           C
ATOM    222  O   PHE A 596      37.130  22.510  38.190  1.00  0.00           O
ATOM    223  N   LEU A 597      35.680  21.320  36.920  1.00  0.00           N
ATOM    224  HN  LEU A 597      34.760  21.270  36.560  1.00  0.00           H
ATOM    225  CA  LEU A 597      36.580  20.210  36.530  1.00  0.00           C
ATOM    226  HA  LEU A 597      36.940  19.760  37.440  1.00  0.00           H
ATOM    227  CB  LEU A 597      35.750  19.130  35.810  1.00  0.00           C
ATOM    228  HB1 LEU A 597      35.560  19.440  34.750  1.00  0.00           H
ATOM    229  HB2 LEU A 597      34.760  19.070  36.320  1.00  0.00           H
ATOM    230  CG  LEU A 597      36.400  17.710  35.860  1.00  0.00           C
ATOM    231  HG  LEU A 597      37.340  17.680  35.280  1.00  0.00           H
ATOM    232  CD1 LEU A 597      36.830  17.250  37.290  1.00  0.00           C
ATOM    233 HD11 LEU A 597      37.910  17.500  37.400  1.00  0.00           H
ATOM    234 HD12 LEU A 597      36.690  16.150  37.360  1.00  0.00           H
ATOM    235 HD13 LEU A 597      36.350  17.770  38.140  1.00  0.00           H
ATOM    236  CD2 LEU A 597      35.500  16.670  35.100  1.00  0.00           C
ATOM    237 HD21 LEU A 597      35.990  15.710  35.370  1.00  0.00           H
ATOM    238 HD22 LEU A 597      35.460  16.880  34.000  1.00  0.00           H
ATOM    239 HD23 LEU A 597      34.480  16.810  35.520  1.00  0.00           H
ATOM    240  C   LEU A 597      37.700  20.710  35.650  1.00  0.00           C
ATOM    241  O   LEU A 597      38.880  20.460  35.860  1.00  0.00           O
ATOM    242  N   SER A 598      37.330  21.560  34.660  1.00  0.00           N
ATOM    243  HN  SER A 598      36.400  21.900  34.540  1.00  0.00           H
ATOM    244  CA  SER A 598      38.240  22.200  33.760  1.00  0.00           C
ATOM    245  HA  SER A 598      38.710  21.420  33.170  1.00  0.00           H
ATOM    246  CB  SER A 598      37.500  23.150  32.750  1.00  0.00           C
ATOM    247  HB1 SER A 598      37.120  24.050  33.280  1.00  0.00           H
ATOM    248  HB2 SER A 598      36.720  22.580  32.210  1.00  0.00           H
ATOM    249  OG  SER A 598      38.390  23.770  31.860  1.00  0.00           O
ATOM    250  HG1 SER A 598      38.320  23.340  30.990  1.00  0.00           H
ATOM    251  C   SER A 598      39.370  22.960  34.440  1.00  0.00           C
ATOM    252  O   SER A 598      40.570  22.850  34.180  1.00  0.00           O
ATOM    253  N   ASP A 599      39.040  23.740  35.430  1.00  0.00           N
ATOM    254  HN  ASP A 599      38.090  23.810  35.760  1.00  0.00           H
ATOM    255  CA  ASP A 599      39.940  24.380  36.370  1.00  0.00           C
ATOM    256  HA  ASP A 599      40.700  24.940  35.820  1.00  0.00           H
ATOM    257  CB  ASP A 599      39.110  25.200  37.500  1.00  0.00           C
ATOM    258  HB1 ASP A 599      39.740  25.450  38.370  1.00  0.00           H
ATOM    259  HB2 ASP A 599      38.110  24.820  37.760  1.00  0.00           H
ATOM    260  CG  ASP A 599      38.750  26.520  36.860  1.00  0.00           C
ATOM    261  OD1 ASP A 599      38.640  26.620  35.620  1.00  0.00           O
ATOM    262  OD2 ASP A 599      38.380  27.400  37.630  1.00  0.00           O
ATOM    263  C   ASP A 599      40.890  23.490  37.140  1.00  0.00           C
ATOM    264  O   ASP A 599      42.130  23.690  37.160  1.00  0.00           O
ATOM    265  N   PHE A 600      40.390  22.420  37.830  1.00  0.00           N
ATOM    266  HN  PHE A 600      39.420  22.180  37.850  1.00  0.00           H
ATOM    267  CA  PHE A 600      41.270  21.400  38.400  1.00  0.00           C
ATOM    268  HA  PHE A 600      42.050  21.990  38.860  1.00  0.00           H
ATOM    269  CB  PHE A 600      40.480  20.520  39.410  1.00  0.00           C
ATOM    270  HB1 PHE A 600      41.040  19.590  39.620  1.00  0.00           H
ATOM    271  HB2 PHE A 600      39.550  20.140  38.950  1.00  0.00           H
ATOM    272  CG  PHE A 600      40.410  21.230  40.740  1.00  0.00           C
ATOM    273  CD1 PHE A 600      39.450  22.170  41.050  1.00  0.00           C
ATOM    274  HD1 PHE A 600      38.730  22.510  40.320  1.00  0.00           H
ATOM    275  CE1 PHE A 600      39.450  22.860  42.290  1.00  0.00           C
ATOM    276  HE1 PHE A 600      38.700  23.630  42.410  1.00  0.00           H
ATOM    277  CZ  PHE A 600      40.400  22.520  43.210  1.00  0.00           C
ATOM    278  HZ  PHE A 600      40.500  23.170  44.060  1.00  0.00           H
ATOM    279  CD2 PHE A 600      41.440  20.930  41.690  1.00  0.00           C
ATOM    280  HD2 PHE A 600      42.350  20.380  41.510  1.00  0.00           H
ATOM    281  CE2 PHE A 600      41.430  21.560  42.910  1.00  0.00           C
ATOM    282  HE2 PHE A 600      42.290  21.490  43.570  1.00  0.00           H
ATOM    283  C   PHE A 600      42.100  20.570  37.420  1.00  0.00           C
ATOM    284  O   PHE A 600      43.260  20.220  37.790  1.00  0.00           O
ATOM    285  N   LYS A 601      41.630  20.220  36.290  1.00  0.00           N
ATOM    286  HN  LYS A 601      40.720  20.490  35.980  1.00  0.00           H
ATOM    287  CA  LYS A 601      42.520  19.550  35.330  1.00  0.00           C
ATOM    288  HA  LYS A 601      43.000  18.710  35.800  1.00  0.00           H
ATOM    289  CB  LYS A 601      41.660  18.840  34.190  1.00  0.00           C
ATOM    290  HB1 LYS A 601      42.370  18.540  33.390  1.00  0.00           H
ATOM    291  HB2 LYS A 601      41.020  19.650  33.770  1.00  0.00           H
ATOM    292  CG  LYS A 601      40.790  17.660  34.600  1.00  0.00           C
ATOM    293  HG1 LYS A 601      39.980  18.040  35.250  1.00  0.00           H
ATOM    294  HG2 LYS A 601      41.410  16.900  35.120  1.00  0.00           H
ATOM    295  CD  LYS A 601      40.270  16.920  33.350  1.00  0.00           C
ATOM    296  HD1 LYS A 601      39.540  17.620  32.910  1.00  0.00           H
ATOM    297  HD2 LYS A 601      39.690  16.070  33.760  1.00  0.00           H
ATOM    298  CE  LYS A 601      41.320  16.520  32.300  1.00  0.00           C
ATOM    299  HE1 LYS A 601      42.150  15.960  32.770  1.00  0.00           H
ATOM    300  HE2 LYS A 601      41.700  17.390  31.720  1.00  0.00           H
ATOM    301  NZ  LYS A 601      40.630  15.550  31.370  1.00  0.00           N
ATOM    302  HZ1 LYS A 601      39.900  15.090  31.950  1.00  0.00           H
ATOM    303  HZ2 LYS A 601      41.280  14.880  30.880  1.00  0.00           H
ATOM    304  HZ3 LYS A 601      40.080  16.140  30.730  1.00  0.00           H
ATOM    305  C   LYS A 601      43.610  20.390  34.710  1.00  0.00           C
ATOM    306  O   LYS A 601      44.740  20.000  34.680  1.00  0.00           O
ATOM    307  N   ASP A 602      43.310  21.640  34.300  1.00  0.00           N
ATOM    308  HN  ASP A 602      42.380  21.970  34.250  1.00  0.00           H
ATOM    309  CA  ASP A 602      44.210  22.690  34.060  1.00  0.00           C
ATOM    310  HA  ASP A 602      44.770  22.400  33.180  1.00  0.00           H
ATOM    311  CB  ASP A 602      43.370  24.010  33.800  1.00  0.00           C
ATOM    312  HB1 ASP A 602      44.030  24.890  33.880  1.00  0.00           H
ATOM    313  HB2 ASP A 602      42.600  24.120  34.580  1.00  0.00           H
ATOM    314  CG  ASP A 602      42.730  24.130  32.400  1.00  0.00           C
ATOM    315  OD1 ASP A 602      43.020  23.330  31.430  1.00  0.00           O
ATOM    316  OD2 ASP A 602      41.970  25.130  32.220  1.00  0.00           O
ATOM    317  C   ASP A 602      45.250  23.050  35.200  1.00  0.00           C
ATOM    318  O   ASP A 602      46.470  23.250  35.050  1.00  0.00           O
ATOM    319  N   ALA A 603      44.850  23.010  36.440  1.00  0.00           N
ATOM    320  HN  ALA A 603      43.870  22.970  36.660  1.00  0.00           H
ATOM    321  CA  ALA A 603      45.780  23.380  37.490  1.00  0.00           C
ATOM    322  HA  ALA A 603      46.290  24.310  37.220  1.00  0.00           H
ATOM    323  CB  ALA A 603      45.030  23.540  38.880  1.00  0.00           C
ATOM    324  HB1 ALA A 603      44.250  22.770  39.040  1.00  0.00           H
ATOM    325  HB2 ALA A 603      44.480  24.500  38.800  1.00  0.00           H
ATOM    326  HB3 ALA A 603      45.710  23.720  39.740  1.00  0.00           H
ATOM    327  C   ALA A 603      46.900  22.410  37.840  1.00  0.00           C
ATOM    328  O   ALA A 603      47.810  22.740  38.620  1.00  0.00           O
ATOM    329  N   LEU A 604      46.850  21.200  37.180  1.00  0.00           N
ATOM    330  HN  LEU A 604      45.920  21.000  36.890  1.00  0.00           H
ATOM    331  CA  LEU A 604      47.710  20.070  37.280  1.00  0.00           C
ATOM    332  HA  LEU A 604      48.300  20.170  38.180  1.00  0.00           H
ATOM    333  CB  LEU A 604      46.930  18.770  37.340  1.00  0.00           C
ATOM    334  HB1 LEU A 604      47.650  17.950  37.140  1.00  0.00           H
ATOM    335  HB2 LEU A 604      46.220  18.780  36.480  1.00  0.00           H
ATOM    336  CG  LEU A 604      46.280  18.580  38.700  1.00  0.00           C
ATOM    337  HG  LEU A 604      45.720  19.520  38.890  1.00  0.00           H
ATOM    338  CD1 LEU A 604      45.270  17.310  38.680  1.00  0.00           C
ATOM    339 HD11 LEU A 604      44.520  17.410  39.500  1.00  0.00           H
ATOM    340 HD12 LEU A 604      45.720  16.300  38.540  1.00  0.00           H
ATOM    341 HD13 LEU A 604      44.510  17.490  37.890  1.00  0.00           H
ATOM    342  CD2 LEU A 604      47.200  18.370  39.880  1.00  0.00           C
ATOM    343 HD21 LEU A 604      47.820  19.280  40.050  1.00  0.00           H
ATOM    344 HD22 LEU A 604      47.900  17.590  39.500  1.00  0.00           H
ATOM    345 HD23 LEU A 604      46.730  18.070  40.830  1.00  0.00           H
ATOM    346  C   LEU A 604      48.760  20.220  36.170  1.00  0.00           C
ATOM    347  O   LEU A 604      49.620  19.320  35.960  1.00  0.00           O
ATOM    348  N   SER A 605      48.650  21.330  35.430  1.00  0.00           N
ATOM    349  HN  SER A 605      47.870  21.950  35.520  1.00  0.00           H
ATOM    350  CA  SER A 605      49.670  21.790  34.590  1.00  0.00           C
ATOM    351  HA  SER A 605      50.040  20.940  34.030  1.00  0.00           H
ATOM    352  CB  SER A 605      49.430  22.910  33.560  1.00  0.00           C
ATOM    353  HB1 SER A 605      48.750  22.660  32.730  1.00  0.00           H
ATOM    354  HB2 SER A 605      50.390  23.230  33.110  1.00  0.00           H
ATOM    355  OG  SER A 605      48.870  24.010  34.280  1.00  0.00           O
ATOM    356  HG1 SER A 605      47.940  23.800  34.370  1.00  0.00           H
ATOM    357  C   SER A 605      50.880  22.170  35.400  1.00  0.00           C
ATOM    358  O   SER A 605      50.800  22.740  36.510  1.00  0.00           O
ATOM    359  N   LEU A 606      52.070  21.820  34.840  1.00  0.00           N
ATOM    360  HN  LEU A 606      52.230  21.210  34.060  1.00  0.00           H
ATOM    361  CA  LEU A 606      53.350  22.210  35.600  1.00  0.00           C
ATOM    362  HA  LEU A 606      53.130  21.880  36.610  1.00  0.00           H
ATOM    363  CB  LEU A 606      54.640  21.480  35.070  1.00  0.00           C
ATOM    364  HB1 LEU A 606      54.930  21.770  34.030  1.00  0.00           H
ATOM    365  HB2 LEU A 606      54.480  20.390  34.950  1.00  0.00           H
ATOM    366  CG  LEU A 606      55.920  21.480  35.950  1.00  0.00           C
ATOM    367  HG  LEU A 606      56.320  22.520  35.900  1.00  0.00           H
ATOM    368  CD1 LEU A 606      55.660  21.190  37.390  1.00  0.00           C
ATOM    369 HD11 LEU A 606      55.240  20.190  37.630  1.00  0.00           H
ATOM    370 HD12 LEU A 606      55.160  22.030  37.910  1.00  0.00           H
ATOM    371 HD13 LEU A 606      56.660  21.090  37.870  1.00  0.00           H
ATOM    372  CD2 LEU A 606      56.940  20.440  35.340  1.00  0.00           C
ATOM    373 HD21 LEU A 606      57.690  20.160  36.100  1.00  0.00           H
ATOM    374 HD22 LEU A 606      57.330  20.900  34.410  1.00  0.00           H
ATOM    375 HD23 LEU A 606      56.490  19.460  35.060  1.00  0.00           H
ATOM    376  C   LEU A 606      53.610  23.720  35.870  1.00  0.00           C
ATOM    377  O   LEU A 606      54.050  24.130  36.940  1.00  0.00           O
ATOM    378  N   GLN A 607      53.170  24.550  34.840  1.00  0.00           N
ATOM    379  HN  GLN A 607      52.920  24.190  33.950  1.00  0.00           H
ATOM    380  CA  GLN A 607      53.110  26.010  34.930  1.00  0.00           C
ATOM    381  HA  GLN A 607      54.090  26.350  35.220  1.00  0.00           H
ATOM    382  CB  GLN A 607      52.690  26.490  33.580  1.00  0.00           C
ATOM    383  HB1 GLN A 607      51.660  26.130  33.350  1.00  0.00           H
ATOM    384  HB2 GLN A 607      53.390  26.040  32.840  1.00  0.00           H
ATOM    385  CG  GLN A 607      52.770  28.050  33.580  1.00  0.00           C
ATOM    386  HG1 GLN A 607      53.670  28.350  34.150  1.00  0.00           H
ATOM    387  HG2 GLN A 607      51.870  28.430  34.090  1.00  0.00           H
ATOM    388  CD  GLN A 607      52.930  28.550  32.100  1.00  0.00           C
ATOM    389  OE1 GLN A 607      52.670  27.750  31.180  1.00  0.00           O
ATOM    390  NE2 GLN A 607      53.280  29.810  31.920  1.00  0.00           N
ATOM    391 HE21 GLN A 607      53.350  30.190  31.000  1.00  0.00           H
ATOM    392 HE22 GLN A 607      53.480  30.370  32.710  1.00  0.00           H
ATOM    393  C   GLN A 607      52.240  26.470  36.100  1.00  0.00           C
ATOM    394  O   GLN A 607      52.650  27.240  36.980  1.00  0.00           O
ATOM    395  N   CYS A 608      51.000  25.900  36.190  1.00  0.00           N
ATOM    396  HN  CYS A 608      50.580  25.340  35.480  1.00  0.00           H
ATOM    397  CA  CYS A 608      50.180  26.250  37.320  1.00  0.00           C
ATOM    398  HA  CYS A 608      50.090  27.330  37.360  1.00  0.00           H
ATOM    399  CB  CYS A 608      48.750  25.780  36.990  1.00  0.00           C
ATOM    400  HB1 CYS A 608      48.210  25.840  37.970  1.00  0.00           H
ATOM    401  HB2 CYS A 608      48.800  24.700  36.730  1.00  0.00           H
ATOM    402  SG  CYS A 608      47.790  26.770  35.780  1.00  0.00           S
ATOM    403  HG1 CYS A 608      47.290  27.610  36.670  1.00  0.00           H
ATOM    404  C   CYS A 608      50.590  25.670  38.680  1.00  0.00           C
ATOM    405  O   CYS A 608      50.460  26.380  39.680  1.00  0.00           O
ATOM    406  N   LEU A 609      51.110  24.470  38.860  1.00  0.00           N
ATOM    407  HN  LEU A 609      51.100  23.880  38.060  1.00  0.00           H
ATOM    408  CA  LEU A 609      51.700  23.950  40.060  1.00  0.00           C
ATOM    409  HA  LEU A 609      51.020  24.010  40.910  1.00  0.00           H
ATOM    410  CB  LEU A 609      52.100  22.480  39.890  1.00  0.00           C
ATOM    411  HB1 LEU A 609      52.560  22.180  40.840  1.00  0.00           H
ATOM    412  HB2 LEU A 609      52.860  22.370  39.070  1.00  0.00           H
ATOM    413  CG  LEU A 609      50.970  21.480  39.650  1.00  0.00           C
ATOM    414  HG  LEU A 609      50.540  21.650  38.650  1.00  0.00           H
ATOM    415  CD1 LEU A 609      51.570  20.140  39.800  1.00  0.00           C
ATOM    416 HD11 LEU A 609      52.140  20.180  40.750  1.00  0.00           H
ATOM    417 HD12 LEU A 609      52.340  19.950  39.010  1.00  0.00           H
ATOM    418 HD13 LEU A 609      50.890  19.260  39.810  1.00  0.00           H
ATOM    419  CD2 LEU A 609      49.890  21.740  40.690  1.00  0.00           C
ATOM    420 HD21 LEU A 609      49.440  22.750  40.560  1.00  0.00           H
ATOM    421 HD22 LEU A 609      50.220  21.590  41.740  1.00  0.00           H
ATOM    422 HD23 LEU A 609      49.060  21.030  40.510  1.00  0.00           H
ATOM    423  C   LEU A 609      52.930  24.670  40.590  1.00  0.00           C
ATOM    424  O   LEU A 609      53.050  24.760  41.830  1.00  0.00           O
ATOM    425  N   ALA A 610      53.810  25.100  39.690  1.00  0.00           N
ATOM    426  HN  ALA A 610      53.650  24.800  38.740  1.00  0.00           H
ATOM    427  CA  ALA A 610      54.750  26.150  39.950  1.00  0.00           C
ATOM    428  HA  ALA A 610      55.370  25.700  40.710  1.00  0.00           H
ATOM    429  CB  ALA A 610      55.600  26.440  38.740  1.00  0.00           C
ATOM    430  HB1 ALA A 610      56.160  25.540  38.420  1.00  0.00           H
ATOM    431  HB2 ALA A 610      56.320  27.260  38.990  1.00  0.00           H
ATOM    432  HB3 ALA A 610      54.970  26.740  37.880  1.00  0.00           H
ATOM    433  C   ALA A 610      54.250  27.480  40.460  1.00  0.00           C
ATOM    434  O   ALA A 610      54.730  28.010  41.510  1.00  0.00           O
ATOM    435  N   SER A 611      53.200  28.000  39.780  1.00  0.00           N
ATOM    436  HN  SER A 611      52.780  27.540  38.990  1.00  0.00           H
ATOM    437  CA  SER A 611      52.470  29.220  40.110  1.00  0.00           C
ATOM    438  HA  SER A 611      53.020  30.130  39.970  1.00  0.00           H
ATOM    439  CB  SER A 611      51.280  29.530  39.090  1.00  0.00           C
ATOM    440  HB1 SER A 611      50.860  30.470  39.490  1.00  0.00           H
ATOM    441  HB2 SER A 611      50.510  28.730  39.240  1.00  0.00           H
ATOM    442  OG  SER A 611      51.790  29.770  37.720  1.00  0.00           O
ATOM    443  HG1 SER A 611      52.050  28.910  37.380  1.00  0.00           H
ATOM    444  C   SER A 611      51.890  29.270  41.560  1.00  0.00           C
ATOM    445  O   SER A 611      51.940  30.310  42.240  1.00  0.00           O
ATOM    446  N   ILE A 612      51.380  28.160  42.110  1.00  0.00           N
ATOM    447  HN  ILE A 612      51.260  27.350  41.530  1.00  0.00           H
ATOM    448  CA  ILE A 612      50.840  28.030  43.460  1.00  0.00           C
ATOM    449  HA  ILE A 612      50.150  28.860  43.630  1.00  0.00           H
ATOM    450  CB  ILE A 612      50.120  26.650  43.550  1.00  0.00           C
ATOM    451  HB  ILE A 612      50.790  25.860  43.140  1.00  0.00           H
ATOM    452  CG2 ILE A 612      49.960  26.260  45.050  1.00  0.00           C
ATOM    453 HG21 ILE A 612      50.950  26.040  45.510  1.00  0.00           H
ATOM    454 HG22 ILE A 612      49.310  25.350  45.110  1.00  0.00           H
ATOM    455 HG23 ILE A 612      49.510  27.110  45.610  1.00  0.00           H
ATOM    456  CG1 ILE A 612      48.850  26.690  42.670  1.00  0.00           C
ATOM    457 HG11 ILE A 612      49.080  27.100  41.660  1.00  0.00           H
ATOM    458 HG12 ILE A 612      48.080  27.340  43.150  1.00  0.00           H
ATOM    459  CD  ILE A 612      48.190  25.290  42.310  1.00  0.00           C
ATOM    460  HD1 ILE A 612      47.110  25.500  42.120  1.00  0.00           H
ATOM    461  HD2 ILE A 612      48.150  24.630  43.200  1.00  0.00           H
ATOM    462  HD3 ILE A 612      48.660  24.780  41.440  1.00  0.00           H
ATOM    463  C   ILE A 612      51.890  28.270  44.490  1.00  0.00           C
ATOM    464  O   ILE A 612      51.670  29.050  45.460  1.00  0.00           O
ATOM    465  N   LEU A 613      53.080  27.710  44.280  1.00  0.00           N
ATOM    466  HN  LEU A 613      53.310  27.110  43.520  1.00  0.00           H
ATOM    467  CA  LEU A 613      54.180  27.860  45.150  1.00  0.00           C
ATOM    468  HA  LEU A 613      53.760  27.790  46.130  1.00  0.00           H
ATOM    469  CB  LEU A 613      55.320  26.890  44.850  1.00  0.00           C
ATOM    470  HB1 LEU A 613      55.970  27.070  45.730  1.00  0.00           H
ATOM    471  HB2 LEU A 613      55.820  26.980  43.860  1.00  0.00           H
ATOM    472  CG  LEU A 613      54.930  25.420  44.900  1.00  0.00           C
ATOM    473  HG  LEU A 613      54.140  25.050  44.210  1.00  0.00           H
ATOM    474  CD1 LEU A 613      56.160  24.590  44.520  1.00  0.00           C
ATOM    475 HD11 LEU A 613      57.110  24.920  45.000  1.00  0.00           H
ATOM    476 HD12 LEU A 613      56.320  24.520  43.420  1.00  0.00           H
ATOM    477 HD13 LEU A 613      55.960  23.550  44.850  1.00  0.00           H
ATOM    478  CD2 LEU A 613      54.330  25.140  46.360  1.00  0.00           C
ATOM    479 HD21 LEU A 613      53.290  25.530  46.330  1.00  0.00           H
ATOM    480 HD22 LEU A 613      54.890  25.830  47.040  1.00  0.00           H
ATOM    481 HD23 LEU A 613      54.310  24.050  46.530  1.00  0.00           H
ATOM    482  C   LEU A 613      54.760  29.290  44.990  1.00  0.00           C
ATOM    483  O   LEU A 613      54.960  29.960  45.990  1.00  0.00           O
ATOM    484  N   PHE A 614      54.980  29.750  43.750  1.00  0.00           N
ATOM    485  HN  PHE A 614      54.720  29.080  43.060  1.00  0.00           H
ATOM    486  CA  PHE A 614      55.550  31.070  43.380  1.00  0.00           C
ATOM    487  HA  PHE A 614      56.550  31.060  43.780  1.00  0.00           H
ATOM    488  CB  PHE A 614      55.740  31.220  41.800  1.00  0.00           C
ATOM    489  HB1 PHE A 614      54.820  30.880  41.280  1.00  0.00           H
ATOM    490  HB2 PHE A 614      56.590  30.590  41.440  1.00  0.00           H
ATOM    491  CG  PHE A 614      56.060  32.570  41.280  1.00  0.00           C
ATOM    492  CD1 PHE A 614      57.260  33.160  41.600  1.00  0.00           C
ATOM    493  HD1 PHE A 614      57.960  32.670  42.280  1.00  0.00           H
ATOM    494  CE1 PHE A 614      57.390  34.520  41.340  1.00  0.00           C
ATOM    495  HE1 PHE A 614      58.320  34.940  41.680  1.00  0.00           H
ATOM    496  CZ  PHE A 614      56.490  35.200  40.510  1.00  0.00           C
ATOM    497  HZ  PHE A 614      56.600  36.250  40.290  1.00  0.00           H
ATOM    498  CD2 PHE A 614      55.090  33.200  40.480  1.00  0.00           C
ATOM    499  HD2 PHE A 614      54.220  32.600  40.230  1.00  0.00           H
ATOM    500  CE2 PHE A 614      55.380  34.500  40.110  1.00  0.00           C
ATOM    501  HE2 PHE A 614      54.630  35.070  39.570  1.00  0.00           H
ATOM    502  C   PHE A 614      54.760  32.230  43.880  1.00  0.00           C
ATOM    503  O   PHE A 614      55.260  33.140  44.600  1.00  0.00           O
ATOM    504  N   LEU A 615      53.380  32.180  43.730  1.00  0.00           N
ATOM    505  HN  LEU A 615      52.920  31.400  43.310  1.00  0.00           H
ATOM    506  CA  LEU A 615      52.560  33.340  43.870  1.00  0.00           C
ATOM    507  HA  LEU A 615      53.030  34.260  43.550  1.00  0.00           H
ATOM    508  CB  LEU A 615      51.320  33.260  43.020  1.00  0.00           C
ATOM    509  HB1 LEU A 615      50.410  33.790  43.370  1.00  0.00           H
ATOM    510  HB2 LEU A 615      50.960  32.200  43.030  1.00  0.00           H
ATOM    511  CG  LEU A 615      51.480  33.550  41.520  1.00  0.00           C
ATOM    512  HG  LEU A 615      52.340  32.970  41.110  1.00  0.00           H
ATOM    513  CD1 LEU A 615      50.250  33.060  40.750  1.00  0.00           C
ATOM    514 HD11 LEU A 615      50.420  32.930  39.660  1.00  0.00           H
ATOM    515 HD12 LEU A 615      49.330  33.590  41.070  1.00  0.00           H
ATOM    516 HD13 LEU A 615      50.050  32.000  41.020  1.00  0.00           H
ATOM    517  CD2 LEU A 615      51.800  35.020  41.210  1.00  0.00           C
ATOM    518 HD21 LEU A 615      50.950  35.690  41.490  1.00  0.00           H
ATOM    519 HD22 LEU A 615      51.990  35.230  40.130  1.00  0.00           H
ATOM    520 HD23 LEU A 615      52.690  35.280  41.810  1.00  0.00           H
ATOM    521  C   LEU A 615      52.130  33.410  45.330  1.00  0.00           C
ATOM    522  O   LEU A 615      51.840  34.520  45.880  1.00  0.00           O
ATOM    523  N   TYR A 616      52.070  32.310  46.070  1.00  0.00           N
ATOM    524  HN  TYR A 616      52.030  31.440  45.590  1.00  0.00           H
ATOM    525  CA  TYR A 616      51.880  32.330  47.490  1.00  0.00           C
ATOM    526  HA  TYR A 616      51.090  33.020  47.730  1.00  0.00           H
ATOM    527  CB  TYR A 616      51.570  30.830  48.020  1.00  0.00           C
ATOM    528  HB1 TYR A 616      52.350  30.220  47.510  1.00  0.00           H
ATOM    529  HB2 TYR A 616      50.540  30.470  47.850  1.00  0.00           H
ATOM    530  CG  TYR A 616      51.680  30.610  49.460  1.00  0.00           C
ATOM    531  CD1 TYR A 616      52.780  30.000  50.010  1.00  0.00           C
ATOM    532  HD1 TYR A 616      53.580  29.420  49.550  1.00  0.00           H
ATOM    533  CE1 TYR A 616      53.030  30.040  51.380  1.00  0.00           C
ATOM    534  HE1 TYR A 616      53.900  29.630  51.870  1.00  0.00           H
ATOM    535  CZ  TYR A 616      52.010  30.410  52.220  1.00  0.00           C
ATOM    536  OH  TYR A 616      52.260  30.450  53.620  1.00  0.00           O
ATOM    537  HH  TYR A 616      51.470  30.730  54.080  1.00  0.00           H
ATOM    538  CD2 TYR A 616      50.710  31.180  50.300  1.00  0.00           C
ATOM    539  HD2 TYR A 616      49.840  31.630  49.860  1.00  0.00           H
ATOM    540  CE2 TYR A 616      50.820  30.980  51.670  1.00  0.00           C
ATOM    541  HE2 TYR A 616      50.100  31.470  52.310  1.00  0.00           H
ATOM    542  C   TYR A 616      53.110  32.920  48.130  1.00  0.00           C
ATOM    543  O   TYR A 616      53.010  33.820  49.000  1.00  0.00           O
ATOM    544  N   CYS A 617      54.390  32.570  47.660  1.00  0.00           N
ATOM    545  HN  CYS A 617      54.440  31.820  47.010  1.00  0.00           H
ATOM    546  CA  CYS A 617      55.550  33.250  48.220  1.00  0.00           C
ATOM    547  HA  CYS A 617      55.420  33.300  49.280  1.00  0.00           H
ATOM    548  CB  CYS A 617      56.870  32.420  47.850  1.00  0.00           C
ATOM    549  HB1 CYS A 617      57.680  32.940  48.400  1.00  0.00           H
ATOM    550  HB2 CYS A 617      56.970  32.700  46.770  1.00  0.00           H
ATOM    551  SG  CYS A 617      56.930  30.760  48.300  1.00  0.00           S
ATOM    552  HG1 CYS A 617      56.610  30.460  47.050  1.00  0.00           H
ATOM    553  C   CYS A 617      55.750  34.730  47.880  1.00  0.00           C
ATOM    554  O   CYS A 617      56.110  35.470  48.800  1.00  0.00           O
ATOM    555  N   ALA A 618      55.370  35.300  46.680  1.00  0.00           N
ATOM    556  HN  ALA A 618      55.300  34.740  45.870  1.00  0.00           H
ATOM    557  CA  ALA A 618      55.240  36.760  46.550  1.00  0.00           C
ATOM    558  HA  ALA A 618      56.190  37.230  46.760  1.00  0.00           H
ATOM    559  CB  ALA A 618      54.820  37.040  45.040  1.00  0.00           C
ATOM    560  HB1 ALA A 618      53.780  36.680  44.920  1.00  0.00           H
ATOM    561  HB2 ALA A 618      55.430  36.430  44.350  1.00  0.00           H
ATOM    562  HB3 ALA A 618      54.720  38.120  44.760  1.00  0.00           H
ATOM    563  C   ALA A 618      54.160  37.310  47.440  1.00  0.00           C
ATOM    564  O   ALA A 618      54.440  38.290  48.120  1.00  0.00           O
ATOM    565  N   CYS A 619      52.960  36.710  47.560  1.00  0.00           N
ATOM    566  HN  CYS A 619      52.700  35.840  47.170  1.00  0.00           H
ATOM    567  CA  CYS A 619      51.750  37.240  48.220  1.00  0.00           C
ATOM    568  HA  CYS A 619      51.710  38.210  47.740  1.00  0.00           H
ATOM    569  CB  CYS A 619      50.470  36.440  47.760  1.00  0.00           C
ATOM    570  HB1 CYS A 619      50.470  35.360  48.000  1.00  0.00           H
ATOM    571  HB2 CYS A 619      50.380  36.570  46.660  1.00  0.00           H
ATOM    572  SG  CYS A 619      48.900  37.050  48.660  1.00  0.00           S
ATOM    573  HG1 CYS A 619      48.550  38.040  47.850  1.00  0.00           H
ATOM    574  C   CYS A 619      51.850  37.430  49.700  1.00  0.00           C
ATOM    575  O   CYS A 619      51.380  38.430  50.300  1.00  0.00           O
ATOM    576  N   MET A 620      52.480  36.460  50.360  1.00  0.00           N
ATOM    577  HN  MET A 620      52.660  35.610  49.870  1.00  0.00           H
ATOM    578  CA  MET A 620      52.900  36.450  51.730  1.00  0.00           C
ATOM    579  HA  MET A 620      52.000  36.510  52.320  1.00  0.00           H
ATOM    580  CB  MET A 620      53.660  35.200  52.100  1.00  0.00           C
ATOM    581  HB1 MET A 620      54.270  35.200  53.030  1.00  0.00           H
ATOM    582  HB2 MET A 620      54.330  35.000  51.250  1.00  0.00           H
ATOM    583  CG  MET A 620      52.710  34.020  52.290  1.00  0.00           C
ATOM    584  HG1 MET A 620      53.390  33.130  52.370  1.00  0.00           H
ATOM    585  HG2 MET A 620      52.130  33.910  51.360  1.00  0.00           H
ATOM    586  SD  MET A 620      51.690  34.070  53.820  1.00  0.00           S
ATOM    587  CE  MET A 620      52.860  33.730  55.180  1.00  0.00           C
ATOM    588  HE1 MET A 620      53.830  34.220  54.950  1.00  0.00           H
ATOM    589  HE2 MET A 620      53.120  32.650  55.280  1.00  0.00           H
ATOM    590  HE3 MET A 620      52.450  33.820  56.210  1.00  0.00           H
ATOM    591  C   MET A 620      53.580  37.630  52.330  1.00  0.00           C
ATOM    592  O   MET A 620      53.100  38.230  53.310  1.00  0.00           O
ATOM    593  N   SER A 621      54.690  38.090  51.740  1.00  0.00           N
ATOM    594  HN  SER A 621      55.020  37.760  50.860  1.00  0.00           H
ATOM    595  CA  SER A 621      55.570  39.150  52.280  1.00  0.00           C
ATOM    596  HA  SER A 621      55.830  38.880  53.280  1.00  0.00           H
ATOM    597  CB  SER A 621      56.900  39.310  51.600  1.00  0.00           C
ATOM    598  HB1 SER A 621      57.300  40.340  51.790  1.00  0.00           H
ATOM    599  HB2 SER A 621      56.930  39.310  50.490  1.00  0.00           H
ATOM    600  OG  SER A 621      57.890  38.400  52.130  1.00  0.00           O
ATOM    601  HG1 SER A 621      57.690  37.520  51.830  1.00  0.00           H
ATOM    602  C   SER A 621      54.830  40.490  52.400  1.00  0.00           C
ATOM    603  O   SER A 621      54.980  41.150  53.440  1.00  0.00           O
ATOM    604  N   PRO A 622      54.040  41.030  51.470  1.00  0.00           N
ATOM    605  CD  PRO A 622      54.110  40.710  50.070  1.00  0.00           C
ATOM    606  HD1 PRO A 622      53.370  39.900  49.890  1.00  0.00           H
ATOM    607  HD2 PRO A 622      55.120  40.450  49.720  1.00  0.00           H
ATOM    608  CA  PRO A 622      53.210  42.220  51.710  1.00  0.00           C
ATOM    609  HA  PRO A 622      53.810  43.060  52.010  1.00  0.00           H
ATOM    610  CB  PRO A 622      52.640  42.600  50.330  1.00  0.00           C
ATOM    611  HB1 PRO A 622      52.470  43.680  50.150  1.00  0.00           H
ATOM    612  HB2 PRO A 622      51.710  42.090  50.030  1.00  0.00           H
ATOM    613  CG  PRO A 622      53.660  41.990  49.340  1.00  0.00           C
ATOM    614  HG1 PRO A 622      53.290  41.890  48.290  1.00  0.00           H
ATOM    615  HG2 PRO A 622      54.530  42.670  49.160  1.00  0.00           H
ATOM    616  C   PRO A 622      52.020  42.070  52.650  1.00  0.00           C
ATOM    617  O   PRO A 622      51.510  43.080  53.150  1.00  0.00           O
ATOM    618  N   VAL A 623      51.430  40.880  52.780  1.00  0.00           N
ATOM    619  HN  VAL A 623      51.790  40.110  52.250  1.00  0.00           H
ATOM    620  CA  VAL A 623      50.340  40.530  53.690  1.00  0.00           C
ATOM    621  HA  VAL A 623      49.620  41.340  53.640  1.00  0.00           H
ATOM    622  CB  VAL A 623      49.600  39.290  53.180  1.00  0.00           C
ATOM    623  HB  VAL A 623      50.280  38.420  53.150  1.00  0.00           H
ATOM    624  CG1 VAL A 623      48.460  38.800  54.090  1.00  0.00           C
ATOM    625 HG11 VAL A 623      47.670  39.570  54.100  1.00  0.00           H
ATOM    626 HG12 VAL A 623      48.750  38.640  55.160  1.00  0.00           H
ATOM    627 HG13 VAL A 623      47.940  37.910  53.660  1.00  0.00           H
ATOM    628  CG2 VAL A 623      48.900  39.650  51.860  1.00  0.00           C
ATOM    629 HG21 VAL A 623      48.290  38.810  51.450  1.00  0.00           H
ATOM    630 HG22 VAL A 623      49.600  39.910  51.050  1.00  0.00           H
ATOM    631 HG23 VAL A 623      48.230  40.500  52.060  1.00  0.00           H
ATOM    632  C   VAL A 623      50.770  40.530  55.160  1.00  0.00           C
ATOM    633  O   VAL A 623      50.140  41.180  55.990  1.00  0.00           O
ATOM    634  N   ILE A 624      51.910  39.860  55.480  1.00  0.00           N
ATOM    635  HN  ILE A 624      52.380  39.340  54.770  1.00  0.00           H
ATOM    636  CA  ILE A 624      52.520  39.930  56.830  1.00  0.00           C
ATOM    637  HA  ILE A 624      51.720  39.820  57.540  1.00  0.00           H
ATOM    638  CB  ILE A 624      53.540  38.840  56.940  1.00  0.00           C
ATOM    639  HB  ILE A 624      54.340  38.920  56.170  1.00  0.00           H
ATOM    640  CG2 ILE A 624      54.310  39.070  58.280  1.00  0.00           C
ATOM    641 HG21 ILE A 624      54.830  38.140  58.570  1.00  0.00           H
ATOM    642 HG22 ILE A 624      53.670  39.250  59.170  1.00  0.00           H
ATOM    643 HG23 ILE A 624      55.100  39.860  58.180  1.00  0.00           H
ATOM    644  CG1 ILE A 624      52.900  37.390  56.660  1.00  0.00           C
ATOM    645 HG11 ILE A 624      53.760  36.700  56.720  1.00  0.00           H
ATOM    646 HG12 ILE A 624      52.540  37.280  55.620  1.00  0.00           H
ATOM    647  CD  ILE A 624      51.930  36.880  57.750  1.00  0.00           C
ATOM    648  HD1 ILE A 624      51.550  35.840  57.640  1.00  0.00           H
ATOM    649  HD2 ILE A 624      51.030  37.520  57.830  1.00  0.00           H
ATOM    650  HD3 ILE A 624      52.440  37.040  58.720  1.00  0.00           H
ATOM    651  C   ILE A 624      52.960  41.340  57.060  1.00  0.00           C
ATOM    652  O   ILE A 624      52.900  41.820  58.160  1.00  0.00           O
ATOM    653  N   THR A 625      53.560  42.090  56.100  1.00  0.00           N
ATOM    654  HN  THR A 625      53.820  41.610  55.270  1.00  0.00           H
ATOM    655  CA  THR A 625      54.030  43.450  56.250  1.00  0.00           C
ATOM    656  HA  THR A 625      54.660  43.410  57.130  1.00  0.00           H
ATOM    657  CB  THR A 625      54.770  43.980  55.000  1.00  0.00           C
ATOM    658  HB  THR A 625      54.150  43.740  54.120  1.00  0.00           H
ATOM    659  OG1 THR A 625      56.030  43.350  54.850  1.00  0.00           O
ATOM    660  HG1 THR A 625      55.880  42.490  54.440  1.00  0.00           H
ATOM    661  CG2 THR A 625      55.100  45.510  55.120  1.00  0.00           C
ATOM    662 HG21 THR A 625      55.990  45.690  55.760  1.00  0.00           H
ATOM    663 HG22 THR A 625      54.240  46.100  55.490  1.00  0.00           H
ATOM    664 HG23 THR A 625      55.420  45.930  54.130  1.00  0.00           H
ATOM    665  C   THR A 625      52.870  44.280  56.650  1.00  0.00           C
ATOM    666  O   THR A 625      52.950  45.120  57.560  1.00  0.00           O
ATOM    667  N   PHE A 626      51.800  44.100  55.920  1.00  0.00           N
ATOM    668  HN  PHE A 626      51.770  43.440  55.180  1.00  0.00           H
ATOM    669  CA  PHE A 626      50.520  44.940  56.100  1.00  0.00           C
ATOM    670  HA  PHE A 626      50.760  46.000  56.040  1.00  0.00           H
ATOM    671  CB  PHE A 626      49.490  44.540  55.030  1.00  0.00           C
ATOM    672  HB1 PHE A 626      49.500  43.430  54.910  1.00  0.00           H
ATOM    673  HB2 PHE A 626      49.730  45.040  54.070  1.00  0.00           H
ATOM    674  CG  PHE A 626      48.010  44.890  55.220  1.00  0.00           C
ATOM    675  CD1 PHE A 626      47.080  43.840  55.510  1.00  0.00           C
ATOM    676  HD1 PHE A 626      47.390  42.800  55.610  1.00  0.00           H
ATOM    677  CE1 PHE A 626      45.780  44.150  55.670  1.00  0.00           C
ATOM    678  HE1 PHE A 626      45.090  43.340  55.860  1.00  0.00           H
ATOM    679  CZ  PHE A 626      45.280  45.450  55.610  1.00  0.00           C
ATOM    680  HZ  PHE A 626      44.230  45.550  55.810  1.00  0.00           H
ATOM    681  CD2 PHE A 626      47.520  46.220  55.020  1.00  0.00           C
ATOM    682  HD2 PHE A 626      48.150  47.030  54.690  1.00  0.00           H
ATOM    683  CE2 PHE A 626      46.180  46.520  55.220  1.00  0.00           C
ATOM    684  HE2 PHE A 626      45.810  47.520  55.040  1.00  0.00           H
ATOM    685  C   PHE A 626      49.980  44.700  57.500  1.00  0.00           C
ATOM    686  O   PHE A 626      49.590  45.610  58.200  1.00  0.00           O
ATOM    687  N   GLY A 627      49.830  43.420  57.900  1.00  0.00           N
ATOM    688  HN  GLY A 627      50.070  42.700  57.260  1.00  0.00           H
ATOM    689  CA  GLY A 627      49.310  43.010  59.180  1.00  0.00           C
ATOM    690  HA1 GLY A 627      49.300  41.930  59.280  1.00  0.00           H
ATOM    691  HA2 GLY A 627      48.320  43.430  59.280  1.00  0.00           H
ATOM    692  C   GLY A 627      50.050  43.690  60.300  1.00  0.00           C
ATOM    693  O   GLY A 627      49.440  44.140  61.270  1.00  0.00           O
ATOM    694  N   GLY A 628      51.380  43.730  60.290  1.00  0.00           N
ATOM    695  HN  GLY A 628      51.750  43.130  59.580  1.00  0.00           H
ATOM    696  CA  GLY A 628      52.240  44.400  61.280  1.00  0.00           C
ATOM    697  HA1 GLY A 628      53.270  44.070  61.150  1.00  0.00           H
ATOM    698  HA2 GLY A 628      51.840  44.220  62.260  1.00  0.00           H
ATOM    699  C   GLY A 628      52.280  45.910  61.290  1.00  0.00           C
ATOM    700  O   GLY A 628      52.240  46.520  62.340  1.00  0.00           O
ATOM    701  N   LEU A 629      52.280  46.500  60.100  1.00  0.00           N
ATOM    702  HN  LEU A 629      52.510  46.000  59.270  1.00  0.00           H
ATOM    703  CA  LEU A 629      51.970  47.920  59.870  1.00  0.00           C
ATOM    704  HA  LEU A 629      52.720  48.460  60.430  1.00  0.00           H
ATOM    705  CB  LEU A 629      52.110  48.500  58.410  1.00  0.00           C
ATOM    706  HB1 LEU A 629      51.440  49.390  58.310  1.00  0.00           H
ATOM    707  HB2 LEU A 629      51.940  47.760  57.600  1.00  0.00           H
ATOM    708  CG  LEU A 629      53.490  49.190  58.080  1.00  0.00           C
ATOM    709  HG  LEU A 629      53.340  49.790  57.160  1.00  0.00           H
ATOM    710  CD1 LEU A 629      53.910  50.320  59.040  1.00  0.00           C
ATOM    711 HD11 LEU A 629      52.930  50.800  59.270  1.00  0.00           H
ATOM    712 HD12 LEU A 629      54.570  51.110  58.620  1.00  0.00           H
ATOM    713 HD13 LEU A 629      54.280  50.010  60.030  1.00  0.00           H
ATOM    714  CD2 LEU A 629      54.590  48.100  57.900  1.00  0.00           C
ATOM    715 HD21 LEU A 629      55.000  47.550  58.770  1.00  0.00           H
ATOM    716 HD22 LEU A 629      55.510  48.610  57.540  1.00  0.00           H
ATOM    717 HD23 LEU A 629      54.310  47.260  57.220  1.00  0.00           H
ATOM    718  C   LEU A 629      50.550  48.290  60.420  1.00  0.00           C
ATOM    719  O   LEU A 629      50.480  49.250  61.160  1.00  0.00           O
ATOM    720  N   LEU A 630      49.440  47.560  60.170  1.00  0.00           N
ATOM    721  HN  LEU A 630      49.580  46.760  59.600  1.00  0.00           H
ATOM    722  CA  LEU A 630      48.140  47.760  60.710  1.00  0.00           C
ATOM    723  HA  LEU A 630      47.830  48.790  60.660  1.00  0.00           H
ATOM    724  CB  LEU A 630      47.110  46.810  59.910  1.00  0.00           C
ATOM    725  HB1 LEU A 630      47.480  45.770  60.060  1.00  0.00           H
ATOM    726  HB2 LEU A 630      47.230  47.130  58.870  1.00  0.00           H
ATOM    727  CG  LEU A 630      45.610  46.800  60.230  1.00  0.00           C
ATOM    728  HG  LEU A 630      45.570  46.780  61.340  1.00  0.00           H
ATOM    729  CD1 LEU A 630      44.960  47.970  59.560  1.00  0.00           C
ATOM    730 HD11 LEU A 630      45.070  47.880  58.460  1.00  0.00           H
ATOM    731 HD12 LEU A 630      45.400  48.880  60.000  1.00  0.00           H
ATOM    732 HD13 LEU A 630      43.870  47.860  59.780  1.00  0.00           H
ATOM    733  CD2 LEU A 630      44.910  45.480  59.760  1.00  0.00           C
ATOM    734 HD21 LEU A 630      43.850  45.560  60.070  1.00  0.00           H
ATOM    735 HD22 LEU A 630      45.370  44.530  60.120  1.00  0.00           H
ATOM    736 HD23 LEU A 630      44.940  45.530  58.660  1.00  0.00           H
ATOM    737  C   LEU A 630      48.030  47.540  62.220  1.00  0.00           C
ATOM    738  O   LEU A 630      47.230  48.210  62.830  1.00  0.00           O
ATOM    739  N   GLY A 631      48.870  46.700  62.820  1.00  0.00           N
ATOM    740  HN  GLY A 631      49.370  46.060  62.240  1.00  0.00           H
ATOM    741  CA  GLY A 631      49.190  46.410  64.170  1.00  0.00           C
ATOM    742  HA1 GLY A 631      49.830  45.560  64.280  1.00  0.00           H
ATOM    743  HA2 GLY A 631      48.270  46.090  64.630  1.00  0.00           H
ATOM    744  C   GLY A 631      49.600  47.590  64.900  1.00  0.00           C
ATOM    745  O   GLY A 631      49.070  47.900  65.960  1.00  0.00           O
ATOM    746  N   GLU A 632      50.540  48.370  64.340  1.00  0.00           N
ATOM    747  HN  GLU A 632      51.040  47.950  63.580  1.00  0.00           H
ATOM    748  CA  GLU A 632      50.900  49.700  64.830  1.00  0.00           C
ATOM    749  HA  GLU A 632      50.980  49.620  65.900  1.00  0.00           H
ATOM    750  CB  GLU A 632      52.260  50.180  64.340  1.00  0.00           C
ATOM    751  HB1 GLU A 632      52.270  51.290  64.400  1.00  0.00           H
ATOM    752  HB2 GLU A 632      52.400  49.920  63.270  1.00  0.00           H
ATOM    753  CG  GLU A 632      53.460  49.500  65.100  1.00  0.00           C
ATOM    754  HG1 GLU A 632      54.450  49.730  64.640  1.00  0.00           H
ATOM    755  HG2 GLU A 632      53.450  48.400  65.060  1.00  0.00           H
ATOM    756  CD  GLU A 632      53.500  49.910  66.550  1.00  0.00           C
ATOM    757  OE1 GLU A 632      53.880  51.080  66.890  1.00  0.00           O
ATOM    758  OE2 GLU A 632      53.200  49.040  67.370  1.00  0.00           O
ATOM    759  C   GLU A 632      49.900  50.800  64.600  1.00  0.00           C
ATOM    760  O   GLU A 632      49.650  51.570  65.500  1.00  0.00           O
ATOM    761  N   ALA A 633      49.240  50.840  63.410  1.00  0.00           N
ATOM    762  HN  ALA A 633      49.440  50.240  62.630  1.00  0.00           H
ATOM    763  CA  ALA A 633      48.220  51.860  63.100  1.00  0.00           C
ATOM    764  HA  ALA A 633      48.640  52.830  63.310  1.00  0.00           H
ATOM    765  CB  ALA A 633      47.830  51.840  61.580  1.00  0.00           C
ATOM    766  HB1 ALA A 633      47.080  51.050  61.340  1.00  0.00           H
ATOM    767  HB2 ALA A 633      48.720  51.780  60.920  1.00  0.00           H
ATOM    768  HB3 ALA A 633      47.330  52.810  61.400  1.00  0.00           H
ATOM    769  C   ALA A 633      46.950  51.840  64.000  1.00  0.00           C
ATOM    770  O   ALA A 633      46.430  52.890  64.360  1.00  0.00           O
ATOM    771  N   THR A 634      46.540  50.580  64.420  1.00  0.00           N
ATOM    772  HN  THR A 634      47.020  49.730  64.210  1.00  0.00           H
ATOM    773  CA  THR A 634      45.350  50.490  65.120  1.00  0.00           C
ATOM    774  HA  THR A 634      44.790  51.410  65.070  1.00  0.00           H
ATOM    775  CB  THR A 634      44.380  49.460  64.650  1.00  0.00           C
ATOM    776  HB  THR A 634      43.430  49.570  65.220  1.00  0.00           H
ATOM    777  OG1 THR A 634      44.910  48.160  64.900  1.00  0.00           O
ATOM    778  HG1 THR A 634      45.510  48.060  64.140  1.00  0.00           H
ATOM    779  CG2 THR A 634      44.150  49.520  63.160  1.00  0.00           C
ATOM    780 HG21 THR A 634      43.260  48.900  62.940  1.00  0.00           H
ATOM    781 HG22 THR A 634      45.030  49.250  62.550  1.00  0.00           H
ATOM    782 HG23 THR A 634      43.860  50.580  62.980  1.00  0.00           H
ATOM    783  C   THR A 634      45.710  50.250  66.640  1.00  0.00           C
ATOM    784  O   THR A 634      44.870  49.880  67.440  1.00  0.00           O
ATOM    785  N   GLU A 635      47.020  50.540  66.980  1.00  0.00           N
ATOM    786  HN  GLU A 635      47.620  50.960  66.310  1.00  0.00           H
ATOM    787  CA  GLU A 635      47.680  50.340  68.270  1.00  0.00           C
ATOM    788  HA  GLU A 635      48.740  50.340  68.020  1.00  0.00           H
ATOM    789  CB  GLU A 635      47.550  51.600  69.240  1.00  0.00           C
ATOM    790  HB1 GLU A 635      47.840  51.420  70.290  1.00  0.00           H
ATOM    791  HB2 GLU A 635      46.490  51.930  69.370  1.00  0.00           H
ATOM    792  CG  GLU A 635      48.260  52.870  68.660  1.00  0.00           C
ATOM    793  HG1 GLU A 635      47.740  52.980  67.690  1.00  0.00           H
ATOM    794  HG2 GLU A 635      49.310  52.790  68.340  1.00  0.00           H
ATOM    795  CD  GLU A 635      48.080  54.130  69.490  1.00  0.00           C
ATOM    796  OE1 GLU A 635      47.750  54.150  70.710  1.00  0.00           O
ATOM    797  OE2 GLU A 635      48.190  55.240  68.910  1.00  0.00           O
ATOM    798  C   GLU A 635      47.370  49.010  68.960  1.00  0.00           C
ATOM    799  O   GLU A 635      46.880  49.040  70.090  1.00  0.00           O
ATOM    800  N   GLY A 636      47.700  47.930  68.250  1.00  0.00           N
ATOM    801  HN  GLY A 636      48.180  48.180  67.410  1.00  0.00           H
ATOM    802  CA  GLY A 636      47.570  46.530  68.690  1.00  0.00           C
ATOM    803  HA1 GLY A 636      47.860  46.390  69.720  1.00  0.00           H
ATOM    804  HA2 GLY A 636      47.960  45.840  67.970  1.00  0.00           H
ATOM    805  C   GLY A 636      46.130  46.030  68.690  1.00  0.00           C
ATOM    806  O   GLY A 636      45.830  45.010  69.320  1.00  0.00           O
ATOM    807  N   ARG A 637      45.220  46.660  67.890  1.00  0.00           N
ATOM    808  HN  ARG A 637      45.380  47.470  67.340  1.00  0.00           H
ATOM    809  CA  ARG A 637      43.860  46.170  67.930  1.00  0.00           C
ATOM    810  HA  ARG A 637      43.630  45.740  68.900  1.00  0.00           H
ATOM    811  CB  ARG A 637      42.870  47.300  68.100  1.00  0.00           C
ATOM    812  HB1 ARG A 637      41.870  46.910  67.770  1.00  0.00           H
ATOM    813  HB2 ARG A 637      43.020  48.020  67.260  1.00  0.00           H
ATOM    814  CG  ARG A 637      42.830  48.010  69.440  1.00  0.00           C
ATOM    815  HG1 ARG A 637      43.890  48.210  69.640  1.00  0.00           H
ATOM    816  HG2 ARG A 637      42.430  47.370  70.260  1.00  0.00           H
ATOM    817  CD  ARG A 637      42.010  49.320  69.310  1.00  0.00           C
ATOM    818  HD1 ARG A 637      40.930  49.080  69.130  1.00  0.00           H
ATOM    819  HD2 ARG A 637      42.410  49.970  68.510  1.00  0.00           H
ATOM    820  NE  ARG A 637      42.160  50.000  70.620  1.00  0.00           N
ATOM    821  HE  ARG A 637      41.410  49.920  71.280  1.00  0.00           H
ATOM    822  CZ  ARG A 637      43.270  50.540  71.090  1.00  0.00           C
ATOM    823  NH1 ARG A 637      43.300  51.040  72.270  1.00  0.00           N
ATOM    824 HH11 ARG A 637      42.530  50.810  72.860  1.00  0.00           H
ATOM    825 HH12 ARG A 637      44.130  51.500  72.570  1.00  0.00           H
ATOM    826  NH2 ARG A 637      44.340  50.720  70.350  1.00  0.00           N
ATOM    827 HH21 ARG A 637      44.300  50.530  69.360  1.00  0.00           H
ATOM    828 HH22 ARG A 637      44.910  51.440  70.750  1.00  0.00           H
ATOM    829  C   ARG A 637      43.550  45.120  66.840  1.00  0.00           C
ATOM    830  O   ARG A 637      42.840  44.110  67.090  1.00  0.00           O
ATOM    831  N   ILE A 638      43.950  45.410  65.560  1.00  0.00           N
ATOM    832  HN  ILE A 638      44.450  46.230  65.300  1.00  0.00           H
ATOM    833  CA  ILE A 638      43.780  44.440  64.430  1.00  0.00           C
ATOM    834  HA  ILE A 638      43.620  43.460  64.850  1.00  0.00           H
ATOM    835  CB  ILE A 638      42.650  44.810  63.430  1.00  0.00           C
ATOM    836  HB  ILE A 638      42.840  44.150  62.560  1.00  0.00           H
ATOM    837  CG2 ILE A 638      41.270  44.380  64.050  1.00  0.00           C
ATOM    838 HG21 ILE A 638      41.370  43.370  64.520  1.00  0.00           H
ATOM    839 HG22 ILE A 638      40.420  44.440  63.350  1.00  0.00           H
ATOM    840 HG23 ILE A 638      41.060  45.020  64.940  1.00  0.00           H
ATOM    841  CG1 ILE A 638      42.700  46.280  62.930  1.00  0.00           C
ATOM    842 HG11 ILE A 638      43.670  46.330  62.400  1.00  0.00           H
ATOM    843 HG12 ILE A 638      42.580  47.070  63.710  1.00  0.00           H
ATOM    844  CD  ILE A 638      41.610  46.690  61.880  1.00  0.00           C
ATOM    845  HD1 ILE A 638      41.740  46.010  61.010  1.00  0.00           H
ATOM    846  HD2 ILE A 638      41.750  47.740  61.560  1.00  0.00           H
ATOM    847  HD3 ILE A 638      40.560  46.600  62.260  1.00  0.00           H
ATOM    848  C   ILE A 638      45.100  44.390  63.720  1.00  0.00           C
ATOM    849  O   ILE A 638      45.720  45.410  63.490  1.00  0.00           O
ATOM    850  N   SER A 639      45.690  43.150  63.580  1.00  0.00           N
ATOM    851  HN  SER A 639      45.220  42.290  63.750  1.00  0.00           H
ATOM    852  CA  SER A 639      47.050  42.990  63.070  1.00  0.00           C
ATOM    853  HA  SER A 639      47.440  43.830  62.520  1.00  0.00           H
ATOM    854  CB  SER A 639      48.080  42.870  64.210  1.00  0.00           C
ATOM    855  HB1 SER A 639      47.980  41.960  64.840  1.00  0.00           H
ATOM    856  HB2 SER A 639      48.040  43.790  64.830  1.00  0.00           H
ATOM    857  OG  SER A 639      49.420  42.830  63.690  1.00  0.00           O
ATOM    858  HG1 SER A 639      49.460  43.510  63.010  1.00  0.00           H
ATOM    859  C   SER A 639      47.100  41.720  62.100  1.00  0.00           C
ATOM    860  O   SER A 639      46.200  41.580  61.260  1.00  0.00           O
ATOM    861  N   ALA A 640      48.200  41.000  62.080  1.00  0.00           N
ATOM    862  HN  ALA A 640      48.900  41.270  62.740  1.00  0.00           H
ATOM    863  CA  ALA A 640      48.510  40.000  61.140  1.00  0.00           C
ATOM    864  HA  ALA A 640      48.370  40.490  60.190  1.00  0.00           H
ATOM    865  CB  ALA A 640      50.020  39.480  61.350  1.00  0.00           C
ATOM    866  HB1 ALA A 640      50.100  38.610  60.650  1.00  0.00           H
ATOM    867  HB2 ALA A 640      50.320  39.180  62.370  1.00  0.00           H
ATOM    868  HB3 ALA A 640      50.700  40.240  60.920  1.00  0.00           H
ATOM    869  C   ALA A 640      47.550  38.760  61.120  1.00  0.00           C
ATOM    870  O   ALA A 640      47.240  38.320  59.970  1.00  0.00           O
ATOM    871  N   ILE A 641      47.190  38.170  62.280  1.00  0.00           N
ATOM    872  HN  ILE A 641      47.620  38.530  63.100  1.00  0.00           H
ATOM    873  CA  ILE A 641      46.360  36.990  62.400  1.00  0.00           C
ATOM    874  HA  ILE A 641      46.650  36.240  61.680  1.00  0.00           H
ATOM    875  CB  ILE A 641      46.360  36.130  63.740  1.00  0.00           C
ATOM    876  HB  ILE A 641      46.050  36.900  64.470  1.00  0.00           H
ATOM    877  CG2 ILE A 641      45.430  34.950  63.620  1.00  0.00           C
ATOM    878 HG21 ILE A 641      45.440  34.390  64.570  1.00  0.00           H
ATOM    879 HG22 ILE A 641      45.730  34.290  62.770  1.00  0.00           H
ATOM    880 HG23 ILE A 641      44.330  35.160  63.530  1.00  0.00           H
ATOM    881  CG1 ILE A 641      47.780  35.730  64.030  1.00  0.00           C
ATOM    882 HG11 ILE A 641      47.890  35.210  65.010  1.00  0.00           H
ATOM    883 HG12 ILE A 641      48.330  36.680  64.190  1.00  0.00           H
ATOM    884  CD  ILE A 641      48.500  34.920  62.900  1.00  0.00           C
ATOM    885  HD1 ILE A 641      48.030  33.920  62.810  1.00  0.00           H
ATOM    886  HD2 ILE A 641      49.560  34.750  63.160  1.00  0.00           H
ATOM    887  HD3 ILE A 641      48.490  35.370  61.890  1.00  0.00           H
ATOM    888  C   ILE A 641      44.970  37.260  61.910  1.00  0.00           C
ATOM    889  O   ILE A 641      44.320  36.560  61.120  1.00  0.00           O
ATOM    890  N   GLU A 642      44.410  38.380  62.230  1.00  0.00           N
ATOM    891  HN  GLU A 642      44.880  38.990  62.860  1.00  0.00           H
ATOM    892  CA  GLU A 642      43.170  38.910  61.650  1.00  0.00           C
ATOM    893  HA  GLU A 642      42.350  38.270  61.910  1.00  0.00           H
ATOM    894  CB  GLU A 642      42.910  40.230  62.380  1.00  0.00           C
ATOM    895  HB1 GLU A 642      41.930  40.650  62.060  1.00  0.00           H
ATOM    896  HB2 GLU A 642      43.650  41.010  62.070  1.00  0.00           H
ATOM    897  CG  GLU A 642      42.720  40.060  63.850  1.00  0.00           C
ATOM    898  HG1 GLU A 642      42.460  39.000  64.030  1.00  0.00           H
ATOM    899  HG2 GLU A 642      41.920  40.750  64.160  1.00  0.00           H
ATOM    900  CD  GLU A 642      44.030  40.240  64.710  1.00  0.00           C
ATOM    901  OE1 GLU A 642      43.900  40.130  65.980  1.00  0.00           O
ATOM    902  OE2 GLU A 642      45.090  40.540  64.130  1.00  0.00           O
ATOM    903  C   GLU A 642      43.260  39.100  60.140  1.00  0.00           C
ATOM    904  O   GLU A 642      42.360  38.750  59.360  1.00  0.00           O
ATOM    905  N   SER A 643      44.420  39.670  59.630  1.00  0.00           N
ATOM    906  HN  SER A 643      45.090  40.130  60.210  1.00  0.00           H
ATOM    907  CA  SER A 643      44.730  39.870  58.170  1.00  0.00           C
ATOM    908  HA  SER A 643      43.910  40.400  57.710  1.00  0.00           H
ATOM    909  CB  SER A 643      46.090  40.550  57.990  1.00  0.00           C
ATOM    910  HB1 SER A 643      46.400  40.690  56.930  1.00  0.00           H
ATOM    911  HB2 SER A 643      46.940  40.080  58.540  1.00  0.00           H
ATOM    912  OG  SER A 643      45.970  41.910  58.490  1.00  0.00           O
ATOM    913  HG1 SER A 643      45.920  41.960  59.450  1.00  0.00           H
ATOM    914  C   SER A 643      44.800  38.500  57.380  1.00  0.00           C
ATOM    915  O   SER A 643      44.150  38.300  56.340  1.00  0.00           O
ATOM    916  N   LEU A 644      45.420  37.440  57.910  1.00  0.00           N
ATOM    917  HN  LEU A 644      45.940  37.480  58.760  1.00  0.00           H
ATOM    918  CA  LEU A 644      45.460  36.180  57.350  1.00  0.00           C
ATOM    919  HA  LEU A 644      45.640  36.270  56.290  1.00  0.00           H
ATOM    920  CB  LEU A 644      46.480  35.330  58.150  1.00  0.00           C
ATOM    921  HB1 LEU A 644      46.350  34.240  57.930  1.00  0.00           H
ATOM    922  HB2 LEU A 644      46.300  35.440  59.240  1.00  0.00           H
ATOM    923  CG  LEU A 644      47.960  35.650  57.900  1.00  0.00           C
ATOM    924  HG  LEU A 644      48.060  36.720  57.620  1.00  0.00           H
ATOM    925  CD1 LEU A 644      48.790  35.370  59.200  1.00  0.00           C
ATOM    926 HD11 LEU A 644      48.710  36.200  59.930  1.00  0.00           H
ATOM    927 HD12 LEU A 644      49.860  35.300  58.900  1.00  0.00           H
ATOM    928 HD13 LEU A 644      48.500  34.410  59.700  1.00  0.00           H
ATOM    929  CD2 LEU A 644      48.560  34.790  56.790  1.00  0.00           C
ATOM    930 HD21 LEU A 644      48.230  35.130  55.780  1.00  0.00           H
ATOM    931 HD22 LEU A 644      48.260  33.730  57.010  1.00  0.00           H
ATOM    932 HD23 LEU A 644      49.670  34.790  56.730  1.00  0.00           H
ATOM    933  C   LEU A 644      44.060  35.520  57.400  1.00  0.00           C
ATOM    934  O   LEU A 644      43.640  34.960  56.390  1.00  0.00           O
ATOM    935  N   PHE A 645      43.270  35.600  58.550  1.00  0.00           N
ATOM    936  HN  PHE A 645      43.780  35.900  59.360  1.00  0.00           H
ATOM    937  CA  PHE A 645      41.900  35.090  58.730  1.00  0.00           C
ATOM    938  HA  PHE A 645      41.940  34.090  58.320  1.00  0.00           H
ATOM    939  CB  PHE A 645      41.530  35.350  60.170  1.00  0.00           C
ATOM    940  HB1 PHE A 645      41.490  36.450  60.350  1.00  0.00           H
ATOM    941  HB2 PHE A 645      42.330  34.830  60.730  1.00  0.00           H
ATOM    942  CG  PHE A 645      40.200  34.660  60.530  1.00  0.00           C
ATOM    943  CD1 PHE A 645      39.640  35.060  61.750  1.00  0.00           C
ATOM    944  HD1 PHE A 645      39.990  35.830  62.410  1.00  0.00           H
ATOM    945  CE1 PHE A 645      38.430  34.450  62.210  1.00  0.00           C
ATOM    946  HE1 PHE A 645      38.060  34.680  63.200  1.00  0.00           H
ATOM    947  CZ  PHE A 645      37.870  33.450  61.460  1.00  0.00           C
ATOM    948  HZ  PHE A 645      37.040  32.900  61.880  1.00  0.00           H
ATOM    949  CD2 PHE A 645      39.610  33.650  59.770  1.00  0.00           C
ATOM    950  HD2 PHE A 645      39.960  33.280  58.810  1.00  0.00           H
ATOM    951  CE2 PHE A 645      38.470  33.040  60.250  1.00  0.00           C
ATOM    952  HE2 PHE A 645      38.050  32.260  59.620  1.00  0.00           H
ATOM    953  C   PHE A 645      40.880  35.830  57.770  1.00  0.00           C
ATOM    954  O   PHE A 645      39.880  35.220  57.330  1.00  0.00           O
ATOM    955  N   GLY A 646      41.080  37.110  57.400  1.00  0.00           N
ATOM    956  HN  GLY A 646      41.760  37.630  57.920  1.00  0.00           H
ATOM    957  CA  GLY A 646      40.120  37.780  56.580  1.00  0.00           C
ATOM    958  HA1 GLY A 646      40.150  38.840  56.820  1.00  0.00           H
ATOM    959  HA2 GLY A 646      39.160  37.300  56.610  1.00  0.00           H
ATOM    960  C   GLY A 646      40.520  37.620  55.090  1.00  0.00           C
ATOM    961  O   GLY A 646      39.640  37.510  54.210  1.00  0.00           O
ATOM    962  N   ALA A 647      41.840  37.580  54.810  1.00  0.00           N
ATOM    963  HN  ALA A 647      42.490  37.750  55.540  1.00  0.00           H
ATOM    964  CA  ALA A 647      42.390  37.180  53.510  1.00  0.00           C
ATOM    965  HA  ALA A 647      42.080  37.990  52.870  1.00  0.00           H
ATOM    966  CB  ALA A 647      43.950  37.190  53.570  1.00  0.00           C
ATOM    967  HB1 ALA A 647      44.340  38.230  53.630  1.00  0.00           H
ATOM    968  HB2 ALA A 647      44.380  36.740  52.650  1.00  0.00           H
ATOM    969  HB3 ALA A 647      44.210  36.720  54.540  1.00  0.00           H
ATOM    970  C   ALA A 647      41.960  35.860  53.020  1.00  0.00           C
ATOM    971  O   ALA A 647      41.500  35.710  51.890  1.00  0.00           O
ATOM    972  N   SER A 648      42.190  34.850  53.790  1.00  0.00           N
ATOM    973  HN  SER A 648      42.660  35.040  54.650  1.00  0.00           H
ATOM    974  CA  SER A 648      41.650  33.530  53.490  1.00  0.00           C
ATOM    975  HA  SER A 648      42.020  33.300  52.510  1.00  0.00           H
ATOM    976  CB  SER A 648      42.260  32.490  54.410  1.00  0.00           C
ATOM    977  HB1 SER A 648      43.360  32.390  54.320  1.00  0.00           H
ATOM    978  HB2 SER A 648      41.770  31.490  54.420  1.00  0.00           H
ATOM    979  OG  SER A 648      42.090  32.820  55.760  1.00  0.00           O
ATOM    980  HG1 SER A 648      42.760  33.470  55.980  1.00  0.00           H
ATOM    981  C   SER A 648      40.150  33.360  53.430  1.00  0.00           C
ATOM    982  O   SER A 648      39.750  32.780  52.420  1.00  0.00           O
ATOM    983  N   LEU A 649      39.410  33.770  54.470  1.00  0.00           N
ATOM    984  HN  LEU A 649      39.850  33.910  55.350  1.00  0.00           H
ATOM    985  CA  LEU A 649      37.970  33.740  54.410  1.00  0.00           C
ATOM    986  HA  LEU A 649      37.530  32.760  54.320  1.00  0.00           H
ATOM    987  CB  LEU A 649      37.400  34.490  55.690  1.00  0.00           C
ATOM    988  HB1 LEU A 649      37.870  35.480  55.810  1.00  0.00           H
ATOM    989  HB2 LEU A 649      37.690  33.780  56.500  1.00  0.00           H
ATOM    990  CG  LEU A 649      35.850  34.630  55.770  1.00  0.00           C
ATOM    991  HG  LEU A 649      35.480  35.260  54.920  1.00  0.00           H
ATOM    992  CD1 LEU A 649      35.140  33.310  55.690  1.00  0.00           C
ATOM    993 HD11 LEU A 649      35.200  32.860  54.680  1.00  0.00           H
ATOM    994 HD12 LEU A 649      34.080  33.330  56.040  1.00  0.00           H
ATOM    995 HD13 LEU A 649      35.660  32.670  56.450  1.00  0.00           H
ATOM    996  CD2 LEU A 649      35.480  35.380  57.120  1.00  0.00           C
ATOM    997 HD21 LEU A 649      36.010  34.850  57.950  1.00  0.00           H
ATOM    998 HD22 LEU A 649      34.380  35.310  57.270  1.00  0.00           H
ATOM    999 HD23 LEU A 649      35.800  36.440  57.180  1.00  0.00           H
ATOM   1000  C   LEU A 649      37.340  34.400  53.230  1.00  0.00           C
ATOM   1001  O   LEU A 649      36.420  33.850  52.580  1.00  0.00           O
ATOM   1002  N   THR A 650      37.850  35.590  52.850  1.00  0.00           N
ATOM   1003  HN  THR A 650      38.620  35.990  53.330  1.00  0.00           H
ATOM   1004  CA  THR A 650      37.280  36.340  51.680  1.00  0.00           C
ATOM   1005  HA  THR A 650      36.200  36.310  51.630  1.00  0.00           H
ATOM   1006  CB  THR A 650      37.570  37.880  51.650  1.00  0.00           C
ATOM   1007  HB  THR A 650      38.660  37.920  51.400  1.00  0.00           H
ATOM   1008  OG1 THR A 650      37.380  38.600  52.810  1.00  0.00           O
ATOM   1009  HG1 THR A 650      38.060  38.330  53.430  1.00  0.00           H
ATOM   1010  CG2 THR A 650      36.890  38.610  50.520  1.00  0.00           C
ATOM   1011 HG21 THR A 650      35.790  38.660  50.670  1.00  0.00           H
ATOM   1012 HG22 THR A 650      37.170  38.140  49.550  1.00  0.00           H
ATOM   1013 HG23 THR A 650      37.230  39.670  50.540  1.00  0.00           H
ATOM   1014  C   THR A 650      37.770  35.710  50.430  1.00  0.00           C
ATOM   1015  O   THR A 650      37.030  35.480  49.500  1.00  0.00           O
ATOM   1016  N   GLY A 651      39.080  35.380  50.390  1.00  0.00           N
ATOM   1017  HN  GLY A 651      39.660  35.810  51.070  1.00  0.00           H
ATOM   1018  CA  GLY A 651      39.780  34.830  49.180  1.00  0.00           C
ATOM   1019  HA1 GLY A 651      40.780  34.660  49.540  1.00  0.00           H
ATOM   1020  HA2 GLY A 651      39.720  35.550  48.380  1.00  0.00           H
ATOM   1021  C   GLY A 651      39.260  33.530  48.610  1.00  0.00           C
ATOM   1022  O   GLY A 651      39.120  33.450  47.370  1.00  0.00           O
ATOM   1023  N   ILE A 652      38.980  32.580  49.460  1.00  0.00           N
ATOM   1024  HN  ILE A 652      39.020  32.760  50.430  1.00  0.00           H
ATOM   1025  CA  ILE A 652      38.460  31.290  49.030  1.00  0.00           C
ATOM   1026  HA  ILE A 652      39.080  30.840  48.270  1.00  0.00           H
ATOM   1027  CB  ILE A 652      38.470  30.350  50.300  1.00  0.00           C
ATOM   1028  HB  ILE A 652      38.200  30.980  51.170  1.00  0.00           H
ATOM   1029  CG2 ILE A 652      37.520  29.180  50.200  1.00  0.00           C
ATOM   1030 HG21 ILE A 652      37.410  28.670  51.180  1.00  0.00           H
ATOM   1031 HG22 ILE A 652      37.720  28.520  49.330  1.00  0.00           H
ATOM   1032 HG23 ILE A 652      36.530  29.560  49.880  1.00  0.00           H
ATOM   1033  CG1 ILE A 652      39.820  29.790  50.620  1.00  0.00           C
ATOM   1034 HG11 ILE A 652      40.610  30.570  50.580  1.00  0.00           H
ATOM   1035 HG12 ILE A 652      40.010  29.050  49.810  1.00  0.00           H
ATOM   1036  CD  ILE A 652      39.950  28.970  51.860  1.00  0.00           C
ATOM   1037  HD1 ILE A 652      41.040  28.850  52.000  1.00  0.00           H
ATOM   1038  HD2 ILE A 652      39.520  27.960  51.650  1.00  0.00           H
ATOM   1039  HD3 ILE A 652      39.560  29.530  52.740  1.00  0.00           H
ATOM   1040  C   ILE A 652      37.060  31.350  48.380  1.00  0.00           C
ATOM   1041  O   ILE A 652      36.790  30.840  47.300  1.00  0.00           O
ATOM   1042  N   ALA A 653      36.160  32.150  48.950  1.00  0.00           N
ATOM   1043  HN  ALA A 653      36.480  32.690  49.720  1.00  0.00           H
ATOM   1044  CA  ALA A 653      34.840  32.430  48.330  1.00  0.00           C
ATOM   1045  HA  ALA A 653      34.300  31.500  48.280  1.00  0.00           H
ATOM   1046  CB  ALA A 653      34.060  33.290  49.380  1.00  0.00           C
ATOM   1047  HB1 ALA A 653      34.080  32.720  50.330  1.00  0.00           H
ATOM   1048  HB2 ALA A 653      33.000  33.460  49.110  1.00  0.00           H
ATOM   1049  HB3 ALA A 653      34.610  34.250  49.530  1.00  0.00           H
ATOM   1050  C   ALA A 653      34.930  33.120  47.020  1.00  0.00           C
ATOM   1051  O   ALA A 653      34.310  32.640  46.060  1.00  0.00           O
ATOM   1052  N   TYR A 654      35.720  34.280  46.990  1.00  0.00           N
ATOM   1053  HN  TYR A 654      36.110  34.510  47.880  1.00  0.00           H
ATOM   1054  CA  TYR A 654      35.950  35.210  45.930  1.00  0.00           C
ATOM   1055  HA  TYR A 654      35.060  35.720  45.620  1.00  0.00           H
ATOM   1056  CB  TYR A 654      36.890  36.300  46.440  1.00  0.00           C
ATOM   1057  HB1 TYR A 654      37.820  35.760  46.700  1.00  0.00           H
ATOM   1058  HB2 TYR A 654      36.520  36.750  47.380  1.00  0.00           H
ATOM   1059  CG  TYR A 654      37.200  37.410  45.460  1.00  0.00           C
ATOM   1060  CD1 TYR A 654      38.380  37.380  44.720  1.00  0.00           C
ATOM   1061  HD1 TYR A 654      39.080  36.550  44.840  1.00  0.00           H
ATOM   1062  CE1 TYR A 654      38.760  38.360  43.800  1.00  0.00           C
ATOM   1063  HE1 TYR A 654      39.680  38.220  43.220  1.00  0.00           H
ATOM   1064  CZ  TYR A 654      37.950  39.420  43.520  1.00  0.00           C
ATOM   1065  OH  TYR A 654      38.290  40.460  42.690  1.00  0.00           O
ATOM   1066  HH  TYR A 654      39.130  40.180  42.300  1.00  0.00           H
ATOM   1067  CD2 TYR A 654      36.300  38.420  45.140  1.00  0.00           C
ATOM   1068  HD2 TYR A 654      35.320  38.420  45.600  1.00  0.00           H
ATOM   1069  CE2 TYR A 654      36.650  39.470  44.220  1.00  0.00           C
ATOM   1070  HE2 TYR A 654      35.930  40.250  44.020  1.00  0.00           H
ATOM   1071  C   TYR A 654      36.550  34.470  44.650  1.00  0.00           C
ATOM   1072  O   TYR A 654      36.190  34.760  43.530  1.00  0.00           O
ATOM   1073  N   SER A 655      37.400  33.450  44.940  1.00  0.00           N
ATOM   1074  HN  SER A 655      37.520  33.070  45.860  1.00  0.00           H
ATOM   1075  CA  SER A 655      38.040  32.570  43.930  1.00  0.00           C
ATOM   1076  HA  SER A 655      38.100  33.200  43.060  1.00  0.00           H
ATOM   1077  CB  SER A 655      39.490  31.980  44.340  1.00  0.00           C
ATOM   1078  HB1 SER A 655      40.200  32.820  44.500  1.00  0.00           H
ATOM   1079  HB2 SER A 655      39.920  31.360  43.520  1.00  0.00           H
ATOM   1080  OG  SER A 655      39.390  31.360  45.580  1.00  0.00           O
ATOM   1081  HG1 SER A 655      39.360  32.120  46.180  1.00  0.00           H
ATOM   1082  C   SER A 655      37.210  31.410  43.500  1.00  0.00           C
ATOM   1083  O   SER A 655      36.860  31.310  42.370  1.00  0.00           O
ATOM   1084  N   LEU A 656      36.770  30.610  44.500  1.00  0.00           N
ATOM   1085  HN  LEU A 656      36.990  30.750  45.460  1.00  0.00           H
ATOM   1086  CA  LEU A 656      35.810  29.600  44.240  1.00  0.00           C
ATOM   1087  HA  LEU A 656      36.390  28.890  43.660  1.00  0.00           H
ATOM   1088  CB  LEU A 656      35.230  29.060  45.570  1.00  0.00           C
ATOM   1089  HB1 LEU A 656      34.670  29.790  46.210  1.00  0.00           H
ATOM   1090  HB2 LEU A 656      36.030  28.790  46.300  1.00  0.00           H
ATOM   1091  CG  LEU A 656      34.380  27.750  45.500  1.00  0.00           C
ATOM   1092  HG  LEU A 656      33.470  27.910  44.890  1.00  0.00           H
ATOM   1093  CD1 LEU A 656      35.280  26.700  44.860  1.00  0.00           C
ATOM   1094 HD11 LEU A 656      36.080  26.280  45.510  1.00  0.00           H
ATOM   1095 HD12 LEU A 656      35.670  26.890  43.840  1.00  0.00           H
ATOM   1096 HD13 LEU A 656      34.560  25.860  44.760  1.00  0.00           H
ATOM   1097  CD2 LEU A 656      33.830  27.370  46.850  1.00  0.00           C
ATOM   1098 HD21 LEU A 656      32.880  26.820  46.670  1.00  0.00           H
ATOM   1099 HD22 LEU A 656      33.530  28.380  47.210  1.00  0.00           H
ATOM   1100 HD23 LEU A 656      34.380  26.780  47.620  1.00  0.00           H
ATOM   1101  C   LEU A 656      34.640  29.900  43.400  1.00  0.00           C
ATOM   1102  O   LEU A 656      34.400  29.160  42.440  1.00  0.00           O
ATOM   1103  N   PHE A 657      33.830  30.950  43.630  1.00  0.00           N
ATOM   1104  HN  PHE A 657      33.830  31.500  44.450  1.00  0.00           H
ATOM   1105  CA  PHE A 657      32.630  31.110  42.880  1.00  0.00           C
ATOM   1106  HA  PHE A 657      32.290  30.190  42.410  1.00  0.00           H
ATOM   1107  CB  PHE A 657      31.530  31.780  43.830  1.00  0.00           C
ATOM   1108  HB1 PHE A 657      30.510  31.930  43.420  1.00  0.00           H
ATOM   1109  HB2 PHE A 657      31.870  32.730  44.300  1.00  0.00           H
ATOM   1110  CG  PHE A 657      31.130  30.910  44.980  1.00  0.00           C
ATOM   1111  CD1 PHE A 657      30.790  31.420  46.270  1.00  0.00           C
ATOM   1112  HD1 PHE A 657      31.070  32.460  46.380  1.00  0.00           H
ATOM   1113  CE1 PHE A 657      30.380  30.620  47.320  1.00  0.00           C
ATOM   1114  HE1 PHE A 657      30.170  31.010  48.310  1.00  0.00           H
ATOM   1115  CZ  PHE A 657      30.050  29.310  46.990  1.00  0.00           C
ATOM   1116  HZ  PHE A 657      29.590  28.730  47.780  1.00  0.00           H
ATOM   1117  CD2 PHE A 657      30.800  29.580  44.700  1.00  0.00           C
ATOM   1118  HD2 PHE A 657      30.880  29.160  43.710  1.00  0.00           H
ATOM   1119  CE2 PHE A 657      30.390  28.790  45.730  1.00  0.00           C
ATOM   1120  HE2 PHE A 657      30.090  27.770  45.540  1.00  0.00           H
ATOM   1121  C   PHE A 657      32.800  32.090  41.770  1.00  0.00           C
ATOM   1122  O   PHE A 657      31.920  32.420  41.000  1.00  0.00           O
ATOM   1123  N   ALA A 658      34.120  32.430  41.500  1.00  0.00           N
ATOM   1124  HN  ALA A 658      34.790  32.080  42.160  1.00  0.00           H
ATOM   1125  CA  ALA A 658      34.680  33.180  40.430  1.00  0.00           C
ATOM   1126  HA  ALA A 658      35.650  33.450  40.810  1.00  0.00           H
ATOM   1127  CB  ALA A 658      34.760  32.430  39.090  1.00  0.00           C
ATOM   1128  HB1 ALA A 658      35.470  32.940  38.430  1.00  0.00           H
ATOM   1129  HB2 ALA A 658      33.770  32.300  38.600  1.00  0.00           H
ATOM   1130  HB3 ALA A 658      35.140  31.410  39.290  1.00  0.00           H
ATOM   1131  C   ALA A 658      34.190  34.560  40.210  1.00  0.00           C
ATOM   1132  O   ALA A 658      33.690  34.990  39.150  1.00  0.00           O
ATOM   1133  N   GLY A 659      34.290  35.410  41.270  1.00  0.00           N
ATOM   1134  HN  GLY A 659      34.680  35.020  42.100  1.00  0.00           H
ATOM   1135  CA  GLY A 659      33.970  36.770  41.170  1.00  0.00           C
ATOM   1136  HA1 GLY A 659      33.920  37.060  42.200  1.00  0.00           H
ATOM   1137  HA2 GLY A 659      32.980  36.750  40.750  1.00  0.00           H
ATOM   1138  C   GLY A 659      34.850  37.750  40.350  1.00  0.00           C
ATOM   1139  O   GLY A 659      34.390  38.770  39.770  1.00  0.00           O
ATOM   1140  N   GLN A 660      36.130  37.450  40.270  1.00  0.00           N
ATOM   1141  HN  GLN A 660      36.500  36.830  40.960  1.00  0.00           H
ATOM   1142  CA  GLN A 660      37.180  37.950  39.400  1.00  0.00           C
ATOM   1143  HA  GLN A 660      36.920  37.620  38.400  1.00  0.00           H
ATOM   1144  CB  GLN A 660      37.410  39.460  39.290  1.00  0.00           C
ATOM   1145  HB1 GLN A 660      37.720  39.800  40.300  1.00  0.00           H
ATOM   1146  HB2 GLN A 660      36.460  40.040  39.170  1.00  0.00           H
ATOM   1147  CG  GLN A 660      38.450  39.960  38.310  1.00  0.00           C
ATOM   1148  HG1 GLN A 660      39.470  39.550  38.450  1.00  0.00           H
ATOM   1149  HG2 GLN A 660      38.520  41.060  38.430  1.00  0.00           H
ATOM   1150  CD  GLN A 660      38.090  39.590  36.840  1.00  0.00           C
ATOM   1151  OE1 GLN A 660      38.150  38.470  36.410  1.00  0.00           O
ATOM   1152  NE2 GLN A 660      37.630  40.630  36.040  1.00  0.00           N
ATOM   1153 HE21 GLN A 660      37.320  40.360  35.130  1.00  0.00           H
ATOM   1154 HE22 GLN A 660      37.460  41.540  36.410  1.00  0.00           H
ATOM   1155  C   GLN A 660      38.430  37.180  39.800  1.00  0.00           C
ATOM   1156  O   GLN A 660      39.370  37.870  40.240  1.00  0.00           O
ATOM   1157  N   PRO A 661      38.470  35.860  39.650  1.00  0.00           N
ATOM   1158  CD  PRO A 661      37.630  35.120  38.660  1.00  0.00           C
ATOM   1159  HD1 PRO A 661      37.520  35.690  37.710  1.00  0.00           H
ATOM   1160  HD2 PRO A 661      36.600  35.060  39.060  1.00  0.00           H
ATOM   1161  CA  PRO A 661      39.530  35.040  40.290  1.00  0.00           C
ATOM   1162  HA  PRO A 661      39.600  35.290  41.340  1.00  0.00           H
ATOM   1163  CB  PRO A 661      39.020  33.610  40.010  1.00  0.00           C
ATOM   1164  HB1 PRO A 661      38.260  33.280  40.750  1.00  0.00           H
ATOM   1165  HB2 PRO A 661      39.840  32.840  40.020  1.00  0.00           H
ATOM   1166  CG  PRO A 661      38.220  33.710  38.680  1.00  0.00           C
ATOM   1167  HG1 PRO A 661      38.960  33.590  37.860  1.00  0.00           H
ATOM   1168  HG2 PRO A 661      37.500  32.890  38.570  1.00  0.00           H
ATOM   1169  C   PRO A 661      41.000  35.150  39.830  1.00  0.00           C
ATOM   1170  O   PRO A 661      41.940  34.880  40.650  1.00  0.00           O
ATOM   1171  N   LEU A 662      41.270  35.730  38.630  1.00  0.00           N
ATOM   1172  HN  LEU A 662      40.490  35.900  38.030  1.00  0.00           H
ATOM   1173  CA  LEU A 662      42.580  36.020  38.120  1.00  0.00           C
ATOM   1174  HA  LEU A 662      43.420  35.370  38.370  1.00  0.00           H
ATOM   1175  CB  LEU A 662      42.590  36.180  36.540  1.00  0.00           C
ATOM   1176  HB1 LEU A 662      43.420  36.810  36.170  1.00  0.00           H
ATOM   1177  HB2 LEU A 662      41.580  36.600  36.310  1.00  0.00           H
ATOM   1178  CG  LEU A 662      42.710  34.870  35.720  1.00  0.00           C
ATOM   1179  HG  LEU A 662      41.850  34.200  35.890  1.00  0.00           H
ATOM   1180  CD1 LEU A 662      42.780  35.150  34.210  1.00  0.00           C
ATOM   1181 HD11 LEU A 662      41.880  35.670  33.830  1.00  0.00           H
ATOM   1182 HD12 LEU A 662      42.800  34.250  33.560  1.00  0.00           H
ATOM   1183 HD13 LEU A 662      43.630  35.800  33.960  1.00  0.00           H
ATOM   1184  CD2 LEU A 662      43.880  34.090  36.160  1.00  0.00           C
ATOM   1185 HD21 LEU A 662      43.920  33.810  37.230  1.00  0.00           H
ATOM   1186 HD22 LEU A 662      44.870  34.550  35.950  1.00  0.00           H
ATOM   1187 HD23 LEU A 662      43.920  33.210  35.490  1.00  0.00           H
ATOM   1188  C   LEU A 662      43.020  37.340  38.690  1.00  0.00           C
ATOM   1189  O   LEU A 662      44.060  37.910  38.390  1.00  0.00           O
ATOM   1190  N   THR A 663      42.270  38.020  39.670  1.00  0.00           N
ATOM   1191  HN  THR A 663      41.310  37.750  39.800  1.00  0.00           H
ATOM   1192  CA  THR A 663      42.810  39.030  40.550  1.00  0.00           C
ATOM   1193  HA  THR A 663      43.670  39.420  40.020  1.00  0.00           H
ATOM   1194  CB  THR A 663      41.930  40.210  40.840  1.00  0.00           C
ATOM   1195  HB  THR A 663      42.420  40.830  41.620  1.00  0.00           H
ATOM   1196  OG1 THR A 663      40.650  39.820  41.300  1.00  0.00           O
ATOM   1197  HG1 THR A 663      40.300  39.120  40.750  1.00  0.00           H
ATOM   1198  CG2 THR A 663      41.700  40.960  39.530  1.00  0.00           C
ATOM   1199 HG21 THR A 663      40.950  41.780  39.680  1.00  0.00           H
ATOM   1200 HG22 THR A 663      41.350  40.420  38.620  1.00  0.00           H
ATOM   1201 HG23 THR A 663      42.610  41.520  39.260  1.00  0.00           H
ATOM   1202  C   THR A 663      43.250  38.330  41.830  1.00  0.00           C
ATOM   1203  O   THR A 663      42.740  37.230  42.180  1.00  0.00           O
ATOM   1204  N   ILE A 664      44.150  38.960  42.570  1.00  0.00           N
ATOM   1205  HN  ILE A 664      44.600  39.770  42.200  1.00  0.00           H
ATOM   1206  CA  ILE A 664      44.610  38.510  43.860  1.00  0.00           C
ATOM   1207  HA  ILE A 664      44.010  37.660  44.180  1.00  0.00           H
ATOM   1208  CB  ILE A 664      46.070  38.080  43.840  1.00  0.00           C
ATOM   1209  HB  ILE A 664      46.650  38.970  43.530  1.00  0.00           H
ATOM   1210  CG2 ILE A 664      46.540  37.810  45.320  1.00  0.00           C
ATOM   1211 HG21 ILE A 664      45.910  37.070  45.860  1.00  0.00           H
ATOM   1212 HG22 ILE A 664      46.480  38.780  45.860  1.00  0.00           H
ATOM   1213 HG23 ILE A 664      47.570  37.400  45.250  1.00  0.00           H
ATOM   1214  CG1 ILE A 664      46.340  36.930  42.890  1.00  0.00           C
ATOM   1215 HG11 ILE A 664      47.430  36.740  42.890  1.00  0.00           H
ATOM   1216 HG12 ILE A 664      46.090  37.140  41.830  1.00  0.00           H
ATOM   1217  CD  ILE A 664      45.700  35.650  43.450  1.00  0.00           C
ATOM   1218  HD1 ILE A 664      44.630  35.790  43.710  1.00  0.00           H
ATOM   1219  HD2 ILE A 664      46.160  35.350  44.410  1.00  0.00           H
ATOM   1220  HD3 ILE A 664      45.670  34.750  42.790  1.00  0.00           H
ATOM   1221  C   ILE A 664      44.270  39.580  44.830  1.00  0.00           C
ATOM   1222  O   ILE A 664      44.450  40.800  44.570  1.00  0.00           O
ATOM   1223  N   LEU A 665      43.840  39.240  46.090  1.00  0.00           N
ATOM   1224  HN  LEU A 665      43.720  38.300  46.360  1.00  0.00           H
ATOM   1225  CA  LEU A 665      43.550  40.110  47.210  1.00  0.00           C
ATOM   1226  HA  LEU A 665      43.140  41.050  46.850  1.00  0.00           H
ATOM   1227  CB  LEU A 665      42.500  39.550  48.230  1.00  0.00           C
ATOM   1228  HB1 LEU A 665      42.210  40.310  48.990  1.00  0.00           H
ATOM   1229  HB2 LEU A 665      42.890  38.610  48.660  1.00  0.00           H
ATOM   1230  CG  LEU A 665      41.140  39.130  47.650  1.00  0.00           C
ATOM   1231  HG  LEU A 665      40.930  39.830  46.810  1.00  0.00           H
ATOM   1232  CD1 LEU A 665      41.110  37.600  47.260  1.00  0.00           C
ATOM   1233 HD11 LEU A 665      40.060  37.250  47.180  1.00  0.00           H
ATOM   1234 HD12 LEU A 665      41.480  37.090  48.170  1.00  0.00           H
ATOM   1235 HD13 LEU A 665      41.770  37.340  46.400  1.00  0.00           H
ATOM   1236  CD2 LEU A 665      39.950  39.360  48.570  1.00  0.00           C
ATOM   1237 HD21 LEU A 665      39.020  39.030  48.040  1.00  0.00           H
ATOM   1238 HD22 LEU A 665      39.760  40.430  48.770  1.00  0.00           H
ATOM   1239 HD23 LEU A 665      40.110  38.840  49.530  1.00  0.00           H
ATOM   1240  C   LEU A 665      44.810  40.340  47.990  1.00  0.00           C
ATOM   1241  O   LEU A 665      45.660  39.440  48.070  1.00  0.00           O
ATOM   1242  N   GLY A 666      44.970  41.510  48.580  1.00  0.00           N
ATOM   1243  HN  GLY A 666      44.360  42.260  48.360  1.00  0.00           H
ATOM   1244  CA  GLY A 666      46.110  41.850  49.360  1.00  0.00           C
ATOM   1245  HA1 GLY A 666      47.040  42.000  48.840  1.00  0.00           H
ATOM   1246  HA2 GLY A 666      46.050  41.150  50.200  1.00  0.00           H
ATOM   1247  C   GLY A 666      45.870  43.180  49.960  1.00  0.00           C
ATOM   1248  O   GLY A 666      44.810  43.680  50.150  1.00  0.00           O
ATOM   1249  N   SER A 667      47.040  43.850  50.340  1.00  0.00           N
ATOM   1250  HN  SER A 667      47.910  43.460  50.050  1.00  0.00           H
ATOM   1251  CA  SER A 667      47.030  45.220  50.910  1.00  0.00           C
ATOM   1252  HA  SER A 667      46.550  45.200  51.880  1.00  0.00           H
ATOM   1253  CB  SER A 667      48.440  45.560  51.470  1.00  0.00           C
ATOM   1254  HB1 SER A 667      48.770  44.700  52.110  1.00  0.00           H
ATOM   1255  HB2 SER A 667      48.510  46.540  51.990  1.00  0.00           H
ATOM   1256  OG  SER A 667      49.470  45.610  50.480  1.00  0.00           O
ATOM   1257  HG1 SER A 667      49.450  46.510  50.170  1.00  0.00           H
ATOM   1258  C   SER A 667      46.540  46.310  49.980  1.00  0.00           C
ATOM   1259  O   SER A 667      46.780  46.330  48.770  1.00  0.00           O
ATOM   1260  N   THR A 668      45.820  47.260  50.520  1.00  0.00           N
ATOM   1261  HN  THR A 668      45.510  47.260  51.470  1.00  0.00           H
ATOM   1262  CA  THR A 668      45.310  48.370  49.730  1.00  0.00           C
ATOM   1263  HA  THR A 668      45.850  48.480  48.800  1.00  0.00           H
ATOM   1264  CB  THR A 668      43.820  48.270  49.400  1.00  0.00           C
ATOM   1265  HB  THR A 668      43.760  47.710  48.430  1.00  0.00           H
ATOM   1266  OG1 THR A 668      43.100  49.510  49.320  1.00  0.00           O
ATOM   1267  HG1 THR A 668      42.830  49.570  48.400  1.00  0.00           H
ATOM   1268  CG2 THR A 668      43.160  47.450  50.540  1.00  0.00           C
ATOM   1269 HG21 THR A 668      43.350  47.970  51.510  1.00  0.00           H
ATOM   1270 HG22 THR A 668      43.490  46.390  50.640  1.00  0.00           H
ATOM   1271 HG23 THR A 668      42.050  47.440  50.430  1.00  0.00           H
ATOM   1272  C   THR A 668      45.590  49.640  50.470  1.00  0.00           C
ATOM   1273  O   THR A 668      45.150  49.900  51.600  1.00  0.00           O
ATOM   1274  N   GLY A 669      46.410  50.540  49.780  1.00  0.00           N
ATOM   1275  HN  GLY A 669      46.950  50.250  49.010  1.00  0.00           H
ATOM   1276  CA  GLY A 669      46.750  51.850  50.320  1.00  0.00           C
ATOM   1277  HA1 GLY A 669      47.250  52.430  49.560  1.00  0.00           H
ATOM   1278  HA2 GLY A 669      47.370  51.740  51.200  1.00  0.00           H
ATOM   1279  C   GLY A 669      45.640  52.740  50.910  1.00  0.00           C
ATOM   1280  O   GLY A 669      45.700  53.230  52.050  1.00  0.00           O
ATOM   1281  N   PRO A 670      44.450  52.870  50.210  1.00  0.00           N
ATOM   1282  CD  PRO A 670      44.480  52.880  48.740  1.00  0.00           C
ATOM   1283  HD1 PRO A 670      44.150  51.940  48.260  1.00  0.00           H
ATOM   1284  HD2 PRO A 670      45.450  53.150  48.240  1.00  0.00           H
ATOM   1285  CA  PRO A 670      43.510  53.870  50.790  1.00  0.00           C
ATOM   1286  HA  PRO A 670      44.000  54.750  51.190  1.00  0.00           H
ATOM   1287  CB  PRO A 670      42.620  54.190  49.600  1.00  0.00           C
ATOM   1288  HB1 PRO A 670      42.180  55.200  49.710  1.00  0.00           H
ATOM   1289  HB2 PRO A 670      41.760  53.490  49.480  1.00  0.00           H
ATOM   1290  CG  PRO A 670      43.580  54.070  48.450  1.00  0.00           C
ATOM   1291  HG1 PRO A 670      42.940  53.850  47.570  1.00  0.00           H
ATOM   1292  HG2 PRO A 670      44.210  54.980  48.370  1.00  0.00           H
ATOM   1293  C   PRO A 670      42.740  53.250  51.980  1.00  0.00           C
ATOM   1294  O   PRO A 670      42.530  53.990  52.950  1.00  0.00           O
ATOM   1295  N   VAL A 671      42.340  52.030  51.990  1.00  0.00           N
ATOM   1296  HN  VAL A 671      42.650  51.430  51.250  1.00  0.00           H
ATOM   1297  CA  VAL A 671      41.620  51.340  53.040  1.00  0.00           C
ATOM   1298  HA  VAL A 671      40.770  51.950  53.310  1.00  0.00           H
ATOM   1299  CB  VAL A 671      41.270  49.940  52.550  1.00  0.00           C
ATOM   1300  HB  VAL A 671      42.020  49.410  51.940  1.00  0.00           H
ATOM   1301  CG1 VAL A 671      40.880  48.990  53.810  1.00  0.00           C
ATOM   1302 HG11 VAL A 671      40.670  47.950  53.490  1.00  0.00           H
ATOM   1303 HG12 VAL A 671      39.940  49.430  54.210  1.00  0.00           H
ATOM   1304 HG13 VAL A 671      41.710  48.950  54.550  1.00  0.00           H
ATOM   1305  CG2 VAL A 671      40.140  50.090  51.630  1.00  0.00           C
ATOM   1306 HG21 VAL A 671      39.210  50.500  52.080  1.00  0.00           H
ATOM   1307 HG22 VAL A 671      39.880  49.270  50.930  1.00  0.00           H
ATOM   1308 HG23 VAL A 671      40.590  50.840  50.930  1.00  0.00           H
ATOM   1309  C   VAL A 671      42.400  51.370  54.410  1.00  0.00           C
ATOM   1310  O   VAL A 671      41.840  51.790  55.410  1.00  0.00           O
ATOM   1311  N   LEU A 672      43.740  51.050  54.390  1.00  0.00           N
ATOM   1312  HN  LEU A 672      44.170  50.660  53.560  1.00  0.00           H
ATOM   1313  CA  LEU A 672      44.660  51.290  55.490  1.00  0.00           C
ATOM   1314  HA  LEU A 672      44.250  50.750  56.330  1.00  0.00           H
ATOM   1315  CB  LEU A 672      45.950  50.570  55.050  1.00  0.00           C
ATOM   1316  HB1 LEU A 672      46.190  50.840  54.000  1.00  0.00           H
ATOM   1317  HB2 LEU A 672      45.810  49.470  55.080  1.00  0.00           H
ATOM   1318  CG  LEU A 672      47.170  50.780  56.020  1.00  0.00           C
ATOM   1319  HG  LEU A 672      47.200  51.880  56.210  1.00  0.00           H
ATOM   1320  CD1 LEU A 672      46.960  49.990  57.310  1.00  0.00           C
ATOM   1321 HD11 LEU A 672      47.730  50.170  58.090  1.00  0.00           H
ATOM   1322 HD12 LEU A 672      46.860  48.900  57.080  1.00  0.00           H
ATOM   1323 HD13 LEU A 672      45.960  50.290  57.710  1.00  0.00           H
ATOM   1324  CD2 LEU A 672      48.410  50.360  55.280  1.00  0.00           C
ATOM   1325 HD21 LEU A 672      48.730  51.250  54.690  1.00  0.00           H
ATOM   1326 HD22 LEU A 672      48.100  49.520  54.620  1.00  0.00           H
ATOM   1327 HD23 LEU A 672      49.220  50.060  55.980  1.00  0.00           H
ATOM   1328  C   LEU A 672      44.820  52.760  55.850  1.00  0.00           C
ATOM   1329  O   LEU A 672      44.780  53.090  57.020  1.00  0.00           O
ATOM   1330  N   VAL A 673      44.910  53.710  54.950  1.00  0.00           N
ATOM   1331  HN  VAL A 673      45.050  53.470  53.990  1.00  0.00           H
ATOM   1332  CA  VAL A 673      45.000  55.200  55.260  1.00  0.00           C
ATOM   1333  HA  VAL A 673      45.740  55.420  56.020  1.00  0.00           H
ATOM   1334  CB  VAL A 673      45.350  56.040  53.960  1.00  0.00           C
ATOM   1335  HB  VAL A 673      44.750  55.680  53.100  1.00  0.00           H
ATOM   1336  CG1 VAL A 673      45.020  57.580  53.950  1.00  0.00           C
ATOM   1337 HG11 VAL A 673      45.270  58.080  52.990  1.00  0.00           H
ATOM   1338 HG12 VAL A 673      45.510  58.070  54.820  1.00  0.00           H
ATOM   1339 HG13 VAL A 673      43.920  57.770  54.070  1.00  0.00           H
ATOM   1340  CG2 VAL A 673      46.850  55.860  53.580  1.00  0.00           C
ATOM   1341 HG21 VAL A 673      47.520  56.050  54.440  1.00  0.00           H
ATOM   1342 HG22 VAL A 673      47.070  56.540  52.730  1.00  0.00           H
ATOM   1343 HG23 VAL A 673      46.970  54.790  53.310  1.00  0.00           H
ATOM   1344  C   VAL A 673      43.700  55.630  55.930  1.00  0.00           C
ATOM   1345  O   VAL A 673      43.730  56.360  56.930  1.00  0.00           O
ATOM   1346  N   PHE A 674      42.530  55.150  55.430  1.00  0.00           N
ATOM   1347  HN  PHE A 674      42.550  54.650  54.560  1.00  0.00           H
ATOM   1348  CA  PHE A 674      41.160  55.430  55.970  1.00  0.00           C
ATOM   1349  HA  PHE A 674      41.210  56.500  56.090  1.00  0.00           H
ATOM   1350  CB  PHE A 674      40.000  55.230  54.940  1.00  0.00           C
ATOM   1351  HB1 PHE A 674      39.820  54.140  54.790  1.00  0.00           H
ATOM   1352  HB2 PHE A 674      40.260  55.630  53.940  1.00  0.00           H
ATOM   1353  CG  PHE A 674      38.720  55.780  55.450  1.00  0.00           C
ATOM   1354  CD1 PHE A 674      38.520  57.140  55.720  1.00  0.00           C
ATOM   1355  HD1 PHE A 674      39.330  57.850  55.660  1.00  0.00           H
ATOM   1356  CE1 PHE A 674      37.180  57.730  55.790  1.00  0.00           C
ATOM   1357  HE1 PHE A 674      37.040  58.790  55.830  1.00  0.00           H
ATOM   1358  CZ  PHE A 674      36.080  56.810  55.980  1.00  0.00           C
ATOM   1359  HZ  PHE A 674      35.040  57.130  56.020  1.00  0.00           H
ATOM   1360  CD2 PHE A 674      37.600  54.910  55.590  1.00  0.00           C
ATOM   1361  HD2 PHE A 674      37.720  53.840  55.540  1.00  0.00           H
ATOM   1362  CE2 PHE A 674      36.300  55.400  55.810  1.00  0.00           C
ATOM   1363  HE2 PHE A 674      35.530  54.670  56.020  1.00  0.00           H
ATOM   1364  C   PHE A 674      40.910  54.880  57.360  1.00  0.00           C
ATOM   1365  O   PHE A 674      40.360  55.410  58.260  1.00  0.00           O
ATOM   1366  N   GLU A 675      41.450  53.680  57.640  1.00  0.00           N
ATOM   1367  HN  GLU A 675      41.880  53.160  56.910  1.00  0.00           H
ATOM   1368  CA  GLU A 675      41.400  52.950  58.880  1.00  0.00           C
ATOM   1369  HA  GLU A 675      40.360  52.870  59.170  1.00  0.00           H
ATOM   1370  CB  GLU A 675      41.950  51.500  58.580  1.00  0.00           C
ATOM   1371  HB1 GLU A 675      43.000  51.610  58.240  1.00  0.00           H
ATOM   1372  HB2 GLU A 675      41.350  51.030  57.760  1.00  0.00           H
ATOM   1373  CG  GLU A 675      41.950  50.520  59.810  1.00  0.00           C
ATOM   1374  HG1 GLU A 675      42.230  51.050  60.750  1.00  0.00           H
ATOM   1375  HG2 GLU A 675      42.720  49.750  59.590  1.00  0.00           H
ATOM   1376  CD  GLU A 675      40.650  49.790  60.010  1.00  0.00           C
ATOM   1377  OE1 GLU A 675      40.280  48.790  59.190  1.00  0.00           O
ATOM   1378  OE2 GLU A 675      39.900  50.060  60.990  1.00  0.00           O
ATOM   1379  C   GLU A 675      42.240  53.690  59.910  1.00  0.00           C
ATOM   1380  O   GLU A 675      41.820  53.840  61.100  1.00  0.00           O
ATOM   1381  N   LYS A 676      43.370  54.290  59.570  1.00  0.00           N
ATOM   1382  HN  LYS A 676      43.770  54.230  58.660  1.00  0.00           H
ATOM   1383  CA  LYS A 676      44.090  55.120  60.530  1.00  0.00           C
ATOM   1384  HA  LYS A 676      44.160  54.550  61.430  1.00  0.00           H
ATOM   1385  CB  LYS A 676      45.520  55.460  60.200  1.00  0.00           C
ATOM   1386  HB1 LYS A 676      45.670  55.970  59.220  1.00  0.00           H
ATOM   1387  HB2 LYS A 676      46.000  54.470  60.110  1.00  0.00           H
ATOM   1388  CG  LYS A 676      46.380  56.240  61.260  1.00  0.00           C
ATOM   1389  HG1 LYS A 676      45.880  57.230  61.320  1.00  0.00           H
ATOM   1390  HG2 LYS A 676      47.450  56.420  60.980  1.00  0.00           H
ATOM   1391  CD  LYS A 676      46.470  55.590  62.680  1.00  0.00           C
ATOM   1392  HD1 LYS A 676      47.060  54.650  62.670  1.00  0.00           H
ATOM   1393  HD2 LYS A 676      45.470  55.360  63.120  1.00  0.00           H
ATOM   1394  CE  LYS A 676      47.280  56.600  63.630  1.00  0.00           C
ATOM   1395  HE1 LYS A 676      47.260  56.080  64.610  1.00  0.00           H
ATOM   1396  HE2 LYS A 676      46.650  57.510  63.730  1.00  0.00           H
ATOM   1397  NZ  LYS A 676      48.680  56.850  63.340  1.00  0.00           N
ATOM   1398  HZ1 LYS A 676      49.290  56.030  63.420  1.00  0.00           H
ATOM   1399  HZ2 LYS A 676      49.130  57.510  64.010  1.00  0.00           H
ATOM   1400  HZ3 LYS A 676      48.800  57.330  62.430  1.00  0.00           H
ATOM   1401  C   LYS A 676      43.360  56.370  60.880  1.00  0.00           C
ATOM   1402  O   LYS A 676      43.250  56.650  62.070  1.00  0.00           O
ATOM   1403  N   ILE A 677      42.750  57.040  59.870  1.00  0.00           N
ATOM   1404  HN  ILE A 677      42.830  56.700  58.940  1.00  0.00           H
ATOM   1405  CA  ILE A 677      41.900  58.150  60.130  1.00  0.00           C
ATOM   1406  HA  ILE A 677      42.470  58.880  60.700  1.00  0.00           H
ATOM   1407  CB  ILE A 677      41.350  58.680  58.890  1.00  0.00           C
ATOM   1408  HB  ILE A 677      40.930  57.890  58.220  1.00  0.00           H
ATOM   1409  CG2 ILE A 677      40.240  59.740  59.170  1.00  0.00           C
ATOM   1410 HG21 ILE A 677      40.010  60.300  58.230  1.00  0.00           H
ATOM   1411 HG22 ILE A 677      40.530  60.430  59.990  1.00  0.00           H
ATOM   1412 HG23 ILE A 677      39.230  59.320  59.330  1.00  0.00           H
ATOM   1413  CG1 ILE A 677      42.480  59.290  57.990  1.00  0.00           C
ATOM   1414 HG11 ILE A 677      43.330  58.600  57.880  1.00  0.00           H
ATOM   1415 HG12 ILE A 677      42.820  60.220  58.480  1.00  0.00           H
ATOM   1416  CD  ILE A 677      42.100  59.650  56.510  1.00  0.00           C
ATOM   1417  HD1 ILE A 677      41.770  58.820  55.850  1.00  0.00           H
ATOM   1418  HD2 ILE A 677      42.920  60.130  55.960  1.00  0.00           H
ATOM   1419  HD3 ILE A 677      41.160  60.250  56.530  1.00  0.00           H
ATOM   1420  C   ILE A 677      40.770  57.710  61.100  1.00  0.00           C
ATOM   1421  O   ILE A 677      40.410  58.370  62.110  1.00  0.00           O
ATOM   1422  N   LEU A 678      40.070  56.590  60.780  1.00  0.00           N
ATOM   1423  HN  LEU A 678      40.380  56.110  59.950  1.00  0.00           H
ATOM   1424  CA  LEU A 678      38.910  56.080  61.510  1.00  0.00           C
ATOM   1425  HA  LEU A 678      38.180  56.880  61.570  1.00  0.00           H
ATOM   1426  CB  LEU A 678      38.250  54.890  60.760  1.00  0.00           C
ATOM   1427  HB1 LEU A 678      39.020  54.160  60.450  1.00  0.00           H
ATOM   1428  HB2 LEU A 678      37.820  55.250  59.800  1.00  0.00           H
ATOM   1429  CG  LEU A 678      37.120  54.040  61.490  1.00  0.00           C
ATOM   1430  HG  LEU A 678      37.530  53.650  62.440  1.00  0.00           H
ATOM   1431  CD1 LEU A 678      35.950  54.960  62.000  1.00  0.00           C
ATOM   1432 HD11 LEU A 678      35.140  54.320  62.420  1.00  0.00           H
ATOM   1433 HD12 LEU A 678      35.550  55.220  61.000  1.00  0.00           H
ATOM   1434 HD13 LEU A 678      36.160  55.820  62.670  1.00  0.00           H
ATOM   1435  CD2 LEU A 678      36.510  52.880  60.700  1.00  0.00           C
ATOM   1436 HD21 LEU A 678      37.010  51.900  60.590  1.00  0.00           H
ATOM   1437 HD22 LEU A 678      36.130  53.170  59.690  1.00  0.00           H
ATOM   1438 HD23 LEU A 678      35.640  52.540  61.320  1.00  0.00           H
ATOM   1439  C   LEU A 678      39.230  55.800  63.020  1.00  0.00           C
ATOM   1440  O   LEU A 678      38.540  56.160  63.930  1.00  0.00           O
ATOM   1441  N   TYR A 679      40.320  55.020  63.170  1.00  0.00           N
ATOM   1442  HN  TYR A 679      40.750  54.710  62.330  1.00  0.00           H
ATOM   1443  CA  TYR A 679      40.910  54.770  64.460  1.00  0.00           C
ATOM   1444  HA  TYR A 679      40.100  54.310  65.000  1.00  0.00           H
ATOM   1445  CB  TYR A 679      42.180  53.840  64.370  1.00  0.00           C
ATOM   1446  HB1 TYR A 679      42.830  54.350  63.630  1.00  0.00           H
ATOM   1447  HB2 TYR A 679      42.040  52.840  63.900  1.00  0.00           H
ATOM   1448  CG  TYR A 679      42.850  53.780  65.760  1.00  0.00           C
ATOM   1449  CD1 TYR A 679      42.110  53.250  66.900  1.00  0.00           C
ATOM   1450  HD1 TYR A 679      41.110  52.910  66.670  1.00  0.00           H
ATOM   1451  CE1 TYR A 679      42.690  53.270  68.180  1.00  0.00           C
ATOM   1452  HE1 TYR A 679      42.040  53.000  69.000  1.00  0.00           H
ATOM   1453  CZ  TYR A 679      43.990  53.730  68.330  1.00  0.00           C
ATOM   1454  OH  TYR A 679      44.610  53.780  69.540  1.00  0.00           O
ATOM   1455  HH  TYR A 679      45.370  54.330  69.340  1.00  0.00           H
ATOM   1456  CD2 TYR A 679      44.140  54.280  65.960  1.00  0.00           C
ATOM   1457  HD2 TYR A 679      44.750  54.690  65.180  1.00  0.00           H
ATOM   1458  CE2 TYR A 679      44.700  54.260  67.250  1.00  0.00           C
ATOM   1459  HE2 TYR A 679      45.640  54.760  67.380  1.00  0.00           H
ATOM   1460  C   TYR A 679      41.230  56.060  65.280  1.00  0.00           C
ATOM   1461  O   TYR A 679      40.800  56.260  66.420  1.00  0.00           O
ATOM   1462  N   LYS A 680      41.890  57.080  64.620  1.00  0.00           N
ATOM   1463  HN  LYS A 680      42.160  57.010  63.670  1.00  0.00           H
ATOM   1464  CA  LYS A 680      42.110  58.410  65.190  1.00  0.00           C
ATOM   1465  HA  LYS A 680      42.730  58.290  66.060  1.00  0.00           H
ATOM   1466  CB  LYS A 680      43.030  59.210  64.240  1.00  0.00           C
ATOM   1467  HB1 LYS A 680      42.610  59.500  63.250  1.00  0.00           H
ATOM   1468  HB2 LYS A 680      43.880  58.560  63.900  1.00  0.00           H
ATOM   1469  CG  LYS A 680      43.520  60.460  64.950  1.00  0.00           C
ATOM   1470  HG1 LYS A 680      44.630  60.570  64.950  1.00  0.00           H
ATOM   1471  HG2 LYS A 680      43.200  60.430  66.020  1.00  0.00           H
ATOM   1472  CD  LYS A 680      43.020  61.770  64.320  1.00  0.00           C
ATOM   1473  HD1 LYS A 680      41.940  61.570  64.270  1.00  0.00           H
ATOM   1474  HD2 LYS A 680      43.430  61.830  63.280  1.00  0.00           H
ATOM   1475  CE  LYS A 680      43.370  63.010  65.120  1.00  0.00           C
ATOM   1476  HE1 LYS A 680      44.390  63.280  64.760  1.00  0.00           H
ATOM   1477  HE2 LYS A 680      43.330  62.760  66.200  1.00  0.00           H
ATOM   1478  NZ  LYS A 680      42.520  64.220  64.850  1.00  0.00           N
ATOM   1479  HZ1 LYS A 680      42.300  64.320  63.840  1.00  0.00           H
ATOM   1480  HZ2 LYS A 680      43.000  65.080  65.180  1.00  0.00           H
ATOM   1481  HZ3 LYS A 680      41.640  64.210  65.430  1.00  0.00           H
ATOM   1482  C   LYS A 680      40.870  59.240  65.510  1.00  0.00           C
ATOM   1483  O   LYS A 680      40.840  59.840  66.580  1.00  0.00           O
ATOM   1484  N   PHE A 681      39.900  59.280  64.670  1.00  0.00           N
ATOM   1485  HN  PHE A 681      39.970  58.710  63.860  1.00  0.00           H
ATOM   1486  CA  PHE A 681      38.590  59.890  64.860  1.00  0.00           C
ATOM   1487  HA  PHE A 681      38.570  60.950  65.060  1.00  0.00           H
ATOM   1488  CB  PHE A 681      37.730  59.600  63.530  1.00  0.00           C
ATOM   1489  HB1 PHE A 681      37.810  58.490  63.410  1.00  0.00           H
ATOM   1490  HB2 PHE A 681      38.210  60.020  62.620  1.00  0.00           H
ATOM   1491  CG  PHE A 681      36.270  59.900  63.530  1.00  0.00           C
ATOM   1492  CD1 PHE A 681      35.310  58.890  63.840  1.00  0.00           C
ATOM   1493  HD1 PHE A 681      35.670  57.910  64.100  1.00  0.00           H
ATOM   1494  CE1 PHE A 681      33.940  59.200  63.790  1.00  0.00           C
ATOM   1495  HE1 PHE A 681      33.270  58.360  63.910  1.00  0.00           H
ATOM   1496  CZ  PHE A 681      33.450  60.480  63.570  1.00  0.00           C
ATOM   1497  HZ  PHE A 681      32.380  60.610  63.530  1.00  0.00           H
ATOM   1498  CD2 PHE A 681      35.770  61.180  63.200  1.00  0.00           C
ATOM   1499  HD2 PHE A 681      36.480  61.920  62.870  1.00  0.00           H
ATOM   1500  CE2 PHE A 681      34.400  61.500  63.290  1.00  0.00           C
ATOM   1501  HE2 PHE A 681      34.160  62.510  63.000  1.00  0.00           H
ATOM   1502  C   PHE A 681      37.800  59.290  66.000  1.00  0.00           C
ATOM   1503  O   PHE A 681      37.410  60.010  66.920  1.00  0.00           O
ATOM   1504  N   CYS A 682      37.730  57.940  66.140  1.00  0.00           N
ATOM   1505  HN  CYS A 682      38.170  57.420  65.410  1.00  0.00           H
ATOM   1506  CA  CYS A 682      37.200  57.270  67.290  1.00  0.00           C
ATOM   1507  HA  CYS A 682      36.140  57.440  67.400  1.00  0.00           H
ATOM   1508  CB  CYS A 682      37.260  55.720  67.110  1.00  0.00           C
ATOM   1509  HB1 CYS A 682      37.090  55.180  68.060  1.00  0.00           H
ATOM   1510  HB2 CYS A 682      38.310  55.460  66.850  1.00  0.00           H
ATOM   1511  SG  CYS A 682      36.020  55.000  65.970  1.00  0.00           S
ATOM   1512  HG1 CYS A 682      36.560  55.620  64.930  1.00  0.00           H
ATOM   1513  C   CYS A 682      37.870  57.570  68.590  1.00  0.00           C
ATOM   1514  O   CYS A 682      37.260  57.670  69.660  1.00  0.00           O
ATOM   1515  N   ARG A 683      39.160  57.720  68.610  1.00  0.00           N
ATOM   1516  HN  ARG A 683      39.600  57.610  67.720  1.00  0.00           H
ATOM   1517  CA  ARG A 683      39.900  58.310  69.720  1.00  0.00           C
ATOM   1518  HA  ARG A 683      39.480  57.830  70.590  1.00  0.00           H
ATOM   1519  CB  ARG A 683      41.430  58.120  69.550  1.00  0.00           C
ATOM   1520  HB1 ARG A 683      42.050  58.740  70.230  1.00  0.00           H
ATOM   1521  HB2 ARG A 683      41.800  58.500  68.590  1.00  0.00           H
ATOM   1522  CG  ARG A 683      41.930  56.680  69.740  1.00  0.00           C
ATOM   1523  HG1 ARG A 683      42.960  56.460  69.400  1.00  0.00           H
ATOM   1524  HG2 ARG A 683      41.290  56.200  68.970  1.00  0.00           H
ATOM   1525  CD  ARG A 683      41.620  55.970  71.070  1.00  0.00           C
ATOM   1526  HD1 ARG A 683      42.000  54.950  70.860  1.00  0.00           H
ATOM   1527  HD2 ARG A 683      40.520  55.920  71.250  1.00  0.00           H
ATOM   1528  NE  ARG A 683      42.380  56.610  72.130  1.00  0.00           N
ATOM   1529  HE  ARG A 683      42.800  57.520  72.060  1.00  0.00           H
ATOM   1530  CZ  ARG A 683      42.680  55.990  73.270  1.00  0.00           C
ATOM   1531  NH1 ARG A 683      43.390  56.680  74.190  1.00  0.00           N
ATOM   1532 HH11 ARG A 683      43.480  56.240  75.080  1.00  0.00           H
ATOM   1533 HH12 ARG A 683      43.310  57.680  74.170  1.00  0.00           H
ATOM   1534  NH2 ARG A 683      42.340  54.760  73.510  1.00  0.00           N
ATOM   1535 HH21 ARG A 683      41.790  54.320  72.800  1.00  0.00           H
ATOM   1536 HH22 ARG A 683      42.590  54.330  74.370  1.00  0.00           H
ATOM   1537  C   ARG A 683      39.650  59.740  69.980  1.00  0.00           C
ATOM   1538  O   ARG A 683      39.460  60.150  71.140  1.00  0.00           O
ATOM   1539  N   ASP A 684      39.510  60.610  68.950  1.00  0.00           N
ATOM   1540  HN  ASP A 684      39.590  60.350  68.000  1.00  0.00           H
ATOM   1541  CA  ASP A 684      39.270  62.100  69.170  1.00  0.00           C
ATOM   1542  HA  ASP A 684      40.000  62.450  69.890  1.00  0.00           H
ATOM   1543  CB  ASP A 684      39.150  62.850  67.870  1.00  0.00           C
ATOM   1544  HB1 ASP A 684      38.460  63.720  67.960  1.00  0.00           H
ATOM   1545  HB2 ASP A 684      38.670  62.170  67.130  1.00  0.00           H
ATOM   1546  CG  ASP A 684      40.420  63.430  67.340  1.00  0.00           C
ATOM   1547  OD1 ASP A 684      40.360  64.230  66.330  1.00  0.00           O
ATOM   1548  OD2 ASP A 684      41.510  63.140  67.920  1.00  0.00           O
ATOM   1549  C   ASP A 684      37.820  62.330  69.800  1.00  0.00           C
ATOM   1550  O   ASP A 684      37.600  63.200  70.660  1.00  0.00           O
ATOM   1551  N   TYR A 685      36.840  61.440  69.520  1.00  0.00           N
ATOM   1552  HN  TYR A 685      37.010  60.750  68.830  1.00  0.00           H
ATOM   1553  CA  TYR A 685      35.450  61.680  69.970  1.00  0.00           C
ATOM   1554  HA  TYR A 685      35.290  62.670  70.360  1.00  0.00           H
ATOM   1555  CB  TYR A 685      34.370  61.530  68.840  1.00  0.00           C
ATOM   1556  HB1 TYR A 685      33.320  61.510  69.210  1.00  0.00           H
ATOM   1557  HB2 TYR A 685      34.600  60.580  68.290  1.00  0.00           H
ATOM   1558  CG  TYR A 685      34.480  62.740  67.950  1.00  0.00           C
ATOM   1559  CD1 TYR A 685      35.210  62.690  66.770  1.00  0.00           C
ATOM   1560  HD1 TYR A 685      35.650  61.810  66.330  1.00  0.00           H
ATOM   1561  CE1 TYR A 685      35.400  63.880  66.040  1.00  0.00           C
ATOM   1562  HE1 TYR A 685      35.910  63.760  65.100  1.00  0.00           H
ATOM   1563  CZ  TYR A 685      34.900  65.080  66.570  1.00  0.00           C
ATOM   1564  OH  TYR A 685      35.090  66.200  65.760  1.00  0.00           O
ATOM   1565  HH  TYR A 685      34.530  66.920  66.030  1.00  0.00           H
ATOM   1566  CD2 TYR A 685      33.960  63.960  68.470  1.00  0.00           C
ATOM   1567  HD2 TYR A 685      33.380  64.000  69.380  1.00  0.00           H
ATOM   1568  CE2 TYR A 685      34.200  65.170  67.740  1.00  0.00           C
ATOM   1569  HE2 TYR A 685      33.820  66.120  68.080  1.00  0.00           H
ATOM   1570  C   TYR A 685      34.990  60.790  71.130  1.00  0.00           C
ATOM   1571  O   TYR A 685      33.860  60.900  71.600  1.00  0.00           O
ATOM   1572  N   GLN A 686      35.920  59.920  71.650  1.00  0.00           N
ATOM   1573  HN  GLN A 686      36.870  60.080  71.380  1.00  0.00           H
ATOM   1574  CA  GLN A 686      35.820  58.740  72.610  1.00  0.00           C
ATOM   1575  HA  GLN A 686      36.770  58.230  72.500  1.00  0.00           H
ATOM   1576  CB  GLN A 686      35.710  59.130  74.020  1.00  0.00           C
ATOM   1577  HB1 GLN A 686      35.480  58.230  74.630  1.00  0.00           H
ATOM   1578  HB2 GLN A 686      34.890  59.840  74.230  1.00  0.00           H
ATOM   1579  CG  GLN A 686      36.960  59.730  74.690  1.00  0.00           C
ATOM   1580  HG1 GLN A 686      37.880  59.150  74.490  1.00  0.00           H
ATOM   1581  HG2 GLN A 686      36.810  59.690  75.790  1.00  0.00           H
ATOM   1582  CD  GLN A 686      37.120  61.260  74.460  1.00  0.00           C
ATOM   1583  OE1 GLN A 686      36.440  62.090  75.110  1.00  0.00           O
ATOM   1584  NE2 GLN A 686      38.060  61.620  73.550  1.00  0.00           N
ATOM   1585 HE21 GLN A 686      38.610  60.950  73.050  1.00  0.00           H
ATOM   1586 HE22 GLN A 686      38.260  62.600  73.490  1.00  0.00           H
ATOM   1587  C   GLN A 686      34.640  57.850  72.270  1.00  0.00           C
ATOM   1588  O   GLN A 686      33.670  57.710  72.960  1.00  0.00           O
ATOM   1589  N   LEU A 687      34.770  57.040  71.200  1.00  0.00           N
ATOM   1590  HN  LEU A 687      35.570  57.190  70.620  1.00  0.00           H
ATOM   1591  CA  LEU A 687      33.730  56.130  70.680  1.00  0.00           C
ATOM   1592  HA  LEU A 687      32.890  55.950  71.340  1.00  0.00           H
ATOM   1593  CB  LEU A 687      33.290  56.590  69.250  1.00  0.00           C
ATOM   1594  HB1 LEU A 687      32.540  55.880  68.850  1.00  0.00           H
ATOM   1595  HB2 LEU A 687      34.170  56.630  68.560  1.00  0.00           H
ATOM   1596  CG  LEU A 687      32.730  57.980  69.400  1.00  0.00           C
ATOM   1597  HG  LEU A 687      33.480  58.630  69.930  1.00  0.00           H
ATOM   1598  CD1 LEU A 687      32.740  58.500  67.900  1.00  0.00           C
ATOM   1599 HD11 LEU A 687      33.710  58.280  67.420  1.00  0.00           H
ATOM   1600 HD12 LEU A 687      32.480  59.570  67.800  1.00  0.00           H
ATOM   1601 HD13 LEU A 687      31.980  57.980  67.280  1.00  0.00           H
ATOM   1602  CD2 LEU A 687      31.290  58.060  70.010  1.00  0.00           C
ATOM   1603 HD21 LEU A 687      31.250  57.940  71.110  1.00  0.00           H
ATOM   1604 HD22 LEU A 687      30.670  57.290  69.490  1.00  0.00           H
ATOM   1605 HD23 LEU A 687      30.960  59.100  69.780  1.00  0.00           H
ATOM   1606  C   LEU A 687      34.400  54.810  70.440  1.00  0.00           C
ATOM   1607  O   LEU A 687      35.460  54.780  69.870  1.00  0.00           O
ATOM   1608  N   SER A 688      33.820  53.710  70.980  1.00  0.00           N
ATOM   1609  HN  SER A 688      32.900  53.820  71.340  1.00  0.00           H
ATOM   1610  CA  SER A 688      34.300  52.300  70.930  1.00  0.00           C
ATOM   1611  HA  SER A 688      35.260  52.250  71.440  1.00  0.00           H
ATOM   1612  CB  SER A 688      33.630  51.140  71.720  1.00  0.00           C
ATOM   1613  HB1 SER A 688      32.620  50.960  71.300  1.00  0.00           H
ATOM   1614  HB2 SER A 688      33.520  51.370  72.800  1.00  0.00           H
ATOM   1615  OG  SER A 688      34.380  49.900  71.550  1.00  0.00           O
ATOM   1616  HG1 SER A 688      35.250  49.970  71.940  1.00  0.00           H
ATOM   1617  C   SER A 688      34.560  51.860  69.450  1.00  0.00           C
ATOM   1618  O   SER A 688      33.690  51.450  68.650  1.00  0.00           O
ATOM   1619  N   TYR A 689      35.880  51.840  69.120  1.00  0.00           N
ATOM   1620  HN  TYR A 689      36.530  52.110  69.830  1.00  0.00           H
ATOM   1621  CA  TYR A 689      36.400  51.610  67.800  1.00  0.00           C
ATOM   1622  HA  TYR A 689      35.930  52.400  67.230  1.00  0.00           H
ATOM   1623  CB  TYR A 689      37.970  51.850  67.840  1.00  0.00           C
ATOM   1624  HB1 TYR A 689      38.330  51.410  68.810  1.00  0.00           H
ATOM   1625  HB2 TYR A 689      38.090  52.950  67.880  1.00  0.00           H
ATOM   1626  CG  TYR A 689      38.710  51.330  66.610  1.00  0.00           C
ATOM   1627  CD1 TYR A 689      39.620  50.320  66.800  1.00  0.00           C
ATOM   1628  HD1 TYR A 689      39.670  49.840  67.760  1.00  0.00           H
ATOM   1629  CE1 TYR A 689      40.350  49.720  65.800  1.00  0.00           C
ATOM   1630  HE1 TYR A 689      40.990  48.860  65.900  1.00  0.00           H
ATOM   1631  CZ  TYR A 689      40.210  50.180  64.440  1.00  0.00           C
ATOM   1632  OH  TYR A 689      40.950  49.580  63.370  1.00  0.00           O
ATOM   1633  HH  TYR A 689      40.720  49.890  62.490  1.00  0.00           H
ATOM   1634  CD2 TYR A 689      38.680  51.890  65.310  1.00  0.00           C
ATOM   1635  HD2 TYR A 689      37.980  52.710  65.280  1.00  0.00           H
ATOM   1636  CE2 TYR A 689      39.380  51.240  64.250  1.00  0.00           C
ATOM   1637  HE2 TYR A 689      39.290  51.550  63.210  1.00  0.00           H
ATOM   1638  C   TYR A 689      35.990  50.360  67.050  1.00  0.00           C
ATOM   1639  O   TYR A 689      35.310  50.490  66.050  1.00  0.00           O
ATOM   1640  N   LEU A 690      36.250  49.170  67.680  1.00  0.00           N
ATOM   1641  HN  LEU A 690      36.750  49.120  68.550  1.00  0.00           H
ATOM   1642  CA  LEU A 690      35.850  47.910  66.950  1.00  0.00           C
ATOM   1643  HA  LEU A 690      36.280  47.970  65.960  1.00  0.00           H
ATOM   1644  CB  LEU A 690      36.480  46.660  67.680  1.00  0.00           C
ATOM   1645  HB1 LEU A 690      36.180  45.660  67.300  1.00  0.00           H
ATOM   1646  HB2 LEU A 690      36.090  46.680  68.720  1.00  0.00           H
ATOM   1647  CG  LEU A 690      37.990  46.710  67.820  1.00  0.00           C
ATOM   1648  HG  LEU A 690      38.390  47.660  68.240  1.00  0.00           H
ATOM   1649  CD1 LEU A 690      38.740  45.560  68.640  1.00  0.00           C
ATOM   1650 HD11 LEU A 690      38.330  45.750  69.660  1.00  0.00           H
ATOM   1651 HD12 LEU A 690      39.850  45.610  68.570  1.00  0.00           H
ATOM   1652 HD13 LEU A 690      38.420  44.560  68.270  1.00  0.00           H
ATOM   1653  CD2 LEU A 690      38.520  46.580  66.360  1.00  0.00           C
ATOM   1654 HD21 LEU A 690      38.280  45.620  65.860  1.00  0.00           H
ATOM   1655 HD22 LEU A 690      39.630  46.640  66.420  1.00  0.00           H
ATOM   1656 HD23 LEU A 690      38.300  47.530  65.810  1.00  0.00           H
ATOM   1657  C   LEU A 690      34.370  47.710  66.680  1.00  0.00           C
ATOM   1658  O   LEU A 690      33.980  47.340  65.560  1.00  0.00           O
ATOM   1659  N   SER A 691      33.480  48.100  67.630  1.00  0.00           N
ATOM   1660  HN  SER A 691      33.790  48.180  68.580  1.00  0.00           H
ATOM   1661  CA  SER A 691      32.040  48.180  67.550  1.00  0.00           C
ATOM   1662  HA  SER A 691      31.670  47.210  67.240  1.00  0.00           H
ATOM   1663  CB  SER A 691      31.350  48.540  68.890  1.00  0.00           C
ATOM   1664  HB1 SER A 691      30.250  48.670  68.800  1.00  0.00           H
ATOM   1665  HB2 SER A 691      31.760  49.440  69.410  1.00  0.00           H
ATOM   1666  OG  SER A 691      31.530  47.440  69.820  1.00  0.00           O
ATOM   1667  HG1 SER A 691      32.360  47.460  70.310  1.00  0.00           H
ATOM   1668  C   SER A 691      31.460  49.120  66.530  1.00  0.00           C
ATOM   1669  O   SER A 691      30.640  48.790  65.690  1.00  0.00           O
ATOM   1670  N   LEU A 692      31.850  50.400  66.450  1.00  0.00           N
ATOM   1671  HN  LEU A 692      32.650  50.610  67.000  1.00  0.00           H
ATOM   1672  CA  LEU A 692      31.460  51.190  65.220  1.00  0.00           C
ATOM   1673  HA  LEU A 692      30.380  51.210  65.190  1.00  0.00           H
ATOM   1674  CB  LEU A 692      31.990  52.690  65.330  1.00  0.00           C
ATOM   1675  HB1 LEU A 692      33.080  52.630  65.480  1.00  0.00           H
ATOM   1676  HB2 LEU A 692      31.590  52.980  66.330  1.00  0.00           H
ATOM   1677  CG  LEU A 692      31.740  53.780  64.260  1.00  0.00           C
ATOM   1678  HG  LEU A 692      32.330  53.530  63.350  1.00  0.00           H
ATOM   1679  CD1 LEU A 692      30.280  53.820  63.870  1.00  0.00           C
ATOM   1680 HD11 LEU A 692      29.580  53.890  64.720  1.00  0.00           H
ATOM   1681 HD12 LEU A 692      30.060  52.850  63.390  1.00  0.00           H
ATOM   1682 HD13 LEU A 692      30.030  54.740  63.300  1.00  0.00           H
ATOM   1683  CD2 LEU A 692      32.170  55.170  64.850  1.00  0.00           C
ATOM   1684 HD21 LEU A 692      31.570  55.410  65.750  1.00  0.00           H
ATOM   1685 HD22 LEU A 692      31.850  56.060  64.260  1.00  0.00           H
ATOM   1686 HD23 LEU A 692      33.280  55.250  64.990  1.00  0.00           H
ATOM   1687  C   LEU A 692      32.030  50.660  63.930  1.00  0.00           C
ATOM   1688  O   LEU A 692      31.270  50.560  62.960  1.00  0.00           O
ATOM   1689  N   ARG A 693      33.290  50.240  63.910  1.00  0.00           N
ATOM   1690  HN  ARG A 693      33.820  50.180  64.750  1.00  0.00           H
ATOM   1691  CA  ARG A 693      33.820  49.700  62.700  1.00  0.00           C
ATOM   1692  HA  ARG A 693      33.870  50.490  61.990  1.00  0.00           H
ATOM   1693  CB  ARG A 693      35.280  49.350  63.010  1.00  0.00           C
ATOM   1694  HB1 ARG A 693      35.420  48.640  63.850  1.00  0.00           H
ATOM   1695  HB2 ARG A 693      35.820  50.260  63.360  1.00  0.00           H
ATOM   1696  CG  ARG A 693      36.130  48.880  61.820  1.00  0.00           C
ATOM   1697  HG1 ARG A 693      36.320  49.650  61.040  1.00  0.00           H
ATOM   1698  HG2 ARG A 693      35.600  48.020  61.350  1.00  0.00           H
ATOM   1699  CD  ARG A 693      37.540  48.310  62.210  1.00  0.00           C
ATOM   1700  HD1 ARG A 693      37.470  47.660  63.110  1.00  0.00           H
ATOM   1701  HD2 ARG A 693      38.220  49.100  62.610  1.00  0.00           H
ATOM   1702  NE  ARG A 693      38.260  47.780  61.020  1.00  0.00           N
ATOM   1703  HE  ARG A 693      38.800  48.480  60.570  1.00  0.00           H
ATOM   1704  CZ  ARG A 693      37.950  46.650  60.420  1.00  0.00           C
ATOM   1705  NH1 ARG A 693      37.240  45.700  60.970  1.00  0.00           N
ATOM   1706 HH11 ARG A 693      37.210  45.880  61.960  1.00  0.00           H
ATOM   1707 HH12 ARG A 693      37.190  44.810  60.510  1.00  0.00           H
ATOM   1708  NH2 ARG A 693      38.500  46.480  59.200  1.00  0.00           N
ATOM   1709 HH21 ARG A 693      38.160  45.680  58.690  1.00  0.00           H
ATOM   1710 HH22 ARG A 693      39.290  47.050  58.980  1.00  0.00           H
ATOM   1711  C   ARG A 693      33.070  48.450  62.170  1.00  0.00           C
ATOM   1712  O   ARG A 693      32.850  48.340  60.960  1.00  0.00           O
ATOM   1713  N   THR A 694      32.660  47.540  63.070  1.00  0.00           N
ATOM   1714  HN  THR A 694      33.080  47.510  63.980  1.00  0.00           H
ATOM   1715  CA  THR A 694      31.760  46.460  62.680  1.00  0.00           C
ATOM   1716  HA  THR A 694      32.210  45.900  61.880  1.00  0.00           H
ATOM   1717  CB  THR A 694      31.700  45.500  63.870  1.00  0.00           C
ATOM   1718  HB  THR A 694      31.610  46.160  64.760  1.00  0.00           H
ATOM   1719  OG1 THR A 694      32.860  44.690  63.950  1.00  0.00           O
ATOM   1720  HG1 THR A 694      32.720  43.930  63.380  1.00  0.00           H
ATOM   1721  CG2 THR A 694      30.500  44.500  63.840  1.00  0.00           C
ATOM   1722 HG21 THR A 694      30.550  43.730  63.040  1.00  0.00           H
ATOM   1723 HG22 THR A 694      29.520  45.050  63.740  1.00  0.00           H
ATOM   1724 HG23 THR A 694      30.480  43.990  64.830  1.00  0.00           H
ATOM   1725  C   THR A 694      30.400  46.980  62.100  1.00  0.00           C
ATOM   1726  O   THR A 694      29.790  46.480  61.160  1.00  0.00           O
ATOM   1727  N   SER A 695      29.850  48.030  62.740  1.00  0.00           N
ATOM   1728  HN  SER A 695      30.250  48.490  63.530  1.00  0.00           H
ATOM   1729  CA  SER A 695      28.590  48.660  62.220  1.00  0.00           C
ATOM   1730  HA  SER A 695      27.880  47.850  62.250  1.00  0.00           H
ATOM   1731  CB  SER A 695      28.110  49.740  63.180  1.00  0.00           C
ATOM   1732  HB1 SER A 695      27.370  50.350  62.640  1.00  0.00           H
ATOM   1733  HB2 SER A 695      28.910  50.450  63.530  1.00  0.00           H
ATOM   1734  OG  SER A 695      27.390  49.140  64.270  1.00  0.00           O
ATOM   1735  HG1 SER A 695      27.870  49.390  65.060  1.00  0.00           H
ATOM   1736  C   SER A 695      28.770  49.210  60.860  1.00  0.00           C
ATOM   1737  O   SER A 695      27.890  48.920  60.080  1.00  0.00           O
ATOM   1738  N   ILE A 696      29.830  49.980  60.570  1.00  0.00           N
ATOM   1739  HN  ILE A 696      30.430  50.110  61.360  1.00  0.00           H
ATOM   1740  CA  ILE A 696      30.170  50.600  59.290  1.00  0.00           C
ATOM   1741  HA  ILE A 696      29.380  51.190  58.880  1.00  0.00           H
ATOM   1742  CB  ILE A 696      31.420  51.390  59.450  1.00  0.00           C
ATOM   1743  HB  ILE A 696      32.140  50.760  60.010  1.00  0.00           H
ATOM   1744  CG2 ILE A 696      31.920  51.800  58.070  1.00  0.00           C
ATOM   1745 HG21 ILE A 696      31.240  52.430  57.470  1.00  0.00           H
ATOM   1746 HG22 ILE A 696      32.320  50.970  57.450  1.00  0.00           H
ATOM   1747 HG23 ILE A 696      32.870  52.370  58.200  1.00  0.00           H
ATOM   1748  CG1 ILE A 696      31.120  52.720  60.340  1.00  0.00           C
ATOM   1749 HG11 ILE A 696      30.480  52.530  61.230  1.00  0.00           H
ATOM   1750 HG12 ILE A 696      30.590  53.310  59.570  1.00  0.00           H
ATOM   1751  CD  ILE A 696      32.480  53.350  60.620  1.00  0.00           C
ATOM   1752  HD1 ILE A 696      33.060  52.480  61.030  1.00  0.00           H
ATOM   1753  HD2 ILE A 696      32.340  54.120  61.420  1.00  0.00           H
ATOM   1754  HD3 ILE A 696      33.030  53.820  59.780  1.00  0.00           H
ATOM   1755  C   ILE A 696      30.360  49.540  58.220  1.00  0.00           C
ATOM   1756  O   ILE A 696      30.010  49.710  57.050  1.00  0.00           O
ATOM   1757  N   GLY A 697      30.970  48.440  58.570  1.00  0.00           N
ATOM   1758  HN  GLY A 697      31.230  48.400  59.540  1.00  0.00           H
ATOM   1759  CA  GLY A 697      31.180  47.330  57.730  1.00  0.00           C
ATOM   1760  HA1 GLY A 697      31.760  46.660  58.340  1.00  0.00           H
ATOM   1761  HA2 GLY A 697      31.630  47.600  56.780  1.00  0.00           H
ATOM   1762  C   GLY A 697      29.890  46.640  57.390  1.00  0.00           C
ATOM   1763  O   GLY A 697      29.630  46.390  56.180  1.00  0.00           O
ATOM   1764  N   LEU A 698      29.080  46.420  58.390  1.00  0.00           N
ATOM   1765  HN  LEU A 698      29.250  46.580  59.360  1.00  0.00           H
ATOM   1766  CA  LEU A 698      27.750  45.850  58.100  1.00  0.00           C
ATOM   1767  HA  LEU A 698      27.890  44.840  57.730  1.00  0.00           H
ATOM   1768  CB  LEU A 698      27.000  45.760  59.480  1.00  0.00           C
ATOM   1769  HB1 LEU A 698      25.910  45.750  59.270  1.00  0.00           H
ATOM   1770  HB2 LEU A 698      27.180  46.650  60.130  1.00  0.00           H
ATOM   1771  CG  LEU A 698      27.180  44.520  60.340  1.00  0.00           C
ATOM   1772  HG  LEU A 698      28.270  44.470  60.570  1.00  0.00           H
ATOM   1773  CD1 LEU A 698      26.420  44.560  61.630  1.00  0.00           C
ATOM   1774 HD11 LEU A 698      26.900  45.300  62.290  1.00  0.00           H
ATOM   1775 HD12 LEU A 698      26.520  43.550  62.100  1.00  0.00           H
ATOM   1776 HD13 LEU A 698      25.330  44.730  61.460  1.00  0.00           H
ATOM   1777  CD2 LEU A 698      26.780  43.290  59.550  1.00  0.00           C
ATOM   1778 HD21 LEU A 698      25.750  43.410  59.170  1.00  0.00           H
ATOM   1779 HD22 LEU A 698      26.700  42.390  60.200  1.00  0.00           H
ATOM   1780 HD23 LEU A 698      27.490  43.080  58.720  1.00  0.00           H
ATOM   1781  C   LEU A 698      26.970  46.800  57.160  1.00  0.00           C
ATOM   1782  O   LEU A 698      26.410  46.350  56.120  1.00  0.00           O
ATOM   1783  N   TRP A 699      27.050  48.110  57.360  1.00  0.00           N
ATOM   1784  HN  TRP A 699      27.370  48.470  58.240  1.00  0.00           H
ATOM   1785  CA  TRP A 699      26.450  49.060  56.580  1.00  0.00           C
ATOM   1786  HA  TRP A 699      25.430  48.720  56.490  1.00  0.00           H
ATOM   1787  CB  TRP A 699      26.490  50.520  57.210  1.00  0.00           C
ATOM   1788  HB1 TRP A 699      26.350  51.330  56.460  1.00  0.00           H
ATOM   1789  HB2 TRP A 699      27.450  50.690  57.750  1.00  0.00           H
ATOM   1790  CG  TRP A 699      25.370  50.860  58.140  1.00  0.00           C
ATOM   1791  CD1 TRP A 699      25.290  51.140  59.510  1.00  0.00           C
ATOM   1792  HD1 TRP A 699      26.070  50.990  60.220  1.00  0.00           H
ATOM   1793  NE1 TRP A 699      24.150  51.800  59.810  1.00  0.00           N
ATOM   1794  HE1 TRP A 699      23.920  52.120  60.710  1.00  0.00           H
ATOM   1795  CE2 TRP A 699      23.330  51.740  58.770  1.00  0.00           C
ATOM   1796  CD2 TRP A 699      24.070  51.330  57.620  1.00  0.00           C
ATOM   1797  CE3 TRP A 699      23.530  51.320  56.340  1.00  0.00           C
ATOM   1798  HE3 TRP A 699      24.100  51.030  55.460  1.00  0.00           H
ATOM   1799  CZ3 TRP A 699      22.170  51.790  56.180  1.00  0.00           C
ATOM   1800  HZ3 TRP A 699      21.820  51.860  55.170  1.00  0.00           H
ATOM   1801  CZ2 TRP A 699      22.040  52.330  58.550  1.00  0.00           C
ATOM   1802  HZ2 TRP A 699      21.680  52.970  59.340  1.00  0.00           H
ATOM   1803  CH2 TRP A 699      21.440  52.280  57.320  1.00  0.00           C
ATOM   1804  HH2 TRP A 699      20.520  52.820  57.150  1.00  0.00           H
ATOM   1805  C   TRP A 699      27.000  49.210  55.140  1.00  0.00           C
ATOM   1806  O   TRP A 699      26.330  49.550  54.170  1.00  0.00           O
ATOM   1807  N   THR A 700      28.370  49.060  54.990  1.00  0.00           N
ATOM   1808  HN  THR A 700      28.910  48.880  55.810  1.00  0.00           H
ATOM   1809  CA  THR A 700      29.170  49.060  53.770  1.00  0.00           C
ATOM   1810  HA  THR A 700      28.830  49.950  53.240  1.00  0.00           H
ATOM   1811  CB  THR A 700      30.660  49.010  53.910  1.00  0.00           C
ATOM   1812  HB  THR A 700      30.910  48.060  54.440  1.00  0.00           H
ATOM   1813  OG1 THR A 700      31.150  50.140  54.650  1.00  0.00           O
ATOM   1814  HG1 THR A 700      30.750  50.180  55.520  1.00  0.00           H
ATOM   1815  CG2 THR A 700      31.390  49.000  52.570  1.00  0.00           C
ATOM   1816 HG21 THR A 700      31.220  48.070  51.990  1.00  0.00           H
ATOM   1817 HG22 THR A 700      32.490  49.070  52.690  1.00  0.00           H
ATOM   1818 HG23 THR A 700      31.170  49.860  51.910  1.00  0.00           H
ATOM   1819  C   THR A 700      28.720  47.910  52.880  1.00  0.00           C
ATOM   1820  O   THR A 700      28.480  48.000  51.720  1.00  0.00           O
ATOM   1821  N   SER A 701      28.390  46.730  53.470  1.00  0.00           N
ATOM   1822  HN  SER A 701      28.700  46.600  54.390  1.00  0.00           H
ATOM   1823  CA  SER A 701      27.920  45.550  52.690  1.00  0.00           C
ATOM   1824  HA  SER A 701      28.650  45.310  51.950  1.00  0.00           H
ATOM   1825  CB  SER A 701      27.870  44.450  53.750  1.00  0.00           C
ATOM   1826  HB1 SER A 701      27.140  44.780  54.510  1.00  0.00           H
ATOM   1827  HB2 SER A 701      28.890  44.340  54.160  1.00  0.00           H
ATOM   1828  OG  SER A 701      27.500  43.170  53.210  1.00  0.00           O
ATOM   1829  HG1 SER A 701      28.170  43.020  52.540  1.00  0.00           H
ATOM   1830  C   SER A 701      26.560  45.920  52.090  1.00  0.00           C
ATOM   1831  O   SER A 701      26.420  45.730  50.860  1.00  0.00           O
ATOM   1832  N   PHE A 702      25.630  46.450  52.870  1.00  0.00           N
ATOM   1833  HN  PHE A 702      25.790  46.480  53.850  1.00  0.00           H
ATOM   1834  CA  PHE A 702      24.380  46.890  52.280  1.00  0.00           C
ATOM   1835  HA  PHE A 702      23.920  46.030  51.800  1.00  0.00           H
ATOM   1836  CB  PHE A 702      23.320  47.380  53.360  1.00  0.00           C
ATOM   1837  HB1 PHE A 702      23.810  48.160  53.970  1.00  0.00           H
ATOM   1838  HB2 PHE A 702      23.140  46.480  53.980  1.00  0.00           H
ATOM   1839  CG  PHE A 702      22.010  48.030  52.890  1.00  0.00           C
ATOM   1840  CD1 PHE A 702      21.060  47.150  52.370  1.00  0.00           C
ATOM   1841  HD1 PHE A 702      21.250  46.090  52.340  1.00  0.00           H
ATOM   1842  CE1 PHE A 702      19.700  47.700  52.150  1.00  0.00           C
ATOM   1843  HE1 PHE A 702      18.900  47.120  51.710  1.00  0.00           H
ATOM   1844  CZ  PHE A 702      19.490  49.090  52.390  1.00  0.00           C
ATOM   1845  HZ  PHE A 702      18.480  49.470  52.350  1.00  0.00           H
ATOM   1846  CD2 PHE A 702      21.700  49.440  53.060  1.00  0.00           C
ATOM   1847  HD2 PHE A 702      22.530  50.010  53.450  1.00  0.00           H
ATOM   1848  CE2 PHE A 702      20.450  49.950  52.830  1.00  0.00           C
ATOM   1849  HE2 PHE A 702      20.250  50.980  53.100  1.00  0.00           H
ATOM   1850  C   PHE A 702      24.580  47.920  51.140  1.00  0.00           C
ATOM   1851  O   PHE A 702      24.030  47.780  50.060  1.00  0.00           O
ATOM   1852  N   LEU A 703      25.420  48.970  51.290  1.00  0.00           N
ATOM   1853  HN  LEU A 703      25.800  49.270  52.150  1.00  0.00           H
ATOM   1854  CA  LEU A 703      25.730  49.890  50.220  1.00  0.00           C
ATOM   1855  HA  LEU A 703      24.820  50.170  49.710  1.00  0.00           H
ATOM   1856  CB  LEU A 703      26.500  51.190  50.750  1.00  0.00           C
ATOM   1857  HB1 LEU A 703      26.880  51.720  49.860  1.00  0.00           H
ATOM   1858  HB2 LEU A 703      27.360  50.790  51.340  1.00  0.00           H
ATOM   1859  CG  LEU A 703      25.730  52.150  51.670  1.00  0.00           C
ATOM   1860  HG  LEU A 703      25.130  51.540  52.380  1.00  0.00           H
ATOM   1861  CD1 LEU A 703      26.700  52.930  52.540  1.00  0.00           C
ATOM   1862 HD11 LEU A 703      26.140  53.750  53.050  1.00  0.00           H
ATOM   1863 HD12 LEU A 703      27.480  53.370  51.870  1.00  0.00           H
ATOM   1864 HD13 LEU A 703      27.130  52.250  53.310  1.00  0.00           H
ATOM   1865  CD2 LEU A 703      24.780  53.030  50.880  1.00  0.00           C
ATOM   1866 HD21 LEU A 703      25.430  53.490  50.100  1.00  0.00           H
ATOM   1867 HD22 LEU A 703      24.340  53.820  51.510  1.00  0.00           H
ATOM   1868 HD23 LEU A 703      23.910  52.470  50.490  1.00  0.00           H
ATOM   1869  C   LEU A 703      26.510  49.170  49.060  1.00  0.00           C
ATOM   1870  O   LEU A 703      26.230  49.500  47.910  1.00  0.00           O
ATOM   1871  N   CYS A 704      27.290  48.140  49.250  1.00  0.00           N
ATOM   1872  HN  CYS A 704      27.620  47.870  50.150  1.00  0.00           H
ATOM   1873  CA  CYS A 704      27.940  47.410  48.140  1.00  0.00           C
ATOM   1874  HA  CYS A 704      28.440  48.020  47.410  1.00  0.00           H
ATOM   1875  CB  CYS A 704      28.930  46.350  48.690  1.00  0.00           C
ATOM   1876  HB1 CYS A 704      29.030  45.480  48.020  1.00  0.00           H
ATOM   1877  HB2 CYS A 704      28.620  45.850  49.630  1.00  0.00           H
ATOM   1878  SG  CYS A 704      30.460  47.160  49.060  1.00  0.00           S
ATOM   1879  HG1 CYS A 704      29.950  47.640  50.190  1.00  0.00           H
ATOM   1880  C   CYS A 704      26.960  46.630  47.280  1.00  0.00           C
ATOM   1881  O   CYS A 704      26.980  46.600  46.060  1.00  0.00           O
ATOM   1882  N   ILE A 705      25.980  46.020  47.910  1.00  0.00           N
ATOM   1883  HN  ILE A 705      25.860  46.010  48.900  1.00  0.00           H
ATOM   1884  CA  ILE A 705      24.850  45.300  47.380  1.00  0.00           C
ATOM   1885  HA  ILE A 705      25.280  44.630  46.640  1.00  0.00           H
ATOM   1886  CB  ILE A 705      24.020  44.530  48.490  1.00  0.00           C
ATOM   1887  HB  ILE A 705      23.810  45.170  49.380  1.00  0.00           H
ATOM   1888  CG2 ILE A 705      22.570  44.180  47.960  1.00  0.00           C
ATOM   1889 HG21 ILE A 705      21.970  45.000  47.490  1.00  0.00           H
ATOM   1890 HG22 ILE A 705      21.930  43.650  48.700  1.00  0.00           H
ATOM   1891 HG23 ILE A 705      22.700  43.420  47.150  1.00  0.00           H
ATOM   1892  CG1 ILE A 705      24.760  43.270  49.080  1.00  0.00           C
ATOM   1893 HG11 ILE A 705      25.760  43.700  49.290  1.00  0.00           H
ATOM   1894 HG12 ILE A 705      24.940  42.560  48.250  1.00  0.00           H
ATOM   1895  CD  ILE A 705      24.030  42.660  50.230  1.00  0.00           C
ATOM   1896  HD1 ILE A 705      23.160  42.010  49.980  1.00  0.00           H
ATOM   1897  HD2 ILE A 705      23.590  43.470  50.840  1.00  0.00           H
ATOM   1898  HD3 ILE A 705      24.780  42.080  50.830  1.00  0.00           H
ATOM   1899  C   ILE A 705      23.880  46.160  46.590  1.00  0.00           C
ATOM   1900  O   ILE A 705      23.530  45.780  45.490  1.00  0.00           O
ATOM   1901  N   VAL A 706      23.610  47.380  47.170  1.00  0.00           N
ATOM   1902  HN  VAL A 706      23.890  47.520  48.110  1.00  0.00           H
ATOM   1903  CA  VAL A 706      22.840  48.540  46.610  1.00  0.00           C
ATOM   1904  HA  VAL A 706      21.880  48.350  46.160  1.00  0.00           H
ATOM   1905  CB  VAL A 706      22.550  49.570  47.750  1.00  0.00           C
ATOM   1906  HB  VAL A 706      23.470  49.740  48.340  1.00  0.00           H
ATOM   1907  CG1 VAL A 706      22.080  50.950  47.300  1.00  0.00           C
ATOM   1908 HG11 VAL A 706      22.920  51.400  46.720  1.00  0.00           H
ATOM   1909 HG12 VAL A 706      21.810  51.620  48.140  1.00  0.00           H
ATOM   1910 HG13 VAL A 706      21.310  50.880  46.510  1.00  0.00           H
ATOM   1911  CG2 VAL A 706      21.420  48.950  48.680  1.00  0.00           C
ATOM   1912 HG21 VAL A 706      20.910  49.660  49.380  1.00  0.00           H
ATOM   1913 HG22 VAL A 706      21.810  48.250  49.440  1.00  0.00           H
ATOM   1914 HG23 VAL A 706      20.600  48.570  48.030  1.00  0.00           H
ATOM   1915  C   VAL A 706      23.370  49.150  45.380  1.00  0.00           C
ATOM   1916  O   VAL A 706      22.760  49.700  44.490  1.00  0.00           O
ATOM   1917  N   LEU A 707      24.690  49.170  45.410  1.00  0.00           N
ATOM   1918  HN  LEU A 707      25.110  48.880  46.260  1.00  0.00           H
ATOM   1919  CA  LEU A 707      25.450  49.610  44.260  1.00  0.00           C
ATOM   1920  HA  LEU A 707      24.860  50.460  43.940  1.00  0.00           H
ATOM   1921  CB  LEU A 707      26.910  49.960  44.660  1.00  0.00           C
ATOM   1922  HB1 LEU A 707      27.430  49.170  45.260  1.00  0.00           H
ATOM   1923  HB2 LEU A 707      26.720  50.760  45.410  1.00  0.00           H
ATOM   1924  CG  LEU A 707      28.000  50.300  43.620  1.00  0.00           C
ATOM   1925  HG  LEU A 707      28.170  49.450  42.940  1.00  0.00           H
ATOM   1926  CD1 LEU A 707      27.620  51.520  42.730  1.00  0.00           C
ATOM   1927 HD11 LEU A 707      28.310  51.710  41.890  1.00  0.00           H
ATOM   1928 HD12 LEU A 707      27.640  52.360  43.460  1.00  0.00           H
ATOM   1929 HD13 LEU A 707      26.620  51.320  42.290  1.00  0.00           H
ATOM   1930  CD2 LEU A 707      29.320  50.570  44.330  1.00  0.00           C
ATOM   1931 HD21 LEU A 707      29.250  51.380  45.100  1.00  0.00           H
ATOM   1932 HD22 LEU A 707      30.000  50.830  43.500  1.00  0.00           H
ATOM   1933 HD23 LEU A 707      29.650  49.650  44.840  1.00  0.00           H
ATOM   1934  C   LEU A 707      25.360  48.620  43.040  1.00  0.00           C
ATOM   1935  O   LEU A 707      25.000  49.020  41.900  1.00  0.00           O
ATOM   1936  N   VAL A 708      25.560  47.300  43.300  1.00  0.00           N
ATOM   1937  HN  VAL A 708      25.850  47.010  44.210  1.00  0.00           H
ATOM   1938  CA  VAL A 708      25.390  46.260  42.250  1.00  0.00           C
ATOM   1939  HA  VAL A 708      25.840  46.630  41.340  1.00  0.00           H
ATOM   1940  CB  VAL A 708      26.050  45.060  42.840  1.00  0.00           C
ATOM   1941  HB  VAL A 708      25.670  44.870  43.870  1.00  0.00           H
ATOM   1942  CG1 VAL A 708      25.740  43.890  41.920  1.00  0.00           C
ATOM   1943 HG11 VAL A 708      26.040  42.950  42.460  1.00  0.00           H
ATOM   1944 HG12 VAL A 708      26.180  44.030  40.920  1.00  0.00           H
ATOM   1945 HG13 VAL A 708      24.650  43.730  41.790  1.00  0.00           H
ATOM   1946  CG2 VAL A 708      27.630  45.270  42.970  1.00  0.00           C
ATOM   1947 HG21 VAL A 708      28.030  45.620  41.990  1.00  0.00           H
ATOM   1948 HG22 VAL A 708      28.040  44.270  43.240  1.00  0.00           H
ATOM   1949 HG23 VAL A 708      27.910  45.930  43.810  1.00  0.00           H
ATOM   1950  C   VAL A 708      23.940  46.110  41.730  1.00  0.00           C
ATOM   1951  O   VAL A 708      23.680  45.960  40.530  1.00  0.00           O
ATOM   1952  N   ALA A 709      22.920  46.150  42.590  1.00  0.00           N
ATOM   1953  HN  ALA A 709      23.120  46.150  43.570  1.00  0.00           H
ATOM   1954  CA  ALA A 709      21.470  46.240  42.410  1.00  0.00           C
ATOM   1955  HA  ALA A 709      21.190  45.280  41.990  1.00  0.00           H
ATOM   1956  CB  ALA A 709      20.820  46.190  43.880  1.00  0.00           C
ATOM   1957  HB1 ALA A 709      21.260  47.100  44.350  1.00  0.00           H
ATOM   1958  HB2 ALA A 709      21.140  45.250  44.370  1.00  0.00           H
ATOM   1959  HB3 ALA A 709      19.720  46.250  43.900  1.00  0.00           H
ATOM   1960  C   ALA A 709      20.930  47.320  41.510  1.00  0.00           C
ATOM   1961  O   ALA A 709      20.070  47.110  40.610  1.00  0.00           O
ATOM   1962  N   THR A 710      21.440  48.560  41.610  1.00  0.00           N
ATOM   1963  HN  THR A 710      22.160  48.750  42.280  1.00  0.00           H
ATOM   1964  CA  THR A 710      21.030  49.690  40.820  1.00  0.00           C
ATOM   1965  HA  THR A 710      19.990  49.670  40.570  1.00  0.00           H
ATOM   1966  CB  THR A 710      21.230  51.050  41.550  1.00  0.00           C
ATOM   1967  HB  THR A 710      21.030  51.850  40.810  1.00  0.00           H
ATOM   1968  OG1 THR A 710      22.530  51.250  42.130  1.00  0.00           O
ATOM   1969  HG1 THR A 710      22.540  50.740  42.940  1.00  0.00           H
ATOM   1970  CG2 THR A 710      20.220  51.190  42.710  1.00  0.00           C
ATOM   1971 HG21 THR A 710      20.510  50.540  43.570  1.00  0.00           H
ATOM   1972 HG22 THR A 710      19.190  50.910  42.420  1.00  0.00           H
ATOM   1973 HG23 THR A 710      20.250  52.240  43.070  1.00  0.00           H
ATOM   1974  C   THR A 710      21.890  49.700  39.470  1.00  0.00           C
ATOM   1975  O   THR A 710      21.700  50.690  38.680  1.00  0.00           O
ATOM   1976  N   ASP A 711      22.860  48.820  39.270  1.00  0.00           N
ATOM   1977  HN  ASP A 711      22.990  48.120  39.970  1.00  0.00           H
ATOM   1978  CA  ASP A 711      24.000  48.880  38.270  1.00  0.00           C
ATOM   1979  HA  ASP A 711      24.480  47.920  38.320  1.00  0.00           H
ATOM   1980  CB  ASP A 711      23.580  48.990  36.830  1.00  0.00           C
ATOM   1981  HB1 ASP A 711      23.010  49.950  36.690  1.00  0.00           H
ATOM   1982  HB2 ASP A 711      22.820  48.240  36.510  1.00  0.00           H
ATOM   1983  CG  ASP A 711      24.680  48.940  35.840  1.00  0.00           C
ATOM   1984  OD1 ASP A 711      25.680  48.210  36.070  1.00  0.00           O
ATOM   1985  OD2 ASP A 711      24.500  49.520  34.720  1.00  0.00           O
ATOM   1986  C   ASP A 711      24.990  50.020  38.640  1.00  0.00           C
ATOM   1987  O   ASP A 711      24.610  51.180  38.730  1.00  0.00           O
ATOM   1988  N   ALA A 712      26.300  49.680  38.780  1.00  0.00           N
ATOM   1989  HN  ALA A 712      26.570  48.730  38.690  1.00  0.00           H
ATOM   1990  CA  ALA A 712      27.280  50.680  39.070  1.00  0.00           C
ATOM   1991  HA  ALA A 712      26.860  51.350  39.800  1.00  0.00           H
ATOM   1992  CB  ALA A 712      28.400  49.900  39.680  1.00  0.00           C
ATOM   1993  HB1 ALA A 712      28.130  49.340  40.600  1.00  0.00           H
ATOM   1994  HB2 ALA A 712      29.100  50.740  39.900  1.00  0.00           H
ATOM   1995  HB3 ALA A 712      28.770  49.190  38.910  1.00  0.00           H
ATOM   1996  C   ALA A 712      27.780  51.520  37.860  1.00  0.00           C
ATOM   1997  O   ALA A 712      28.490  52.490  37.950  1.00  0.00           O
ATOM   1998  N   SER A 713      27.470  50.980  36.650  1.00  0.00           N
ATOM   1999  HN  SER A 713      26.960  50.120  36.640  1.00  0.00           H
ATOM   2000  CA  SER A 713      28.110  51.320  35.400  1.00  0.00           C
ATOM   2001  HA  SER A 713      29.090  50.860  35.470  1.00  0.00           H
ATOM   2002  CB  SER A 713      27.410  50.740  34.090  1.00  0.00           C
ATOM   2003  HB1 SER A 713      28.100  50.910  33.240  1.00  0.00           H
ATOM   2004  HB2 SER A 713      26.480  51.210  33.720  1.00  0.00           H
ATOM   2005  OG  SER A 713      27.270  49.340  34.140  1.00  0.00           O
ATOM   2006  HG1 SER A 713      26.550  49.150  34.740  1.00  0.00           H
ATOM   2007  C   SER A 713      28.070  52.820  35.090  1.00  0.00           C
ATOM   2008  O   SER A 713      29.020  53.250  34.400  1.00  0.00           O
ATOM   2009  N   SER A 714      27.010  53.600  35.470  1.00  0.00           N
ATOM   2010  HN  SER A 714      26.240  53.220  35.960  1.00  0.00           H
ATOM   2011  CA  SER A 714      27.070  55.050  35.290  1.00  0.00           C
ATOM   2012  HA  SER A 714      27.500  55.150  34.320  1.00  0.00           H
ATOM   2013  CB  SER A 714      25.670  55.680  35.040  1.00  0.00           C
ATOM   2014  HB1 SER A 714      25.800  56.780  34.930  1.00  0.00           H
ATOM   2015  HB2 SER A 714      24.940  55.520  35.870  1.00  0.00           H
ATOM   2016  OG  SER A 714      25.040  55.390  33.830  1.00  0.00           O
ATOM   2017  HG1 SER A 714      24.180  55.800  33.960  1.00  0.00           H
ATOM   2018  C   SER A 714      27.940  55.890  36.260  1.00  0.00           C
ATOM   2019  O   SER A 714      28.410  56.990  35.960  1.00  0.00           O
ATOM   2020  N   LEU A 715      28.420  55.310  37.410  1.00  0.00           N
ATOM   2021  HN  LEU A 715      28.120  54.380  37.540  1.00  0.00           H
ATOM   2022  CA  LEU A 715      29.340  56.000  38.220  1.00  0.00           C
ATOM   2023  HA  LEU A 715      29.220  57.070  38.210  1.00  0.00           H
ATOM   2024  CB  LEU A 715      29.350  55.440  39.620  1.00  0.00           C
ATOM   2025  HB1 LEU A 715      30.250  55.750  40.200  1.00  0.00           H
ATOM   2026  HB2 LEU A 715      29.410  54.330  39.610  1.00  0.00           H
ATOM   2027  CG  LEU A 715      27.950  55.670  40.320  1.00  0.00           C
ATOM   2028  HG  LEU A 715      27.120  55.340  39.660  1.00  0.00           H
ATOM   2029  CD1 LEU A 715      27.960  54.600  41.510  1.00  0.00           C
ATOM   2030 HD11 LEU A 715      27.050  54.780  42.130  1.00  0.00           H
ATOM   2031 HD12 LEU A 715      28.980  54.570  41.950  1.00  0.00           H
ATOM   2032 HD13 LEU A 715      27.770  53.550  41.190  1.00  0.00           H
ATOM   2033  CD2 LEU A 715      27.840  57.090  40.730  1.00  0.00           C
ATOM   2034 HD21 LEU A 715      27.580  57.750  39.870  1.00  0.00           H
ATOM   2035 HD22 LEU A 715      28.820  57.350  41.170  1.00  0.00           H
ATOM   2036 HD23 LEU A 715      27.040  57.250  41.480  1.00  0.00           H
ATOM   2037  C   LEU A 715      30.750  55.610  37.680  1.00  0.00           C
ATOM   2038  O   LEU A 715      31.740  56.340  37.820  1.00  0.00           O
ATOM   2039  N   VAL A 716      30.850  54.380  37.070  1.00  0.00           N
ATOM   2040  HN  VAL A 716      30.040  53.830  37.230  1.00  0.00           H
ATOM   2041  CA  VAL A 716      32.030  53.860  36.450  1.00  0.00           C
ATOM   2042  HA  VAL A 716      32.720  53.850  37.280  1.00  0.00           H
ATOM   2043  CB  VAL A 716      31.930  52.420  36.060  1.00  0.00           C
ATOM   2044  HB  VAL A 716      31.210  52.320  35.230  1.00  0.00           H
ATOM   2045  CG1 VAL A 716      33.270  51.820  35.460  1.00  0.00           C
ATOM   2046 HG11 VAL A 716      33.500  52.310  34.500  1.00  0.00           H
ATOM   2047 HG12 VAL A 716      32.950  50.790  35.190  1.00  0.00           H
ATOM   2048 HG13 VAL A 716      34.190  51.920  36.090  1.00  0.00           H
ATOM   2049  CG2 VAL A 716      31.450  51.500  37.200  1.00  0.00           C
ATOM   2050 HG21 VAL A 716      30.710  52.000  37.860  1.00  0.00           H
ATOM   2051 HG22 VAL A 716      32.290  51.310  37.900  1.00  0.00           H
ATOM   2052 HG23 VAL A 716      31.000  50.540  36.850  1.00  0.00           H
ATOM   2053  C   VAL A 716      32.610  54.720  35.340  1.00  0.00           C
ATOM   2054  O   VAL A 716      33.790  54.840  35.210  1.00  0.00           O
ATOM   2055  N   CYS A 717      31.650  55.370  34.600  1.00  0.00           N
ATOM   2056  HN  CYS A 717      30.720  55.350  34.960  1.00  0.00           H
ATOM   2057  CA  CYS A 717      31.940  56.150  33.380  1.00  0.00           C
ATOM   2058  HA  CYS A 717      32.400  55.400  32.740  1.00  0.00           H
ATOM   2059  CB  CYS A 717      30.610  56.720  32.660  1.00  0.00           C
ATOM   2060  HB1 CYS A 717      31.000  57.300  31.790  1.00  0.00           H
ATOM   2061  HB2 CYS A 717      29.930  57.270  33.340  1.00  0.00           H
ATOM   2062  SG  CYS A 717      29.600  55.350  32.030  1.00  0.00           S
ATOM   2063  HG1 CYS A 717      29.170  54.830  33.180  1.00  0.00           H
ATOM   2064  C   CYS A 717      32.790  57.420  33.640  1.00  0.00           C
ATOM   2065  O   CYS A 717      33.620  57.800  32.830  1.00  0.00           O
ATOM   2066  N   TYR A 718      32.560  58.050  34.800  1.00  0.00           N
ATOM   2067  HN  TYR A 718      31.930  57.650  35.470  1.00  0.00           H
ATOM   2068  CA  TYR A 718      33.200  59.290  35.260  1.00  0.00           C
ATOM   2069  HA  TYR A 718      33.320  59.980  34.440  1.00  0.00           H
ATOM   2070  CB  TYR A 718      32.160  60.080  36.190  1.00  0.00           C
ATOM   2071  HB1 TYR A 718      32.590  61.090  36.380  1.00  0.00           H
ATOM   2072  HB2 TYR A 718      31.990  59.620  37.180  1.00  0.00           H
ATOM   2073  CG  TYR A 718      30.780  60.200  35.460  1.00  0.00           C
ATOM   2074  CD1 TYR A 718      30.630  60.800  34.160  1.00  0.00           C
ATOM   2075  HD1 TYR A 718      31.490  61.260  33.690  1.00  0.00           H
ATOM   2076  CE1 TYR A 718      29.340  60.860  33.540  1.00  0.00           C
ATOM   2077  HE1 TYR A 718      29.240  61.350  32.580  1.00  0.00           H
ATOM   2078  CZ  TYR A 718      28.230  60.470  34.310  1.00  0.00           C
ATOM   2079  OH  TYR A 718      26.970  60.870  33.870  1.00  0.00           O
ATOM   2080  HH  TYR A 718      27.160  61.400  33.080  1.00  0.00           H
ATOM   2081  CD2 TYR A 718      29.650  59.800  36.190  1.00  0.00           C
ATOM   2082  HD2 TYR A 718      29.690  59.520  37.220  1.00  0.00           H
ATOM   2083  CE2 TYR A 718      28.350  59.860  35.610  1.00  0.00           C
ATOM   2084  HE2 TYR A 718      27.490  59.580  36.180  1.00  0.00           H
ATOM   2085  C   TYR A 718      34.550  59.140  36.000  1.00  0.00           C
ATOM   2086  O   TYR A 718      35.070  60.130  36.600  1.00  0.00           O
ATOM   2087  N   ILE A 719      35.250  58.000  35.930  1.00  0.00           N
ATOM   2088  HN  ILE A 719      34.940  57.130  35.580  1.00  0.00           H
ATOM   2089  CA  ILE A 719      36.600  57.820  36.450  1.00  0.00           C
ATOM   2090  HA  ILE A 719      36.870  58.680  37.040  1.00  0.00           H
ATOM   2091  CB  ILE A 719      36.670  56.560  37.440  1.00  0.00           C
ATOM   2092  HB  ILE A 719      36.380  55.720  36.760  1.00  0.00           H
ATOM   2093  CG2 ILE A 719      38.120  56.220  37.830  1.00  0.00           C
ATOM   2094 HG21 ILE A 719      38.640  57.110  38.260  1.00  0.00           H
ATOM   2095 HG22 ILE A 719      38.680  55.910  36.920  1.00  0.00           H
ATOM   2096 HG23 ILE A 719      38.180  55.450  38.620  1.00  0.00           H
ATOM   2097  CG1 ILE A 719      35.630  56.600  38.560  1.00  0.00           C
ATOM   2098 HG11 ILE A 719      35.620  55.610  39.040  1.00  0.00           H
ATOM   2099 HG12 ILE A 719      34.590  56.740  38.190  1.00  0.00           H
ATOM   2100  CD  ILE A 719      35.820  57.640  39.650  1.00  0.00           C
ATOM   2101  HD1 ILE A 719      35.200  57.360  40.530  1.00  0.00           H
ATOM   2102  HD2 ILE A 719      35.480  58.590  39.160  1.00  0.00           H
ATOM   2103  HD3 ILE A 719      36.900  57.750  39.900  1.00  0.00           H
ATOM   2104  C   ILE A 719      37.500  57.680  35.200  1.00  0.00           C
ATOM   2105  O   ILE A 719      37.040  57.000  34.290  1.00  0.00           O
ATOM   2106  N   THR A 720      38.650  58.400  35.270  1.00  0.00           N
ATOM   2107  HN  THR A 720      38.960  58.950  36.040  1.00  0.00           H
ATOM   2108  CA  THR A 720      39.640  58.300  34.220  1.00  0.00           C
ATOM   2109  HA  THR A 720      39.640  57.320  33.770  1.00  0.00           H
ATOM   2110  CB  THR A 720      39.510  59.290  32.960  1.00  0.00           C
ATOM   2111  HB  THR A 720      40.450  59.290  32.370  1.00  0.00           H
ATOM   2112  OG1 THR A 720      39.330  60.570  33.500  1.00  0.00           O
ATOM   2113  HG1 THR A 720      39.840  61.200  32.980  1.00  0.00           H
ATOM   2114  CG2 THR A 720      38.390  59.040  31.900  1.00  0.00           C
ATOM   2115 HG21 THR A 720      37.410  59.250  32.370  1.00  0.00           H
ATOM   2116 HG22 THR A 720      38.410  58.010  31.460  1.00  0.00           H
ATOM   2117 HG23 THR A 720      38.550  59.810  31.130  1.00  0.00           H
ATOM   2118  C   THR A 720      40.910  58.430  35.020  1.00  0.00           C
ATOM   2119  O   THR A 720      40.850  58.480  36.250  1.00  0.00           O
ATOM   2120  N   ARG A 721      42.100  58.500  34.320  1.00  0.00           N
ATOM   2121  HN  ARG A 721      42.020  58.380  33.330  1.00  0.00           H
ATOM   2122  CA  ARG A 721      43.410  58.540  34.930  1.00  0.00           C
ATOM   2123  HA  ARG A 721      43.370  57.740  35.660  1.00  0.00           H
ATOM   2124  CB  ARG A 721      44.640  58.310  33.930  1.00  0.00           C
ATOM   2125  HB1 ARG A 721      45.530  58.600  34.510  1.00  0.00           H
ATOM   2126  HB2 ARG A 721      44.410  59.000  33.080  1.00  0.00           H
ATOM   2127  CG  ARG A 721      44.910  56.930  33.260  1.00  0.00           C
ATOM   2128  HG1 ARG A 721      45.740  56.980  32.520  1.00  0.00           H
ATOM   2129  HG2 ARG A 721      44.050  56.660  32.590  1.00  0.00           H
ATOM   2130  CD  ARG A 721      45.040  55.800  34.330  1.00  0.00           C
ATOM   2131  HD1 ARG A 721      45.030  54.820  33.810  1.00  0.00           H
ATOM   2132  HD2 ARG A 721      44.250  55.950  35.100  1.00  0.00           H
ATOM   2133  NE  ARG A 721      46.350  55.910  35.050  1.00  0.00           N
ATOM   2134  HE  ARG A 721      47.010  56.610  34.790  1.00  0.00           H
ATOM   2135  CZ  ARG A 721      46.540  55.280  36.220  1.00  0.00           C
ATOM   2136  NH1 ARG A 721      45.650  54.620  36.900  1.00  0.00           N
ATOM   2137 HH11 ARG A 721      44.660  54.670  36.710  1.00  0.00           H
ATOM   2138 HH12 ARG A 721      45.810  54.230  37.790  1.00  0.00           H
ATOM   2139  NH2 ARG A 721      47.750  55.260  36.740  1.00  0.00           N
ATOM   2140 HH21 ARG A 721      48.550  55.580  36.240  1.00  0.00           H
ATOM   2141 HH22 ARG A 721      47.940  54.640  37.510  1.00  0.00           H
ATOM   2142  C   ARG A 721      43.630  59.750  35.880  1.00  0.00           C
ATOM   2143  O   ARG A 721      44.400  59.610  36.850  1.00  0.00           O
ATOM   2144  N   PHE A 722      43.030  60.950  35.700  1.00  0.00           N
ATOM   2145  HN  PHE A 722      42.450  61.180  34.910  1.00  0.00           H
ATOM   2146  CA  PHE A 722      43.190  62.070  36.560  1.00  0.00           C
ATOM   2147  HA  PHE A 722      44.250  62.260  36.670  1.00  0.00           H
ATOM   2148  CB  PHE A 722      42.540  63.370  35.950  1.00  0.00           C
ATOM   2149  HB1 PHE A 722      41.470  63.170  35.750  1.00  0.00           H
ATOM   2150  HB2 PHE A 722      43.000  63.580  34.960  1.00  0.00           H
ATOM   2151  CG  PHE A 722      42.510  64.590  36.860  1.00  0.00           C
ATOM   2152  CD1 PHE A 722      43.430  65.620  36.770  1.00  0.00           C
ATOM   2153  HD1 PHE A 722      44.150  65.540  35.960  1.00  0.00           H
ATOM   2154  CE1 PHE A 722      43.360  66.830  37.580  1.00  0.00           C
ATOM   2155  HE1 PHE A 722      44.000  67.670  37.400  1.00  0.00           H
ATOM   2156  CZ  PHE A 722      42.370  66.830  38.550  1.00  0.00           C
ATOM   2157  HZ  PHE A 722      42.280  67.560  39.350  1.00  0.00           H
ATOM   2158  CD2 PHE A 722      41.550  64.610  37.910  1.00  0.00           C
ATOM   2159  HD2 PHE A 722      40.950  63.730  38.080  1.00  0.00           H
ATOM   2160  CE2 PHE A 722      41.610  65.730  38.800  1.00  0.00           C
ATOM   2161  HE2 PHE A 722      40.990  65.770  39.690  1.00  0.00           H
ATOM   2162  C   PHE A 722      42.720  61.830  37.940  1.00  0.00           C
ATOM   2163  O   PHE A 722      43.440  62.150  38.840  1.00  0.00           O
ATOM   2164  N   THR A 723      41.530  61.200  38.150  1.00  0.00           N
ATOM   2165  HN  THR A 723      40.960  61.000  37.350  1.00  0.00           H
ATOM   2166  CA  THR A 723      41.000  60.920  39.520  1.00  0.00           C
ATOM   2167  HA  THR A 723      41.190  61.840  40.050  1.00  0.00           H
ATOM   2168  CB  THR A 723      39.520  60.530  39.550  1.00  0.00           C
ATOM   2169  HB  THR A 723      39.270  59.630  38.960  1.00  0.00           H
ATOM   2170  OG1 THR A 723      38.810  61.730  39.040  1.00  0.00           O
ATOM   2171  HG1 THR A 723      38.790  61.750  38.090  1.00  0.00           H
ATOM   2172  CG2 THR A 723      38.960  60.320  40.950  1.00  0.00           C
ATOM   2173 HG21 THR A 723      39.330  59.340  41.340  1.00  0.00           H
ATOM   2174 HG22 THR A 723      37.860  60.390  41.060  1.00  0.00           H
ATOM   2175 HG23 THR A 723      39.140  61.210  41.590  1.00  0.00           H
ATOM   2176  C   THR A 723      41.750  59.790  40.100  1.00  0.00           C
ATOM   2177  O   THR A 723      42.320  59.850  41.210  1.00  0.00           O
ATOM   2178  N   GLU A 724      41.970  58.760  39.350  1.00  0.00           N
ATOM   2179  HN  GLU A 724      41.750  58.770  38.370  1.00  0.00           H
ATOM   2180  CA  GLU A 724      42.690  57.600  39.860  1.00  0.00           C
ATOM   2181  HA  GLU A 724      42.100  57.240  40.690  1.00  0.00           H
ATOM   2182  CB  GLU A 724      42.870  56.480  38.820  1.00  0.00           C
ATOM   2183  HB1 GLU A 724      43.560  55.690  39.170  1.00  0.00           H
ATOM   2184  HB2 GLU A 724      43.510  56.820  37.970  1.00  0.00           H
ATOM   2185  CG  GLU A 724      41.580  55.880  38.160  1.00  0.00           C
ATOM   2186  HG1 GLU A 724      41.140  56.670  37.530  1.00  0.00           H
ATOM   2187  HG2 GLU A 724      40.860  55.470  38.900  1.00  0.00           H
ATOM   2188  CD  GLU A 724      41.810  54.810  37.080  1.00  0.00           C
ATOM   2189  OE1 GLU A 724      42.940  54.630  36.680  1.00  0.00           O
ATOM   2190  OE2 GLU A 724      40.750  54.240  36.640  1.00  0.00           O
ATOM   2191  C   GLU A 724      44.130  57.820  40.290  1.00  0.00           C
ATOM   2192  O   GLU A 724      44.530  57.330  41.360  1.00  0.00           O
ATOM   2193  N   GLU A 725      44.950  58.510  39.350  1.00  0.00           N
ATOM   2194  HN  GLU A 725      44.620  58.840  38.470  1.00  0.00           H
ATOM   2195  CA  GLU A 725      46.310  58.870  39.580  1.00  0.00           C
ATOM   2196  HA  GLU A 725      46.820  58.010  39.990  1.00  0.00           H
ATOM   2197  CB  GLU A 725      46.990  59.210  38.220  1.00  0.00           C
ATOM   2198  HB1 GLU A 725      46.770  60.190  37.730  1.00  0.00           H
ATOM   2199  HB2 GLU A 725      46.720  58.450  37.430  1.00  0.00           H
ATOM   2200  CG  GLU A 725      48.540  59.090  38.440  1.00  0.00           C
ATOM   2201  HG1 GLU A 725      48.780  58.060  38.780  1.00  0.00           H
ATOM   2202  HG2 GLU A 725      48.870  59.920  39.100  1.00  0.00           H
ATOM   2203  CD  GLU A 725      49.270  59.340  37.140  1.00  0.00           C
ATOM   2204  OE1 GLU A 725      50.360  58.670  36.980  1.00  0.00           O
ATOM   2205  OE2 GLU A 725      48.850  60.060  36.170  1.00  0.00           O
ATOM   2206  C   GLU A 725      46.500  60.060  40.490  1.00  0.00           C
ATOM   2207  O   GLU A 725      47.450  59.980  41.310  1.00  0.00           O
ATOM   2208  N   ALA A 726      45.660  61.130  40.460  1.00  0.00           N
ATOM   2209  HN  ALA A 726      44.950  61.090  39.760  1.00  0.00           H
ATOM   2210  CA  ALA A 726      45.930  62.330  41.280  1.00  0.00           C
ATOM   2211  HA  ALA A 726      46.990  62.470  41.330  1.00  0.00           H
ATOM   2212  CB  ALA A 726      45.130  63.540  40.800  1.00  0.00           C
ATOM   2213  HB1 ALA A 726      45.250  64.380  41.500  1.00  0.00           H
ATOM   2214  HB2 ALA A 726      44.060  63.260  40.750  1.00  0.00           H
ATOM   2215  HB3 ALA A 726      45.370  63.950  39.790  1.00  0.00           H
ATOM   2216  C   ALA A 726      45.550  62.080  42.710  1.00  0.00           C
ATOM   2217  O   ALA A 726      46.210  62.610  43.570  1.00  0.00           O
ATOM   2218  N   PHE A 727      44.650  61.050  42.930  1.00  0.00           N
ATOM   2219  HN  PHE A 727      44.170  60.620  42.170  1.00  0.00           H
ATOM   2220  CA  PHE A 727      44.450  60.510  44.220  1.00  0.00           C
ATOM   2221  HA  PHE A 727      44.470  61.330  44.920  1.00  0.00           H
ATOM   2222  CB  PHE A 727      43.090  59.870  44.210  1.00  0.00           C
ATOM   2223  HB1 PHE A 727      43.010  58.980  43.560  1.00  0.00           H
ATOM   2224  HB2 PHE A 727      42.250  60.460  43.800  1.00  0.00           H
ATOM   2225  CG  PHE A 727      42.720  59.490  45.550  1.00  0.00           C
ATOM   2226  CD1 PHE A 727      42.550  58.150  46.060  1.00  0.00           C
ATOM   2227  HD1 PHE A 727      42.920  57.370  45.410  1.00  0.00           H
ATOM   2228  CE1 PHE A 727      41.950  57.900  47.300  1.00  0.00           C
ATOM   2229  HE1 PHE A 727      41.810  56.940  47.770  1.00  0.00           H
ATOM   2230  CZ  PHE A 727      41.520  58.920  48.090  1.00  0.00           C
ATOM   2231  HZ  PHE A 727      41.030  58.820  49.050  1.00  0.00           H
ATOM   2232  CD2 PHE A 727      42.230  60.500  46.390  1.00  0.00           C
ATOM   2233  HD2 PHE A 727      42.210  61.540  46.070  1.00  0.00           H
ATOM   2234  CE2 PHE A 727      41.620  60.230  47.640  1.00  0.00           C
ATOM   2235  HE2 PHE A 727      41.220  61.020  48.260  1.00  0.00           H
ATOM   2236  C   PHE A 727      45.560  59.480  44.610  1.00  0.00           C
ATOM   2237  O   PHE A 727      46.040  59.470  45.740  1.00  0.00           O
ATOM   2238  N   ALA A 728      45.980  58.590  43.700  1.00  0.00           N
ATOM   2239  HN  ALA A 728      45.520  58.440  42.820  1.00  0.00           H
ATOM   2240  CA  ALA A 728      46.920  57.600  44.060  1.00  0.00           C
ATOM   2241  HA  ALA A 728      46.340  57.010  44.760  1.00  0.00           H
ATOM   2242  CB  ALA A 728      47.050  56.620  42.870  1.00  0.00           C
ATOM   2243  HB1 ALA A 728      47.720  55.770  43.140  1.00  0.00           H
ATOM   2244  HB2 ALA A 728      47.510  57.120  41.990  1.00  0.00           H
ATOM   2245  HB3 ALA A 728      46.060  56.160  42.720  1.00  0.00           H
ATOM   2246  C   ALA A 728      48.350  58.010  44.430  1.00  0.00           C
ATOM   2247  O   ALA A 728      48.970  57.420  45.300  1.00  0.00           O
ATOM   2248  N   ALA A 729      48.830  59.070  43.870  1.00  0.00           N
ATOM   2249  HN  ALA A 729      48.310  59.350  43.070  1.00  0.00           H
ATOM   2250  CA  ALA A 729      49.970  59.920  44.200  1.00  0.00           C
ATOM   2251  HA  ALA A 729      50.890  59.380  44.020  1.00  0.00           H
ATOM   2252  CB  ALA A 729      49.990  61.210  43.330  1.00  0.00           C
ATOM   2253  HB1 ALA A 729      50.960  61.760  43.290  1.00  0.00           H
ATOM   2254  HB2 ALA A 729      49.230  61.960  43.650  1.00  0.00           H
ATOM   2255  HB3 ALA A 729      49.710  61.040  42.280  1.00  0.00           H
ATOM   2256  C   ALA A 729      49.980  60.360  45.660  1.00  0.00           C
ATOM   2257  O   ALA A 729      51.050  60.250  46.310  1.00  0.00           O
ATOM   2258  N   LEU A 730      48.920  60.760  46.260  1.00  0.00           N
ATOM   2259  HN  LEU A 730      48.080  60.790  45.710  1.00  0.00           H
ATOM   2260  CA  LEU A 730      48.910  61.090  47.650  1.00  0.00           C
ATOM   2261  HA  LEU A 730      49.650  61.830  47.880  1.00  0.00           H
ATOM   2262  CB  LEU A 730      47.600  61.750  48.100  1.00  0.00           C
ATOM   2263  HB1 LEU A 730      46.840  60.940  48.140  1.00  0.00           H
ATOM   2264  HB2 LEU A 730      47.210  62.550  47.420  1.00  0.00           H
ATOM   2265  CG  LEU A 730      47.580  62.450  49.470  1.00  0.00           C
ATOM   2266  HG  LEU A 730      48.220  61.960  50.240  1.00  0.00           H
ATOM   2267  CD1 LEU A 730      48.090  63.880  49.270  1.00  0.00           C
ATOM   2268 HD11 LEU A 730      49.140  63.810  48.910  1.00  0.00           H
ATOM   2269 HD12 LEU A 730      47.970  64.500  50.190  1.00  0.00           H
ATOM   2270 HD13 LEU A 730      47.560  64.460  48.480  1.00  0.00           H
ATOM   2271  CD2 LEU A 730      46.170  62.470  50.050  1.00  0.00           C
ATOM   2272 HD21 LEU A 730      45.410  62.820  49.320  1.00  0.00           H
ATOM   2273 HD22 LEU A 730      46.080  63.110  50.970  1.00  0.00           H
ATOM   2274 HD23 LEU A 730      45.830  61.490  50.410  1.00  0.00           H
ATOM   2275  C   LEU A 730      49.240  59.980  48.590  1.00  0.00           C
ATOM   2276  O   LEU A 730      50.000  60.140  49.510  1.00  0.00           O
ATOM   2277  N   ILE A 731      48.710  58.780  48.370  1.00  0.00           N
ATOM   2278  HN  ILE A 731      48.100  58.640  47.600  1.00  0.00           H
ATOM   2279  CA  ILE A 731      48.920  57.570  49.140  1.00  0.00           C
ATOM   2280  HA  ILE A 731      48.670  57.800  50.160  1.00  0.00           H
ATOM   2281  CB  ILE A 731      47.920  56.580  48.610  1.00  0.00           C
ATOM   2282  HB  ILE A 731      48.200  56.030  47.690  1.00  0.00           H
ATOM   2283  CG2 ILE A 731      47.950  55.300  49.580  1.00  0.00           C
ATOM   2284 HG21 ILE A 731      47.800  55.630  50.640  1.00  0.00           H
ATOM   2285 HG22 ILE A 731      48.830  54.630  49.490  1.00  0.00           H
ATOM   2286 HG23 ILE A 731      47.090  54.610  49.450  1.00  0.00           H
ATOM   2287  CG1 ILE A 731      46.540  57.230  48.340  1.00  0.00           C
ATOM   2288 HG11 ILE A 731      45.830  56.450  47.990  1.00  0.00           H
ATOM   2289 HG12 ILE A 731      46.690  57.900  47.470  1.00  0.00           H
ATOM   2290  CD  ILE A 731      45.830  58.130  49.360  1.00  0.00           C
ATOM   2291  HD1 ILE A 731      45.610  57.740  50.380  1.00  0.00           H
ATOM   2292  HD2 ILE A 731      44.800  58.330  48.990  1.00  0.00           H
ATOM   2293  HD3 ILE A 731      46.380  59.090  49.420  1.00  0.00           H
ATOM   2294  C   ILE A 731      50.370  57.080  49.070  1.00  0.00           C
ATOM   2295  O   ILE A 731      50.900  56.520  50.030  1.00  0.00           O
ATOM   2296  N   CYS A 732      51.000  57.300  47.970  1.00  0.00           N
ATOM   2297  HN  CYS A 732      50.570  57.810  47.220  1.00  0.00           H
ATOM   2298  CA  CYS A 732      52.410  56.850  47.680  1.00  0.00           C
ATOM   2299  HA  CYS A 732      52.400  55.800  47.900  1.00  0.00           H
ATOM   2300  CB  CYS A 732      52.840  57.140  46.220  1.00  0.00           C
ATOM   2301  HB1 CYS A 732      53.930  57.030  46.090  1.00  0.00           H
ATOM   2302  HB2 CYS A 732      52.630  58.200  45.960  1.00  0.00           H
ATOM   2303  SG  CYS A 732      51.880  56.160  44.970  1.00  0.00           S
ATOM   2304  HG1 CYS A 732      52.720  55.130  45.000  1.00  0.00           H
ATOM   2305  C   CYS A 732      53.420  57.530  48.690  1.00  0.00           C
ATOM   2306  O   CYS A 732      54.220  56.920  49.320  1.00  0.00           O
ATOM   2307  N   ILE A 733      53.290  58.870  48.750  1.00  0.00           N
ATOM   2308  HN  ILE A 733      52.620  59.320  48.170  1.00  0.00           H
ATOM   2309  CA  ILE A 733      54.040  59.700  49.720  1.00  0.00           C
ATOM   2310  HA  ILE A 733      55.000  59.200  49.790  1.00  0.00           H
ATOM   2311  CB  ILE A 733      54.400  61.170  49.250  1.00  0.00           C
ATOM   2312  HB  ILE A 733      54.590  61.800  50.140  1.00  0.00           H
ATOM   2313  CG2 ILE A 733      55.530  61.120  48.170  1.00  0.00           C
ATOM   2314 HG21 ILE A 733      56.510  60.830  48.570  1.00  0.00           H
ATOM   2315 HG22 ILE A 733      55.640  62.020  47.520  1.00  0.00           H
ATOM   2316 HG23 ILE A 733      55.310  60.350  47.400  1.00  0.00           H
ATOM   2317  CG1 ILE A 733      53.080  61.770  48.670  1.00  0.00           C
ATOM   2318 HG11 ILE A 733      52.180  61.460  49.250  1.00  0.00           H
ATOM   2319 HG12 ILE A 733      52.970  61.510  47.590  1.00  0.00           H
ATOM   2320  CD  ILE A 733      53.140  63.320  48.630  1.00  0.00           C
ATOM   2321  HD1 ILE A 733      52.360  63.730  47.960  1.00  0.00           H
ATOM   2322  HD2 ILE A 733      54.120  63.750  48.330  1.00  0.00           H
ATOM   2323  HD3 ILE A 733      53.040  63.730  49.660  1.00  0.00           H
ATOM   2324  C   ILE A 733      53.440  59.700  51.090  1.00  0.00           C
ATOM   2325  O   ILE A 733      54.120  60.030  52.100  1.00  0.00           O
ATOM   2326  N   ILE A 734      52.130  59.300  51.370  1.00  0.00           N
ATOM   2327  HN  ILE A 734      51.380  59.220  50.720  1.00  0.00           H
ATOM   2328  CA  ILE A 734      51.780  58.850  52.670  1.00  0.00           C
ATOM   2329  HA  ILE A 734      52.120  59.650  53.320  1.00  0.00           H
ATOM   2330  CB  ILE A 734      50.200  58.660  52.880  1.00  0.00           C
ATOM   2331  HB  ILE A 734      49.880  58.160  51.950  1.00  0.00           H
ATOM   2332  CG2 ILE A 734      49.820  57.720  54.100  1.00  0.00           C
ATOM   2333 HG21 ILE A 734      49.970  56.660  53.810  1.00  0.00           H
ATOM   2334 HG22 ILE A 734      48.760  57.900  54.340  1.00  0.00           H
ATOM   2335 HG23 ILE A 734      50.430  57.960  54.990  1.00  0.00           H
ATOM   2336  CG1 ILE A 734      49.550  60.030  52.950  1.00  0.00           C
ATOM   2337 HG11 ILE A 734      49.940  60.710  52.150  1.00  0.00           H
ATOM   2338 HG12 ILE A 734      49.890  60.440  53.930  1.00  0.00           H
ATOM   2339  CD  ILE A 734      48.040  60.070  53.100  1.00  0.00           C
ATOM   2340  HD1 ILE A 734      47.630  59.310  52.400  1.00  0.00           H
ATOM   2341  HD2 ILE A 734      47.620  61.030  52.710  1.00  0.00           H
ATOM   2342  HD3 ILE A 734      47.670  60.020  54.150  1.00  0.00           H
ATOM   2343  C   ILE A 734      52.520  57.630  53.110  1.00  0.00           C
ATOM   2344  O   ILE A 734      53.090  57.590  54.150  1.00  0.00           O
ATOM   2345  N   PHE A 735      52.840  56.650  52.220  1.00  0.00           N
ATOM   2346  HN  PHE A 735      52.380  56.680  51.330  1.00  0.00           H
ATOM   2347  CA  PHE A 735      53.690  55.500  52.530  1.00  0.00           C
ATOM   2348  HA  PHE A 735      53.280  55.100  53.440  1.00  0.00           H
ATOM   2349  CB  PHE A 735      53.520  54.430  51.420  1.00  0.00           C
ATOM   2350  HB1 PHE A 735      54.480  53.890  51.320  1.00  0.00           H
ATOM   2351  HB2 PHE A 735      53.370  54.910  50.440  1.00  0.00           H
ATOM   2352  CG  PHE A 735      52.350  53.430  51.510  1.00  0.00           C
ATOM   2353  CD1 PHE A 735      50.990  53.770  51.820  1.00  0.00           C
ATOM   2354  HD1 PHE A 735      50.760  54.790  52.100  1.00  0.00           H
ATOM   2355  CE1 PHE A 735      49.990  52.780  51.930  1.00  0.00           C
ATOM   2356  HE1 PHE A 735      49.030  53.110  52.320  1.00  0.00           H
ATOM   2357  CZ  PHE A 735      50.260  51.420  51.760  1.00  0.00           C
ATOM   2358  HZ  PHE A 735      49.610  50.570  51.960  1.00  0.00           H
ATOM   2359  CD2 PHE A 735      52.570  52.140  51.130  1.00  0.00           C
ATOM   2360  HD2 PHE A 735      53.560  51.900  50.780  1.00  0.00           H
ATOM   2361  CE2 PHE A 735      51.550  51.130  51.240  1.00  0.00           C
ATOM   2362  HE2 PHE A 735      51.850  50.140  50.970  1.00  0.00           H
ATOM   2363  C   PHE A 735      55.140  55.810  52.850  1.00  0.00           C
ATOM   2364  O   PHE A 735      55.770  55.360  53.880  1.00  0.00           O
ATOM   2365  N   ILE A 736      55.720  56.620  51.980  1.00  0.00           N
ATOM   2366  HN  ILE A 736      55.090  56.910  51.270  1.00  0.00           H
ATOM   2367  CA  ILE A 736      57.090  57.030  52.090  1.00  0.00           C
ATOM   2368  HA  ILE A 736      57.750  56.160  52.060  1.00  0.00           H
ATOM   2369  CB  ILE A 736      57.580  57.920  50.900  1.00  0.00           C
ATOM   2370  HB  ILE A 736      56.760  58.660  50.730  1.00  0.00           H
ATOM   2371  CG2 ILE A 736      58.820  58.810  51.160  1.00  0.00           C
ATOM   2372 HG21 ILE A 736      59.150  59.250  50.200  1.00  0.00           H
ATOM   2373 HG22 ILE A 736      59.730  58.270  51.510  1.00  0.00           H
ATOM   2374 HG23 ILE A 736      58.620  59.620  51.910  1.00  0.00           H
ATOM   2375  CG1 ILE A 736      57.890  56.990  49.690  1.00  0.00           C
ATOM   2376 HG11 ILE A 736      57.100  56.200  49.770  1.00  0.00           H
ATOM   2377 HG12 ILE A 736      58.920  56.610  49.680  1.00  0.00           H
ATOM   2378  CD  ILE A 736      57.570  57.750  48.400  1.00  0.00           C
ATOM   2379  HD1 ILE A 736      57.610  57.060  47.530  1.00  0.00           H
ATOM   2380  HD2 ILE A 736      58.260  58.610  48.260  1.00  0.00           H
ATOM   2381  HD3 ILE A 736      56.520  58.090  48.310  1.00  0.00           H
ATOM   2382  C   ILE A 736      57.320  57.880  53.390  1.00  0.00           C
ATOM   2383  O   ILE A 736      58.230  57.600  54.140  1.00  0.00           O
ATOM   2384  N   TYR A 737      56.470  58.880  53.790  1.00  0.00           N
ATOM   2385  HN  TYR A 737      55.600  58.820  53.290  1.00  0.00           H
ATOM   2386  CA  TYR A 737      56.660  59.830  54.890  1.00  0.00           C
ATOM   2387  HA  TYR A 737      57.730  59.960  54.950  1.00  0.00           H
ATOM   2388  CB  TYR A 737      55.910  61.160  54.770  1.00  0.00           C
ATOM   2389  HB1 TYR A 737      54.850  60.960  55.030  1.00  0.00           H
ATOM   2390  HB2 TYR A 737      56.140  61.530  53.750  1.00  0.00           H
ATOM   2391  CG  TYR A 737      56.330  62.240  55.660  1.00  0.00           C
ATOM   2392  CD1 TYR A 737      57.650  62.630  55.950  1.00  0.00           C
ATOM   2393  HD1 TYR A 737      58.360  62.040  55.390  1.00  0.00           H
ATOM   2394  CE1 TYR A 737      57.960  63.580  56.900  1.00  0.00           C
ATOM   2395  HE1 TYR A 737      58.980  63.680  57.230  1.00  0.00           H
ATOM   2396  CZ  TYR A 737      56.990  64.220  57.710  1.00  0.00           C
ATOM   2397  OH  TYR A 737      57.400  64.900  58.880  1.00  0.00           O
ATOM   2398  HH  TYR A 737      56.620  65.340  59.240  1.00  0.00           H
ATOM   2399  CD2 TYR A 737      55.360  62.980  56.400  1.00  0.00           C
ATOM   2400  HD2 TYR A 737      54.310  62.800  56.260  1.00  0.00           H
ATOM   2401  CE2 TYR A 737      55.700  63.890  57.430  1.00  0.00           C
ATOM   2402  HE2 TYR A 737      55.040  64.340  58.150  1.00  0.00           H
ATOM   2403  C   TYR A 737      56.320  59.180  56.300  1.00  0.00           C
ATOM   2404  O   TYR A 737      56.990  59.370  57.350  1.00  0.00           O
ATOM   2405  N   GLU A 738      55.310  58.240  56.300  1.00  0.00           N
ATOM   2406  HN  GLU A 738      54.800  58.050  55.460  1.00  0.00           H
ATOM   2407  CA  GLU A 738      54.910  57.520  57.560  1.00  0.00           C
ATOM   2408  HA  GLU A 738      54.770  58.200  58.380  1.00  0.00           H
ATOM   2409  CB  GLU A 738      53.570  56.710  57.300  1.00  0.00           C
ATOM   2410  HB1 GLU A 738      53.460  55.820  57.970  1.00  0.00           H
ATOM   2411  HB2 GLU A 738      53.620  56.340  56.260  1.00  0.00           H
ATOM   2412  CG  GLU A 738      52.250  57.500  57.370  1.00  0.00           C
ATOM   2413  HG1 GLU A 738      51.500  56.690  57.320  1.00  0.00           H
ATOM   2414  HG2 GLU A 738      52.230  58.200  56.510  1.00  0.00           H
ATOM   2415  CD  GLU A 738      52.130  58.240  58.660  1.00  0.00           C
ATOM   2416  OE1 GLU A 738      51.760  59.450  58.610  1.00  0.00           O
ATOM   2417  OE2 GLU A 738      52.440  57.720  59.770  1.00  0.00           O
ATOM   2418  C   GLU A 738      56.060  56.500  57.930  1.00  0.00           C
ATOM   2419  O   GLU A 738      56.300  56.240  59.070  1.00  0.00           O
ATOM   2420  N   ALA A 739      56.800  55.890  56.980  1.00  0.00           N
ATOM   2421  HN  ALA A 739      56.580  55.940  56.000  1.00  0.00           H
ATOM   2422  CA  ALA A 739      58.030  55.080  57.280  1.00  0.00           C
ATOM   2423  HA  ALA A 739      57.750  54.380  58.060  1.00  0.00           H
ATOM   2424  CB  ALA A 739      58.530  54.250  56.060  1.00  0.00           C
ATOM   2425  HB1 ALA A 739      59.410  53.620  56.310  1.00  0.00           H
ATOM   2426  HB2 ALA A 739      59.070  54.880  55.320  1.00  0.00           H
ATOM   2427  HB3 ALA A 739      57.780  53.620  55.530  1.00  0.00           H
ATOM   2428  C   ALA A 739      59.200  55.950  57.840  1.00  0.00           C
ATOM   2429  O   ALA A 739      59.800  55.700  58.890  1.00  0.00           O
ATOM   2430  N   LEU A 740      59.430  57.130  57.200  1.00  0.00           N
ATOM   2431  HN  LEU A 740      58.880  57.390  56.410  1.00  0.00           H
ATOM   2432  CA  LEU A 740      60.400  58.170  57.620  1.00  0.00           C
ATOM   2433  HA  LEU A 740      61.330  57.620  57.660  1.00  0.00           H
ATOM   2434  CB  LEU A 740      60.520  59.240  56.600  1.00  0.00           C
ATOM   2435  HB1 LEU A 740      61.130  60.140  56.870  1.00  0.00           H
ATOM   2436  HB2 LEU A 740      59.510  59.660  56.380  1.00  0.00           H
ATOM   2437  CG  LEU A 740      61.140  58.720  55.230  1.00  0.00           C
ATOM   2438  HG  LEU A 740      60.670  57.740  55.030  1.00  0.00           H
ATOM   2439  CD1 LEU A 740      60.870  59.720  54.130  1.00  0.00           C
ATOM   2440 HD11 LEU A 740      61.400  60.650  54.410  1.00  0.00           H
ATOM   2441 HD12 LEU A 740      59.760  59.720  54.070  1.00  0.00           H
ATOM   2442 HD13 LEU A 740      61.320  59.440  53.160  1.00  0.00           H
ATOM   2443  CD2 LEU A 740      62.570  58.360  55.260  1.00  0.00           C
ATOM   2444 HD21 LEU A 740      63.140  59.300  55.100  1.00  0.00           H
ATOM   2445 HD22 LEU A 740      62.860  57.640  54.470  1.00  0.00           H
ATOM   2446 HD23 LEU A 740      62.970  57.880  56.190  1.00  0.00           H
ATOM   2447  C   LEU A 740      60.120  58.800  58.990  1.00  0.00           C
ATOM   2448  O   LEU A 740      60.980  58.940  59.850  1.00  0.00           O
ATOM   2449  N   GLU A 741      58.830  59.010  59.270  1.00  0.00           N
ATOM   2450  HN  GLU A 741      58.200  58.900  58.510  1.00  0.00           H
ATOM   2451  CA  GLU A 741      58.220  59.210  60.580  1.00  0.00           C
ATOM   2452  HA  GLU A 741      58.700  60.150  60.840  1.00  0.00           H
ATOM   2453  CB  GLU A 741      56.770  59.620  60.470  1.00  0.00           C
ATOM   2454  HB1 GLU A 741      56.320  59.280  61.420  1.00  0.00           H
ATOM   2455  HB2 GLU A 741      56.310  58.930  59.740  1.00  0.00           H
ATOM   2456  CG  GLU A 741      56.470  61.080  60.210  1.00  0.00           C
ATOM   2457  HG1 GLU A 741      56.020  61.030  59.190  1.00  0.00           H
ATOM   2458  HG2 GLU A 741      57.410  61.670  60.220  1.00  0.00           H
ATOM   2459  CD  GLU A 741      55.510  61.800  61.200  1.00  0.00           C
ATOM   2460  OE1 GLU A 741      55.910  62.820  61.840  1.00  0.00           O
ATOM   2461  OE2 GLU A 741      54.330  61.310  61.320  1.00  0.00           O
ATOM   2462  C   GLU A 741      58.530  58.210  61.750  1.00  0.00           C
ATOM   2463  O   GLU A 741      58.650  58.530  62.930  1.00  0.00           O
ATOM   2464  N   LYS A 742      58.650  56.930  61.400  1.00  0.00           N
ATOM   2465  HN  LYS A 742      58.770  56.660  60.450  1.00  0.00           H
ATOM   2466  CA  LYS A 742      58.630  55.870  62.420  1.00  0.00           C
ATOM   2467  HA  LYS A 742      57.930  56.030  63.240  1.00  0.00           H
ATOM   2468  CB  LYS A 742      58.090  54.560  61.700  1.00  0.00           C
ATOM   2469  HB1 LYS A 742      58.890  54.180  61.020  1.00  0.00           H
ATOM   2470  HB2 LYS A 742      57.240  55.010  61.130  1.00  0.00           H
ATOM   2471  CG  LYS A 742      57.570  53.400  62.640  1.00  0.00           C
ATOM   2472  HG1 LYS A 742      58.490  53.010  63.120  1.00  0.00           H
ATOM   2473  HG2 LYS A 742      57.120  52.630  61.980  1.00  0.00           H
ATOM   2474  CD  LYS A 742      56.400  53.790  63.600  1.00  0.00           C
ATOM   2475  HD1 LYS A 742      55.510  54.090  63.010  1.00  0.00           H
ATOM   2476  HD2 LYS A 742      56.790  54.670  64.130  1.00  0.00           H
ATOM   2477  CE  LYS A 742      55.860  52.590  64.390  1.00  0.00           C
ATOM   2478  HE1 LYS A 742      56.600  52.170  65.090  1.00  0.00           H
ATOM   2479  HE2 LYS A 742      55.450  51.850  63.690  1.00  0.00           H
ATOM   2480  NZ  LYS A 742      54.720  53.010  65.250  1.00  0.00           N
ATOM   2481  HZ1 LYS A 742      55.240  53.620  65.930  1.00  0.00           H
ATOM   2482  HZ2 LYS A 742      54.360  52.200  65.790  1.00  0.00           H
ATOM   2483  HZ3 LYS A 742      53.960  53.530  64.770  1.00  0.00           H
ATOM   2484  C   LYS A 742      60.050  55.740  63.060  1.00  0.00           C
ATOM   2485  O   LYS A 742      60.170  55.210  64.150  1.00  0.00           O
ATOM   2486  N   LEU A 743      61.070  56.370  62.420  1.00  0.00           N
ATOM   2487  HN  LEU A 743      60.990  56.880  61.580  1.00  0.00           H
ATOM   2488  CA  LEU A 743      62.340  56.530  63.140  1.00  0.00           C
ATOM   2489  HA  LEU A 743      62.750  55.570  63.430  1.00  0.00           H
ATOM   2490  CB  LEU A 743      63.310  57.150  62.120  1.00  0.00           C
ATOM   2491  HB1 LEU A 743      64.340  57.200  62.520  1.00  0.00           H
ATOM   2492  HB2 LEU A 743      62.910  58.180  62.000  1.00  0.00           H
ATOM   2493  CG  LEU A 743      63.530  56.410  60.750  1.00  0.00           C
ATOM   2494  HG  LEU A 743      62.570  56.490  60.180  1.00  0.00           H
ATOM   2495  CD1 LEU A 743      64.730  57.080  60.020  1.00  0.00           C
ATOM   2496 HD11 LEU A 743      65.560  57.130  60.760  1.00  0.00           H
ATOM   2497 HD12 LEU A 743      64.310  58.070  59.740  1.00  0.00           H
ATOM   2498 HD13 LEU A 743      65.040  56.500  59.130  1.00  0.00           H
ATOM   2499  CD2 LEU A 743      63.710  54.950  60.900  1.00  0.00           C
ATOM   2500 HD21 LEU A 743      64.560  54.760  61.600  1.00  0.00           H
ATOM   2501 HD22 LEU A 743      63.820  54.380  59.960  1.00  0.00           H
ATOM   2502 HD23 LEU A 743      62.880  54.580  61.540  1.00  0.00           H
ATOM   2503  C   LEU A 743      62.230  57.390  64.350  1.00  0.00           C
ATOM   2504  O   LEU A 743      63.040  57.140  65.290  1.00  0.00           O
ATOM   2505  N   PHE A 744      61.310  58.390  64.400  1.00  0.00           N
ATOM   2506  HN  PHE A 744      60.690  58.610  63.660  1.00  0.00           H
ATOM   2507  CA  PHE A 744      61.060  59.070  65.670  1.00  0.00           C
ATOM   2508  HA  PHE A 744      62.020  59.310  66.120  1.00  0.00           H
ATOM   2509  CB  PHE A 744      60.240  60.410  65.460  1.00  0.00           C
ATOM   2510  HB1 PHE A 744      60.140  60.990  66.390  1.00  0.00           H
ATOM   2511  HB2 PHE A 744      59.270  60.060  65.060  1.00  0.00           H
ATOM   2512  CG  PHE A 744      61.080  61.200  64.500  1.00  0.00           C
ATOM   2513  CD1 PHE A 744      62.260  61.860  64.870  1.00  0.00           C
ATOM   2514  HD1 PHE A 744      62.670  62.000  65.860  1.00  0.00           H
ATOM   2515  CE1 PHE A 744      62.870  62.680  63.920  1.00  0.00           C
ATOM   2516  HE1 PHE A 744      63.630  63.320  64.350  1.00  0.00           H
ATOM   2517  CZ  PHE A 744      62.440  62.790  62.600  1.00  0.00           C
ATOM   2518  HZ  PHE A 744      63.090  63.230  61.850  1.00  0.00           H
ATOM   2519  CD2 PHE A 744      60.560  61.400  63.220  1.00  0.00           C
ATOM   2520  HD2 PHE A 744      59.580  60.960  63.010  1.00  0.00           H
ATOM   2521  CE2 PHE A 744      61.230  62.130  62.240  1.00  0.00           C
ATOM   2522  HE2 PHE A 744      60.860  62.150  61.230  1.00  0.00           H
ATOM   2523  C   PHE A 744      60.460  58.350  66.800  1.00  0.00           C
ATOM   2524  O   PHE A 744      60.700  58.600  67.950  1.00  0.00           O
ATOM   2525  N   ASP A 745      59.510  57.450  66.510  1.00  0.00           N
ATOM   2526  HN  ASP A 745      59.120  57.510  65.600  1.00  0.00           H
ATOM   2527  CA  ASP A 745      58.900  56.540  67.400  1.00  0.00           C
ATOM   2528  HA  ASP A 745      58.570  56.940  68.350  1.00  0.00           H
ATOM   2529  CB  ASP A 745      57.610  55.860  66.740  1.00  0.00           C
ATOM   2530  HB1 ASP A 745      57.880  55.080  65.990  1.00  0.00           H
ATOM   2531  HB2 ASP A 745      57.020  56.650  66.260  1.00  0.00           H
ATOM   2532  CG  ASP A 745      56.730  55.200  67.830  1.00  0.00           C
ATOM   2533  OD1 ASP A 745      57.030  55.350  69.040  1.00  0.00           O
ATOM   2534  OD2 ASP A 745      55.680  54.650  67.420  1.00  0.00           O
ATOM   2535  C   ASP A 745      59.890  55.430  67.900  1.00  0.00           C
ATOM   2536  O   ASP A 745      59.960  55.090  69.030  1.00  0.00           O
ATOM   2537  N   LEU A 746      60.850  54.900  67.010  1.00  0.00           N
ATOM   2538  HN  LEU A 746      60.910  55.060  66.030  1.00  0.00           H
ATOM   2539  CA  LEU A 746      61.920  54.150  67.540  1.00  0.00           C
ATOM   2540  HA  LEU A 746      61.540  53.410  68.220  1.00  0.00           H
ATOM   2541  CB  LEU A 746      62.770  53.560  66.440  1.00  0.00           C
ATOM   2542  HB1 LEU A 746      63.680  53.040  66.810  1.00  0.00           H
ATOM   2543  HB2 LEU A 746      63.170  54.440  65.900  1.00  0.00           H
ATOM   2544  CG  LEU A 746      61.950  52.430  65.660  1.00  0.00           C
ATOM   2545  HG  LEU A 746      61.020  52.900  65.250  1.00  0.00           H
ATOM   2546  CD1 LEU A 746      62.750  52.130  64.370  1.00  0.00           C
ATOM   2547 HD11 LEU A 746      62.420  52.770  63.530  1.00  0.00           H
ATOM   2548 HD12 LEU A 746      62.790  51.040  64.150  1.00  0.00           H
ATOM   2549 HD13 LEU A 746      63.800  52.370  64.630  1.00  0.00           H
ATOM   2550  CD2 LEU A 746      61.640  51.120  66.390  1.00  0.00           C
ATOM   2551 HD21 LEU A 746      60.940  50.500  65.810  1.00  0.00           H
ATOM   2552 HD22 LEU A 746      61.180  51.380  67.370  1.00  0.00           H
ATOM   2553 HD23 LEU A 746      62.570  50.740  66.880  1.00  0.00           H
ATOM   2554  C   LEU A 746      62.810  54.930  68.480  1.00  0.00           C
ATOM   2555  O   LEU A 746      63.190  54.470  69.520  1.00  0.00           O
ATOM   2556  N   GLY A 747      63.080  56.230  68.140  1.00  0.00           N
ATOM   2557  HN  GLY A 747      62.750  56.480  67.230  1.00  0.00           H
ATOM   2558  CA  GLY A 747      63.800  57.240  68.970  1.00  0.00           C
ATOM   2559  HA1 GLY A 747      63.790  58.120  68.360  1.00  0.00           H
ATOM   2560  HA2 GLY A 747      64.770  56.830  69.210  1.00  0.00           H
ATOM   2561  C   GLY A 747      63.150  57.500  70.360  1.00  0.00           C
ATOM   2562  O   GLY A 747      63.860  57.560  71.310  1.00  0.00           O
ATOM   2563  N   GLU A 748      61.800  57.690  70.470  1.00  0.00           N
ATOM   2564  HN  GLU A 748      61.220  57.820  69.670  1.00  0.00           H
ATOM   2565  CA  GLU A 748      61.220  57.800  71.780  1.00  0.00           C
ATOM   2566  HA  GLU A 748      61.600  58.670  72.300  1.00  0.00           H
ATOM   2567  CB  GLU A 748      59.750  58.060  71.480  1.00  0.00           C
ATOM   2568  HB1 GLU A 748      59.160  58.080  72.420  1.00  0.00           H
ATOM   2569  HB2 GLU A 748      59.430  57.290  70.740  1.00  0.00           H
ATOM   2570  CG  GLU A 748      59.690  59.590  70.940  1.00  0.00           C
ATOM   2571  HG1 GLU A 748      59.800  59.610  69.830  1.00  0.00           H
ATOM   2572  HG2 GLU A 748      60.530  60.240  71.240  1.00  0.00           H
ATOM   2573  CD  GLU A 748      58.490  60.290  71.360  1.00  0.00           C
ATOM   2574  OE1 GLU A 748      58.370  60.570  72.610  1.00  0.00           O
ATOM   2575  OE2 GLU A 748      57.590  60.670  70.580  1.00  0.00           O
ATOM   2576  C   GLU A 748      61.340  56.530  72.550  1.00  0.00           C
ATOM   2577  O   GLU A 748      61.440  56.630  73.780  1.00  0.00           O
ATOM   2578  N   THR A 749      61.220  55.320  71.920  1.00  0.00           N
ATOM   2579  HN  THR A 749      61.160  55.220  70.930  1.00  0.00           H
ATOM   2580  CA  THR A 749      61.130  54.060  72.530  1.00  0.00           C
ATOM   2581  HA  THR A 749      60.390  54.160  73.320  1.00  0.00           H
ATOM   2582  CB  THR A 749      60.640  52.950  71.580  1.00  0.00           C
ATOM   2583  HB  THR A 749      61.460  52.680  70.890  1.00  0.00           H
ATOM   2584  OG1 THR A 749      59.510  53.360  70.830  1.00  0.00           O
ATOM   2585  HG1 THR A 749      59.780  54.060  70.230  1.00  0.00           H
ATOM   2586  CG2 THR A 749      60.150  51.850  72.490  1.00  0.00           C
ATOM   2587 HG21 THR A 749      59.170  52.140  72.920  1.00  0.00           H
ATOM   2588 HG22 THR A 749      60.890  51.580  73.270  1.00  0.00           H
ATOM   2589 HG23 THR A 749      59.880  50.960  71.890  1.00  0.00           H
ATOM   2590  C   THR A 749      62.510  53.580  73.100  1.00  0.00           C
ATOM   2591  O   THR A 749      62.680  53.050  74.260  1.00  0.00           O
ATOM   2592  N   TYR A 750      63.630  53.680  72.330  1.00  0.00           N
ATOM   2593  HN  TYR A 750      63.580  54.050  71.400  1.00  0.00           H
ATOM   2594  CA  TYR A 750      64.970  53.250  72.700  1.00  0.00           C
ATOM   2595  HA  TYR A 750      64.930  52.650  73.600  1.00  0.00           H
ATOM   2596  CB  TYR A 750      65.590  52.390  71.590  1.00  0.00           C
ATOM   2597  HB1 TYR A 750      66.610  52.110  71.910  1.00  0.00           H
ATOM   2598  HB2 TYR A 750      65.630  52.910  70.600  1.00  0.00           H
ATOM   2599  CG  TYR A 750      64.720  51.200  71.370  1.00  0.00           C
ATOM   2600  CD1 TYR A 750      63.930  51.060  70.190  1.00  0.00           C
ATOM   2601  HD1 TYR A 750      63.990  51.890  69.500  1.00  0.00           H
ATOM   2602  CE1 TYR A 750      62.920  50.100  70.090  1.00  0.00           C
ATOM   2603  HE1 TYR A 750      62.170  50.210  69.320  1.00  0.00           H
ATOM   2604  CZ  TYR A 750      62.880  49.110  71.060  1.00  0.00           C
ATOM   2605  OH  TYR A 750      61.830  48.150  71.010  1.00  0.00           O
ATOM   2606  HH  TYR A 750      61.940  47.510  71.710  1.00  0.00           H
ATOM   2607  CD2 TYR A 750      64.710  50.190  72.330  1.00  0.00           C
ATOM   2608  HD2 TYR A 750      65.350  50.270  73.190  1.00  0.00           H
ATOM   2609  CE2 TYR A 750      63.810  49.100  72.110  1.00  0.00           C
ATOM   2610  HE2 TYR A 750      63.820  48.290  72.830  1.00  0.00           H
ATOM   2611  C   TYR A 750      65.990  54.400  73.050  1.00  0.00           C
ATOM   2612  O   TYR A 750      67.070  54.120  73.520  1.00  0.00           O
ATOM   2613  N   ALA A 751      65.520  55.680  72.890  1.00  0.00           N
ATOM   2614  HN  ALA A 751      64.570  55.810  72.620  1.00  0.00           H
ATOM   2615  CA  ALA A 751      66.490  56.750  73.020  1.00  0.00           C
ATOM   2616  HA  ALA A 751      65.930  57.560  72.550  1.00  0.00           H
ATOM   2617  CB  ALA A 751      66.590  57.070  74.530  1.00  0.00           C
ATOM   2618  HB1 ALA A 751      67.020  58.080  74.660  1.00  0.00           H
ATOM   2619  HB2 ALA A 751      67.380  56.400  74.940  1.00  0.00           H
ATOM   2620  HB3 ALA A 751      65.610  57.010  75.030  1.00  0.00           H
ATOM   2621  C   ALA A 751      67.830  56.650  72.250  1.00  0.00           C
ATOM   2622  O   ALA A 751      67.920  56.120  71.180  1.00  0.00           O
ATOM   2623  N   PHE A 752      68.900  57.190  72.810  1.00  0.00           N
ATOM   2624  HN  PHE A 752      68.880  57.770  73.620  1.00  0.00           H
ATOM   2625  CA  PHE A 752      70.250  56.880  72.280  1.00  0.00           C
ATOM   2626  HA  PHE A 752      70.280  56.590  71.250  1.00  0.00           H
ATOM   2627  CB  PHE A 752      71.080  58.160  72.310  1.00  0.00           C
ATOM   2628  HB1 PHE A 752      72.190  58.090  72.150  1.00  0.00           H
ATOM   2629  HB2 PHE A 752      71.050  58.570  73.350  1.00  0.00           H
ATOM   2630  CG  PHE A 752      70.480  59.200  71.350  1.00  0.00           C
ATOM   2631  CD1 PHE A 752      70.660  60.600  71.740  1.00  0.00           C
ATOM   2632  HD1 PHE A 752      71.100  60.750  72.710  1.00  0.00           H
ATOM   2633  CE1 PHE A 752      70.310  61.640  70.940  1.00  0.00           C
ATOM   2634  HE1 PHE A 752      70.360  62.660  71.270  1.00  0.00           H
ATOM   2635  CZ  PHE A 752      69.680  61.330  69.730  1.00  0.00           C
ATOM   2636  HZ  PHE A 752      69.430  62.140  69.060  1.00  0.00           H
ATOM   2637  CD2 PHE A 752      69.890  58.960  70.080  1.00  0.00           C
ATOM   2638  HD2 PHE A 752      69.910  57.930  69.760  1.00  0.00           H
ATOM   2639  CE2 PHE A 752      69.520  60.040  69.240  1.00  0.00           C
ATOM   2640  HE2 PHE A 752      69.130  59.800  68.260  1.00  0.00           H
ATOM   2641  C   PHE A 752      70.920  55.870  73.170  1.00  0.00           C
ATOM   2642  O   PHE A 752      70.480  55.620  74.330  1.00  0.00           O
ATOM   2643  N   PRO A 822      71.930  55.050  72.800  1.00  0.00           N
ATOM   2644  CD  PRO A 822      72.940  54.750  73.820  1.00  0.00           C
ATOM   2645  HD1 PRO A 822      72.860  53.730  74.260  1.00  0.00           H
ATOM   2646  HD2 PRO A 822      72.920  55.430  74.700  1.00  0.00           H
ATOM   2647  CA  PRO A 822      72.560  55.210  71.480  1.00  0.00           C
ATOM   2648  HA  PRO A 822      72.060  55.930  70.850  1.00  0.00           H
ATOM   2649  CB  PRO A 822      74.020  55.540  71.820  1.00  0.00           C
ATOM   2650  HB1 PRO A 822      74.030  56.640  71.930  1.00  0.00           H
ATOM   2651  HB2 PRO A 822      74.720  55.010  71.150  1.00  0.00           H
ATOM   2652  CG  PRO A 822      74.360  54.850  73.200  1.00  0.00           C
ATOM   2653  HG1 PRO A 822      74.770  53.850  72.980  1.00  0.00           H
ATOM   2654  HG2 PRO A 822      75.120  55.370  73.830  1.00  0.00           H
ATOM   2655  C   PRO A 822      72.450  53.840  70.650  1.00  0.00           C
ATOM   2656  O   PRO A 822      72.090  53.840  69.450  1.00  0.00           O
ATOM   2657  N   ASP A 823      72.830  52.700  71.240  1.00  0.00           N
ATOM   2658  HN  ASP A 823      73.150  52.740  72.170  1.00  0.00           H
ATOM   2659  CA  ASP A 823      73.110  51.470  70.500  1.00  0.00           C
ATOM   2660  HA  ASP A 823      73.730  51.700  69.650  1.00  0.00           H
ATOM   2661  CB  ASP A 823      73.820  50.460  71.390  1.00  0.00           C
ATOM   2662  HB1 ASP A 823      74.790  50.930  71.670  1.00  0.00           H
ATOM   2663  HB2 ASP A 823      73.960  49.600  70.700  1.00  0.00           H
ATOM   2664  CG  ASP A 823      73.210  50.160  72.760  1.00  0.00           C
ATOM   2665  OD1 ASP A 823      72.920  51.080  73.550  1.00  0.00           O
ATOM   2666  OD2 ASP A 823      72.880  48.950  72.870  1.00  0.00           O
ATOM   2667  C   ASP A 823      71.930  50.900  69.780  1.00  0.00           C
ATOM   2668  O   ASP A 823      71.960  50.520  68.600  1.00  0.00           O
ATOM   2669  N   VAL A 824      70.770  50.730  70.400  1.00  0.00           N
ATOM   2670  HN  VAL A 824      70.740  50.920  71.380  1.00  0.00           H
ATOM   2671  CA  VAL A 824      69.590  50.090  69.830  1.00  0.00           C
ATOM   2672  HA  VAL A 824      69.920  49.140  69.450  1.00  0.00           H
ATOM   2673  CB  VAL A 824      68.450  49.800  70.770  1.00  0.00           C
ATOM   2674  HB  VAL A 824      68.110  50.780  71.180  1.00  0.00           H
ATOM   2675  CG1 VAL A 824      67.340  48.950  70.130  1.00  0.00           C
ATOM   2676 HG11 VAL A 824      66.620  48.540  70.860  1.00  0.00           H
ATOM   2677 HG12 VAL A 824      67.840  48.090  69.620  1.00  0.00           H
ATOM   2678 HG13 VAL A 824      66.760  49.630  69.470  1.00  0.00           H
ATOM   2679  CG2 VAL A 824      69.020  48.970  71.980  1.00  0.00           C
ATOM   2680 HG21 VAL A 824      69.580  49.590  72.710  1.00  0.00           H
ATOM   2681 HG22 VAL A 824      69.650  48.160  71.550  1.00  0.00           H
ATOM   2682 HG23 VAL A 824      68.180  48.590  72.590  1.00  0.00           H
ATOM   2683  C   VAL A 824      69.070  50.860  68.680  1.00  0.00           C
ATOM   2684  O   VAL A 824      68.910  50.340  67.600  1.00  0.00           O
ATOM   2685  N   LEU A 825      68.870  52.180  68.800  1.00  0.00           N
ATOM   2686  HN  LEU A 825      68.970  52.620  69.690  1.00  0.00           H
ATOM   2687  CA  LEU A 825      68.570  53.000  67.680  1.00  0.00           C
ATOM   2688  HA  LEU A 825      67.710  52.590  67.190  1.00  0.00           H
ATOM   2689  CB  LEU A 825      68.470  54.450  68.150  1.00  0.00           C
ATOM   2690  HB1 LEU A 825      69.490  54.790  68.430  1.00  0.00           H
ATOM   2691  HB2 LEU A 825      67.780  54.550  69.010  1.00  0.00           H
ATOM   2692  CG  LEU A 825      67.780  55.450  67.110  1.00  0.00           C
ATOM   2693  HG  LEU A 825      68.370  55.340  66.160  1.00  0.00           H
ATOM   2694  CD1 LEU A 825      66.340  55.040  66.850  1.00  0.00           C
ATOM   2695 HD11 LEU A 825      65.820  55.680  66.090  1.00  0.00           H
ATOM   2696 HD12 LEU A 825      65.790  55.040  67.810  1.00  0.00           H
ATOM   2697 HD13 LEU A 825      66.390  54.000  66.490  1.00  0.00           H
ATOM   2698  CD2 LEU A 825      67.960  56.910  67.570  1.00  0.00           C
ATOM   2699 HD21 LEU A 825      67.430  57.070  68.540  1.00  0.00           H
ATOM   2700 HD22 LEU A 825      67.580  57.600  66.780  1.00  0.00           H
ATOM   2701 HD23 LEU A 825      68.990  57.040  67.950  1.00  0.00           H
ATOM   2702  C   LEU A 825      69.600  52.920  66.510  1.00  0.00           C
ATOM   2703  O   LEU A 825      69.240  52.780  65.310  1.00  0.00           O
ATOM   2704  N   PHE A 826      70.930  52.930  66.780  1.00  0.00           N
ATOM   2705  HN  PHE A 826      71.230  52.980  67.730  1.00  0.00           H
ATOM   2706  CA  PHE A 826      71.940  52.670  65.780  1.00  0.00           C
ATOM   2707  HA  PHE A 826      71.790  53.450  65.040  1.00  0.00           H
ATOM   2708  CB  PHE A 826      73.300  52.930  66.370  1.00  0.00           C
ATOM   2709  HB1 PHE A 826      74.110  52.610  65.670  1.00  0.00           H
ATOM   2710  HB2 PHE A 826      73.420  52.220  67.220  1.00  0.00           H
ATOM   2711  CG  PHE A 826      73.550  54.310  66.770  1.00  0.00           C
ATOM   2712  CD1 PHE A 826      74.570  54.530  67.700  1.00  0.00           C
ATOM   2713  HD1 PHE A 826      75.030  53.680  68.200  1.00  0.00           H
ATOM   2714  CE1 PHE A 826      74.770  55.750  68.390  1.00  0.00           C
ATOM   2715  HE1 PHE A 826      75.280  55.810  69.330  1.00  0.00           H
ATOM   2716  CZ  PHE A 826      74.150  56.890  67.840  1.00  0.00           C
ATOM   2717  HZ  PHE A 826      74.300  57.890  68.240  1.00  0.00           H
ATOM   2718  CD2 PHE A 826      72.940  55.440  66.320  1.00  0.00           C
ATOM   2719  HD2 PHE A 826      72.110  55.400  65.620  1.00  0.00           H
ATOM   2720  CE2 PHE A 826      73.290  56.770  66.730  1.00  0.00           C
ATOM   2721  HE2 PHE A 826      72.730  57.570  66.270  1.00  0.00           H
ATOM   2722  C   PHE A 826      71.820  51.330  65.100  1.00  0.00           C
ATOM   2723  O   PHE A 826      71.870  51.300  63.860  1.00  0.00           O
ATOM   2724  N   TRP A 827      71.680  50.210  65.820  1.00  0.00           N
ATOM   2725  HN  TRP A 827      71.890  50.230  66.790  1.00  0.00           H
ATOM   2726  CA  TRP A 827      71.360  48.900  65.220  1.00  0.00           C
ATOM   2727  HA  TRP A 827      72.170  48.610  64.580  1.00  0.00           H
ATOM   2728  CB  TRP A 827      71.180  47.880  66.330  1.00  0.00           C
ATOM   2729  HB1 TRP A 827      70.490  47.010  66.210  1.00  0.00           H
ATOM   2730  HB2 TRP A 827      70.690  48.420  67.180  1.00  0.00           H
ATOM   2731  CG  TRP A 827      72.500  47.240  66.850  1.00  0.00           C
ATOM   2732  CD1 TRP A 827      73.050  47.530  68.090  1.00  0.00           C
ATOM   2733  HD1 TRP A 827      72.610  48.190  68.830  1.00  0.00           H
ATOM   2734  NE1 TRP A 827      74.100  46.740  68.340  1.00  0.00           N
ATOM   2735  HE1 TRP A 827      74.870  47.050  68.840  1.00  0.00           H
ATOM   2736  CE2 TRP A 827      74.280  45.910  67.250  1.00  0.00           C
ATOM   2737  CD2 TRP A 827      73.290  46.190  66.330  1.00  0.00           C
ATOM   2738  CE3 TRP A 827      73.180  45.460  65.180  1.00  0.00           C
ATOM   2739  HE3 TRP A 827      72.280  45.630  64.590  1.00  0.00           H
ATOM   2740  CZ3 TRP A 827      74.140  44.620  64.810  1.00  0.00           C
ATOM   2741  HZ3 TRP A 827      74.010  44.110  63.880  1.00  0.00           H
ATOM   2742  CZ2 TRP A 827      75.280  44.920  66.950  1.00  0.00           C
ATOM   2743  HZ2 TRP A 827      76.020  44.700  67.710  1.00  0.00           H
ATOM   2744  CH2 TRP A 827      75.240  44.320  65.620  1.00  0.00           C
ATOM   2745  HH2 TRP A 827      75.900  43.520  65.330  1.00  0.00           H
ATOM   2746  C   TRP A 827      69.960  48.890  64.500  1.00  0.00           C
ATOM   2747  O   TRP A 827      69.790  48.430  63.340  1.00  0.00           O
ATOM   2748  N   CYS A 828      68.850  49.400  65.040  1.00  0.00           N
ATOM   2749  HN  CYS A 828      69.020  49.740  65.960  1.00  0.00           H
ATOM   2750  CA  CYS A 828      67.580  49.580  64.320  1.00  0.00           C
ATOM   2751  HA  CYS A 828      67.260  48.590  64.040  1.00  0.00           H
ATOM   2752  CB  CYS A 828      66.520  50.230  65.250  1.00  0.00           C
ATOM   2753  HB1 CYS A 828      65.670  50.520  64.590  1.00  0.00           H
ATOM   2754  HB2 CYS A 828      67.040  51.080  65.740  1.00  0.00           H
ATOM   2755  SG  CYS A 828      65.860  49.200  66.570  1.00  0.00           S
ATOM   2756  HG1 CYS A 828      66.940  49.410  67.320  1.00  0.00           H
ATOM   2757  C   CYS A 828      67.590  50.400  63.080  1.00  0.00           C
ATOM   2758  O   CYS A 828      67.080  49.930  62.050  1.00  0.00           O
ATOM   2759  N   VAL A 829      68.120  51.560  63.210  1.00  0.00           N
ATOM   2760  HN  VAL A 829      68.460  51.890  64.090  1.00  0.00           H
ATOM   2761  CA  VAL A 829      68.000  52.440  62.050  1.00  0.00           C
ATOM   2762  HA  VAL A 829      66.970  52.390  61.720  1.00  0.00           H
ATOM   2763  CB  VAL A 829      68.280  53.980  62.420  1.00  0.00           C
ATOM   2764  HB  VAL A 829      69.310  54.070  62.850  1.00  0.00           H
ATOM   2765  CG1 VAL A 829      68.110  54.880  61.220  1.00  0.00           C
ATOM   2766 HG11 VAL A 829      69.020  54.790  60.570  1.00  0.00           H
ATOM   2767 HG12 VAL A 829      68.010  55.950  61.460  1.00  0.00           H
ATOM   2768 HG13 VAL A 829      67.180  54.500  60.740  1.00  0.00           H
ATOM   2769  CG2 VAL A 829      67.240  54.370  63.430  1.00  0.00           C
ATOM   2770 HG21 VAL A 829      67.240  55.480  63.540  1.00  0.00           H
ATOM   2771 HG22 VAL A 829      67.520  53.810  64.340  1.00  0.00           H
ATOM   2772 HG23 VAL A 829      66.210  53.980  63.370  1.00  0.00           H
ATOM   2773  C   VAL A 829      68.960  52.070  60.890  1.00  0.00           C
ATOM   2774  O   VAL A 829      68.690  52.260  59.690  1.00  0.00           O
ATOM   2775  N   ILE A 830      70.160  51.490  61.210  1.00  0.00           N
ATOM   2776  HN  ILE A 830      70.370  51.230  62.150  1.00  0.00           H
ATOM   2777  CA  ILE A 830      70.970  50.950  60.140  1.00  0.00           C
ATOM   2778  HA  ILE A 830      71.010  51.650  59.320  1.00  0.00           H
ATOM   2779  CB  ILE A 830      72.380  50.530  60.600  1.00  0.00           C
ATOM   2780  HB  ILE A 830      72.370  50.000  61.570  1.00  0.00           H
ATOM   2781  CG2 ILE A 830      73.060  49.570  59.500  1.00  0.00           C
ATOM   2782 HG21 ILE A 830      72.610  48.590  59.220  1.00  0.00           H
ATOM   2783 HG22 ILE A 830      74.130  49.530  59.800  1.00  0.00           H
ATOM   2784 HG23 ILE A 830      73.060  50.110  58.520  1.00  0.00           H
ATOM   2785  CG1 ILE A 830      73.290  51.800  60.840  1.00  0.00           C
ATOM   2786 HG11 ILE A 830      74.230  51.610  61.400  1.00  0.00           H
ATOM   2787 HG12 ILE A 830      72.630  52.440  61.460  1.00  0.00           H
ATOM   2788  CD  ILE A 830      73.680  52.630  59.590  1.00  0.00           C
ATOM   2789  HD1 ILE A 830      73.950  53.670  59.910  1.00  0.00           H
ATOM   2790  HD2 ILE A 830      72.960  52.740  58.740  1.00  0.00           H
ATOM   2791  HD3 ILE A 830      74.540  52.070  59.180  1.00  0.00           H
ATOM   2792  C   ILE A 830      70.260  49.730  59.470  1.00  0.00           C
ATOM   2793  O   ILE A 830      70.310  49.570  58.250  1.00  0.00           O
ATOM   2794  N   LEU A 831      69.510  48.950  60.280  1.00  0.00           N
ATOM   2795  HN  LEU A 831      69.450  49.070  61.280  1.00  0.00           H
ATOM   2796  CA  LEU A 831      68.600  47.930  59.750  1.00  0.00           C
ATOM   2797  HA  LEU A 831      69.190  47.280  59.120  1.00  0.00           H
ATOM   2798  CB  LEU A 831      68.010  46.970  60.830  1.00  0.00           C
ATOM   2799  HB1 LEU A 831      67.410  47.620  61.480  1.00  0.00           H
ATOM   2800  HB2 LEU A 831      68.910  46.550  61.310  1.00  0.00           H
ATOM   2801  CG  LEU A 831      67.140  45.800  60.290  1.00  0.00           C
ATOM   2802  HG  LEU A 831      66.170  46.180  59.890  1.00  0.00           H
ATOM   2803  CD1 LEU A 831      68.000  44.980  59.370  1.00  0.00           C
ATOM   2804 HD11 LEU A 831      68.280  45.480  58.410  1.00  0.00           H
ATOM   2805 HD12 LEU A 831      67.640  43.940  59.320  1.00  0.00           H
ATOM   2806 HD13 LEU A 831      68.980  44.910  59.890  1.00  0.00           H
ATOM   2807  CD2 LEU A 831      66.730  44.910  61.480  1.00  0.00           C
ATOM   2808 HD21 LEU A 831      66.050  45.370  62.230  1.00  0.00           H
ATOM   2809 HD22 LEU A 831      67.730  44.660  61.890  1.00  0.00           H
ATOM   2810 HD23 LEU A 831      66.420  43.880  61.230  1.00  0.00           H
ATOM   2811  C   LEU A 831      67.570  48.530  58.790  1.00  0.00           C
ATOM   2812  O   LEU A 831      67.430  48.020  57.690  1.00  0.00           O
ATOM   2813  N   PHE A 832      66.920  49.650  59.100  1.00  0.00           N
ATOM   2814  HN  PHE A 832      67.010  50.050  60.010  1.00  0.00           H
ATOM   2815  CA  PHE A 832      65.920  50.300  58.130  1.00  0.00           C
ATOM   2816  HA  PHE A 832      65.150  49.560  57.990  1.00  0.00           H
ATOM   2817  CB  PHE A 832      65.340  51.570  58.870  1.00  0.00           C
ATOM   2818  HB1 PHE A 832      66.080  52.280  59.290  1.00  0.00           H
ATOM   2819  HB2 PHE A 832      64.990  51.120  59.820  1.00  0.00           H
ATOM   2820  CG  PHE A 832      64.330  52.400  58.100  1.00  0.00           C
ATOM   2821  CD1 PHE A 832      62.940  52.340  58.260  1.00  0.00           C
ATOM   2822  HD1 PHE A 832      62.570  51.580  58.930  1.00  0.00           H
ATOM   2823  CE1 PHE A 832      62.010  53.310  57.780  1.00  0.00           C
ATOM   2824  HE1 PHE A 832      60.940  53.250  57.930  1.00  0.00           H
ATOM   2825  CZ  PHE A 832      62.560  54.260  56.960  1.00  0.00           C
ATOM   2826  HZ  PHE A 832      61.970  55.080  56.580  1.00  0.00           H
ATOM   2827  CD2 PHE A 832      64.800  53.360  57.240  1.00  0.00           C
ATOM   2828  HD2 PHE A 832      65.850  53.410  57.000  1.00  0.00           H
ATOM   2829  CE2 PHE A 832      63.930  54.360  56.700  1.00  0.00           C
ATOM   2830  HE2 PHE A 832      64.280  55.140  56.020  1.00  0.00           H
ATOM   2831  C   PHE A 832      66.550  50.600  56.740  1.00  0.00           C
ATOM   2832  O   PHE A 832      66.000  50.220  55.670  1.00  0.00           O
ATOM   2833  N   PHE A 833      67.730  51.170  56.670  1.00  0.00           N
ATOM   2834  HN  PHE A 833      68.320  51.160  57.470  1.00  0.00           H
ATOM   2835  CA  PHE A 833      68.280  51.690  55.460  1.00  0.00           C
ATOM   2836  HA  PHE A 833      67.530  52.130  54.820  1.00  0.00           H
ATOM   2837  CB  PHE A 833      69.300  52.840  55.610  1.00  0.00           C
ATOM   2838  HB1 PHE A 833      69.900  52.990  54.690  1.00  0.00           H
ATOM   2839  HB2 PHE A 833      69.900  52.560  56.510  1.00  0.00           H
ATOM   2840  CG  PHE A 833      68.590  54.170  55.980  1.00  0.00           C
ATOM   2841  CD1 PHE A 833      68.710  54.770  57.240  1.00  0.00           C
ATOM   2842  HD1 PHE A 833      69.280  54.150  57.930  1.00  0.00           H
ATOM   2843  CE1 PHE A 833      68.180  55.920  57.640  1.00  0.00           C
ATOM   2844  HE1 PHE A 833      68.430  56.300  58.610  1.00  0.00           H
ATOM   2845  CZ  PHE A 833      67.340  56.630  56.740  1.00  0.00           C
ATOM   2846  HZ  PHE A 833      66.860  57.520  57.110  1.00  0.00           H
ATOM   2847  CD2 PHE A 833      67.890  54.930  55.050  1.00  0.00           C
ATOM   2848  HD2 PHE A 833      67.890  54.580  54.030  1.00  0.00           H
ATOM   2849  CE2 PHE A 833      67.180  56.100  55.430  1.00  0.00           C
ATOM   2850  HE2 PHE A 833      66.410  56.440  54.760  1.00  0.00           H
ATOM   2851  C   PHE A 833      69.000  50.520  54.700  1.00  0.00           C
ATOM   2852  O   PHE A 833      68.840  50.370  53.500  1.00  0.00           O
ATOM   2853  N   THR A 834      69.650  49.520  55.410  1.00  0.00           N
ATOM   2854  HN  THR A 834      69.670  49.560  56.400  1.00  0.00           H
ATOM   2855  CA  THR A 834      70.090  48.230  54.750  1.00  0.00           C
ATOM   2856  HA  THR A 834      70.800  48.440  53.970  1.00  0.00           H
ATOM   2857  CB  THR A 834      70.910  47.250  55.620  1.00  0.00           C
ATOM   2858  HB  THR A 834      70.980  46.220  55.200  1.00  0.00           H
ATOM   2859  OG1 THR A 834      70.250  47.050  56.900  1.00  0.00           O
ATOM   2860  HG1 THR A 834      70.270  47.890  57.370  1.00  0.00           H
ATOM   2861  CG2 THR A 834      72.220  47.900  55.810  1.00  0.00           C
ATOM   2862 HG21 THR A 834      72.940  47.070  56.000  1.00  0.00           H
ATOM   2863 HG22 THR A 834      72.340  48.540  56.710  1.00  0.00           H
ATOM   2864 HG23 THR A 834      72.530  48.460  54.910  1.00  0.00           H
ATOM   2865  C   THR A 834      68.970  47.480  54.090  1.00  0.00           C
ATOM   2866  O   THR A 834      69.070  47.140  52.910  1.00  0.00           O
ATOM   2867  N   THR A 835      67.820  47.400  54.780  1.00  0.00           N
ATOM   2868  HN  THR A 835      67.840  47.550  55.760  1.00  0.00           H
ATOM   2869  CA  THR A 835      66.570  46.900  54.330  1.00  0.00           C
ATOM   2870  HA  THR A 835      66.780  45.860  54.090  1.00  0.00           H
ATOM   2871  CB  THR A 835      65.450  47.060  55.340  1.00  0.00           C
ATOM   2872  HB  THR A 835      65.310  48.130  55.580  1.00  0.00           H
ATOM   2873  OG1 THR A 835      65.650  46.110  56.420  1.00  0.00           O
ATOM   2874  HG1 THR A 835      66.380  46.480  56.910  1.00  0.00           H
ATOM   2875  CG2 THR A 835      64.020  46.600  54.920  1.00  0.00           C
ATOM   2876 HG21 THR A 835      63.770  47.100  53.950  1.00  0.00           H
ATOM   2877 HG22 THR A 835      63.260  46.970  55.640  1.00  0.00           H
ATOM   2878 HG23 THR A 835      63.890  45.500  54.810  1.00  0.00           H
ATOM   2879  C   THR A 835      66.100  47.540  53.050  1.00  0.00           C
ATOM   2880  O   THR A 835      65.870  46.760  52.140  1.00  0.00           O
ATOM   2881  N   PHE A 836      66.070  48.890  52.970  1.00  0.00           N
ATOM   2882  HN  PHE A 836      66.320  49.360  53.820  1.00  0.00           H
ATOM   2883  CA  PHE A 836      65.890  49.710  51.740  1.00  0.00           C
ATOM   2884  HA  PHE A 836      64.920  49.330  51.460  1.00  0.00           H
ATOM   2885  CB  PHE A 836      65.720  51.260  52.180  1.00  0.00           C
ATOM   2886  HB1 PHE A 836      66.650  51.740  52.520  1.00  0.00           H
ATOM   2887  HB2 PHE A 836      64.870  51.360  52.900  1.00  0.00           H
ATOM   2888  CG  PHE A 836      65.280  52.010  50.950  1.00  0.00           C
ATOM   2889  CD1 PHE A 836      66.220  52.740  50.170  1.00  0.00           C
ATOM   2890  HD1 PHE A 836      67.280  52.710  50.370  1.00  0.00           H
ATOM   2891  CE1 PHE A 836      65.730  53.490  49.100  1.00  0.00           C
ATOM   2892  HE1 PHE A 836      66.430  54.090  48.550  1.00  0.00           H
ATOM   2893  CZ  PHE A 836      64.430  53.410  48.780  1.00  0.00           C
ATOM   2894  HZ  PHE A 836      64.090  54.000  47.960  1.00  0.00           H
ATOM   2895  CD2 PHE A 836      63.910  51.980  50.630  1.00  0.00           C
ATOM   2896  HD2 PHE A 836      63.110  51.510  51.180  1.00  0.00           H
ATOM   2897  CE2 PHE A 836      63.470  52.740  49.580  1.00  0.00           C
ATOM   2898  HE2 PHE A 836      62.450  52.690  49.210  1.00  0.00           H
ATOM   2899  C   PHE A 836      66.890  49.440  50.680  1.00  0.00           C
ATOM   2900  O   PHE A 836      66.560  49.130  49.510  1.00  0.00           O
ATOM   2901  N   PHE A 837      68.190  49.520  51.030  1.00  0.00           N
ATOM   2902  HN  PHE A 837      68.370  49.720  51.980  1.00  0.00           H
ATOM   2903  CA  PHE A 837      69.220  49.480  50.130  1.00  0.00           C
ATOM   2904  HA  PHE A 837      68.950  50.190  49.350  1.00  0.00           H
ATOM   2905  CB  PHE A 837      70.530  49.970  50.950  1.00  0.00           C
ATOM   2906  HB1 PHE A 837      70.680  49.450  51.920  1.00  0.00           H
ATOM   2907  HB2 PHE A 837      70.350  51.060  51.150  1.00  0.00           H
ATOM   2908  CG  PHE A 837      71.830  49.920  50.280  1.00  0.00           C
ATOM   2909  CD1 PHE A 837      72.000  49.960  48.880  1.00  0.00           C
ATOM   2910  HD1 PHE A 837      71.120  49.950  48.270  1.00  0.00           H
ATOM   2911  CE1 PHE A 837      73.210  50.220  48.300  1.00  0.00           C
ATOM   2912  HE1 PHE A 837      73.150  50.300  47.230  1.00  0.00           H
ATOM   2913  CZ  PHE A 837      74.310  50.250  49.080  1.00  0.00           C
ATOM   2914  HZ  PHE A 837      75.240  50.280  48.540  1.00  0.00           H
ATOM   2915  CD2 PHE A 837      73.030  49.900  51.070  1.00  0.00           C
ATOM   2916  HD2 PHE A 837      72.910  49.980  52.140  1.00  0.00           H
ATOM   2917  CE2 PHE A 837      74.310  50.070  50.470  1.00  0.00           C
ATOM   2918  HE2 PHE A 837      75.200  49.970  51.060  1.00  0.00           H
ATOM   2919  C   PHE A 837      69.420  48.150  49.490  1.00  0.00           C
ATOM   2920  O   PHE A 837      69.720  48.130  48.290  1.00  0.00           O
ATOM   2921  N   LEU A 838      69.270  46.950  50.220  1.00  0.00           N
ATOM   2922  HN  LEU A 838      69.240  47.020  51.220  1.00  0.00           H
ATOM   2923  CA  LEU A 838      69.380  45.660  49.600  1.00  0.00           C
ATOM   2924  HA  LEU A 838      70.180  45.710  48.870  1.00  0.00           H
ATOM   2925  CB  LEU A 838      69.750  44.770  50.780  1.00  0.00           C
ATOM   2926  HB1 LEU A 838      68.990  45.030  51.560  1.00  0.00           H
ATOM   2927  HB2 LEU A 838      70.750  45.040  51.190  1.00  0.00           H
ATOM   2928  CG  LEU A 838      69.680  43.240  50.490  1.00  0.00           C
ATOM   2929  HG  LEU A 838      68.680  43.030  50.070  1.00  0.00           H
ATOM   2930  CD1 LEU A 838      70.640  42.810  49.340  1.00  0.00           C
ATOM   2931 HD11 LEU A 838      70.590  43.460  48.440  1.00  0.00           H
ATOM   2932 HD12 LEU A 838      70.320  41.770  49.130  1.00  0.00           H
ATOM   2933 HD13 LEU A 838      71.720  42.840  49.590  1.00  0.00           H
ATOM   2934  CD2 LEU A 838      69.850  42.490  51.850  1.00  0.00           C
ATOM   2935 HD21 LEU A 838      70.860  42.670  52.290  1.00  0.00           H
ATOM   2936 HD22 LEU A 838      69.750  41.400  51.660  1.00  0.00           H
ATOM   2937 HD23 LEU A 838      69.090  42.780  52.610  1.00  0.00           H
ATOM   2938  C   LEU A 838      68.130  45.170  48.990  1.00  0.00           C
ATOM   2939  O   LEU A 838      68.110  44.360  48.060  1.00  0.00           O
ATOM   2940  N   SER A 839      66.980  45.620  49.490  1.00  0.00           N
ATOM   2941  HN  SER A 839      66.960  46.230  50.290  1.00  0.00           H
ATOM   2942  CA  SER A 839      65.720  45.390  48.720  1.00  0.00           C
ATOM   2943  HA  SER A 839      65.490  44.340  48.580  1.00  0.00           H
ATOM   2944  CB  SER A 839      64.420  45.640  49.510  1.00  0.00           C
ATOM   2945  HB1 SER A 839      64.360  45.020  50.430  1.00  0.00           H
ATOM   2946  HB2 SER A 839      63.610  45.330  48.810  1.00  0.00           H
ATOM   2947  OG  SER A 839      64.320  47.070  49.930  1.00  0.00           O
ATOM   2948  HG1 SER A 839      65.060  47.090  50.540  1.00  0.00           H
ATOM   2949  C   SER A 839      65.590  46.050  47.390  1.00  0.00           C
ATOM   2950  O   SER A 839      65.150  45.350  46.490  1.00  0.00           O
ATOM   2951  N   SER A 840      66.030  47.300  47.240  1.00  0.00           N
ATOM   2952  HN  SER A 840      66.490  47.710  48.020  1.00  0.00           H
ATOM   2953  CA  SER A 840      66.120  48.050  46.000  1.00  0.00           C
ATOM   2954  HA  SER A 840      65.120  48.100  45.620  1.00  0.00           H
ATOM   2955  CB  SER A 840      66.330  49.600  45.990  1.00  0.00           C
ATOM   2956  HB1 SER A 840      65.400  50.180  46.160  1.00  0.00           H
ATOM   2957  HB2 SER A 840      66.730  49.780  44.970  1.00  0.00           H
ATOM   2958  OG  SER A 840      67.330  49.920  46.940  1.00  0.00           O
ATOM   2959  HG1 SER A 840      66.950  49.690  47.790  1.00  0.00           H
ATOM   2960  C   SER A 840      67.110  47.330  45.090  1.00  0.00           C
ATOM   2961  O   SER A 840      66.810  47.230  43.890  1.00  0.00           O
ATOM   2962  N   PHE A 841      68.300  46.850  45.630  1.00  0.00           N
ATOM   2963  HN  PHE A 841      68.460  47.200  46.550  1.00  0.00           H
ATOM   2964  CA  PHE A 841      69.250  46.030  44.890  1.00  0.00           C
ATOM   2965  HA  PHE A 841      69.610  46.670  44.090  1.00  0.00           H
ATOM   2966  CB  PHE A 841      70.500  45.810  45.870  1.00  0.00           C
ATOM   2967  HB1 PHE A 841      70.130  45.290  46.780  1.00  0.00           H
ATOM   2968  HB2 PHE A 841      70.970  46.760  46.200  1.00  0.00           H
ATOM   2969  CG  PHE A 841      71.560  44.920  45.310  1.00  0.00           C
ATOM   2970  CD1 PHE A 841      71.710  43.540  45.580  1.00  0.00           C
ATOM   2971  HD1 PHE A 841      70.890  43.120  46.150  1.00  0.00           H
ATOM   2972  CE1 PHE A 841      72.780  42.830  44.970  1.00  0.00           C
ATOM   2973  HE1 PHE A 841      72.800  41.750  45.030  1.00  0.00           H
ATOM   2974  CZ  PHE A 841      73.670  43.500  44.170  1.00  0.00           C
ATOM   2975  HZ  PHE A 841      74.440  42.950  43.660  1.00  0.00           H
ATOM   2976  CD2 PHE A 841      72.530  45.560  44.490  1.00  0.00           C
ATOM   2977  HD2 PHE A 841      72.340  46.610  44.350  1.00  0.00           H
ATOM   2978  CE2 PHE A 841      73.620  44.840  43.940  1.00  0.00           C
ATOM   2979  HE2 PHE A 841      74.340  45.270  43.260  1.00  0.00           H
ATOM   2980  C   PHE A 841      68.720  44.740  44.360  1.00  0.00           C
ATOM   2981  O   PHE A 841      68.820  44.450  43.140  1.00  0.00           O
ATOM   2982  N   LEU A 842      68.000  43.940  45.210  1.00  0.00           N
ATOM   2983  HN  LEU A 842      67.960  44.170  46.170  1.00  0.00           H
ATOM   2984  CA  LEU A 842      67.510  42.660  44.750  1.00  0.00           C
ATOM   2985  HA  LEU A 842      68.330  42.180  44.250  1.00  0.00           H
ATOM   2986  CB  LEU A 842      67.000  41.760  45.960  1.00  0.00           C
ATOM   2987  HB1 LEU A 842      66.370  40.910  45.650  1.00  0.00           H
ATOM   2988  HB2 LEU A 842      66.290  42.310  46.630  1.00  0.00           H
ATOM   2989  CG  LEU A 842      68.140  41.200  46.860  1.00  0.00           C
ATOM   2990  HG  LEU A 842      68.740  42.050  47.250  1.00  0.00           H
ATOM   2991  CD1 LEU A 842      67.590  40.470  48.100  1.00  0.00           C
ATOM   2992 HD11 LEU A 842      67.070  41.160  48.810  1.00  0.00           H
ATOM   2993 HD12 LEU A 842      68.450  40.030  48.640  1.00  0.00           H
ATOM   2994 HD13 LEU A 842      66.890  39.650  47.840  1.00  0.00           H
ATOM   2995  CD2 LEU A 842      69.010  40.250  46.120  1.00  0.00           C
ATOM   2996 HD21 LEU A 842      68.490  39.270  46.000  1.00  0.00           H
ATOM   2997 HD22 LEU A 842      69.890  40.080  46.780  1.00  0.00           H
ATOM   2998 HD23 LEU A 842      69.360  40.580  45.130  1.00  0.00           H
ATOM   2999  C   LEU A 842      66.460  42.760  43.670  1.00  0.00           C
ATOM   3000  O   LEU A 842      66.480  41.930  42.720  1.00  0.00           O
ATOM   3001  N   LYS A 843      65.600  43.790  43.750  1.00  0.00           N
ATOM   3002  HN  LYS A 843      65.790  44.350  44.560  1.00  0.00           H
ATOM   3003  CA  LYS A 843      64.600  44.100  42.780  1.00  0.00           C
ATOM   3004  HA  LYS A 843      63.930  43.260  42.770  1.00  0.00           H
ATOM   3005  CB  LYS A 843      63.930  45.320  43.370  1.00  0.00           C
ATOM   3006  HB1 LYS A 843      64.700  46.080  43.670  1.00  0.00           H
ATOM   3007  HB2 LYS A 843      63.560  45.020  44.370  1.00  0.00           H
ATOM   3008  CG  LYS A 843      62.880  46.020  42.480  1.00  0.00           C
ATOM   3009  HG1 LYS A 843      63.380  46.570  41.650  1.00  0.00           H
ATOM   3010  HG2 LYS A 843      62.530  46.870  43.110  1.00  0.00           H
ATOM   3011  CD  LYS A 843      61.700  45.090  42.070  1.00  0.00           C
ATOM   3012  HD1 LYS A 843      60.870  45.050  42.790  1.00  0.00           H
ATOM   3013  HD2 LYS A 843      62.080  44.060  41.860  1.00  0.00           H
ATOM   3014  CE  LYS A 843      61.100  45.570  40.760  1.00  0.00           C
ATOM   3015  HE1 LYS A 843      60.730  46.610  40.870  1.00  0.00           H
ATOM   3016  HE2 LYS A 843      60.320  44.890  40.360  1.00  0.00           H
ATOM   3017  NZ  LYS A 843      62.130  45.640  39.760  1.00  0.00           N
ATOM   3018  HZ1 LYS A 843      61.770  45.580  38.780  1.00  0.00           H
ATOM   3019  HZ2 LYS A 843      62.620  44.720  39.840  1.00  0.00           H
ATOM   3020  HZ3 LYS A 843      62.850  46.390  39.820  1.00  0.00           H
ATOM   3021  C   LYS A 843      65.120  44.360  41.390  1.00  0.00           C
ATOM   3022  O   LYS A 843      64.490  44.180  40.360  1.00  0.00           O
ATOM   3023  N   GLN A 844      66.360  44.800  41.290  1.00  0.00           N
ATOM   3024  HN  GLN A 844      66.840  45.010  42.140  1.00  0.00           H
ATOM   3025  CA  GLN A 844      67.060  45.020  40.050  1.00  0.00           C
ATOM   3026  HA  GLN A 844      66.450  45.110  39.170  1.00  0.00           H
ATOM   3027  CB  GLN A 844      67.660  46.430  40.250  1.00  0.00           C
ATOM   3028  HB1 GLN A 844      68.280  46.670  39.360  1.00  0.00           H
ATOM   3029  HB2 GLN A 844      68.360  46.410  41.110  1.00  0.00           H
ATOM   3030  CG  GLN A 844      66.650  47.600  40.400  1.00  0.00           C
ATOM   3031  HG1 GLN A 844      67.080  48.600  40.210  1.00  0.00           H
ATOM   3032  HG2 GLN A 844      66.310  47.660  41.450  1.00  0.00           H
ATOM   3033  CD  GLN A 844      65.480  47.470  39.360  1.00  0.00           C
ATOM   3034  OE1 GLN A 844      64.330  47.300  39.630  1.00  0.00           O
ATOM   3035  NE2 GLN A 844      65.780  47.570  38.030  1.00  0.00           N
ATOM   3036 HE21 GLN A 844      65.220  47.090  37.350  1.00  0.00           H
ATOM   3037 HE22 GLN A 844      66.550  48.100  37.700  1.00  0.00           H
ATOM   3038  C   GLN A 844      68.060  44.020  39.820  1.00  0.00           C
ATOM   3039  O   GLN A 844      68.990  44.260  38.950  1.00  0.00           O
ATOM   3040  N   PHE A 845      68.100  42.870  40.420  1.00  0.00           N
ATOM   3041  HN  PHE A 845      67.440  42.670  41.150  1.00  0.00           H
ATOM   3042  CA  PHE A 845      69.090  41.820  40.220  1.00  0.00           C
ATOM   3043  HA  PHE A 845      70.090  42.200  40.360  1.00  0.00           H
ATOM   3044  CB  PHE A 845      68.730  40.580  41.110  1.00  0.00           C
ATOM   3045  HB1 PHE A 845      67.810  40.040  40.810  1.00  0.00           H
ATOM   3046  HB2 PHE A 845      68.410  40.960  42.100  1.00  0.00           H
ATOM   3047  CG  PHE A 845      69.830  39.610  41.280  1.00  0.00           C
ATOM   3048  CD1 PHE A 845      69.790  38.460  40.370  1.00  0.00           C
ATOM   3049  HD1 PHE A 845      68.960  38.370  39.680  1.00  0.00           H
ATOM   3050  CE1 PHE A 845      70.750  37.370  40.460  1.00  0.00           C
ATOM   3051  HE1 PHE A 845      70.790  36.640  39.680  1.00  0.00           H
ATOM   3052  CZ  PHE A 845      71.710  37.490  41.460  1.00  0.00           C
ATOM   3053  HZ  PHE A 845      72.510  36.770  41.550  1.00  0.00           H
ATOM   3054  CD2 PHE A 845      70.770  39.610  42.320  1.00  0.00           C
ATOM   3055  HD2 PHE A 845      70.760  40.370  43.100  1.00  0.00           H
ATOM   3056  CE2 PHE A 845      71.690  38.550  42.410  1.00  0.00           C
ATOM   3057  HE2 PHE A 845      72.460  38.560  43.160  1.00  0.00           H
ATOM   3058  C   PHE A 845      69.150  41.310  38.760  1.00  0.00           C
ATOM   3059  O   PHE A 845      70.180  40.970  38.180  1.00  0.00           O
ATOM   3060  N   LYS A 846      68.000  41.510  38.110  1.00  0.00           N
ATOM   3061  HN  LYS A 846      67.230  41.890  38.620  1.00  0.00           H
ATOM   3062  CA  LYS A 846      67.730  41.040  36.740  1.00  0.00           C
ATOM   3063  HA  LYS A 846      68.120  40.030  36.750  1.00  0.00           H
ATOM   3064  CB  LYS A 846      66.190  41.080  36.360  1.00  0.00           C
ATOM   3065  HB1 LYS A 846      65.690  40.340  37.030  1.00  0.00           H
ATOM   3066  HB2 LYS A 846      66.040  40.820  35.300  1.00  0.00           H
ATOM   3067  CG  LYS A 846      65.540  42.510  36.500  1.00  0.00           C
ATOM   3068  HG1 LYS A 846      65.810  43.210  35.680  1.00  0.00           H
ATOM   3069  HG2 LYS A 846      65.850  42.850  37.520  1.00  0.00           H
ATOM   3070  CD  LYS A 846      63.930  42.420  36.620  1.00  0.00           C
ATOM   3071  HD1 LYS A 846      63.500  43.440  36.690  1.00  0.00           H
ATOM   3072  HD2 LYS A 846      63.740  41.860  37.560  1.00  0.00           H
ATOM   3073  CE  LYS A 846      63.250  41.760  35.460  1.00  0.00           C
ATOM   3074  HE1 LYS A 846      63.620  40.740  35.200  1.00  0.00           H
ATOM   3075  HE2 LYS A 846      63.410  42.390  34.560  1.00  0.00           H
ATOM   3076  NZ  LYS A 846      61.780  41.740  35.730  1.00  0.00           N
ATOM   3077  HZ1 LYS A 846      61.380  42.620  36.080  1.00  0.00           H
ATOM   3078  HZ2 LYS A 846      61.610  41.020  36.450  1.00  0.00           H
ATOM   3079  HZ3 LYS A 846      61.270  41.450  34.860  1.00  0.00           H
ATOM   3080  C   LYS A 846      68.550  41.700  35.650  1.00  0.00           C
ATOM   3081  O   LYS A 846      68.780  41.150  34.570  1.00  0.00           O
ATOM   3082  N   THR A 847      69.050  42.880  36.030  1.00  0.00           N
ATOM   3083  HN  THR A 847      68.730  43.410  36.800  1.00  0.00           H
ATOM   3084  CA  THR A 847      70.070  43.510  35.160  1.00  0.00           C
ATOM   3085  HA  THR A 847      69.570  43.470  34.200  1.00  0.00           H
ATOM   3086  CB  THR A 847      70.310  45.020  35.600  1.00  0.00           C
ATOM   3087  HB  THR A 847      70.830  44.940  36.590  1.00  0.00           H
ATOM   3088  OG1 THR A 847      69.110  45.630  36.030  1.00  0.00           O
ATOM   3089  HG1 THR A 847      69.430  46.370  36.560  1.00  0.00           H
ATOM   3090  CG2 THR A 847      71.030  45.830  34.560  1.00  0.00           C
ATOM   3091 HG21 THR A 847      70.660  45.540  33.560  1.00  0.00           H
ATOM   3092 HG22 THR A 847      72.140  45.870  34.620  1.00  0.00           H
ATOM   3093 HG23 THR A 847      70.800  46.920  34.610  1.00  0.00           H
ATOM   3094  C   THR A 847      71.440  42.870  35.080  1.00  0.00           C
ATOM   3095  O   THR A 847      72.130  42.880  34.020  1.00  0.00           O
ATOM   3096  N   LYS A 848      71.780  42.150  36.130  1.00  0.00           N
ATOM   3097  HN  LYS A 848      71.140  42.150  36.900  1.00  0.00           H
ATOM   3098  CA  LYS A 848      72.950  41.330  36.210  1.00  0.00           C
ATOM   3099  HA  LYS A 848      73.790  41.880  35.810  1.00  0.00           H
ATOM   3100  CB  LYS A 848      73.270  40.840  37.610  1.00  0.00           C
ATOM   3101  HB1 LYS A 848      74.270  40.350  37.560  1.00  0.00           H
ATOM   3102  HB2 LYS A 848      72.540  40.130  38.030  1.00  0.00           H
ATOM   3103  CG  LYS A 848      73.420  41.900  38.770  1.00  0.00           C
ATOM   3104  HG1 LYS A 848      73.700  41.330  39.680  1.00  0.00           H
ATOM   3105  HG2 LYS A 848      72.510  42.430  39.120  1.00  0.00           H
ATOM   3106  CD  LYS A 848      74.570  42.940  38.460  1.00  0.00           C
ATOM   3107  HD1 LYS A 848      74.380  43.470  37.500  1.00  0.00           H
ATOM   3108  HD2 LYS A 848      75.600  42.540  38.360  1.00  0.00           H
ATOM   3109  CE  LYS A 848      74.550  44.020  39.530  1.00  0.00           C
ATOM   3110  HE1 LYS A 848      74.800  43.730  40.580  1.00  0.00           H
ATOM   3111  HE2 LYS A 848      73.600  44.580  39.380  1.00  0.00           H
ATOM   3112  NZ  LYS A 848      75.580  45.050  39.180  1.00  0.00           N
ATOM   3113  HZ1 LYS A 848      75.860  45.600  40.020  1.00  0.00           H
ATOM   3114  HZ2 LYS A 848      75.440  45.760  38.430  1.00  0.00           H
ATOM   3115  HZ3 LYS A 848      76.440  44.510  38.920  1.00  0.00           H
ATOM   3116  C   LYS A 848      72.910  40.120  35.260  1.00  0.00           C
ATOM   3117  O   LYS A 848      71.910  39.940  34.580  1.00  0.00           O
ATOM   3118  N   ARG A 849      73.970  39.320  35.190  1.00  0.00           N
ATOM   3119  HN  ARG A 849      74.820  39.520  35.680  1.00  0.00           H
ATOM   3120  CA  ARG A 849      74.090  38.130  34.360  1.00  0.00           C
ATOM   3121  HA  ARG A 849      73.130  37.920  33.910  1.00  0.00           H
ATOM   3122  CB  ARG A 849      75.140  38.330  33.230  1.00  0.00           C
ATOM   3123  HB1 ARG A 849      75.160  37.440  32.560  1.00  0.00           H
ATOM   3124  HB2 ARG A 849      76.130  38.280  33.750  1.00  0.00           H
ATOM   3125  CG  ARG A 849      75.150  39.660  32.410  1.00  0.00           C
ATOM   3126  HG1 ARG A 849      76.130  39.710  31.900  1.00  0.00           H
ATOM   3127  HG2 ARG A 849      75.030  40.520  33.110  1.00  0.00           H
ATOM   3128  CD  ARG A 849      74.120  39.840  31.310  1.00  0.00           C
ATOM   3129  HD1 ARG A 849      74.080  38.950  30.660  1.00  0.00           H
ATOM   3130  HD2 ARG A 849      74.390  40.720  30.680  1.00  0.00           H
ATOM   3131  NE  ARG A 849      72.790  40.010  31.990  1.00  0.00           N
ATOM   3132  HE  ARG A 849      72.730  40.050  32.980  1.00  0.00           H
ATOM   3133  CZ  ARG A 849      71.640  40.270  31.320  1.00  0.00           C
ATOM   3134  NH1 ARG A 849      70.560  40.440  32.040  1.00  0.00           N
ATOM   3135 HH11 ARG A 849      70.650  40.610  33.010  1.00  0.00           H
ATOM   3136 HH12 ARG A 849      69.740  40.750  31.540  1.00  0.00           H
ATOM   3137  NH2 ARG A 849      71.530  40.090  30.020  1.00  0.00           N
ATOM   3138 HH21 ARG A 849      72.180  39.480  29.570  1.00  0.00           H
ATOM   3139 HH22 ARG A 849      70.610  39.880  29.720  1.00  0.00           H
ATOM   3140  C   ARG A 849      74.260  36.930  35.220  1.00  0.00           C
ATOM   3141  O   ARG A 849      74.770  35.860  34.760  1.00  0.00           O
ATOM   3142  N   TYR A 850      73.790  37.020  36.480  1.00  0.00           N
ATOM   3143  HN  TYR A 850      73.460  37.940  36.680  1.00  0.00           H
ATOM   3144  CA  TYR A 850      73.960  36.030  37.550  1.00  0.00           C
ATOM   3145  HA  TYR A 850      74.900  35.500  37.470  1.00  0.00           H
ATOM   3146  CB  TYR A 850      74.150  36.650  38.970  1.00  0.00           C
ATOM   3147  HB1 TYR A 850      74.350  35.800  39.650  1.00  0.00           H
ATOM   3148  HB2 TYR A 850      73.270  37.250  39.270  1.00  0.00           H
ATOM   3149  CG  TYR A 850      75.400  37.530  38.920  1.00  0.00           C
ATOM   3150  CD1 TYR A 850      76.660  37.240  38.390  1.00  0.00           C
ATOM   3151  HD1 TYR A 850      76.930  36.320  37.890  1.00  0.00           H
ATOM   3152  CE1 TYR A 850      77.730  38.170  38.500  1.00  0.00           C
ATOM   3153  HE1 TYR A 850      78.720  37.980  38.110  1.00  0.00           H
ATOM   3154  CZ  TYR A 850      77.480  39.510  39.080  1.00  0.00           C
ATOM   3155  OH  TYR A 850      78.600  40.400  39.330  1.00  0.00           O
ATOM   3156  HH  TYR A 850      79.340  39.800  39.390  1.00  0.00           H
ATOM   3157  CD2 TYR A 850      75.220  38.700  39.660  1.00  0.00           C
ATOM   3158  HD2 TYR A 850      74.300  38.840  40.200  1.00  0.00           H
ATOM   3159  CE2 TYR A 850      76.210  39.660  39.720  1.00  0.00           C
ATOM   3160  HE2 TYR A 850      76.080  40.670  40.080  1.00  0.00           H
ATOM   3161  C   TYR A 850      72.770  35.100  37.680  1.00  0.00           C
ATOM   3162  O   TYR A 850      71.710  35.600  37.350  1.00  0.00           O
ATOM   3163  N   PHE A 851      73.060  33.830  37.910  1.00  0.00           N
ATOM   3164  HN  PHE A 851      74.010  33.540  38.040  1.00  0.00           H
ATOM   3165  CA  PHE A 851      72.060  32.780  37.900  1.00  0.00           C
ATOM   3166  HA  PHE A 851      72.660  31.880  37.990  1.00  0.00           H
ATOM   3167  CB  PHE A 851      71.050  32.860  39.000  1.00  0.00           C
ATOM   3168  HB1 PHE A 851      70.340  32.000  38.900  1.00  0.00           H
ATOM   3169  HB2 PHE A 851      70.480  33.810  38.960  1.00  0.00           H
ATOM   3170  CG  PHE A 851      71.640  32.750  40.360  1.00  0.00           C
ATOM   3171  CD1 PHE A 851      72.270  31.600  40.980  1.00  0.00           C
ATOM   3172  HD1 PHE A 851      72.530  30.800  40.290  1.00  0.00           H
ATOM   3173  CE1 PHE A 851      72.770  31.630  42.290  1.00  0.00           C
ATOM   3174  HE1 PHE A 851      73.300  30.820  42.760  1.00  0.00           H
ATOM   3175  CZ  PHE A 851      72.560  32.790  43.040  1.00  0.00           C
ATOM   3176  HZ  PHE A 851      72.900  32.760  44.070  1.00  0.00           H
ATOM   3177  CD2 PHE A 851      71.320  33.800  41.160  1.00  0.00           C
ATOM   3178  HD2 PHE A 851      70.670  34.540  40.750  1.00  0.00           H
ATOM   3179  CE2 PHE A 851      71.790  33.830  42.480  1.00  0.00           C
ATOM   3180  HE2 PHE A 851      71.550  34.670  43.120  1.00  0.00           H
ATOM   3181  C   PHE A 851      71.390  32.530  36.530  1.00  0.00           C
ATOM   3182  O   PHE A 851      71.340  33.350  35.620  1.00  0.00           O
ATOM   3183  N   PRO A 852      70.950  31.310  36.190  1.00  0.00           N
ATOM   3184  CD  PRO A 852      71.320  30.010  36.810  1.00  0.00           C
ATOM   3185  HD1 PRO A 852      70.870  29.870  37.810  1.00  0.00           H
ATOM   3186  HD2 PRO A 852      72.420  30.000  36.920  1.00  0.00           H
ATOM   3187  CA  PRO A 852      69.820  31.120  35.220  1.00  0.00           C
ATOM   3188  HA  PRO A 852      70.350  31.360  34.300  1.00  0.00           H
ATOM   3189  CB  PRO A 852      69.420  29.650  35.390  1.00  0.00           C
ATOM   3190  HB1 PRO A 852      68.940  29.180  34.500  1.00  0.00           H
ATOM   3191  HB2 PRO A 852      68.700  29.520  36.240  1.00  0.00           H
ATOM   3192  CG  PRO A 852      70.750  28.980  35.880  1.00  0.00           C
ATOM   3193  HG1 PRO A 852      70.660  27.970  36.310  1.00  0.00           H
ATOM   3194  HG2 PRO A 852      71.400  28.730  35.020  1.00  0.00           H
ATOM   3195  C   PRO A 852      68.610  32.090  35.170  1.00  0.00           C
ATOM   3196  O   PRO A 852      68.120  32.640  36.180  1.00  0.00           O
ATOM   3197  N   THR A 853      68.120  32.370  34.000  1.00  0.00           N
ATOM   3198  HN  THR A 853      68.400  31.870  33.190  1.00  0.00           H
ATOM   3199  CA  THR A 853      67.250  33.530  33.700  1.00  0.00           C
ATOM   3200  HA  THR A 853      67.840  34.360  34.060  1.00  0.00           H
ATOM   3201  CB  THR A 853      66.900  33.760  32.310  1.00  0.00           C
ATOM   3202  HB  THR A 853      65.890  34.140  32.060  1.00  0.00           H
ATOM   3203  OG1 THR A 853      67.260  32.650  31.560  1.00  0.00           O
ATOM   3204  HG1 THR A 853      66.490  32.220  31.160  1.00  0.00           H
ATOM   3205  CG2 THR A 853      67.680  34.940  31.820  1.00  0.00           C
ATOM   3206 HG21 THR A 853      68.760  34.820  32.070  1.00  0.00           H
ATOM   3207 HG22 THR A 853      67.340  35.840  32.370  1.00  0.00           H
ATOM   3208 HG23 THR A 853      67.570  35.130  30.730  1.00  0.00           H
ATOM   3209  C   THR A 853      65.970  33.610  34.570  1.00  0.00           C
ATOM   3210  O   THR A 853      65.660  34.550  35.210  1.00  0.00           O
ATOM   3211  N   LYS A 854      65.220  32.470  34.750  1.00  0.00           N
ATOM   3212  HN  LYS A 854      65.410  31.680  34.190  1.00  0.00           H
ATOM   3213  CA  LYS A 854      64.040  32.410  35.670  1.00  0.00           C
ATOM   3214  HA  LYS A 854      63.460  33.300  35.450  1.00  0.00           H
ATOM   3215  CB  LYS A 854      63.230  31.150  35.350  1.00  0.00           C
ATOM   3216  HB1 LYS A 854      62.240  31.240  35.840  1.00  0.00           H
ATOM   3217  HB2 LYS A 854      63.850  30.260  35.640  1.00  0.00           H
ATOM   3218  CG  LYS A 854      62.840  31.070  33.820  1.00  0.00           C
ATOM   3219  HG1 LYS A 854      62.220  30.210  33.500  1.00  0.00           H
ATOM   3220  HG2 LYS A 854      63.770  30.820  33.270  1.00  0.00           H
ATOM   3221  CD  LYS A 854      62.120  32.360  33.260  1.00  0.00           C
ATOM   3222  HD1 LYS A 854      62.770  33.250  33.400  1.00  0.00           H
ATOM   3223  HD2 LYS A 854      61.090  32.550  33.640  1.00  0.00           H
ATOM   3224  CE  LYS A 854      61.840  32.310  31.750  1.00  0.00           C
ATOM   3225  HE1 LYS A 854      62.870  32.130  31.390  1.00  0.00           H
ATOM   3226  HE2 LYS A 854      61.430  33.290  31.440  1.00  0.00           H
ATOM   3227  NZ  LYS A 854      60.960  31.170  31.460  1.00  0.00           N
ATOM   3228  HZ1 LYS A 854      61.610  30.350  31.410  1.00  0.00           H
ATOM   3229  HZ2 LYS A 854      60.470  31.440  30.580  1.00  0.00           H
ATOM   3230  HZ3 LYS A 854      60.270  31.020  32.230  1.00  0.00           H
ATOM   3231  C   LYS A 854      64.530  32.420  37.140  1.00  0.00           C
ATOM   3232  O   LYS A 854      63.830  33.060  37.940  1.00  0.00           O
ATOM   3233  N   VAL A 855      65.660  31.840  37.530  1.00  0.00           N
ATOM   3234  HN  VAL A 855      66.330  31.480  36.880  1.00  0.00           H
ATOM   3235  CA  VAL A 855      66.130  31.920  38.870  1.00  0.00           C
ATOM   3236  HA  VAL A 855      65.380  31.510  39.520  1.00  0.00           H
ATOM   3237  CB  VAL A 855      67.420  31.090  39.090  1.00  0.00           C
ATOM   3238  HB  VAL A 855      68.280  31.360  38.430  1.00  0.00           H
ATOM   3239  CG1 VAL A 855      68.050  31.290  40.420  1.00  0.00           C
ATOM   3240 HG11 VAL A 855      68.720  30.430  40.560  1.00  0.00           H
ATOM   3241 HG12 VAL A 855      67.200  31.320  41.120  1.00  0.00           H
ATOM   3242 HG13 VAL A 855      68.660  32.190  40.590  1.00  0.00           H
ATOM   3243  CG2 VAL A 855      67.080  29.640  38.820  1.00  0.00           C
ATOM   3244 HG21 VAL A 855      66.250  29.300  39.480  1.00  0.00           H
ATOM   3245 HG22 VAL A 855      67.980  29.010  39.010  1.00  0.00           H
ATOM   3246 HG23 VAL A 855      66.840  29.410  37.760  1.00  0.00           H
ATOM   3247  C   VAL A 855      66.430  33.360  39.210  1.00  0.00           C
ATOM   3248  O   VAL A 855      65.990  33.890  40.190  1.00  0.00           O
ATOM   3249  N   ARG A 856      67.150  34.120  38.340  1.00  0.00           N
ATOM   3250  HN  ARG A 856      67.690  33.630  37.650  1.00  0.00           H
ATOM   3251  CA  ARG A 856      67.530  35.570  38.450  1.00  0.00           C
ATOM   3252  HA  ARG A 856      68.120  35.690  39.340  1.00  0.00           H
ATOM   3253  CB  ARG A 856      68.420  35.800  37.230  1.00  0.00           C
ATOM   3254  HB1 ARG A 856      67.890  35.460  36.310  1.00  0.00           H
ATOM   3255  HB2 ARG A 856      69.190  35.010  37.270  1.00  0.00           H
ATOM   3256  CG  ARG A 856      68.950  37.270  36.840  1.00  0.00           C
ATOM   3257  HG1 ARG A 856      69.830  37.510  37.480  1.00  0.00           H
ATOM   3258  HG2 ARG A 856      68.070  37.850  37.130  1.00  0.00           H
ATOM   3259  CD  ARG A 856      69.260  37.330  35.390  1.00  0.00           C
ATOM   3260  HD1 ARG A 856      69.430  38.340  34.960  1.00  0.00           H
ATOM   3261  HD2 ARG A 856      68.440  36.880  34.790  1.00  0.00           H
ATOM   3262  NE  ARG A 856      70.450  36.410  35.130  1.00  0.00           N
ATOM   3263  HE  ARG A 856      70.890  36.000  35.930  1.00  0.00           H
ATOM   3264  CZ  ARG A 856      71.000  36.340  33.900  1.00  0.00           C
ATOM   3265  NH1 ARG A 856      70.600  37.080  32.880  1.00  0.00           N
ATOM   3266 HH11 ARG A 856      69.800  37.640  33.100  1.00  0.00           H
ATOM   3267 HH12 ARG A 856      71.000  36.820  32.000  1.00  0.00           H
ATOM   3268  NH2 ARG A 856      71.910  35.390  33.790  1.00  0.00           N
ATOM   3269 HH21 ARG A 856      72.360  35.240  32.910  1.00  0.00           H
ATOM   3270 HH22 ARG A 856      71.810  34.620  34.420  1.00  0.00           H
ATOM   3271  C   ARG A 856      66.350  36.540  38.550  1.00  0.00           C
ATOM   3272  O   ARG A 856      66.300  37.440  39.300  1.00  0.00           O
ATOM   3273  N   SER A 857      65.360  36.280  37.690  1.00  0.00           N
ATOM   3274  HN  SER A 857      65.430  35.580  36.990  1.00  0.00           H
ATOM   3275  CA  SER A 857      64.120  37.080  37.570  1.00  0.00           C
ATOM   3276  HA  SER A 857      64.390  38.110  37.400  1.00  0.00           H
ATOM   3277  CB  SER A 857      63.420  36.510  36.350  1.00  0.00           C
ATOM   3278  HB1 SER A 857      63.120  35.450  36.480  1.00  0.00           H
ATOM   3279  HB2 SER A 857      64.010  36.600  35.410  1.00  0.00           H
ATOM   3280  OG  SER A 857      62.210  37.200  36.200  1.00  0.00           O
ATOM   3281  HG1 SER A 857      61.860  36.810  35.380  1.00  0.00           H
ATOM   3282  C   SER A 857      63.290  36.860  38.860  1.00  0.00           C
ATOM   3283  O   SER A 857      62.670  37.760  39.410  1.00  0.00           O
ATOM   3284  N   THR A 858      63.240  35.680  39.410  1.00  0.00           N
ATOM   3285  HN  THR A 858      63.820  35.020  38.930  1.00  0.00           H
ATOM   3286  CA  THR A 858      62.650  35.360  40.670  1.00  0.00           C
ATOM   3287  HA  THR A 858      61.690  35.850  40.560  1.00  0.00           H
ATOM   3288  CB  THR A 858      62.540  33.900  40.860  1.00  0.00           C
ATOM   3289  HB  THR A 858      63.550  33.460  40.950  1.00  0.00           H
ATOM   3290  OG1 THR A 858      61.910  33.380  39.710  1.00  0.00           O
ATOM   3291  HG1 THR A 858      62.640  33.110  39.150  1.00  0.00           H
ATOM   3292  CG2 THR A 858      61.540  33.670  42.000  1.00  0.00           C
ATOM   3293 HG21 THR A 858      61.140  32.660  42.170  1.00  0.00           H
ATOM   3294 HG22 THR A 858      60.700  34.410  41.990  1.00  0.00           H
ATOM   3295 HG23 THR A 858      61.940  33.900  43.000  1.00  0.00           H
ATOM   3296  C   THR A 858      63.260  36.040  41.780  1.00  0.00           C
ATOM   3297  O   THR A 858      62.550  36.530  42.590  1.00  0.00           O
ATOM   3298  N   ILE A 859      64.600  36.090  41.890  1.00  0.00           N
ATOM   3299  HN  ILE A 859      65.250  35.510  41.390  1.00  0.00           H
ATOM   3300  CA  ILE A 859      65.180  36.980  42.910  1.00  0.00           C
ATOM   3301  HA  ILE A 859      64.790  36.540  43.820  1.00  0.00           H
ATOM   3302  CB  ILE A 859      66.740  36.890  42.790  1.00  0.00           C
ATOM   3303  HB  ILE A 859      66.900  37.110  41.710  1.00  0.00           H
ATOM   3304  CG2 ILE A 859      67.330  37.830  43.820  1.00  0.00           C
ATOM   3305 HG21 ILE A 859      67.030  38.890  43.720  1.00  0.00           H
ATOM   3306 HG22 ILE A 859      68.420  37.970  43.610  1.00  0.00           H
ATOM   3307 HG23 ILE A 859      67.230  37.460  44.860  1.00  0.00           H
ATOM   3308  CG1 ILE A 859      67.160  35.470  43.190  1.00  0.00           C
ATOM   3309 HG11 ILE A 859      66.810  34.780  42.400  1.00  0.00           H
ATOM   3310 HG12 ILE A 859      66.540  35.160  44.060  1.00  0.00           H
ATOM   3311  CD  ILE A 859      68.620  35.220  43.460  1.00  0.00           C
ATOM   3312  HD1 ILE A 859      69.350  35.710  42.780  1.00  0.00           H
ATOM   3313  HD2 ILE A 859      68.900  34.140  43.490  1.00  0.00           H
ATOM   3314  HD3 ILE A 859      68.700  35.660  44.470  1.00  0.00           H
ATOM   3315  C   ILE A 859      64.650  38.380  42.910  1.00  0.00           C
ATOM   3316  O   ILE A 859      64.270  38.940  43.970  1.00  0.00           O
ATOM   3317  N   SER A 860      64.500  39.070  41.790  1.00  0.00           N
ATOM   3318  HN  SER A 860      64.980  38.760  40.970  1.00  0.00           H
ATOM   3319  CA  SER A 860      63.860  40.370  41.650  1.00  0.00           C
ATOM   3320  HA  SER A 860      64.350  41.020  42.380  1.00  0.00           H
ATOM   3321  CB  SER A 860      63.950  40.970  40.190  1.00  0.00           C
ATOM   3322  HB1 SER A 860      63.330  41.890  40.160  1.00  0.00           H
ATOM   3323  HB2 SER A 860      63.530  40.310  39.390  1.00  0.00           H
ATOM   3324  OG  SER A 860      65.260  41.300  39.830  1.00  0.00           O
ATOM   3325  HG1 SER A 860      65.510  42.010  40.420  1.00  0.00           H
ATOM   3326  C   SER A 860      62.420  40.480  42.220  1.00  0.00           C
ATOM   3327  O   SER A 860      62.090  41.300  43.040  1.00  0.00           O
ATOM   3328  N   ASP A 861      61.670  39.420  41.790  1.00  0.00           N
ATOM   3329  HN  ASP A 861      62.010  38.710  41.190  1.00  0.00           H
ATOM   3330  CA  ASP A 861      60.260  39.190  42.160  1.00  0.00           C
ATOM   3331  HA  ASP A 861      59.750  40.120  41.960  1.00  0.00           H
ATOM   3332  CB  ASP A 861      59.670  38.010  41.250  1.00  0.00           C
ATOM   3333  HB1 ASP A 861      58.650  37.750  41.610  1.00  0.00           H
ATOM   3334  HB2 ASP A 861      60.410  37.180  41.200  1.00  0.00           H
ATOM   3335  CG  ASP A 861      59.450  38.520  39.850  1.00  0.00           C
ATOM   3336  OD1 ASP A 861      59.060  37.650  38.990  1.00  0.00           O
ATOM   3337  OD2 ASP A 861      59.590  39.680  39.560  1.00  0.00           O
ATOM   3338  C   ASP A 861      60.070  38.730  43.650  1.00  0.00           C
ATOM   3339  O   ASP A 861      59.050  39.020  44.320  1.00  0.00           O
ATOM   3340  N   PHE A 862      61.070  38.100  44.280  1.00  0.00           N
ATOM   3341  HN  PHE A 862      61.870  37.810  43.770  1.00  0.00           H
ATOM   3342  CA  PHE A 862      61.210  37.820  45.710  1.00  0.00           C
ATOM   3343  HA  PHE A 862      60.280  38.090  46.170  1.00  0.00           H
ATOM   3344  CB  PHE A 862      61.690  36.350  45.900  1.00  0.00           C
ATOM   3345  HB1 PHE A 862      61.770  36.140  46.990  1.00  0.00           H
ATOM   3346  HB2 PHE A 862      62.710  36.140  45.520  1.00  0.00           H
ATOM   3347  CG  PHE A 862      60.770  35.220  45.560  1.00  0.00           C
ATOM   3348  CD1 PHE A 862      59.460  35.420  44.990  1.00  0.00           C
ATOM   3349  HD1 PHE A 862      59.180  36.460  44.860  1.00  0.00           H
ATOM   3350  CE1 PHE A 862      58.640  34.340  44.770  1.00  0.00           C
ATOM   3351  HE1 PHE A 862      57.710  34.610  44.290  1.00  0.00           H
ATOM   3352  CZ  PHE A 862      58.950  33.080  45.180  1.00  0.00           C
ATOM   3353  HZ  PHE A 862      58.230  32.290  45.050  1.00  0.00           H
ATOM   3354  CD2 PHE A 862      61.160  33.920  45.820  1.00  0.00           C
ATOM   3355  HD2 PHE A 862      62.180  33.760  46.150  1.00  0.00           H
ATOM   3356  CE2 PHE A 862      60.270  32.860  45.710  1.00  0.00           C
ATOM   3357  HE2 PHE A 862      60.550  31.870  46.050  1.00  0.00           H
ATOM   3358  C   PHE A 862      62.070  38.820  46.500  1.00  0.00           C
ATOM   3359  O   PHE A 862      62.510  38.570  47.630  1.00  0.00           O
ATOM   3360  N   ALA A 863      62.370  40.020  45.960  1.00  0.00           N
ATOM   3361  HN  ALA A 863      62.090  40.290  45.030  1.00  0.00           H
ATOM   3362  CA  ALA A 863      63.120  41.150  46.650  1.00  0.00           C
ATOM   3363  HA  ALA A 863      64.140  40.770  46.670  1.00  0.00           H
ATOM   3364  CB  ALA A 863      63.150  42.480  45.880  1.00  0.00           C
ATOM   3365  HB1 ALA A 863      63.660  42.220  44.930  1.00  0.00           H
ATOM   3366  HB2 ALA A 863      63.700  43.240  46.480  1.00  0.00           H
ATOM   3367  HB3 ALA A 863      62.140  42.930  45.710  1.00  0.00           H
ATOM   3368  C   ALA A 863      62.760  41.270  48.130  1.00  0.00           C
ATOM   3369  O   ALA A 863      63.620  41.030  48.970  1.00  0.00           O
ATOM   3370  N   VAL A 864      61.560  41.670  48.460  1.00  0.00           N
ATOM   3371  HN  VAL A 864      60.800  41.860  47.850  1.00  0.00           H
ATOM   3372  CA  VAL A 864      61.130  41.850  49.800  1.00  0.00           C
ATOM   3373  HA  VAL A 864      61.860  42.500  50.230  1.00  0.00           H
ATOM   3374  CB  VAL A 864      59.700  42.380  50.000  1.00  0.00           C
ATOM   3375  HB  VAL A 864      58.990  41.730  49.450  1.00  0.00           H
ATOM   3376  CG1 VAL A 864      59.250  42.490  51.490  1.00  0.00           C
ATOM   3377 HG11 VAL A 864      58.470  43.270  51.610  1.00  0.00           H
ATOM   3378 HG12 VAL A 864      60.110  42.700  52.150  1.00  0.00           H
ATOM   3379 HG13 VAL A 864      58.960  41.450  51.750  1.00  0.00           H
ATOM   3380  CG2 VAL A 864      59.650  43.830  49.520  1.00  0.00           C
ATOM   3381 HG21 VAL A 864      59.870  43.910  48.430  1.00  0.00           H
ATOM   3382 HG22 VAL A 864      60.470  44.350  50.050  1.00  0.00           H
ATOM   3383 HG23 VAL A 864      58.650  44.310  49.620  1.00  0.00           H
ATOM   3384  C   VAL A 864      61.350  40.590  50.720  1.00  0.00           C
ATOM   3385  O   VAL A 864      61.940  40.710  51.830  1.00  0.00           O
ATOM   3386  N   PHE A 865      61.000  39.430  50.190  1.00  0.00           N
ATOM   3387  HN  PHE A 865      60.590  39.410  49.280  1.00  0.00           H
ATOM   3388  CA  PHE A 865      61.030  38.150  50.920  1.00  0.00           C
ATOM   3389  HA  PHE A 865      60.410  38.300  51.790  1.00  0.00           H
ATOM   3390  CB  PHE A 865      60.240  37.000  50.080  1.00  0.00           C
ATOM   3391  HB1 PHE A 865      60.560  37.130  49.030  1.00  0.00           H
ATOM   3392  HB2 PHE A 865      59.210  37.400  50.230  1.00  0.00           H
ATOM   3393  CG  PHE A 865      60.330  35.570  50.420  1.00  0.00           C
ATOM   3394  CD1 PHE A 865      60.430  34.530  49.460  1.00  0.00           C
ATOM   3395  HD1 PHE A 865      60.410  34.940  48.460  1.00  0.00           H
ATOM   3396  CE1 PHE A 865      60.550  33.230  49.820  1.00  0.00           C
ATOM   3397  HE1 PHE A 865      60.590  32.400  49.130  1.00  0.00           H
ATOM   3398  CZ  PHE A 865      60.520  32.880  51.180  1.00  0.00           C
ATOM   3399  HZ  PHE A 865      60.530  31.870  51.540  1.00  0.00           H
ATOM   3400  CD2 PHE A 865      60.270  35.190  51.770  1.00  0.00           C
ATOM   3401  HD2 PHE A 865      60.210  35.930  52.550  1.00  0.00           H
ATOM   3402  CE2 PHE A 865      60.450  33.890  52.170  1.00  0.00           C
ATOM   3403  HE2 PHE A 865      60.340  33.550  53.190  1.00  0.00           H
ATOM   3404  C   PHE A 865      62.440  37.690  51.360  1.00  0.00           C
ATOM   3405  O   PHE A 865      62.700  37.300  52.520  1.00  0.00           O
ATOM   3406  N   LEU A 866      63.370  37.750  50.440  1.00  0.00           N
ATOM   3407  HN  LEU A 866      63.130  38.040  49.510  1.00  0.00           H
ATOM   3408  CA  LEU A 866      64.720  37.370  50.590  1.00  0.00           C
ATOM   3409  HA  LEU A 866      64.730  36.470  51.160  1.00  0.00           H
ATOM   3410  CB  LEU A 866      65.550  37.170  49.270  1.00  0.00           C
ATOM   3411  HB1 LEU A 866      66.600  36.880  49.490  1.00  0.00           H
ATOM   3412  HB2 LEU A 866      65.520  38.090  48.650  1.00  0.00           H
ATOM   3413  CG  LEU A 866      64.970  36.040  48.310  1.00  0.00           C
ATOM   3414  HG  LEU A 866      63.870  36.200  48.250  1.00  0.00           H
ATOM   3415  CD1 LEU A 866      65.550  36.280  46.940  1.00  0.00           C
ATOM   3416 HD11 LEU A 866      65.150  37.260  46.590  1.00  0.00           H
ATOM   3417 HD12 LEU A 866      65.220  35.480  46.240  1.00  0.00           H
ATOM   3418 HD13 LEU A 866      66.660  36.270  47.000  1.00  0.00           H
ATOM   3419  CD2 LEU A 866      65.210  34.600  48.830  1.00  0.00           C
ATOM   3420 HD21 LEU A 866      64.730  33.770  48.270  1.00  0.00           H
ATOM   3421 HD22 LEU A 866      64.890  34.490  49.880  1.00  0.00           H
ATOM   3422 HD23 LEU A 866      66.290  34.360  48.720  1.00  0.00           H
ATOM   3423  C   LEU A 866      65.460  38.470  51.390  1.00  0.00           C
ATOM   3424  O   LEU A 866      66.430  38.210  52.070  1.00  0.00           O
ATOM   3425  N   THR A 867      64.960  39.770  51.300  1.00  0.00           N
ATOM   3426  HN  THR A 867      64.350  39.920  50.530  1.00  0.00           H
ATOM   3427  CA  THR A 867      65.390  40.840  52.220  1.00  0.00           C
ATOM   3428  HA  THR A 867      66.470  40.820  52.240  1.00  0.00           H
ATOM   3429  CB  THR A 867      64.820  42.210  52.000  1.00  0.00           C
ATOM   3430  HB  THR A 867      63.750  42.190  52.300  1.00  0.00           H
ATOM   3431  OG1 THR A 867      65.020  42.690  50.680  1.00  0.00           O
ATOM   3432  HG1 THR A 867      64.860  42.000  50.030  1.00  0.00           H
ATOM   3433  CG2 THR A 867      65.400  43.290  52.900  1.00  0.00           C
ATOM   3434 HG21 THR A 867      65.030  44.310  52.670  1.00  0.00           H
ATOM   3435 HG22 THR A 867      66.520  43.290  52.870  1.00  0.00           H
ATOM   3436 HG23 THR A 867      65.220  43.060  53.980  1.00  0.00           H
ATOM   3437  C   THR A 867      65.100  40.480  53.670  1.00  0.00           C
ATOM   3438  O   THR A 867      65.940  40.490  54.520  1.00  0.00           O
ATOM   3439  N   ILE A 868      63.820  40.060  54.020  1.00  0.00           N
ATOM   3440  HN  ILE A 868      63.060  40.290  53.430  1.00  0.00           H
ATOM   3441  CA  ILE A 868      63.550  39.650  55.410  1.00  0.00           C
ATOM   3442  HA  ILE A 868      63.860  40.470  56.030  1.00  0.00           H
ATOM   3443  CB  ILE A 868      62.060  39.350  55.620  1.00  0.00           C
ATOM   3444  HB  ILE A 868      61.930  38.450  54.980  1.00  0.00           H
ATOM   3445  CG2 ILE A 868      61.840  39.060  57.150  1.00  0.00           C
ATOM   3446 HG21 ILE A 868      61.910  40.080  57.600  1.00  0.00           H
ATOM   3447 HG22 ILE A 868      62.620  38.360  57.500  1.00  0.00           H
ATOM   3448 HG23 ILE A 868      60.830  38.630  57.350  1.00  0.00           H
ATOM   3449  CG1 ILE A 868      61.140  40.500  55.160  1.00  0.00           C
ATOM   3450 HG11 ILE A 868      61.600  41.050  54.320  1.00  0.00           H
ATOM   3451 HG12 ILE A 868      61.000  41.240  55.970  1.00  0.00           H
ATOM   3452  CD  ILE A 868      59.720  39.900  54.920  1.00  0.00           C
ATOM   3453  HD1 ILE A 868      59.560  39.240  55.810  1.00  0.00           H
ATOM   3454  HD2 ILE A 868      59.540  39.310  54.000  1.00  0.00           H
ATOM   3455  HD3 ILE A 868      58.880  40.640  54.950  1.00  0.00           H
ATOM   3456  C   ILE A 868      64.390  38.400  55.860  1.00  0.00           C
ATOM   3457  O   ILE A 868      65.110  38.490  56.830  1.00  0.00           O
ATOM   3458  N   VAL A 869      64.370  37.370  55.040  1.00  0.00           N
ATOM   3459  HN  VAL A 869      63.780  37.550  54.250  1.00  0.00           H
ATOM   3460  CA  VAL A 869      65.190  36.190  55.060  1.00  0.00           C
ATOM   3461  HA  VAL A 869      64.880  35.640  55.940  1.00  0.00           H
ATOM   3462  CB  VAL A 869      65.010  35.170  53.870  1.00  0.00           C
ATOM   3463  HB  VAL A 869      64.870  35.720  52.910  1.00  0.00           H
ATOM   3464  CG1 VAL A 869      66.240  34.240  53.710  1.00  0.00           C
ATOM   3465 HG11 VAL A 869      65.980  33.370  53.060  1.00  0.00           H
ATOM   3466 HG12 VAL A 869      66.560  33.810  54.680  1.00  0.00           H
ATOM   3467 HG13 VAL A 869      67.120  34.790  53.310  1.00  0.00           H
ATOM   3468  CG2 VAL A 869      63.700  34.410  54.080  1.00  0.00           C
ATOM   3469 HG21 VAL A 869      62.820  35.070  53.930  1.00  0.00           H
ATOM   3470 HG22 VAL A 869      63.590  34.140  55.160  1.00  0.00           H
ATOM   3471 HG23 VAL A 869      63.540  33.480  53.500  1.00  0.00           H
ATOM   3472  C   VAL A 869      66.660  36.480  55.380  1.00  0.00           C
ATOM   3473  O   VAL A 869      67.190  36.040  56.410  1.00  0.00           O
ATOM   3474  N   ILE A 870      67.390  37.220  54.550  1.00  0.00           N
ATOM   3475  HN  ILE A 870      66.960  37.670  53.760  1.00  0.00           H
ATOM   3476  CA  ILE A 870      68.770  37.570  54.660  1.00  0.00           C
ATOM   3477  HA  ILE A 870      69.370  36.680  54.810  1.00  0.00           H
ATOM   3478  CB  ILE A 870      69.400  38.180  53.420  1.00  0.00           C
ATOM   3479  HB  ILE A 870      68.950  39.170  53.250  1.00  0.00           H
ATOM   3480  CG2 ILE A 870      70.870  38.410  53.840  1.00  0.00           C
ATOM   3481 HG21 ILE A 870      70.900  39.140  54.680  1.00  0.00           H
ATOM   3482 HG22 ILE A 870      71.390  38.850  52.960  1.00  0.00           H
ATOM   3483 HG23 ILE A 870      71.420  37.530  54.210  1.00  0.00           H
ATOM   3484  CG1 ILE A 870      69.300  37.240  52.240  1.00  0.00           C
ATOM   3485 HG11 ILE A 870      68.330  36.720  52.180  1.00  0.00           H
ATOM   3486 HG12 ILE A 870      70.070  36.450  52.130  1.00  0.00           H
ATOM   3487  CD  ILE A 870      69.270  37.970  50.850  1.00  0.00           C
ATOM   3488  HD1 ILE A 870      68.940  37.330  50.000  1.00  0.00           H
ATOM   3489  HD2 ILE A 870      70.260  38.390  50.580  1.00  0.00           H
ATOM   3490  HD3 ILE A 870      68.540  38.790  50.960  1.00  0.00           H
ATOM   3491  C   ILE A 870      69.020  38.250  56.000  1.00  0.00           C
ATOM   3492  O   ILE A 870      69.850  37.760  56.800  1.00  0.00           O
ATOM   3493  N   MET A 871      68.210  39.270  56.390  1.00  0.00           N
ATOM   3494  HN  MET A 871      67.440  39.510  55.800  1.00  0.00           H
ATOM   3495  CA  MET A 871      68.310  39.960  57.640  1.00  0.00           C
ATOM   3496  HA  MET A 871      69.300  40.380  57.680  1.00  0.00           H
ATOM   3497  CB  MET A 871      67.340  41.140  57.690  1.00  0.00           C
ATOM   3498  HB1 MET A 871      67.490  41.630  58.680  1.00  0.00           H
ATOM   3499  HB2 MET A 871      66.310  40.730  57.600  1.00  0.00           H
ATOM   3500  CG  MET A 871      67.670  42.240  56.650  1.00  0.00           C
ATOM   3501  HG1 MET A 871      66.930  43.070  56.560  1.00  0.00           H
ATOM   3502  HG2 MET A 871      67.740  41.820  55.630  1.00  0.00           H
ATOM   3503  SD  MET A 871      69.230  43.180  57.020  1.00  0.00           S
ATOM   3504  CE  MET A 871      69.270  43.980  55.420  1.00  0.00           C
ATOM   3505  HE1 MET A 871      69.190  45.080  55.570  1.00  0.00           H
ATOM   3506  HE2 MET A 871      68.440  43.720  54.730  1.00  0.00           H
ATOM   3507  HE3 MET A 871      70.220  43.680  54.940  1.00  0.00           H
ATOM   3508  C   MET A 871      68.150  39.130  58.880  1.00  0.00           C
ATOM   3509  O   MET A 871      68.940  39.210  59.790  1.00  0.00           O
ATOM   3510  N   VAL A 872      67.160  38.250  58.880  1.00  0.00           N
ATOM   3511  HN  VAL A 872      66.440  38.250  58.190  1.00  0.00           H
ATOM   3512  CA  VAL A 872      67.010  37.270  60.010  1.00  0.00           C
ATOM   3513  HA  VAL A 872      67.190  37.840  60.920  1.00  0.00           H
ATOM   3514  CB  VAL A 872      65.590  36.680  60.210  1.00  0.00           C
ATOM   3515  HB  VAL A 872      65.620  36.120  61.180  1.00  0.00           H
ATOM   3516  CG1 VAL A 872      64.520  37.770  60.410  1.00  0.00           C
ATOM   3517 HG11 VAL A 872      65.010  38.510  61.090  1.00  0.00           H
ATOM   3518 HG12 VAL A 872      63.550  37.360  60.740  1.00  0.00           H
ATOM   3519 HG13 VAL A 872      64.360  38.180  59.400  1.00  0.00           H
ATOM   3520  CG2 VAL A 872      65.200  35.640  59.150  1.00  0.00           C
ATOM   3521 HG21 VAL A 872      64.280  35.100  59.470  1.00  0.00           H
ATOM   3522 HG22 VAL A 872      65.920  34.850  58.870  1.00  0.00           H
ATOM   3523 HG23 VAL A 872      65.050  36.090  58.140  1.00  0.00           H
ATOM   3524  C   VAL A 872      67.980  36.200  60.100  1.00  0.00           C
ATOM   3525  O   VAL A 872      68.420  35.750  61.180  1.00  0.00           O
ATOM   3526  N   THR A 873      68.560  35.820  58.900  1.00  0.00           N
ATOM   3527  HN  THR A 873      68.130  36.260  58.120  1.00  0.00           H
ATOM   3528  CA  THR A 873      69.800  34.910  58.850  1.00  0.00           C
ATOM   3529  HA  THR A 873      69.670  33.970  59.370  1.00  0.00           H
ATOM   3530  CB  THR A 873      70.330  34.470  57.460  1.00  0.00           C
ATOM   3531  HB  THR A 873      70.620  35.370  56.890  1.00  0.00           H
ATOM   3532  OG1 THR A 873      69.320  33.990  56.690  1.00  0.00           O
ATOM   3533  HG1 THR A 873      68.930  34.820  56.400  1.00  0.00           H
ATOM   3534  CG2 THR A 873      71.420  33.360  57.590  1.00  0.00           C
ATOM   3535 HG21 THR A 873      72.200  33.610  58.350  1.00  0.00           H
ATOM   3536 HG22 THR A 873      71.880  33.220  56.590  1.00  0.00           H
ATOM   3537 HG23 THR A 873      70.910  32.450  57.950  1.00  0.00           H
ATOM   3538  C   THR A 873      71.110  35.500  59.410  1.00  0.00           C
ATOM   3539  O   THR A 873      71.640  34.950  60.410  1.00  0.00           O
ATOM   3540  N   ILE A 874      71.390  36.720  59.010  1.00  0.00           N
ATOM   3541  HN  ILE A 874      70.970  37.060  58.180  1.00  0.00           H
ATOM   3542  CA  ILE A 874      72.340  37.560  59.720  1.00  0.00           C
ATOM   3543  HA  ILE A 874      73.300  37.090  59.600  1.00  0.00           H
ATOM   3544  CB  ILE A 874      72.460  39.030  59.140  1.00  0.00           C
ATOM   3545  HB  ILE A 874      71.450  39.510  59.180  1.00  0.00           H
ATOM   3546  CG2 ILE A 874      73.340  39.980  59.990  1.00  0.00           C
ATOM   3547 HG21 ILE A 874      74.390  39.620  59.970  1.00  0.00           H
ATOM   3548 HG22 ILE A 874      73.030  40.020  61.060  1.00  0.00           H
ATOM   3549 HG23 ILE A 874      73.270  40.990  59.540  1.00  0.00           H
ATOM   3550  CG1 ILE A 874      72.920  39.120  57.650  1.00  0.00           C
ATOM   3551 HG11 ILE A 874      72.880  40.180  57.340  1.00  0.00           H
ATOM   3552 HG12 ILE A 874      72.160  38.580  57.040  1.00  0.00           H
ATOM   3553  CD  ILE A 874      74.300  38.620  57.410  1.00  0.00           C
ATOM   3554  HD1 ILE A 874      75.000  39.290  57.950  1.00  0.00           H
ATOM   3555  HD2 ILE A 874      74.630  38.600  56.350  1.00  0.00           H
ATOM   3556  HD3 ILE A 874      74.400  37.640  57.940  1.00  0.00           H
ATOM   3557  C   ILE A 874      72.160  37.680  61.270  1.00  0.00           C
ATOM   3558  O   ILE A 874      73.120  37.460  62.060  1.00  0.00           O
ATOM   3559  N   ASP A 875      70.950  37.960  61.840  1.00  0.00           N
ATOM   3560  HN  ASP A 875      70.170  38.110  61.240  1.00  0.00           H
ATOM   3561  CA  ASP A 875      70.610  37.870  63.240  1.00  0.00           C
ATOM   3562  HA  ASP A 875      71.200  38.630  63.730  1.00  0.00           H
ATOM   3563  CB  ASP A 875      69.120  38.200  63.400  1.00  0.00           C
ATOM   3564  HB1 ASP A 875      68.470  37.350  63.130  1.00  0.00           H
ATOM   3565  HB2 ASP A 875      68.890  39.050  62.720  1.00  0.00           H
ATOM   3566  CG  ASP A 875      68.750  38.680  64.780  1.00  0.00           C
ATOM   3567  OD1 ASP A 875      69.590  38.540  65.680  1.00  0.00           O
ATOM   3568  OD2 ASP A 875      67.560  39.090  65.000  1.00  0.00           O
ATOM   3569  C   ASP A 875      70.920  36.550  63.900  1.00  0.00           C
ATOM   3570  O   ASP A 875      71.680  36.400  64.870  1.00  0.00           O
ATOM   3571  N   TYR A 876      70.450  35.450  63.360  1.00  0.00           N
ATOM   3572  HN  TYR A 876      69.860  35.580  62.570  1.00  0.00           H
ATOM   3573  CA  TYR A 876      70.830  34.090  63.800  1.00  0.00           C
ATOM   3574  HA  TYR A 876      70.550  33.890  64.820  1.00  0.00           H
ATOM   3575  CB  TYR A 876      70.000  33.050  63.050  1.00  0.00           C
ATOM   3576  HB1 TYR A 876      69.810  33.490  62.050  1.00  0.00           H
ATOM   3577  HB2 TYR A 876      69.040  33.060  63.630  1.00  0.00           H
ATOM   3578  CG  TYR A 876      70.590  31.640  62.870  1.00  0.00           C
ATOM   3579  CD1 TYR A 876      71.100  31.090  61.650  1.00  0.00           C
ATOM   3580  HD1 TYR A 876      71.150  31.770  60.810  1.00  0.00           H
ATOM   3581  CE1 TYR A 876      71.660  29.820  61.600  1.00  0.00           C
ATOM   3582  HE1 TYR A 876      72.020  29.470  60.630  1.00  0.00           H
ATOM   3583  CZ  TYR A 876      71.660  29.000  62.760  1.00  0.00           C
ATOM   3584  OH  TYR A 876      72.180  27.730  62.790  1.00  0.00           O
ATOM   3585  HH  TYR A 876      71.810  27.410  63.610  1.00  0.00           H
ATOM   3586  CD2 TYR A 876      70.620  30.780  63.990  1.00  0.00           C
ATOM   3587  HD2 TYR A 876      70.320  31.050  64.990  1.00  0.00           H
ATOM   3588  CE2 TYR A 876      71.190  29.520  63.900  1.00  0.00           C
ATOM   3589  HE2 TYR A 876      71.210  28.910  64.780  1.00  0.00           H
ATOM   3590  C   TYR A 876      72.420  33.840  63.780  1.00  0.00           C
ATOM   3591  O   TYR A 876      72.960  33.360  64.730  1.00  0.00           O
ATOM   3592  N   LEU A 877      73.080  34.140  62.650  1.00  0.00           N
ATOM   3593  HN  LEU A 877      72.650  34.330  61.780  1.00  0.00           H
ATOM   3594  CA  LEU A 877      74.530  34.180  62.600  1.00  0.00           C
ATOM   3595  HA  LEU A 877      74.940  33.180  62.660  1.00  0.00           H
ATOM   3596  CB  LEU A 877      74.990  34.570  61.130  1.00  0.00           C
ATOM   3597  HB1 LEU A 877      76.100  34.480  61.100  1.00  0.00           H
ATOM   3598  HB2 LEU A 877      74.810  35.650  60.910  1.00  0.00           H
ATOM   3599  CG  LEU A 877      74.560  33.660  60.030  1.00  0.00           C
ATOM   3600  HG  LEU A 877      73.450  33.620  60.110  1.00  0.00           H
ATOM   3601  CD1 LEU A 877      74.800  34.290  58.580  1.00  0.00           C
ATOM   3602 HD11 LEU A 877      74.320  35.290  58.510  1.00  0.00           H
ATOM   3603 HD12 LEU A 877      74.460  33.600  57.770  1.00  0.00           H
ATOM   3604 HD13 LEU A 877      75.890  34.460  58.470  1.00  0.00           H
ATOM   3605  CD2 LEU A 877      75.140  32.270  60.100  1.00  0.00           C
ATOM   3606 HD21 LEU A 877      74.690  31.580  59.360  1.00  0.00           H
ATOM   3607 HD22 LEU A 877      74.880  31.980  61.140  1.00  0.00           H
ATOM   3608 HD23 LEU A 877      76.230  32.290  59.930  1.00  0.00           H
ATOM   3609  C   LEU A 877      75.330  35.050  63.640  1.00  0.00           C
ATOM   3610  O   LEU A 877      76.300  34.520  64.200  1.00  0.00           O
ATOM   3611  N   VAL A 878      74.930  36.340  63.980  1.00  0.00           N
ATOM   3612  HN  VAL A 878      74.150  36.650  63.430  1.00  0.00           H
ATOM   3613  CA  VAL A 878      75.820  37.130  64.780  1.00  0.00           C
ATOM   3614  HA  VAL A 878      76.350  36.480  65.450  1.00  0.00           H
ATOM   3615  CB  VAL A 878      76.840  37.870  63.850  1.00  0.00           C
ATOM   3616  HB  VAL A 878      77.310  37.070  63.230  1.00  0.00           H
ATOM   3617  CG1 VAL A 878      76.010  38.860  63.020  1.00  0.00           C
ATOM   3618 HG11 VAL A 878      75.330  38.340  62.310  1.00  0.00           H
ATOM   3619 HG12 VAL A 878      76.670  39.430  62.340  1.00  0.00           H
ATOM   3620 HG13 VAL A 878      75.420  39.570  63.630  1.00  0.00           H
ATOM   3621  CG2 VAL A 878      77.870  38.660  64.710  1.00  0.00           C
ATOM   3622 HG21 VAL A 878      77.310  39.490  65.200  1.00  0.00           H
ATOM   3623 HG22 VAL A 878      78.680  39.140  64.110  1.00  0.00           H
ATOM   3624 HG23 VAL A 878      78.250  37.920  65.440  1.00  0.00           H
ATOM   3625  C   VAL A 878      74.980  38.070  65.640  1.00  0.00           C
ATOM   3626  O   VAL A 878      75.420  38.850  66.540  1.00  0.00           O
ATOM   3627  N   GLY A 879      73.670  38.030  65.550  1.00  0.00           N
ATOM   3628  HN  GLY A 879      73.210  37.290  65.070  1.00  0.00           H
ATOM   3629  CA  GLY A 879      72.800  38.820  66.480  1.00  0.00           C
ATOM   3630  HA1 GLY A 879      73.220  38.870  67.470  1.00  0.00           H
ATOM   3631  HA2 GLY A 879      71.840  38.320  66.470  1.00  0.00           H
ATOM   3632  C   GLY A 879      72.640  40.170  65.840  1.00  0.00           C
ATOM   3633  O   GLY A 879      73.600  40.940  65.720  1.00  0.00           O
ATOM   3634  N   VAL A 880      71.410  40.650  65.580  1.00  0.00           N
ATOM   3635  HN  VAL A 880      70.660  40.010  65.670  1.00  0.00           H
ATOM   3636  CA  VAL A 880      71.110  42.060  65.240  1.00  0.00           C
ATOM   3637  HA  VAL A 880      71.910  42.750  65.420  1.00  0.00           H
ATOM   3638  CB  VAL A 880      70.630  42.080  63.790  1.00  0.00           C
ATOM   3639  HB  VAL A 880      69.820  41.310  63.760  1.00  0.00           H
ATOM   3640  CG1 VAL A 880      70.070  43.490  63.430  1.00  0.00           C
ATOM   3641 HG11 VAL A 880      69.600  43.440  62.420  1.00  0.00           H
ATOM   3642 HG12 VAL A 880      70.920  44.180  63.350  1.00  0.00           H
ATOM   3643 HG13 VAL A 880      69.380  43.840  64.220  1.00  0.00           H
ATOM   3644  CG2 VAL A 880      71.730  41.640  62.790  1.00  0.00           C
ATOM   3645 HG21 VAL A 880      71.950  40.560  62.840  1.00  0.00           H
ATOM   3646 HG22 VAL A 880      72.630  42.230  63.110  1.00  0.00           H
ATOM   3647 HG23 VAL A 880      71.420  41.920  61.760  1.00  0.00           H
ATOM   3648  C   VAL A 880      69.940  42.520  66.190  1.00  0.00           C
ATOM   3649  O   VAL A 880      68.780  42.210  65.890  1.00  0.00           O
ATOM   3650  N   PRO A 881      70.150  43.230  67.330  1.00  0.00           N
ATOM   3651  CD  PRO A 881      71.480  43.460  67.850  1.00  0.00           C
ATOM   3652  HD1 PRO A 881      72.000  44.210  67.210  1.00  0.00           H
ATOM   3653  HD2 PRO A 881      72.120  42.560  67.900  1.00  0.00           H
ATOM   3654  CA  PRO A 881      69.160  44.020  68.010  1.00  0.00           C
ATOM   3655  HA  PRO A 881      68.550  43.310  68.560  1.00  0.00           H
ATOM   3656  CB  PRO A 881      69.990  44.980  68.930  1.00  0.00           C
ATOM   3657  HB1 PRO A 881      69.420  45.160  69.870  1.00  0.00           H
ATOM   3658  HB2 PRO A 881      70.350  45.850  68.360  1.00  0.00           H
ATOM   3659  CG  PRO A 881      71.220  44.100  69.230  1.00  0.00           C
ATOM   3660  HG1 PRO A 881      72.060  44.610  69.740  1.00  0.00           H
ATOM   3661  HG2 PRO A 881      70.950  43.300  69.950  1.00  0.00           H
ATOM   3662  C   PRO A 881      68.130  44.820  67.250  1.00  0.00           C
ATOM   3663  O   PRO A 881      68.390  45.540  66.270  1.00  0.00           O
ATOM   3664  N   SER A 882      66.880  44.750  67.760  1.00  0.00           N
ATOM   3665  HN  SER A 882      66.870  44.190  68.590  1.00  0.00           H
ATOM   3666  CA  SER A 882      65.640  45.180  67.200  1.00  0.00           C
ATOM   3667  HA  SER A 882      65.630  46.220  67.490  1.00  0.00           H
ATOM   3668  CB  SER A 882      65.550  45.100  65.620  1.00  0.00           C
ATOM   3669  HB1 SER A 882      64.480  45.060  65.320  1.00  0.00           H
ATOM   3670  HB2 SER A 882      66.070  44.140  65.430  1.00  0.00           H
ATOM   3671  OG  SER A 882      66.110  46.280  64.980  1.00  0.00           O
ATOM   3672  HG1 SER A 882      67.060  46.150  65.020  1.00  0.00           H
ATOM   3673  C   SER A 882      64.330  44.480  67.800  1.00  0.00           C
ATOM   3674  O   SER A 882      64.430  43.270  67.820  1.00  0.00           O
ATOM   3675  N   PRO A 883      63.280  45.200  68.170  1.00  0.00           N
ATOM   3676  CD  PRO A 883      63.180  46.610  67.810  1.00  0.00           C
ATOM   3677  HD1 PRO A 883      63.820  47.010  66.980  1.00  0.00           H
ATOM   3678  HD2 PRO A 883      63.410  47.220  68.690  1.00  0.00           H
ATOM   3679  CA  PRO A 883      61.890  44.620  68.390  1.00  0.00           C
ATOM   3680  HA  PRO A 883      61.830  44.010  69.280  1.00  0.00           H
ATOM   3681  CB  PRO A 883      60.990  45.800  68.400  1.00  0.00           C
ATOM   3682  HB1 PRO A 883      60.880  46.230  69.420  1.00  0.00           H
ATOM   3683  HB2 PRO A 883      59.960  45.570  68.030  1.00  0.00           H
ATOM   3684  CG  PRO A 883      61.700  46.830  67.440  1.00  0.00           C
ATOM   3685  HG1 PRO A 883      61.590  46.470  66.390  1.00  0.00           H
ATOM   3686  HG2 PRO A 883      61.520  47.910  67.620  1.00  0.00           H
ATOM   3687  C   PRO A 883      61.460  43.660  67.270  1.00  0.00           C
ATOM   3688  O   PRO A 883      61.730  43.950  66.100  1.00  0.00           O
ATOM   3689  N   LYS A 884      60.730  42.590  67.560  1.00  0.00           N
ATOM   3690  HN  LYS A 884      60.490  42.450  68.520  1.00  0.00           H
ATOM   3691  CA  LYS A 884      60.340  41.570  66.600  1.00  0.00           C
ATOM   3692  HA  LYS A 884      60.670  41.890  65.630  1.00  0.00           H
ATOM   3693  CB  LYS A 884      60.680  40.060  67.020  1.00  0.00           C
ATOM   3694  HB1 LYS A 884      60.410  39.280  66.300  1.00  0.00           H
ATOM   3695  HB2 LYS A 884      60.100  39.760  67.910  1.00  0.00           H
ATOM   3696  CG  LYS A 884      62.160  39.830  67.190  1.00  0.00           C
ATOM   3697  HG1 LYS A 884      62.220  38.730  67.270  1.00  0.00           H
ATOM   3698  HG2 LYS A 884      62.440  40.210  68.200  1.00  0.00           H
ATOM   3699  CD  LYS A 884      62.990  40.500  66.050  1.00  0.00           C
ATOM   3700  HD1 LYS A 884      62.860  41.590  66.290  1.00  0.00           H
ATOM   3701  HD2 LYS A 884      62.500  40.420  65.060  1.00  0.00           H
ATOM   3702  CE  LYS A 884      64.490  40.220  65.880  1.00  0.00           C
ATOM   3703  HE1 LYS A 884      64.970  40.470  66.860  1.00  0.00           H
ATOM   3704  HE2 LYS A 884      64.870  40.900  65.100  1.00  0.00           H
ATOM   3705  NZ  LYS A 884      64.880  38.800  65.580  1.00  0.00           N
ATOM   3706  HZ1 LYS A 884      64.690  38.220  66.430  1.00  0.00           H
ATOM   3707  HZ2 LYS A 884      65.910  38.780  65.430  1.00  0.00           H
ATOM   3708  HZ3 LYS A 884      64.410  38.400  64.740  1.00  0.00           H
ATOM   3709  C   LYS A 884      58.890  41.650  66.630  1.00  0.00           C
ATOM   3710  O   LYS A 884      58.210  41.890  67.680  1.00  0.00           O
ATOM   3711  N   LEU A 885      58.230  41.490  65.520  1.00  0.00           N
ATOM   3712  HN  LEU A 885      58.680  41.380  64.640  1.00  0.00           H
ATOM   3713  CA  LEU A 885      56.750  41.490  65.320  1.00  0.00           C
ATOM   3714  HA  LEU A 885      56.440  42.500  65.530  1.00  0.00           H
ATOM   3715  CB  LEU A 885      56.460  41.000  63.910  1.00  0.00           C
ATOM   3716  HB1 LEU A 885      57.060  40.070  63.810  1.00  0.00           H
ATOM   3717  HB2 LEU A 885      56.890  41.610  63.090  1.00  0.00           H
ATOM   3718  CG  LEU A 885      55.010  40.730  63.490  1.00  0.00           C
ATOM   3719  HG  LEU A 885      54.650  39.990  64.230  1.00  0.00           H
ATOM   3720  CD1 LEU A 885      54.100  41.940  63.470  1.00  0.00           C
ATOM   3721 HD11 LEU A 885      53.760  42.130  64.510  1.00  0.00           H
ATOM   3722 HD12 LEU A 885      53.170  41.740  62.890  1.00  0.00           H
ATOM   3723 HD13 LEU A 885      54.640  42.830  63.090  1.00  0.00           H
ATOM   3724  CD2 LEU A 885      55.000  40.120  62.130  1.00  0.00           C
ATOM   3725 HD21 LEU A 885      55.590  39.220  61.850  1.00  0.00           H
ATOM   3726 HD22 LEU A 885      55.400  40.850  61.390  1.00  0.00           H
ATOM   3727 HD23 LEU A 885      53.970  39.890  61.800  1.00  0.00           H
ATOM   3728  C   LEU A 885      55.890  40.690  66.410  1.00  0.00           C
ATOM   3729  O   LEU A 885      55.930  39.420  66.410  1.00  0.00           O
ATOM   3730  N   HSD A 886      54.950  41.320  67.180  1.00  0.00           N
ATOM   3731  HN  HSD A 886      54.910  42.320  67.100  1.00  0.00           H
ATOM   3732  CA  HSD A 886      54.000  40.600  68.020  1.00  0.00           C
ATOM   3733  HA  HSD A 886      54.530  39.850  68.580  1.00  0.00           H
ATOM   3734  CB  HSD A 886      53.330  41.530  69.120  1.00  0.00           C
ATOM   3735  HB1 HSD A 886      52.460  41.010  69.560  1.00  0.00           H
ATOM   3736  HB2 HSD A 886      52.980  42.500  68.700  1.00  0.00           H
ATOM   3737  ND1 HSD A 886      53.850  42.700  71.140  1.00  0.00           N
ATOM   3738  HD1 HSD A 886      52.980  43.190  71.210  1.00  0.00           H
ATOM   3739  CG  HSD A 886      54.250  41.850  70.160  1.00  0.00           C
ATOM   3740  CE1 HSD A 886      54.930  42.920  71.930  1.00  0.00           C
ATOM   3741  HE1 HSD A 886      54.850  43.490  72.850  1.00  0.00           H
ATOM   3742  NE2 HSD A 886      56.070  42.320  71.430  1.00  0.00           N
ATOM   3743  CD2 HSD A 886      55.580  41.700  70.310  1.00  0.00           C
ATOM   3744  HD2 HSD A 886      56.250  41.100  69.690  1.00  0.00           H
ATOM   3745  C   HSD A 886      52.860  39.950  67.170  1.00  0.00           C
ATOM   3746  O   HSD A 886      52.120  40.660  66.510  1.00  0.00           O
ATOM   3747  N   VAL A 887      52.680  38.640  67.280  1.00  0.00           N
ATOM   3748  HN  VAL A 887      53.300  38.130  67.880  1.00  0.00           H
ATOM   3749  CA  VAL A 887      51.550  37.910  66.800  1.00  0.00           C
ATOM   3750  HA  VAL A 887      50.790  38.620  66.500  1.00  0.00           H
ATOM   3751  CB  VAL A 887      51.790  37.060  65.490  1.00  0.00           C
ATOM   3752  HB  VAL A 887      50.910  36.410  65.300  1.00  0.00           H
ATOM   3753  CG1 VAL A 887      52.020  38.020  64.320  1.00  0.00           C
ATOM   3754 HG11 VAL A 887      51.310  38.880  64.350  1.00  0.00           H
ATOM   3755 HG12 VAL A 887      51.890  37.670  63.290  1.00  0.00           H
ATOM   3756 HG13 VAL A 887      53.020  38.510  64.350  1.00  0.00           H
ATOM   3757  CG2 VAL A 887      52.940  36.020  65.640  1.00  0.00           C
ATOM   3758 HG21 VAL A 887      52.940  35.460  66.600  1.00  0.00           H
ATOM   3759 HG22 VAL A 887      53.910  36.570  65.580  1.00  0.00           H
ATOM   3760 HG23 VAL A 887      52.960  35.290  64.800  1.00  0.00           H
ATOM   3761  C   VAL A 887      51.010  37.060  67.920  1.00  0.00           C
ATOM   3762  O   VAL A 887      51.760  36.480  68.740  1.00  0.00           O
ATOM   3763  N   PRO A 888      49.680  36.970  68.080  1.00  0.00           N
ATOM   3764  CD  PRO A 888      48.660  37.710  67.350  1.00  0.00           C
ATOM   3765  HD1 PRO A 888      48.830  37.610  66.250  1.00  0.00           H
ATOM   3766  HD2 PRO A 888      48.730  38.760  67.700  1.00  0.00           H
ATOM   3767  CA  PRO A 888      49.010  36.070  69.090  1.00  0.00           C
ATOM   3768  HA  PRO A 888      49.600  36.050  70.000  1.00  0.00           H
ATOM   3769  CB  PRO A 888      47.600  36.700  69.230  1.00  0.00           C
ATOM   3770  HB1 PRO A 888      47.930  37.600  69.780  1.00  0.00           H
ATOM   3771  HB2 PRO A 888      46.830  36.250  69.890  1.00  0.00           H
ATOM   3772  CG  PRO A 888      47.310  37.180  67.810  1.00  0.00           C
ATOM   3773  HG1 PRO A 888      46.900  36.280  67.290  1.00  0.00           H
ATOM   3774  HG2 PRO A 888      46.580  38.030  67.810  1.00  0.00           H
ATOM   3775  C   PRO A 888      49.070  34.630  68.500  1.00  0.00           C
ATOM   3776  O   PRO A 888      49.230  34.500  67.290  1.00  0.00           O
ATOM   3777  N   GLU A 889      48.950  33.580  69.380  1.00  0.00           N
ATOM   3778  HN  GLU A 889      48.870  33.790  70.360  1.00  0.00           H
ATOM   3779  CA  GLU A 889      49.230  32.220  69.040  1.00  0.00           C
ATOM   3780  HA  GLU A 889      49.320  32.020  67.980  1.00  0.00           H
ATOM   3781  CB  GLU A 889      50.470  31.760  69.790  1.00  0.00           C
ATOM   3782  HB1 GLU A 889      50.690  30.670  69.700  1.00  0.00           H
ATOM   3783  HB2 GLU A 889      50.290  31.800  70.890  1.00  0.00           H
ATOM   3784  CG  GLU A 889      51.750  32.560  69.370  1.00  0.00           C
ATOM   3785  HG1 GLU A 889      51.580  33.640  69.210  1.00  0.00           H
ATOM   3786  HG2 GLU A 889      52.090  32.190  68.370  1.00  0.00           H
ATOM   3787  CD  GLU A 889      52.930  32.350  70.260  1.00  0.00           C
ATOM   3788  OE1 GLU A 889      53.170  33.290  71.070  1.00  0.00           O
ATOM   3789  OE2 GLU A 889      53.700  31.360  70.200  1.00  0.00           O
ATOM   3790  C   GLU A 889      48.130  31.280  69.370  1.00  0.00           C
ATOM   3791  O   GLU A 889      47.260  31.640  70.160  1.00  0.00           O
ATOM   3792  N   LYS A 890      47.980  30.070  68.740  1.00  0.00           N
ATOM   3793  HN  LYS A 890      48.710  29.860  68.100  1.00  0.00           H
ATOM   3794  CA  LYS A 890      46.910  29.070  68.930  1.00  0.00           C
ATOM   3795  HA  LYS A 890      47.010  28.400  68.080  1.00  0.00           H
ATOM   3796  CB  LYS A 890      46.930  28.320  70.300  1.00  0.00           C
ATOM   3797  HB1 LYS A 890      46.250  27.440  70.260  1.00  0.00           H
ATOM   3798  HB2 LYS A 890      46.510  29.030  71.030  1.00  0.00           H
ATOM   3799  CG  LYS A 890      48.370  27.960  70.680  1.00  0.00           C
ATOM   3800  HG1 LYS A 890      48.870  28.910  70.920  1.00  0.00           H
ATOM   3801  HG2 LYS A 890      48.880  27.530  69.790  1.00  0.00           H
ATOM   3802  CD  LYS A 890      48.410  27.020  71.860  1.00  0.00           C
ATOM   3803  HD1 LYS A 890      49.510  26.900  71.990  1.00  0.00           H
ATOM   3804  HD2 LYS A 890      48.020  25.980  71.770  1.00  0.00           H
ATOM   3805  CE  LYS A 890      47.840  27.540  73.230  1.00  0.00           C
ATOM   3806  HE1 LYS A 890      47.910  26.730  73.980  1.00  0.00           H
ATOM   3807  HE2 LYS A 890      46.790  27.900  73.070  1.00  0.00           H
ATOM   3808  NZ  LYS A 890      48.530  28.720  73.660  1.00  0.00           N
ATOM   3809  HZ1 LYS A 890      48.390  29.000  74.660  1.00  0.00           H
ATOM   3810  HZ2 LYS A 890      48.250  29.610  73.210  1.00  0.00           H
ATOM   3811  HZ3 LYS A 890      49.560  28.720  73.580  1.00  0.00           H
ATOM   3812  C   LYS A 890      45.450  29.560  68.660  1.00  0.00           C
ATOM   3813  O   LYS A 890      44.480  29.200  69.370  1.00  0.00           O
ATOM   3814  N   PHE A 891      45.310  30.380  67.640  1.00  0.00           N
ATOM   3815  HN  PHE A 891      46.150  30.700  67.220  1.00  0.00           H
ATOM   3816  CA  PHE A 891      44.060  30.950  67.110  1.00  0.00           C
ATOM   3817  HA  PHE A 891      44.340  31.550  66.250  1.00  0.00           H
ATOM   3818  CB  PHE A 891      43.000  29.870  66.720  1.00  0.00           C
ATOM   3819  HB1 PHE A 891      42.590  29.480  67.680  1.00  0.00           H
ATOM   3820  HB2 PHE A 891      43.450  29.130  66.030  1.00  0.00           H
ATOM   3821  CG  PHE A 891      41.770  30.410  65.950  1.00  0.00           C
ATOM   3822  CD1 PHE A 891      40.460  30.190  66.540  1.00  0.00           C
ATOM   3823  HD1 PHE A 891      40.270  29.720  67.500  1.00  0.00           H
ATOM   3824  CE1 PHE A 891      39.390  30.680  65.810  1.00  0.00           C
ATOM   3825  HE1 PHE A 891      38.370  30.470  66.130  1.00  0.00           H
ATOM   3826  CZ  PHE A 891      39.500  31.230  64.510  1.00  0.00           C
ATOM   3827  HZ  PHE A 891      38.540  31.340  64.030  1.00  0.00           H
ATOM   3828  CD2 PHE A 891      41.860  31.110  64.740  1.00  0.00           C
ATOM   3829  HD2 PHE A 891      42.850  31.380  64.430  1.00  0.00           H
ATOM   3830  CE2 PHE A 891      40.760  31.510  64.000  1.00  0.00           C
ATOM   3831  HE2 PHE A 891      40.870  31.920  63.000  1.00  0.00           H
ATOM   3832  C   PHE A 891      43.410  32.000  68.070  1.00  0.00           C
ATOM   3833  O   PHE A 891      42.230  32.330  68.070  1.00  0.00           O
ATOM   3834  N   GLU A 892      44.210  32.670  68.940  1.00  0.00           N
ATOM   3835  HN  GLU A 892      45.190  32.460  68.960  1.00  0.00           H
ATOM   3836  CA  GLU A 892      43.780  33.900  69.660  1.00  0.00           C
ATOM   3837  HA  GLU A 892      42.820  33.630  70.080  1.00  0.00           H
ATOM   3838  CB  GLU A 892      44.740  34.270  70.770  1.00  0.00           C
ATOM   3839  HB1 GLU A 892      44.500  35.330  71.020  1.00  0.00           H
ATOM   3840  HB2 GLU A 892      45.770  34.340  70.380  1.00  0.00           H
ATOM   3841  CG  GLU A 892      44.720  33.330  71.940  1.00  0.00           C
ATOM   3842  HG1 GLU A 892      45.130  32.350  71.650  1.00  0.00           H
ATOM   3843  HG2 GLU A 892      43.650  33.190  72.250  1.00  0.00           H
ATOM   3844  CD  GLU A 892      45.530  33.970  73.120  1.00  0.00           C
ATOM   3845  OE1 GLU A 892      45.190  35.080  73.590  1.00  0.00           O
ATOM   3846  OE2 GLU A 892      46.530  33.350  73.600  1.00  0.00           O
ATOM   3847  C   GLU A 892      43.640  35.120  68.730  1.00  0.00           C
ATOM   3848  O   GLU A 892      44.590  35.270  67.910  1.00  0.00           O
ATOM   3849  N   PRO A 893      42.680  36.020  68.880  1.00  0.00           N
ATOM   3850  CD  PRO A 893      41.620  36.010  69.960  1.00  0.00           C
ATOM   3851  HD1 PRO A 893      42.110  35.710  70.910  1.00  0.00           H
ATOM   3852  HD2 PRO A 893      40.910  35.270  69.520  1.00  0.00           H
ATOM   3853  CA  PRO A 893      42.850  37.400  68.470  1.00  0.00           C
ATOM   3854  HA  PRO A 893      43.050  37.460  67.410  1.00  0.00           H
ATOM   3855  CB  PRO A 893      41.530  38.160  68.760  1.00  0.00           C
ATOM   3856  HB1 PRO A 893      40.740  37.920  68.030  1.00  0.00           H
ATOM   3857  HB2 PRO A 893      41.580  39.230  69.060  1.00  0.00           H
ATOM   3858  CG  PRO A 893      40.970  37.460  69.980  1.00  0.00           C
ATOM   3859  HG1 PRO A 893      41.270  38.030  70.890  1.00  0.00           H
ATOM   3860  HG2 PRO A 893      39.880  37.240  70.010  1.00  0.00           H
ATOM   3861  C   PRO A 893      44.040  38.130  69.100  1.00  0.00           C
ATOM   3862  O   PRO A 893      44.440  37.710  70.200  1.00  0.00           O
ATOM   3863  N   THR A 894      44.480  39.220  68.510  1.00  0.00           N
ATOM   3864  HN  THR A 894      44.040  39.420  67.640  1.00  0.00           H
ATOM   3865  CA  THR A 894      45.380  40.150  69.140  1.00  0.00           C
ATOM   3866  HA  THR A 894      46.280  39.600  69.400  1.00  0.00           H
ATOM   3867  CB  THR A 894      45.930  41.150  68.230  1.00  0.00           C
ATOM   3868  HB  THR A 894      45.100  41.880  68.080  1.00  0.00           H
ATOM   3869  OG1 THR A 894      46.260  40.660  66.920  1.00  0.00           O
ATOM   3870  HG1 THR A 894      45.470  40.550  66.390  1.00  0.00           H
ATOM   3871  CG2 THR A 894      47.210  41.910  68.790  1.00  0.00           C
ATOM   3872 HG21 THR A 894      47.400  42.850  68.220  1.00  0.00           H
ATOM   3873 HG22 THR A 894      48.090  41.270  68.530  1.00  0.00           H
ATOM   3874 HG23 THR A 894      47.100  42.080  69.870  1.00  0.00           H
ATOM   3875  C   THR A 894      44.770  40.730  70.430  1.00  0.00           C
ATOM   3876  O   THR A 894      45.410  40.720  71.530  1.00  0.00           O
ATOM   3877  N   HSD A 895      43.540  41.220  70.390  1.00  0.00           N
ATOM   3878  HN  HSD A 895      43.060  41.080  69.520  1.00  0.00           H
ATOM   3879  CA  HSD A 895      42.910  42.080  71.380  1.00  0.00           C
ATOM   3880  HA  HSD A 895      43.600  42.750  71.860  1.00  0.00           H
ATOM   3881  CB  HSD A 895      41.750  42.840  70.680  1.00  0.00           C
ATOM   3882  HB1 HSD A 895      41.250  42.120  70.000  1.00  0.00           H
ATOM   3883  HB2 HSD A 895      42.270  43.620  70.090  1.00  0.00           H
ATOM   3884  ND1 HSD A 895      41.160  44.290  72.540  1.00  0.00           N
ATOM   3885  HD1 HSD A 895      42.040  44.760  72.540  1.00  0.00           H
ATOM   3886  CG  HSD A 895      40.790  43.410  71.590  1.00  0.00           C
ATOM   3887  CE1 HSD A 895      40.030  44.850  73.090  1.00  0.00           C
ATOM   3888  HE1 HSD A 895      40.150  45.520  73.940  1.00  0.00           H
ATOM   3889  NE2 HSD A 895      38.960  44.270  72.580  1.00  0.00           N
ATOM   3890  CD2 HSD A 895      39.440  43.390  71.620  1.00  0.00           C
ATOM   3891  HD2 HSD A 895      38.700  43.020  70.910  1.00  0.00           H
ATOM   3892  C   HSD A 895      42.460  41.190  72.500  1.00  0.00           C
ATOM   3893  O   HSD A 895      41.770  40.210  72.220  1.00  0.00           O
ATOM   3894  N   PRO A 896      42.810  41.440  73.780  1.00  0.00           N
ATOM   3895  CD  PRO A 896      43.580  42.600  74.310  1.00  0.00           C
ATOM   3896  HD1 PRO A 896      42.990  43.530  74.140  1.00  0.00           H
ATOM   3897  HD2 PRO A 896      44.620  42.700  73.930  1.00  0.00           H
ATOM   3898  CA  PRO A 896      42.790  40.450  74.750  1.00  0.00           C
ATOM   3899  HA  PRO A 896      43.050  39.460  74.390  1.00  0.00           H
ATOM   3900  CB  PRO A 896      43.780  40.940  75.830  1.00  0.00           C
ATOM   3901  HB1 PRO A 896      44.780  40.550  75.630  1.00  0.00           H
ATOM   3902  HB2 PRO A 896      43.570  40.570  76.870  1.00  0.00           H
ATOM   3903  CG  PRO A 896      43.610  42.400  75.810  1.00  0.00           C
ATOM   3904  HG1 PRO A 896      42.710  42.680  76.390  1.00  0.00           H
ATOM   3905  HG2 PRO A 896      44.470  42.980  76.210  1.00  0.00           H
ATOM   3906  C   PRO A 896      41.380  40.330  75.380  1.00  0.00           C
ATOM   3907  O   PRO A 896      41.120  39.390  76.090  1.00  0.00           O
ATOM   3908  N   GLU A 897      40.470  41.240  75.160  1.00  0.00           N
ATOM   3909  HN  GLU A 897      40.680  41.950  74.470  1.00  0.00           H
ATOM   3910  CA  GLU A 897      39.290  41.390  76.080  1.00  0.00           C
ATOM   3911  HA  GLU A 897      39.580  41.160  77.090  1.00  0.00           H
ATOM   3912  CB  GLU A 897      38.860  42.840  76.000  1.00  0.00           C
ATOM   3913  HB1 GLU A 897      37.940  42.960  76.620  1.00  0.00           H
ATOM   3914  HB2 GLU A 897      38.680  42.920  74.910  1.00  0.00           H
ATOM   3915  CG  GLU A 897      39.950  43.890  76.370  1.00  0.00           C
ATOM   3916  HG1 GLU A 897      40.750  43.790  75.600  1.00  0.00           H
ATOM   3917  HG2 GLU A 897      40.290  43.510  77.370  1.00  0.00           H
ATOM   3918  CD  GLU A 897      39.480  45.320  76.460  1.00  0.00           C
ATOM   3919  OE1 GLU A 897      40.310  46.230  76.720  1.00  0.00           O
ATOM   3920  OE2 GLU A 897      38.270  45.630  76.260  1.00  0.00           O
ATOM   3921  C   GLU A 897      38.050  40.560  75.720  1.00  0.00           C
ATOM   3922  O   GLU A 897      37.300  40.170  76.530  1.00  0.00           O
ATOM   3923  N   ARG A 898      38.040  40.110  74.450  1.00  0.00           N
ATOM   3924  HN  ARG A 898      38.790  40.270  73.810  1.00  0.00           H
ATOM   3925  CA  ARG A 898      37.080  39.130  74.040  1.00  0.00           C
ATOM   3926  HA  ARG A 898      36.800  38.540  74.900  1.00  0.00           H
ATOM   3927  CB  ARG A 898      35.820  39.890  73.440  1.00  0.00           C
ATOM   3928  HB1 ARG A 898      35.360  40.510  74.240  1.00  0.00           H
ATOM   3929  HB2 ARG A 898      35.080  39.120  73.150  1.00  0.00           H
ATOM   3930  CG  ARG A 898      36.010  40.790  72.210  1.00  0.00           C
ATOM   3931  HG1 ARG A 898      36.710  40.280  71.520  1.00  0.00           H
ATOM   3932  HG2 ARG A 898      36.580  41.680  72.560  1.00  0.00           H
ATOM   3933  CD  ARG A 898      34.720  41.240  71.510  1.00  0.00           C
ATOM   3934  HD1 ARG A 898      34.060  41.870  72.150  1.00  0.00           H
ATOM   3935  HD2 ARG A 898      34.090  40.400  71.120  1.00  0.00           H
ATOM   3936  NE  ARG A 898      35.130  42.110  70.390  1.00  0.00           N
ATOM   3937  HE  ARG A 898      35.210  43.070  70.640  1.00  0.00           H
ATOM   3938  CZ  ARG A 898      35.580  41.770  69.180  1.00  0.00           C
ATOM   3939  NH1 ARG A 898      35.730  40.540  68.780  1.00  0.00           N
ATOM   3940 HH11 ARG A 898      36.200  40.330  67.930  1.00  0.00           H
ATOM   3941 HH12 ARG A 898      35.400  39.800  69.370  1.00  0.00           H
ATOM   3942  NH2 ARG A 898      36.030  42.790  68.450  1.00  0.00           N
ATOM   3943 HH21 ARG A 898      36.530  42.540  67.610  1.00  0.00           H
ATOM   3944 HH22 ARG A 898      36.070  43.690  68.860  1.00  0.00           H
ATOM   3945  C   ARG A 898      37.630  38.220  72.980  1.00  0.00           C
ATOM   3946  O   ARG A 898      38.770  38.280  72.540  1.00  0.00           O
ATOM   3947  N   GLY A 899      36.920  37.160  72.650  1.00  0.00           N
ATOM   3948  HN  GLY A 899      35.960  37.030  72.890  1.00  0.00           H
ATOM   3949  CA  GLY A 899      37.290  36.250  71.500  1.00  0.00           C
ATOM   3950  HA1 GLY A 899      36.530  35.470  71.600  1.00  0.00           H
ATOM   3951  HA2 GLY A 899      38.310  35.930  71.490  1.00  0.00           H
ATOM   3952  C   GLY A 899      36.890  36.860  70.210  1.00  0.00           C
ATOM   3953  O   GLY A 899      36.680  38.060  70.220  1.00  0.00           O
ATOM   3954  N   TRP A 900      36.770  36.030  69.130  1.00  0.00           N
ATOM   3955  HN  TRP A 900      36.850  35.050  69.270  1.00  0.00           H
ATOM   3956  CA  TRP A 900      36.500  36.560  67.770  1.00  0.00           C
ATOM   3957  HA  TRP A 900      37.250  37.320  67.610  1.00  0.00           H
ATOM   3958  CB  TRP A 900      36.710  35.390  66.750  1.00  0.00           C
ATOM   3959  HB1 TRP A 900      36.520  35.640  65.680  1.00  0.00           H
ATOM   3960  HB2 TRP A 900      36.070  34.520  66.980  1.00  0.00           H
ATOM   3961  CG  TRP A 900      38.100  34.850  66.700  1.00  0.00           C
ATOM   3962  CD1 TRP A 900      38.640  33.660  67.170  1.00  0.00           C
ATOM   3963  HD1 TRP A 900      38.160  32.800  67.610  1.00  0.00           H
ATOM   3964  NE1 TRP A 900      39.980  33.720  66.840  1.00  0.00           N
ATOM   3965  HE1 TRP A 900      40.540  32.930  66.690  1.00  0.00           H
ATOM   3966  CE2 TRP A 900      40.310  34.890  66.260  1.00  0.00           C
ATOM   3967  CD2 TRP A 900      39.110  35.690  66.200  1.00  0.00           C
ATOM   3968  CE3 TRP A 900      39.180  36.900  65.640  1.00  0.00           C
ATOM   3969  HE3 TRP A 900      38.310  37.470  65.360  1.00  0.00           H
ATOM   3970  CZ3 TRP A 900      40.330  37.310  64.990  1.00  0.00           C
ATOM   3971  HZ3 TRP A 900      40.260  38.290  64.510  1.00  0.00           H
ATOM   3972  CZ2 TRP A 900      41.470  35.290  65.680  1.00  0.00           C
ATOM   3973  HZ2 TRP A 900      42.400  34.730  65.610  1.00  0.00           H
ATOM   3974  CH2 TRP A 900      41.510  36.580  65.060  1.00  0.00           C
ATOM   3975  HH2 TRP A 900      42.490  36.850  64.710  1.00  0.00           H
ATOM   3976  C   TRP A 900      35.150  37.160  67.510  1.00  0.00           C
ATOM   3977  O   TRP A 900      35.080  38.120  66.760  1.00  0.00           O
ATOM   3978  N   ILE A 901      34.080  36.630  68.180  1.00  0.00           N
ATOM   3979  HN  ILE A 901      34.230  35.950  68.880  1.00  0.00           H
ATOM   3980  CA  ILE A 901      32.700  37.090  67.960  1.00  0.00           C
ATOM   3981  HA  ILE A 901      32.550  37.360  66.920  1.00  0.00           H
ATOM   3982  CB  ILE A 901      31.740  35.940  68.340  1.00  0.00           C
ATOM   3983  HB  ILE A 901      31.740  35.700  69.420  1.00  0.00           H
ATOM   3984  CG2 ILE A 901      30.210  36.300  68.000  1.00  0.00           C
ATOM   3985 HG21 ILE A 901      29.500  35.540  68.390  1.00  0.00           H
ATOM   3986 HG22 ILE A 901      30.110  36.500  66.920  1.00  0.00           H
ATOM   3987 HG23 ILE A 901      29.950  37.240  68.540  1.00  0.00           H
ATOM   3988  CG1 ILE A 901      32.190  34.570  67.650  1.00  0.00           C
ATOM   3989 HG11 ILE A 901      32.890  34.110  68.360  1.00  0.00           H
ATOM   3990 HG12 ILE A 901      32.590  34.960  66.680  1.00  0.00           H
ATOM   3991  CD  ILE A 901      31.020  33.590  67.450  1.00  0.00           C
ATOM   3992  HD1 ILE A 901      30.550  33.190  68.380  1.00  0.00           H
ATOM   3993  HD2 ILE A 901      31.530  32.700  67.050  1.00  0.00           H
ATOM   3994  HD3 ILE A 901      30.260  33.940  66.700  1.00  0.00           H
ATOM   3995  C   ILE A 901      32.400  38.450  68.650  1.00  0.00           C
ATOM   3996  O   ILE A 901      32.660  38.670  69.840  1.00  0.00           O
ATOM   3997  N   ILE A 902      31.790  39.350  67.820  1.00  0.00           N
ATOM   3998  HN  ILE A 902      31.630  39.080  66.880  1.00  0.00           H
ATOM   3999  CA  ILE A 902      31.330  40.630  68.210  1.00  0.00           C
ATOM   4000  HA  ILE A 902      31.360  40.710  69.290  1.00  0.00           H
ATOM   4001  CB  ILE A 902      32.130  41.790  67.570  1.00  0.00           C
ATOM   4002  HB  ILE A 902      33.140  41.730  68.010  1.00  0.00           H
ATOM   4003  CG2 ILE A 902      32.280  41.520  66.040  1.00  0.00           C
ATOM   4004 HG21 ILE A 902      31.380  41.240  65.450  1.00  0.00           H
ATOM   4005 HG22 ILE A 902      33.020  40.690  65.940  1.00  0.00           H
ATOM   4006 HG23 ILE A 902      32.630  42.390  65.450  1.00  0.00           H
ATOM   4007  CG1 ILE A 902      31.560  43.150  68.030  1.00  0.00           C
ATOM   4008 HG11 ILE A 902      31.250  43.030  69.090  1.00  0.00           H
ATOM   4009 HG12 ILE A 902      30.720  43.380  67.350  1.00  0.00           H
ATOM   4010  CD  ILE A 902      32.690  44.160  67.770  1.00  0.00           C
ATOM   4011  HD1 ILE A 902      32.980  44.120  66.700  1.00  0.00           H
ATOM   4012  HD2 ILE A 902      33.680  44.100  68.270  1.00  0.00           H
ATOM   4013  HD3 ILE A 902      32.420  45.190  68.100  1.00  0.00           H
ATOM   4014  C   ILE A 902      29.900  40.580  67.800  1.00  0.00           C
ATOM   4015  O   ILE A 902      29.490  39.870  66.930  1.00  0.00           O
ATOM   4016  N   SER A 903      29.030  41.290  68.490  1.00  0.00           N
ATOM   4017  HN  SER A 903      29.270  41.870  69.270  1.00  0.00           H
ATOM   4018  CA  SER A 903      27.560  41.170  68.380  1.00  0.00           C
ATOM   4019  HA  SER A 903      27.420  40.210  67.920  1.00  0.00           H
ATOM   4020  CB  SER A 903      26.800  41.240  69.710  1.00  0.00           C
ATOM   4021  HB1 SER A 903      25.720  41.060  69.500  1.00  0.00           H
ATOM   4022  HB2 SER A 903      26.970  42.260  70.130  1.00  0.00           H
ATOM   4023  OG  SER A 903      27.230  40.270  70.630  1.00  0.00           O
ATOM   4024  HG1 SER A 903      27.250  39.360  70.320  1.00  0.00           H
ATOM   4025  C   SER A 903      27.040  42.340  67.530  1.00  0.00           C
ATOM   4026  O   SER A 903      27.080  43.520  67.940  1.00  0.00           O
ATOM   4027  N   PRO A 904      26.490  42.130  66.300  1.00  0.00           N
ATOM   4028  CD  PRO A 904      26.710  40.870  65.510  1.00  0.00           C
ATOM   4029  HD1 PRO A 904      26.300  40.060  66.150  1.00  0.00           H
ATOM   4030  HD2 PRO A 904      27.820  40.780  65.430  1.00  0.00           H
ATOM   4031  CA  PRO A 904      25.500  43.040  65.720  1.00  0.00           C
ATOM   4032  HA  PRO A 904      26.040  43.940  65.480  1.00  0.00           H
ATOM   4033  CB  PRO A 904      24.830  42.270  64.530  1.00  0.00           C
ATOM   4034  HB1 PRO A 904      24.640  42.920  63.650  1.00  0.00           H
ATOM   4035  HB2 PRO A 904      23.790  41.950  64.800  1.00  0.00           H
ATOM   4036  CG  PRO A 904      25.880  41.190  64.210  1.00  0.00           C
ATOM   4037  HG1 PRO A 904      25.470  40.360  63.620  1.00  0.00           H
ATOM   4038  HG2 PRO A 904      26.660  41.720  63.610  1.00  0.00           H
ATOM   4039  C   PRO A 904      24.450  43.600  66.770  1.00  0.00           C
ATOM   4040  O   PRO A 904      23.930  42.880  67.550  1.00  0.00           O
ATOM   4041  N   LEU A 905      24.210  44.880  66.730  1.00  0.00           N
ATOM   4042  HN  LEU A 905      24.700  45.460  66.070  1.00  0.00           H
ATOM   4043  CA  LEU A 905      23.390  45.620  67.750  1.00  0.00           C
ATOM   4044  HA  LEU A 905      23.240  46.660  67.490  1.00  0.00           H
ATOM   4045  CB  LEU A 905      21.880  45.200  67.830  1.00  0.00           C
ATOM   4046  HB1 LEU A 905      21.770  44.170  67.430  1.00  0.00           H
ATOM   4047  HB2 LEU A 905      21.320  45.880  67.140  1.00  0.00           H
ATOM   4048  CG  LEU A 905      21.170  45.180  69.220  1.00  0.00           C
ATOM   4049  HG  LEU A 905      21.720  45.880  69.880  1.00  0.00           H
ATOM   4050  CD1 LEU A 905      19.780  45.700  69.110  1.00  0.00           C
ATOM   4051 HD11 LEU A 905      19.510  45.760  70.180  1.00  0.00           H
ATOM   4052 HD12 LEU A 905      19.110  45.100  68.460  1.00  0.00           H
ATOM   4053 HD13 LEU A 905      19.720  46.710  68.650  1.00  0.00           H
ATOM   4054  CD2 LEU A 905      21.170  43.750  69.810  1.00  0.00           C
ATOM   4055 HD21 LEU A 905      22.250  43.510  69.990  1.00  0.00           H
ATOM   4056 HD22 LEU A 905      20.730  43.050  69.060  1.00  0.00           H
ATOM   4057 HD23 LEU A 905      20.750  43.750  70.830  1.00  0.00           H
ATOM   4058  C   LEU A 905      24.080  45.870  69.090  1.00  0.00           C
ATOM   4059  O   LEU A 905      24.230  47.000  69.580  1.00  0.00           O
ATOM   4060  N   GLY A 906      24.480  44.800  69.770  1.00  0.00           N
ATOM   4061  HN  GLY A 906      24.510  43.910  69.330  1.00  0.00           H
ATOM   4062  CA  GLY A 906      25.030  44.640  71.170  1.00  0.00           C
ATOM   4063  HA1 GLY A 906      26.080  44.900  71.140  1.00  0.00           H
ATOM   4064  HA2 GLY A 906      24.990  43.590  71.450  1.00  0.00           H
ATOM   4065  C   GLY A 906      24.440  45.460  72.240  1.00  0.00           C
ATOM   4066  O   GLY A 906      23.240  45.390  72.510  1.00  0.00           O
ATOM   4067  N   ASP A 907      25.240  46.110  73.110  1.00  0.00           N
ATOM   4068  HN  ASP A 907      26.220  45.960  73.150  1.00  0.00           H
ATOM   4069  CA  ASP A 907      24.880  47.090  74.220  1.00  0.00           C
ATOM   4070  HA  ASP A 907      23.810  47.170  74.330  1.00  0.00           H
ATOM   4071  CB  ASP A 907      25.670  46.770  75.560  1.00  0.00           C
ATOM   4072  HB1 ASP A 907      25.500  47.630  76.230  1.00  0.00           H
ATOM   4073  HB2 ASP A 907      26.760  46.750  75.360  1.00  0.00           H
ATOM   4074  CG  ASP A 907      25.250  45.480  76.160  1.00  0.00           C
ATOM   4075  OD1 ASP A 907      24.050  45.280  76.360  1.00  0.00           O
ATOM   4076  OD2 ASP A 907      26.140  44.690  76.640  1.00  0.00           O
ATOM   4077  C   ASP A 907      25.310  48.500  73.750  1.00  0.00           C
ATOM   4078  O   ASP A 907      25.560  49.360  74.600  1.00  0.00           O
ATOM   4079  N   ASN A 908      25.360  48.730  72.410  1.00  0.00           N
ATOM   4080  HN  ASN A 908      25.140  47.960  71.810  1.00  0.00           H
ATOM   4081  CA  ASN A 908      25.720  49.980  71.830  1.00  0.00           C
ATOM   4082  HA  ASN A 908      26.420  50.440  72.510  1.00  0.00           H
ATOM   4083  CB  ASN A 908      26.430  49.920  70.460  1.00  0.00           C
ATOM   4084  HB1 ASN A 908      26.930  50.830  70.060  1.00  0.00           H
ATOM   4085  HB2 ASN A 908      25.700  49.740  69.660  1.00  0.00           H
ATOM   4086  CG  ASN A 908      27.490  48.770  70.440  1.00  0.00           C
ATOM   4087  OD1 ASN A 908      27.360  47.700  69.820  1.00  0.00           O
ATOM   4088  ND2 ASN A 908      28.660  49.020  71.140  1.00  0.00           N
ATOM   4089 HD21 ASN A 908      29.380  48.350  71.310  1.00  0.00           H
ATOM   4090 HD22 ASN A 908      28.660  49.750  71.840  1.00  0.00           H
ATOM   4091  C   ASN A 908      24.470  50.890  71.640  1.00  0.00           C
ATOM   4092  O   ASN A 908      23.360  50.390  71.500  1.00  0.00           O
ATOM   4093  N   PRO A 909      24.620  52.240  71.700  1.00  0.00           N
ATOM   4094  CD  PRO A 909      25.910  52.900  71.950  1.00  0.00           C
ATOM   4095  HD1 PRO A 909      26.410  52.950  70.970  1.00  0.00           H
ATOM   4096  HD2 PRO A 909      26.650  52.490  72.660  1.00  0.00           H
ATOM   4097  CA  PRO A 909      23.460  53.150  71.520  1.00  0.00           C
ATOM   4098  HA  PRO A 909      22.750  52.830  72.270  1.00  0.00           H
ATOM   4099  CB  PRO A 909      24.090  54.540  71.840  1.00  0.00           C
ATOM   4100  HB1 PRO A 909      23.490  55.100  72.600  1.00  0.00           H
ATOM   4101  HB2 PRO A 909      24.270  55.170  70.950  1.00  0.00           H
ATOM   4102  CG  PRO A 909      25.490  54.340  72.410  1.00  0.00           C
ATOM   4103  HG1 PRO A 909      26.300  55.030  72.130  1.00  0.00           H
ATOM   4104  HG2 PRO A 909      25.430  54.220  73.500  1.00  0.00           H
ATOM   4105  C   PRO A 909      22.840  53.050  70.110  1.00  0.00           C
ATOM   4106  O   PRO A 909      23.590  53.060  69.110  1.00  0.00           O
ATOM   4107  N   TRP A 910      21.480  53.160  70.000  1.00  0.00           N
ATOM   4108  HN  TRP A 910      20.910  53.200  70.820  1.00  0.00           H
ATOM   4109  CA  TRP A 910      20.750  53.060  68.710  1.00  0.00           C
ATOM   4110  HA  TRP A 910      21.100  52.120  68.310  1.00  0.00           H
ATOM   4111  CB  TRP A 910      19.290  52.820  68.930  1.00  0.00           C
ATOM   4112  HB1 TRP A 910      18.860  53.570  69.630  1.00  0.00           H
ATOM   4113  HB2 TRP A 910      19.290  51.870  69.500  1.00  0.00           H
ATOM   4114  CG  TRP A 910      18.480  52.650  67.750  1.00  0.00           C
ATOM   4115  CD1 TRP A 910      18.160  51.530  67.120  1.00  0.00           C
ATOM   4116  HD1 TRP A 910      18.760  50.670  67.360  1.00  0.00           H
ATOM   4117  NE1 TRP A 910      17.180  51.750  66.150  1.00  0.00           N
ATOM   4118  HE1 TRP A 910      16.690  51.110  65.590  1.00  0.00           H
ATOM   4119  CE2 TRP A 910      16.740  53.000  66.210  1.00  0.00           C
ATOM   4120  CD2 TRP A 910      17.570  53.650  67.180  1.00  0.00           C
ATOM   4121  CE3 TRP A 910      17.320  55.000  67.400  1.00  0.00           C
ATOM   4122  HE3 TRP A 910      17.920  55.520  68.130  1.00  0.00           H
ATOM   4123  CZ3 TRP A 910      16.360  55.740  66.660  1.00  0.00           C
ATOM   4124  HZ3 TRP A 910      16.150  56.750  66.980  1.00  0.00           H
ATOM   4125  CZ2 TRP A 910      15.760  53.680  65.490  1.00  0.00           C
ATOM   4126  HZ2 TRP A 910      15.270  53.130  64.690  1.00  0.00           H
ATOM   4127  CH2 TRP A 910      15.580  55.070  65.710  1.00  0.00           C
ATOM   4128  HH2 TRP A 910      14.860  55.670  65.190  1.00  0.00           H
ATOM   4129  C   TRP A 910      21.180  54.080  67.640  1.00  0.00           C
ATOM   4130  O   TRP A 910      21.340  53.810  66.460  1.00  0.00           O
ATOM   4131  N   TRP A 911      21.560  55.280  68.100  1.00  0.00           N
ATOM   4132  HN  TRP A 911      21.410  55.560  69.050  1.00  0.00           H
ATOM   4133  CA  TRP A 911      22.030  56.290  67.280  1.00  0.00           C
ATOM   4134  HA  TRP A 911      21.260  56.510  66.540  1.00  0.00           H
ATOM   4135  CB  TRP A 911      22.280  57.660  67.980  1.00  0.00           C
ATOM   4136  HB1 TRP A 911      21.330  57.950  68.480  1.00  0.00           H
ATOM   4137  HB2 TRP A 911      22.440  58.420  67.180  1.00  0.00           H
ATOM   4138  CG  TRP A 911      23.320  57.740  69.040  1.00  0.00           C
ATOM   4139  CD1 TRP A 911      23.190  57.600  70.420  1.00  0.00           C
ATOM   4140  HD1 TRP A 911      22.200  57.430  70.820  1.00  0.00           H
ATOM   4141  NE1 TRP A 911      24.340  57.760  70.970  1.00  0.00           N
ATOM   4142  HE1 TRP A 911      24.620  57.360  71.810  1.00  0.00           H
ATOM   4143  CE2 TRP A 911      25.390  58.000  70.040  1.00  0.00           C
ATOM   4144  CD2 TRP A 911      24.680  58.030  68.790  1.00  0.00           C
ATOM   4145  CE3 TRP A 911      25.500  58.460  67.690  1.00  0.00           C
ATOM   4146  HE3 TRP A 911      25.110  58.560  66.690  1.00  0.00           H
ATOM   4147  CZ3 TRP A 911      26.880  58.770  67.790  1.00  0.00           C
ATOM   4148  HZ3 TRP A 911      27.420  59.210  66.960  1.00  0.00           H
ATOM   4149  CZ2 TRP A 911      26.720  58.430  70.210  1.00  0.00           C
ATOM   4150  HZ2 TRP A 911      27.150  58.410  71.190  1.00  0.00           H
ATOM   4151  CH2 TRP A 911      27.470  58.800  69.050  1.00  0.00           C
ATOM   4152  HH2 TRP A 911      28.500  59.120  69.130  1.00  0.00           H
ATOM   4153  C   TRP A 911      23.280  55.950  66.490  1.00  0.00           C
ATOM   4154  O   TRP A 911      23.350  56.390  65.330  1.00  0.00           O
ATOM   4155  N   THR A 912      24.160  55.230  67.170  1.00  0.00           N
ATOM   4156  HN  THR A 912      23.950  54.860  68.060  1.00  0.00           H
ATOM   4157  CA  THR A 912      25.430  54.860  66.530  1.00  0.00           C
ATOM   4158  HA  THR A 912      25.790  55.740  66.040  1.00  0.00           H
ATOM   4159  CB  THR A 912      26.560  54.280  67.500  1.00  0.00           C
ATOM   4160  HB  THR A 912      27.490  54.070  66.940  1.00  0.00           H
ATOM   4161  OG1 THR A 912      26.090  53.160  68.280  1.00  0.00           O
ATOM   4162  HG1 THR A 912      25.220  53.320  68.640  1.00  0.00           H
ATOM   4163  CG2 THR A 912      26.980  55.330  68.570  1.00  0.00           C
ATOM   4164 HG21 THR A 912      26.050  55.490  69.160  1.00  0.00           H
ATOM   4165 HG22 THR A 912      27.380  56.300  68.200  1.00  0.00           H
ATOM   4166 HG23 THR A 912      27.680  54.890  69.310  1.00  0.00           H
ATOM   4167  C   THR A 912      25.300  53.910  65.380  1.00  0.00           C
ATOM   4168  O   THR A 912      25.980  54.030  64.360  1.00  0.00           O
ATOM   4169  N   LEU A 913      24.260  53.020  65.460  1.00  0.00           N
ATOM   4170  HN  LEU A 913      23.750  52.890  66.300  1.00  0.00           H
ATOM   4171  CA  LEU A 913      23.730  52.200  64.460  1.00  0.00           C
ATOM   4172  HA  LEU A 913      24.560  51.620  64.090  1.00  0.00           H
ATOM   4173  CB  LEU A 913      22.600  51.270  64.990  1.00  0.00           C
ATOM   4174  HB1 LEU A 913      22.150  50.590  64.230  1.00  0.00           H
ATOM   4175  HB2 LEU A 913      21.710  51.900  65.180  1.00  0.00           H
ATOM   4176  CG  LEU A 913      22.860  50.520  66.350  1.00  0.00           C
ATOM   4177  HG  LEU A 913      23.070  51.350  67.070  1.00  0.00           H
ATOM   4178  CD1 LEU A 913      21.690  49.640  66.710  1.00  0.00           C
ATOM   4179 HD11 LEU A 913      20.800  50.300  66.740  1.00  0.00           H
ATOM   4180 HD12 LEU A 913      21.970  49.240  67.720  1.00  0.00           H
ATOM   4181 HD13 LEU A 913      21.490  48.910  65.910  1.00  0.00           H
ATOM   4182  CD2 LEU A 913      24.090  49.650  66.160  1.00  0.00           C
ATOM   4183 HD21 LEU A 913      23.980  48.740  65.550  1.00  0.00           H
ATOM   4184 HD22 LEU A 913      24.370  49.300  67.180  1.00  0.00           H
ATOM   4185 HD23 LEU A 913      24.970  50.150  65.730  1.00  0.00           H
ATOM   4186  C   LEU A 913      23.190  53.020  63.330  1.00  0.00           C
ATOM   4187  O   LEU A 913      23.430  52.670  62.190  1.00  0.00           O
ATOM   4188  N   LEU A 914      22.400  54.100  63.530  1.00  0.00           N
ATOM   4189  HN  LEU A 914      22.230  54.240  64.510  1.00  0.00           H
ATOM   4190  CA  LEU A 914      21.940  55.080  62.520  1.00  0.00           C
ATOM   4191  HA  LEU A 914      21.380  54.470  61.840  1.00  0.00           H
ATOM   4192  CB  LEU A 914      21.050  56.200  63.160  1.00  0.00           C
ATOM   4193  HB1 LEU A 914      20.730  56.880  62.340  1.00  0.00           H
ATOM   4194  HB2 LEU A 914      21.610  56.820  63.880  1.00  0.00           H
ATOM   4195  CG  LEU A 914      19.650  55.720  63.730  1.00  0.00           C
ATOM   4196  HG  LEU A 914      19.770  54.840  64.390  1.00  0.00           H
ATOM   4197  CD1 LEU A 914      19.000  56.840  64.570  1.00  0.00           C
ATOM   4198 HD11 LEU A 914      19.030  57.840  64.090  1.00  0.00           H
ATOM   4199 HD12 LEU A 914      19.540  56.960  65.530  1.00  0.00           H
ATOM   4200 HD13 LEU A 914      17.930  56.780  64.870  1.00  0.00           H
ATOM   4201  CD2 LEU A 914      18.790  55.150  62.560  1.00  0.00           C
ATOM   4202 HD21 LEU A 914      19.000  54.070  62.400  1.00  0.00           H
ATOM   4203 HD22 LEU A 914      18.910  55.740  61.640  1.00  0.00           H
ATOM   4204 HD23 LEU A 914      17.730  55.290  62.870  1.00  0.00           H
ATOM   4205  C   LEU A 914      23.150  55.720  61.770  1.00  0.00           C
ATOM   4206  O   LEU A 914      23.190  55.580  60.550  1.00  0.00           O
ATOM   4207  N   ILE A 915      24.110  56.290  62.480  1.00  0.00           N
ATOM   4208  HN  ILE A 915      24.070  56.200  63.460  1.00  0.00           H
ATOM   4209  CA  ILE A 915      25.080  57.210  61.830  1.00  0.00           C
ATOM   4210  HA  ILE A 915      24.540  57.640  61.000  1.00  0.00           H
ATOM   4211  CB  ILE A 915      25.550  58.320  62.750  1.00  0.00           C
ATOM   4212  HB  ILE A 915      24.710  58.620  63.430  1.00  0.00           H
ATOM   4213  CG2 ILE A 915      26.550  57.790  63.800  1.00  0.00           C
ATOM   4214 HG21 ILE A 915      27.360  57.370  63.170  1.00  0.00           H
ATOM   4215 HG22 ILE A 915      26.000  57.060  64.440  1.00  0.00           H
ATOM   4216 HG23 ILE A 915      27.020  58.580  64.410  1.00  0.00           H
ATOM   4217  CG1 ILE A 915      25.890  59.660  62.030  1.00  0.00           C
ATOM   4218 HG11 ILE A 915      26.700  59.540  61.280  1.00  0.00           H
ATOM   4219 HG12 ILE A 915      26.410  60.360  62.750  1.00  0.00           H
ATOM   4220  CD  ILE A 915      24.660  60.400  61.600  1.00  0.00           C
ATOM   4221  HD1 ILE A 915      24.780  61.500  61.460  1.00  0.00           H
ATOM   4222  HD2 ILE A 915      23.890  60.270  62.390  1.00  0.00           H
ATOM   4223  HD3 ILE A 915      24.280  59.910  60.690  1.00  0.00           H
ATOM   4224  C   ILE A 915      26.310  56.590  61.170  1.00  0.00           C
ATOM   4225  O   ILE A 915      26.980  57.120  60.270  1.00  0.00           O
ATOM   4226  N   ALA A 916      26.400  55.260  61.500  1.00  0.00           N
ATOM   4227  HN  ALA A 916      25.760  54.920  62.180  1.00  0.00           H
ATOM   4228  CA  ALA A 916      27.340  54.340  60.840  1.00  0.00           C
ATOM   4229  HA  ALA A 916      28.340  54.730  60.860  1.00  0.00           H
ATOM   4230  CB  ALA A 916      27.380  53.040  61.660  1.00  0.00           C
ATOM   4231  HB1 ALA A 916      28.090  52.250  61.310  1.00  0.00           H
ATOM   4232  HB2 ALA A 916      26.370  52.590  61.760  1.00  0.00           H
ATOM   4233  HB3 ALA A 916      27.720  53.310  62.680  1.00  0.00           H
ATOM   4234  C   ALA A 916      27.040  54.130  59.390  1.00  0.00           C
ATOM   4235  O   ALA A 916      27.850  53.560  58.620  1.00  0.00           O
ATOM   4236  N   ALA A 917      25.890  54.610  58.870  1.00  0.00           N
ATOM   4237  HN  ALA A 917      25.120  54.900  59.420  1.00  0.00           H
ATOM   4238  CA  ALA A 917      25.640  54.700  57.440  1.00  0.00           C
ATOM   4239  HA  ALA A 917      25.840  53.740  56.970  1.00  0.00           H
ATOM   4240  CB  ALA A 917      24.120  55.080  57.230  1.00  0.00           C
ATOM   4241  HB1 ALA A 917      23.360  54.510  57.820  1.00  0.00           H
ATOM   4242  HB2 ALA A 917      24.010  54.760  56.170  1.00  0.00           H
ATOM   4243  HB3 ALA A 917      24.020  56.160  57.440  1.00  0.00           H
ATOM   4244  C   ALA A 917      26.520  55.750  56.720  1.00  0.00           C
ATOM   4245  O   ALA A 917      26.960  55.520  55.620  1.00  0.00           O
ATOM   4246  N   ILE A 918      26.840  56.910  57.330  1.00  0.00           N
ATOM   4247  HN  ILE A 918      26.800  57.030  58.320  1.00  0.00           H
ATOM   4248  CA  ILE A 918      27.540  57.930  56.500  1.00  0.00           C
ATOM   4249  HA  ILE A 918      27.130  57.850  55.490  1.00  0.00           H
ATOM   4250  CB  ILE A 918      27.330  59.290  57.050  1.00  0.00           C
ATOM   4251  HB  ILE A 918      27.530  59.330  58.140  1.00  0.00           H
ATOM   4252  CG2 ILE A 918      28.320  60.320  56.400  1.00  0.00           C
ATOM   4253 HG21 ILE A 918      27.960  61.330  56.690  1.00  0.00           H
ATOM   4254 HG22 ILE A 918      28.510  60.180  55.320  1.00  0.00           H
ATOM   4255 HG23 ILE A 918      29.380  60.200  56.710  1.00  0.00           H
ATOM   4256  CG1 ILE A 918      25.810  59.780  57.110  1.00  0.00           C
ATOM   4257 HG11 ILE A 918      25.830  60.830  57.470  1.00  0.00           H
ATOM   4258 HG12 ILE A 918      25.200  59.170  57.800  1.00  0.00           H
ATOM   4259  CD  ILE A 918      25.210  59.700  55.690  1.00  0.00           C
ATOM   4260  HD1 ILE A 918      25.720  60.270  54.890  1.00  0.00           H
ATOM   4261  HD2 ILE A 918      24.160  60.080  55.590  1.00  0.00           H
ATOM   4262  HD3 ILE A 918      25.260  58.630  55.380  1.00  0.00           H
ATOM   4263  C   ILE A 918      29.020  57.540  56.290  1.00  0.00           C
ATOM   4264  O   ILE A 918      29.460  57.640  55.140  1.00  0.00           O
ATOM   4265  N   PRO A 919      29.840  57.070  57.240  1.00  0.00           N
ATOM   4266  CD  PRO A 919      29.590  57.150  58.640  1.00  0.00           C
ATOM   4267  HD1 PRO A 919      29.050  56.230  58.970  1.00  0.00           H
ATOM   4268  HD2 PRO A 919      29.010  58.050  58.930  1.00  0.00           H
ATOM   4269  CA  PRO A 919      31.180  56.510  56.970  1.00  0.00           C
ATOM   4270  HA  PRO A 919      31.670  57.320  56.460  1.00  0.00           H
ATOM   4271  CB  PRO A 919      31.740  56.170  58.370  1.00  0.00           C
ATOM   4272  HB1 PRO A 919      32.830  56.340  58.500  1.00  0.00           H
ATOM   4273  HB2 PRO A 919      31.440  55.210  58.810  1.00  0.00           H
ATOM   4274  CG  PRO A 919      31.060  57.260  59.180  1.00  0.00           C
ATOM   4275  HG1 PRO A 919      31.150  57.130  60.280  1.00  0.00           H
ATOM   4276  HG2 PRO A 919      31.490  58.260  58.950  1.00  0.00           H
ATOM   4277  C   PRO A 919      31.170  55.290  56.050  1.00  0.00           C
ATOM   4278  O   PRO A 919      32.100  55.060  55.310  1.00  0.00           O
ATOM   4279  N   ALA A 920      30.100  54.460  56.000  1.00  0.00           N
ATOM   4280  HN  ALA A 920      29.320  54.750  56.550  1.00  0.00           H
ATOM   4281  CA  ALA A 920      29.980  53.390  55.010  1.00  0.00           C
ATOM   4282  HA  ALA A 920      30.800  52.700  55.140  1.00  0.00           H
ATOM   4283  CB  ALA A 920      28.680  52.600  55.320  1.00  0.00           C
ATOM   4284  HB1 ALA A 920      27.690  53.070  55.180  1.00  0.00           H
ATOM   4285  HB2 ALA A 920      28.870  52.290  56.360  1.00  0.00           H
ATOM   4286  HB3 ALA A 920      28.700  51.670  54.710  1.00  0.00           H
ATOM   4287  C   ALA A 920      30.060  53.830  53.560  1.00  0.00           C
ATOM   4288  O   ALA A 920      30.730  53.250  52.690  1.00  0.00           O
ATOM   4289  N   LEU A 921      29.310  54.960  53.280  1.00  0.00           N
ATOM   4290  HN  LEU A 921      28.780  55.360  54.030  1.00  0.00           H
ATOM   4291  CA  LEU A 921      29.380  55.700  52.000  1.00  0.00           C
ATOM   4292  HA  LEU A 921      29.100  55.060  51.170  1.00  0.00           H
ATOM   4293  CB  LEU A 921      28.330  56.840  52.060  1.00  0.00           C
ATOM   4294  HB1 LEU A 921      28.460  57.450  52.980  1.00  0.00           H
ATOM   4295  HB2 LEU A 921      27.380  56.300  52.240  1.00  0.00           H
ATOM   4296  CG  LEU A 921      28.250  57.730  50.870  1.00  0.00           C
ATOM   4297  HG  LEU A 921      29.250  58.180  50.640  1.00  0.00           H
ATOM   4298  CD1 LEU A 921      27.830  57.000  49.560  1.00  0.00           C
ATOM   4299 HD11 LEU A 921      26.920  56.400  49.770  1.00  0.00           H
ATOM   4300 HD12 LEU A 921      28.620  56.280  49.270  1.00  0.00           H
ATOM   4301 HD13 LEU A 921      27.630  57.670  48.700  1.00  0.00           H
ATOM   4302  CD2 LEU A 921      27.230  58.900  50.980  1.00  0.00           C
ATOM   4303 HD21 LEU A 921      26.160  58.640  51.120  1.00  0.00           H
ATOM   4304 HD22 LEU A 921      27.260  59.460  50.010  1.00  0.00           H
ATOM   4305 HD23 LEU A 921      27.630  59.570  51.750  1.00  0.00           H
ATOM   4306  C   LEU A 921      30.720  56.220  51.570  1.00  0.00           C
ATOM   4307  O   LEU A 921      31.090  56.010  50.430  1.00  0.00           O
ATOM   4308  N   LEU A 922      31.550  56.830  52.540  1.00  0.00           N
ATOM   4309  HN  LEU A 922      31.040  56.930  53.390  1.00  0.00           H
ATOM   4310  CA  LEU A 922      32.970  57.160  52.390  1.00  0.00           C
ATOM   4311  HA  LEU A 922      33.030  57.800  51.520  1.00  0.00           H
ATOM   4312  CB  LEU A 922      33.540  57.820  53.750  1.00  0.00           C
ATOM   4313  HB1 LEU A 922      34.540  58.260  53.520  1.00  0.00           H
ATOM   4314  HB2 LEU A 922      33.660  56.970  54.440  1.00  0.00           H
ATOM   4315  CG  LEU A 922      32.710  58.910  54.360  1.00  0.00           C
ATOM   4316  HG  LEU A 922      31.690  58.590  54.650  1.00  0.00           H
ATOM   4317  CD1 LEU A 922      33.370  59.400  55.710  1.00  0.00           C
ATOM   4318 HD11 LEU A 922      33.580  58.570  56.430  1.00  0.00           H
ATOM   4319 HD12 LEU A 922      32.780  60.140  56.290  1.00  0.00           H
ATOM   4320 HD13 LEU A 922      34.340  59.900  55.460  1.00  0.00           H
ATOM   4321  CD2 LEU A 922      32.620  60.100  53.440  1.00  0.00           C
ATOM   4322 HD21 LEU A 922      31.980  60.890  53.890  1.00  0.00           H
ATOM   4323 HD22 LEU A 922      32.100  59.860  52.480  1.00  0.00           H
ATOM   4324 HD23 LEU A 922      33.550  60.680  53.300  1.00  0.00           H
ATOM   4325  C   LEU A 922      33.740  55.840  52.050  1.00  0.00           C
ATOM   4326  O   LEU A 922      34.500  55.720  51.100  1.00  0.00           O
ATOM   4327  N   CYS A 923      33.510  54.760  52.810  1.00  0.00           N
ATOM   4328  HN  CYS A 923      32.820  54.870  53.520  1.00  0.00           H
ATOM   4329  CA  CYS A 923      34.280  53.550  52.590  1.00  0.00           C
ATOM   4330  HA  CYS A 923      35.310  53.850  52.730  1.00  0.00           H
ATOM   4331  CB  CYS A 923      33.870  52.600  53.720  1.00  0.00           C
ATOM   4332  HB1 CYS A 923      32.770  52.440  53.730  1.00  0.00           H
ATOM   4333  HB2 CYS A 923      34.060  53.140  54.670  1.00  0.00           H
ATOM   4334  SG  CYS A 923      34.730  51.040  54.030  1.00  0.00           S
ATOM   4335  HG1 CYS A 923      34.130  50.410  53.040  1.00  0.00           H
ATOM   4336  C   CYS A 923      34.020  52.840  51.290  1.00  0.00           C
ATOM   4337  O   CYS A 923      34.930  52.370  50.650  1.00  0.00           O
ATOM   4338  N   THR A 924      32.730  52.780  50.800  1.00  0.00           N
ATOM   4339  HN  THR A 924      32.000  53.060  51.410  1.00  0.00           H
ATOM   4340  CA  THR A 924      32.310  52.200  49.560  1.00  0.00           C
ATOM   4341  HA  THR A 924      32.520  51.140  49.680  1.00  0.00           H
ATOM   4342  CB  THR A 924      30.800  52.210  49.360  1.00  0.00           C
ATOM   4343  HB  THR A 924      30.420  53.240  49.230  1.00  0.00           H
ATOM   4344  OG1 THR A 924      30.130  51.640  50.570  1.00  0.00           O
ATOM   4345  HG1 THR A 924      30.350  52.160  51.340  1.00  0.00           H
ATOM   4346  CG2 THR A 924      30.400  51.380  48.080  1.00  0.00           C
ATOM   4347 HG21 THR A 924      30.860  50.380  48.110  1.00  0.00           H
ATOM   4348 HG22 THR A 924      30.540  51.830  47.080  1.00  0.00           H
ATOM   4349 HG23 THR A 924      29.290  51.300  48.110  1.00  0.00           H
ATOM   4350  C   THR A 924      33.050  52.770  48.410  1.00  0.00           C
ATOM   4351  O   THR A 924      33.500  52.080  47.500  1.00  0.00           O
ATOM   4352  N   ILE A 925      33.320  54.120  48.380  1.00  0.00           N
ATOM   4353  HN  ILE A 925      33.140  54.700  49.180  1.00  0.00           H
ATOM   4354  CA  ILE A 925      34.050  54.840  47.370  1.00  0.00           C
ATOM   4355  HA  ILE A 925      33.560  54.740  46.410  1.00  0.00           H
ATOM   4356  CB  ILE A 925      34.040  56.330  47.680  1.00  0.00           C
ATOM   4357  HB  ILE A 925      34.390  56.450  48.730  1.00  0.00           H
ATOM   4358  CG2 ILE A 925      34.970  57.130  46.700  1.00  0.00           C
ATOM   4359 HG21 ILE A 925      34.730  56.820  45.660  1.00  0.00           H
ATOM   4360 HG22 ILE A 925      36.070  57.110  46.860  1.00  0.00           H
ATOM   4361 HG23 ILE A 925      34.580  58.170  46.710  1.00  0.00           H
ATOM   4362  CG1 ILE A 925      32.580  56.840  47.540  1.00  0.00           C
ATOM   4363 HG11 ILE A 925      31.850  56.090  47.920  1.00  0.00           H
ATOM   4364 HG12 ILE A 925      32.570  57.050  46.450  1.00  0.00           H
ATOM   4365  CD  ILE A 925      32.320  58.090  48.230  1.00  0.00           C
ATOM   4366  HD1 ILE A 925      32.410  58.170  49.330  1.00  0.00           H
ATOM   4367  HD2 ILE A 925      31.250  58.350  48.120  1.00  0.00           H
ATOM   4368  HD3 ILE A 925      33.090  58.810  47.890  1.00  0.00           H
ATOM   4369  C   ILE A 925      35.510  54.280  47.210  1.00  0.00           C
ATOM   4370  O   ILE A 925      35.910  53.930  46.100  1.00  0.00           O
ATOM   4371  N   LEU A 926      36.180  53.920  48.300  1.00  0.00           N
ATOM   4372  HN  LEU A 926      35.820  54.120  49.210  1.00  0.00           H
ATOM   4373  CA  LEU A 926      37.440  53.180  48.370  1.00  0.00           C
ATOM   4374  HA  LEU A 926      38.020  53.600  47.580  1.00  0.00           H
ATOM   4375  CB  LEU A 926      38.080  53.230  49.770  1.00  0.00           C
ATOM   4376  HB1 LEU A 926      39.120  52.860  49.690  1.00  0.00           H
ATOM   4377  HB2 LEU A 926      37.540  52.640  50.540  1.00  0.00           H
ATOM   4378  CG  LEU A 926      38.190  54.640  50.390  1.00  0.00           C
ATOM   4379  HG  LEU A 926      37.180  55.010  50.640  1.00  0.00           H
ATOM   4380  CD1 LEU A 926      39.080  54.640  51.580  1.00  0.00           C
ATOM   4381 HD11 LEU A 926      40.050  54.170  51.360  1.00  0.00           H
ATOM   4382 HD12 LEU A 926      38.690  53.990  52.400  1.00  0.00           H
ATOM   4383 HD13 LEU A 926      39.150  55.690  51.970  1.00  0.00           H
ATOM   4384  CD2 LEU A 926      38.750  55.680  49.390  1.00  0.00           C
ATOM   4385 HD21 LEU A 926      38.050  55.730  48.530  1.00  0.00           H
ATOM   4386 HD22 LEU A 926      39.790  55.410  49.050  1.00  0.00           H
ATOM   4387 HD23 LEU A 926      38.900  56.700  49.790  1.00  0.00           H
ATOM   4388  C   LEU A 926      37.380  51.720  47.850  1.00  0.00           C
ATOM   4389  O   LEU A 926      38.230  51.380  46.950  1.00  0.00           O
ATOM   4390  N   ILE A 927      36.370  50.980  48.180  1.00  0.00           N
ATOM   4391  HN  ILE A 927      35.600  51.340  48.680  1.00  0.00           H
ATOM   4392  CA  ILE A 927      36.110  49.640  47.640  1.00  0.00           C
ATOM   4393  HA  ILE A 927      36.890  48.940  47.870  1.00  0.00           H
ATOM   4394  CB  ILE A 927      34.870  49.040  48.360  1.00  0.00           C
ATOM   4395  HB  ILE A 927      33.950  49.610  48.100  1.00  0.00           H
ATOM   4396  CG2 ILE A 927      34.710  47.530  47.870  1.00  0.00           C
ATOM   4397 HG21 ILE A 927      35.520  46.850  48.200  1.00  0.00           H
ATOM   4398 HG22 ILE A 927      34.590  47.550  46.760  1.00  0.00           H
ATOM   4399 HG23 ILE A 927      33.800  47.130  48.370  1.00  0.00           H
ATOM   4400  CG1 ILE A 927      34.900  49.040  49.880  1.00  0.00           C
ATOM   4401 HG11 ILE A 927      34.030  48.420  50.210  1.00  0.00           H
ATOM   4402 HG12 ILE A 927      34.660  50.100  50.110  1.00  0.00           H
ATOM   4403  CD  ILE A 927      36.150  48.510  50.720  1.00  0.00           C
ATOM   4404  HD1 ILE A 927      37.070  49.080  50.510  1.00  0.00           H
ATOM   4405  HD2 ILE A 927      36.290  47.480  50.340  1.00  0.00           H
ATOM   4406  HD3 ILE A 927      35.960  48.430  51.820  1.00  0.00           H
ATOM   4407  C   ILE A 927      35.940  49.600  46.200  1.00  0.00           C
ATOM   4408  O   ILE A 927      36.410  48.710  45.470  1.00  0.00           O
ATOM   4409  N   PHE A 928      35.080  50.510  45.700  1.00  0.00           N
ATOM   4410  HN  PHE A 928      34.620  51.070  46.390  1.00  0.00           H
ATOM   4411  CA  PHE A 928      34.810  50.790  44.330  1.00  0.00           C
ATOM   4412  HA  PHE A 928      34.310  49.910  43.940  1.00  0.00           H
ATOM   4413  CB  PHE A 928      33.880  52.140  44.240  1.00  0.00           C
ATOM   4414  HB1 PHE A 928      34.480  52.960  44.690  1.00  0.00           H
ATOM   4415  HB2 PHE A 928      32.910  51.940  44.740  1.00  0.00           H
ATOM   4416  CG  PHE A 928      33.490  52.570  42.930  1.00  0.00           C
ATOM   4417  CD1 PHE A 928      32.720  51.680  42.140  1.00  0.00           C
ATOM   4418  HD1 PHE A 928      32.350  50.740  42.500  1.00  0.00           H
ATOM   4419  CE1 PHE A 928      32.260  51.980  40.890  1.00  0.00           C
ATOM   4420  HE1 PHE A 928      31.730  51.220  40.330  1.00  0.00           H
ATOM   4421  CZ  PHE A 928      32.520  53.340  40.390  1.00  0.00           C
ATOM   4422  HZ  PHE A 928      32.310  53.650  39.380  1.00  0.00           H
ATOM   4423  CD2 PHE A 928      33.720  53.850  42.420  1.00  0.00           C
ATOM   4424  HD2 PHE A 928      34.280  54.680  42.810  1.00  0.00           H
ATOM   4425  CE2 PHE A 928      33.300  54.230  41.160  1.00  0.00           C
ATOM   4426  HE2 PHE A 928      33.580  55.160  40.680  1.00  0.00           H
ATOM   4427  C   PHE A 928      36.120  50.890  43.440  1.00  0.00           C
ATOM   4428  O   PHE A 928      36.330  50.100  42.510  1.00  0.00           O
ATOM   4429  N   MET A 929      36.960  51.920  43.730  1.00  0.00           N
ATOM   4430  HN  MET A 929      36.670  52.560  44.430  1.00  0.00           H
ATOM   4431  CA  MET A 929      38.100  52.190  43.010  1.00  0.00           C
ATOM   4432  HA  MET A 929      37.860  52.440  41.990  1.00  0.00           H
ATOM   4433  CB  MET A 929      38.870  53.490  43.540  1.00  0.00           C
ATOM   4434  HB1 MET A 929      39.920  53.610  43.190  1.00  0.00           H
ATOM   4435  HB2 MET A 929      38.870  53.380  44.640  1.00  0.00           H
ATOM   4436  CG  MET A 929      38.050  54.750  43.240  1.00  0.00           C
ATOM   4437  HG1 MET A 929      37.160  54.770  43.910  1.00  0.00           H
ATOM   4438  HG2 MET A 929      37.740  54.700  42.180  1.00  0.00           H
ATOM   4439  SD  MET A 929      39.090  56.270  43.600  1.00  0.00           S
ATOM   4440  CE  MET A 929      39.410  56.170  45.360  1.00  0.00           C
ATOM   4441  HE1 MET A 929      38.500  56.230  45.980  1.00  0.00           H
ATOM   4442  HE2 MET A 929      39.980  57.090  45.600  1.00  0.00           H
ATOM   4443  HE3 MET A 929      39.910  55.200  45.630  1.00  0.00           H
ATOM   4444  C   MET A 929      39.140  50.990  42.810  1.00  0.00           C
ATOM   4445  O   MET A 929      39.540  50.720  41.690  1.00  0.00           O
ATOM   4446  N   ASP A 930      39.470  50.220  43.930  1.00  0.00           N
ATOM   4447  HN  ASP A 930      39.130  50.540  44.810  1.00  0.00           H
ATOM   4448  CA  ASP A 930      40.370  49.050  43.960  1.00  0.00           C
ATOM   4449  HA  ASP A 930      41.200  49.480  43.420  1.00  0.00           H
ATOM   4450  CB  ASP A 930      40.840  48.670  45.390  1.00  0.00           C
ATOM   4451  HB1 ASP A 930      41.330  47.680  45.390  1.00  0.00           H
ATOM   4452  HB2 ASP A 930      40.000  48.720  46.120  1.00  0.00           H
ATOM   4453  CG  ASP A 930      41.940  49.610  45.810  1.00  0.00           C
ATOM   4454  OD1 ASP A 930      42.140  49.870  47.010  1.00  0.00           O
ATOM   4455  OD2 ASP A 930      42.720  49.990  44.900  1.00  0.00           O
ATOM   4456  C   ASP A 930      39.970  47.980  42.970  1.00  0.00           C
ATOM   4457  O   ASP A 930      40.640  47.470  42.040  1.00  0.00           O
ATOM   4458  N   GLN A 931      38.670  47.710  43.020  1.00  0.00           N
ATOM   4459  HN  GLN A 931      38.090  48.130  43.710  1.00  0.00           H
ATOM   4460  CA  GLN A 931      37.910  46.940  42.110  1.00  0.00           C
ATOM   4461  HA  GLN A 931      38.450  46.010  42.040  1.00  0.00           H
ATOM   4462  CB  GLN A 931      36.500  46.560  42.660  1.00  0.00           C
ATOM   4463  HB1 GLN A 931      35.820  45.970  42.000  1.00  0.00           H
ATOM   4464  HB2 GLN A 931      35.870  47.450  42.890  1.00  0.00           H
ATOM   4465  CG  GLN A 931      36.490  45.710  43.990  1.00  0.00           C
ATOM   4466  HG1 GLN A 931      35.510  45.200  44.080  1.00  0.00           H
ATOM   4467  HG2 GLN A 931      36.660  46.320  44.910  1.00  0.00           H
ATOM   4468  CD  GLN A 931      37.610  44.610  44.060  1.00  0.00           C
ATOM   4469  OE1 GLN A 931      38.540  44.570  44.910  1.00  0.00           O
ATOM   4470  NE2 GLN A 931      37.390  43.570  43.220  1.00  0.00           N
ATOM   4471 HE21 GLN A 931      37.860  42.720  43.450  1.00  0.00           H
ATOM   4472 HE22 GLN A 931      36.630  43.470  42.560  1.00  0.00           H
ATOM   4473  C   GLN A 931      37.840  47.470  40.670  1.00  0.00           C
ATOM   4474  O   GLN A 931      37.980  46.680  39.720  1.00  0.00           O
ATOM   4475  N   GLN A 932      37.630  48.710  40.380  1.00  0.00           N
ATOM   4476  HN  GLN A 932      37.540  49.410  41.100  1.00  0.00           H
ATOM   4477  CA  GLN A 932      37.750  49.210  38.960  1.00  0.00           C
ATOM   4478  HA  GLN A 932      37.220  48.490  38.350  1.00  0.00           H
ATOM   4479  CB  GLN A 932      37.030  50.600  38.720  1.00  0.00           C
ATOM   4480  HB1 GLN A 932      36.950  50.660  37.620  1.00  0.00           H
ATOM   4481  HB2 GLN A 932      37.550  51.490  39.150  1.00  0.00           H
ATOM   4482  CG  GLN A 932      35.560  50.590  39.210  1.00  0.00           C
ATOM   4483  HG1 GLN A 932      34.940  51.390  38.760  1.00  0.00           H
ATOM   4484  HG2 GLN A 932      35.500  50.890  40.270  1.00  0.00           H
ATOM   4485  CD  GLN A 932      34.900  49.230  39.030  1.00  0.00           C
ATOM   4486  OE1 GLN A 932      34.770  48.580  37.980  1.00  0.00           O
ATOM   4487  NE2 GLN A 932      34.420  48.740  40.240  1.00  0.00           N
ATOM   4488 HE21 GLN A 932      34.600  49.270  41.080  1.00  0.00           H
ATOM   4489 HE22 GLN A 932      33.950  47.870  40.160  1.00  0.00           H
ATOM   4490  C   GLN A 932      39.200  49.340  38.440  1.00  0.00           C
ATOM   4491  O   GLN A 932      39.420  49.080  37.270  1.00  0.00           O
ATOM   4492  N   ILE A 933      40.230  49.590  39.290  1.00  0.00           N
ATOM   4493  HN  ILE A 933      40.000  49.770  40.250  1.00  0.00           H
ATOM   4494  CA  ILE A 933      41.620  49.610  38.940  1.00  0.00           C
ATOM   4495  HA  ILE A 933      41.710  50.200  38.030  1.00  0.00           H
ATOM   4496  CB  ILE A 933      42.510  50.480  39.970  1.00  0.00           C
ATOM   4497  HB  ILE A 933      42.190  50.140  40.970  1.00  0.00           H
ATOM   4498  CG2 ILE A 933      44.010  50.260  39.840  1.00  0.00           C
ATOM   4499 HG21 ILE A 933      44.450  50.830  38.990  1.00  0.00           H
ATOM   4500 HG22 ILE A 933      44.280  49.180  39.830  1.00  0.00           H
ATOM   4501 HG23 ILE A 933      44.460  50.740  40.750  1.00  0.00           H
ATOM   4502  CG1 ILE A 933      42.130  52.000  39.840  1.00  0.00           C
ATOM   4503 HG11 ILE A 933      41.080  52.130  39.560  1.00  0.00           H
ATOM   4504 HG12 ILE A 933      42.700  52.300  38.930  1.00  0.00           H
ATOM   4505  CD  ILE A 933      42.400  52.860  41.060  1.00  0.00           C
ATOM   4506  HD1 ILE A 933      42.200  52.330  42.010  1.00  0.00           H
ATOM   4507  HD2 ILE A 933      41.970  53.890  41.050  1.00  0.00           H
ATOM   4508  HD3 ILE A 933      43.490  53.060  41.210  1.00  0.00           H
ATOM   4509  C   ILE A 933      42.190  48.290  38.630  1.00  0.00           C
ATOM   4510  O   ILE A 933      42.940  48.230  37.690  1.00  0.00           O
ATOM   4511  N   THR A 934      41.740  47.180  39.300  1.00  0.00           N
ATOM   4512  HN  THR A 934      41.190  47.300  40.130  1.00  0.00           H
ATOM   4513  CA  THR A 934      42.240  45.880  38.980  1.00  0.00           C
ATOM   4514  HA  THR A 934      43.270  45.900  38.640  1.00  0.00           H
ATOM   4515  CB  THR A 934      42.140  44.930  40.200  1.00  0.00           C
ATOM   4516  HB  THR A 934      42.370  43.900  39.850  1.00  0.00           H
ATOM   4517  OG1 THR A 934      40.860  44.930  40.920  1.00  0.00           O
ATOM   4518  HG1 THR A 934      40.800  45.620  41.580  1.00  0.00           H
ATOM   4519  CG2 THR A 934      43.160  45.350  41.220  1.00  0.00           C
ATOM   4520 HG21 THR A 934      42.720  46.050  41.970  1.00  0.00           H
ATOM   4521 HG22 THR A 934      44.020  45.780  40.690  1.00  0.00           H
ATOM   4522 HG23 THR A 934      43.600  44.520  41.820  1.00  0.00           H
ATOM   4523  C   THR A 934      41.520  45.280  37.710  1.00  0.00           C
ATOM   4524  O   THR A 934      42.030  44.310  37.100  1.00  0.00           O
ATOM   4525  N   ALA A 935      40.340  45.890  37.330  1.00  0.00           N
ATOM   4526  HN  ALA A 935      40.050  46.680  37.860  1.00  0.00           H
ATOM   4527  CA  ALA A 935      39.510  45.420  36.240  1.00  0.00           C
ATOM   4528  HA  ALA A 935      39.190  44.420  36.460  1.00  0.00           H
ATOM   4529  CB  ALA A 935      38.220  46.310  36.250  1.00  0.00           C
ATOM   4530  HB1 ALA A 935      37.490  46.220  35.420  1.00  0.00           H
ATOM   4531  HB2 ALA A 935      38.400  47.400  36.130  1.00  0.00           H
ATOM   4532  HB3 ALA A 935      37.730  46.000  37.200  1.00  0.00           H
ATOM   4533  C   ALA A 935      40.300  45.570  34.910  1.00  0.00           C
ATOM   4534  O   ALA A 935      40.390  44.720  34.100  1.00  0.00           O
ATOM   4535  N   VAL A 936      41.040  46.690  34.770  1.00  0.00           N
ATOM   4536  HN  VAL A 936      41.000  47.320  35.540  1.00  0.00           H
ATOM   4537  CA  VAL A 936      41.920  47.050  33.610  1.00  0.00           C
ATOM   4538  HA  VAL A 936      41.280  47.000  32.760  1.00  0.00           H
ATOM   4539  CB  VAL A 936      42.550  48.450  33.700  1.00  0.00           C
ATOM   4540  HB  VAL A 936      43.340  48.370  34.480  1.00  0.00           H
ATOM   4541  CG1 VAL A 936      43.240  48.840  32.390  1.00  0.00           C
ATOM   4542 HG11 VAL A 936      43.740  49.830  32.490  1.00  0.00           H
ATOM   4543 HG12 VAL A 936      42.480  48.830  31.590  1.00  0.00           H
ATOM   4544 HG13 VAL A 936      44.070  48.140  32.210  1.00  0.00           H
ATOM   4545  CG2 VAL A 936      41.600  49.480  34.180  1.00  0.00           C
ATOM   4546 HG21 VAL A 936      42.100  50.470  34.180  1.00  0.00           H
ATOM   4547 HG22 VAL A 936      41.190  49.260  35.190  1.00  0.00           H
ATOM   4548 HG23 VAL A 936      40.700  49.580  33.540  1.00  0.00           H
ATOM   4549  C   VAL A 936      43.020  46.030  33.380  1.00  0.00           C
ATOM   4550  O   VAL A 936      43.330  45.680  32.270  1.00  0.00           O
ATOM   4551  N   ILE A 937      43.540  45.480  34.420  1.00  0.00           N
ATOM   4552  HN  ILE A 937      43.110  45.720  35.290  1.00  0.00           H
ATOM   4553  CA  ILE A 937      44.670  44.540  34.320  1.00  0.00           C
ATOM   4554  HA  ILE A 937      45.430  44.960  33.670  1.00  0.00           H
ATOM   4555  CB  ILE A 937      45.330  44.140  35.710  1.00  0.00           C
ATOM   4556  HB  ILE A 937      44.490  43.870  36.390  1.00  0.00           H
ATOM   4557  CG2 ILE A 937      46.290  42.920  35.540  1.00  0.00           C
ATOM   4558 HG21 ILE A 937      46.960  42.900  34.660  1.00  0.00           H
ATOM   4559 HG22 ILE A 937      45.640  42.020  35.560  1.00  0.00           H
ATOM   4560 HG23 ILE A 937      46.980  42.780  36.390  1.00  0.00           H
ATOM   4561  CG1 ILE A 937      46.170  45.310  36.310  1.00  0.00           C
ATOM   4562 HG11 ILE A 937      46.710  44.890  37.190  1.00  0.00           H
ATOM   4563 HG12 ILE A 937      45.440  46.120  36.540  1.00  0.00           H
ATOM   4564  CD  ILE A 937      47.270  46.000  35.350  1.00  0.00           C
ATOM   4565  HD1 ILE A 937      47.880  45.220  34.840  1.00  0.00           H
ATOM   4566  HD2 ILE A 937      47.830  46.690  36.020  1.00  0.00           H
ATOM   4567  HD3 ILE A 937      46.750  46.460  34.480  1.00  0.00           H
ATOM   4568  C   ILE A 937      44.130  43.250  33.510  1.00  0.00           C
ATOM   4569  O   ILE A 937      44.720  42.560  32.670  1.00  0.00           O
ATOM   4570  N   ILE A 938      42.860  42.840  33.870  1.00  0.00           N
ATOM   4571  HN  ILE A 938      42.320  43.420  34.480  1.00  0.00           H
ATOM   4572  CA  ILE A 938      42.290  41.620  33.330  1.00  0.00           C
ATOM   4573  HA  ILE A 938      43.060  40.890  33.150  1.00  0.00           H
ATOM   4574  CB  ILE A 938      41.220  41.030  34.310  1.00  0.00           C
ATOM   4575  HB  ILE A 938      40.350  41.730  34.300  1.00  0.00           H
ATOM   4576  CG2 ILE A 938      40.680  39.660  33.810  1.00  0.00           C
ATOM   4577 HG21 ILE A 938      41.440  38.870  33.650  1.00  0.00           H
ATOM   4578 HG22 ILE A 938      40.230  39.830  32.810  1.00  0.00           H
ATOM   4579 HG23 ILE A 938      39.940  39.110  34.420  1.00  0.00           H
ATOM   4580  CG1 ILE A 938      41.620  40.870  35.760  1.00  0.00           C
ATOM   4581 HG11 ILE A 938      40.790  40.510  36.410  1.00  0.00           H
ATOM   4582 HG12 ILE A 938      41.690  41.920  36.110  1.00  0.00           H
ATOM   4583  CD  ILE A 938      43.020  40.140  35.930  1.00  0.00           C
ATOM   4584  HD1 ILE A 938      43.340  39.960  36.980  1.00  0.00           H
ATOM   4585  HD2 ILE A 938      43.860  40.700  35.480  1.00  0.00           H
ATOM   4586  HD3 ILE A 938      42.890  39.180  35.390  1.00  0.00           H
ATOM   4587  C   ILE A 938      41.770  41.840  31.930  1.00  0.00           C
ATOM   4588  O   ILE A 938      41.920  40.950  31.040  1.00  0.00           O
ATOM   4589  N   ASN A 939      41.180  42.980  31.650  1.00  0.00           N
ATOM   4590  HN  ASN A 939      41.140  43.670  32.380  1.00  0.00           H
ATOM   4591  CA  ASN A 939      40.620  43.340  30.300  1.00  0.00           C
ATOM   4592  HA  ASN A 939      40.330  42.390  29.880  1.00  0.00           H
ATOM   4593  CB  ASN A 939      39.270  44.170  30.410  1.00  0.00           C
ATOM   4594  HB1 ASN A 939      38.820  44.360  29.410  1.00  0.00           H
ATOM   4595  HB2 ASN A 939      39.420  45.160  30.880  1.00  0.00           H
ATOM   4596  CG  ASN A 939      38.290  43.400  31.140  1.00  0.00           C
ATOM   4597  OD1 ASN A 939      37.530  42.620  30.560  1.00  0.00           O
ATOM   4598  ND2 ASN A 939      38.190  43.520  32.480  1.00  0.00           N
ATOM   4599 HD21 ASN A 939      38.860  43.990  33.050  1.00  0.00           H
ATOM   4600 HD22 ASN A 939      37.620  42.890  33.010  1.00  0.00           H
ATOM   4601  C   ASN A 939      41.620  43.920  29.330  1.00  0.00           C
ATOM   4602  O   ASN A 939      41.200  44.650  28.430  1.00  0.00           O
ATOM   4603  N   ARG A 940      42.980  43.670  29.430  1.00  0.00           N
ATOM   4604  HN  ARG A 940      43.370  43.120  30.180  1.00  0.00           H
ATOM   4605  CA  ARG A 940      44.040  44.120  28.490  1.00  0.00           C
ATOM   4606  HA  ARG A 940      43.920  45.190  28.510  1.00  0.00           H
ATOM   4607  CB  ARG A 940      45.420  43.700  28.950  1.00  0.00           C
ATOM   4608  HB1 ARG A 940      46.100  44.000  28.130  1.00  0.00           H
ATOM   4609  HB2 ARG A 940      45.310  42.630  29.220  1.00  0.00           H
ATOM   4610  CG  ARG A 940      45.930  44.300  30.260  1.00  0.00           C
ATOM   4611  HG1 ARG A 940      46.870  43.760  30.490  1.00  0.00           H
ATOM   4612  HG2 ARG A 940      45.160  44.160  31.050  1.00  0.00           H
ATOM   4613  CD  ARG A 940      46.230  45.800  30.090  1.00  0.00           C
ATOM   4614  HD1 ARG A 940      46.670  45.960  29.090  1.00  0.00           H
ATOM   4615  HD2 ARG A 940      46.730  46.270  30.970  1.00  0.00           H
ATOM   4616  NE  ARG A 940      44.960  46.600  30.020  1.00  0.00           N
ATOM   4617  HE  ARG A 940      44.090  46.290  30.410  1.00  0.00           H
ATOM   4618  CZ  ARG A 940      44.880  47.740  29.340  1.00  0.00           C
ATOM   4619  NH1 ARG A 940      43.700  48.230  29.030  1.00  0.00           N
ATOM   4620 HH11 ARG A 940      42.890  47.700  29.290  1.00  0.00           H
ATOM   4621 HH12 ARG A 940      43.720  49.200  28.790  1.00  0.00           H
ATOM   4622  NH2 ARG A 940      45.910  48.500  29.140  1.00  0.00           N
ATOM   4623 HH21 ARG A 940      46.760  48.230  29.600  1.00  0.00           H
ATOM   4624 HH22 ARG A 940      45.690  49.440  28.890  1.00  0.00           H
ATOM   4625  C   ARG A 940      43.830  43.500  27.120  1.00  0.00           C
ATOM   4626  O   ARG A 940      43.190  42.470  26.950  1.00  0.00           O
ATOM   4627  N   LYS A 941      44.250  44.170  26.110  1.00  0.00           N
ATOM   4628  HN  LYS A 941      44.710  45.050  26.210  1.00  0.00           H
ATOM   4629  CA  LYS A 941      43.810  43.880  24.740  1.00  0.00           C
ATOM   4630  HA  LYS A 941      42.850  43.420  24.700  1.00  0.00           H
ATOM   4631  CB  LYS A 941      43.900  45.240  23.930  1.00  0.00           C
ATOM   4632  HB1 LYS A 941      43.470  45.000  22.930  1.00  0.00           H
ATOM   4633  HB2 LYS A 941      44.970  45.520  23.940  1.00  0.00           H
ATOM   4634  CG  LYS A 941      43.050  46.390  24.540  1.00  0.00           C
ATOM   4635  HG1 LYS A 941      43.170  47.310  23.930  1.00  0.00           H
ATOM   4636  HG2 LYS A 941      43.510  46.470  25.560  1.00  0.00           H
ATOM   4637  CD  LYS A 941      41.590  46.080  24.590  1.00  0.00           C
ATOM   4638  HD1 LYS A 941      41.360  45.060  24.960  1.00  0.00           H
ATOM   4639  HD2 LYS A 941      41.160  46.300  23.590  1.00  0.00           H
ATOM   4640  CE  LYS A 941      40.780  47.050  25.540  1.00  0.00           C
ATOM   4641  HE1 LYS A 941      41.190  47.140  26.570  1.00  0.00           H
ATOM   4642  HE2 LYS A 941      39.790  46.570  25.680  1.00  0.00           H
ATOM   4643  NZ  LYS A 941      40.650  48.310  24.850  1.00  0.00           N
ATOM   4644  HZ1 LYS A 941      41.520  48.880  24.830  1.00  0.00           H
ATOM   4645  HZ2 LYS A 941      39.880  48.760  25.390  1.00  0.00           H
ATOM   4646  HZ3 LYS A 941      40.340  48.300  23.860  1.00  0.00           H
ATOM   4647  C   LYS A 941      44.680  42.820  24.110  1.00  0.00           C
ATOM   4648  O   LYS A 941      44.300  42.290  23.100  1.00  0.00           O
ATOM   4649  N   GLU A 942      45.840  42.440  24.810  1.00  0.00           N
ATOM   4650  HN  GLU A 942      46.310  43.080  25.400  1.00  0.00           H
ATOM   4651  CA  GLU A 942      46.510  41.260  24.520  1.00  0.00           C
ATOM   4652  HA  GLU A 942      46.630  41.200  23.450  1.00  0.00           H
ATOM   4653  CB  GLU A 942      47.900  41.280  25.220  1.00  0.00           C
ATOM   4654  HB1 GLU A 942      48.420  40.340  24.920  1.00  0.00           H
ATOM   4655  HB2 GLU A 942      47.890  41.360  26.320  1.00  0.00           H
ATOM   4656  CG  GLU A 942      48.750  42.530  24.780  1.00  0.00           C
ATOM   4657  HG1 GLU A 942      48.240  43.410  25.220  1.00  0.00           H
ATOM   4658  HG2 GLU A 942      48.740  42.540  23.670  1.00  0.00           H
ATOM   4659  CD  GLU A 942      50.220  42.610  25.260  1.00  0.00           C
ATOM   4660  OE1 GLU A 942      51.050  43.300  24.600  1.00  0.00           O
ATOM   4661  OE2 GLU A 942      50.510  42.050  26.350  1.00  0.00           O
ATOM   4662  C   GLU A 942      45.880  40.020  24.920  1.00  0.00           C
ATOM   4663  O   GLU A 942      46.230  38.940  24.400  1.00  0.00           O
ATOM   4664  N   HSD A 943      44.950  40.020  25.930  1.00  0.00           N
ATOM   4665  HN  HSD A 943      44.590  40.890  26.260  1.00  0.00           H
ATOM   4666  CA  HSD A 943      44.460  38.870  26.550  1.00  0.00           C
ATOM   4667  HA  HSD A 943      45.100  38.040  26.270  1.00  0.00           H
ATOM   4668  CB  HSD A 943      44.230  39.050  28.060  1.00  0.00           C
ATOM   4669  HB1 HSD A 943      43.950  38.060  28.480  1.00  0.00           H
ATOM   4670  HB2 HSD A 943      43.450  39.840  28.190  1.00  0.00           H
ATOM   4671  ND1 HSD A 943      45.080  39.930  30.290  1.00  0.00           N
ATOM   4672  HD1 HSD A 943      44.240  39.950  30.830  1.00  0.00           H
ATOM   4673  CG  HSD A 943      45.260  39.600  28.980  1.00  0.00           C
ATOM   4674  CE1 HSD A 943      46.230  40.500  30.740  1.00  0.00           C
ATOM   4675  HE1 HSD A 943      46.360  40.860  31.760  1.00  0.00           H
ATOM   4676  NE2 HSD A 943      47.120  40.580  29.800  1.00  0.00           N
ATOM   4677  CD2 HSD A 943      46.530  39.980  28.700  1.00  0.00           C
ATOM   4678  HD2 HSD A 943      47.200  39.790  27.870  1.00  0.00           H
ATOM   4679  C   HSD A 943      43.110  38.520  26.000  1.00  0.00           C
ATOM   4680  O   HSD A 943      42.290  39.410  25.760  1.00  0.00           O
ATOM   4681  N   LYS A 944      42.750  37.220  25.870  1.00  0.00           N
ATOM   4682  HN  LYS A 944      43.510  36.600  25.970  1.00  0.00           H
ATOM   4683  CA  LYS A 944      41.440  36.770  25.440  1.00  0.00           C
ATOM   4684  HA  LYS A 944      40.760  37.580  25.660  1.00  0.00           H
ATOM   4685  CB  LYS A 944      41.320  36.470  23.890  1.00  0.00           C
ATOM   4686  HB1 LYS A 944      40.350  35.980  23.700  1.00  0.00           H
ATOM   4687  HB2 LYS A 944      42.170  35.760  23.750  1.00  0.00           H
ATOM   4688  CG  LYS A 944      41.190  37.740  22.990  1.00  0.00           C
ATOM   4689  HG1 LYS A 944      42.130  38.310  22.840  1.00  0.00           H
ATOM   4690  HG2 LYS A 944      40.300  38.340  23.260  1.00  0.00           H
ATOM   4691  CD  LYS A 944      40.950  37.270  21.520  1.00  0.00           C
ATOM   4692  HD1 LYS A 944      40.940  38.220  20.940  1.00  0.00           H
ATOM   4693  HD2 LYS A 944      39.960  36.800  21.340  1.00  0.00           H
ATOM   4694  CE  LYS A 944      42.110  36.530  20.770  1.00  0.00           C
ATOM   4695  HE1 LYS A 944      41.850  36.400  19.700  1.00  0.00           H
ATOM   4696  HE2 LYS A 944      42.240  35.540  21.260  1.00  0.00           H
ATOM   4697  NZ  LYS A 944      43.490  37.250  20.770  1.00  0.00           N
ATOM   4698  HZ1 LYS A 944      44.170  36.630  20.290  1.00  0.00           H
ATOM   4699  HZ2 LYS A 944      43.730  37.330  21.790  1.00  0.00           H
ATOM   4700  HZ3 LYS A 944      43.350  38.140  20.270  1.00  0.00           H
ATOM   4701  C   LYS A 944      41.000  35.620  26.280  1.00  0.00           C
ATOM   4702  O   LYS A 944      41.640  34.610  26.360  1.00  0.00           O
ATOM   4703  N   LEU A 945      39.900  35.690  27.010  1.00  0.00           N
ATOM   4704  HN  LEU A 945      39.330  36.510  26.980  1.00  0.00           H
ATOM   4705  CA  LEU A 945      39.370  34.680  27.930  1.00  0.00           C
ATOM   4706  HA  LEU A 945      40.140  33.930  28.100  1.00  0.00           H
ATOM   4707  CB  LEU A 945      39.060  35.470  29.250  1.00  0.00           C
ATOM   4708  HB1 LEU A 945      38.660  34.740  29.980  1.00  0.00           H
ATOM   4709  HB2 LEU A 945      38.260  36.220  29.050  1.00  0.00           H
ATOM   4710  CG  LEU A 945      40.180  36.170  30.040  1.00  0.00           C
ATOM   4711  HG  LEU A 945      40.300  37.070  29.420  1.00  0.00           H
ATOM   4712  CD1 LEU A 945      39.650  36.610  31.440  1.00  0.00           C
ATOM   4713 HD11 LEU A 945      39.550  35.760  32.160  1.00  0.00           H
ATOM   4714 HD12 LEU A 945      38.580  36.940  31.440  1.00  0.00           H
ATOM   4715 HD13 LEU A 945      40.420  37.330  31.750  1.00  0.00           H
ATOM   4716  CD2 LEU A 945      41.600  35.440  30.210  1.00  0.00           C
ATOM   4717 HD21 LEU A 945      42.010  35.170  29.220  1.00  0.00           H
ATOM   4718 HD22 LEU A 945      41.450  34.490  30.770  1.00  0.00           H
ATOM   4719 HD23 LEU A 945      42.330  36.020  30.810  1.00  0.00           H
ATOM   4720  C   LEU A 945      38.250  33.860  27.420  1.00  0.00           C
ATOM   4721  O   LEU A 945      37.310  34.320  26.800  1.00  0.00           O
ATOM   4722  N   LYS A 946      38.310  32.630  27.840  1.00  0.00           N
ATOM   4723  HN  LYS A 946      39.090  32.230  28.310  1.00  0.00           H
ATOM   4724  CA  LYS A 946      37.230  31.660  27.640  1.00  0.00           C
ATOM   4725  HA  LYS A 946      36.570  32.020  26.860  1.00  0.00           H
ATOM   4726  CB  LYS A 946      37.790  30.340  27.150  1.00  0.00           C
ATOM   4727  HB1 LYS A 946      36.900  29.800  26.760  1.00  0.00           H
ATOM   4728  HB2 LYS A 946      38.250  29.710  27.940  1.00  0.00           H
ATOM   4729  CG  LYS A 946      38.730  30.400  25.890  1.00  0.00           C
ATOM   4730  HG1 LYS A 946      39.680  30.920  26.150  1.00  0.00           H
ATOM   4731  HG2 LYS A 946      38.180  31.010  25.130  1.00  0.00           H
ATOM   4732  CD  LYS A 946      38.910  28.980  25.290  1.00  0.00           C
ATOM   4733  HD1 LYS A 946      37.910  28.760  24.880  1.00  0.00           H
ATOM   4734  HD2 LYS A 946      39.100  28.170  26.030  1.00  0.00           H
ATOM   4735  CE  LYS A 946      40.010  29.040  24.350  1.00  0.00           C
ATOM   4736  HE1 LYS A 946      40.930  29.190  24.950  1.00  0.00           H
ATOM   4737  HE2 LYS A 946      39.930  29.820  23.560  1.00  0.00           H
ATOM   4738  NZ  LYS A 946      40.250  27.760  23.660  1.00  0.00           N
ATOM   4739  HZ1 LYS A 946      39.890  26.940  24.190  1.00  0.00           H
ATOM   4740  HZ2 LYS A 946      41.280  27.630  23.560  1.00  0.00           H
ATOM   4741  HZ3 LYS A 946      39.820  27.770  22.710  1.00  0.00           H
ATOM   4742  C   LYS A 946      36.470  31.330  28.920  1.00  0.00           C
ATOM   4743  O   LYS A 946      35.410  30.760  28.760  1.00  0.00           O
ATOM   4744  N   LYS A 947      36.970  31.730  30.150  1.00  0.00           N
ATOM   4745  HN  LYS A 947      37.940  31.960  30.260  1.00  0.00           H
ATOM   4746  CA  LYS A 947      36.280  31.530  31.370  1.00  0.00           C
ATOM   4747  HA  LYS A 947      35.260  31.210  31.230  1.00  0.00           H
ATOM   4748  CB  LYS A 947      37.050  30.520  32.270  1.00  0.00           C
ATOM   4749  HB1 LYS A 947      36.310  30.200  33.040  1.00  0.00           H
ATOM   4750  HB2 LYS A 947      37.930  30.980  32.780  1.00  0.00           H
ATOM   4751  CG  LYS A 947      37.680  29.290  31.620  1.00  0.00           C
ATOM   4752  HG1 LYS A 947      38.400  29.550  30.810  1.00  0.00           H
ATOM   4753  HG2 LYS A 947      36.850  28.630  31.280  1.00  0.00           H
ATOM   4754  CD  LYS A 947      38.430  28.450  32.720  1.00  0.00           C
ATOM   4755  HD1 LYS A 947      37.770  28.320  33.610  1.00  0.00           H
ATOM   4756  HD2 LYS A 947      39.320  29.060  32.990  1.00  0.00           H
ATOM   4757  CE  LYS A 947      38.940  27.110  32.270  1.00  0.00           C
ATOM   4758  HE1 LYS A 947      39.640  27.150  31.430  1.00  0.00           H
ATOM   4759  HE2 LYS A 947      38.120  26.370  32.090  1.00  0.00           H
ATOM   4760  NZ  LYS A 947      39.780  26.450  33.270  1.00  0.00           N
ATOM   4761  HZ1 LYS A 947      39.330  26.260  34.190  1.00  0.00           H
ATOM   4762  HZ2 LYS A 947      40.440  27.170  33.640  1.00  0.00           H
ATOM   4763  HZ3 LYS A 947      40.450  25.730  32.960  1.00  0.00           H
ATOM   4764  C   LYS A 947      36.030  32.840  32.110  1.00  0.00           C
ATOM   4765  O   LYS A 947      35.700  32.800  33.310  1.00  0.00           O
ATOM   4766  N   GLY A 948      36.120  33.950  31.400  1.00  0.00           N
ATOM   4767  HN  GLY A 948      36.220  33.890  30.410  1.00  0.00           H
ATOM   4768  CA  GLY A 948      35.920  35.290  31.880  1.00  0.00           C
ATOM   4769  HA1 GLY A 948      35.710  35.840  30.980  1.00  0.00           H
ATOM   4770  HA2 GLY A 948      36.780  35.660  32.430  1.00  0.00           H
ATOM   4771  C   GLY A 948      34.770  35.540  32.850  1.00  0.00           C
ATOM   4772  O   GLY A 948      33.670  35.080  32.730  1.00  0.00           O
ATOM   4773  N   ALA A 949      35.070  36.250  33.980  1.00  0.00           N
ATOM   4774  HN  ALA A 949      36.020  36.580  33.990  1.00  0.00           H
ATOM   4775  CA  ALA A 949      34.170  36.520  35.040  1.00  0.00           C
ATOM   4776  HA  ALA A 949      33.900  35.600  35.520  1.00  0.00           H
ATOM   4777  CB  ALA A 949      34.850  37.300  36.160  1.00  0.00           C
ATOM   4778  HB1 ALA A 949      35.260  38.270  35.800  1.00  0.00           H
ATOM   4779  HB2 ALA A 949      35.570  36.720  36.760  1.00  0.00           H
ATOM   4780  HB3 ALA A 949      34.080  37.540  36.920  1.00  0.00           H
ATOM   4781  C   ALA A 949      32.990  37.280  34.680  1.00  0.00           C
ATOM   4782  O   ALA A 949      33.050  38.140  33.740  1.00  0.00           O
ATOM   4783  N   GLY A 950      31.860  37.090  35.360  1.00  0.00           N
ATOM   4784  HN  GLY A 950      31.790  36.440  36.110  1.00  0.00           H
ATOM   4785  CA  GLY A 950      30.730  38.090  35.290  1.00  0.00           C
ATOM   4786  HA1 GLY A 950      29.890  37.820  35.910  1.00  0.00           H
ATOM   4787  HA2 GLY A 950      30.410  38.160  34.270  1.00  0.00           H
ATOM   4788  C   GLY A 950      31.100  39.530  35.860  1.00  0.00           C
ATOM   4789  O   GLY A 950      31.890  39.620  36.790  1.00  0.00           O
ATOM   4790  N   TYR A 951      30.480  40.560  35.230  1.00  0.00           N
ATOM   4791  HN  TYR A 951      29.770  40.360  34.560  1.00  0.00           H
ATOM   4792  CA  TYR A 951      30.920  41.970  35.310  1.00  0.00           C
ATOM   4793  HA  TYR A 951      31.910  42.100  34.920  1.00  0.00           H
ATOM   4794  CB  TYR A 951      29.950  42.870  34.440  1.00  0.00           C
ATOM   4795  HB1 TYR A 951      29.010  42.550  34.940  1.00  0.00           H
ATOM   4796  HB2 TYR A 951      29.940  42.530  33.390  1.00  0.00           H
ATOM   4797  CG  TYR A 951      30.220  44.290  34.380  1.00  0.00           C
ATOM   4798  CD1 TYR A 951      29.380  45.230  35.100  1.00  0.00           C
ATOM   4799  HD1 TYR A 951      28.610  44.820  35.720  1.00  0.00           H
ATOM   4800  CE1 TYR A 951      29.660  46.620  35.100  1.00  0.00           C
ATOM   4801  HE1 TYR A 951      29.060  47.230  35.760  1.00  0.00           H
ATOM   4802  CZ  TYR A 951      30.750  47.130  34.410  1.00  0.00           C
ATOM   4803  OH  TYR A 951      31.090  48.550  34.520  1.00  0.00           O
ATOM   4804  HH  TYR A 951      31.910  48.740  34.060  1.00  0.00           H
ATOM   4805  CD2 TYR A 951      31.360  44.890  33.660  1.00  0.00           C
ATOM   4806  HD2 TYR A 951      31.850  44.250  32.950  1.00  0.00           H
ATOM   4807  CE2 TYR A 951      31.530  46.270  33.680  1.00  0.00           C
ATOM   4808  HE2 TYR A 951      32.340  46.700  33.110  1.00  0.00           H
ATOM   4809  C   TYR A 951      31.060  42.530  36.830  1.00  0.00           C
ATOM   4810  O   TYR A 951      32.030  43.070  37.300  1.00  0.00           O
ATOM   4811  N   HSD A 952      29.960  42.380  37.610  1.00  0.00           N
ATOM   4812  HN  HSD A 952      29.300  41.760  37.170  1.00  0.00           H
ATOM   4813  CA  HSD A 952      29.790  43.090  38.880  1.00  0.00           C
ATOM   4814  HA  HSD A 952      30.650  43.700  39.080  1.00  0.00           H
ATOM   4815  CB  HSD A 952      28.490  43.920  38.820  1.00  0.00           C
ATOM   4816  HB1 HSD A 952      28.620  44.610  37.970  1.00  0.00           H
ATOM   4817  HB2 HSD A 952      28.360  44.470  39.780  1.00  0.00           H
ATOM   4818  ND1 HSD A 952      26.240  43.350  37.760  1.00  0.00           N
ATOM   4819  HD1 HSD A 952      26.260  44.210  37.240  1.00  0.00           H
ATOM   4820  CG  HSD A 952      27.260  43.080  38.660  1.00  0.00           C
ATOM   4821  CE1 HSD A 952      25.290  42.420  38.010  1.00  0.00           C
ATOM   4822  HE1 HSD A 952      24.260  42.500  37.650  1.00  0.00           H
ATOM   4823  NE2 HSD A 952      25.620  41.530  38.940  1.00  0.00           N
ATOM   4824  CD2 HSD A 952      26.870  41.910  39.290  1.00  0.00           C
ATOM   4825  HD2 HSD A 952      27.430  41.400  40.060  1.00  0.00           H
ATOM   4826  C   HSD A 952      29.810  42.120  40.060  1.00  0.00           C
ATOM   4827  O   HSD A 952      29.510  42.500  41.170  1.00  0.00           O
ATOM   4828  N   LEU A 953      30.090  40.850  39.780  1.00  0.00           N
ATOM   4829  HN  LEU A 953      30.300  40.680  38.830  1.00  0.00           H
ATOM   4830  CA  LEU A 953      30.160  39.780  40.780  1.00  0.00           C
ATOM   4831  HA  LEU A 953      29.220  39.810  41.310  1.00  0.00           H
ATOM   4832  CB  LEU A 953      30.110  38.400  40.070  1.00  0.00           C
ATOM   4833  HB1 LEU A 953      30.950  38.290  39.350  1.00  0.00           H
ATOM   4834  HB2 LEU A 953      29.200  38.350  39.430  1.00  0.00           H
ATOM   4835  CG  LEU A 953      30.150  37.190  41.090  1.00  0.00           C
ATOM   4836  HG  LEU A 953      31.130  37.340  41.610  1.00  0.00           H
ATOM   4837  CD1 LEU A 953      28.970  37.160  41.960  1.00  0.00           C
ATOM   4838 HD11 LEU A 953      29.020  36.350  42.740  1.00  0.00           H
ATOM   4839 HD12 LEU A 953      28.050  37.000  41.350  1.00  0.00           H
ATOM   4840 HD13 LEU A 953      28.770  38.140  42.450  1.00  0.00           H
ATOM   4841  CD2 LEU A 953      30.310  35.830  40.360  1.00  0.00           C
ATOM   4842 HD21 LEU A 953      29.370  35.660  39.780  1.00  0.00           H
ATOM   4843 HD22 LEU A 953      30.520  35.000  41.060  1.00  0.00           H
ATOM   4844 HD23 LEU A 953      31.210  35.840  39.730  1.00  0.00           H
ATOM   4845  C   LEU A 953      31.240  39.880  41.810  1.00  0.00           C
ATOM   4846  O   LEU A 953      30.880  39.570  42.950  1.00  0.00           O
ATOM   4847  N   ASP A 954      32.510  40.310  41.470  1.00  0.00           N
ATOM   4848  HN  ASP A 954      32.790  40.230  40.520  1.00  0.00           H
ATOM   4849  CA  ASP A 954      33.580  40.670  42.360  1.00  0.00           C
ATOM   4850  HA  ASP A 954      34.000  39.810  42.870  1.00  0.00           H
ATOM   4851  CB  ASP A 954      34.800  41.240  41.640  1.00  0.00           C
ATOM   4852  HB1 ASP A 954      35.330  40.380  41.180  1.00  0.00           H
ATOM   4853  HB2 ASP A 954      35.440  41.710  42.420  1.00  0.00           H
ATOM   4854  CG  ASP A 954      34.540  42.350  40.660  1.00  0.00           C
ATOM   4855  OD1 ASP A 954      33.630  42.420  39.870  1.00  0.00           O
ATOM   4856  OD2 ASP A 954      35.350  43.440  40.900  1.00  0.00           O
ATOM   4857  HD2 ASP A 954      34.940  44.250  40.570  1.00  0.00           H
ATOM   4858  C   ASP A 954      33.100  41.630  43.360  1.00  0.00           C
ATOM   4859  O   ASP A 954      33.290  41.280  44.560  1.00  0.00           O
ATOM   4860  N   LEU A 955      32.350  42.750  43.050  1.00  0.00           N
ATOM   4861  HN  LEU A 955      32.110  43.000  42.120  1.00  0.00           H
ATOM   4862  CA  LEU A 955      31.870  43.710  44.030  1.00  0.00           C
ATOM   4863  HA  LEU A 955      32.610  44.020  44.760  1.00  0.00           H
ATOM   4864  CB  LEU A 955      31.100  44.920  43.430  1.00  0.00           C
ATOM   4865  HB1 LEU A 955      30.520  45.550  44.140  1.00  0.00           H
ATOM   4866  HB2 LEU A 955      30.410  44.410  42.720  1.00  0.00           H
ATOM   4867  CG  LEU A 955      31.990  45.930  42.760  1.00  0.00           C
ATOM   4868  HG  LEU A 955      32.830  45.350  42.320  1.00  0.00           H
ATOM   4869  CD1 LEU A 955      31.280  46.460  41.480  1.00  0.00           C
ATOM   4870 HD11 LEU A 955      30.490  47.240  41.570  1.00  0.00           H
ATOM   4871 HD12 LEU A 955      30.850  45.560  41.000  1.00  0.00           H
ATOM   4872 HD13 LEU A 955      32.050  46.910  40.820  1.00  0.00           H
ATOM   4873  CD2 LEU A 955      32.490  47.070  43.730  1.00  0.00           C
ATOM   4874 HD21 LEU A 955      33.110  47.760  43.120  1.00  0.00           H
ATOM   4875 HD22 LEU A 955      33.110  46.570  44.500  1.00  0.00           H
ATOM   4876 HD23 LEU A 955      31.690  47.560  44.320  1.00  0.00           H
ATOM   4877  C   LEU A 955      30.870  43.010  44.990  1.00  0.00           C
ATOM   4878  O   LEU A 955      30.950  43.280  46.170  1.00  0.00           O
ATOM   4879  N   LEU A 956      29.960  42.070  44.490  1.00  0.00           N
ATOM   4880  HN  LEU A 956      29.830  41.920  43.510  1.00  0.00           H
ATOM   4881  CA  LEU A 956      28.950  41.400  45.380  1.00  0.00           C
ATOM   4882  HA  LEU A 956      28.510  42.140  46.020  1.00  0.00           H
ATOM   4883  CB  LEU A 956      27.900  40.700  44.500  1.00  0.00           C
ATOM   4884  HB1 LEU A 956      28.280  39.910  43.810  1.00  0.00           H
ATOM   4885  HB2 LEU A 956      27.360  41.360  43.780  1.00  0.00           H
ATOM   4886  CG  LEU A 956      26.780  40.040  45.280  1.00  0.00           C
ATOM   4887  HG  LEU A 956      27.230  39.200  45.840  1.00  0.00           H
ATOM   4888  CD1 LEU A 956      26.010  40.970  46.230  1.00  0.00           C
ATOM   4889 HD11 LEU A 956      25.130  40.430  46.660  1.00  0.00           H
ATOM   4890 HD12 LEU A 956      25.630  41.860  45.700  1.00  0.00           H
ATOM   4891 HD13 LEU A 956      26.690  41.150  47.090  1.00  0.00           H
ATOM   4892  CD2 LEU A 956      25.700  39.520  44.230  1.00  0.00           C
ATOM   4893 HD21 LEU A 956      26.130  38.680  43.640  1.00  0.00           H
ATOM   4894 HD22 LEU A 956      25.530  40.300  43.460  1.00  0.00           H
ATOM   4895 HD23 LEU A 956      24.760  39.100  44.630  1.00  0.00           H
ATOM   4896  C   LEU A 956      29.670  40.380  46.230  1.00  0.00           C
ATOM   4897  O   LEU A 956      29.500  40.390  47.440  1.00  0.00           O
ATOM   4898  N   MET A 957      30.640  39.510  45.740  1.00  0.00           N
ATOM   4899  HN  MET A 957      30.670  39.500  44.750  1.00  0.00           H
ATOM   4900  CA  MET A 957      31.530  38.670  46.640  1.00  0.00           C
ATOM   4901  HA  MET A 957      30.940  38.040  47.290  1.00  0.00           H
ATOM   4902  CB  MET A 957      32.550  37.830  45.830  1.00  0.00           C
ATOM   4903  HB1 MET A 957      33.270  37.420  46.570  1.00  0.00           H
ATOM   4904  HB2 MET A 957      33.150  38.440  45.120  1.00  0.00           H
ATOM   4905  CG  MET A 957      32.060  36.600  45.030  1.00  0.00           C
ATOM   4906  HG1 MET A 957      32.990  36.330  44.470  1.00  0.00           H
ATOM   4907  HG2 MET A 957      31.340  36.800  44.210  1.00  0.00           H
ATOM   4908  SD  MET A 957      31.510  35.230  46.070  1.00  0.00           S
ATOM   4909  CE  MET A 957      29.750  35.340  45.880  1.00  0.00           C
ATOM   4910  HE1 MET A 957      29.480  36.420  45.980  1.00  0.00           H
ATOM   4911  HE2 MET A 957      29.260  34.640  46.580  1.00  0.00           H
ATOM   4912  HE3 MET A 957      29.470  34.960  44.880  1.00  0.00           H
ATOM   4913  C   MET A 957      32.310  39.580  47.650  1.00  0.00           C
ATOM   4914  O   MET A 957      32.440  39.170  48.800  1.00  0.00           O
ATOM   4915  N   VAL A 958      32.920  40.680  47.180  1.00  0.00           N
ATOM   4916  HN  VAL A 958      32.910  40.970  46.230  1.00  0.00           H
ATOM   4917  CA  VAL A 958      33.680  41.570  48.090  1.00  0.00           C
ATOM   4918  HA  VAL A 958      34.330  40.880  48.610  1.00  0.00           H
ATOM   4919  CB  VAL A 958      34.560  42.630  47.300  1.00  0.00           C
ATOM   4920  HB  VAL A 958      33.820  42.970  46.540  1.00  0.00           H
ATOM   4921  CG1 VAL A 958      35.150  43.710  48.200  1.00  0.00           C
ATOM   4922 HG11 VAL A 958      35.760  43.210  48.980  1.00  0.00           H
ATOM   4923 HG12 VAL A 958      34.320  44.370  48.520  1.00  0.00           H
ATOM   4924 HG13 VAL A 958      35.860  44.310  47.590  1.00  0.00           H
ATOM   4925  CG2 VAL A 958      35.670  41.870  46.610  1.00  0.00           C
ATOM   4926 HG21 VAL A 958      36.530  41.670  47.280  1.00  0.00           H
ATOM   4927 HG22 VAL A 958      36.200  42.360  45.770  1.00  0.00           H
ATOM   4928 HG23 VAL A 958      35.350  40.840  46.320  1.00  0.00           H
ATOM   4929  C   VAL A 958      32.790  42.150  49.290  1.00  0.00           C
ATOM   4930  O   VAL A 958      33.300  42.190  50.420  1.00  0.00           O
ATOM   4931  N   GLY A 959      31.540  42.500  48.970  1.00  0.00           N
ATOM   4932  HN  GLY A 959      31.310  42.560  48.000  1.00  0.00           H
ATOM   4933  CA  GLY A 959      30.790  43.300  49.910  1.00  0.00           C
ATOM   4934  HA1 GLY A 959      30.100  43.780  49.240  1.00  0.00           H
ATOM   4935  HA2 GLY A 959      31.370  43.870  50.620  1.00  0.00           H
ATOM   4936  C   GLY A 959      30.010  42.410  50.930  1.00  0.00           C
ATOM   4937  O   GLY A 959      29.950  42.820  52.140  1.00  0.00           O
ATOM   4938  N   VAL A 960      29.470  41.330  50.500  1.00  0.00           N
ATOM   4939  HN  VAL A 960      29.450  41.230  49.520  1.00  0.00           H
ATOM   4940  CA  VAL A 960      28.950  40.280  51.330  1.00  0.00           C
ATOM   4941  HA  VAL A 960      28.200  40.760  51.940  1.00  0.00           H
ATOM   4942  CB  VAL A 960      28.250  39.140  50.550  1.00  0.00           C
ATOM   4943  HB  VAL A 960      28.930  38.590  49.870  1.00  0.00           H
ATOM   4944  CG1 VAL A 960      27.730  38.080  51.500  1.00  0.00           C
ATOM   4945 HG11 VAL A 960      27.240  38.380  52.450  1.00  0.00           H
ATOM   4946 HG12 VAL A 960      28.610  37.550  51.910  1.00  0.00           H
ATOM   4947 HG13 VAL A 960      27.260  37.200  51.030  1.00  0.00           H
ATOM   4948  CG2 VAL A 960      27.080  39.690  49.770  1.00  0.00           C
ATOM   4949 HG21 VAL A 960      26.360  40.010  50.550  1.00  0.00           H
ATOM   4950 HG22 VAL A 960      26.700  38.910  49.080  1.00  0.00           H
ATOM   4951 HG23 VAL A 960      27.440  40.520  49.130  1.00  0.00           H
ATOM   4952  C   VAL A 960      29.960  39.590  52.230  1.00  0.00           C
ATOM   4953  O   VAL A 960      29.590  39.450  53.410  1.00  0.00           O
ATOM   4954  N   MET A 961      31.160  39.320  51.750  1.00  0.00           N
ATOM   4955  HN  MET A 961      31.510  39.620  50.870  1.00  0.00           H
ATOM   4956  CA  MET A 961      32.210  38.730  52.540  1.00  0.00           C
ATOM   4957  HA  MET A 961      31.660  38.070  53.180  1.00  0.00           H
ATOM   4958  CB  MET A 961      33.200  37.990  51.640  1.00  0.00           C
ATOM   4959  HB1 MET A 961      34.060  37.600  52.210  1.00  0.00           H
ATOM   4960  HB2 MET A 961      33.610  38.570  50.800  1.00  0.00           H
ATOM   4961  CG  MET A 961      32.610  36.640  51.110  1.00  0.00           C
ATOM   4962  HG1 MET A 961      33.300  36.080  50.430  1.00  0.00           H
ATOM   4963  HG2 MET A 961      31.870  36.910  50.330  1.00  0.00           H
ATOM   4964  SD  MET A 961      31.790  35.500  52.200  1.00  0.00           S
ATOM   4965  CE  MET A 961      33.200  35.390  53.390  1.00  0.00           C
ATOM   4966  HE1 MET A 961      33.160  34.390  53.870  1.00  0.00           H
ATOM   4967  HE2 MET A 961      33.350  36.230  54.100  1.00  0.00           H
ATOM   4968  HE3 MET A 961      34.160  35.290  52.840  1.00  0.00           H
ATOM   4969  C   MET A 961      33.040  39.740  53.380  1.00  0.00           C
ATOM   4970  O   MET A 961      33.750  39.290  54.320  1.00  0.00           O
ATOM   4971  N   LEU A 962      33.130  41.060  52.990  1.00  0.00           N
ATOM   4972  HN  LEU A 962      32.990  41.320  52.030  1.00  0.00           H
ATOM   4973  CA  LEU A 962      33.620  42.210  53.780  1.00  0.00           C
ATOM   4974  HA  LEU A 962      34.610  41.960  54.170  1.00  0.00           H
ATOM   4975  CB  LEU A 962      33.660  43.540  52.950  1.00  0.00           C
ATOM   4976  HB1 LEU A 962      32.660  43.600  52.460  1.00  0.00           H
ATOM   4977  HB2 LEU A 962      34.390  43.450  52.120  1.00  0.00           H
ATOM   4978  CG  LEU A 962      33.990  44.870  53.750  1.00  0.00           C
ATOM   4979  HG  LEU A 962      34.690  44.620  54.570  1.00  0.00           H
ATOM   4980  CD1 LEU A 962      34.790  45.820  52.850  1.00  0.00           C
ATOM   4981 HD11 LEU A 962      35.700  45.320  52.470  1.00  0.00           H
ATOM   4982 HD12 LEU A 962      35.000  46.720  53.470  1.00  0.00           H
ATOM   4983 HD13 LEU A 962      34.280  46.110  51.900  1.00  0.00           H
ATOM   4984  CD2 LEU A 962      32.710  45.560  54.350  1.00  0.00           C
ATOM   4985 HD21 LEU A 962      32.000  46.010  53.630  1.00  0.00           H
ATOM   4986 HD22 LEU A 962      33.030  46.360  55.050  1.00  0.00           H
ATOM   4987 HD23 LEU A 962      32.130  44.930  55.060  1.00  0.00           H
ATOM   4988  C   LEU A 962      32.680  42.420  54.950  1.00  0.00           C
ATOM   4989  O   LEU A 962      33.020  42.640  56.130  1.00  0.00           O
ATOM   4990  N   GLY A 963      31.340  42.270  54.680  1.00  0.00           N
ATOM   4991  HN  GLY A 963      31.100  42.170  53.720  1.00  0.00           H
ATOM   4992  CA  GLY A 963      30.230  42.070  55.640  1.00  0.00           C
ATOM   4993  HA1 GLY A 963      29.300  42.050  55.100  1.00  0.00           H
ATOM   4994  HA2 GLY A 963      30.320  42.890  56.330  1.00  0.00           H
ATOM   4995  C   GLY A 963      30.420  40.890  56.600  1.00  0.00           C
ATOM   4996  O   GLY A 963      30.290  41.050  57.870  1.00  0.00           O
ATOM   4997  N   VAL A 964      30.670  39.670  56.160  1.00  0.00           N
ATOM   4998  HN  VAL A 964      30.450  39.410  55.220  1.00  0.00           H
ATOM   4999  CA  VAL A 964      31.040  38.580  57.070  1.00  0.00           C
ATOM   5000  HA  VAL A 964      30.250  38.580  57.800  1.00  0.00           H
ATOM   5001  CB  VAL A 964      31.080  37.210  56.410  1.00  0.00           C
ATOM   5002  HB  VAL A 964      31.820  37.130  55.590  1.00  0.00           H
ATOM   5003  CG1 VAL A 964      31.530  36.130  57.430  1.00  0.00           C
ATOM   5004 HG11 VAL A 964      31.480  35.150  56.910  1.00  0.00           H
ATOM   5005 HG12 VAL A 964      30.880  36.140  58.330  1.00  0.00           H
ATOM   5006 HG13 VAL A 964      32.570  36.290  57.770  1.00  0.00           H
ATOM   5007  CG2 VAL A 964      29.720  36.790  55.850  1.00  0.00           C
ATOM   5008 HG21 VAL A 964      28.960  36.930  56.660  1.00  0.00           H
ATOM   5009 HG22 VAL A 964      29.740  35.810  55.330  1.00  0.00           H
ATOM   5010 HG23 VAL A 964      29.460  37.520  55.050  1.00  0.00           H
ATOM   5011  C   VAL A 964      32.320  38.940  57.870  1.00  0.00           C
ATOM   5012  O   VAL A 964      32.310  38.870  59.110  1.00  0.00           O
ATOM   5013  N   CYS A 965      33.410  39.370  57.190  1.00  0.00           N
ATOM   5014  HN  CYS A 965      33.550  39.430  56.210  1.00  0.00           H
ATOM   5015  CA  CYS A 965      34.660  39.740  57.960  1.00  0.00           C
ATOM   5016  HA  CYS A 965      34.930  38.840  58.480  1.00  0.00           H
ATOM   5017  CB  CYS A 965      35.740  40.310  56.990  1.00  0.00           C
ATOM   5018  HB1 CYS A 965      36.600  40.720  57.570  1.00  0.00           H
ATOM   5019  HB2 CYS A 965      35.350  41.090  56.310  1.00  0.00           H
ATOM   5020  SG  CYS A 965      36.330  38.930  56.070  1.00  0.00           S
ATOM   5021  HG1 CYS A 965      35.150  38.790  55.480  1.00  0.00           H
ATOM   5022  C   CYS A 965      34.410  40.820  59.040  1.00  0.00           C
ATOM   5023  O   CYS A 965      34.990  40.740  60.080  1.00  0.00           O
ATOM   5024  N   SER A 966      33.450  41.810  58.870  1.00  0.00           N
ATOM   5025  HN  SER A 966      33.050  41.910  57.960  1.00  0.00           H
ATOM   5026  CA  SER A 966      32.960  42.830  59.800  1.00  0.00           C
ATOM   5027  HA  SER A 966      33.780  43.460  60.100  1.00  0.00           H
ATOM   5028  CB  SER A 966      31.970  43.710  59.090  1.00  0.00           C
ATOM   5029  HB1 SER A 966      31.560  44.490  59.770  1.00  0.00           H
ATOM   5030  HB2 SER A 966      31.080  43.240  58.600  1.00  0.00           H
ATOM   5031  OG  SER A 966      32.710  44.450  58.100  1.00  0.00           O
ATOM   5032  HG1 SER A 966      32.800  43.870  57.340  1.00  0.00           H
ATOM   5033  C   SER A 966      32.320  42.220  61.000  1.00  0.00           C
ATOM   5034  O   SER A 966      32.630  42.670  62.080  1.00  0.00           O
ATOM   5035  N   VAL A 967      31.470  41.140  60.900  1.00  0.00           N
ATOM   5036  HN  VAL A 967      31.370  40.760  59.990  1.00  0.00           H
ATOM   5037  CA  VAL A 967      30.840  40.410  61.970  1.00  0.00           C
ATOM   5038  HA  VAL A 967      30.680  41.140  62.740  1.00  0.00           H
ATOM   5039  CB  VAL A 967      29.530  39.760  61.470  1.00  0.00           C
ATOM   5040  HB  VAL A 967      29.760  39.180  60.560  1.00  0.00           H
ATOM   5041  CG1 VAL A 967      29.020  38.740  62.440  1.00  0.00           C
ATOM   5042 HG11 VAL A 967      29.690  37.870  62.630  1.00  0.00           H
ATOM   5043 HG12 VAL A 967      27.980  38.360  62.340  1.00  0.00           H
ATOM   5044 HG13 VAL A 967      28.860  39.130  63.460  1.00  0.00           H
ATOM   5045  CG2 VAL A 967      28.500  40.880  61.180  1.00  0.00           C
ATOM   5046 HG21 VAL A 967      27.470  40.520  60.940  1.00  0.00           H
ATOM   5047 HG22 VAL A 967      28.800  41.440  60.270  1.00  0.00           H
ATOM   5048 HG23 VAL A 967      28.430  41.640  61.990  1.00  0.00           H
ATOM   5049  C   VAL A 967      31.870  39.510  62.720  1.00  0.00           C
ATOM   5050  O   VAL A 967      31.720  38.970  63.840  1.00  0.00           O
ATOM   5051  N   MET A 968      32.950  39.240  61.980  1.00  0.00           N
ATOM   5052  HN  MET A 968      33.000  39.620  61.070  1.00  0.00           H
ATOM   5053  CA  MET A 968      34.190  38.610  62.630  1.00  0.00           C
ATOM   5054  HA  MET A 968      33.850  38.110  63.530  1.00  0.00           H
ATOM   5055  CB  MET A 968      34.850  37.540  61.730  1.00  0.00           C
ATOM   5056  HB1 MET A 968      35.830  37.280  62.170  1.00  0.00           H
ATOM   5057  HB2 MET A 968      35.220  38.040  60.810  1.00  0.00           H
ATOM   5058  CG  MET A 968      34.060  36.250  61.410  1.00  0.00           C
ATOM   5059  HG1 MET A 968      34.620  35.650  60.660  1.00  0.00           H
ATOM   5060  HG2 MET A 968      33.050  36.470  60.990  1.00  0.00           H
[truncated: 6,873,249 more chars]
