# Supplementary material for: CryoEM and computational modeling structural insights into the pH regulator NBCn1
Source: Nat Commun. 2025 Nov 11;16:9932. doi: 10.1038/s41467-025-64868-z (PMC12606367; doi:10.1038/s41467-025-64868-z)
Supplement: Supplementary file 7 — Supplementary Data 5 [file 41467_2025_64868_MOESM7_ESM.zip › 100ns_z_restr_MD_NBCn1_2NaCO3/hNBCn1_IF/z-restr_hNBCn1_IF_2NaCO3_last_step_35.pdb]

REMARK    GENERATED BY TRJCONV
TITLE     Title t= 101000.00000 step= 50500000
REMARK    THIS IS A SIMULATION BOX
CRYST1   92.704   92.704  103.908  90.00  90.00  90.00 P 1           1
MODEL        1
ATOM      1  N   LEU A 585      23.580  36.970  37.900  1.00  0.00           N
ATOM      2  HT1 LEU A 585      24.140  36.470  37.190  1.00  0.00           H
ATOM      3  HT2 LEU A 585      23.200  37.860  37.480  1.00  0.00           H
ATOM      4  HT3 LEU A 585      22.750  36.390  38.160  1.00  0.00           H
ATOM      5  CA  LEU A 585      24.360  37.210  39.150  1.00  0.00           C
ATOM      6  HA  LEU A 585      25.330  37.640  38.920  1.00  0.00           H
ATOM      7  CB  LEU A 585      23.470  38.190  40.000  1.00  0.00           C
ATOM      8  HB1 LEU A 585      22.520  37.740  40.340  1.00  0.00           H
ATOM      9  HB2 LEU A 585      23.270  39.050  39.330  1.00  0.00           H
ATOM     10  CG  LEU A 585      24.150  38.800  41.300  1.00  0.00           C
ATOM     11  HG  LEU A 585      24.670  38.060  41.920  1.00  0.00           H
ATOM     12  CD1 LEU A 585      25.190  39.830  41.070  1.00  0.00           C
ATOM     13 HD11 LEU A 585      24.780  40.670  40.450  1.00  0.00           H
ATOM     14 HD12 LEU A 585      26.060  39.510  40.470  1.00  0.00           H
ATOM     15 HD13 LEU A 585      25.420  40.160  42.100  1.00  0.00           H
ATOM     16  CD2 LEU A 585      23.060  39.440  42.190  1.00  0.00           C
ATOM     17 HD21 LEU A 585      22.060  39.000  41.950  1.00  0.00           H
ATOM     18 HD22 LEU A 585      22.990  40.520  42.000  1.00  0.00           H
ATOM     19 HD23 LEU A 585      23.210  39.300  43.290  1.00  0.00           H
ATOM     20  C   LEU A 585      24.640  36.000  40.000  1.00  0.00           C
ATOM     21  O   LEU A 585      25.780  35.680  40.320  1.00  0.00           O
ATOM     22  N   ILE A 586      23.630  35.270  40.520  1.00  0.00           N
ATOM     23  HN  ILE A 586      22.690  35.590  40.440  1.00  0.00           H
ATOM     24  CA  ILE A 586      23.850  34.100  41.300  1.00  0.00           C
ATOM     25  HA  ILE A 586      24.810  34.090  41.800  1.00  0.00           H
ATOM     26  CB  ILE A 586      22.720  33.840  42.310  1.00  0.00           C
ATOM     27  HB  ILE A 586      21.780  33.600  41.770  1.00  0.00           H
ATOM     28  CG2 ILE A 586      23.090  32.530  43.110  1.00  0.00           C
ATOM     29 HG21 ILE A 586      22.940  31.580  42.560  1.00  0.00           H
ATOM     30 HG22 ILE A 586      22.490  32.430  44.030  1.00  0.00           H
ATOM     31 HG23 ILE A 586      24.140  32.590  43.500  1.00  0.00           H
ATOM     32  CG1 ILE A 586      22.570  35.030  43.230  1.00  0.00           C
ATOM     33 HG11 ILE A 586      21.890  34.740  44.060  1.00  0.00           H
ATOM     34 HG12 ILE A 586      21.910  35.750  42.710  1.00  0.00           H
ATOM     35  CD  ILE A 586      23.810  35.650  43.750  1.00  0.00           C
ATOM     36  HD1 ILE A 586      24.520  34.880  44.110  1.00  0.00           H
ATOM     37  HD2 ILE A 586      23.620  36.400  44.540  1.00  0.00           H
ATOM     38  HD3 ILE A 586      24.300  36.210  42.930  1.00  0.00           H
ATOM     39  C   ILE A 586      23.910  32.980  40.280  1.00  0.00           C
ATOM     40  O   ILE A 586      24.560  31.930  40.360  1.00  0.00           O
ATOM     41  N   LEU A 587      23.110  33.210  39.180  1.00  0.00           N
ATOM     42  HN  LEU A 587      22.570  34.040  39.010  1.00  0.00           H
ATOM     43  CA  LEU A 587      23.010  32.290  38.060  1.00  0.00           C
ATOM     44  HA  LEU A 587      22.640  31.360  38.480  1.00  0.00           H
ATOM     45  CB  LEU A 587      21.930  32.750  37.020  1.00  0.00           C
ATOM     46  HB1 LEU A 587      22.220  33.730  36.590  1.00  0.00           H
ATOM     47  HB2 LEU A 587      20.960  32.850  37.580  1.00  0.00           H
ATOM     48  CG  LEU A 587      21.700  32.020  35.730  1.00  0.00           C
ATOM     49  HG  LEU A 587      22.570  32.050  35.030  1.00  0.00           H
ATOM     50  CD1 LEU A 587      21.380  30.500  35.970  1.00  0.00           C
ATOM     51 HD11 LEU A 587      20.800  30.130  35.100  1.00  0.00           H
ATOM     52 HD12 LEU A 587      20.730  30.360  36.870  1.00  0.00           H
ATOM     53 HD13 LEU A 587      22.320  29.940  36.180  1.00  0.00           H
ATOM     54  CD2 LEU A 587      20.590  32.660  34.910  1.00  0.00           C
ATOM     55 HD21 LEU A 587      19.590  32.580  35.400  1.00  0.00           H
ATOM     56 HD22 LEU A 587      20.520  31.890  34.100  1.00  0.00           H
ATOM     57 HD23 LEU A 587      20.820  33.660  34.510  1.00  0.00           H
ATOM     58  C   LEU A 587      24.340  32.040  37.360  1.00  0.00           C
ATOM     59  O   LEU A 587      24.640  30.900  36.940  1.00  0.00           O
ATOM     60  N   ASP A 588      25.090  33.110  37.230  1.00  0.00           N
ATOM     61  HN  ASP A 588      24.660  33.980  37.450  1.00  0.00           H
ATOM     62  CA  ASP A 588      26.480  33.200  36.650  1.00  0.00           C
ATOM     63  HA  ASP A 588      26.490  32.740  35.670  1.00  0.00           H
ATOM     64  CB  ASP A 588      26.980  34.650  36.700  1.00  0.00           C
ATOM     65  HB1 ASP A 588      27.860  34.670  36.040  1.00  0.00           H
ATOM     66  HB2 ASP A 588      27.350  34.950  37.710  1.00  0.00           H
ATOM     67  CG  ASP A 588      26.070  35.630  36.160  1.00  0.00           C
ATOM     68  OD1 ASP A 588      26.510  36.780  35.910  1.00  0.00           O
ATOM     69  OD2 ASP A 588      24.810  35.440  36.110  1.00  0.00           O
ATOM     70  C   ASP A 588      27.440  32.290  37.340  1.00  0.00           C
ATOM     71  O   ASP A 588      28.070  31.370  36.760  1.00  0.00           O
ATOM     72  N   ILE A 589      27.480  32.450  38.660  1.00  0.00           N
ATOM     73  HN  ILE A 589      26.940  33.150  39.120  1.00  0.00           H
ATOM     74  CA  ILE A 589      28.320  31.680  39.610  1.00  0.00           C
ATOM     75  HA  ILE A 589      29.380  31.850  39.500  1.00  0.00           H
ATOM     76  CB  ILE A 589      28.120  32.230  40.990  1.00  0.00           C
ATOM     77  HB  ILE A 589      27.020  32.340  41.140  1.00  0.00           H
ATOM     78  CG2 ILE A 589      28.680  31.250  41.980  1.00  0.00           C
ATOM     79 HG21 ILE A 589      28.010  30.380  42.100  1.00  0.00           H
ATOM     80 HG22 ILE A 589      28.890  31.840  42.890  1.00  0.00           H
ATOM     81 HG23 ILE A 589      29.650  30.860  41.600  1.00  0.00           H
ATOM     82  CG1 ILE A 589      28.750  33.580  41.040  1.00  0.00           C
ATOM     83 HG11 ILE A 589      28.500  34.190  40.150  1.00  0.00           H
ATOM     84 HG12 ILE A 589      29.860  33.520  41.030  1.00  0.00           H
ATOM     85  CD  ILE A 589      28.450  34.470  42.300  1.00  0.00           C
ATOM     86  HD1 ILE A 589      28.730  33.930  43.240  1.00  0.00           H
ATOM     87  HD2 ILE A 589      27.360  34.710  42.370  1.00  0.00           H
ATOM     88  HD3 ILE A 589      29.080  35.380  42.390  1.00  0.00           H
ATOM     89  C   ILE A 589      28.010  30.190  39.540  1.00  0.00           C
ATOM     90  O   ILE A 589      28.920  29.370  39.450  1.00  0.00           O
ATOM     91  N   LYS A 590      26.700  29.870  39.440  1.00  0.00           N
ATOM     92  HN  LYS A 590      25.980  30.530  39.630  1.00  0.00           H
ATOM     93  CA  LYS A 590      26.110  28.520  39.190  1.00  0.00           C
ATOM     94  HA  LYS A 590      26.500  27.890  39.980  1.00  0.00           H
ATOM     95  CB  LYS A 590      24.580  28.560  39.340  1.00  0.00           C
ATOM     96  HB1 LYS A 590      24.210  27.640  38.840  1.00  0.00           H
ATOM     97  HB2 LYS A 590      24.190  29.370  38.690  1.00  0.00           H
ATOM     98  CG  LYS A 590      24.090  28.660  40.740  1.00  0.00           C
ATOM     99  HG1 LYS A 590      24.180  29.670  41.190  1.00  0.00           H
ATOM    100  HG2 LYS A 590      24.700  28.020  41.410  1.00  0.00           H
ATOM    101  CD  LYS A 590      22.640  28.200  41.000  1.00  0.00           C
ATOM    102  HD1 LYS A 590      22.410  28.290  42.080  1.00  0.00           H
ATOM    103  HD2 LYS A 590      22.580  27.120  40.760  1.00  0.00           H
ATOM    104  CE  LYS A 590      21.540  28.960  40.280  1.00  0.00           C
ATOM    105  HE1 LYS A 590      21.690  28.960  39.180  1.00  0.00           H
ATOM    106  HE2 LYS A 590      21.470  30.060  40.460  1.00  0.00           H
ATOM    107  NZ  LYS A 590      20.210  28.270  40.430  1.00  0.00           N
ATOM    108  HZ1 LYS A 590      19.620  28.530  39.620  1.00  0.00           H
ATOM    109  HZ2 LYS A 590      19.820  28.710  41.290  1.00  0.00           H
ATOM    110  HZ3 LYS A 590      20.380  27.250  40.540  1.00  0.00           H
ATOM    111  C   LYS A 590      26.570  27.850  37.880  1.00  0.00           C
ATOM    112  O   LYS A 590      27.050  26.690  37.850  1.00  0.00           O
ATOM    113  N   ARG A 591      26.550  28.550  36.760  1.00  0.00           N
ATOM    114  HN  ARG A 591      26.130  29.430  36.940  1.00  0.00           H
ATOM    115  CA  ARG A 591      27.000  28.270  35.410  1.00  0.00           C
ATOM    116  HA  ARG A 591      26.820  27.270  35.070  1.00  0.00           H
ATOM    117  CB  ARG A 591      26.540  29.340  34.370  1.00  0.00           C
ATOM    118  HB1 ARG A 591      27.070  29.360  33.400  1.00  0.00           H
ATOM    119  HB2 ARG A 591      26.600  30.330  34.870  1.00  0.00           H
ATOM    120  CG  ARG A 591      25.050  29.020  34.060  1.00  0.00           C
ATOM    121  HG1 ARG A 591      24.390  28.900  34.940  1.00  0.00           H
ATOM    122  HG2 ARG A 591      24.880  28.150  33.380  1.00  0.00           H
ATOM    123  CD  ARG A 591      24.340  30.150  33.390  1.00  0.00           C
ATOM    124  HD1 ARG A 591      24.820  30.390  32.410  1.00  0.00           H
ATOM    125  HD2 ARG A 591      24.410  31.020  34.080  1.00  0.00           H
ATOM    126  NE  ARG A 591      22.920  29.800  33.250  1.00  0.00           N
ATOM    127  HE  ARG A 591      22.560  28.960  33.690  1.00  0.00           H
ATOM    128  CZ  ARG A 591      22.230  30.170  32.200  1.00  0.00           C
ATOM    129  NH1 ARG A 591      22.550  31.130  31.340  1.00  0.00           N
ATOM    130 HH11 ARG A 591      23.330  31.740  31.550  1.00  0.00           H
ATOM    131 HH12 ARG A 591      22.210  31.060  30.400  1.00  0.00           H
ATOM    132  NH2 ARG A 591      21.140  29.490  31.810  1.00  0.00           N
ATOM    133 HH21 ARG A 591      20.510  30.080  31.300  1.00  0.00           H
ATOM    134 HH22 ARG A 591      20.830  28.650  32.260  1.00  0.00           H
ATOM    135  C   ARG A 591      28.540  28.180  35.280  1.00  0.00           C
ATOM    136  O   ARG A 591      29.040  27.400  34.530  1.00  0.00           O
ATOM    137  N   LYS A 592      29.320  29.010  36.050  1.00  0.00           N
ATOM    138  HN  LYS A 592      28.830  29.710  36.580  1.00  0.00           H
ATOM    139  CA  LYS A 592      30.790  28.980  36.050  1.00  0.00           C
ATOM    140  HA  LYS A 592      31.040  28.660  35.040  1.00  0.00           H
ATOM    141  CB  LYS A 592      31.360  30.400  36.360  1.00  0.00           C
ATOM    142  HB1 LYS A 592      32.460  30.300  36.470  1.00  0.00           H
ATOM    143  HB2 LYS A 592      30.900  30.960  37.200  1.00  0.00           H
ATOM    144  CG  LYS A 592      31.030  31.390  35.290  1.00  0.00           C
ATOM    145  HG1 LYS A 592      31.480  32.320  35.690  1.00  0.00           H
ATOM    146  HG2 LYS A 592      29.940  31.580  35.180  1.00  0.00           H
ATOM    147  CD  LYS A 592      31.460  31.060  33.800  1.00  0.00           C
ATOM    148  HD1 LYS A 592      31.310  31.960  33.160  1.00  0.00           H
ATOM    149  HD2 LYS A 592      30.710  30.320  33.490  1.00  0.00           H
ATOM    150  CE  LYS A 592      32.840  30.440  33.700  1.00  0.00           C
ATOM    151  HE1 LYS A 592      32.990  29.350  33.820  1.00  0.00           H
ATOM    152  HE2 LYS A 592      33.490  30.880  34.490  1.00  0.00           H
ATOM    153  NZ  LYS A 592      33.510  30.710  32.380  1.00  0.00           N
ATOM    154  HZ1 LYS A 592      33.690  31.730  32.250  1.00  0.00           H
ATOM    155  HZ2 LYS A 592      32.950  30.430  31.550  1.00  0.00           H
ATOM    156  HZ3 LYS A 592      34.490  30.410  32.460  1.00  0.00           H
ATOM    157  C   LYS A 592      31.430  27.890  36.940  1.00  0.00           C
ATOM    158  O   LYS A 592      32.560  27.460  36.670  1.00  0.00           O
ATOM    159  N   ALA A 593      30.710  27.390  37.960  1.00  0.00           N
ATOM    160  HN  ALA A 593      29.810  27.770  38.130  1.00  0.00           H
ATOM    161  CA  ALA A 593      31.050  26.230  38.720  1.00  0.00           C
ATOM    162  HA  ALA A 593      31.960  26.610  39.170  1.00  0.00           H
ATOM    163  CB  ALA A 593      29.970  26.050  39.780  1.00  0.00           C
ATOM    164  HB1 ALA A 593      28.960  25.750  39.420  1.00  0.00           H
ATOM    165  HB2 ALA A 593      29.950  26.970  40.410  1.00  0.00           H
ATOM    166  HB3 ALA A 593      30.160  25.290  40.570  1.00  0.00           H
ATOM    167  C   ALA A 593      31.400  24.890  38.050  1.00  0.00           C
ATOM    168  O   ALA A 593      32.270  24.210  38.550  1.00  0.00           O
ATOM    169  N   PRO A 594      30.650  24.410  36.960  1.00  0.00           N
ATOM    170  CD  PRO A 594      29.360  24.760  36.570  1.00  0.00           C
ATOM    171  HD1 PRO A 594      29.390  25.790  36.130  1.00  0.00           H
ATOM    172  HD2 PRO A 594      28.740  24.890  37.490  1.00  0.00           H
ATOM    173  CA  PRO A 594      31.050  23.250  36.170  1.00  0.00           C
ATOM    174  HA  PRO A 594      31.060  22.390  36.840  1.00  0.00           H
ATOM    175  CB  PRO A 594      29.980  23.110  35.060  1.00  0.00           C
ATOM    176  HB1 PRO A 594      29.770  22.070  34.710  1.00  0.00           H
ATOM    177  HB2 PRO A 594      30.190  23.710  34.150  1.00  0.00           H
ATOM    178  CG  PRO A 594      28.680  23.730  35.700  1.00  0.00           C
ATOM    179  HG1 PRO A 594      27.990  24.230  34.990  1.00  0.00           H
ATOM    180  HG2 PRO A 594      28.130  23.020  36.360  1.00  0.00           H
ATOM    181  C   PRO A 594      32.420  23.290  35.600  1.00  0.00           C
ATOM    182  O   PRO A 594      33.040  22.220  35.420  1.00  0.00           O
ATOM    183  N   PHE A 595      32.940  24.530  35.330  1.00  0.00           N
ATOM    184  HN  PHE A 595      32.410  25.370  35.490  1.00  0.00           H
ATOM    185  CA  PHE A 595      34.300  24.630  34.780  1.00  0.00           C
ATOM    186  HA  PHE A 595      34.410  23.810  34.090  1.00  0.00           H
ATOM    187  CB  PHE A 595      34.410  26.050  33.990  1.00  0.00           C
ATOM    188  HB1 PHE A 595      35.460  26.370  33.840  1.00  0.00           H
ATOM    189  HB2 PHE A 595      33.950  26.730  34.750  1.00  0.00           H
ATOM    190  CG  PHE A 595      33.580  26.110  32.780  1.00  0.00           C
ATOM    191  CD1 PHE A 595      33.880  25.330  31.720  1.00  0.00           C
ATOM    192  HD1 PHE A 595      34.860  24.880  31.790  1.00  0.00           H
ATOM    193  CE1 PHE A 595      33.080  25.190  30.570  1.00  0.00           C
ATOM    194  HE1 PHE A 595      33.400  24.630  29.710  1.00  0.00           H
ATOM    195  CZ  PHE A 595      31.780  25.590  30.680  1.00  0.00           C
ATOM    196  HZ  PHE A 595      31.120  25.310  29.870  1.00  0.00           H
ATOM    197  CD2 PHE A 595      32.230  26.580  32.860  1.00  0.00           C
ATOM    198  HD2 PHE A 595      31.830  27.140  33.700  1.00  0.00           H
ATOM    199  CE2 PHE A 595      31.310  26.400  31.780  1.00  0.00           C
ATOM    200  HE2 PHE A 595      30.280  26.710  31.820  1.00  0.00           H
ATOM    201  C   PHE A 595      35.380  24.620  35.840  1.00  0.00           C
ATOM    202  O   PHE A 595      36.570  24.930  35.570  1.00  0.00           O
ATOM    203  N   PHE A 596      35.070  24.330  37.130  1.00  0.00           N
ATOM    204  HN  PHE A 596      34.130  24.110  37.340  1.00  0.00           H
ATOM    205  CA  PHE A 596      36.150  24.260  38.160  1.00  0.00           C
ATOM    206  HA  PHE A 596      36.760  25.150  38.080  1.00  0.00           H
ATOM    207  CB  PHE A 596      35.460  24.200  39.570  1.00  0.00           C
ATOM    208  HB1 PHE A 596      34.680  23.420  39.530  1.00  0.00           H
ATOM    209  HB2 PHE A 596      34.870  25.150  39.610  1.00  0.00           H
ATOM    210  CG  PHE A 596      36.410  24.130  40.800  1.00  0.00           C
ATOM    211  CD1 PHE A 596      35.870  23.770  42.010  1.00  0.00           C
ATOM    212  HD1 PHE A 596      34.860  23.390  41.980  1.00  0.00           H
ATOM    213  CE1 PHE A 596      36.610  23.680  43.230  1.00  0.00           C
ATOM    214  HE1 PHE A 596      36.220  23.420  44.190  1.00  0.00           H
ATOM    215  CZ  PHE A 596      37.950  24.180  43.190  1.00  0.00           C
ATOM    216  HZ  PHE A 596      38.660  24.130  44.010  1.00  0.00           H
ATOM    217  CD2 PHE A 596      37.730  24.580  40.790  1.00  0.00           C
ATOM    218  HD2 PHE A 596      38.170  24.940  39.870  1.00  0.00           H
ATOM    219  CE2 PHE A 596      38.470  24.630  42.000  1.00  0.00           C
ATOM    220  HE2 PHE A 596      39.390  25.190  42.030  1.00  0.00           H
ATOM    221  C   PHE A 596      37.160  23.070  37.910  1.00  0.00           C
ATOM    222  O   PHE A 596      38.400  23.240  38.050  1.00  0.00           O
ATOM    223  N   LEU A 597      36.600  21.880  37.450  1.00  0.00           N
ATOM    224  HN  LEU A 597      35.620  21.730  37.550  1.00  0.00           H
ATOM    225  CA  LEU A 597      37.290  20.740  36.870  1.00  0.00           C
ATOM    226  HA  LEU A 597      37.890  20.280  37.640  1.00  0.00           H
ATOM    227  CB  LEU A 597      36.240  19.730  36.410  1.00  0.00           C
ATOM    228  HB1 LEU A 597      35.720  20.090  35.500  1.00  0.00           H
ATOM    229  HB2 LEU A 597      35.500  19.520  37.200  1.00  0.00           H
ATOM    230  CG  LEU A 597      36.820  18.300  36.000  1.00  0.00           C
ATOM    231  HG  LEU A 597      37.430  18.450  35.080  1.00  0.00           H
ATOM    232  CD1 LEU A 597      37.700  17.690  37.190  1.00  0.00           C
ATOM    233 HD11 LEU A 597      37.760  16.600  37.010  1.00  0.00           H
ATOM    234 HD12 LEU A 597      37.190  17.860  38.150  1.00  0.00           H
ATOM    235 HD13 LEU A 597      38.730  18.100  37.120  1.00  0.00           H
ATOM    236  CD2 LEU A 597      35.760  17.260  35.780  1.00  0.00           C
ATOM    237 HD21 LEU A 597      35.010  17.730  35.100  1.00  0.00           H
ATOM    238 HD22 LEU A 597      35.130  17.030  36.660  1.00  0.00           H
ATOM    239 HD23 LEU A 597      36.050  16.290  35.310  1.00  0.00           H
ATOM    240  C   LEU A 597      38.230  21.090  35.720  1.00  0.00           C
ATOM    241  O   LEU A 597      39.380  20.650  35.750  1.00  0.00           O
ATOM    242  N   SER A 598      37.780  21.940  34.740  1.00  0.00           N
ATOM    243  HN  SER A 598      36.810  22.200  34.850  1.00  0.00           H
ATOM    244  CA  SER A 598      38.600  22.440  33.660  1.00  0.00           C
ATOM    245  HA  SER A 598      39.120  21.580  33.270  1.00  0.00           H
ATOM    246  CB  SER A 598      37.780  22.970  32.510  1.00  0.00           C
ATOM    247  HB1 SER A 598      37.110  22.180  32.120  1.00  0.00           H
ATOM    248  HB2 SER A 598      38.480  23.170  31.670  1.00  0.00           H
ATOM    249  OG  SER A 598      36.960  24.130  32.890  1.00  0.00           O
ATOM    250  HG1 SER A 598      37.560  24.880  32.890  1.00  0.00           H
ATOM    251  C   SER A 598      39.640  23.370  34.080  1.00  0.00           C
ATOM    252  O   SER A 598      40.730  23.420  33.580  1.00  0.00           O
ATOM    253  N   ASP A 599      39.350  24.210  35.050  1.00  0.00           N
ATOM    254  HN  ASP A 599      38.430  24.250  35.420  1.00  0.00           H
ATOM    255  CA  ASP A 599      40.300  25.090  35.680  1.00  0.00           C
ATOM    256  HA  ASP A 599      40.800  25.720  34.960  1.00  0.00           H
ATOM    257  CB  ASP A 599      39.700  25.940  36.820  1.00  0.00           C
ATOM    258  HB1 ASP A 599      40.330  26.280  37.660  1.00  0.00           H
ATOM    259  HB2 ASP A 599      38.830  25.460  37.310  1.00  0.00           H
ATOM    260  CG  ASP A 599      39.090  27.280  36.310  1.00  0.00           C
ATOM    261  OD1 ASP A 599      39.270  27.610  35.120  1.00  0.00           O
ATOM    262  OD2 ASP A 599      38.590  28.030  37.120  1.00  0.00           O
ATOM    263  C   ASP A 599      41.390  24.210  36.350  1.00  0.00           C
ATOM    264  O   ASP A 599      42.560  24.610  36.380  1.00  0.00           O
ATOM    265  N   PHE A 600      41.100  23.030  36.930  1.00  0.00           N
ATOM    266  HN  PHE A 600      40.130  22.830  37.040  1.00  0.00           H
ATOM    267  CA  PHE A 600      42.150  22.160  37.470  1.00  0.00           C
ATOM    268  HA  PHE A 600      42.930  22.650  38.040  1.00  0.00           H
ATOM    269  CB  PHE A 600      41.590  20.950  38.200  1.00  0.00           C
ATOM    270  HB1 PHE A 600      42.280  20.090  38.330  1.00  0.00           H
ATOM    271  HB2 PHE A 600      40.770  20.500  37.610  1.00  0.00           H
ATOM    272  CG  PHE A 600      41.240  21.270  39.660  1.00  0.00           C
ATOM    273  CD1 PHE A 600      39.910  21.340  40.130  1.00  0.00           C
ATOM    274  HD1 PHE A 600      39.120  21.270  39.400  1.00  0.00           H
ATOM    275  CE1 PHE A 600      39.620  21.470  41.440  1.00  0.00           C
ATOM    276  HE1 PHE A 600      38.580  21.450  41.710  1.00  0.00           H
ATOM    277  CZ  PHE A 600      40.620  21.600  42.360  1.00  0.00           C
ATOM    278  HZ  PHE A 600      40.370  21.600  43.410  1.00  0.00           H
ATOM    279  CD2 PHE A 600      42.250  21.450  40.600  1.00  0.00           C
ATOM    280  HD2 PHE A 600      43.290  21.320  40.310  1.00  0.00           H
ATOM    281  CE2 PHE A 600      41.940  21.660  41.930  1.00  0.00           C
ATOM    282  HE2 PHE A 600      42.760  21.690  42.640  1.00  0.00           H
ATOM    283  C   PHE A 600      43.030  21.480  36.350  1.00  0.00           C
ATOM    284  O   PHE A 600      44.210  21.460  36.430  1.00  0.00           O
ATOM    285  N   LYS A 601      42.400  21.240  35.210  1.00  0.00           N
ATOM    286  HN  LYS A 601      41.410  21.330  35.110  1.00  0.00           H
ATOM    287  CA  LYS A 601      43.020  20.830  34.000  1.00  0.00           C
ATOM    288  HA  LYS A 601      43.550  19.890  34.150  1.00  0.00           H
ATOM    289  CB  LYS A 601      41.990  20.410  32.950  1.00  0.00           C
ATOM    290  HB1 LYS A 601      41.450  21.350  32.730  1.00  0.00           H
ATOM    291  HB2 LYS A 601      41.240  19.770  33.470  1.00  0.00           H
ATOM    292  CG  LYS A 601      42.440  19.640  31.710  1.00  0.00           C
ATOM    293  HG1 LYS A 601      43.120  18.820  32.030  1.00  0.00           H
ATOM    294  HG2 LYS A 601      43.030  20.310  31.060  1.00  0.00           H
ATOM    295  CD  LYS A 601      41.270  19.050  30.940  1.00  0.00           C
ATOM    296  HD1 LYS A 601      40.680  18.420  31.650  1.00  0.00           H
ATOM    297  HD2 LYS A 601      41.820  18.420  30.210  1.00  0.00           H
ATOM    298  CE  LYS A 601      40.220  20.030  30.290  1.00  0.00           C
ATOM    299  HE1 LYS A 601      40.760  20.840  29.760  1.00  0.00           H
ATOM    300  HE2 LYS A 601      39.610  20.430  31.120  1.00  0.00           H
ATOM    301  NZ  LYS A 601      39.260  19.350  29.370  1.00  0.00           N
ATOM    302  HZ1 LYS A 601      39.770  19.100  28.500  1.00  0.00           H
ATOM    303  HZ2 LYS A 601      38.360  19.880  29.230  1.00  0.00           H
ATOM    304  HZ3 LYS A 601      39.050  18.460  29.860  1.00  0.00           H
ATOM    305  C   LYS A 601      44.000  21.780  33.430  1.00  0.00           C
ATOM    306  O   LYS A 601      45.000  21.370  32.760  1.00  0.00           O
ATOM    307  N   ASP A 602      43.950  23.020  33.790  1.00  0.00           N
ATOM    308  HN  ASP A 602      43.140  23.240  34.320  1.00  0.00           H
ATOM    309  CA  ASP A 602      44.910  24.020  33.480  1.00  0.00           C
ATOM    310  HA  ASP A 602      45.570  23.720  32.680  1.00  0.00           H
ATOM    311  CB  ASP A 602      44.130  25.360  32.950  1.00  0.00           C
ATOM    312  HB1 ASP A 602      44.700  26.310  33.000  1.00  0.00           H
ATOM    313  HB2 ASP A 602      43.180  25.480  33.520  1.00  0.00           H
ATOM    314  CG  ASP A 602      43.840  25.140  31.480  1.00  0.00           C
ATOM    315  OD1 ASP A 602      43.720  23.960  31.000  1.00  0.00           O
ATOM    316  OD2 ASP A 602      43.560  26.150  30.810  1.00  0.00           O
ATOM    317  C   ASP A 602      45.930  24.330  34.630  1.00  0.00           C
ATOM    318  O   ASP A 602      46.750  25.210  34.490  1.00  0.00           O
ATOM    319  N   ALA A 603      45.880  23.570  35.760  1.00  0.00           N
ATOM    320  HN  ALA A 603      45.250  22.820  35.960  1.00  0.00           H
ATOM    321  CA  ALA A 603      46.690  23.950  36.880  1.00  0.00           C
ATOM    322  HA  ALA A 603      47.030  24.970  36.760  1.00  0.00           H
ATOM    323  CB  ALA A 603      45.850  23.860  38.150  1.00  0.00           C
ATOM    324  HB1 ALA A 603      44.960  24.480  37.890  1.00  0.00           H
ATOM    325  HB2 ALA A 603      46.370  24.270  39.040  1.00  0.00           H
ATOM    326  HB3 ALA A 603      45.550  22.800  38.310  1.00  0.00           H
ATOM    327  C   ALA A 603      47.870  23.010  36.970  1.00  0.00           C
ATOM    328  O   ALA A 603      48.700  23.020  37.880  1.00  0.00           O
ATOM    329  N   LEU A 604      47.880  22.050  36.010  1.00  0.00           N
ATOM    330  HN  LEU A 604      47.130  22.080  35.350  1.00  0.00           H
ATOM    331  CA  LEU A 604      48.820  20.970  35.950  1.00  0.00           C
ATOM    332  HA  LEU A 604      48.990  20.680  36.970  1.00  0.00           H
ATOM    333  CB  LEU A 604      48.210  19.820  35.160  1.00  0.00           C
ATOM    334  HB1 LEU A 604      48.970  19.030  35.020  1.00  0.00           H
ATOM    335  HB2 LEU A 604      47.940  20.140  34.130  1.00  0.00           H
ATOM    336  CG  LEU A 604      47.050  19.120  35.920  1.00  0.00           C
ATOM    337  HG  LEU A 604      46.270  19.900  36.130  1.00  0.00           H
ATOM    338  CD1 LEU A 604      46.390  17.970  35.110  1.00  0.00           C
ATOM    339 HD11 LEU A 604      47.080  17.180  34.740  1.00  0.00           H
ATOM    340 HD12 LEU A 604      45.740  18.350  34.300  1.00  0.00           H
ATOM    341 HD13 LEU A 604      45.720  17.370  35.760  1.00  0.00           H
ATOM    342  CD2 LEU A 604      47.460  18.620  37.360  1.00  0.00           C
ATOM    343 HD21 LEU A 604      48.460  18.140  37.230  1.00  0.00           H
ATOM    344 HD22 LEU A 604      46.700  17.890  37.710  1.00  0.00           H
ATOM    345 HD23 LEU A 604      47.690  19.240  38.260  1.00  0.00           H
ATOM    346  C   LEU A 604      50.230  21.260  35.410  1.00  0.00           C
ATOM    347  O   LEU A 604      50.620  20.740  34.400  1.00  0.00           O
ATOM    348  N   SER A 605      51.020  22.120  36.040  1.00  0.00           N
ATOM    349  HN  SER A 605      50.660  22.550  36.860  1.00  0.00           H
ATOM    350  CA  SER A 605      52.270  22.290  35.500  1.00  0.00           C
ATOM    351  HA  SER A 605      52.660  21.360  35.110  1.00  0.00           H
ATOM    352  CB  SER A 605      52.460  23.430  34.440  1.00  0.00           C
ATOM    353  HB1 SER A 605      51.750  23.140  33.630  1.00  0.00           H
ATOM    354  HB2 SER A 605      53.490  23.500  34.030  1.00  0.00           H
ATOM    355  OG  SER A 605      51.980  24.710  34.920  1.00  0.00           O
ATOM    356  HG1 SER A 605      51.030  24.800  34.800  1.00  0.00           H
ATOM    357  C   SER A 605      53.110  22.600  36.690  1.00  0.00           C
ATOM    358  O   SER A 605      52.650  23.110  37.700  1.00  0.00           O
ATOM    359  N   LEU A 606      54.390  22.340  36.640  1.00  0.00           N
ATOM    360  HN  LEU A 606      54.850  21.920  35.860  1.00  0.00           H
ATOM    361  CA  LEU A 606      55.330  22.760  37.660  1.00  0.00           C
ATOM    362  HA  LEU A 606      54.930  22.410  38.610  1.00  0.00           H
ATOM    363  CB  LEU A 606      56.620  22.060  37.390  1.00  0.00           C
ATOM    364  HB1 LEU A 606      57.440  22.250  38.110  1.00  0.00           H
ATOM    365  HB2 LEU A 606      56.990  22.350  36.390  1.00  0.00           H
ATOM    366  CG  LEU A 606      56.620  20.480  37.570  1.00  0.00           C
ATOM    367  HG  LEU A 606      55.900  20.100  36.820  1.00  0.00           H
ATOM    368  CD1 LEU A 606      58.000  19.850  37.290  1.00  0.00           C
ATOM    369 HD11 LEU A 606      58.800  20.300  37.920  1.00  0.00           H
ATOM    370 HD12 LEU A 606      58.400  20.140  36.290  1.00  0.00           H
ATOM    371 HD13 LEU A 606      58.020  18.740  37.360  1.00  0.00           H
ATOM    372  CD2 LEU A 606      56.090  20.020  38.940  1.00  0.00           C
ATOM    373 HD21 LEU A 606      56.110  18.910  38.940  1.00  0.00           H
ATOM    374 HD22 LEU A 606      55.010  20.250  39.020  1.00  0.00           H
ATOM    375 HD23 LEU A 606      56.700  20.260  39.830  1.00  0.00           H
ATOM    376  C   LEU A 606      55.530  24.210  37.690  1.00  0.00           C
ATOM    377  O   LEU A 606      55.850  24.850  38.700  1.00  0.00           O
ATOM    378  N   GLN A 607      55.150  24.930  36.600  1.00  0.00           N
ATOM    379  HN  GLN A 607      55.180  24.480  35.710  1.00  0.00           H
ATOM    380  CA  GLN A 607      55.090  26.440  36.560  1.00  0.00           C
ATOM    381  HA  GLN A 607      55.990  26.860  36.970  1.00  0.00           H
ATOM    382  CB  GLN A 607      54.830  26.770  35.080  1.00  0.00           C
ATOM    383  HB1 GLN A 607      53.810  26.370  34.850  1.00  0.00           H
ATOM    384  HB2 GLN A 607      55.470  26.170  34.390  1.00  0.00           H
ATOM    385  CG  GLN A 607      55.000  28.150  34.550  1.00  0.00           C
ATOM    386  HG1 GLN A 607      54.090  28.650  34.900  1.00  0.00           H
ATOM    387  HG2 GLN A 607      54.940  28.170  33.430  1.00  0.00           H
ATOM    388  CD  GLN A 607      56.290  28.780  35.060  1.00  0.00           C
ATOM    389  OE1 GLN A 607      56.320  29.270  36.190  1.00  0.00           O
ATOM    390  NE2 GLN A 607      57.400  28.840  34.240  1.00  0.00           N
ATOM    391 HE21 GLN A 607      57.350  28.610  33.270  1.00  0.00           H
ATOM    392 HE22 GLN A 607      58.140  29.460  34.530  1.00  0.00           H
ATOM    393  C   GLN A 607      53.980  26.990  37.440  1.00  0.00           C
ATOM    394  O   GLN A 607      54.180  27.980  38.110  1.00  0.00           O
ATOM    395  N   CYS A 608      52.810  26.260  37.480  1.00  0.00           N
ATOM    396  HN  CYS A 608      52.580  25.570  36.800  1.00  0.00           H
ATOM    397  CA  CYS A 608      51.770  26.470  38.420  1.00  0.00           C
ATOM    398  HA  CYS A 608      51.570  27.530  38.260  1.00  0.00           H
ATOM    399  CB  CYS A 608      50.360  25.810  38.010  1.00  0.00           C
ATOM    400  HB1 CYS A 608      49.730  25.930  38.920  1.00  0.00           H
ATOM    401  HB2 CYS A 608      50.520  24.720  37.810  1.00  0.00           H
ATOM    402  SG  CYS A 608      49.390  26.690  36.800  1.00  0.00           S
ATOM    403  HG1 CYS A 608      49.900  26.010  35.780  1.00  0.00           H
ATOM    404  C   CYS A 608      52.230  26.270  39.850  1.00  0.00           C
ATOM    405  O   CYS A 608      51.990  27.140  40.700  1.00  0.00           O
ATOM    406  N   LEU A 609      52.870  25.060  40.150  1.00  0.00           N
ATOM    407  HN  LEU A 609      53.070  24.430  39.410  1.00  0.00           H
ATOM    408  CA  LEU A 609      53.430  24.760  41.490  1.00  0.00           C
ATOM    409  HA  LEU A 609      52.600  24.610  42.160  1.00  0.00           H
ATOM    410  CB  LEU A 609      54.270  23.490  41.340  1.00  0.00           C
ATOM    411  HB1 LEU A 609      55.020  23.570  40.540  1.00  0.00           H
ATOM    412  HB2 LEU A 609      53.670  22.580  41.090  1.00  0.00           H
ATOM    413  CG  LEU A 609      54.980  23.060  42.640  1.00  0.00           C
ATOM    414  HG  LEU A 609      55.710  23.890  42.830  1.00  0.00           H
ATOM    415  CD1 LEU A 609      54.000  22.910  43.840  1.00  0.00           C
ATOM    416 HD11 LEU A 609      53.180  22.230  43.530  1.00  0.00           H
ATOM    417 HD12 LEU A 609      53.480  23.830  44.170  1.00  0.00           H
ATOM    418 HD13 LEU A 609      54.460  22.390  44.710  1.00  0.00           H
ATOM    419  CD2 LEU A 609      55.880  21.870  42.420  1.00  0.00           C
ATOM    420 HD21 LEU A 609      56.280  21.450  43.370  1.00  0.00           H
ATOM    421 HD22 LEU A 609      56.760  22.080  41.790  1.00  0.00           H
ATOM    422 HD23 LEU A 609      55.180  21.120  41.990  1.00  0.00           H
ATOM    423  C   LEU A 609      54.410  25.890  41.970  1.00  0.00           C
ATOM    424  O   LEU A 609      54.400  26.420  43.070  1.00  0.00           O
ATOM    425  N   ALA A 610      55.270  26.300  41.030  1.00  0.00           N
ATOM    426  HN  ALA A 610      55.290  25.950  40.100  1.00  0.00           H
ATOM    427  CA  ALA A 610      56.100  27.470  41.290  1.00  0.00           C
ATOM    428  HA  ALA A 610      56.560  27.230  42.240  1.00  0.00           H
ATOM    429  CB  ALA A 610      57.190  27.590  40.180  1.00  0.00           C
ATOM    430  HB1 ALA A 610      57.800  28.490  40.430  1.00  0.00           H
ATOM    431  HB2 ALA A 610      56.670  27.710  39.210  1.00  0.00           H
ATOM    432  HB3 ALA A 610      57.830  26.670  40.220  1.00  0.00           H
ATOM    433  C   ALA A 610      55.460  28.860  41.470  1.00  0.00           C
ATOM    434  O   ALA A 610      55.860  29.640  42.300  1.00  0.00           O
ATOM    435  N   SER A 611      54.400  29.090  40.580  1.00  0.00           N
ATOM    436  HN  SER A 611      54.310  28.460  39.810  1.00  0.00           H
ATOM    437  CA  SER A 611      53.620  30.350  40.680  1.00  0.00           C
ATOM    438  HA  SER A 611      54.270  31.180  40.500  1.00  0.00           H
ATOM    439  CB  SER A 611      52.440  30.330  39.620  1.00  0.00           C
ATOM    440  HB1 SER A 611      51.730  31.170  39.760  1.00  0.00           H
ATOM    441  HB2 SER A 611      51.900  29.390  39.880  1.00  0.00           H
ATOM    442  OG  SER A 611      52.910  30.270  38.300  1.00  0.00           O
ATOM    443  HG1 SER A 611      53.400  29.440  38.290  1.00  0.00           H
ATOM    444  C   SER A 611      52.920  30.690  41.990  1.00  0.00           C
ATOM    445  O   SER A 611      53.090  31.750  42.560  1.00  0.00           O
ATOM    446  N   ILE A 612      52.260  29.640  42.600  1.00  0.00           N
ATOM    447  HN  ILE A 612      52.200  28.790  42.110  1.00  0.00           H
ATOM    448  CA  ILE A 612      51.660  29.730  43.980  1.00  0.00           C
ATOM    449  HA  ILE A 612      51.140  30.670  44.010  1.00  0.00           H
ATOM    450  CB  ILE A 612      50.750  28.530  44.270  1.00  0.00           C
ATOM    451  HB  ILE A 612      50.130  28.840  45.150  1.00  0.00           H
ATOM    452  CG2 ILE A 612      49.650  28.640  43.160  1.00  0.00           C
ATOM    453 HG21 ILE A 612      48.780  27.990  43.390  1.00  0.00           H
ATOM    454 HG22 ILE A 612      50.060  28.380  42.160  1.00  0.00           H
ATOM    455 HG23 ILE A 612      49.370  29.730  43.150  1.00  0.00           H
ATOM    456  CG1 ILE A 612      51.440  27.160  44.510  1.00  0.00           C
ATOM    457 HG11 ILE A 612      52.110  27.260  45.390  1.00  0.00           H
ATOM    458 HG12 ILE A 612      52.050  27.040  43.580  1.00  0.00           H
ATOM    459  CD  ILE A 612      50.560  25.980  44.700  1.00  0.00           C
ATOM    460  HD1 ILE A 612      50.160  25.710  43.700  1.00  0.00           H
ATOM    461  HD2 ILE A 612      49.670  26.260  45.310  1.00  0.00           H
ATOM    462  HD3 ILE A 612      51.100  25.070  45.010  1.00  0.00           H
ATOM    463  C   ILE A 612      52.820  29.980  45.030  1.00  0.00           C
ATOM    464  O   ILE A 612      52.630  30.900  45.790  1.00  0.00           O
ATOM    465  N   LEU A 613      53.990  29.260  44.970  1.00  0.00           N
ATOM    466  HN  LEU A 613      54.100  28.570  44.260  1.00  0.00           H
ATOM    467  CA  LEU A 613      55.090  29.530  45.780  1.00  0.00           C
ATOM    468  HA  LEU A 613      54.650  29.520  46.750  1.00  0.00           H
ATOM    469  CB  LEU A 613      56.180  28.500  45.560  1.00  0.00           C
ATOM    470  HB1 LEU A 613      56.420  28.510  44.470  1.00  0.00           H
ATOM    471  HB2 LEU A 613      55.650  27.550  45.700  1.00  0.00           H
ATOM    472  CG  LEU A 613      57.420  28.610  46.400  1.00  0.00           C
ATOM    473  HG  LEU A 613      58.030  29.510  46.160  1.00  0.00           H
ATOM    474  CD1 LEU A 613      57.010  28.570  47.920  1.00  0.00           C
ATOM    475 HD11 LEU A 613      57.970  28.590  48.480  1.00  0.00           H
ATOM    476 HD12 LEU A 613      56.320  27.760  48.200  1.00  0.00           H
ATOM    477 HD13 LEU A 613      56.390  29.490  48.070  1.00  0.00           H
ATOM    478  CD2 LEU A 613      58.170  27.370  45.960  1.00  0.00           C
ATOM    479 HD21 LEU A 613      57.510  26.490  46.160  1.00  0.00           H
ATOM    480 HD22 LEU A 613      59.100  27.230  46.550  1.00  0.00           H
ATOM    481 HD23 LEU A 613      58.380  27.410  44.870  1.00  0.00           H
ATOM    482  C   LEU A 613      55.690  30.940  45.610  1.00  0.00           C
ATOM    483  O   LEU A 613      55.910  31.560  46.680  1.00  0.00           O
ATOM    484  N   PHE A 614      55.890  31.480  44.410  1.00  0.00           N
ATOM    485  HN  PHE A 614      55.700  30.970  43.580  1.00  0.00           H
ATOM    486  CA  PHE A 614      56.290  32.810  44.160  1.00  0.00           C
ATOM    487  HA  PHE A 614      57.290  32.930  44.570  1.00  0.00           H
ATOM    488  CB  PHE A 614      56.570  33.080  42.600  1.00  0.00           C
ATOM    489  HB1 PHE A 614      55.870  32.390  42.070  1.00  0.00           H
ATOM    490  HB2 PHE A 614      57.580  32.630  42.420  1.00  0.00           H
ATOM    491  CG  PHE A 614      56.410  34.430  42.180  1.00  0.00           C
ATOM    492  CD1 PHE A 614      57.400  35.440  42.550  1.00  0.00           C
ATOM    493  HD1 PHE A 614      58.350  35.210  43.020  1.00  0.00           H
ATOM    494  CE1 PHE A 614      57.200  36.790  42.170  1.00  0.00           C
ATOM    495  HE1 PHE A 614      57.870  37.560  42.520  1.00  0.00           H
ATOM    496  CZ  PHE A 614      56.110  37.120  41.400  1.00  0.00           C
ATOM    497  HZ  PHE A 614      55.900  38.130  41.080  1.00  0.00           H
ATOM    498  CD2 PHE A 614      55.370  34.810  41.330  1.00  0.00           C
ATOM    499  HD2 PHE A 614      54.590  34.070  41.200  1.00  0.00           H
ATOM    500  CE2 PHE A 614      55.240  36.150  40.910  1.00  0.00           C
ATOM    501  HE2 PHE A 614      54.390  36.470  40.330  1.00  0.00           H
ATOM    502  C   PHE A 614      55.320  33.810  44.810  1.00  0.00           C
ATOM    503  O   PHE A 614      55.600  34.840  45.470  1.00  0.00           O
ATOM    504  N   LEU A 615      54.000  33.540  44.500  1.00  0.00           N
ATOM    505  HN  LEU A 615      53.740  32.710  44.020  1.00  0.00           H
ATOM    506  CA  LEU A 615      52.920  34.360  44.940  1.00  0.00           C
ATOM    507  HA  LEU A 615      53.180  35.390  44.680  1.00  0.00           H
ATOM    508  CB  LEU A 615      51.640  34.140  44.130  1.00  0.00           C
ATOM    509  HB1 LEU A 615      51.230  33.140  44.370  1.00  0.00           H
ATOM    510  HB2 LEU A 615      51.850  34.040  43.040  1.00  0.00           H
ATOM    511  CG  LEU A 615      50.530  35.150  44.260  1.00  0.00           C
ATOM    512  HG  LEU A 615      50.340  35.200  45.360  1.00  0.00           H
ATOM    513  CD1 LEU A 615      50.780  36.600  43.850  1.00  0.00           C
ATOM    514 HD11 LEU A 615      49.950  37.310  44.020  1.00  0.00           H
ATOM    515 HD12 LEU A 615      50.860  36.630  42.740  1.00  0.00           H
ATOM    516 HD13 LEU A 615      51.680  37.120  44.230  1.00  0.00           H
ATOM    517  CD2 LEU A 615      49.190  34.480  43.870  1.00  0.00           C
ATOM    518 HD21 LEU A 615      49.270  34.090  42.830  1.00  0.00           H
ATOM    519 HD22 LEU A 615      48.330  35.180  43.890  1.00  0.00           H
ATOM    520 HD23 LEU A 615      49.010  33.550  44.460  1.00  0.00           H
ATOM    521  C   LEU A 615      52.690  34.400  46.490  1.00  0.00           C
ATOM    522  O   LEU A 615      52.470  35.400  47.150  1.00  0.00           O
ATOM    523  N   TYR A 616      52.740  33.190  47.080  1.00  0.00           N
ATOM    524  HN  TYR A 616      52.770  32.370  46.510  1.00  0.00           H
ATOM    525  CA  TYR A 616      52.830  32.970  48.580  1.00  0.00           C
ATOM    526  HA  TYR A 616      51.890  33.200  49.060  1.00  0.00           H
ATOM    527  CB  TYR A 616      53.030  31.470  48.820  1.00  0.00           C
ATOM    528  HB1 TYR A 616      53.890  31.060  48.250  1.00  0.00           H
ATOM    529  HB2 TYR A 616      52.140  30.930  48.450  1.00  0.00           H
ATOM    530  CG  TYR A 616      53.180  30.990  50.250  1.00  0.00           C
ATOM    531  CD1 TYR A 616      54.190  30.080  50.510  1.00  0.00           C
ATOM    532  HD1 TYR A 616      54.780  29.570  49.750  1.00  0.00           H
ATOM    533  CE1 TYR A 616      54.560  29.740  51.800  1.00  0.00           C
ATOM    534  HE1 TYR A 616      55.380  29.090  52.090  1.00  0.00           H
ATOM    535  CZ  TYR A 616      53.760  30.230  52.840  1.00  0.00           C
ATOM    536  OH  TYR A 616      54.010  29.770  54.090  1.00  0.00           O
ATOM    537  HH  TYR A 616      53.290  30.030  54.660  1.00  0.00           H
ATOM    538  CD2 TYR A 616      52.470  31.510  51.350  1.00  0.00           C
ATOM    539  HD2 TYR A 616      51.660  32.160  51.090  1.00  0.00           H
ATOM    540  CE2 TYR A 616      52.690  31.140  52.680  1.00  0.00           C
ATOM    541  HE2 TYR A 616      52.200  31.590  53.530  1.00  0.00           H
ATOM    542  C   TYR A 616      53.970  33.710  49.180  1.00  0.00           C
ATOM    543  O   TYR A 616      53.800  34.340  50.170  1.00  0.00           O
ATOM    544  N   CYS A 617      55.160  33.670  48.570  1.00  0.00           N
ATOM    545  HN  CYS A 617      55.380  33.160  47.740  1.00  0.00           H
ATOM    546  CA  CYS A 617      56.280  34.330  49.180  1.00  0.00           C
ATOM    547  HA  CYS A 617      56.320  34.150  50.250  1.00  0.00           H
ATOM    548  CB  CYS A 617      57.540  33.850  48.590  1.00  0.00           C
ATOM    549  HB1 CYS A 617      58.330  34.510  49.000  1.00  0.00           H
ATOM    550  HB2 CYS A 617      57.430  33.870  47.480  1.00  0.00           H
ATOM    551  SG  CYS A 617      57.770  32.110  49.210  1.00  0.00           S
ATOM    552  HG1 CYS A 617      56.730  31.630  48.510  1.00  0.00           H
ATOM    553  C   CYS A 617      56.250  35.860  48.930  1.00  0.00           C
ATOM    554  O   CYS A 617      56.930  36.650  49.540  1.00  0.00           O
ATOM    555  N   ALA A 618      55.440  36.280  47.990  1.00  0.00           N
ATOM    556  HN  ALA A 618      54.840  35.630  47.530  1.00  0.00           H
ATOM    557  CA  ALA A 618      55.140  37.750  47.760  1.00  0.00           C
ATOM    558  HA  ALA A 618      56.070  38.290  47.860  1.00  0.00           H
ATOM    559  CB  ALA A 618      54.710  37.970  46.280  1.00  0.00           C
ATOM    560  HB1 ALA A 618      55.570  37.870  45.590  1.00  0.00           H
ATOM    561  HB2 ALA A 618      54.340  39.010  46.120  1.00  0.00           H
ATOM    562  HB3 ALA A 618      53.920  37.270  45.940  1.00  0.00           H
ATOM    563  C   ALA A 618      54.130  38.240  48.760  1.00  0.00           C
ATOM    564  O   ALA A 618      54.320  39.240  49.490  1.00  0.00           O
ATOM    565  N   CYS A 619      52.970  37.570  48.840  1.00  0.00           N
ATOM    566  HN  CYS A 619      52.870  36.780  48.240  1.00  0.00           H
ATOM    567  CA  CYS A 619      51.780  38.110  49.550  1.00  0.00           C
ATOM    568  HA  CYS A 619      51.520  39.110  49.220  1.00  0.00           H
ATOM    569  CB  CYS A 619      50.580  37.130  49.260  1.00  0.00           C
ATOM    570  HB1 CYS A 619      49.740  37.380  49.930  1.00  0.00           H
ATOM    571  HB2 CYS A 619      50.860  36.080  49.510  1.00  0.00           H
ATOM    572  SG  CYS A 619      49.960  37.200  47.560  1.00  0.00           S
ATOM    573  HG1 CYS A 619      51.150  36.910  47.080  1.00  0.00           H
ATOM    574  C   CYS A 619      51.890  38.120  51.060  1.00  0.00           C
ATOM    575  O   CYS A 619      51.250  38.920  51.750  1.00  0.00           O
ATOM    576  N   MET A 620      52.620  37.160  51.700  1.00  0.00           N
ATOM    577  HN  MET A 620      53.160  36.500  51.190  1.00  0.00           H
ATOM    578  CA  MET A 620      52.810  36.830  53.090  1.00  0.00           C
ATOM    579  HA  MET A 620      51.840  36.520  53.420  1.00  0.00           H
ATOM    580  CB  MET A 620      53.690  35.550  53.100  1.00  0.00           C
ATOM    581  HB1 MET A 620      54.670  35.880  52.670  1.00  0.00           H
ATOM    582  HB2 MET A 620      53.230  34.680  52.590  1.00  0.00           H
ATOM    583  CG  MET A 620      53.970  34.960  54.540  1.00  0.00           C
ATOM    584  HG1 MET A 620      54.340  35.780  55.190  1.00  0.00           H
ATOM    585  HG2 MET A 620      54.790  34.230  54.420  1.00  0.00           H
ATOM    586  SD  MET A 620      52.430  34.330  55.340  1.00  0.00           S
ATOM    587  CE  MET A 620      53.320  33.850  56.810  1.00  0.00           C
ATOM    588  HE1 MET A 620      52.600  33.430  57.550  1.00  0.00           H
ATOM    589  HE2 MET A 620      53.860  34.690  57.290  1.00  0.00           H
ATOM    590  HE3 MET A 620      54.100  33.100  56.530  1.00  0.00           H
ATOM    591  C   MET A 620      53.420  37.900  54.010  1.00  0.00           C
ATOM    592  O   MET A 620      52.840  38.220  55.050  1.00  0.00           O
ATOM    593  N   SER A 621      54.510  38.680  53.650  1.00  0.00           N
ATOM    594  HN  SER A 621      54.990  38.520  52.790  1.00  0.00           H
ATOM    595  CA  SER A 621      54.940  39.870  54.380  1.00  0.00           C
ATOM    596  HA  SER A 621      55.020  39.530  55.410  1.00  0.00           H
ATOM    597  CB  SER A 621      56.370  40.340  54.110  1.00  0.00           C
ATOM    598  HB1 SER A 621      56.640  41.170  54.790  1.00  0.00           H
ATOM    599  HB2 SER A 621      56.380  40.820  53.110  1.00  0.00           H
ATOM    600  OG  SER A 621      57.320  39.370  54.290  1.00  0.00           O
ATOM    601  HG1 SER A 621      57.030  38.550  53.880  1.00  0.00           H
ATOM    602  C   SER A 621      53.880  40.940  54.520  1.00  0.00           C
ATOM    603  O   SER A 621      53.710  41.340  55.650  1.00  0.00           O
ATOM    604  N   PRO A 622      53.120  41.380  53.460  1.00  0.00           N
ATOM    605  CD  PRO A 622      53.590  41.380  52.100  1.00  0.00           C
ATOM    606  HD1 PRO A 622      53.310  40.440  51.590  1.00  0.00           H
ATOM    607  HD2 PRO A 622      54.690  41.510  52.050  1.00  0.00           H
ATOM    608  CA  PRO A 622      52.020  42.280  53.630  1.00  0.00           C
ATOM    609  HA  PRO A 622      52.410  43.190  54.100  1.00  0.00           H
ATOM    610  CB  PRO A 622      51.580  42.590  52.240  1.00  0.00           C
ATOM    611  HB1 PRO A 622      51.120  43.610  52.190  1.00  0.00           H
ATOM    612  HB2 PRO A 622      50.860  41.840  51.850  1.00  0.00           H
ATOM    613  CG  PRO A 622      52.840  42.540  51.480  1.00  0.00           C
ATOM    614  HG1 PRO A 622      52.620  42.450  50.400  1.00  0.00           H
ATOM    615  HG2 PRO A 622      53.300  43.540  51.640  1.00  0.00           H
ATOM    616  C   PRO A 622      50.780  41.700  54.420  1.00  0.00           C
ATOM    617  O   PRO A 622      50.020  42.390  55.120  1.00  0.00           O
ATOM    618  N   VAL A 623      50.360  40.500  54.260  1.00  0.00           N
ATOM    619  HN  VAL A 623      50.850  39.880  53.660  1.00  0.00           H
ATOM    620  CA  VAL A 623      49.140  40.030  54.950  1.00  0.00           C
ATOM    621  HA  VAL A 623      48.310  40.680  54.710  1.00  0.00           H
ATOM    622  CB  VAL A 623      48.670  38.720  54.300  1.00  0.00           C
ATOM    623  HB  VAL A 623      48.910  38.820  53.230  1.00  0.00           H
ATOM    624  CG1 VAL A 623      49.510  37.520  54.870  1.00  0.00           C
ATOM    625 HG11 VAL A 623      49.220  37.470  55.940  1.00  0.00           H
ATOM    626 HG12 VAL A 623      50.610  37.680  54.840  1.00  0.00           H
ATOM    627 HG13 VAL A 623      49.310  36.510  54.450  1.00  0.00           H
ATOM    628  CG2 VAL A 623      47.100  38.630  54.450  1.00  0.00           C
ATOM    629 HG21 VAL A 623      46.750  38.750  55.500  1.00  0.00           H
ATOM    630 HG22 VAL A 623      46.810  37.680  53.980  1.00  0.00           H
ATOM    631 HG23 VAL A 623      46.650  39.470  53.870  1.00  0.00           H
ATOM    632  C   VAL A 623      49.320  39.880  56.460  1.00  0.00           C
ATOM    633  O   VAL A 623      48.400  40.010  57.340  1.00  0.00           O
ATOM    634  N   ILE A 624      50.570  39.660  56.910  1.00  0.00           N
ATOM    635  HN  ILE A 624      51.210  39.230  56.270  1.00  0.00           H
ATOM    636  CA  ILE A 624      51.000  39.860  58.250  1.00  0.00           C
ATOM    637  HA  ILE A 624      50.300  39.410  58.940  1.00  0.00           H
ATOM    638  CB  ILE A 624      52.320  39.080  58.350  1.00  0.00           C
ATOM    639  HB  ILE A 624      52.970  39.390  57.500  1.00  0.00           H
ATOM    640  CG2 ILE A 624      52.970  39.390  59.700  1.00  0.00           C
ATOM    641 HG21 ILE A 624      52.200  39.050  60.440  1.00  0.00           H
ATOM    642 HG22 ILE A 624      53.050  40.470  59.930  1.00  0.00           H
ATOM    643 HG23 ILE A 624      54.010  39.010  59.830  1.00  0.00           H
ATOM    644  CG1 ILE A 624      52.210  37.570  58.090  1.00  0.00           C
ATOM    645 HG11 ILE A 624      53.180  37.140  58.420  1.00  0.00           H
ATOM    646 HG12 ILE A 624      51.920  37.190  57.100  1.00  0.00           H
ATOM    647  CD  ILE A 624      51.150  36.870  59.010  1.00  0.00           C
ATOM    648  HD1 ILE A 624      51.400  36.800  60.090  1.00  0.00           H
ATOM    649  HD2 ILE A 624      51.000  35.850  58.600  1.00  0.00           H
ATOM    650  HD3 ILE A 624      50.120  37.290  59.010  1.00  0.00           H
ATOM    651  C   ILE A 624      51.180  41.360  58.640  1.00  0.00           C
ATOM    652  O   ILE A 624      50.750  41.760  59.720  1.00  0.00           O
ATOM    653  N   THR A 625      51.760  42.230  57.760  1.00  0.00           N
ATOM    654  HN  THR A 625      52.100  41.810  56.930  1.00  0.00           H
ATOM    655  CA  THR A 625      51.970  43.690  57.980  1.00  0.00           C
ATOM    656  HA  THR A 625      52.520  43.850  58.890  1.00  0.00           H
ATOM    657  CB  THR A 625      52.640  44.440  56.840  1.00  0.00           C
ATOM    658  HB  THR A 625      52.090  44.530  55.880  1.00  0.00           H
ATOM    659  OG1 THR A 625      53.910  43.780  56.590  1.00  0.00           O
ATOM    660  HG1 THR A 625      53.760  42.840  56.400  1.00  0.00           H
ATOM    661  CG2 THR A 625      53.050  45.830  57.360  1.00  0.00           C
ATOM    662 HG21 THR A 625      52.150  46.490  57.300  1.00  0.00           H
ATOM    663 HG22 THR A 625      53.950  46.300  56.900  1.00  0.00           H
ATOM    664 HG23 THR A 625      53.080  45.990  58.460  1.00  0.00           H
ATOM    665  C   THR A 625      50.690  44.490  58.260  1.00  0.00           C
ATOM    666  O   THR A 625      50.630  45.320  59.160  1.00  0.00           O
ATOM    667  N   PHE A 626      49.650  44.140  57.460  1.00  0.00           N
ATOM    668  HN  PHE A 626      49.810  43.550  56.680  1.00  0.00           H
ATOM    669  CA  PHE A 626      48.300  44.720  57.680  1.00  0.00           C
ATOM    670  HA  PHE A 626      48.530  45.770  57.620  1.00  0.00           H
ATOM    671  CB  PHE A 626      47.270  44.180  56.570  1.00  0.00           C
ATOM    672  HB1 PHE A 626      47.120  43.090  56.590  1.00  0.00           H
ATOM    673  HB2 PHE A 626      47.780  44.290  55.590  1.00  0.00           H
ATOM    674  CG  PHE A 626      45.970  44.910  56.520  1.00  0.00           C
ATOM    675  CD1 PHE A 626      44.910  44.170  56.170  1.00  0.00           C
ATOM    676  HD1 PHE A 626      45.070  43.140  55.910  1.00  0.00           H
ATOM    677  CE1 PHE A 626      43.610  44.650  56.150  1.00  0.00           C
ATOM    678  HE1 PHE A 626      42.890  44.070  55.600  1.00  0.00           H
ATOM    679  CZ  PHE A 626      43.440  45.990  56.380  1.00  0.00           C
ATOM    680  HZ  PHE A 626      42.430  46.350  56.410  1.00  0.00           H
ATOM    681  CD2 PHE A 626      45.780  46.210  56.970  1.00  0.00           C
ATOM    682  HD2 PHE A 626      46.520  46.810  57.480  1.00  0.00           H
ATOM    683  CE2 PHE A 626      44.470  46.770  56.900  1.00  0.00           C
ATOM    684  HE2 PHE A 626      44.250  47.760  57.270  1.00  0.00           H
ATOM    685  C   PHE A 626      47.860  44.390  59.040  1.00  0.00           C
ATOM    686  O   PHE A 626      47.550  45.310  59.860  1.00  0.00           O
ATOM    687  N   GLY A 627      48.000  43.080  59.390  1.00  0.00           N
ATOM    688  HN  GLY A 627      48.330  42.420  58.720  1.00  0.00           H
ATOM    689  CA  GLY A 627      47.750  42.720  60.800  1.00  0.00           C
ATOM    690  HA1 GLY A 627      48.180  41.730  60.880  1.00  0.00           H
ATOM    691  HA2 GLY A 627      46.680  42.700  61.000  1.00  0.00           H
ATOM    692  C   GLY A 627      48.440  43.390  61.960  1.00  0.00           C
ATOM    693  O   GLY A 627      47.830  43.730  62.970  1.00  0.00           O
ATOM    694  N   GLY A 628      49.720  43.620  61.790  1.00  0.00           N
ATOM    695  HN  GLY A 628      50.170  43.270  60.980  1.00  0.00           H
ATOM    696  CA  GLY A 628      50.570  44.300  62.770  1.00  0.00           C
ATOM    697  HA1 GLY A 628      51.560  44.160  62.360  1.00  0.00           H
ATOM    698  HA2 GLY A 628      50.340  43.830  63.720  1.00  0.00           H
ATOM    699  C   GLY A 628      50.320  45.810  62.980  1.00  0.00           C
ATOM    700  O   GLY A 628      50.180  46.260  64.110  1.00  0.00           O
ATOM    701  N   LEU A 629      50.160  46.590  61.870  1.00  0.00           N
ATOM    702  HN  LEU A 629      50.270  46.270  60.940  1.00  0.00           H
ATOM    703  CA  LEU A 629      49.730  47.950  61.860  1.00  0.00           C
ATOM    704  HA  LEU A 629      50.390  48.580  62.440  1.00  0.00           H
ATOM    705  CB  LEU A 629      49.680  48.600  60.470  1.00  0.00           C
ATOM    706  HB1 LEU A 629      49.250  49.630  60.480  1.00  0.00           H
ATOM    707  HB2 LEU A 629      48.890  47.970  59.970  1.00  0.00           H
ATOM    708  CG  LEU A 629      51.020  48.690  59.770  1.00  0.00           C
ATOM    709  HG  LEU A 629      51.370  47.630  59.690  1.00  0.00           H
ATOM    710  CD1 LEU A 629      50.890  49.220  58.380  1.00  0.00           C
ATOM    711 HD11 LEU A 629      50.210  48.500  57.860  1.00  0.00           H
ATOM    712 HD12 LEU A 629      51.880  49.270  57.900  1.00  0.00           H
ATOM    713 HD13 LEU A 629      50.310  50.180  58.290  1.00  0.00           H
ATOM    714  CD2 LEU A 629      52.060  49.510  60.550  1.00  0.00           C
ATOM    715 HD21 LEU A 629      52.970  49.550  59.910  1.00  0.00           H
ATOM    716 HD22 LEU A 629      52.360  49.070  61.530  1.00  0.00           H
ATOM    717 HD23 LEU A 629      51.730  50.550  60.770  1.00  0.00           H
ATOM    718  C   LEU A 629      48.360  48.140  62.530  1.00  0.00           C
ATOM    719  O   LEU A 629      48.180  49.040  63.380  1.00  0.00           O
ATOM    720  N   LEU A 630      47.350  47.320  62.230  1.00  0.00           N
ATOM    721  HN  LEU A 630      47.510  46.640  61.530  1.00  0.00           H
ATOM    722  CA  LEU A 630      46.020  47.350  62.850  1.00  0.00           C
ATOM    723  HA  LEU A 630      45.540  48.300  62.730  1.00  0.00           H
ATOM    724  CB  LEU A 630      45.040  46.310  62.260  1.00  0.00           C
ATOM    725  HB1 LEU A 630      44.210  46.220  62.990  1.00  0.00           H
ATOM    726  HB2 LEU A 630      45.610  45.350  62.280  1.00  0.00           H
ATOM    727  CG  LEU A 630      44.620  46.670  60.870  1.00  0.00           C
ATOM    728  HG  LEU A 630      45.480  46.740  60.170  1.00  0.00           H
ATOM    729  CD1 LEU A 630      43.680  45.620  60.230  1.00  0.00           C
ATOM    730 HD11 LEU A 630      44.180  44.630  60.190  1.00  0.00           H
ATOM    731 HD12 LEU A 630      43.470  45.770  59.150  1.00  0.00           H
ATOM    732 HD13 LEU A 630      42.800  45.560  60.900  1.00  0.00           H
ATOM    733  CD2 LEU A 630      43.880  48.070  60.800  1.00  0.00           C
ATOM    734 HD21 LEU A 630      43.050  48.230  61.520  1.00  0.00           H
ATOM    735 HD22 LEU A 630      43.380  48.060  59.810  1.00  0.00           H
ATOM    736 HD23 LEU A 630      44.640  48.850  60.970  1.00  0.00           H
ATOM    737  C   LEU A 630      46.040  47.150  64.320  1.00  0.00           C
ATOM    738  O   LEU A 630      45.450  47.970  65.020  1.00  0.00           O
ATOM    739  N   GLY A 631      46.920  46.210  64.790  1.00  0.00           N
ATOM    740  HN  GLY A 631      47.310  45.570  64.130  1.00  0.00           H
ATOM    741  CA  GLY A 631      47.240  46.000  66.210  1.00  0.00           C
ATOM    742  HA1 GLY A 631      47.980  45.210  66.260  1.00  0.00           H
ATOM    743  HA2 GLY A 631      46.350  45.700  66.730  1.00  0.00           H
ATOM    744  C   GLY A 631      47.950  47.110  66.940  1.00  0.00           C
ATOM    745  O   GLY A 631      47.560  47.430  68.080  1.00  0.00           O
ATOM    746  N   GLU A 632      48.950  47.840  66.330  1.00  0.00           N
ATOM    747  HN  GLU A 632      49.440  47.440  65.560  1.00  0.00           H
ATOM    748  CA  GLU A 632      49.570  49.060  66.820  1.00  0.00           C
ATOM    749  HA  GLU A 632      49.800  48.910  67.870  1.00  0.00           H
ATOM    750  CB  GLU A 632      50.910  49.340  66.070  1.00  0.00           C
ATOM    751  HB1 GLU A 632      51.250  50.350  66.410  1.00  0.00           H
ATOM    752  HB2 GLU A 632      50.680  49.450  64.990  1.00  0.00           H
ATOM    753  CG  GLU A 632      52.010  48.270  66.120  1.00  0.00           C
ATOM    754  HG1 GLU A 632      52.930  48.570  65.570  1.00  0.00           H
ATOM    755  HG2 GLU A 632      51.620  47.320  65.680  1.00  0.00           H
ATOM    756  CD  GLU A 632      52.310  47.970  67.580  1.00  0.00           C
ATOM    757  OE1 GLU A 632      51.980  46.820  67.970  1.00  0.00           O
ATOM    758  OE2 GLU A 632      52.850  48.840  68.280  1.00  0.00           O
ATOM    759  C   GLU A 632      48.570  50.140  66.860  1.00  0.00           C
ATOM    760  O   GLU A 632      48.430  50.750  67.920  1.00  0.00           O
ATOM    761  N   ALA A 633      47.680  50.350  65.800  1.00  0.00           N
ATOM    762  HN  ALA A 633      47.770  49.850  64.950  1.00  0.00           H
ATOM    763  CA  ALA A 633      46.830  51.530  65.700  1.00  0.00           C
ATOM    764  HA  ALA A 633      47.540  52.310  65.920  1.00  0.00           H
ATOM    765  CB  ALA A 633      46.240  51.700  64.260  1.00  0.00           C
ATOM    766  HB1 ALA A 633      47.110  51.820  63.590  1.00  0.00           H
ATOM    767  HB2 ALA A 633      45.620  52.630  64.240  1.00  0.00           H
ATOM    768  HB3 ALA A 633      45.740  50.720  64.060  1.00  0.00           H
ATOM    769  C   ALA A 633      45.680  51.480  66.710  1.00  0.00           C
ATOM    770  O   ALA A 633      45.190  52.490  67.200  1.00  0.00           O
ATOM    771  N   THR A 634      45.140  50.230  66.910  1.00  0.00           N
ATOM    772  HN  THR A 634      45.460  49.460  66.360  1.00  0.00           H
ATOM    773  CA  THR A 634      44.040  49.980  67.780  1.00  0.00           C
ATOM    774  HA  THR A 634      43.500  50.900  67.910  1.00  0.00           H
ATOM    775  CB  THR A 634      42.980  48.920  67.310  1.00  0.00           C
ATOM    776  HB  THR A 634      42.120  48.790  68.000  1.00  0.00           H
ATOM    777  OG1 THR A 634      43.740  47.740  67.020  1.00  0.00           O
ATOM    778  HG1 THR A 634      44.210  47.900  66.200  1.00  0.00           H
ATOM    779  CG2 THR A 634      42.530  49.410  65.910  1.00  0.00           C
ATOM    780 HG21 THR A 634      42.010  50.390  65.980  1.00  0.00           H
ATOM    781 HG22 THR A 634      41.820  48.660  65.510  1.00  0.00           H
ATOM    782 HG23 THR A 634      43.440  49.450  65.280  1.00  0.00           H
ATOM    783  C   THR A 634      44.440  49.620  69.160  1.00  0.00           C
ATOM    784  O   THR A 634      43.590  49.250  70.000  1.00  0.00           O
ATOM    785  N   GLU A 635      45.770  49.850  69.530  1.00  0.00           N
ATOM    786  HN  GLU A 635      46.350  50.210  68.810  1.00  0.00           H
ATOM    787  CA  GLU A 635      46.380  49.660  70.830  1.00  0.00           C
ATOM    788  HA  GLU A 635      47.440  49.840  70.720  1.00  0.00           H
ATOM    789  CB  GLU A 635      45.960  50.640  71.950  1.00  0.00           C
ATOM    790  HB1 GLU A 635      46.290  50.210  72.920  1.00  0.00           H
ATOM    791  HB2 GLU A 635      44.870  50.710  72.130  1.00  0.00           H
ATOM    792  CG  GLU A 635      46.480  52.060  71.640  1.00  0.00           C
ATOM    793  HG1 GLU A 635      45.840  52.480  70.840  1.00  0.00           H
ATOM    794  HG2 GLU A 635      47.520  52.080  71.260  1.00  0.00           H
ATOM    795  CD  GLU A 635      46.480  52.870  72.880  1.00  0.00           C
ATOM    796  OE1 GLU A 635      45.560  53.740  73.010  1.00  0.00           O
ATOM    797  OE2 GLU A 635      47.350  52.660  73.780  1.00  0.00           O
ATOM    798  C   GLU A 635      46.350  48.260  71.400  1.00  0.00           C
ATOM    799  O   GLU A 635      46.160  47.990  72.570  1.00  0.00           O
ATOM    800  N   GLY A 636      46.600  47.290  70.560  1.00  0.00           N
ATOM    801  HN  GLY A 636      46.840  47.510  69.620  1.00  0.00           H
ATOM    802  CA  GLY A 636      46.520  45.890  70.960  1.00  0.00           C
ATOM    803  HA1 GLY A 636      46.720  45.790  72.010  1.00  0.00           H
ATOM    804  HA2 GLY A 636      47.210  45.350  70.320  1.00  0.00           H
ATOM    805  C   GLY A 636      45.140  45.180  70.760  1.00  0.00           C
ATOM    806  O   GLY A 636      44.970  44.050  71.140  1.00  0.00           O
ATOM    807  N   ARG A 637      44.190  45.750  69.930  1.00  0.00           N
ATOM    808  HN  ARG A 637      44.320  46.650  69.540  1.00  0.00           H
ATOM    809  CA  ARG A 637      42.910  45.120  69.720  1.00  0.00           C
ATOM    810  HA  ARG A 637      42.700  44.330  70.430  1.00  0.00           H
ATOM    811  CB  ARG A 637      41.780  46.130  69.660  1.00  0.00           C
ATOM    812  HB1 ARG A 637      40.810  45.610  69.510  1.00  0.00           H
ATOM    813  HB2 ARG A 637      41.950  46.840  68.830  1.00  0.00           H
ATOM    814  CG  ARG A 637      41.550  47.070  70.920  1.00  0.00           C
ATOM    815  HG1 ARG A 637      42.570  47.500  71.100  1.00  0.00           H
ATOM    816  HG2 ARG A 637      41.190  46.470  71.780  1.00  0.00           H
ATOM    817  CD  ARG A 637      40.490  48.120  70.690  1.00  0.00           C
ATOM    818  HD1 ARG A 637      39.540  47.760  70.230  1.00  0.00           H
ATOM    819  HD2 ARG A 637      40.830  48.770  69.860  1.00  0.00           H
ATOM    820  NE  ARG A 637      40.230  48.780  71.990  1.00  0.00           N
ATOM    821  HE  ARG A 637      39.390  48.630  72.510  1.00  0.00           H
ATOM    822  CZ  ARG A 637      41.110  49.600  72.610  1.00  0.00           C
ATOM    823  NH1 ARG A 637      40.560  50.210  73.620  1.00  0.00           N
ATOM    824 HH11 ARG A 637      39.560  50.160  73.680  1.00  0.00           H
ATOM    825 HH12 ARG A 637      41.070  50.610  74.380  1.00  0.00           H
ATOM    826  NH2 ARG A 637      42.370  49.810  72.320  1.00  0.00           N
ATOM    827 HH21 ARG A 637      42.760  49.490  71.450  1.00  0.00           H
ATOM    828 HH22 ARG A 637      42.870  50.490  72.850  1.00  0.00           H
ATOM    829  C   ARG A 637      42.900  44.250  68.420  1.00  0.00           C
ATOM    830  O   ARG A 637      41.920  43.610  68.140  1.00  0.00           O
ATOM    831  N   ILE A 638      43.950  44.240  67.660  1.00  0.00           N
ATOM    832  HN  ILE A 638      44.650  44.940  67.770  1.00  0.00           H
ATOM    833  CA  ILE A 638      43.970  43.390  66.480  1.00  0.00           C
ATOM    834  HA  ILE A 638      43.290  42.550  66.510  1.00  0.00           H
ATOM    835  CB  ILE A 638      43.680  44.170  65.190  1.00  0.00           C
ATOM    836  HB  ILE A 638      44.390  45.010  65.170  1.00  0.00           H
ATOM    837  CG2 ILE A 638      43.810  43.260  63.930  1.00  0.00           C
ATOM    838 HG21 ILE A 638      43.280  43.720  63.060  1.00  0.00           H
ATOM    839 HG22 ILE A 638      43.310  42.290  64.130  1.00  0.00           H
ATOM    840 HG23 ILE A 638      44.880  43.060  63.730  1.00  0.00           H
ATOM    841  CG1 ILE A 638      42.300  44.800  65.130  1.00  0.00           C
ATOM    842 HG11 ILE A 638      42.320  45.490  64.260  1.00  0.00           H
ATOM    843 HG12 ILE A 638      42.150  45.440  66.040  1.00  0.00           H
ATOM    844  CD  ILE A 638      40.920  44.010  64.990  1.00  0.00           C
ATOM    845  HD1 ILE A 638      40.830  43.160  65.710  1.00  0.00           H
ATOM    846  HD2 ILE A 638      40.870  43.620  63.950  1.00  0.00           H
ATOM    847  HD3 ILE A 638      40.120  44.760  65.150  1.00  0.00           H
ATOM    848  C   ILE A 638      45.360  42.620  66.470  1.00  0.00           C
ATOM    849  O   ILE A 638      46.420  43.200  66.860  1.00  0.00           O
ATOM    850  N   SER A 639      45.430  41.350  66.080  1.00  0.00           N
ATOM    851  HN  SER A 639      44.580  40.830  66.020  1.00  0.00           H
ATOM    852  CA  SER A 639      46.670  40.640  65.660  1.00  0.00           C
ATOM    853  HA  SER A 639      47.530  41.050  66.170  1.00  0.00           H
ATOM    854  CB  SER A 639      46.700  39.270  66.370  1.00  0.00           C
ATOM    855  HB1 SER A 639      46.580  39.410  67.460  1.00  0.00           H
ATOM    856  HB2 SER A 639      47.750  38.920  66.380  1.00  0.00           H
ATOM    857  OG  SER A 639      45.800  38.260  65.910  1.00  0.00           O
ATOM    858  HG1 SER A 639      44.940  38.690  66.000  1.00  0.00           H
ATOM    859  C   SER A 639      46.810  40.350  64.190  1.00  0.00           C
ATOM    860  O   SER A 639      45.860  40.320  63.400  1.00  0.00           O
ATOM    861  N   ALA A 640      48.000  39.930  63.790  1.00  0.00           N
ATOM    862  HN  ALA A 640      48.740  39.890  64.470  1.00  0.00           H
ATOM    863  CA  ALA A 640      48.250  39.310  62.480  1.00  0.00           C
ATOM    864  HA  ALA A 640      47.950  40.010  61.700  1.00  0.00           H
ATOM    865  CB  ALA A 640      49.760  38.950  62.560  1.00  0.00           C
ATOM    866  HB1 ALA A 640      50.000  38.370  63.470  1.00  0.00           H
ATOM    867  HB2 ALA A 640      50.410  39.850  62.560  1.00  0.00           H
ATOM    868  HB3 ALA A 640      50.020  38.390  61.650  1.00  0.00           H
ATOM    869  C   ALA A 640      47.480  38.030  62.250  1.00  0.00           C
ATOM    870  O   ALA A 640      46.910  37.750  61.190  1.00  0.00           O
ATOM    871  N   ILE A 641      47.400  37.120  63.260  1.00  0.00           N
ATOM    872  HN  ILE A 641      47.850  37.310  64.130  1.00  0.00           H
ATOM    873  CA  ILE A 641      46.740  35.800  63.230  1.00  0.00           C
ATOM    874  HA  ILE A 641      47.260  35.320  62.410  1.00  0.00           H
ATOM    875  CB  ILE A 641      47.020  34.970  64.430  1.00  0.00           C
ATOM    876  HB  ILE A 641      46.410  35.400  65.250  1.00  0.00           H
ATOM    877  CG2 ILE A 641      46.460  33.460  64.370  1.00  0.00           C
ATOM    878 HG21 ILE A 641      46.970  32.950  63.530  1.00  0.00           H
ATOM    879 HG22 ILE A 641      45.370  33.290  64.250  1.00  0.00           H
ATOM    880 HG23 ILE A 641      46.750  32.900  65.290  1.00  0.00           H
ATOM    881  CG1 ILE A 641      48.480  34.830  64.830  1.00  0.00           C
ATOM    882 HG11 ILE A 641      48.700  34.400  65.830  1.00  0.00           H
ATOM    883 HG12 ILE A 641      48.910  35.840  64.920  1.00  0.00           H
ATOM    884  CD  ILE A 641      49.370  34.020  63.830  1.00  0.00           C
ATOM    885  HD1 ILE A 641      49.220  34.440  62.820  1.00  0.00           H
ATOM    886  HD2 ILE A 641      49.170  32.930  63.940  1.00  0.00           H
ATOM    887  HD3 ILE A 641      50.450  33.970  64.080  1.00  0.00           H
ATOM    888  C   ILE A 641      45.220  35.920  62.900  1.00  0.00           C
ATOM    889  O   ILE A 641      44.660  35.140  62.160  1.00  0.00           O
ATOM    890  N   GLU A 642      44.590  37.010  63.350  1.00  0.00           N
ATOM    891  HN  GLU A 642      45.000  37.620  64.030  1.00  0.00           H
ATOM    892  CA  GLU A 642      43.230  37.420  62.980  1.00  0.00           C
ATOM    893  HA  GLU A 642      42.590  36.560  63.060  1.00  0.00           H
ATOM    894  CB  GLU A 642      42.660  38.580  63.790  1.00  0.00           C
ATOM    895  HB1 GLU A 642      41.770  38.960  63.240  1.00  0.00           H
ATOM    896  HB2 GLU A 642      43.480  39.320  63.760  1.00  0.00           H
ATOM    897  CG  GLU A 642      42.260  38.220  65.220  1.00  0.00           C
ATOM    898  HG1 GLU A 642      42.980  37.480  65.620  1.00  0.00           H
ATOM    899  HG2 GLU A 642      41.310  37.650  65.170  1.00  0.00           H
ATOM    900  CD  GLU A 642      42.200  39.400  66.160  1.00  0.00           C
ATOM    901  OE1 GLU A 642      41.170  39.550  66.870  1.00  0.00           O
ATOM    902  OE2 GLU A 642      43.300  39.990  66.400  1.00  0.00           O
ATOM    903  C   GLU A 642      43.200  37.830  61.480  1.00  0.00           C
ATOM    904  O   GLU A 642      42.320  37.370  60.700  1.00  0.00           O
ATOM    905  N   SER A 643      44.170  38.550  60.940  1.00  0.00           N
ATOM    906  HN  SER A 643      44.900  38.820  61.580  1.00  0.00           H
ATOM    907  CA  SER A 643      44.420  39.000  59.580  1.00  0.00           C
ATOM    908  HA  SER A 643      43.500  39.460  59.240  1.00  0.00           H
ATOM    909  CB  SER A 643      45.570  39.990  59.620  1.00  0.00           C
ATOM    910  HB1 SER A 643      46.640  39.750  59.840  1.00  0.00           H
ATOM    911  HB2 SER A 643      45.360  40.790  60.340  1.00  0.00           H
ATOM    912  OG  SER A 643      45.590  40.730  58.370  1.00  0.00           O
ATOM    913  HG1 SER A 643      46.220  40.310  57.780  1.00  0.00           H
ATOM    914  C   SER A 643      44.580  37.830  58.590  1.00  0.00           C
ATOM    915  O   SER A 643      43.880  37.680  57.540  1.00  0.00           O
ATOM    916  N   LEU A 644      45.500  36.830  58.950  1.00  0.00           N
ATOM    917  HN  LEU A 644      46.160  36.970  59.690  1.00  0.00           H
ATOM    918  CA  LEU A 644      45.630  35.560  58.260  1.00  0.00           C
ATOM    919  HA  LEU A 644      45.950  35.670  57.250  1.00  0.00           H
ATOM    920  CB  LEU A 644      46.650  34.590  58.900  1.00  0.00           C
ATOM    921  HB1 LEU A 644      46.580  33.590  58.430  1.00  0.00           H
ATOM    922  HB2 LEU A 644      46.440  34.290  59.950  1.00  0.00           H
ATOM    923  CG  LEU A 644      48.130  34.930  58.790  1.00  0.00           C
ATOM    924  HG  LEU A 644      48.190  36.000  59.080  1.00  0.00           H
ATOM    925  CD1 LEU A 644      48.940  34.070  59.790  1.00  0.00           C
ATOM    926 HD11 LEU A 644      48.660  34.210  60.850  1.00  0.00           H
ATOM    927 HD12 LEU A 644      50.030  34.230  59.610  1.00  0.00           H
ATOM    928 HD13 LEU A 644      48.790  32.990  59.580  1.00  0.00           H
ATOM    929  CD2 LEU A 644      48.610  34.610  57.360  1.00  0.00           C
ATOM    930 HD21 LEU A 644      48.460  33.540  57.130  1.00  0.00           H
ATOM    931 HD22 LEU A 644      49.680  34.890  57.240  1.00  0.00           H
ATOM    932 HD23 LEU A 644      48.070  35.230  56.610  1.00  0.00           H
ATOM    933  C   LEU A 644      44.360  34.840  58.310  1.00  0.00           C
ATOM    934  O   LEU A 644      43.840  34.320  57.300  1.00  0.00           O
ATOM    935  N   PHE A 645      43.710  34.710  59.480  1.00  0.00           N
ATOM    936  HN  PHE A 645      44.060  35.070  60.340  1.00  0.00           H
ATOM    937  CA  PHE A 645      42.450  33.990  59.570  1.00  0.00           C
ATOM    938  HA  PHE A 645      42.680  33.010  59.170  1.00  0.00           H
ATOM    939  CB  PHE A 645      41.990  33.970  61.110  1.00  0.00           C
ATOM    940  HB1 PHE A 645      42.020  34.970  61.580  1.00  0.00           H
ATOM    941  HB2 PHE A 645      42.870  33.490  61.590  1.00  0.00           H
ATOM    942  CG  PHE A 645      40.670  33.370  61.410  1.00  0.00           C
ATOM    943  CD1 PHE A 645      40.040  33.800  62.590  1.00  0.00           C
ATOM    944  HD1 PHE A 645      40.550  34.570  63.160  1.00  0.00           H
ATOM    945  CE1 PHE A 645      39.100  33.010  63.210  1.00  0.00           C
ATOM    946  HE1 PHE A 645      38.770  33.200  64.220  1.00  0.00           H
ATOM    947  CZ  PHE A 645      38.580  31.890  62.480  1.00  0.00           C
ATOM    948  HZ  PHE A 645      37.750  31.390  62.960  1.00  0.00           H
ATOM    949  CD2 PHE A 645      40.140  32.270  60.690  1.00  0.00           C
ATOM    950  HD2 PHE A 645      40.590  31.740  59.860  1.00  0.00           H
ATOM    951  CE2 PHE A 645      39.070  31.550  61.210  1.00  0.00           C
ATOM    952  HE2 PHE A 645      38.590  30.680  60.790  1.00  0.00           H
ATOM    953  C   PHE A 645      41.410  34.560  58.570  1.00  0.00           C
ATOM    954  O   PHE A 645      40.690  33.870  57.770  1.00  0.00           O
ATOM    955  N   GLY A 646      41.230  35.860  58.560  1.00  0.00           N
ATOM    956  HN  GLY A 646      41.670  36.460  59.220  1.00  0.00           H
ATOM    957  CA  GLY A 646      40.400  36.480  57.580  1.00  0.00           C
ATOM    958  HA1 GLY A 646      40.380  37.530  57.850  1.00  0.00           H
ATOM    959  HA2 GLY A 646      39.410  36.060  57.720  1.00  0.00           H
ATOM    960  C   GLY A 646      40.600  36.430  56.140  1.00  0.00           C
ATOM    961  O   GLY A 646      39.650  36.270  55.370  1.00  0.00           O
ATOM    962  N   ALA A 647      41.890  36.650  55.730  1.00  0.00           N
ATOM    963  HN  ALA A 647      42.590  36.930  56.380  1.00  0.00           H
ATOM    964  CA  ALA A 647      42.490  36.550  54.430  1.00  0.00           C
ATOM    965  HA  ALA A 647      42.010  37.180  53.710  1.00  0.00           H
ATOM    966  CB  ALA A 647      44.070  36.930  54.530  1.00  0.00           C
ATOM    967  HB1 ALA A 647      44.320  38.000  54.650  1.00  0.00           H
ATOM    968  HB2 ALA A 647      44.690  36.550  53.690  1.00  0.00           H
ATOM    969  HB3 ALA A 647      44.350  36.360  55.440  1.00  0.00           H
ATOM    970  C   ALA A 647      42.420  35.170  53.840  1.00  0.00           C
ATOM    971  O   ALA A 647      42.070  34.980  52.690  1.00  0.00           O
ATOM    972  N   SER A 648      42.780  34.140  54.650  1.00  0.00           N
ATOM    973  HN  SER A 648      43.090  34.350  55.580  1.00  0.00           H
ATOM    974  CA  SER A 648      42.460  32.770  54.260  1.00  0.00           C
ATOM    975  HA  SER A 648      42.970  32.580  53.330  1.00  0.00           H
ATOM    976  CB  SER A 648      43.050  31.760  55.260  1.00  0.00           C
ATOM    977  HB1 SER A 648      44.130  32.030  55.280  1.00  0.00           H
ATOM    978  HB2 SER A 648      42.950  30.690  55.010  1.00  0.00           H
ATOM    979  OG  SER A 648      42.520  31.950  56.600  1.00  0.00           O
ATOM    980  HG1 SER A 648      42.680  32.860  56.870  1.00  0.00           H
ATOM    981  C   SER A 648      41.040  32.510  53.990  1.00  0.00           C
ATOM    982  O   SER A 648      40.680  32.170  52.900  1.00  0.00           O
ATOM    983  N   LEU A 649      40.140  32.640  54.960  1.00  0.00           N
ATOM    984  HN  LEU A 649      40.490  33.050  55.810  1.00  0.00           H
ATOM    985  CA  LEU A 649      38.690  32.320  54.840  1.00  0.00           C
ATOM    986  HA  LEU A 649      38.560  31.300  54.540  1.00  0.00           H
ATOM    987  CB  LEU A 649      37.920  32.700  56.150  1.00  0.00           C
ATOM    988  HB1 LEU A 649      38.150  33.770  56.320  1.00  0.00           H
ATOM    989  HB2 LEU A 649      38.410  32.180  57.010  1.00  0.00           H
ATOM    990  CG  LEU A 649      36.420  32.560  56.250  1.00  0.00           C
ATOM    991  HG  LEU A 649      35.920  33.200  55.490  1.00  0.00           H
ATOM    992  CD1 LEU A 649      36.100  31.090  56.010  1.00  0.00           C
ATOM    993 HD11 LEU A 649      36.370  30.650  55.030  1.00  0.00           H
ATOM    994 HD12 LEU A 649      35.080  30.790  56.300  1.00  0.00           H
ATOM    995 HD13 LEU A 649      36.720  30.520  56.740  1.00  0.00           H
ATOM    996  CD2 LEU A 649      36.000  33.100  57.590  1.00  0.00           C
ATOM    997 HD21 LEU A 649      36.370  32.460  58.410  1.00  0.00           H
ATOM    998 HD22 LEU A 649      34.900  32.930  57.600  1.00  0.00           H
ATOM    999 HD23 LEU A 649      36.150  34.190  57.720  1.00  0.00           H
ATOM   1000  C   LEU A 649      37.970  33.030  53.730  1.00  0.00           C
ATOM   1001  O   LEU A 649      37.300  32.440  52.900  1.00  0.00           O
ATOM   1002  N   THR A 650      38.180  34.370  53.680  1.00  0.00           N
ATOM   1003  HN  THR A 650      38.760  34.810  54.360  1.00  0.00           H
ATOM   1004  CA  THR A 650      37.670  35.240  52.600  1.00  0.00           C
ATOM   1005  HA  THR A 650      36.590  35.190  52.590  1.00  0.00           H
ATOM   1006  CB  THR A 650      37.970  36.670  52.850  1.00  0.00           C
ATOM   1007  HB  THR A 650      39.070  36.820  52.960  1.00  0.00           H
ATOM   1008  OG1 THR A 650      37.490  37.140  54.090  1.00  0.00           O
ATOM   1009  HG1 THR A 650      38.100  36.890  54.780  1.00  0.00           H
ATOM   1010  CG2 THR A 650      37.310  37.580  51.710  1.00  0.00           C
ATOM   1011 HG21 THR A 650      37.970  37.630  50.820  1.00  0.00           H
ATOM   1012 HG22 THR A 650      37.160  38.600  52.140  1.00  0.00           H
ATOM   1013 HG23 THR A 650      36.340  37.100  51.460  1.00  0.00           H
ATOM   1014  C   THR A 650      38.150  34.840  51.230  1.00  0.00           C
ATOM   1015  O   THR A 650      37.400  34.790  50.230  1.00  0.00           O
ATOM   1016  N   GLY A 651      39.450  34.470  51.090  1.00  0.00           N
ATOM   1017  HN  GLY A 651      39.990  34.470  51.920  1.00  0.00           H
ATOM   1018  CA  GLY A 651      40.230  34.270  49.850  1.00  0.00           C
ATOM   1019  HA1 GLY A 651      41.250  34.400  50.160  1.00  0.00           H
ATOM   1020  HA2 GLY A 651      39.960  35.010  49.110  1.00  0.00           H
ATOM   1021  C   GLY A 651      40.020  32.890  49.330  1.00  0.00           C
ATOM   1022  O   GLY A 651      39.880  32.740  48.050  1.00  0.00           O
ATOM   1023  N   ILE A 652      39.890  31.790  50.080  1.00  0.00           N
ATOM   1024  HN  ILE A 652      40.020  31.940  51.060  1.00  0.00           H
ATOM   1025  CA  ILE A 652      39.470  30.470  49.590  1.00  0.00           C
ATOM   1026  HA  ILE A 652      40.170  30.240  48.810  1.00  0.00           H
ATOM   1027  CB  ILE A 652      39.760  29.450  50.660  1.00  0.00           C
ATOM   1028  HB  ILE A 652      39.290  29.860  51.580  1.00  0.00           H
ATOM   1029  CG2 ILE A 652      39.040  28.110  50.400  1.00  0.00           C
ATOM   1030 HG21 ILE A 652      39.500  27.630  49.500  1.00  0.00           H
ATOM   1031 HG22 ILE A 652      37.950  28.290  50.350  1.00  0.00           H
ATOM   1032 HG23 ILE A 652      39.150  27.410  51.250  1.00  0.00           H
ATOM   1033  CG1 ILE A 652      41.280  29.230  50.970  1.00  0.00           C
ATOM   1034 HG11 ILE A 652      41.720  30.250  51.010  1.00  0.00           H
ATOM   1035 HG12 ILE A 652      41.790  28.690  50.150  1.00  0.00           H
ATOM   1036  CD  ILE A 652      41.480  28.540  52.300  1.00  0.00           C
ATOM   1037  HD1 ILE A 652      42.570  28.520  52.560  1.00  0.00           H
ATOM   1038  HD2 ILE A 652      41.190  27.500  52.090  1.00  0.00           H
ATOM   1039  HD3 ILE A 652      40.800  28.860  53.120  1.00  0.00           H
ATOM   1040  C   ILE A 652      38.040  30.450  49.030  1.00  0.00           C
ATOM   1041  O   ILE A 652      37.720  29.890  47.970  1.00  0.00           O
ATOM   1042  N   ALA A 653      37.140  31.130  49.680  1.00  0.00           N
ATOM   1043  HN  ALA A 653      37.380  31.570  50.540  1.00  0.00           H
ATOM   1044  CA  ALA A 653      35.800  31.350  49.230  1.00  0.00           C
ATOM   1045  HA  ALA A 653      35.330  30.460  48.850  1.00  0.00           H
ATOM   1046  CB  ALA A 653      35.000  31.980  50.480  1.00  0.00           C
ATOM   1047  HB1 ALA A 653      35.380  31.400  51.360  1.00  0.00           H
ATOM   1048  HB2 ALA A 653      33.950  31.830  50.160  1.00  0.00           H
ATOM   1049  HB3 ALA A 653      35.080  33.080  50.540  1.00  0.00           H
ATOM   1050  C   ALA A 653      35.610  32.330  48.050  1.00  0.00           C
ATOM   1051  O   ALA A 653      34.810  32.090  47.120  1.00  0.00           O
ATOM   1052  N   TYR A 654      36.340  33.420  48.070  1.00  0.00           N
ATOM   1053  HN  TYR A 654      36.700  33.680  48.950  1.00  0.00           H
ATOM   1054  CA  TYR A 654      36.470  34.470  47.000  1.00  0.00           C
ATOM   1055  HA  TYR A 654      35.480  34.880  46.860  1.00  0.00           H
ATOM   1056  CB  TYR A 654      37.090  35.760  47.520  1.00  0.00           C
ATOM   1057  HB1 TYR A 654      38.020  35.560  48.090  1.00  0.00           H
ATOM   1058  HB2 TYR A 654      36.420  36.250  48.270  1.00  0.00           H
ATOM   1059  CG  TYR A 654      37.400  36.920  46.690  1.00  0.00           C
ATOM   1060  CD1 TYR A 654      38.660  36.990  46.100  1.00  0.00           C
ATOM   1061  HD1 TYR A 654      39.310  36.130  46.130  1.00  0.00           H
ATOM   1062  CE1 TYR A 654      38.880  37.970  45.100  1.00  0.00           C
ATOM   1063  HE1 TYR A 654      39.830  38.070  44.590  1.00  0.00           H
ATOM   1064  CZ  TYR A 654      37.900  38.880  44.710  1.00  0.00           C
ATOM   1065  OH  TYR A 654      37.990  39.650  43.560  1.00  0.00           O
ATOM   1066  HH  TYR A 654      38.690  39.280  43.030  1.00  0.00           H
ATOM   1067  CD2 TYR A 654      36.390  37.870  46.310  1.00  0.00           C
ATOM   1068  HD2 TYR A 654      35.450  37.730  46.820  1.00  0.00           H
ATOM   1069  CE2 TYR A 654      36.660  38.850  45.400  1.00  0.00           C
ATOM   1070  HE2 TYR A 654      36.060  39.720  45.150  1.00  0.00           H
ATOM   1071  C   TYR A 654      37.030  33.980  45.610  1.00  0.00           C
ATOM   1072  O   TYR A 654      36.460  34.290  44.540  1.00  0.00           O
ATOM   1073  N   SER A 655      38.030  33.120  45.720  1.00  0.00           N
ATOM   1074  HN  SER A 655      38.500  32.810  46.530  1.00  0.00           H
ATOM   1075  CA  SER A 655      38.490  32.420  44.490  1.00  0.00           C
ATOM   1076  HA  SER A 655      38.350  33.150  43.700  1.00  0.00           H
ATOM   1077  CB  SER A 655      39.990  31.950  44.610  1.00  0.00           C
ATOM   1078  HB1 SER A 655      40.610  32.860  44.720  1.00  0.00           H
ATOM   1079  HB2 SER A 655      40.270  31.280  43.780  1.00  0.00           H
ATOM   1080  OG  SER A 655      40.130  31.270  45.790  1.00  0.00           O
ATOM   1081  HG1 SER A 655      40.120  31.900  46.520  1.00  0.00           H
ATOM   1082  C   SER A 655      37.670  31.260  44.110  1.00  0.00           C
ATOM   1083  O   SER A 655      37.640  30.980  42.920  1.00  0.00           O
ATOM   1084  N   LEU A 656      37.080  30.520  45.050  1.00  0.00           N
ATOM   1085  HN  LEU A 656      37.130  30.760  46.030  1.00  0.00           H
ATOM   1086  CA  LEU A 656      36.290  29.320  44.750  1.00  0.00           C
ATOM   1087  HA  LEU A 656      36.950  28.620  44.280  1.00  0.00           H
ATOM   1088  CB  LEU A 656      35.850  28.650  46.120  1.00  0.00           C
ATOM   1089  HB1 LEU A 656      35.480  29.420  46.830  1.00  0.00           H
ATOM   1090  HB2 LEU A 656      36.760  28.290  46.660  1.00  0.00           H
ATOM   1091  CG  LEU A 656      34.930  27.390  46.010  1.00  0.00           C
ATOM   1092  HG  LEU A 656      33.940  27.640  45.570  1.00  0.00           H
ATOM   1093  CD1 LEU A 656      35.570  26.210  45.300  1.00  0.00           C
ATOM   1094 HD11 LEU A 656      36.520  25.880  45.770  1.00  0.00           H
ATOM   1095 HD12 LEU A 656      35.790  26.380  44.220  1.00  0.00           H
ATOM   1096 HD13 LEU A 656      34.770  25.450  45.390  1.00  0.00           H
ATOM   1097  CD2 LEU A 656      34.640  26.830  47.440  1.00  0.00           C
ATOM   1098 HD21 LEU A 656      34.260  27.700  48.020  1.00  0.00           H
ATOM   1099 HD22 LEU A 656      35.580  26.330  47.750  1.00  0.00           H
ATOM   1100 HD23 LEU A 656      33.760  26.160  47.490  1.00  0.00           H
ATOM   1101  C   LEU A 656      35.050  29.510  43.940  1.00  0.00           C
ATOM   1102  O   LEU A 656      34.760  28.690  43.010  1.00  0.00           O
ATOM   1103  N   PHE A 657      34.410  30.640  44.120  1.00  0.00           N
ATOM   1104  HN  PHE A 657      34.670  31.010  45.010  1.00  0.00           H
ATOM   1105  CA  PHE A 657      33.320  31.190  43.340  1.00  0.00           C
ATOM   1106  HA  PHE A 657      32.870  30.380  42.810  1.00  0.00           H
ATOM   1107  CB  PHE A 657      32.330  31.850  44.350  1.00  0.00           C
ATOM   1108  HB1 PHE A 657      31.550  32.440  43.810  1.00  0.00           H
ATOM   1109  HB2 PHE A 657      32.910  32.530  45.010  1.00  0.00           H
ATOM   1110  CG  PHE A 657      31.750  30.770  45.190  1.00  0.00           C
ATOM   1111  CD1 PHE A 657      31.970  30.670  46.620  1.00  0.00           C
ATOM   1112  HD1 PHE A 657      32.450  31.500  47.110  1.00  0.00           H
ATOM   1113  CE1 PHE A 657      31.410  29.590  47.340  1.00  0.00           C
ATOM   1114  HE1 PHE A 657      31.470  29.610  48.420  1.00  0.00           H
ATOM   1115  CZ  PHE A 657      30.780  28.540  46.690  1.00  0.00           C
ATOM   1116  HZ  PHE A 657      30.410  27.710  47.270  1.00  0.00           H
ATOM   1117  CD2 PHE A 657      31.110  29.650  44.610  1.00  0.00           C
ATOM   1118  HD2 PHE A 657      30.910  29.680  43.550  1.00  0.00           H
ATOM   1119  CE2 PHE A 657      30.670  28.560  45.260  1.00  0.00           C
ATOM   1120  HE2 PHE A 657      30.120  27.790  44.750  1.00  0.00           H
ATOM   1121  C   PHE A 657      33.700  32.100  42.190  1.00  0.00           C
ATOM   1122  O   PHE A 657      32.850  32.700  41.490  1.00  0.00           O
ATOM   1123  N   ALA A 658      35.040  32.240  41.900  1.00  0.00           N
ATOM   1124  HN  ALA A 658      35.710  31.750  42.440  1.00  0.00           H
ATOM   1125  CA  ALA A 658      35.630  32.970  40.770  1.00  0.00           C
ATOM   1126  HA  ALA A 658      36.650  33.110  41.080  1.00  0.00           H
ATOM   1127  CB  ALA A 658      35.660  31.980  39.610  1.00  0.00           C
ATOM   1128  HB1 ALA A 658      36.110  32.450  38.710  1.00  0.00           H
ATOM   1129  HB2 ALA A 658      34.660  31.560  39.370  1.00  0.00           H
ATOM   1130  HB3 ALA A 658      36.350  31.140  39.860  1.00  0.00           H
ATOM   1131  C   ALA A 658      35.080  34.360  40.320  1.00  0.00           C
ATOM   1132  O   ALA A 658      34.640  34.550  39.230  1.00  0.00           O
ATOM   1133  N   GLY A 659      35.080  35.260  41.330  1.00  0.00           N
ATOM   1134  HN  GLY A 659      35.490  35.100  42.230  1.00  0.00           H
ATOM   1135  CA  GLY A 659      34.600  36.560  41.070  1.00  0.00           C
ATOM   1136  HA1 GLY A 659      34.760  37.080  42.000  1.00  0.00           H
ATOM   1137  HA2 GLY A 659      33.670  36.450  40.520  1.00  0.00           H
ATOM   1138  C   GLY A 659      35.420  37.370  40.040  1.00  0.00           C
ATOM   1139  O   GLY A 659      34.810  38.200  39.280  1.00  0.00           O
ATOM   1140  N   GLN A 660      36.670  37.110  39.950  1.00  0.00           N
ATOM   1141  HN  GLN A 660      37.060  36.530  40.670  1.00  0.00           H
ATOM   1142  CA  GLN A 660      37.500  37.680  38.930  1.00  0.00           C
ATOM   1143  HA  GLN A 660      37.080  37.410  37.970  1.00  0.00           H
ATOM   1144  CB  GLN A 660      37.680  39.200  39.080  1.00  0.00           C
ATOM   1145  HB1 GLN A 660      38.110  39.550  40.040  1.00  0.00           H
ATOM   1146  HB2 GLN A 660      36.700  39.700  38.990  1.00  0.00           H
ATOM   1147  CG  GLN A 660      38.600  39.850  37.970  1.00  0.00           C
ATOM   1148  HG1 GLN A 660      39.550  39.280  37.880  1.00  0.00           H
ATOM   1149  HG2 GLN A 660      38.820  40.930  38.070  1.00  0.00           H
ATOM   1150  CD  GLN A 660      37.990  39.580  36.650  1.00  0.00           C
ATOM   1151  OE1 GLN A 660      38.190  38.470  36.120  1.00  0.00           O
ATOM   1152  NE2 GLN A 660      37.240  40.590  36.180  1.00  0.00           N
ATOM   1153 HE21 GLN A 660      36.730  40.400  35.350  1.00  0.00           H
ATOM   1154 HE22 GLN A 660      37.180  41.410  36.750  1.00  0.00           H
ATOM   1155  C   GLN A 660      38.780  36.960  39.240  1.00  0.00           C
ATOM   1156  O   GLN A 660      39.720  37.500  39.810  1.00  0.00           O
ATOM   1157  N   PRO A 661      38.820  35.610  38.850  1.00  0.00           N
ATOM   1158  CD  PRO A 661      37.990  34.990  37.750  1.00  0.00           C
ATOM   1159  HD1 PRO A 661      38.120  35.570  36.810  1.00  0.00           H
ATOM   1160  HD2 PRO A 661      36.960  34.960  38.140  1.00  0.00           H
ATOM   1161  CA  PRO A 661      39.460  34.590  39.630  1.00  0.00           C
ATOM   1162  HA  PRO A 661      38.990  34.610  40.600  1.00  0.00           H
ATOM   1163  CB  PRO A 661      39.210  33.240  39.030  1.00  0.00           C
ATOM   1164  HB1 PRO A 661      38.430  32.820  39.710  1.00  0.00           H
ATOM   1165  HB2 PRO A 661      40.100  32.580  38.940  1.00  0.00           H
ATOM   1166  CG  PRO A 661      38.520  33.530  37.630  1.00  0.00           C
ATOM   1167  HG1 PRO A 661      39.280  33.430  36.820  1.00  0.00           H
ATOM   1168  HG2 PRO A 661      37.680  32.870  37.380  1.00  0.00           H
ATOM   1169  C   PRO A 661      40.940  34.780  39.850  1.00  0.00           C
ATOM   1170  O   PRO A 661      41.430  34.060  40.760  1.00  0.00           O
ATOM   1171  N   LEU A 662      41.650  35.650  39.010  1.00  0.00           N
ATOM   1172  HN  LEU A 662      41.190  36.070  38.220  1.00  0.00           H
ATOM   1173  CA  LEU A 662      43.100  36.030  39.160  1.00  0.00           C
ATOM   1174  HA  LEU A 662      43.490  35.120  39.600  1.00  0.00           H
ATOM   1175  CB  LEU A 662      43.940  36.260  37.900  1.00  0.00           C
ATOM   1176  HB1 LEU A 662      44.960  36.650  38.100  1.00  0.00           H
ATOM   1177  HB2 LEU A 662      43.460  36.980  37.210  1.00  0.00           H
ATOM   1178  CG  LEU A 662      44.220  34.980  37.020  1.00  0.00           C
ATOM   1179  HG  LEU A 662      43.240  34.640  36.640  1.00  0.00           H
ATOM   1180  CD1 LEU A 662      45.210  35.190  35.880  1.00  0.00           C
ATOM   1181 HD11 LEU A 662      45.450  34.190  35.460  1.00  0.00           H
ATOM   1182 HD12 LEU A 662      46.190  35.660  36.140  1.00  0.00           H
ATOM   1183 HD13 LEU A 662      44.740  35.840  35.110  1.00  0.00           H
ATOM   1184  CD2 LEU A 662      44.860  33.820  37.880  1.00  0.00           C
ATOM   1185 HD21 LEU A 662      45.090  32.920  37.270  1.00  0.00           H
ATOM   1186 HD22 LEU A 662      44.200  33.470  38.690  1.00  0.00           H
ATOM   1187 HD23 LEU A 662      45.810  34.070  38.390  1.00  0.00           H
ATOM   1188  C   LEU A 662      43.370  37.020  40.290  1.00  0.00           C
ATOM   1189  O   LEU A 662      44.440  37.120  40.860  1.00  0.00           O
ATOM   1190  N   THR A 663      42.310  37.790  40.760  1.00  0.00           N
ATOM   1191  HN  THR A 663      41.440  37.670  40.280  1.00  0.00           H
ATOM   1192  CA  THR A 663      42.420  38.790  41.800  1.00  0.00           C
ATOM   1193  HA  THR A 663      43.380  39.220  41.550  1.00  0.00           H
ATOM   1194  CB  THR A 663      41.390  39.910  41.660  1.00  0.00           C
ATOM   1195  HB  THR A 663      41.590  40.670  42.440  1.00  0.00           H
ATOM   1196  OG1 THR A 663      40.080  39.390  41.680  1.00  0.00           O
ATOM   1197  HG1 THR A 663      40.000  38.940  40.830  1.00  0.00           H
ATOM   1198  CG2 THR A 663      41.630  40.730  40.310  1.00  0.00           C
ATOM   1199 HG21 THR A 663      41.420  40.090  39.420  1.00  0.00           H
ATOM   1200 HG22 THR A 663      42.660  41.140  40.270  1.00  0.00           H
ATOM   1201 HG23 THR A 663      40.820  41.490  40.170  1.00  0.00           H
ATOM   1202  C   THR A 663      42.720  38.350  43.260  1.00  0.00           C
ATOM   1203  O   THR A 663      42.170  37.410  43.740  1.00  0.00           O
ATOM   1204  N   ILE A 664      43.680  38.930  43.970  1.00  0.00           N
ATOM   1205  HN  ILE A 664      44.160  39.680  43.510  1.00  0.00           H
ATOM   1206  CA  ILE A 664      44.200  38.370  45.210  1.00  0.00           C
ATOM   1207  HA  ILE A 664      43.610  37.600  45.690  1.00  0.00           H
ATOM   1208  CB  ILE A 664      45.570  37.900  44.960  1.00  0.00           C
ATOM   1209  HB  ILE A 664      46.110  38.700  44.400  1.00  0.00           H
ATOM   1210  CG2 ILE A 664      46.380  37.490  46.270  1.00  0.00           C
ATOM   1211 HG21 ILE A 664      45.760  36.770  46.850  1.00  0.00           H
ATOM   1212 HG22 ILE A 664      46.640  38.250  47.030  1.00  0.00           H
ATOM   1213 HG23 ILE A 664      47.280  36.950  45.890  1.00  0.00           H
ATOM   1214  CG1 ILE A 664      45.740  36.680  44.020  1.00  0.00           C
ATOM   1215 HG11 ILE A 664      46.840  36.510  44.010  1.00  0.00           H
ATOM   1216 HG12 ILE A 664      45.420  36.820  42.970  1.00  0.00           H
ATOM   1217  CD  ILE A 664      44.980  35.440  44.410  1.00  0.00           C
ATOM   1218  HD1 ILE A 664      45.440  34.550  43.930  1.00  0.00           H
ATOM   1219  HD2 ILE A 664      43.940  35.500  44.040  1.00  0.00           H
ATOM   1220  HD3 ILE A 664      44.980  35.260  45.510  1.00  0.00           H
ATOM   1221  C   ILE A 664      44.170  39.460  46.310  1.00  0.00           C
ATOM   1222  O   ILE A 664      44.340  40.660  46.050  1.00  0.00           O
ATOM   1223  N   LEU A 665      43.800  39.090  47.560  1.00  0.00           N
ATOM   1224  HN  LEU A 665      43.770  38.100  47.680  1.00  0.00           H
ATOM   1225  CA  LEU A 665      43.620  39.950  48.740  1.00  0.00           C
ATOM   1226  HA  LEU A 665      43.270  40.840  48.250  1.00  0.00           H
ATOM   1227  CB  LEU A 665      42.650  39.420  49.760  1.00  0.00           C
ATOM   1228  HB1 LEU A 665      42.380  40.320  50.360  1.00  0.00           H
ATOM   1229  HB2 LEU A 665      43.210  38.850  50.550  1.00  0.00           H
ATOM   1230  CG  LEU A 665      41.440  38.660  49.220  1.00  0.00           C
ATOM   1231  HG  LEU A 665      41.670  37.900  48.440  1.00  0.00           H
ATOM   1232  CD1 LEU A 665      40.940  37.840  50.340  1.00  0.00           C
ATOM   1233 HD11 LEU A 665      40.630  38.480  51.190  1.00  0.00           H
ATOM   1234 HD12 LEU A 665      41.690  37.130  50.740  1.00  0.00           H
ATOM   1235 HD13 LEU A 665      40.070  37.250  49.980  1.00  0.00           H
ATOM   1236  CD2 LEU A 665      40.340  39.540  48.620  1.00  0.00           C
ATOM   1237 HD21 LEU A 665      40.140  40.560  49.030  1.00  0.00           H
ATOM   1238 HD22 LEU A 665      39.400  38.970  48.540  1.00  0.00           H
ATOM   1239 HD23 LEU A 665      40.660  39.790  47.580  1.00  0.00           H
ATOM   1240  C   LEU A 665      44.970  40.220  49.480  1.00  0.00           C
ATOM   1241  O   LEU A 665      45.810  39.290  49.580  1.00  0.00           O
ATOM   1242  N   GLY A 666      45.260  41.510  49.900  1.00  0.00           N
ATOM   1243  HN  GLY A 666      44.570  42.220  49.830  1.00  0.00           H
ATOM   1244  CA  GLY A 666      46.600  41.850  50.420  1.00  0.00           C
ATOM   1245  HA1 GLY A 666      46.950  42.380  49.550  1.00  0.00           H
ATOM   1246  HA2 GLY A 666      47.160  40.960  50.620  1.00  0.00           H
ATOM   1247  C   GLY A 666      46.540  42.830  51.630  1.00  0.00           C
ATOM   1248  O   GLY A 666      45.740  42.800  52.550  1.00  0.00           O
ATOM   1249  N   SER A 667      47.450  43.860  51.600  1.00  0.00           N
ATOM   1250  HN  SER A 667      48.010  44.020  50.780  1.00  0.00           H
ATOM   1251  CA  SER A 667      47.430  45.010  52.500  1.00  0.00           C
ATOM   1252  HA  SER A 667      46.840  44.860  53.400  1.00  0.00           H
ATOM   1253  CB  SER A 667      48.850  45.580  52.910  1.00  0.00           C
ATOM   1254  HB1 SER A 667      49.200  44.740  53.550  1.00  0.00           H
ATOM   1255  HB2 SER A 667      48.790  46.550  53.460  1.00  0.00           H
ATOM   1256  OG  SER A 667      49.750  45.730  51.830  1.00  0.00           O
ATOM   1257  HG1 SER A 667      49.260  46.210  51.140  1.00  0.00           H
ATOM   1258  C   SER A 667      46.680  46.140  51.750  1.00  0.00           C
ATOM   1259  O   SER A 667      47.180  46.690  50.770  1.00  0.00           O
ATOM   1260  N   THR A 668      45.490  46.520  52.200  1.00  0.00           N
ATOM   1261  HN  THR A 668      45.070  46.040  52.970  1.00  0.00           H
ATOM   1262  CA  THR A 668      44.780  47.700  51.680  1.00  0.00           C
ATOM   1263  HA  THR A 668      45.160  47.920  50.690  1.00  0.00           H
ATOM   1264  CB  THR A 668      43.270  47.340  51.600  1.00  0.00           C
ATOM   1265  HB  THR A 668      43.150  46.540  50.840  1.00  0.00           H
ATOM   1266  OG1 THR A 668      42.450  48.460  51.200  1.00  0.00           O
ATOM   1267  HG1 THR A 668      42.510  48.550  50.250  1.00  0.00           H
ATOM   1268  CG2 THR A 668      42.780  46.960  52.930  1.00  0.00           C
ATOM   1269 HG21 THR A 668      42.980  45.890  53.160  1.00  0.00           H
ATOM   1270 HG22 THR A 668      41.670  46.980  53.030  1.00  0.00           H
ATOM   1271 HG23 THR A 668      43.190  47.540  53.790  1.00  0.00           H
ATOM   1272  C   THR A 668      45.010  48.970  52.470  1.00  0.00           C
ATOM   1273  O   THR A 668      44.940  48.950  53.680  1.00  0.00           O
ATOM   1274  N   GLY A 669      45.360  50.050  51.770  1.00  0.00           N
ATOM   1275  HN  GLY A 669      45.340  50.000  50.780  1.00  0.00           H
ATOM   1276  CA  GLY A 669      45.590  51.360  52.320  1.00  0.00           C
ATOM   1277  HA1 GLY A 669      46.120  51.810  51.490  1.00  0.00           H
ATOM   1278  HA2 GLY A 669      46.230  51.420  53.180  1.00  0.00           H
ATOM   1279  C   GLY A 669      44.400  52.170  52.660  1.00  0.00           C
ATOM   1280  O   GLY A 669      44.550  52.940  53.590  1.00  0.00           O
ATOM   1281  N   PRO A 670      43.270  52.140  51.960  1.00  0.00           N
ATOM   1282  CD  PRO A 670      43.100  51.700  50.610  1.00  0.00           C
ATOM   1283  HD1 PRO A 670      43.010  50.590  50.560  1.00  0.00           H
ATOM   1284  HD2 PRO A 670      44.000  52.050  50.060  1.00  0.00           H
ATOM   1285  CA  PRO A 670      42.140  52.970  52.360  1.00  0.00           C
ATOM   1286  HA  PRO A 670      42.600  53.940  52.450  1.00  0.00           H
ATOM   1287  CB  PRO A 670      41.100  52.890  51.210  1.00  0.00           C
ATOM   1288  HB1 PRO A 670      40.610  53.870  51.040  1.00  0.00           H
ATOM   1289  HB2 PRO A 670      40.330  52.130  51.420  1.00  0.00           H
ATOM   1290  CG  PRO A 670      41.900  52.440  49.980  1.00  0.00           C
ATOM   1291  HG1 PRO A 670      41.140  51.870  49.390  1.00  0.00           H
ATOM   1292  HG2 PRO A 670      42.320  53.200  49.320  1.00  0.00           H
ATOM   1293  C   PRO A 670      41.480  52.540  53.600  1.00  0.00           C
ATOM   1294  O   PRO A 670      41.090  53.400  54.390  1.00  0.00           O
ATOM   1295  N   VAL A 671      41.280  51.190  53.870  1.00  0.00           N
ATOM   1296  HN  VAL A 671      41.650  50.570  53.180  1.00  0.00           H
ATOM   1297  CA  VAL A 671      40.830  50.680  55.110  1.00  0.00           C
ATOM   1298  HA  VAL A 671      39.940  51.280  55.250  1.00  0.00           H
ATOM   1299  CB  VAL A 671      40.570  49.160  54.830  1.00  0.00           C
ATOM   1300  HB  VAL A 671      41.540  48.810  54.430  1.00  0.00           H
ATOM   1301  CG1 VAL A 671      40.340  48.410  56.100  1.00  0.00           C
ATOM   1302 HG11 VAL A 671      39.700  48.900  56.870  1.00  0.00           H
ATOM   1303 HG12 VAL A 671      41.200  48.120  56.750  1.00  0.00           H
ATOM   1304 HG13 VAL A 671      39.810  47.500  55.780  1.00  0.00           H
ATOM   1305  CG2 VAL A 671      39.490  48.960  53.760  1.00  0.00           C
ATOM   1306 HG21 VAL A 671      39.800  49.420  52.810  1.00  0.00           H
ATOM   1307 HG22 VAL A 671      38.550  49.500  54.020  1.00  0.00           H
ATOM   1308 HG23 VAL A 671      39.230  47.880  53.650  1.00  0.00           H
ATOM   1309  C   VAL A 671      41.830  51.020  56.190  1.00  0.00           C
ATOM   1310  O   VAL A 671      41.490  51.230  57.360  1.00  0.00           O
ATOM   1311  N   LEU A 672      43.180  50.940  55.910  1.00  0.00           N
ATOM   1312  HN  LEU A 672      43.460  50.800  54.970  1.00  0.00           H
ATOM   1313  CA  LEU A 672      44.130  51.170  56.980  1.00  0.00           C
ATOM   1314  HA  LEU A 672      43.900  50.370  57.660  1.00  0.00           H
ATOM   1315  CB  LEU A 672      45.590  50.890  56.370  1.00  0.00           C
ATOM   1316  HB1 LEU A 672      45.660  51.500  55.440  1.00  0.00           H
ATOM   1317  HB2 LEU A 672      45.490  49.800  56.150  1.00  0.00           H
ATOM   1318  CG  LEU A 672      46.810  51.080  57.240  1.00  0.00           C
ATOM   1319  HG  LEU A 672      46.810  52.170  57.470  1.00  0.00           H
ATOM   1320  CD1 LEU A 672      46.730  50.150  58.450  1.00  0.00           C
ATOM   1321 HD11 LEU A 672      46.680  49.090  58.140  1.00  0.00           H
ATOM   1322 HD12 LEU A 672      45.940  50.420  59.170  1.00  0.00           H
ATOM   1323 HD13 LEU A 672      47.660  50.240  59.050  1.00  0.00           H
ATOM   1324  CD2 LEU A 672      48.040  50.630  56.440  1.00  0.00           C
ATOM   1325 HD21 LEU A 672      48.140  49.520  56.430  1.00  0.00           H
ATOM   1326 HD22 LEU A 672      48.990  51.070  56.820  1.00  0.00           H
ATOM   1327 HD23 LEU A 672      47.890  50.990  55.400  1.00  0.00           H
ATOM   1328  C   LEU A 672      44.010  52.490  57.730  1.00  0.00           C
ATOM   1329  O   LEU A 672      44.230  52.620  58.950  1.00  0.00           O
ATOM   1330  N   VAL A 673      43.800  53.650  56.980  1.00  0.00           N
ATOM   1331  HN  VAL A 673      43.630  53.640  56.000  1.00  0.00           H
ATOM   1332  CA  VAL A 673      43.790  54.970  57.580  1.00  0.00           C
ATOM   1333  HA  VAL A 673      44.440  55.000  58.440  1.00  0.00           H
ATOM   1334  CB  VAL A 673      44.190  56.140  56.660  1.00  0.00           C
ATOM   1335  HB  VAL A 673      43.930  57.110  57.120  1.00  0.00           H
ATOM   1336  CG1 VAL A 673      45.730  56.050  56.390  1.00  0.00           C
ATOM   1337 HG11 VAL A 673      46.020  54.980  56.250  1.00  0.00           H
ATOM   1338 HG12 VAL A 673      46.310  56.350  57.300  1.00  0.00           H
ATOM   1339 HG13 VAL A 673      46.140  56.590  55.510  1.00  0.00           H
ATOM   1340  CG2 VAL A 673      43.330  56.060  55.340  1.00  0.00           C
ATOM   1341 HG21 VAL A 673      43.070  57.060  54.910  1.00  0.00           H
ATOM   1342 HG22 VAL A 673      42.310  55.600  55.450  1.00  0.00           H
ATOM   1343 HG23 VAL A 673      43.840  55.330  54.680  1.00  0.00           H
ATOM   1344  C   VAL A 673      42.430  55.260  58.220  1.00  0.00           C
ATOM   1345  O   VAL A 673      42.320  55.980  59.250  1.00  0.00           O
ATOM   1346  N   PHE A 674      41.370  54.620  57.660  1.00  0.00           N
ATOM   1347  HN  PHE A 674      41.600  54.030  56.870  1.00  0.00           H
ATOM   1348  CA  PHE A 674      39.960  54.750  58.010  1.00  0.00           C
ATOM   1349  HA  PHE A 674      39.670  55.790  58.040  1.00  0.00           H
ATOM   1350  CB  PHE A 674      39.000  54.090  56.990  1.00  0.00           C
ATOM   1351  HB1 PHE A 674      39.320  53.040  56.800  1.00  0.00           H
ATOM   1352  HB2 PHE A 674      39.130  54.520  55.970  1.00  0.00           H
ATOM   1353  CG  PHE A 674      37.580  54.030  57.330  1.00  0.00           C
ATOM   1354  CD1 PHE A 674      37.050  53.130  58.240  1.00  0.00           C
ATOM   1355  HD1 PHE A 674      37.740  52.380  58.600  1.00  0.00           H
ATOM   1356  CE1 PHE A 674      35.720  53.220  58.650  1.00  0.00           C
ATOM   1357  HE1 PHE A 674      35.350  52.510  59.370  1.00  0.00           H
ATOM   1358  CZ  PHE A 674      34.840  54.100  58.110  1.00  0.00           C
ATOM   1359  HZ  PHE A 674      33.780  54.140  58.340  1.00  0.00           H
ATOM   1360  CD2 PHE A 674      36.670  54.930  56.720  1.00  0.00           C
ATOM   1361  HD2 PHE A 674      36.940  55.470  55.810  1.00  0.00           H
ATOM   1362  CE2 PHE A 674      35.290  54.910  57.110  1.00  0.00           C
ATOM   1363  HE2 PHE A 674      34.680  55.700  56.660  1.00  0.00           H
ATOM   1364  C   PHE A 674      39.660  54.290  59.440  1.00  0.00           C
ATOM   1365  O   PHE A 674      39.080  54.990  60.230  1.00  0.00           O
ATOM   1366  N   GLU A 675      40.200  53.030  59.640  1.00  0.00           N
ATOM   1367  HN  GLU A 675      40.650  52.440  58.980  1.00  0.00           H
ATOM   1368  CA  GLU A 675      40.000  52.490  61.000  1.00  0.00           C
ATOM   1369  HA  GLU A 675      38.980  52.560  61.320  1.00  0.00           H
ATOM   1370  CB  GLU A 675      40.290  50.950  60.950  1.00  0.00           C
ATOM   1371  HB1 GLU A 675      40.380  50.560  62.000  1.00  0.00           H
ATOM   1372  HB2 GLU A 675      41.310  50.880  60.510  1.00  0.00           H
ATOM   1373  CG  GLU A 675      39.240  50.140  60.210  1.00  0.00           C
ATOM   1374  HG1 GLU A 675      39.720  49.740  59.280  1.00  0.00           H
ATOM   1375  HG2 GLU A 675      38.330  50.750  60.060  1.00  0.00           H
ATOM   1376  CD  GLU A 675      38.930  48.880  60.910  1.00  0.00           C
ATOM   1377  OE1 GLU A 675      38.430  49.050  62.070  1.00  0.00           O
ATOM   1378  OE2 GLU A 675      39.160  47.730  60.420  1.00  0.00           O
ATOM   1379  C   GLU A 675      40.880  53.190  62.130  1.00  0.00           C
ATOM   1380  O   GLU A 675      40.390  53.410  63.220  1.00  0.00           O
ATOM   1381  N   LYS A 676      42.140  53.600  61.800  1.00  0.00           N
ATOM   1382  HN  LYS A 676      42.540  53.450  60.890  1.00  0.00           H
ATOM   1383  CA  LYS A 676      42.940  54.310  62.720  1.00  0.00           C
ATOM   1384  HA  LYS A 676      43.120  53.800  63.650  1.00  0.00           H
ATOM   1385  CB  LYS A 676      44.340  54.530  62.140  1.00  0.00           C
ATOM   1386  HB1 LYS A 676      44.270  54.980  61.130  1.00  0.00           H
ATOM   1387  HB2 LYS A 676      44.730  53.490  61.990  1.00  0.00           H
ATOM   1388  CG  LYS A 676      45.340  55.280  63.050  1.00  0.00           C
ATOM   1389  HG1 LYS A 676      45.210  54.820  64.050  1.00  0.00           H
ATOM   1390  HG2 LYS A 676      45.180  56.380  62.990  1.00  0.00           H
ATOM   1391  CD  LYS A 676      46.820  55.020  62.640  1.00  0.00           C
ATOM   1392  HD1 LYS A 676      47.160  54.010  62.910  1.00  0.00           H
ATOM   1393  HD2 LYS A 676      47.420  55.720  63.280  1.00  0.00           H
ATOM   1394  CE  LYS A 676      47.040  55.520  61.210  1.00  0.00           C
ATOM   1395  HE1 LYS A 676      46.730  56.570  60.980  1.00  0.00           H
ATOM   1396  HE2 LYS A 676      46.580  54.810  60.500  1.00  0.00           H
ATOM   1397  NZ  LYS A 676      48.480  55.400  60.890  1.00  0.00           N
ATOM   1398  HZ1 LYS A 676      48.950  54.570  61.300  1.00  0.00           H
ATOM   1399  HZ2 LYS A 676      48.950  56.270  61.220  1.00  0.00           H
ATOM   1400  HZ3 LYS A 676      48.570  55.260  59.860  1.00  0.00           H
ATOM   1401  C   LYS A 676      42.500  55.700  63.140  1.00  0.00           C
ATOM   1402  O   LYS A 676      42.690  56.170  64.260  1.00  0.00           O
ATOM   1403  N   ILE A 677      41.910  56.440  62.100  1.00  0.00           N
ATOM   1404  HN  ILE A 677      42.030  56.190  61.140  1.00  0.00           H
ATOM   1405  CA  ILE A 677      41.180  57.670  62.380  1.00  0.00           C
ATOM   1406  HA  ILE A 677      41.930  58.230  62.920  1.00  0.00           H
ATOM   1407  CB  ILE A 677      40.810  58.480  61.040  1.00  0.00           C
ATOM   1408  HB  ILE A 677      40.380  57.770  60.300  1.00  0.00           H
ATOM   1409  CG2 ILE A 677      39.790  59.550  61.310  1.00  0.00           C
ATOM   1410 HG21 ILE A 677      39.720  60.180  60.390  1.00  0.00           H
ATOM   1411 HG22 ILE A 677      40.180  60.120  62.190  1.00  0.00           H
ATOM   1412 HG23 ILE A 677      38.800  59.180  61.660  1.00  0.00           H
ATOM   1413  CG1 ILE A 677      42.190  59.080  60.490  1.00  0.00           C
ATOM   1414 HG11 ILE A 677      42.890  58.210  60.530  1.00  0.00           H
ATOM   1415 HG12 ILE A 677      42.550  59.870  61.180  1.00  0.00           H
ATOM   1416  CD  ILE A 677      42.100  59.560  59.060  1.00  0.00           C
ATOM   1417  HD1 ILE A 677      41.630  60.570  59.010  1.00  0.00           H
ATOM   1418  HD2 ILE A 677      41.540  58.900  58.360  1.00  0.00           H
ATOM   1419  HD3 ILE A 677      43.080  59.610  58.560  1.00  0.00           H
ATOM   1420  C   ILE A 677      39.960  57.360  63.200  1.00  0.00           C
ATOM   1421  O   ILE A 677      39.590  58.090  64.100  1.00  0.00           O
ATOM   1422  N   LEU A 678      39.250  56.280  62.830  1.00  0.00           N
ATOM   1423  HN  LEU A 678      39.450  55.730  62.030  1.00  0.00           H
ATOM   1424  CA  LEU A 678      38.000  55.970  63.570  1.00  0.00           C
ATOM   1425  HA  LEU A 678      37.490  56.920  63.600  1.00  0.00           H
ATOM   1426  CB  LEU A 678      37.260  54.860  62.830  1.00  0.00           C
ATOM   1427  HB1 LEU A 678      37.910  53.950  62.860  1.00  0.00           H
ATOM   1428  HB2 LEU A 678      37.050  55.260  61.820  1.00  0.00           H
ATOM   1429  CG  LEU A 678      35.950  54.420  63.490  1.00  0.00           C
ATOM   1430  HG  LEU A 678      36.190  54.040  64.500  1.00  0.00           H
ATOM   1431  CD1 LEU A 678      34.870  55.490  63.470  1.00  0.00           C
ATOM   1432 HD11 LEU A 678      33.900  55.070  63.820  1.00  0.00           H
ATOM   1433 HD12 LEU A 678      34.690  55.800  62.420  1.00  0.00           H
ATOM   1434 HD13 LEU A 678      35.130  56.360  64.100  1.00  0.00           H
ATOM   1435  CD2 LEU A 678      35.430  53.240  62.660  1.00  0.00           C
ATOM   1436 HD21 LEU A 678      34.570  52.780  63.220  1.00  0.00           H
ATOM   1437 HD22 LEU A 678      36.230  52.480  62.610  1.00  0.00           H
ATOM   1438 HD23 LEU A 678      35.140  53.660  61.670  1.00  0.00           H
ATOM   1439  C   LEU A 678      38.220  55.620  65.010  1.00  0.00           C
ATOM   1440  O   LEU A 678      37.470  56.170  65.830  1.00  0.00           O
ATOM   1441  N   TYR A 679      39.230  54.810  65.360  1.00  0.00           N
ATOM   1442  HN  TYR A 679      39.670  54.290  64.630  1.00  0.00           H
ATOM   1443  CA  TYR A 679      39.580  54.590  66.770  1.00  0.00           C
ATOM   1444  HA  TYR A 679      38.720  54.210  67.320  1.00  0.00           H
ATOM   1445  CB  TYR A 679      40.680  53.480  66.890  1.00  0.00           C
ATOM   1446  HB1 TYR A 679      41.460  53.700  66.110  1.00  0.00           H
ATOM   1447  HB2 TYR A 679      40.120  52.590  66.520  1.00  0.00           H
ATOM   1448  CG  TYR A 679      41.240  53.210  68.260  1.00  0.00           C
ATOM   1449  CD1 TYR A 679      40.580  52.530  69.300  1.00  0.00           C
ATOM   1450  HD1 TYR A 679      39.600  52.110  69.150  1.00  0.00           H
ATOM   1451  CE1 TYR A 679      41.190  52.500  70.610  1.00  0.00           C
ATOM   1452  HE1 TYR A 679      40.620  52.060  71.420  1.00  0.00           H
ATOM   1453  CZ  TYR A 679      42.360  53.170  70.840  1.00  0.00           C
ATOM   1454  OH  TYR A 679      42.920  53.090  72.140  1.00  0.00           O
ATOM   1455  HH  TYR A 679      43.790  53.520  72.180  1.00  0.00           H
ATOM   1456  CD2 TYR A 679      42.560  53.640  68.510  1.00  0.00           C
ATOM   1457  HD2 TYR A 679      43.070  54.150  67.710  1.00  0.00           H
ATOM   1458  CE2 TYR A 679      43.080  53.740  69.810  1.00  0.00           C
ATOM   1459  HE2 TYR A 679      44.060  54.150  69.980  1.00  0.00           H
ATOM   1460  C   TYR A 679      39.940  55.850  67.560  1.00  0.00           C
ATOM   1461  O   TYR A 679      39.350  56.160  68.640  1.00  0.00           O
ATOM   1462  N   LYS A 680      40.810  56.620  66.920  1.00  0.00           N
ATOM   1463  HN  LYS A 680      41.080  56.330  66.010  1.00  0.00           H
ATOM   1464  CA  LYS A 680      41.310  57.840  67.470  1.00  0.00           C
ATOM   1465  HA  LYS A 680      41.810  57.600  68.400  1.00  0.00           H
ATOM   1466  CB  LYS A 680      42.420  58.430  66.620  1.00  0.00           C
ATOM   1467  HB1 LYS A 680      42.610  59.480  66.880  1.00  0.00           H
ATOM   1468  HB2 LYS A 680      42.050  58.420  65.570  1.00  0.00           H
ATOM   1469  CG  LYS A 680      43.720  57.600  66.700  1.00  0.00           C
ATOM   1470  HG1 LYS A 680      43.620  56.550  66.350  1.00  0.00           H
ATOM   1471  HG2 LYS A 680      44.090  57.630  67.750  1.00  0.00           H
ATOM   1472  CD  LYS A 680      44.870  58.210  65.800  1.00  0.00           C
ATOM   1473  HD1 LYS A 680      45.200  59.180  66.230  1.00  0.00           H
ATOM   1474  HD2 LYS A 680      44.490  58.430  64.780  1.00  0.00           H
ATOM   1475  CE  LYS A 680      46.150  57.340  65.770  1.00  0.00           C
ATOM   1476  HE1 LYS A 680      46.800  57.720  64.950  1.00  0.00           H
ATOM   1477  HE2 LYS A 680      45.860  56.280  65.600  1.00  0.00           H
ATOM   1478  NZ  LYS A 680      46.790  57.350  67.120  1.00  0.00           N
ATOM   1479  HZ1 LYS A 680      46.540  58.190  67.690  1.00  0.00           H
ATOM   1480  HZ2 LYS A 680      47.830  57.320  67.040  1.00  0.00           H
ATOM   1481  HZ3 LYS A 680      46.560  56.470  67.620  1.00  0.00           H
ATOM   1482  C   LYS A 680      40.200  58.810  67.780  1.00  0.00           C
ATOM   1483  O   LYS A 680      40.020  59.410  68.860  1.00  0.00           O
ATOM   1484  N   PHE A 681      39.270  58.990  66.830  1.00  0.00           N
ATOM   1485  HN  PHE A 681      39.520  58.560  65.960  1.00  0.00           H
ATOM   1486  CA  PHE A 681      37.960  59.620  67.000  1.00  0.00           C
ATOM   1487  HA  PHE A 681      38.220  60.630  67.280  1.00  0.00           H
ATOM   1488  CB  PHE A 681      37.190  59.620  65.630  1.00  0.00           C
ATOM   1489  HB1 PHE A 681      37.340  58.730  64.990  1.00  0.00           H
ATOM   1490  HB2 PHE A 681      37.680  60.440  65.070  1.00  0.00           H
ATOM   1491  CG  PHE A 681      35.770  59.960  65.730  1.00  0.00           C
ATOM   1492  CD1 PHE A 681      34.870  58.940  65.400  1.00  0.00           C
ATOM   1493  HD1 PHE A 681      35.250  58.010  64.990  1.00  0.00           H
ATOM   1494  CE1 PHE A 681      33.430  59.080  65.660  1.00  0.00           C
ATOM   1495  HE1 PHE A 681      32.750  58.280  65.410  1.00  0.00           H
ATOM   1496  CZ  PHE A 681      32.950  60.260  66.240  1.00  0.00           C
ATOM   1497  HZ  PHE A 681      31.900  60.460  66.430  1.00  0.00           H
ATOM   1498  CD2 PHE A 681      35.270  61.120  66.310  1.00  0.00           C
ATOM   1499  HD2 PHE A 681      35.830  61.980  66.640  1.00  0.00           H
ATOM   1500  CE2 PHE A 681      33.870  61.280  66.570  1.00  0.00           C
ATOM   1501  HE2 PHE A 681      33.540  62.240  66.960  1.00  0.00           H
ATOM   1502  C   PHE A 681      37.180  59.020  68.170  1.00  0.00           C
ATOM   1503  O   PHE A 681      36.870  59.750  69.100  1.00  0.00           O
ATOM   1504  N   CYS A 682      36.860  57.680  68.210  1.00  0.00           N
ATOM   1505  HN  CYS A 682      37.190  57.230  67.390  1.00  0.00           H
ATOM   1506  CA  CYS A 682      35.970  57.110  69.260  1.00  0.00           C
ATOM   1507  HA  CYS A 682      35.060  57.680  69.330  1.00  0.00           H
ATOM   1508  CB  CYS A 682      35.800  55.550  68.990  1.00  0.00           C
ATOM   1509  HB1 CYS A 682      35.180  55.040  69.760  1.00  0.00           H
ATOM   1510  HB2 CYS A 682      36.860  55.200  69.010  1.00  0.00           H
ATOM   1511  SG  CYS A 682      34.990  55.240  67.460  1.00  0.00           S
ATOM   1512  HG1 CYS A 682      35.950  55.920  66.870  1.00  0.00           H
ATOM   1513  C   CYS A 682      36.570  57.250  70.690  1.00  0.00           C
ATOM   1514  O   CYS A 682      35.860  57.430  71.650  1.00  0.00           O
ATOM   1515  N   ARG A 683      37.910  57.160  70.800  1.00  0.00           N
ATOM   1516  HN  ARG A 683      38.530  56.880  70.070  1.00  0.00           H
ATOM   1517  CA  ARG A 683      38.710  57.360  72.000  1.00  0.00           C
ATOM   1518  HA  ARG A 683      38.320  56.770  72.820  1.00  0.00           H
ATOM   1519  CB  ARG A 683      40.190  57.020  71.780  1.00  0.00           C
ATOM   1520  HB1 ARG A 683      40.670  57.730  71.090  1.00  0.00           H
ATOM   1521  HB2 ARG A 683      40.190  55.980  71.390  1.00  0.00           H
ATOM   1522  CG  ARG A 683      41.130  57.040  73.080  1.00  0.00           C
ATOM   1523  HG1 ARG A 683      41.110  56.000  73.480  1.00  0.00           H
ATOM   1524  HG2 ARG A 683      40.790  57.750  73.840  1.00  0.00           H
ATOM   1525  CD  ARG A 683      42.500  57.390  72.650  1.00  0.00           C
ATOM   1526  HD1 ARG A 683      42.870  56.780  71.800  1.00  0.00           H
ATOM   1527  HD2 ARG A 683      43.180  57.440  73.520  1.00  0.00           H
ATOM   1528  NE  ARG A 683      42.630  58.730  72.050  1.00  0.00           N
ATOM   1529  HE  ARG A 683      41.790  59.260  72.130  1.00  0.00           H
ATOM   1530  CZ  ARG A 683      43.480  59.140  71.120  1.00  0.00           C
ATOM   1531  NH1 ARG A 683      43.160  60.280  70.540  1.00  0.00           N
ATOM   1532 HH11 ARG A 683      43.760  60.830  69.970  1.00  0.00           H
ATOM   1533 HH12 ARG A 683      42.370  60.730  70.960  1.00  0.00           H
ATOM   1534  NH2 ARG A 683      44.600  58.480  70.760  1.00  0.00           N
ATOM   1535 HH21 ARG A 683      44.820  57.560  71.100  1.00  0.00           H
ATOM   1536 HH22 ARG A 683      44.970  58.800  69.890  1.00  0.00           H
ATOM   1537  C   ARG A 683      38.480  58.820  72.600  1.00  0.00           C
ATOM   1538  O   ARG A 683      38.620  59.080  73.800  1.00  0.00           O
ATOM   1539  N   ASP A 684      38.260  59.910  71.800  1.00  0.00           N
ATOM   1540  HN  ASP A 684      38.390  59.810  70.810  1.00  0.00           H
ATOM   1541  CA  ASP A 684      38.200  61.240  72.260  1.00  0.00           C
ATOM   1542  HA  ASP A 684      38.600  61.430  73.240  1.00  0.00           H
ATOM   1543  CB  ASP A 684      38.940  62.140  71.200  1.00  0.00           C
ATOM   1544  HB1 ASP A 684      38.730  63.240  71.240  1.00  0.00           H
ATOM   1545  HB2 ASP A 684      38.700  61.740  70.200  1.00  0.00           H
ATOM   1546  CG  ASP A 684      40.490  61.970  71.430  1.00  0.00           C
ATOM   1547  OD1 ASP A 684      41.160  62.730  70.620  1.00  0.00           O
ATOM   1548  OD2 ASP A 684      40.980  61.110  72.240  1.00  0.00           O
ATOM   1549  C   ASP A 684      36.790  61.800  72.210  1.00  0.00           C
ATOM   1550  O   ASP A 684      36.460  62.880  72.670  1.00  0.00           O
ATOM   1551  N   TYR A 685      35.890  61.040  71.650  1.00  0.00           N
ATOM   1552  HN  TYR A 685      36.330  60.260  71.200  1.00  0.00           H
ATOM   1553  CA  TYR A 685      34.420  61.290  71.700  1.00  0.00           C
ATOM   1554  HA  TYR A 685      34.220  62.130  72.340  1.00  0.00           H
ATOM   1555  CB  TYR A 685      33.820  61.530  70.250  1.00  0.00           C
ATOM   1556  HB1 TYR A 685      32.710  61.570  70.230  1.00  0.00           H
ATOM   1557  HB2 TYR A 685      34.280  60.740  69.630  1.00  0.00           H
ATOM   1558  CG  TYR A 685      34.170  62.850  69.760  1.00  0.00           C
ATOM   1559  CD1 TYR A 685      33.340  63.950  69.900  1.00  0.00           C
ATOM   1560  HD1 TYR A 685      32.420  63.680  70.390  1.00  0.00           H
ATOM   1561  CE1 TYR A 685      33.680  65.240  69.610  1.00  0.00           C
ATOM   1562  HE1 TYR A 685      32.960  65.970  69.920  1.00  0.00           H
ATOM   1563  CZ  TYR A 685      34.940  65.460  69.060  1.00  0.00           C
ATOM   1564  OH  TYR A 685      35.250  66.780  68.620  1.00  0.00           O
ATOM   1565  HH  TYR A 685      34.490  67.370  68.670  1.00  0.00           H
ATOM   1566  CD2 TYR A 685      35.430  63.080  69.210  1.00  0.00           C
ATOM   1567  HD2 TYR A 685      36.120  62.270  69.050  1.00  0.00           H
ATOM   1568  CE2 TYR A 685      35.780  64.390  68.850  1.00  0.00           C
ATOM   1569  HE2 TYR A 685      36.750  64.490  68.390  1.00  0.00           H
ATOM   1570  C   TYR A 685      33.650  60.170  72.360  1.00  0.00           C
ATOM   1571  O   TYR A 685      32.450  60.130  72.290  1.00  0.00           O
ATOM   1572  N   GLN A 686      34.360  59.240  72.970  1.00  0.00           N
ATOM   1573  HN  GLN A 686      35.280  58.960  72.700  1.00  0.00           H
ATOM   1574  CA  GLN A 686      33.710  58.400  73.960  1.00  0.00           C
ATOM   1575  HA  GLN A 686      34.590  57.900  74.330  1.00  0.00           H
ATOM   1576  CB  GLN A 686      33.180  59.220  75.110  1.00  0.00           C
ATOM   1577  HB1 GLN A 686      32.480  58.580  75.670  1.00  0.00           H
ATOM   1578  HB2 GLN A 686      32.420  59.950  74.740  1.00  0.00           H
ATOM   1579  CG  GLN A 686      34.230  59.790  76.070  1.00  0.00           C
ATOM   1580  HG1 GLN A 686      34.740  58.950  76.590  1.00  0.00           H
ATOM   1581  HG2 GLN A 686      33.580  60.210  76.860  1.00  0.00           H
ATOM   1582  CD  GLN A 686      35.060  61.050  75.540  1.00  0.00           C
ATOM   1583  OE1 GLN A 686      34.500  62.010  75.020  1.00  0.00           O
ATOM   1584  NE2 GLN A 686      36.390  60.950  75.780  1.00  0.00           N
ATOM   1585 HE21 GLN A 686      36.990  61.710  75.550  1.00  0.00           H
ATOM   1586 HE22 GLN A 686      36.850  60.250  76.350  1.00  0.00           H
ATOM   1587  C   GLN A 686      32.830  57.250  73.500  1.00  0.00           C
ATOM   1588  O   GLN A 686      31.880  56.830  74.180  1.00  0.00           O
ATOM   1589  N   LEU A 687      33.130  56.790  72.320  1.00  0.00           N
ATOM   1590  HN  LEU A 687      34.000  57.110  71.960  1.00  0.00           H
ATOM   1591  CA  LEU A 687      32.420  55.690  71.650  1.00  0.00           C
ATOM   1592  HA  LEU A 687      31.470  55.380  72.030  1.00  0.00           H
ATOM   1593  CB  LEU A 687      32.200  56.020  70.140  1.00  0.00           C
ATOM   1594  HB1 LEU A 687      31.630  55.190  69.680  1.00  0.00           H
ATOM   1595  HB2 LEU A 687      33.190  56.010  69.650  1.00  0.00           H
ATOM   1596  CG  LEU A 687      31.590  57.310  69.780  1.00  0.00           C
ATOM   1597  HG  LEU A 687      32.240  58.100  70.210  1.00  0.00           H
ATOM   1598  CD1 LEU A 687      31.580  57.580  68.310  1.00  0.00           C
ATOM   1599 HD11 LEU A 687      32.610  57.790  67.920  1.00  0.00           H
ATOM   1600 HD12 LEU A 687      31.040  58.500  68.030  1.00  0.00           H
ATOM   1601 HD13 LEU A 687      31.110  56.750  67.740  1.00  0.00           H
ATOM   1602  CD2 LEU A 687      30.170  57.470  70.360  1.00  0.00           C
ATOM   1603 HD21 LEU A 687      29.540  56.560  70.200  1.00  0.00           H
ATOM   1604 HD22 LEU A 687      29.580  58.320  69.940  1.00  0.00           H
ATOM   1605 HD23 LEU A 687      30.270  57.530  71.470  1.00  0.00           H
ATOM   1606  C   LEU A 687      33.200  54.470  71.820  1.00  0.00           C
ATOM   1607  O   LEU A 687      34.350  54.510  72.050  1.00  0.00           O
ATOM   1608  N   SER A 688      32.560  53.320  71.550  1.00  0.00           N
ATOM   1609  HN  SER A 688      31.570  53.340  71.480  1.00  0.00           H
ATOM   1610  CA  SER A 688      33.150  52.060  71.810  1.00  0.00           C
ATOM   1611  HA  SER A 688      33.980  52.070  72.500  1.00  0.00           H
ATOM   1612  CB  SER A 688      32.150  51.080  72.490  1.00  0.00           C
ATOM   1613  HB1 SER A 688      32.670  50.110  72.700  1.00  0.00           H
ATOM   1614  HB2 SER A 688      31.230  50.940  71.880  1.00  0.00           H
ATOM   1615  OG  SER A 688      31.760  51.560  73.820  1.00  0.00           O
ATOM   1616  HG1 SER A 688      32.210  52.380  74.060  1.00  0.00           H
ATOM   1617  C   SER A 688      33.470  51.520  70.420  1.00  0.00           C
ATOM   1618  O   SER A 688      32.630  50.900  69.770  1.00  0.00           O
ATOM   1619  N   TYR A 689      34.750  51.710  70.000  1.00  0.00           N
ATOM   1620  HN  TYR A 689      35.320  52.280  70.590  1.00  0.00           H
ATOM   1621  CA  TYR A 689      35.420  51.280  68.770  1.00  0.00           C
ATOM   1622  HA  TYR A 689      35.090  51.990  68.020  1.00  0.00           H
ATOM   1623  CB  TYR A 689      36.960  51.640  68.860  1.00  0.00           C
ATOM   1624  HB1 TYR A 689      37.350  51.340  69.860  1.00  0.00           H
ATOM   1625  HB2 TYR A 689      37.110  52.730  68.750  1.00  0.00           H
ATOM   1626  CG  TYR A 689      37.700  51.080  67.720  1.00  0.00           C
ATOM   1627  CD1 TYR A 689      38.470  49.950  67.920  1.00  0.00           C
ATOM   1628  HD1 TYR A 689      38.490  49.560  68.930  1.00  0.00           H
ATOM   1629  CE1 TYR A 689      39.060  49.300  66.850  1.00  0.00           C
ATOM   1630  HE1 TYR A 689      39.640  48.380  66.880  1.00  0.00           H
ATOM   1631  CZ  TYR A 689      38.850  49.790  65.560  1.00  0.00           C
ATOM   1632  OH  TYR A 689      39.420  49.000  64.490  1.00  0.00           O
ATOM   1633  HH  TYR A 689      39.020  49.250  63.660  1.00  0.00           H
ATOM   1634  CD2 TYR A 689      37.520  51.610  66.390  1.00  0.00           C
ATOM   1635  HD2 TYR A 689      36.930  52.490  66.180  1.00  0.00           H
ATOM   1636  CE2 TYR A 689      38.120  50.950  65.270  1.00  0.00           C
ATOM   1637  HE2 TYR A 689      38.010  51.320  64.260  1.00  0.00           H
ATOM   1638  C   TYR A 689      34.960  50.020  68.090  1.00  0.00           C
ATOM   1639  O   TYR A 689      34.380  50.020  67.000  1.00  0.00           O
ATOM   1640  N   LEU A 690      35.250  48.860  68.660  1.00  0.00           N
ATOM   1641  HN  LEU A 690      35.630  48.880  69.580  1.00  0.00           H
ATOM   1642  CA  LEU A 690      34.940  47.560  68.150  1.00  0.00           C
ATOM   1643  HA  LEU A 690      35.500  47.480  67.220  1.00  0.00           H
ATOM   1644  CB  LEU A 690      35.400  46.480  69.100  1.00  0.00           C
ATOM   1645  HB1 LEU A 690      35.040  45.490  68.760  1.00  0.00           H
ATOM   1646  HB2 LEU A 690      34.900  46.610  70.080  1.00  0.00           H
ATOM   1647  CG  LEU A 690      36.920  46.400  69.230  1.00  0.00           C
ATOM   1648  HG  LEU A 690      37.340  47.380  69.520  1.00  0.00           H
ATOM   1649  CD1 LEU A 690      37.270  45.530  70.360  1.00  0.00           C
ATOM   1650 HD11 LEU A 690      38.330  45.750  70.620  1.00  0.00           H
ATOM   1651 HD12 LEU A 690      37.230  44.430  70.240  1.00  0.00           H
ATOM   1652 HD13 LEU A 690      36.660  45.800  71.250  1.00  0.00           H
ATOM   1653  CD2 LEU A 690      37.630  45.790  67.930  1.00  0.00           C
ATOM   1654 HD21 LEU A 690      37.480  46.480  67.080  1.00  0.00           H
ATOM   1655 HD22 LEU A 690      37.190  44.800  67.730  1.00  0.00           H
ATOM   1656 HD23 LEU A 690      38.730  45.710  68.110  1.00  0.00           H
ATOM   1657  C   LEU A 690      33.480  47.270  67.700  1.00  0.00           C
ATOM   1658  O   LEU A 690      33.280  46.640  66.700  1.00  0.00           O
ATOM   1659  N   SER A 691      32.480  47.650  68.540  1.00  0.00           N
ATOM   1660  HN  SER A 691      32.750  47.940  69.460  1.00  0.00           H
ATOM   1661  CA  SER A 691      31.030  47.460  68.340  1.00  0.00           C
ATOM   1662  HA  SER A 691      30.840  46.490  67.910  1.00  0.00           H
ATOM   1663  CB  SER A 691      30.240  47.710  69.670  1.00  0.00           C
ATOM   1664  HB1 SER A 691      30.710  47.090  70.470  1.00  0.00           H
ATOM   1665  HB2 SER A 691      29.230  47.260  69.680  1.00  0.00           H
ATOM   1666  OG  SER A 691      30.250  49.070  70.090  1.00  0.00           O
ATOM   1667  HG1 SER A 691      31.130  49.290  70.380  1.00  0.00           H
ATOM   1668  C   SER A 691      30.640  48.500  67.230  1.00  0.00           C
ATOM   1669  O   SER A 691      29.900  48.290  66.290  1.00  0.00           O
ATOM   1670  N   LEU A 692      31.190  49.780  67.230  1.00  0.00           N
ATOM   1671  HN  LEU A 692      31.730  50.050  68.030  1.00  0.00           H
ATOM   1672  CA  LEU A 692      30.850  50.750  66.240  1.00  0.00           C
ATOM   1673  HA  LEU A 692      29.770  50.860  66.250  1.00  0.00           H
ATOM   1674  CB  LEU A 692      31.460  52.070  66.590  1.00  0.00           C
ATOM   1675  HB1 LEU A 692      32.560  52.110  66.650  1.00  0.00           H
ATOM   1676  HB2 LEU A 692      31.150  52.290  67.630  1.00  0.00           H
ATOM   1677  CG  LEU A 692      31.180  53.310  65.680  1.00  0.00           C
ATOM   1678  HG  LEU A 692      31.880  53.220  64.830  1.00  0.00           H
ATOM   1679  CD1 LEU A 692      29.770  53.330  65.140  1.00  0.00           C
ATOM   1680 HD11 LEU A 692      29.600  54.250  64.540  1.00  0.00           H
ATOM   1681 HD12 LEU A 692      28.970  53.220  65.890  1.00  0.00           H
ATOM   1682 HD13 LEU A 692      29.670  52.510  64.400  1.00  0.00           H
ATOM   1683  CD2 LEU A 692      31.430  54.620  66.420  1.00  0.00           C
ATOM   1684 HD21 LEU A 692      31.220  55.510  65.780  1.00  0.00           H
ATOM   1685 HD22 LEU A 692      32.460  54.800  66.790  1.00  0.00           H
ATOM   1686 HD23 LEU A 692      30.670  54.690  67.230  1.00  0.00           H
ATOM   1687  C   LEU A 692      31.260  50.270  64.850  1.00  0.00           C
ATOM   1688  O   LEU A 692      30.510  50.310  63.910  1.00  0.00           O
ATOM   1689  N   ARG A 693      32.520  49.820  64.770  1.00  0.00           N
ATOM   1690  HN  ARG A 693      33.060  49.920  65.610  1.00  0.00           H
ATOM   1691  CA  ARG A 693      33.210  49.230  63.610  1.00  0.00           C
ATOM   1692  HA  ARG A 693      33.290  49.840  62.720  1.00  0.00           H
ATOM   1693  CB  ARG A 693      34.610  48.820  64.110  1.00  0.00           C
ATOM   1694  HB1 ARG A 693      34.530  47.980  64.830  1.00  0.00           H
ATOM   1695  HB2 ARG A 693      34.960  49.730  64.650  1.00  0.00           H
ATOM   1696  CG  ARG A 693      35.550  48.510  62.970  1.00  0.00           C
ATOM   1697  HG1 ARG A 693      36.560  48.760  63.340  1.00  0.00           H
ATOM   1698  HG2 ARG A 693      35.220  49.030  62.040  1.00  0.00           H
ATOM   1699  CD  ARG A 693      35.580  46.950  62.840  1.00  0.00           C
ATOM   1700  HD1 ARG A 693      34.650  46.370  62.680  1.00  0.00           H
ATOM   1701  HD2 ARG A 693      36.100  46.790  63.810  1.00  0.00           H
ATOM   1702  NE  ARG A 693      36.470  46.740  61.700  1.00  0.00           N
ATOM   1703  HE  ARG A 693      37.230  47.380  61.560  1.00  0.00           H
ATOM   1704  CZ  ARG A 693      36.650  45.560  61.070  1.00  0.00           C
ATOM   1705  NH1 ARG A 693      36.150  44.460  61.450  1.00  0.00           N
ATOM   1706 HH11 ARG A 693      35.350  44.420  62.040  1.00  0.00           H
ATOM   1707 HH12 ARG A 693      36.530  43.670  60.970  1.00  0.00           H
ATOM   1708  NH2 ARG A 693      37.630  45.620  60.120  1.00  0.00           N
ATOM   1709 HH21 ARG A 693      37.560  44.910  59.420  1.00  0.00           H
ATOM   1710 HH22 ARG A 693      38.140  46.460  60.020  1.00  0.00           H
ATOM   1711  C   ARG A 693      32.540  48.010  63.040  1.00  0.00           C
ATOM   1712  O   ARG A 693      32.460  47.790  61.860  1.00  0.00           O
ATOM   1713  N   THR A 694      31.940  47.190  63.890  1.00  0.00           N
ATOM   1714  HN  THR A 694      32.060  47.350  64.870  1.00  0.00           H
ATOM   1715  CA  THR A 694      30.960  46.180  63.550  1.00  0.00           C
ATOM   1716  HA  THR A 694      31.440  45.610  62.770  1.00  0.00           H
ATOM   1717  CB  THR A 694      30.720  45.250  64.730  1.00  0.00           C
ATOM   1718  HB  THR A 694      30.080  45.750  65.500  1.00  0.00           H
ATOM   1719  OG1 THR A 694      31.930  44.800  65.310  1.00  0.00           O
ATOM   1720  HG1 THR A 694      32.250  45.590  65.750  1.00  0.00           H
ATOM   1721  CG2 THR A 694      29.850  43.970  64.240  1.00  0.00           C
ATOM   1722 HG21 THR A 694      29.520  43.390  65.130  1.00  0.00           H
ATOM   1723 HG22 THR A 694      30.550  43.250  63.790  1.00  0.00           H
ATOM   1724 HG23 THR A 694      28.990  44.250  63.590  1.00  0.00           H
ATOM   1725  C   THR A 694      29.640  46.660  62.960  1.00  0.00           C
ATOM   1726  O   THR A 694      29.190  46.080  61.960  1.00  0.00           O
ATOM   1727  N   SER A 695      29.050  47.720  63.490  1.00  0.00           N
ATOM   1728  HN  SER A 695      29.310  47.970  64.420  1.00  0.00           H
ATOM   1729  CA  SER A 695      27.860  48.370  62.970  1.00  0.00           C
ATOM   1730  HA  SER A 695      27.070  47.650  62.830  1.00  0.00           H
ATOM   1731  CB  SER A 695      27.310  49.490  63.960  1.00  0.00           C
ATOM   1732  HB1 SER A 695      26.410  50.030  63.600  1.00  0.00           H
ATOM   1733  HB2 SER A 695      28.010  50.350  64.050  1.00  0.00           H
ATOM   1734  OG  SER A 695      27.050  48.950  65.200  1.00  0.00           O
ATOM   1735  HG1 SER A 695      26.920  49.710  65.770  1.00  0.00           H
ATOM   1736  C   SER A 695      28.070  49.050  61.670  1.00  0.00           C
ATOM   1737  O   SER A 695      27.300  48.900  60.750  1.00  0.00           O
ATOM   1738  N   ILE A 696      29.240  49.760  61.550  1.00  0.00           N
ATOM   1739  HN  ILE A 696      29.730  50.020  62.380  1.00  0.00           H
ATOM   1740  CA  ILE A 696      29.830  50.170  60.240  1.00  0.00           C
ATOM   1741  HA  ILE A 696      29.190  50.840  59.670  1.00  0.00           H
ATOM   1742  CB  ILE A 696      31.120  50.930  60.380  1.00  0.00           C
ATOM   1743  HB  ILE A 696      31.860  50.200  60.780  1.00  0.00           H
ATOM   1744  CG2 ILE A 696      31.590  51.350  58.940  1.00  0.00           C
ATOM   1745 HG21 ILE A 696      31.800  50.480  58.270  1.00  0.00           H
ATOM   1746 HG22 ILE A 696      32.500  51.980  59.020  1.00  0.00           H
ATOM   1747 HG23 ILE A 696      30.750  51.790  58.370  1.00  0.00           H
ATOM   1748  CG1 ILE A 696      30.850  52.220  61.130  1.00  0.00           C
ATOM   1749 HG11 ILE A 696      30.340  51.990  62.090  1.00  0.00           H
ATOM   1750 HG12 ILE A 696      30.180  52.930  60.590  1.00  0.00           H
ATOM   1751  CD  ILE A 696      32.050  53.110  61.560  1.00  0.00           C
ATOM   1752  HD1 ILE A 696      31.660  53.950  62.160  1.00  0.00           H
ATOM   1753  HD2 ILE A 696      32.440  53.500  60.590  1.00  0.00           H
ATOM   1754  HD3 ILE A 696      32.860  52.530  62.060  1.00  0.00           H
ATOM   1755  C   ILE A 696      30.000  49.030  59.320  1.00  0.00           C
ATOM   1756  O   ILE A 696      29.580  49.110  58.160  1.00  0.00           O
ATOM   1757  N   GLY A 697      30.570  47.840  59.740  1.00  0.00           N
ATOM   1758  HN  GLY A 697      30.840  47.790  60.690  1.00  0.00           H
ATOM   1759  CA  GLY A 697      30.770  46.630  58.920  1.00  0.00           C
ATOM   1760  HA1 GLY A 697      31.260  45.890  59.510  1.00  0.00           H
ATOM   1761  HA2 GLY A 697      31.320  47.040  58.090  1.00  0.00           H
ATOM   1762  C   GLY A 697      29.570  45.880  58.360  1.00  0.00           C
ATOM   1763  O   GLY A 697      29.420  45.740  57.120  1.00  0.00           O
ATOM   1764  N   LEU A 698      28.580  45.580  59.230  1.00  0.00           N
ATOM   1765  HN  LEU A 698      28.660  45.730  60.220  1.00  0.00           H
ATOM   1766  CA  LEU A 698      27.220  45.260  58.860  1.00  0.00           C
ATOM   1767  HA  LEU A 698      27.280  44.390  58.210  1.00  0.00           H
ATOM   1768  CB  LEU A 698      26.440  45.050  60.180  1.00  0.00           C
ATOM   1769  HB1 LEU A 698      25.360  45.130  59.910  1.00  0.00           H
ATOM   1770  HB2 LEU A 698      26.760  45.860  60.880  1.00  0.00           H
ATOM   1771  CG  LEU A 698      26.740  43.660  60.850  1.00  0.00           C
ATOM   1772  HG  LEU A 698      27.840  43.590  61.030  1.00  0.00           H
ATOM   1773  CD1 LEU A 698      26.020  43.430  62.230  1.00  0.00           C
ATOM   1774 HD11 LEU A 698      26.410  42.500  62.690  1.00  0.00           H
ATOM   1775 HD12 LEU A 698      24.900  43.400  62.190  1.00  0.00           H
ATOM   1776 HD13 LEU A 698      26.300  44.240  62.930  1.00  0.00           H
ATOM   1777  CD2 LEU A 698      26.190  42.520  60.010  1.00  0.00           C
ATOM   1778 HD21 LEU A 698      26.320  41.620  60.660  1.00  0.00           H
ATOM   1779 HD22 LEU A 698      26.770  42.360  59.060  1.00  0.00           H
ATOM   1780 HD23 LEU A 698      25.120  42.640  59.770  1.00  0.00           H
ATOM   1781  C   LEU A 698      26.530  46.190  57.900  1.00  0.00           C
ATOM   1782  O   LEU A 698      25.930  45.850  56.840  1.00  0.00           O
ATOM   1783  N   TRP A 699      26.600  47.480  58.150  1.00  0.00           N
ATOM   1784  HN  TRP A 699      27.000  47.900  58.970  1.00  0.00           H
ATOM   1785  CA  TRP A 699      26.250  48.500  57.120  1.00  0.00           C
ATOM   1786  HA  TRP A 699      25.230  48.310  56.840  1.00  0.00           H
ATOM   1787  CB  TRP A 699      26.200  49.910  57.680  1.00  0.00           C
ATOM   1788  HB1 TRP A 699      26.000  50.580  56.820  1.00  0.00           H
ATOM   1789  HB2 TRP A 699      27.170  50.140  58.150  1.00  0.00           H
ATOM   1790  CG  TRP A 699      25.010  50.300  58.590  1.00  0.00           C
ATOM   1791  CD1 TRP A 699      25.200  50.980  59.790  1.00  0.00           C
ATOM   1792  HD1 TRP A 699      26.160  51.240  60.210  1.00  0.00           H
ATOM   1793  NE1 TRP A 699      23.970  51.230  60.340  1.00  0.00           N
ATOM   1794  HE1 TRP A 699      23.730  51.400  61.270  1.00  0.00           H
ATOM   1795  CE2 TRP A 699      23.020  50.750  59.480  1.00  0.00           C
ATOM   1796  CD2 TRP A 699      23.610  50.100  58.380  1.00  0.00           C
ATOM   1797  CE3 TRP A 699      22.820  49.560  57.380  1.00  0.00           C
ATOM   1798  HE3 TRP A 699      23.230  49.120  56.490  1.00  0.00           H
ATOM   1799  CZ3 TRP A 699      21.460  49.360  57.630  1.00  0.00           C
ATOM   1800  HZ3 TRP A 699      20.920  48.830  56.870  1.00  0.00           H
ATOM   1801  CZ2 TRP A 699      21.650  50.660  59.700  1.00  0.00           C
ATOM   1802  HZ2 TRP A 699      21.150  51.200  60.490  1.00  0.00           H
ATOM   1803  CH2 TRP A 699      20.860  49.850  58.820  1.00  0.00           C
ATOM   1804  HH2 TRP A 699      19.840  49.630  59.060  1.00  0.00           H
ATOM   1805  C   TRP A 699      27.020  48.510  55.880  1.00  0.00           C
ATOM   1806  O   TRP A 699      26.440  48.580  54.770  1.00  0.00           O
ATOM   1807  N   THR A 700      28.380  48.300  55.980  1.00  0.00           N
ATOM   1808  HN  THR A 700      28.890  48.400  56.840  1.00  0.00           H
ATOM   1809  CA  THR A 700      29.260  48.420  54.760  1.00  0.00           C
ATOM   1810  HA  THR A 700      28.980  49.320  54.210  1.00  0.00           H
ATOM   1811  CB  THR A 700      30.700  48.330  55.220  1.00  0.00           C
ATOM   1812  HB  THR A 700      31.050  47.430  55.760  1.00  0.00           H
ATOM   1813  OG1 THR A 700      31.040  49.510  55.860  1.00  0.00           O
ATOM   1814  HG1 THR A 700      30.490  49.530  56.650  1.00  0.00           H
ATOM   1815  CG2 THR A 700      31.610  48.390  53.910  1.00  0.00           C
ATOM   1816 HG21 THR A 700      32.650  48.370  54.280  1.00  0.00           H
ATOM   1817 HG22 THR A 700      31.370  49.320  53.360  1.00  0.00           H
ATOM   1818 HG23 THR A 700      31.570  47.500  53.240  1.00  0.00           H
ATOM   1819  C   THR A 700      28.950  47.240  53.830  1.00  0.00           C
ATOM   1820  O   THR A 700      28.700  47.400  52.680  1.00  0.00           O
ATOM   1821  N   SER A 701      28.830  46.030  54.400  1.00  0.00           N
ATOM   1822  HN  SER A 701      28.850  46.070  55.400  1.00  0.00           H
ATOM   1823  CA  SER A 701      28.400  44.770  53.820  1.00  0.00           C
ATOM   1824  HA  SER A 701      29.090  44.460  53.050  1.00  0.00           H
ATOM   1825  CB  SER A 701      28.410  43.610  54.860  1.00  0.00           C
ATOM   1826  HB1 SER A 701      27.830  43.920  55.760  1.00  0.00           H
ATOM   1827  HB2 SER A 701      29.450  43.460  55.210  1.00  0.00           H
ATOM   1828  OG  SER A 701      27.860  42.400  54.350  1.00  0.00           O
ATOM   1829  HG1 SER A 701      28.530  41.930  53.840  1.00  0.00           H
ATOM   1830  C   SER A 701      27.070  44.960  53.120  1.00  0.00           C
ATOM   1831  O   SER A 701      27.020  44.710  51.930  1.00  0.00           O
ATOM   1832  N   PHE A 702      26.020  45.470  53.800  1.00  0.00           N
ATOM   1833  HN  PHE A 702      26.140  45.830  54.730  1.00  0.00           H
ATOM   1834  CA  PHE A 702      24.750  45.790  53.200  1.00  0.00           C
ATOM   1835  HA  PHE A 702      24.340  44.890  52.760  1.00  0.00           H
ATOM   1836  CB  PHE A 702      23.860  46.320  54.300  1.00  0.00           C
ATOM   1837  HB1 PHE A 702      24.350  47.130  54.870  1.00  0.00           H
ATOM   1838  HB2 PHE A 702      23.740  45.480  55.020  1.00  0.00           H
ATOM   1839  CG  PHE A 702      22.530  46.750  53.890  1.00  0.00           C
ATOM   1840  CD1 PHE A 702      22.350  48.140  53.670  1.00  0.00           C
ATOM   1841  HD1 PHE A 702      23.160  48.860  53.670  1.00  0.00           H
ATOM   1842  CE1 PHE A 702      21.080  48.630  53.310  1.00  0.00           C
ATOM   1843  HE1 PHE A 702      20.900  49.640  52.990  1.00  0.00           H
ATOM   1844  CZ  PHE A 702      19.930  47.780  53.260  1.00  0.00           C
ATOM   1845  HZ  PHE A 702      18.900  48.030  53.050  1.00  0.00           H
ATOM   1846  CD2 PHE A 702      21.440  45.890  53.830  1.00  0.00           C
ATOM   1847  HD2 PHE A 702      21.480  44.870  54.190  1.00  0.00           H
ATOM   1848  CE2 PHE A 702      20.180  46.380  53.450  1.00  0.00           C
ATOM   1849  HE2 PHE A 702      19.320  45.730  53.470  1.00  0.00           H
ATOM   1850  C   PHE A 702      24.830  46.750  52.030  1.00  0.00           C
ATOM   1851  O   PHE A 702      24.300  46.340  51.010  1.00  0.00           O
ATOM   1852  N   LEU A 703      25.530  47.890  52.170  1.00  0.00           N
ATOM   1853  HN  LEU A 703      26.050  48.090  52.990  1.00  0.00           H
ATOM   1854  CA  LEU A 703      25.430  48.930  51.120  1.00  0.00           C
ATOM   1855  HA  LEU A 703      24.430  49.100  50.750  1.00  0.00           H
ATOM   1856  CB  LEU A 703      25.970  50.260  51.650  1.00  0.00           C
ATOM   1857  HB1 LEU A 703      26.310  50.960  50.860  1.00  0.00           H
ATOM   1858  HB2 LEU A 703      26.940  49.970  52.140  1.00  0.00           H
ATOM   1859  CG  LEU A 703      25.130  50.980  52.710  1.00  0.00           C
ATOM   1860  HG  LEU A 703      24.610  50.350  53.460  1.00  0.00           H
ATOM   1861  CD1 LEU A 703      26.020  51.900  53.560  1.00  0.00           C
ATOM   1862 HD11 LEU A 703      26.680  52.590  53.000  1.00  0.00           H
ATOM   1863 HD12 LEU A 703      26.590  51.310  54.300  1.00  0.00           H
ATOM   1864 HD13 LEU A 703      25.320  52.590  54.090  1.00  0.00           H
ATOM   1865  CD2 LEU A 703      23.990  51.830  52.050  1.00  0.00           C
ATOM   1866 HD21 LEU A 703      23.490  52.350  52.890  1.00  0.00           H
ATOM   1867 HD22 LEU A 703      23.230  51.170  51.580  1.00  0.00           H
ATOM   1868 HD23 LEU A 703      24.380  52.650  51.420  1.00  0.00           H
ATOM   1869  C   LEU A 703      26.260  48.540  49.890  1.00  0.00           C
ATOM   1870  O   LEU A 703      25.970  48.910  48.760  1.00  0.00           O
ATOM   1871  N   CYS A 704      27.260  47.730  50.040  1.00  0.00           N
ATOM   1872  HN  CYS A 704      27.460  47.660  51.020  1.00  0.00           H
ATOM   1873  CA  CYS A 704      28.080  47.030  48.990  1.00  0.00           C
ATOM   1874  HA  CYS A 704      28.330  47.830  48.310  1.00  0.00           H
ATOM   1875  CB  CYS A 704      29.300  46.290  49.710  1.00  0.00           C
ATOM   1876  HB1 CYS A 704      29.010  45.600  50.530  1.00  0.00           H
ATOM   1877  HB2 CYS A 704      29.820  47.150  50.180  1.00  0.00           H
ATOM   1878  SG  CYS A 704      30.260  45.450  48.440  1.00  0.00           S
ATOM   1879  HG1 CYS A 704      29.560  44.330  48.360  1.00  0.00           H
ATOM   1880  C   CYS A 704      27.230  45.970  48.240  1.00  0.00           C
ATOM   1881  O   CYS A 704      27.290  45.960  46.970  1.00  0.00           O
ATOM   1882  N   ILE A 705      26.420  45.090  48.830  1.00  0.00           N
ATOM   1883  HN  ILE A 705      26.330  45.100  49.830  1.00  0.00           H
ATOM   1884  CA  ILE A 705      25.490  44.150  48.180  1.00  0.00           C
ATOM   1885  HA  ILE A 705      25.960  43.560  47.400  1.00  0.00           H
ATOM   1886  CB  ILE A 705      25.000  43.140  49.170  1.00  0.00           C
ATOM   1887  HB  ILE A 705      24.410  43.620  49.990  1.00  0.00           H
ATOM   1888  CG2 ILE A 705      23.940  42.190  48.480  1.00  0.00           C
ATOM   1889 HG21 ILE A 705      23.010  42.630  48.060  1.00  0.00           H
ATOM   1890 HG22 ILE A 705      23.520  41.520  49.260  1.00  0.00           H
ATOM   1891 HG23 ILE A 705      24.400  41.700  47.590  1.00  0.00           H
ATOM   1892  CG1 ILE A 705      26.210  42.390  49.820  1.00  0.00           C
ATOM   1893 HG11 ILE A 705      26.760  43.150  50.440  1.00  0.00           H
ATOM   1894 HG12 ILE A 705      26.840  41.910  49.050  1.00  0.00           H
ATOM   1895  CD  ILE A 705      25.790  41.280  50.810  1.00  0.00           C
ATOM   1896  HD1 ILE A 705      26.620  41.020  51.510  1.00  0.00           H
ATOM   1897  HD2 ILE A 705      25.490  40.370  50.250  1.00  0.00           H
ATOM   1898  HD3 ILE A 705      24.860  41.570  51.350  1.00  0.00           H
ATOM   1899  C   ILE A 705      24.310  44.890  47.420  1.00  0.00           C
ATOM   1900  O   ILE A 705      24.020  44.500  46.300  1.00  0.00           O
ATOM   1901  N   VAL A 706      23.820  45.970  48.030  1.00  0.00           N
ATOM   1902  HN  VAL A 706      24.010  46.160  48.990  1.00  0.00           H
ATOM   1903  CA  VAL A 706      22.860  46.870  47.460  1.00  0.00           C
ATOM   1904  HA  VAL A 706      22.000  46.250  47.290  1.00  0.00           H
ATOM   1905  CB  VAL A 706      22.520  47.960  48.500  1.00  0.00           C
ATOM   1906  HB  VAL A 706      23.340  48.300  49.160  1.00  0.00           H
ATOM   1907  CG1 VAL A 706      21.680  49.080  47.760  1.00  0.00           C
ATOM   1908 HG11 VAL A 706      22.210  49.550  46.900  1.00  0.00           H
ATOM   1909 HG12 VAL A 706      21.430  49.920  48.430  1.00  0.00           H
ATOM   1910 HG13 VAL A 706      20.670  48.720  47.480  1.00  0.00           H
ATOM   1911  CG2 VAL A 706      21.490  47.370  49.540  1.00  0.00           C
ATOM   1912 HG21 VAL A 706      20.510  47.150  49.060  1.00  0.00           H
ATOM   1913 HG22 VAL A 706      21.220  48.090  50.340  1.00  0.00           H
ATOM   1914 HG23 VAL A 706      21.970  46.510  50.060  1.00  0.00           H
ATOM   1915  C   VAL A 706      23.310  47.510  46.150  1.00  0.00           C
ATOM   1916  O   VAL A 706      22.580  47.450  45.180  1.00  0.00           O
ATOM   1917  N   LEU A 707      24.610  47.930  46.160  1.00  0.00           N
ATOM   1918  HN  LEU A 707      25.190  47.800  46.950  1.00  0.00           H
ATOM   1919  CA  LEU A 707      25.250  48.470  44.950  1.00  0.00           C
ATOM   1920  HA  LEU A 707      24.680  49.300  44.590  1.00  0.00           H
ATOM   1921  CB  LEU A 707      26.730  48.910  45.240  1.00  0.00           C
ATOM   1922  HB1 LEU A 707      27.270  48.020  45.660  1.00  0.00           H
ATOM   1923  HB2 LEU A 707      26.800  49.670  46.030  1.00  0.00           H
ATOM   1924  CG  LEU A 707      27.540  49.390  43.980  1.00  0.00           C
ATOM   1925  HG  LEU A 707      27.520  48.560  43.240  1.00  0.00           H
ATOM   1926  CD1 LEU A 707      26.820  50.480  43.280  1.00  0.00           C
ATOM   1927 HD11 LEU A 707      27.360  50.850  42.380  1.00  0.00           H
ATOM   1928 HD12 LEU A 707      26.710  51.350  43.950  1.00  0.00           H
ATOM   1929 HD13 LEU A 707      25.800  50.200  42.940  1.00  0.00           H
ATOM   1930  CD2 LEU A 707      29.040  49.550  44.300  1.00  0.00           C
ATOM   1931 HD21 LEU A 707      29.610  49.690  43.350  1.00  0.00           H
ATOM   1932 HD22 LEU A 707      29.450  48.650  44.800  1.00  0.00           H
ATOM   1933 HD23 LEU A 707      29.280  50.410  44.960  1.00  0.00           H
ATOM   1934  C   LEU A 707      25.240  47.510  43.780  1.00  0.00           C
ATOM   1935  O   LEU A 707      24.790  47.810  42.670  1.00  0.00           O
ATOM   1936  N   VAL A 708      25.570  46.230  44.000  1.00  0.00           N
ATOM   1937  HN  VAL A 708      26.080  46.000  44.820  1.00  0.00           H
ATOM   1938  CA  VAL A 708      25.580  45.220  43.010  1.00  0.00           C
ATOM   1939  HA  VAL A 708      26.210  45.630  42.230  1.00  0.00           H
ATOM   1940  CB  VAL A 708      26.220  43.910  43.500  1.00  0.00           C
ATOM   1941  HB  VAL A 708      25.640  43.410  44.310  1.00  0.00           H
ATOM   1942  CG1 VAL A 708      26.500  42.920  42.320  1.00  0.00           C
ATOM   1943 HG11 VAL A 708      25.530  42.480  42.010  1.00  0.00           H
ATOM   1944 HG12 VAL A 708      27.160  42.060  42.580  1.00  0.00           H
ATOM   1945 HG13 VAL A 708      26.920  43.450  41.440  1.00  0.00           H
ATOM   1946  CG2 VAL A 708      27.630  44.290  44.000  1.00  0.00           C
ATOM   1947 HG21 VAL A 708      27.610  45.060  44.810  1.00  0.00           H
ATOM   1948 HG22 VAL A 708      28.250  44.700  43.180  1.00  0.00           H
ATOM   1949 HG23 VAL A 708      28.130  43.360  44.360  1.00  0.00           H
ATOM   1950  C   VAL A 708      24.200  44.900  42.430  1.00  0.00           C
ATOM   1951  O   VAL A 708      23.970  44.780  41.250  1.00  0.00           O
ATOM   1952  N   ALA A 709      23.130  44.780  43.290  1.00  0.00           N
ATOM   1953  HN  ALA A 709      23.270  45.040  44.250  1.00  0.00           H
ATOM   1954  CA  ALA A 709      21.710  44.620  42.910  1.00  0.00           C
ATOM   1955  HA  ALA A 709      21.490  43.710  42.390  1.00  0.00           H
ATOM   1956  CB  ALA A 709      20.950  44.630  44.320  1.00  0.00           C
ATOM   1957  HB1 ALA A 709      21.080  45.570  44.890  1.00  0.00           H
ATOM   1958  HB2 ALA A 709      21.350  43.770  44.890  1.00  0.00           H
ATOM   1959  HB3 ALA A 709      19.930  44.230  44.120  1.00  0.00           H
ATOM   1960  C   ALA A 709      21.230  45.910  42.120  1.00  0.00           C
ATOM   1961  O   ALA A 709      20.270  45.800  41.310  1.00  0.00           O
ATOM   1962  N   THR A 710      21.670  47.120  42.440  1.00  0.00           N
ATOM   1963  HN  THR A 710      22.340  47.150  43.180  1.00  0.00           H
ATOM   1964  CA  THR A 710      21.190  48.370  41.900  1.00  0.00           C
ATOM   1965  HA  THR A 710      20.130  48.310  41.730  1.00  0.00           H
ATOM   1966  CB  THR A 710      21.400  49.580  42.850  1.00  0.00           C
ATOM   1967  HB  THR A 710      22.430  49.970  42.830  1.00  0.00           H
ATOM   1968  OG1 THR A 710      21.030  49.390  44.240  1.00  0.00           O
ATOM   1969  HG1 THR A 710      21.490  48.650  44.640  1.00  0.00           H
ATOM   1970  CG2 THR A 710      20.570  50.830  42.350  1.00  0.00           C
ATOM   1971 HG21 THR A 710      20.690  51.630  43.100  1.00  0.00           H
ATOM   1972 HG22 THR A 710      19.510  50.510  42.240  1.00  0.00           H
ATOM   1973 HG23 THR A 710      20.900  51.190  41.350  1.00  0.00           H
ATOM   1974  C   THR A 710      21.920  48.670  40.550  1.00  0.00           C
ATOM   1975  O   THR A 710      21.340  49.100  39.600  1.00  0.00           O
ATOM   1976  N   ASP A 711      23.220  48.280  40.440  1.00  0.00           N
ATOM   1977  HN  ASP A 711      23.700  48.030  41.270  1.00  0.00           H
ATOM   1978  CA  ASP A 711      24.020  48.190  39.150  1.00  0.00           C
ATOM   1979  HA  ASP A 711      24.200  47.130  39.030  1.00  0.00           H
ATOM   1980  CB  ASP A 711      23.470  48.840  37.790  1.00  0.00           C
ATOM   1981  HB1 ASP A 711      23.310  49.940  37.920  1.00  0.00           H
ATOM   1982  HB2 ASP A 711      22.510  48.350  37.560  1.00  0.00           H
ATOM   1983  CG  ASP A 711      24.400  48.660  36.580  1.00  0.00           C
ATOM   1984  OD1 ASP A 711      24.260  49.550  35.680  1.00  0.00           O
ATOM   1985  OD2 ASP A 711      25.200  47.710  36.520  1.00  0.00           O
ATOM   1986  C   ASP A 711      25.290  48.960  39.450  1.00  0.00           C
ATOM   1987  O   ASP A 711      25.330  50.130  39.750  1.00  0.00           O
ATOM   1988  N   ALA A 712      26.430  48.270  39.410  1.00  0.00           N
ATOM   1989  HN  ALA A 712      26.380  47.280  39.370  1.00  0.00           H
ATOM   1990  CA  ALA A 712      27.780  48.800  39.660  1.00  0.00           C
ATOM   1991  HA  ALA A 712      27.690  49.610  40.370  1.00  0.00           H
ATOM   1992  CB  ALA A 712      28.790  47.670  40.170  1.00  0.00           C
ATOM   1993  HB1 ALA A 712      29.760  48.150  40.440  1.00  0.00           H
ATOM   1994  HB2 ALA A 712      28.930  46.940  39.340  1.00  0.00           H
ATOM   1995  HB3 ALA A 712      28.300  47.250  41.080  1.00  0.00           H
ATOM   1996  C   ALA A 712      28.380  49.370  38.350  1.00  0.00           C
ATOM   1997  O   ALA A 712      29.310  50.160  38.350  1.00  0.00           O
ATOM   1998  N   SER A 713      27.830  48.970  37.150  1.00  0.00           N
ATOM   1999  HN  SER A 713      27.250  48.160  37.220  1.00  0.00           H
ATOM   2000  CA  SER A 713      28.360  49.450  35.880  1.00  0.00           C
ATOM   2001  HA  SER A 713      29.430  49.300  35.860  1.00  0.00           H
ATOM   2002  CB  SER A 713      27.990  48.510  34.680  1.00  0.00           C
ATOM   2003  HB1 SER A 713      28.220  47.460  34.930  1.00  0.00           H
ATOM   2004  HB2 SER A 713      28.440  48.710  33.690  1.00  0.00           H
ATOM   2005  OG  SER A 713      26.630  48.520  34.320  1.00  0.00           O
ATOM   2006  HG1 SER A 713      26.180  48.220  35.110  1.00  0.00           H
ATOM   2007  C   SER A 713      28.070  50.910  35.560  1.00  0.00           C
ATOM   2008  O   SER A 713      28.830  51.600  34.900  1.00  0.00           O
ATOM   2009  N   SER A 714      26.860  51.350  36.020  1.00  0.00           N
ATOM   2010  HN  SER A 714      26.220  50.660  36.350  1.00  0.00           H
ATOM   2011  CA  SER A 714      26.590  52.770  36.060  1.00  0.00           C
ATOM   2012  HA  SER A 714      26.650  53.220  35.080  1.00  0.00           H
ATOM   2013  CB  SER A 714      25.170  52.870  36.670  1.00  0.00           C
ATOM   2014  HB1 SER A 714      24.860  53.930  36.840  1.00  0.00           H
ATOM   2015  HB2 SER A 714      25.020  52.400  37.670  1.00  0.00           H
ATOM   2016  OG  SER A 714      24.190  52.520  35.790  1.00  0.00           O
ATOM   2017  HG1 SER A 714      24.170  51.570  35.800  1.00  0.00           H
ATOM   2018  C   SER A 714      27.500  53.550  36.940  1.00  0.00           C
ATOM   2019  O   SER A 714      27.960  54.580  36.570  1.00  0.00           O
ATOM   2020  N   LEU A 715      27.770  53.010  38.190  1.00  0.00           N
ATOM   2021  HN  LEU A 715      27.350  52.180  38.540  1.00  0.00           H
ATOM   2022  CA  LEU A 715      28.510  53.660  39.110  1.00  0.00           C
ATOM   2023  HA  LEU A 715      28.100  54.630  39.320  1.00  0.00           H
ATOM   2024  CB  LEU A 715      28.560  53.020  40.580  1.00  0.00           C
ATOM   2025  HB1 LEU A 715      29.050  52.020  40.620  1.00  0.00           H
ATOM   2026  HB2 LEU A 715      27.510  52.960  40.910  1.00  0.00           H
ATOM   2027  CG  LEU A 715      29.480  53.880  41.580  1.00  0.00           C
ATOM   2028  HG  LEU A 715      30.520  53.740  41.200  1.00  0.00           H
ATOM   2029  CD1 LEU A 715      29.170  55.410  41.660  1.00  0.00           C
ATOM   2030 HD11 LEU A 715      28.190  55.650  42.140  1.00  0.00           H
ATOM   2031 HD12 LEU A 715      29.230  55.900  40.670  1.00  0.00           H
ATOM   2032 HD13 LEU A 715      29.940  55.770  42.370  1.00  0.00           H
ATOM   2033  CD2 LEU A 715      29.600  53.350  43.030  1.00  0.00           C
ATOM   2034 HD21 LEU A 715      30.420  53.760  43.650  1.00  0.00           H
ATOM   2035 HD22 LEU A 715      29.700  52.250  43.230  1.00  0.00           H
ATOM   2036 HD23 LEU A 715      28.580  53.530  43.440  1.00  0.00           H
ATOM   2037  C   LEU A 715      29.940  53.830  38.530  1.00  0.00           C
ATOM   2038  O   LEU A 715      30.530  54.930  38.530  1.00  0.00           O
ATOM   2039  N   VAL A 716      30.430  52.780  37.880  1.00  0.00           N
ATOM   2040  HN  VAL A 716      29.880  51.940  37.770  1.00  0.00           H
ATOM   2041  CA  VAL A 716      31.680  52.770  37.070  1.00  0.00           C
ATOM   2042  HA  VAL A 716      32.490  52.840  37.780  1.00  0.00           H
ATOM   2043  CB  VAL A 716      31.840  51.430  36.320  1.00  0.00           C
ATOM   2044  HB  VAL A 716      30.870  51.020  35.970  1.00  0.00           H
ATOM   2045  CG1 VAL A 716      32.730  51.510  35.060  1.00  0.00           C
ATOM   2046 HG11 VAL A 716      32.960  50.450  34.770  1.00  0.00           H
ATOM   2047 HG12 VAL A 716      33.680  51.980  35.390  1.00  0.00           H
ATOM   2048 HG13 VAL A 716      32.240  52.020  34.200  1.00  0.00           H
ATOM   2049  CG2 VAL A 716      32.410  50.460  37.370  1.00  0.00           C
ATOM   2050 HG21 VAL A 716      33.420  50.790  37.690  1.00  0.00           H
ATOM   2051 HG22 VAL A 716      32.380  49.410  37.020  1.00  0.00           H
ATOM   2052 HG23 VAL A 716      31.710  50.500  38.230  1.00  0.00           H
ATOM   2053  C   VAL A 716      31.810  53.940  36.070  1.00  0.00           C
ATOM   2054  O   VAL A 716      32.840  54.660  36.040  1.00  0.00           O
ATOM   2055  N   CYS A 717      30.750  54.100  35.210  1.00  0.00           N
ATOM   2056  HN  CYS A 717      29.990  53.470  35.390  1.00  0.00           H
ATOM   2057  CA  CYS A 717      30.640  55.110  34.170  1.00  0.00           C
ATOM   2058  HA  CYS A 717      31.560  55.010  33.620  1.00  0.00           H
ATOM   2059  CB  CYS A 717      29.620  54.750  33.070  1.00  0.00           C
ATOM   2060  HB1 CYS A 717      29.510  55.500  32.260  1.00  0.00           H
ATOM   2061  HB2 CYS A 717      28.710  54.560  33.690  1.00  0.00           H
ATOM   2062  SG  CYS A 717      30.010  53.340  32.040  1.00  0.00           S
ATOM   2063  HG1 CYS A 717      29.760  52.400  32.950  1.00  0.00           H
ATOM   2064  C   CYS A 717      30.480  56.550  34.650  1.00  0.00           C
ATOM   2065  O   CYS A 717      30.890  57.550  34.000  1.00  0.00           O
ATOM   2066  N   TYR A 718      29.800  56.740  35.840  1.00  0.00           N
ATOM   2067  HN  TYR A 718      29.350  55.980  36.320  1.00  0.00           H
ATOM   2068  CA  TYR A 718      29.660  58.030  36.400  1.00  0.00           C
ATOM   2069  HA  TYR A 718      29.260  58.740  35.680  1.00  0.00           H
ATOM   2070  CB  TYR A 718      28.810  57.890  37.730  1.00  0.00           C
ATOM   2071  HB1 TYR A 718      28.620  58.910  38.130  1.00  0.00           H
ATOM   2072  HB2 TYR A 718      29.320  57.340  38.540  1.00  0.00           H
ATOM   2073  CG  TYR A 718      27.420  57.330  37.610  1.00  0.00           C
ATOM   2074  CD1 TYR A 718      26.710  57.260  36.360  1.00  0.00           C
ATOM   2075  HD1 TYR A 718      27.180  57.540  35.420  1.00  0.00           H
ATOM   2076  CE1 TYR A 718      25.370  56.890  36.280  1.00  0.00           C
ATOM   2077  HE1 TYR A 718      24.910  56.970  35.300  1.00  0.00           H
ATOM   2078  CZ  TYR A 718      24.650  56.640  37.430  1.00  0.00           C
ATOM   2079  OH  TYR A 718      23.240  56.590  37.620  1.00  0.00           O
ATOM   2080  HH  TYR A 718      23.030  56.230  38.490  1.00  0.00           H
ATOM   2081  CD2 TYR A 718      26.740  56.930  38.760  1.00  0.00           C
ATOM   2082  HD2 TYR A 718      27.150  56.850  39.760  1.00  0.00           H
ATOM   2083  CE2 TYR A 718      25.340  56.670  38.660  1.00  0.00           C
ATOM   2084  HE2 TYR A 718      24.810  56.590  39.600  1.00  0.00           H
ATOM   2085  C   TYR A 718      30.940  58.710  36.880  1.00  0.00           C
ATOM   2086  O   TYR A 718      31.140  59.930  36.610  1.00  0.00           O
ATOM   2087  N   ILE A 719      31.900  57.960  37.520  1.00  0.00           N
ATOM   2088  HN  ILE A 719      31.720  57.040  37.860  1.00  0.00           H
ATOM   2089  CA  ILE A 719      33.220  58.460  37.940  1.00  0.00           C
ATOM   2090  HA  ILE A 719      33.080  59.280  38.640  1.00  0.00           H
ATOM   2091  CB  ILE A 719      33.850  57.530  38.870  1.00  0.00           C
ATOM   2092  HB  ILE A 719      33.740  56.560  38.350  1.00  0.00           H
ATOM   2093  CG2 ILE A 719      35.410  57.680  39.190  1.00  0.00           C
ATOM   2094 HG21 ILE A 719      35.750  58.670  39.550  1.00  0.00           H
ATOM   2095 HG22 ILE A 719      35.930  57.410  38.250  1.00  0.00           H
ATOM   2096 HG23 ILE A 719      35.670  56.930  39.980  1.00  0.00           H
ATOM   2097  CG1 ILE A 719      33.140  57.600  40.160  1.00  0.00           C
ATOM   2098 HG11 ILE A 719      32.070  57.900  40.060  1.00  0.00           H
ATOM   2099 HG12 ILE A 719      33.500  58.510  40.680  1.00  0.00           H
ATOM   2100  CD  ILE A 719      33.180  56.400  41.080  1.00  0.00           C
ATOM   2101  HD1 ILE A 719      32.750  55.520  40.530  1.00  0.00           H
ATOM   2102  HD2 ILE A 719      32.590  56.600  42.000  1.00  0.00           H
ATOM   2103  HD3 ILE A 719      34.220  56.230  41.430  1.00  0.00           H
ATOM   2104  C   ILE A 719      34.090  59.050  36.850  1.00  0.00           C
ATOM   2105  O   ILE A 719      34.210  58.530  35.770  1.00  0.00           O
ATOM   2106  N   THR A 720      34.600  60.220  37.110  1.00  0.00           N
ATOM   2107  HN  THR A 720      34.240  60.720  37.890  1.00  0.00           H
ATOM   2108  CA  THR A 720      35.740  60.850  36.460  1.00  0.00           C
ATOM   2109  HA  THR A 720      35.510  61.020  35.420  1.00  0.00           H
ATOM   2110  CB  THR A 720      36.070  62.310  36.850  1.00  0.00           C
ATOM   2111  HB  THR A 720      37.080  62.500  36.440  1.00  0.00           H
ATOM   2112  OG1 THR A 720      36.140  62.520  38.240  1.00  0.00           O
ATOM   2113  HG1 THR A 720      35.290  62.310  38.620  1.00  0.00           H
ATOM   2114  CG2 THR A 720      35.070  63.250  36.250  1.00  0.00           C
ATOM   2115 HG21 THR A 720      34.040  62.980  36.560  1.00  0.00           H
ATOM   2116 HG22 THR A 720      35.120  63.230  35.150  1.00  0.00           H
ATOM   2117 HG23 THR A 720      35.190  64.300  36.580  1.00  0.00           H
ATOM   2118  C   THR A 720      37.040  60.110  36.550  1.00  0.00           C
ATOM   2119  O   THR A 720      37.490  59.620  37.590  1.00  0.00           O
ATOM   2120  N   ARG A 721      37.810  60.100  35.400  1.00  0.00           N
ATOM   2121  HN  ARG A 721      37.600  60.550  34.540  1.00  0.00           H
ATOM   2122  CA  ARG A 721      39.140  59.470  35.310  1.00  0.00           C
ATOM   2123  HA  ARG A 721      39.060  58.520  35.820  1.00  0.00           H
ATOM   2124  CB  ARG A 721      39.560  59.240  33.860  1.00  0.00           C
ATOM   2125  HB1 ARG A 721      40.640  59.000  33.770  1.00  0.00           H
ATOM   2126  HB2 ARG A 721      39.380  60.170  33.280  1.00  0.00           H
ATOM   2127  CG  ARG A 721      38.690  58.170  33.090  1.00  0.00           C
ATOM   2128  HG1 ARG A 721      38.820  58.310  31.990  1.00  0.00           H
ATOM   2129  HG2 ARG A 721      37.680  58.540  33.370  1.00  0.00           H
ATOM   2130  CD  ARG A 721      38.810  56.730  33.440  1.00  0.00           C
ATOM   2131  HD1 ARG A 721      38.900  56.580  34.540  1.00  0.00           H
ATOM   2132  HD2 ARG A 721      39.790  56.350  33.090  1.00  0.00           H
ATOM   2133  NE  ARG A 721      37.720  55.970  32.840  1.00  0.00           N
ATOM   2134  HE  ARG A 721      36.820  55.990  33.290  1.00  0.00           H
ATOM   2135  CZ  ARG A 721      37.640  55.470  31.640  1.00  0.00           C
ATOM   2136  NH1 ARG A 721      38.680  55.260  30.880  1.00  0.00           N
ATOM   2137 HH11 ARG A 721      39.530  55.530  31.310  1.00  0.00           H
ATOM   2138 HH12 ARG A 721      38.560  55.020  29.910  1.00  0.00           H
ATOM   2139  NH2 ARG A 721      36.500  55.040  31.130  1.00  0.00           N
ATOM   2140 HH21 ARG A 721      35.690  55.100  31.690  1.00  0.00           H
ATOM   2141 HH22 ARG A 721      36.480  54.400  30.360  1.00  0.00           H
ATOM   2142  C   ARG A 721      40.150  60.220  36.090  1.00  0.00           C
ATOM   2143  O   ARG A 721      41.100  59.610  36.640  1.00  0.00           O
ATOM   2144  N   PHE A 722      39.980  61.530  36.170  1.00  0.00           N
ATOM   2145  HN  PHE A 722      39.350  61.930  35.510  1.00  0.00           H
ATOM   2146  CA  PHE A 722      40.720  62.450  37.020  1.00  0.00           C
ATOM   2147  HA  PHE A 722      41.730  62.480  36.630  1.00  0.00           H
ATOM   2148  CB  PHE A 722      40.050  63.860  36.810  1.00  0.00           C
ATOM   2149  HB1 PHE A 722      39.000  63.890  37.160  1.00  0.00           H
ATOM   2150  HB2 PHE A 722      39.970  64.080  35.720  1.00  0.00           H
ATOM   2151  CG  PHE A 722      40.870  64.960  37.380  1.00  0.00           C
ATOM   2152  CD1 PHE A 722      41.850  65.600  36.570  1.00  0.00           C
ATOM   2153  HD1 PHE A 722      42.120  65.090  35.660  1.00  0.00           H
ATOM   2154  CE1 PHE A 722      42.660  66.600  37.110  1.00  0.00           C
ATOM   2155  HE1 PHE A 722      43.530  66.950  36.590  1.00  0.00           H
ATOM   2156  CZ  PHE A 722      42.280  67.150  38.370  1.00  0.00           C
ATOM   2157  HZ  PHE A 722      42.900  67.920  38.830  1.00  0.00           H
ATOM   2158  CD2 PHE A 722      40.470  65.520  38.580  1.00  0.00           C
ATOM   2159  HD2 PHE A 722      39.650  65.050  39.110  1.00  0.00           H
ATOM   2160  CE2 PHE A 722      41.240  66.570  39.110  1.00  0.00           C
ATOM   2161  HE2 PHE A 722      41.070  66.860  40.130  1.00  0.00           H
ATOM   2162  C   PHE A 722      40.660  62.050  38.490  1.00  0.00           C
ATOM   2163  O   PHE A 722      41.680  61.880  39.110  1.00  0.00           O
ATOM   2164  N   THR A 723      39.490  61.730  39.060  1.00  0.00           N
ATOM   2165  HN  THR A 723      38.670  61.810  38.490  1.00  0.00           H
ATOM   2166  CA  THR A 723      39.340  61.210  40.410  1.00  0.00           C
ATOM   2167  HA  THR A 723      39.850  61.870  41.100  1.00  0.00           H
ATOM   2168  CB  THR A 723      37.890  61.040  40.850  1.00  0.00           C
ATOM   2169  HB  THR A 723      37.410  60.330  40.140  1.00  0.00           H
ATOM   2170  OG1 THR A 723      37.290  62.280  40.790  1.00  0.00           O
ATOM   2171  HG1 THR A 723      36.930  62.350  39.900  1.00  0.00           H
ATOM   2172  CG2 THR A 723      37.700  60.530  42.280  1.00  0.00           C
ATOM   2173 HG21 THR A 723      36.670  60.750  42.610  1.00  0.00           H
ATOM   2174 HG22 THR A 723      38.400  60.990  43.010  1.00  0.00           H
ATOM   2175 HG23 THR A 723      37.900  59.440  42.390  1.00  0.00           H
ATOM   2176  C   THR A 723      40.090  59.830  40.520  1.00  0.00           C
ATOM   2177  O   THR A 723      40.860  59.540  41.470  1.00  0.00           O
ATOM   2178  N   GLU A 724      39.930  58.940  39.560  1.00  0.00           N
ATOM   2179  HN  GLU A 724      39.290  59.290  38.890  1.00  0.00           H
ATOM   2180  CA  GLU A 724      40.590  57.670  39.440  1.00  0.00           C
ATOM   2181  HA  GLU A 724      40.220  57.070  40.250  1.00  0.00           H
ATOM   2182  CB  GLU A 724      40.020  56.830  38.170  1.00  0.00           C
ATOM   2183  HB1 GLU A 724      40.770  56.030  38.160  1.00  0.00           H
ATOM   2184  HB2 GLU A 724      40.150  57.420  37.240  1.00  0.00           H
ATOM   2185  CG  GLU A 724      38.610  56.220  38.300  1.00  0.00           C
ATOM   2186  HG1 GLU A 724      37.830  56.990  38.470  1.00  0.00           H
ATOM   2187  HG2 GLU A 724      38.530  55.650  39.240  1.00  0.00           H
ATOM   2188  CD  GLU A 724      38.170  55.300  37.200  1.00  0.00           C
ATOM   2189  OE1 GLU A 724      38.970  54.420  36.810  1.00  0.00           O
ATOM   2190  OE2 GLU A 724      37.020  55.360  36.640  1.00  0.00           O
ATOM   2191  C   GLU A 724      42.110  57.750  39.460  1.00  0.00           C
ATOM   2192  O   GLU A 724      42.670  57.040  40.250  1.00  0.00           O
ATOM   2193  N   GLU A 725      42.750  58.630  38.710  1.00  0.00           N
ATOM   2194  HN  GLU A 725      42.220  59.250  38.120  1.00  0.00           H
ATOM   2195  CA  GLU A 725      44.140  58.880  38.750  1.00  0.00           C
ATOM   2196  HA  GLU A 725      44.630  57.920  38.730  1.00  0.00           H
ATOM   2197  CB  GLU A 725      44.740  59.780  37.650  1.00  0.00           C
ATOM   2198  HB1 GLU A 725      45.840  59.790  37.820  1.00  0.00           H
ATOM   2199  HB2 GLU A 725      44.200  60.750  37.730  1.00  0.00           H
ATOM   2200  CG  GLU A 725      44.430  59.190  36.220  1.00  0.00           C
ATOM   2201  HG1 GLU A 725      43.400  59.460  35.930  1.00  0.00           H
ATOM   2202  HG2 GLU A 725      44.490  58.090  36.310  1.00  0.00           H
ATOM   2203  CD  GLU A 725      45.480  59.660  35.220  1.00  0.00           C
ATOM   2204  OE1 GLU A 725      46.350  58.800  35.000  1.00  0.00           O
ATOM   2205  OE2 GLU A 725      45.530  60.900  34.820  1.00  0.00           O
ATOM   2206  C   GLU A 725      44.580  59.450  40.060  1.00  0.00           C
ATOM   2207  O   GLU A 725      45.630  59.200  40.660  1.00  0.00           O
ATOM   2208  N   ALA A 726      43.770  60.390  40.620  1.00  0.00           N
ATOM   2209  HN  ALA A 726      43.070  60.800  40.040  1.00  0.00           H
ATOM   2210  CA  ALA A 726      44.120  61.120  41.850  1.00  0.00           C
ATOM   2211  HA  ALA A 726      45.080  61.600  41.810  1.00  0.00           H
ATOM   2212  CB  ALA A 726      43.010  62.200  41.990  1.00  0.00           C
ATOM   2213  HB1 ALA A 726      43.030  62.700  42.990  1.00  0.00           H
ATOM   2214  HB2 ALA A 726      41.990  61.750  41.960  1.00  0.00           H
ATOM   2215  HB3 ALA A 726      43.160  62.920  41.160  1.00  0.00           H
ATOM   2216  C   ALA A 726      44.080  60.270  43.060  1.00  0.00           C
ATOM   2217  O   ALA A 726      44.850  60.320  43.990  1.00  0.00           O
ATOM   2218  N   PHE A 727      43.160  59.320  43.070  1.00  0.00           N
ATOM   2219  HN  PHE A 727      42.470  59.140  42.360  1.00  0.00           H
ATOM   2220  CA  PHE A 727      43.180  58.240  44.090  1.00  0.00           C
ATOM   2221  HA  PHE A 727      43.290  58.710  45.060  1.00  0.00           H
ATOM   2222  CB  PHE A 727      41.710  57.620  43.860  1.00  0.00           C
ATOM   2223  HB1 PHE A 727      41.660  57.580  42.760  1.00  0.00           H
ATOM   2224  HB2 PHE A 727      40.930  58.330  44.210  1.00  0.00           H
ATOM   2225  CG  PHE A 727      41.530  56.250  44.480  1.00  0.00           C
ATOM   2226  CD1 PHE A 727      40.890  56.100  45.720  1.00  0.00           C
ATOM   2227  HD1 PHE A 727      40.400  56.990  46.090  1.00  0.00           H
ATOM   2228  CE1 PHE A 727      40.750  54.950  46.410  1.00  0.00           C
ATOM   2229  HE1 PHE A 727      40.130  54.870  47.280  1.00  0.00           H
ATOM   2230  CZ  PHE A 727      41.400  53.800  45.920  1.00  0.00           C
ATOM   2231  HZ  PHE A 727      41.340  52.950  46.590  1.00  0.00           H
ATOM   2232  CD2 PHE A 727      42.120  55.090  43.990  1.00  0.00           C
ATOM   2233  HD2 PHE A 727      42.730  55.100  43.100  1.00  0.00           H
ATOM   2234  CE2 PHE A 727      42.030  53.830  44.670  1.00  0.00           C
ATOM   2235  HE2 PHE A 727      42.640  53.030  44.260  1.00  0.00           H
ATOM   2236  C   PHE A 727      44.370  57.260  43.940  1.00  0.00           C
ATOM   2237  O   PHE A 727      45.010  56.910  44.910  1.00  0.00           O
ATOM   2238  N   ALA A 728      44.660  56.800  42.650  1.00  0.00           N
ATOM   2239  HN  ALA A 728      44.100  57.100  41.870  1.00  0.00           H
ATOM   2240  CA  ALA A 728      45.700  55.770  42.350  1.00  0.00           C
ATOM   2241  HA  ALA A 728      45.350  54.910  42.900  1.00  0.00           H
ATOM   2242  CB  ALA A 728      45.740  55.450  40.890  1.00  0.00           C
ATOM   2243  HB1 ALA A 728      44.720  55.240  40.520  1.00  0.00           H
ATOM   2244  HB2 ALA A 728      46.250  54.460  40.790  1.00  0.00           H
ATOM   2245  HB3 ALA A 728      46.250  56.260  40.330  1.00  0.00           H
ATOM   2246  C   ALA A 728      47.010  56.200  42.910  1.00  0.00           C
ATOM   2247  O   ALA A 728      47.650  55.370  43.550  1.00  0.00           O
ATOM   2248  N   ALA A 729      47.400  57.500  42.780  1.00  0.00           N
ATOM   2249  HN  ALA A 729      46.810  58.130  42.280  1.00  0.00           H
ATOM   2250  CA  ALA A 729      48.700  57.860  43.260  1.00  0.00           C
ATOM   2251  HA  ALA A 729      49.380  57.050  43.070  1.00  0.00           H
ATOM   2252  CB  ALA A 729      49.100  59.160  42.570  1.00  0.00           C
ATOM   2253  HB1 ALA A 729      48.360  59.970  42.740  1.00  0.00           H
ATOM   2254  HB2 ALA A 729      49.180  59.040  41.480  1.00  0.00           H
ATOM   2255  HB3 ALA A 729      50.120  59.420  42.950  1.00  0.00           H
ATOM   2256  C   ALA A 729      48.500  58.130  44.720  1.00  0.00           C
ATOM   2257  O   ALA A 729      49.460  57.890  45.490  1.00  0.00           O
ATOM   2258  N   LEU A 730      47.370  58.690  45.230  1.00  0.00           N
ATOM   2259  HN  LEU A 730      46.570  58.990  44.700  1.00  0.00           H
ATOM   2260  CA  LEU A 730      47.240  58.920  46.670  1.00  0.00           C
ATOM   2261  HA  LEU A 730      48.040  59.620  46.870  1.00  0.00           H
ATOM   2262  CB  LEU A 730      45.800  59.500  46.970  1.00  0.00           C
ATOM   2263  HB1 LEU A 730      44.920  58.900  46.650  1.00  0.00           H
ATOM   2264  HB2 LEU A 730      45.770  60.350  46.240  1.00  0.00           H
ATOM   2265  CG  LEU A 730      45.650  60.200  48.290  1.00  0.00           C
ATOM   2266  HG  LEU A 730      45.670  59.430  49.090  1.00  0.00           H
ATOM   2267  CD1 LEU A 730      46.790  61.160  48.740  1.00  0.00           C
ATOM   2268 HD11 LEU A 730      46.930  62.060  48.110  1.00  0.00           H
ATOM   2269 HD12 LEU A 730      47.740  60.590  48.840  1.00  0.00           H
ATOM   2270 HD13 LEU A 730      46.480  61.590  49.720  1.00  0.00           H
ATOM   2271  CD2 LEU A 730      44.330  61.020  48.290  1.00  0.00           C
ATOM   2272 HD21 LEU A 730      44.180  61.330  49.340  1.00  0.00           H
ATOM   2273 HD22 LEU A 730      43.470  60.460  47.850  1.00  0.00           H
ATOM   2274 HD23 LEU A 730      44.520  61.880  47.620  1.00  0.00           H
ATOM   2275  C   LEU A 730      47.320  57.710  47.590  1.00  0.00           C
ATOM   2276  O   LEU A 730      47.910  57.790  48.670  1.00  0.00           O
ATOM   2277  N   ILE A 731      46.740  56.540  47.210  1.00  0.00           N
ATOM   2278  HN  ILE A 731      46.080  56.530  46.470  1.00  0.00           H
ATOM   2279  CA  ILE A 731      46.890  55.280  48.000  1.00  0.00           C
ATOM   2280  HA  ILE A 731      46.490  55.440  49.000  1.00  0.00           H
ATOM   2281  CB  ILE A 731      45.940  54.190  47.360  1.00  0.00           C
ATOM   2282  HB  ILE A 731      46.210  54.140  46.280  1.00  0.00           H
ATOM   2283  CG2 ILE A 731      46.180  52.830  47.980  1.00  0.00           C
ATOM   2284 HG21 ILE A 731      46.010  52.980  49.060  1.00  0.00           H
ATOM   2285 HG22 ILE A 731      47.170  52.360  47.770  1.00  0.00           H
ATOM   2286 HG23 ILE A 731      45.430  52.070  47.660  1.00  0.00           H
ATOM   2287  CG1 ILE A 731      44.440  54.620  47.360  1.00  0.00           C
ATOM   2288 HG11 ILE A 731      43.910  53.650  47.200  1.00  0.00           H
ATOM   2289 HG12 ILE A 731      44.190  55.220  46.460  1.00  0.00           H
ATOM   2290  CD  ILE A 731      44.060  55.370  48.660  1.00  0.00           C
ATOM   2291  HD1 ILE A 731      44.570  56.350  48.650  1.00  0.00           H
ATOM   2292  HD2 ILE A 731      44.430  54.800  49.530  1.00  0.00           H
ATOM   2293  HD3 ILE A 731      42.950  55.400  48.690  1.00  0.00           H
ATOM   2294  C   ILE A 731      48.310  54.860  48.120  1.00  0.00           C
ATOM   2295  O   ILE A 731      48.730  54.350  49.140  1.00  0.00           O
ATOM   2296  N   CYS A 732      49.040  55.100  47.050  1.00  0.00           N
ATOM   2297  HN  CYS A 732      48.530  55.460  46.280  1.00  0.00           H
ATOM   2298  CA  CYS A 732      50.420  54.660  46.970  1.00  0.00           C
ATOM   2299  HA  CYS A 732      50.480  53.670  47.370  1.00  0.00           H
ATOM   2300  CB  CYS A 732      50.900  54.680  45.470  1.00  0.00           C
ATOM   2301  HB1 CYS A 732      52.010  54.650  45.410  1.00  0.00           H
ATOM   2302  HB2 CYS A 732      50.490  55.630  45.050  1.00  0.00           H
ATOM   2303  SG  CYS A 732      50.110  53.360  44.390  1.00  0.00           S
ATOM   2304  HG1 CYS A 732      49.040  54.000  43.930  1.00  0.00           H
ATOM   2305  C   CYS A 732      51.360  55.530  47.770  1.00  0.00           C
ATOM   2306  O   CYS A 732      52.350  55.050  48.330  1.00  0.00           O
ATOM   2307  N   ILE A 733      50.950  56.780  47.910  1.00  0.00           N
ATOM   2308  HN  ILE A 733      50.230  57.080  47.280  1.00  0.00           H
ATOM   2309  CA  ILE A 733      51.570  57.730  48.840  1.00  0.00           C
ATOM   2310  HA  ILE A 733      52.610  57.430  48.790  1.00  0.00           H
ATOM   2311  CB  ILE A 733      51.370  59.080  48.380  1.00  0.00           C
ATOM   2312  HB  ILE A 733      50.490  59.100  47.710  1.00  0.00           H
ATOM   2313  CG2 ILE A 733      51.220  60.170  49.510  1.00  0.00           C
ATOM   2314 HG21 ILE A 733      52.100  60.030  50.180  1.00  0.00           H
ATOM   2315 HG22 ILE A 733      50.350  59.930  50.160  1.00  0.00           H
ATOM   2316 HG23 ILE A 733      51.130  61.210  49.140  1.00  0.00           H
ATOM   2317  CG1 ILE A 733      52.520  59.580  47.400  1.00  0.00           C
ATOM   2318 HG11 ILE A 733      53.400  59.500  48.070  1.00  0.00           H
ATOM   2319 HG12 ILE A 733      52.370  60.640  47.070  1.00  0.00           H
ATOM   2320  CD  ILE A 733      52.750  58.820  46.100  1.00  0.00           C
ATOM   2321  HD1 ILE A 733      51.870  58.800  45.420  1.00  0.00           H
ATOM   2322  HD2 ILE A 733      53.150  57.800  46.300  1.00  0.00           H
ATOM   2323  HD3 ILE A 733      53.560  59.280  45.510  1.00  0.00           H
ATOM   2324  C   ILE A 733      51.160  57.400  50.270  1.00  0.00           C
ATOM   2325  O   ILE A 733      52.010  57.530  51.180  1.00  0.00           O
ATOM   2326  N   ILE A 734      49.900  57.040  50.520  1.00  0.00           N
ATOM   2327  HN  ILE A 734      49.330  57.050  49.710  1.00  0.00           H
ATOM   2328  CA  ILE A 734      49.400  56.530  51.900  1.00  0.00           C
ATOM   2329  HA  ILE A 734      49.480  57.300  52.640  1.00  0.00           H
ATOM   2330  CB  ILE A 734      47.860  56.170  51.930  1.00  0.00           C
ATOM   2331  HB  ILE A 734      47.600  55.720  50.940  1.00  0.00           H
ATOM   2332  CG2 ILE A 734      47.430  55.420  53.210  1.00  0.00           C
ATOM   2333 HG21 ILE A 734      47.890  54.440  53.490  1.00  0.00           H
ATOM   2334 HG22 ILE A 734      46.360  55.150  53.180  1.00  0.00           H
ATOM   2335 HG23 ILE A 734      47.760  56.010  54.100  1.00  0.00           H
ATOM   2336  CG1 ILE A 734      47.100  57.520  51.950  1.00  0.00           C
ATOM   2337 HG11 ILE A 734      47.470  58.160  51.110  1.00  0.00           H
ATOM   2338 HG12 ILE A 734      47.440  58.130  52.810  1.00  0.00           H
ATOM   2339  CD  ILE A 734      45.560  57.480  51.910  1.00  0.00           C
ATOM   2340  HD1 ILE A 734      45.240  57.050  52.890  1.00  0.00           H
ATOM   2341  HD2 ILE A 734      45.260  56.760  51.130  1.00  0.00           H
ATOM   2342  HD3 ILE A 734      45.130  58.490  51.690  1.00  0.00           H
ATOM   2343  C   ILE A 734      50.180  55.350  52.410  1.00  0.00           C
ATOM   2344  O   ILE A 734      50.630  55.370  53.570  1.00  0.00           O
ATOM   2345  N   PHE A 735      50.570  54.330  51.610  1.00  0.00           N
ATOM   2346  HN  PHE A 735      50.220  54.390  50.680  1.00  0.00           H
ATOM   2347  CA  PHE A 735      51.570  53.320  52.020  1.00  0.00           C
ATOM   2348  HA  PHE A 735      51.060  52.940  52.900  1.00  0.00           H
ATOM   2349  CB  PHE A 735      51.790  52.230  50.890  1.00  0.00           C
ATOM   2350  HB1 PHE A 735      52.580  51.500  51.170  1.00  0.00           H
ATOM   2351  HB2 PHE A 735      52.280  52.750  50.040  1.00  0.00           H
ATOM   2352  CG  PHE A 735      50.530  51.440  50.480  1.00  0.00           C
ATOM   2353  CD1 PHE A 735      49.950  50.750  51.500  1.00  0.00           C
ATOM   2354  HD1 PHE A 735      50.390  50.630  52.470  1.00  0.00           H
ATOM   2355  CE1 PHE A 735      49.000  49.750  51.210  1.00  0.00           C
ATOM   2356  HE1 PHE A 735      48.640  49.130  52.020  1.00  0.00           H
ATOM   2357  CZ  PHE A 735      48.350  49.730  49.930  1.00  0.00           C
ATOM   2358  HZ  PHE A 735      47.640  49.000  49.600  1.00  0.00           H
ATOM   2359  CD2 PHE A 735      50.050  51.360  49.150  1.00  0.00           C
ATOM   2360  HD2 PHE A 735      50.600  51.750  48.310  1.00  0.00           H
ATOM   2361  CE2 PHE A 735      48.960  50.490  48.900  1.00  0.00           C
ATOM   2362  HE2 PHE A 735      48.590  50.450  47.880  1.00  0.00           H
ATOM   2363  C   PHE A 735      52.950  53.750  52.380  1.00  0.00           C
ATOM   2364  O   PHE A 735      53.640  53.420  53.340  1.00  0.00           O
ATOM   2365  N   ILE A 736      53.530  54.690  51.600  1.00  0.00           N
ATOM   2366  HN  ILE A 736      53.220  55.040  50.720  1.00  0.00           H
ATOM   2367  CA  ILE A 736      54.810  55.260  51.970  1.00  0.00           C
ATOM   2368  HA  ILE A 736      55.410  54.400  52.240  1.00  0.00           H
ATOM   2369  CB  ILE A 736      55.460  56.040  50.860  1.00  0.00           C
ATOM   2370  HB  ILE A 736      54.700  56.730  50.420  1.00  0.00           H
ATOM   2371  CG2 ILE A 736      56.730  56.800  51.330  1.00  0.00           C
ATOM   2372 HG21 ILE A 736      56.530  57.720  51.920  1.00  0.00           H
ATOM   2373 HG22 ILE A 736      57.280  57.170  50.450  1.00  0.00           H
ATOM   2374 HG23 ILE A 736      57.350  56.090  51.930  1.00  0.00           H
ATOM   2375  CG1 ILE A 736      55.850  55.060  49.720  1.00  0.00           C
ATOM   2376 HG11 ILE A 736      55.110  54.280  49.470  1.00  0.00           H
ATOM   2377 HG12 ILE A 736      56.790  54.490  49.890  1.00  0.00           H
ATOM   2378  CD  ILE A 736      55.920  55.760  48.350  1.00  0.00           C
ATOM   2379  HD1 ILE A 736      54.990  56.280  48.040  1.00  0.00           H
ATOM   2380  HD2 ILE A 736      56.280  55.020  47.600  1.00  0.00           H
ATOM   2381  HD3 ILE A 736      56.780  56.470  48.400  1.00  0.00           H
ATOM   2382  C   ILE A 736      54.750  56.090  53.250  1.00  0.00           C
ATOM   2383  O   ILE A 736      55.610  55.940  54.150  1.00  0.00           O
ATOM   2384  N   TYR A 737      53.740  56.950  53.410  1.00  0.00           N
ATOM   2385  HN  TYR A 737      53.150  57.040  52.620  1.00  0.00           H
ATOM   2386  CA  TYR A 737      53.470  57.780  54.610  1.00  0.00           C
ATOM   2387  HA  TYR A 737      54.370  58.340  54.830  1.00  0.00           H
ATOM   2388  CB  TYR A 737      52.390  58.830  54.260  1.00  0.00           C
ATOM   2389  HB1 TYR A 737      51.480  58.480  53.710  1.00  0.00           H
ATOM   2390  HB2 TYR A 737      52.810  59.400  53.420  1.00  0.00           H
ATOM   2391  CG  TYR A 737      52.040  59.840  55.430  1.00  0.00           C
ATOM   2392  CD1 TYR A 737      53.040  60.210  56.370  1.00  0.00           C
ATOM   2393  HD1 TYR A 737      54.010  59.750  56.390  1.00  0.00           H
ATOM   2394  CE1 TYR A 737      52.770  61.080  57.470  1.00  0.00           C
ATOM   2395  HE1 TYR A 737      53.570  61.370  58.120  1.00  0.00           H
ATOM   2396  CZ  TYR A 737      51.520  61.640  57.540  1.00  0.00           C
ATOM   2397  OH  TYR A 737      51.320  62.630  58.530  1.00  0.00           O
ATOM   2398  HH  TYR A 737      51.960  62.390  59.210  1.00  0.00           H
ATOM   2399  CD2 TYR A 737      50.750  60.360  55.690  1.00  0.00           C
ATOM   2400  HD2 TYR A 737      49.920  60.000  55.090  1.00  0.00           H
ATOM   2401  CE2 TYR A 737      50.510  61.300  56.660  1.00  0.00           C
ATOM   2402  HE2 TYR A 737      49.520  61.690  56.800  1.00  0.00           H
ATOM   2403  C   TYR A 737      53.180  56.970  55.870  1.00  0.00           C
ATOM   2404  O   TYR A 737      53.720  57.190  56.920  1.00  0.00           O
ATOM   2405  N   GLU A 738      52.380  55.920  55.780  1.00  0.00           N
ATOM   2406  HN  GLU A 738      52.070  55.680  54.860  1.00  0.00           H
ATOM   2407  CA  GLU A 738      52.220  54.940  56.870  1.00  0.00           C
ATOM   2408  HA  GLU A 738      52.020  55.500  57.770  1.00  0.00           H
ATOM   2409  CB  GLU A 738      51.190  53.840  56.520  1.00  0.00           C
ATOM   2410  HB1 GLU A 738      51.340  52.930  57.130  1.00  0.00           H
ATOM   2411  HB2 GLU A 738      51.460  53.510  55.490  1.00  0.00           H
ATOM   2412  CG  GLU A 738      49.700  54.390  56.500  1.00  0.00           C
ATOM   2413  HG1 GLU A 738      49.040  53.660  55.990  1.00  0.00           H
ATOM   2414  HG2 GLU A 738      49.770  55.390  56.020  1.00  0.00           H
ATOM   2415  CD  GLU A 738      49.060  54.570  57.850  1.00  0.00           C
ATOM   2416  OE1 GLU A 738      48.610  55.660  58.180  1.00  0.00           O
ATOM   2417  OE2 GLU A 738      49.120  53.640  58.680  1.00  0.00           O
ATOM   2418  C   GLU A 738      53.520  54.240  57.290  1.00  0.00           C
ATOM   2419  O   GLU A 738      53.740  54.100  58.520  1.00  0.00           O
ATOM   2420  N   ALA A 739      54.360  53.780  56.350  1.00  0.00           N
ATOM   2421  HN  ALA A 739      54.210  53.690  55.370  1.00  0.00           H
ATOM   2422  CA  ALA A 739      55.690  53.300  56.770  1.00  0.00           C
ATOM   2423  HA  ALA A 739      55.500  52.530  57.510  1.00  0.00           H
ATOM   2424  CB  ALA A 739      56.240  52.670  55.470  1.00  0.00           C
ATOM   2425  HB1 ALA A 739      55.470  52.000  55.020  1.00  0.00           H
ATOM   2426  HB2 ALA A 739      57.100  51.990  55.660  1.00  0.00           H
ATOM   2427  HB3 ALA A 739      56.560  53.460  54.760  1.00  0.00           H
ATOM   2428  C   ALA A 739      56.620  54.220  57.550  1.00  0.00           C
ATOM   2429  O   ALA A 739      57.190  53.900  58.640  1.00  0.00           O
ATOM   2430  N   LEU A 740      56.800  55.450  57.050  1.00  0.00           N
ATOM   2431  HN  LEU A 740      56.270  55.820  56.290  1.00  0.00           H
ATOM   2432  CA  LEU A 740      57.610  56.400  57.770  1.00  0.00           C
ATOM   2433  HA  LEU A 740      58.550  55.980  58.110  1.00  0.00           H
ATOM   2434  CB  LEU A 740      57.750  57.690  56.900  1.00  0.00           C
ATOM   2435  HB1 LEU A 740      58.270  58.530  57.400  1.00  0.00           H
ATOM   2436  HB2 LEU A 740      56.710  57.910  56.590  1.00  0.00           H
ATOM   2437  CG  LEU A 740      58.460  57.420  55.510  1.00  0.00           C
ATOM   2438  HG  LEU A 740      57.850  56.760  54.860  1.00  0.00           H
ATOM   2439  CD1 LEU A 740      58.640  58.780  54.780  1.00  0.00           C
ATOM   2440 HD11 LEU A 740      57.680  59.340  54.650  1.00  0.00           H
ATOM   2441 HD12 LEU A 740      58.880  58.610  53.710  1.00  0.00           H
ATOM   2442 HD13 LEU A 740      59.470  59.300  55.300  1.00  0.00           H
ATOM   2443  CD2 LEU A 740      59.830  56.880  55.890  1.00  0.00           C
ATOM   2444 HD21 LEU A 740      59.830  55.920  56.460  1.00  0.00           H
ATOM   2445 HD22 LEU A 740      60.470  57.670  56.340  1.00  0.00           H
ATOM   2446 HD23 LEU A 740      60.320  56.650  54.910  1.00  0.00           H
ATOM   2447  C   LEU A 740      56.950  56.890  59.000  1.00  0.00           C
ATOM   2448  O   LEU A 740      57.660  57.340  59.860  1.00  0.00           O
ATOM   2449  N   GLU A 741      55.630  56.840  59.130  1.00  0.00           N
ATOM   2450  HN  GLU A 741      55.190  56.550  58.280  1.00  0.00           H
ATOM   2451  CA  GLU A 741      54.920  57.180  60.340  1.00  0.00           C
ATOM   2452  HA  GLU A 741      55.130  58.200  60.650  1.00  0.00           H
ATOM   2453  CB  GLU A 741      53.330  57.240  60.230  1.00  0.00           C
ATOM   2454  HB1 GLU A 741      53.000  56.240  59.860  1.00  0.00           H
ATOM   2455  HB2 GLU A 741      53.060  58.000  59.470  1.00  0.00           H
ATOM   2456  CG  GLU A 741      52.590  57.480  61.520  1.00  0.00           C
ATOM   2457  HG1 GLU A 741      53.040  58.390  61.950  1.00  0.00           H
ATOM   2458  HG2 GLU A 741      52.560  56.690  62.300  1.00  0.00           H
ATOM   2459  CD  GLU A 741      51.130  57.840  61.310  1.00  0.00           C
ATOM   2460  OE1 GLU A 741      50.260  57.090  61.890  1.00  0.00           O
ATOM   2461  OE2 GLU A 741      50.730  58.830  60.690  1.00  0.00           O
ATOM   2462  C   GLU A 741      55.320  56.420  61.630  1.00  0.00           C
ATOM   2463  O   GLU A 741      55.420  56.970  62.760  1.00  0.00           O
ATOM   2464  N   LYS A 742      55.580  55.130  61.490  1.00  0.00           N
ATOM   2465  HN  LYS A 742      55.620  54.780  60.560  1.00  0.00           H
ATOM   2466  CA  LYS A 742      56.000  54.300  62.570  1.00  0.00           C
ATOM   2467  HA  LYS A 742      55.450  54.520  63.470  1.00  0.00           H
ATOM   2468  CB  LYS A 742      55.840  52.820  62.090  1.00  0.00           C
ATOM   2469  HB1 LYS A 742      56.290  52.260  62.940  1.00  0.00           H
ATOM   2470  HB2 LYS A 742      56.590  52.670  61.280  1.00  0.00           H
ATOM   2471  CG  LYS A 742      54.460  52.180  61.800  1.00  0.00           C
ATOM   2472  HG1 LYS A 742      54.540  51.120  61.450  1.00  0.00           H
ATOM   2473  HG2 LYS A 742      54.120  52.830  60.970  1.00  0.00           H
ATOM   2474  CD  LYS A 742      53.330  52.250  62.860  1.00  0.00           C
ATOM   2475  HD1 LYS A 742      52.410  51.700  62.570  1.00  0.00           H
ATOM   2476  HD2 LYS A 742      53.130  53.340  62.900  1.00  0.00           H
ATOM   2477  CE  LYS A 742      53.830  51.870  64.300  1.00  0.00           C
ATOM   2478  HE1 LYS A 742      54.810  52.350  64.500  1.00  0.00           H
ATOM   2479  HE2 LYS A 742      53.800  50.760  64.350  1.00  0.00           H
ATOM   2480  NZ  LYS A 742      52.960  52.430  65.350  1.00  0.00           N
ATOM   2481  HZ1 LYS A 742      52.920  53.460  65.280  1.00  0.00           H
ATOM   2482  HZ2 LYS A 742      53.370  52.250  66.290  1.00  0.00           H
ATOM   2483  HZ3 LYS A 742      51.940  52.210  65.260  1.00  0.00           H
ATOM   2484  C   LYS A 742      57.500  54.530  63.010  1.00  0.00           C
ATOM   2485  O   LYS A 742      57.880  54.170  64.090  1.00  0.00           O
ATOM   2486  N   LEU A 743      58.340  55.250  62.200  1.00  0.00           N
ATOM   2487  HN  LEU A 743      57.900  55.680  61.410  1.00  0.00           H
ATOM   2488  CA  LEU A 743      59.520  55.790  62.680  1.00  0.00           C
ATOM   2489  HA  LEU A 743      60.050  54.970  63.160  1.00  0.00           H
ATOM   2490  CB  LEU A 743      60.340  56.480  61.550  1.00  0.00           C
ATOM   2491  HB1 LEU A 743      61.380  56.710  61.900  1.00  0.00           H
ATOM   2492  HB2 LEU A 743      59.870  57.290  60.970  1.00  0.00           H
ATOM   2493  CG  LEU A 743      60.670  55.610  60.250  1.00  0.00           C
ATOM   2494  HG  LEU A 743      59.760  55.400  59.650  1.00  0.00           H
ATOM   2495  CD1 LEU A 743      61.680  56.370  59.370  1.00  0.00           C
ATOM   2496 HD11 LEU A 743      61.940  55.810  58.440  1.00  0.00           H
ATOM   2497 HD12 LEU A 743      62.640  56.600  59.880  1.00  0.00           H
ATOM   2498 HD13 LEU A 743      61.260  57.340  59.030  1.00  0.00           H
ATOM   2499  CD2 LEU A 743      61.320  54.290  60.750  1.00  0.00           C
ATOM   2500 HD21 LEU A 743      61.850  53.880  59.860  1.00  0.00           H
ATOM   2501 HD22 LEU A 743      60.490  53.690  61.170  1.00  0.00           H
ATOM   2502 HD23 LEU A 743      62.070  54.380  61.560  1.00  0.00           H
ATOM   2503  C   LEU A 743      59.250  56.740  63.770  1.00  0.00           C
ATOM   2504  O   LEU A 743      59.940  56.690  64.790  1.00  0.00           O
ATOM   2505  N   PHE A 744      58.270  57.680  63.650  1.00  0.00           N
ATOM   2506  HN  PHE A 744      57.630  57.620  62.880  1.00  0.00           H
ATOM   2507  CA  PHE A 744      58.040  58.690  64.620  1.00  0.00           C
ATOM   2508  HA  PHE A 744      59.000  59.040  64.990  1.00  0.00           H
ATOM   2509  CB  PHE A 744      57.230  59.740  64.010  1.00  0.00           C
ATOM   2510  HB1 PHE A 744      56.260  59.310  63.690  1.00  0.00           H
ATOM   2511  HB2 PHE A 744      57.700  60.150  63.100  1.00  0.00           H
ATOM   2512  CG  PHE A 744      57.040  60.980  64.840  1.00  0.00           C
ATOM   2513  CD1 PHE A 744      55.750  61.320  65.300  1.00  0.00           C
ATOM   2514  HD1 PHE A 744      54.950  60.620  65.110  1.00  0.00           H
ATOM   2515  CE1 PHE A 744      55.490  62.590  65.870  1.00  0.00           C
ATOM   2516  HE1 PHE A 744      54.460  62.840  66.090  1.00  0.00           H
ATOM   2517  CZ  PHE A 744      56.510  63.490  66.100  1.00  0.00           C
ATOM   2518  HZ  PHE A 744      56.360  64.440  66.590  1.00  0.00           H
ATOM   2519  CD2 PHE A 744      58.060  61.910  64.980  1.00  0.00           C
ATOM   2520  HD2 PHE A 744      59.060  61.690  64.640  1.00  0.00           H
ATOM   2521  CE2 PHE A 744      57.830  63.130  65.690  1.00  0.00           C
ATOM   2522  HE2 PHE A 744      58.650  63.800  65.900  1.00  0.00           H
ATOM   2523  C   PHE A 744      57.420  58.140  65.880  1.00  0.00           C
ATOM   2524  O   PHE A 744      57.770  58.580  66.990  1.00  0.00           O
ATOM   2525  N   ASP A 745      56.500  57.150  65.820  1.00  0.00           N
ATOM   2526  HN  ASP A 745      56.110  56.880  64.930  1.00  0.00           H
ATOM   2527  CA  ASP A 745      56.040  56.340  66.950  1.00  0.00           C
ATOM   2528  HA  ASP A 745      55.530  57.000  67.640  1.00  0.00           H
ATOM   2529  CB  ASP A 745      55.100  55.260  66.380  1.00  0.00           C
ATOM   2530  HB1 ASP A 745      54.950  54.530  67.210  1.00  0.00           H
ATOM   2531  HB2 ASP A 745      55.710  54.790  65.580  1.00  0.00           H
ATOM   2532  CG  ASP A 745      53.860  55.770  65.700  1.00  0.00           C
ATOM   2533  OD1 ASP A 745      53.300  55.050  64.820  1.00  0.00           O
ATOM   2534  OD2 ASP A 745      53.340  56.810  66.060  1.00  0.00           O
ATOM   2535  C   ASP A 745      57.140  55.640  67.780  1.00  0.00           C
ATOM   2536  O   ASP A 745      57.380  55.820  69.000  1.00  0.00           O
ATOM   2537  N   LEU A 746      58.000  54.950  67.060  1.00  0.00           N
ATOM   2538  HN  LEU A 746      57.910  54.710  66.100  1.00  0.00           H
ATOM   2539  CA  LEU A 746      59.240  54.370  67.610  1.00  0.00           C
ATOM   2540  HA  LEU A 746      58.960  53.660  68.380  1.00  0.00           H
ATOM   2541  CB  LEU A 746      60.020  53.670  66.550  1.00  0.00           C
ATOM   2542  HB1 LEU A 746      61.070  53.460  66.830  1.00  0.00           H
ATOM   2543  HB2 LEU A 746      60.030  54.340  65.670  1.00  0.00           H
ATOM   2544  CG  LEU A 746      59.520  52.320  66.140  1.00  0.00           C
ATOM   2545  HG  LEU A 746      58.430  52.320  65.890  1.00  0.00           H
ATOM   2546  CD1 LEU A 746      60.030  51.810  64.780  1.00  0.00           C
ATOM   2547 HD11 LEU A 746      59.840  52.660  64.090  1.00  0.00           H
ATOM   2548 HD12 LEU A 746      59.510  50.850  64.550  1.00  0.00           H
ATOM   2549 HD13 LEU A 746      61.100  51.540  64.910  1.00  0.00           H
ATOM   2550  CD2 LEU A 746      59.810  51.290  67.190  1.00  0.00           C
ATOM   2551 HD21 LEU A 746      59.110  50.440  67.070  1.00  0.00           H
ATOM   2552 HD22 LEU A 746      59.730  51.620  68.250  1.00  0.00           H
ATOM   2553 HD23 LEU A 746      60.840  50.900  67.130  1.00  0.00           H
ATOM   2554  C   LEU A 746      60.050  55.400  68.310  1.00  0.00           C
ATOM   2555  O   LEU A 746      60.570  55.060  69.350  1.00  0.00           O
ATOM   2556  N   GLY A 747      60.230  56.630  67.820  1.00  0.00           N
ATOM   2557  HN  GLY A 747      59.820  56.880  66.950  1.00  0.00           H
ATOM   2558  CA  GLY A 747      60.860  57.660  68.610  1.00  0.00           C
ATOM   2559  HA1 GLY A 747      60.640  58.580  68.100  1.00  0.00           H
ATOM   2560  HA2 GLY A 747      61.890  57.360  68.680  1.00  0.00           H
ATOM   2561  C   GLY A 747      60.310  58.080  69.980  1.00  0.00           C
ATOM   2562  O   GLY A 747      61.080  58.650  70.740  1.00  0.00           O
ATOM   2563  N   GLU A 748      59.090  57.760  70.450  1.00  0.00           N
ATOM   2564  HN  GLU A 748      58.490  57.270  69.830  1.00  0.00           H
ATOM   2565  CA  GLU A 748      58.640  57.910  71.760  1.00  0.00           C
ATOM   2566  HA  GLU A 748      59.330  58.520  72.330  1.00  0.00           H
ATOM   2567  CB  GLU A 748      57.130  58.430  71.800  1.00  0.00           C
ATOM   2568  HB1 GLU A 748      56.970  59.300  71.120  1.00  0.00           H
ATOM   2569  HB2 GLU A 748      57.070  58.950  72.770  1.00  0.00           H
ATOM   2570  CG  GLU A 748      56.060  57.360  71.560  1.00  0.00           C
ATOM   2571  HG1 GLU A 748      56.080  56.480  72.240  1.00  0.00           H
ATOM   2572  HG2 GLU A 748      56.100  57.030  70.500  1.00  0.00           H
ATOM   2573  CD  GLU A 748      54.670  57.940  71.740  1.00  0.00           C
ATOM   2574  OE1 GLU A 748      54.010  58.210  70.730  1.00  0.00           O
ATOM   2575  OE2 GLU A 748      54.340  58.330  72.890  1.00  0.00           O
ATOM   2576  C   GLU A 748      58.640  56.600  72.500  1.00  0.00           C
ATOM   2577  O   GLU A 748      58.440  56.520  73.740  1.00  0.00           O
ATOM   2578  N   THR A 749      58.910  55.540  71.820  1.00  0.00           N
ATOM   2579  HN  THR A 749      59.330  55.650  70.920  1.00  0.00           H
ATOM   2580  CA  THR A 749      58.860  54.250  72.470  1.00  0.00           C
ATOM   2581  HA  THR A 749      58.220  54.330  73.330  1.00  0.00           H
ATOM   2582  CB  THR A 749      58.320  53.060  71.530  1.00  0.00           C
ATOM   2583  HB  THR A 749      59.040  52.900  70.690  1.00  0.00           H
ATOM   2584  OG1 THR A 749      57.100  53.440  70.980  1.00  0.00           O
ATOM   2585  HG1 THR A 749      57.250  54.290  70.540  1.00  0.00           H
ATOM   2586  CG2 THR A 749      58.180  51.760  72.380  1.00  0.00           C
ATOM   2587 HG21 THR A 749      59.050  51.650  73.050  1.00  0.00           H
ATOM   2588 HG22 THR A 749      58.000  50.870  71.730  1.00  0.00           H
ATOM   2589 HG23 THR A 749      57.220  51.760  72.940  1.00  0.00           H
ATOM   2590  C   THR A 749      60.270  53.880  72.870  1.00  0.00           C
ATOM   2591  O   THR A 749      60.560  53.280  73.910  1.00  0.00           O
ATOM   2592  N   TYR A 750      61.250  54.220  72.070  1.00  0.00           N
ATOM   2593  HN  TYR A 750      61.060  54.830  71.300  1.00  0.00           H
ATOM   2594  CA  TYR A 750      62.640  53.820  72.310  1.00  0.00           C
ATOM   2595  HA  TYR A 750      62.710  53.390  73.310  1.00  0.00           H
ATOM   2596  CB  TYR A 750      63.170  52.710  71.320  1.00  0.00           C
ATOM   2597  HB1 TYR A 750      64.210  52.490  71.650  1.00  0.00           H
ATOM   2598  HB2 TYR A 750      63.230  53.030  70.260  1.00  0.00           H
ATOM   2599  CG  TYR A 750      62.280  51.510  71.580  1.00  0.00           C
ATOM   2600  CD1 TYR A 750      62.370  50.770  72.770  1.00  0.00           C
ATOM   2601  HD1 TYR A 750      63.090  51.070  73.510  1.00  0.00           H
ATOM   2602  CE1 TYR A 750      61.570  49.610  72.840  1.00  0.00           C
ATOM   2603  HE1 TYR A 750      61.590  49.040  73.760  1.00  0.00           H
ATOM   2604  CZ  TYR A 750      60.750  49.220  71.860  1.00  0.00           C
ATOM   2605  OH  TYR A 750      59.940  48.160  72.120  1.00  0.00           O
ATOM   2606  HH  TYR A 750      59.390  48.020  71.360  1.00  0.00           H
ATOM   2607  CD2 TYR A 750      61.460  51.060  70.560  1.00  0.00           C
ATOM   2608  HD2 TYR A 750      61.590  51.540  69.610  1.00  0.00           H
ATOM   2609  CE2 TYR A 750      60.760  49.880  70.700  1.00  0.00           C
ATOM   2610  HE2 TYR A 750      60.130  49.520  69.900  1.00  0.00           H
ATOM   2611  C   TYR A 750      63.560  55.100  72.240  1.00  0.00           C
ATOM   2612  O   TYR A 750      63.300  56.080  71.500  1.00  0.00           O
ATOM   2613  N   ALA A 751      64.580  55.100  73.100  1.00  0.00           N
ATOM   2614  HN  ALA A 751      64.740  54.400  73.800  1.00  0.00           H
ATOM   2615  CA  ALA A 751      65.680  55.980  73.080  1.00  0.00           C
ATOM   2616  HA  ALA A 751      65.240  56.970  73.150  1.00  0.00           H
ATOM   2617  CB  ALA A 751      66.530  55.860  74.320  1.00  0.00           C
ATOM   2618  HB1 ALA A 751      67.100  54.900  74.420  1.00  0.00           H
ATOM   2619  HB2 ALA A 751      65.820  55.790  75.180  1.00  0.00           H
ATOM   2620  HB3 ALA A 751      67.200  56.740  74.380  1.00  0.00           H
ATOM   2621  C   ALA A 751      66.580  56.040  71.830  1.00  0.00           C
ATOM   2622  O   ALA A 751      66.840  54.970  71.250  1.00  0.00           O
ATOM   2623  N   PHE A 752      67.220  57.170  71.470  1.00  0.00           N
ATOM   2624  HN  PHE A 752      67.170  57.890  72.150  1.00  0.00           H
ATOM   2625  CA  PHE A 752      68.110  57.340  70.320  1.00  0.00           C
ATOM   2626  HA  PHE A 752      68.120  56.420  69.740  1.00  0.00           H
ATOM   2627  CB  PHE A 752      67.580  58.430  69.480  1.00  0.00           C
ATOM   2628  HB1 PHE A 752      67.360  59.360  70.040  1.00  0.00           H
ATOM   2629  HB2 PHE A 752      66.550  58.200  69.110  1.00  0.00           H
ATOM   2630  CG  PHE A 752      68.370  58.710  68.160  1.00  0.00           C
ATOM   2631  CD1 PHE A 752      69.130  59.900  68.100  1.00  0.00           C
ATOM   2632  HD1 PHE A 752      69.130  60.620  68.910  1.00  0.00           H
ATOM   2633  CE1 PHE A 752      69.810  60.190  66.890  1.00  0.00           C
ATOM   2634  HE1 PHE A 752      70.310  61.140  66.770  1.00  0.00           H
ATOM   2635  CZ  PHE A 752      69.650  59.430  65.780  1.00  0.00           C
ATOM   2636  HZ  PHE A 752      70.070  59.680  64.820  1.00  0.00           H
ATOM   2637  CD2 PHE A 752      68.400  57.790  67.100  1.00  0.00           C
ATOM   2638  HD2 PHE A 752      67.800  56.910  67.270  1.00  0.00           H
ATOM   2639  CE2 PHE A 752      69.050  58.170  65.880  1.00  0.00           C
ATOM   2640  HE2 PHE A 752      69.140  57.470  65.070  1.00  0.00           H
ATOM   2641  C   PHE A 752      69.500  57.620  70.830  1.00  0.00           C
ATOM   2642  O   PHE A 752      69.650  58.550  71.570  1.00  0.00           O
ATOM   2643  N   PRO A 822      70.580  56.910  70.540  1.00  0.00           N
ATOM   2644  CD  PRO A 822      71.950  57.330  70.970  1.00  0.00           C
ATOM   2645  HD1 PRO A 822      72.050  56.950  72.010  1.00  0.00           H
ATOM   2646  HD2 PRO A 822      72.130  58.420  70.930  1.00  0.00           H
ATOM   2647  CA  PRO A 822      70.640  55.870  69.520  1.00  0.00           C
ATOM   2648  HA  PRO A 822      70.200  56.290  68.610  1.00  0.00           H
ATOM   2649  CB  PRO A 822      72.160  55.600  69.200  1.00  0.00           C
ATOM   2650  HB1 PRO A 822      72.300  55.610  68.100  1.00  0.00           H
ATOM   2651  HB2 PRO A 822      72.440  54.600  69.610  1.00  0.00           H
ATOM   2652  CG  PRO A 822      72.930  56.720  69.970  1.00  0.00           C
ATOM   2653  HG1 PRO A 822      73.820  56.340  70.520  1.00  0.00           H
ATOM   2654  HG2 PRO A 822      73.390  57.420  69.240  1.00  0.00           H
ATOM   2655  C   PRO A 822      69.890  54.570  69.890  1.00  0.00           C
ATOM   2656  O   PRO A 822      69.110  54.090  69.110  1.00  0.00           O
ATOM   2657  N   ASP A 823      70.310  53.980  71.030  1.00  0.00           N
ATOM   2658  HN  ASP A 823      70.920  54.450  71.660  1.00  0.00           H
ATOM   2659  CA  ASP A 823      69.910  52.730  71.600  1.00  0.00           C
ATOM   2660  HA  ASP A 823      70.810  52.200  71.870  1.00  0.00           H
ATOM   2661  CB  ASP A 823      69.070  53.030  72.890  1.00  0.00           C
ATOM   2662  HB1 ASP A 823      68.120  53.560  72.710  1.00  0.00           H
ATOM   2663  HB2 ASP A 823      69.670  53.720  73.520  1.00  0.00           H
ATOM   2664  CG  ASP A 823      68.830  51.810  73.720  1.00  0.00           C
ATOM   2665  OD1 ASP A 823      69.750  50.940  73.850  1.00  0.00           O
ATOM   2666  OD2 ASP A 823      67.770  51.650  74.390  1.00  0.00           O
ATOM   2667  C   ASP A 823      69.300  51.700  70.620  1.00  0.00           C
ATOM   2668  O   ASP A 823      69.860  51.420  69.550  1.00  0.00           O
ATOM   2669  N   VAL A 824      68.080  51.190  70.900  1.00  0.00           N
ATOM   2670  HN  VAL A 824      67.710  51.290  71.830  1.00  0.00           H
ATOM   2671  CA  VAL A 824      67.210  50.440  70.040  1.00  0.00           C
ATOM   2672  HA  VAL A 824      67.810  49.650  69.610  1.00  0.00           H
ATOM   2673  CB  VAL A 824      66.060  49.890  70.780  1.00  0.00           C
ATOM   2674  HB  VAL A 824      65.440  50.660  71.280  1.00  0.00           H
ATOM   2675  CG1 VAL A 824      65.110  49.000  69.920  1.00  0.00           C
ATOM   2676 HG11 VAL A 824      64.800  49.660  69.080  1.00  0.00           H
ATOM   2677 HG12 VAL A 824      64.200  48.620  70.420  1.00  0.00           H
ATOM   2678 HG13 VAL A 824      65.630  48.120  69.500  1.00  0.00           H
ATOM   2679  CG2 VAL A 824      66.720  49.140  71.970  1.00  0.00           C
ATOM   2680 HG21 VAL A 824      65.980  48.530  72.540  1.00  0.00           H
ATOM   2681 HG22 VAL A 824      67.350  49.720  72.680  1.00  0.00           H
ATOM   2682 HG23 VAL A 824      67.350  48.300  71.590  1.00  0.00           H
ATOM   2683  C   VAL A 824      66.770  51.270  68.810  1.00  0.00           C
ATOM   2684  O   VAL A 824      66.630  50.750  67.690  1.00  0.00           O
ATOM   2685  N   LEU A 825      66.530  52.580  68.980  1.00  0.00           N
ATOM   2686  HN  LEU A 825      66.500  52.800  69.950  1.00  0.00           H
ATOM   2687  CA  LEU A 825      65.900  53.410  67.910  1.00  0.00           C
ATOM   2688  HA  LEU A 825      64.940  52.990  67.630  1.00  0.00           H
ATOM   2689  CB  LEU A 825      65.640  54.840  68.210  1.00  0.00           C
ATOM   2690  HB1 LEU A 825      66.620  55.360  68.310  1.00  0.00           H
ATOM   2691  HB2 LEU A 825      65.130  54.920  69.190  1.00  0.00           H
ATOM   2692  CG  LEU A 825      64.840  55.590  67.160  1.00  0.00           C
ATOM   2693  HG  LEU A 825      65.310  55.620  66.140  1.00  0.00           H
ATOM   2694  CD1 LEU A 825      63.470  54.900  66.960  1.00  0.00           C
ATOM   2695 HD11 LEU A 825      63.020  54.440  67.870  1.00  0.00           H
ATOM   2696 HD12 LEU A 825      63.600  54.050  66.250  1.00  0.00           H
ATOM   2697 HD13 LEU A 825      62.750  55.610  66.500  1.00  0.00           H
ATOM   2698  CD2 LEU A 825      64.470  57.010  67.590  1.00  0.00           C
ATOM   2699 HD21 LEU A 825      64.140  57.160  68.640  1.00  0.00           H
ATOM   2700 HD22 LEU A 825      63.770  57.470  66.850  1.00  0.00           H
ATOM   2701 HD23 LEU A 825      65.400  57.610  67.490  1.00  0.00           H
ATOM   2702  C   LEU A 825      66.700  53.340  66.610  1.00  0.00           C
ATOM   2703  O   LEU A 825      66.120  53.000  65.560  1.00  0.00           O
ATOM   2704  N   PHE A 826      68.050  53.590  66.590  1.00  0.00           N
ATOM   2705  HN  PHE A 826      68.470  53.790  67.470  1.00  0.00           H
ATOM   2706  CA  PHE A 826      68.910  53.620  65.370  1.00  0.00           C
ATOM   2707  HA  PHE A 826      68.500  54.320  64.670  1.00  0.00           H
ATOM   2708  CB  PHE A 826      70.330  53.980  65.800  1.00  0.00           C
ATOM   2709  HB1 PHE A 826      70.680  53.170  66.490  1.00  0.00           H
ATOM   2710  HB2 PHE A 826      70.360  54.900  66.430  1.00  0.00           H
ATOM   2711  CG  PHE A 826      71.320  54.080  64.700  1.00  0.00           C
ATOM   2712  CD1 PHE A 826      71.520  55.380  64.160  1.00  0.00           C
ATOM   2713  HD1 PHE A 826      70.920  56.210  64.530  1.00  0.00           H
ATOM   2714  CE1 PHE A 826      72.380  55.520  63.040  1.00  0.00           C
ATOM   2715  HE1 PHE A 826      72.380  56.500  62.580  1.00  0.00           H
ATOM   2716  CZ  PHE A 826      73.000  54.420  62.510  1.00  0.00           C
ATOM   2717  HZ  PHE A 826      73.590  54.470  61.600  1.00  0.00           H
ATOM   2718  CD2 PHE A 826      72.050  53.030  64.210  1.00  0.00           C
ATOM   2719  HD2 PHE A 826      71.960  52.040  64.620  1.00  0.00           H
ATOM   2720  CE2 PHE A 826      72.930  53.200  63.200  1.00  0.00           C
ATOM   2721  HE2 PHE A 826      73.490  52.340  62.830  1.00  0.00           H
ATOM   2722  C   PHE A 826      68.860  52.320  64.680  1.00  0.00           C
ATOM   2723  O   PHE A 826      68.700  52.310  63.430  1.00  0.00           O
ATOM   2724  N   TRP A 827      68.900  51.200  65.420  1.00  0.00           N
ATOM   2725  HN  TRP A 827      69.090  51.320  66.400  1.00  0.00           H
ATOM   2726  CA  TRP A 827      68.860  49.820  64.860  1.00  0.00           C
ATOM   2727  HA  TRP A 827      69.590  49.880  64.050  1.00  0.00           H
ATOM   2728  CB  TRP A 827      69.320  48.710  65.860  1.00  0.00           C
ATOM   2729  HB1 TRP A 827      69.090  47.680  65.510  1.00  0.00           H
ATOM   2730  HB2 TRP A 827      68.820  48.940  66.830  1.00  0.00           H
ATOM   2731  CG  TRP A 827      70.840  48.970  66.030  1.00  0.00           C
ATOM   2732  CD1 TRP A 827      71.450  49.590  67.140  1.00  0.00           C
ATOM   2733  HD1 TRP A 827      70.970  49.960  68.030  1.00  0.00           H
ATOM   2734  NE1 TRP A 827      72.750  49.910  66.760  1.00  0.00           N
ATOM   2735  HE1 TRP A 827      73.370  50.440  67.300  1.00  0.00           H
ATOM   2736  CE2 TRP A 827      72.950  49.640  65.450  1.00  0.00           C
ATOM   2737  CD2 TRP A 827      71.830  48.950  64.950  1.00  0.00           C
ATOM   2738  CE3 TRP A 827      71.840  48.500  63.620  1.00  0.00           C
ATOM   2739  HE3 TRP A 827      70.900  48.140  63.210  1.00  0.00           H
ATOM   2740  CZ3 TRP A 827      72.930  48.890  62.790  1.00  0.00           C
ATOM   2741  HZ3 TRP A 827      72.810  48.690  61.740  1.00  0.00           H
ATOM   2742  CZ2 TRP A 827      74.050  49.890  64.650  1.00  0.00           C
ATOM   2743  HZ2 TRP A 827      74.840  50.430  65.170  1.00  0.00           H
ATOM   2744  CH2 TRP A 827      74.000  49.600  63.270  1.00  0.00           C
ATOM   2745  HH2 TRP A 827      74.790  49.890  62.580  1.00  0.00           H
ATOM   2746  C   TRP A 827      67.530  49.600  64.220  1.00  0.00           C
ATOM   2747  O   TRP A 827      67.530  48.970  63.150  1.00  0.00           O
ATOM   2748  N   CYS A 828      66.390  50.170  64.670  1.00  0.00           N
ATOM   2749  HN  CYS A 828      66.330  50.600  65.570  1.00  0.00           H
ATOM   2750  CA  CYS A 828      65.100  50.110  63.990  1.00  0.00           C
ATOM   2751  HA  CYS A 828      64.980  49.060  63.750  1.00  0.00           H
ATOM   2752  CB  CYS A 828      63.940  50.640  64.870  1.00  0.00           C
ATOM   2753  HB1 CYS A 828      62.960  50.650  64.350  1.00  0.00           H
ATOM   2754  HB2 CYS A 828      64.140  51.700  65.140  1.00  0.00           H
ATOM   2755  SG  CYS A 828      63.740  49.750  66.430  1.00  0.00           S
ATOM   2756  HG1 CYS A 828      64.960  49.220  66.430  1.00  0.00           H
ATOM   2757  C   CYS A 828      65.000  50.850  62.710  1.00  0.00           C
ATOM   2758  O   CYS A 828      64.490  50.410  61.670  1.00  0.00           O
ATOM   2759  N   VAL A 829      65.480  52.060  62.690  1.00  0.00           N
ATOM   2760  HN  VAL A 829      65.810  52.510  63.530  1.00  0.00           H
ATOM   2761  CA  VAL A 829      65.620  52.880  61.410  1.00  0.00           C
ATOM   2762  HA  VAL A 829      64.650  52.920  60.950  1.00  0.00           H
ATOM   2763  CB  VAL A 829      65.880  54.380  61.670  1.00  0.00           C
ATOM   2764  HB  VAL A 829      66.940  54.560  61.950  1.00  0.00           H
ATOM   2765  CG1 VAL A 829      65.610  55.270  60.430  1.00  0.00           C
ATOM   2766 HG11 VAL A 829      66.520  55.170  59.790  1.00  0.00           H
ATOM   2767 HG12 VAL A 829      65.680  56.320  60.770  1.00  0.00           H
ATOM   2768 HG13 VAL A 829      64.670  54.910  59.980  1.00  0.00           H
ATOM   2769  CG2 VAL A 829      64.900  54.990  62.750  1.00  0.00           C
ATOM   2770 HG21 VAL A 829      63.880  54.570  62.690  1.00  0.00           H
ATOM   2771 HG22 VAL A 829      64.900  56.090  62.650  1.00  0.00           H
ATOM   2772 HG23 VAL A 829      65.300  54.590  63.710  1.00  0.00           H
ATOM   2773  C   VAL A 829      66.510  52.320  60.320  1.00  0.00           C
ATOM   2774  O   VAL A 829      66.170  52.320  59.160  1.00  0.00           O
ATOM   2775  N   ILE A 830      67.740  51.900  60.710  1.00  0.00           N
ATOM   2776  HN  ILE A 830      68.110  51.920  61.640  1.00  0.00           H
ATOM   2777  CA  ILE A 830      68.640  51.280  59.780  1.00  0.00           C
ATOM   2778  HA  ILE A 830      68.660  51.980  58.950  1.00  0.00           H
ATOM   2779  CB  ILE A 830      70.100  51.310  60.190  1.00  0.00           C
ATOM   2780  HB  ILE A 830      70.310  52.290  60.660  1.00  0.00           H
ATOM   2781  CG2 ILE A 830      70.260  50.250  61.300  1.00  0.00           C
ATOM   2782 HG21 ILE A 830      69.460  50.360  62.060  1.00  0.00           H
ATOM   2783 HG22 ILE A 830      71.210  50.420  61.860  1.00  0.00           H
ATOM   2784 HG23 ILE A 830      70.210  49.200  60.950  1.00  0.00           H
ATOM   2785  CG1 ILE A 830      71.000  51.130  58.940  1.00  0.00           C
ATOM   2786 HG11 ILE A 830      70.350  51.380  58.080  1.00  0.00           H
ATOM   2787 HG12 ILE A 830      71.140  50.040  58.820  1.00  0.00           H
ATOM   2788  CD  ILE A 830      72.350  51.880  59.010  1.00  0.00           C
ATOM   2789  HD1 ILE A 830      71.990  52.920  59.110  1.00  0.00           H
ATOM   2790  HD2 ILE A 830      72.860  51.740  58.030  1.00  0.00           H
ATOM   2791  HD3 ILE A 830      73.000  51.480  59.810  1.00  0.00           H
ATOM   2792  C   ILE A 830      68.180  49.940  59.210  1.00  0.00           C
ATOM   2793  O   ILE A 830      68.530  49.570  58.120  1.00  0.00           O
ATOM   2794  N   LEU A 831      67.550  49.080  60.000  1.00  0.00           N
ATOM   2795  HN  LEU A 831      67.560  49.170  60.980  1.00  0.00           H
ATOM   2796  CA  LEU A 831      66.980  47.830  59.590  1.00  0.00           C
ATOM   2797  HA  LEU A 831      67.730  47.170  59.150  1.00  0.00           H
ATOM   2798  CB  LEU A 831      66.320  47.130  60.850  1.00  0.00           C
ATOM   2799  HB1 LEU A 831      65.560  47.810  61.290  1.00  0.00           H
ATOM   2800  HB2 LEU A 831      67.100  47.030  61.640  1.00  0.00           H
ATOM   2801  CG  LEU A 831      65.760  45.760  60.700  1.00  0.00           C
ATOM   2802  HG  LEU A 831      64.830  45.790  60.110  1.00  0.00           H
ATOM   2803  CD1 LEU A 831      66.830  44.820  60.140  1.00  0.00           C
ATOM   2804 HD11 LEU A 831      66.620  43.720  60.200  1.00  0.00           H
ATOM   2805 HD12 LEU A 831      67.780  44.990  60.670  1.00  0.00           H
ATOM   2806 HD13 LEU A 831      66.970  44.990  59.050  1.00  0.00           H
ATOM   2807  CD2 LEU A 831      65.370  45.240  62.080  1.00  0.00           C
ATOM   2808 HD21 LEU A 831      64.980  44.200  62.020  1.00  0.00           H
ATOM   2809 HD22 LEU A 831      64.620  45.920  62.540  1.00  0.00           H
ATOM   2810 HD23 LEU A 831      66.270  45.130  62.730  1.00  0.00           H
ATOM   2811  C   LEU A 831      65.830  47.970  58.520  1.00  0.00           C
ATOM   2812  O   LEU A 831      65.720  47.190  57.590  1.00  0.00           O
ATOM   2813  N   PHE A 832      64.920  48.940  58.770  1.00  0.00           N
ATOM   2814  HN  PHE A 832      64.930  49.420  59.640  1.00  0.00           H
ATOM   2815  CA  PHE A 832      63.780  49.330  58.000  1.00  0.00           C
ATOM   2816  HA  PHE A 832      63.270  48.410  57.710  1.00  0.00           H
ATOM   2817  CB  PHE A 832      63.090  50.470  58.880  1.00  0.00           C
ATOM   2818  HB1 PHE A 832      63.730  51.340  59.160  1.00  0.00           H
ATOM   2819  HB2 PHE A 832      62.660  50.020  59.790  1.00  0.00           H
ATOM   2820  CG  PHE A 832      61.970  51.150  58.040  1.00  0.00           C
ATOM   2821  CD1 PHE A 832      62.100  52.460  57.550  1.00  0.00           C
ATOM   2822  HD1 PHE A 832      63.110  52.850  57.620  1.00  0.00           H
ATOM   2823  CE1 PHE A 832      61.080  53.120  56.800  1.00  0.00           C
ATOM   2824  HE1 PHE A 832      61.180  54.170  56.530  1.00  0.00           H
ATOM   2825  CZ  PHE A 832      59.850  52.440  56.660  1.00  0.00           C
ATOM   2826  HZ  PHE A 832      59.060  52.870  56.050  1.00  0.00           H
ATOM   2827  CD2 PHE A 832      60.750  50.500  57.830  1.00  0.00           C
ATOM   2828  HD2 PHE A 832      60.590  49.520  58.250  1.00  0.00           H
ATOM   2829  CE2 PHE A 832      59.710  51.150  57.110  1.00  0.00           C
ATOM   2830  HE2 PHE A 832      58.750  50.690  56.930  1.00  0.00           H
ATOM   2831  C   PHE A 832      64.240  49.820  56.630  1.00  0.00           C
ATOM   2832  O   PHE A 832      63.800  49.360  55.590  1.00  0.00           O
ATOM   2833  N   PHE A 833      65.150  50.800  56.540  1.00  0.00           N
ATOM   2834  HN  PHE A 833      65.640  51.280  57.260  1.00  0.00           H
ATOM   2835  CA  PHE A 833      65.730  51.200  55.260  1.00  0.00           C
ATOM   2836  HA  PHE A 833      64.900  51.240  54.570  1.00  0.00           H
ATOM   2837  CB  PHE A 833      66.450  52.540  55.520  1.00  0.00           C
ATOM   2838  HB1 PHE A 833      67.010  52.840  54.620  1.00  0.00           H
ATOM   2839  HB2 PHE A 833      67.200  52.490  56.350  1.00  0.00           H
ATOM   2840  CG  PHE A 833      65.480  53.660  55.830  1.00  0.00           C
ATOM   2841  CD1 PHE A 833      64.330  53.800  54.980  1.00  0.00           C
ATOM   2842  HD1 PHE A 833      64.090  53.100  54.190  1.00  0.00           H
ATOM   2843  CE1 PHE A 833      63.450  54.900  55.190  1.00  0.00           C
ATOM   2844  HE1 PHE A 833      62.660  55.060  54.470  1.00  0.00           H
ATOM   2845  CZ  PHE A 833      63.760  55.870  56.180  1.00  0.00           C
ATOM   2846  HZ  PHE A 833      63.120  56.720  56.370  1.00  0.00           H
ATOM   2847  CD2 PHE A 833      65.650  54.590  56.860  1.00  0.00           C
ATOM   2848  HD2 PHE A 833      66.500  54.530  57.520  1.00  0.00           H
ATOM   2849  CE2 PHE A 833      64.860  55.680  57.010  1.00  0.00           C
ATOM   2850  HE2 PHE A 833      65.020  56.370  57.830  1.00  0.00           H
ATOM   2851  C   PHE A 833      66.810  50.370  54.560  1.00  0.00           C
ATOM   2852  O   PHE A 833      66.960  50.410  53.360  1.00  0.00           O
ATOM   2853  N   THR A 834      67.570  49.520  55.320  1.00  0.00           N
ATOM   2854  HN  THR A 834      67.430  49.540  56.310  1.00  0.00           H
ATOM   2855  CA  THR A 834      68.300  48.450  54.660  1.00  0.00           C
ATOM   2856  HA  THR A 834      68.670  48.810  53.720  1.00  0.00           H
ATOM   2857  CB  THR A 834      69.500  47.860  55.380  1.00  0.00           C
ATOM   2858  HB  THR A 834      69.920  47.020  54.780  1.00  0.00           H
ATOM   2859  OG1 THR A 834      69.120  47.390  56.680  1.00  0.00           O
ATOM   2860  HG1 THR A 834      68.950  48.150  57.250  1.00  0.00           H
ATOM   2861  CG2 THR A 834      70.620  48.910  55.610  1.00  0.00           C
ATOM   2862 HG21 THR A 834      70.900  49.350  54.630  1.00  0.00           H
ATOM   2863 HG22 THR A 834      71.520  48.420  56.050  1.00  0.00           H
ATOM   2864 HG23 THR A 834      70.240  49.710  56.280  1.00  0.00           H
ATOM   2865  C   THR A 834      67.420  47.330  54.210  1.00  0.00           C
ATOM   2866  O   THR A 834      67.760  46.860  53.150  1.00  0.00           O
ATOM   2867  N   THR A 835      66.240  47.030  54.760  1.00  0.00           N
ATOM   2868  HN  THR A 835      66.020  47.370  55.680  1.00  0.00           H
ATOM   2869  CA  THR A 835      65.220  46.030  54.200  1.00  0.00           C
ATOM   2870  HA  THR A 835      65.830  45.160  54.010  1.00  0.00           H
ATOM   2871  CB  THR A 835      64.140  45.690  55.120  1.00  0.00           C
ATOM   2872  HB  THR A 835      63.630  46.640  55.390  1.00  0.00           H
ATOM   2873  OG1 THR A 835      64.660  45.120  56.350  1.00  0.00           O
ATOM   2874  HG1 THR A 835      65.070  45.850  56.840  1.00  0.00           H
ATOM   2875  CG2 THR A 835      63.080  44.760  54.680  1.00  0.00           C
ATOM   2876 HG21 THR A 835      63.440  43.710  54.590  1.00  0.00           H
ATOM   2877 HG22 THR A 835      62.540  44.980  53.730  1.00  0.00           H
ATOM   2878 HG23 THR A 835      62.310  44.760  55.490  1.00  0.00           H
ATOM   2879  C   THR A 835      64.600  46.520  52.890  1.00  0.00           C
ATOM   2880  O   THR A 835      64.430  45.770  51.960  1.00  0.00           O
ATOM   2881  N   PHE A 836      64.200  47.770  52.840  1.00  0.00           N
ATOM   2882  HN  PHE A 836      64.240  48.300  53.670  1.00  0.00           H
ATOM   2883  CA  PHE A 836      63.860  48.490  51.620  1.00  0.00           C
ATOM   2884  HA  PHE A 836      63.120  47.880  51.140  1.00  0.00           H
ATOM   2885  CB  PHE A 836      63.160  49.840  51.940  1.00  0.00           C
ATOM   2886  HB1 PHE A 836      63.780  50.320  52.740  1.00  0.00           H
ATOM   2887  HB2 PHE A 836      62.130  49.630  52.310  1.00  0.00           H
ATOM   2888  CG  PHE A 836      63.080  50.800  50.750  1.00  0.00           C
ATOM   2889  CD1 PHE A 836      62.120  50.570  49.740  1.00  0.00           C
ATOM   2890  HD1 PHE A 836      61.470  49.700  49.820  1.00  0.00           H
ATOM   2891  CE1 PHE A 836      62.070  51.500  48.700  1.00  0.00           C
ATOM   2892  HE1 PHE A 836      61.400  51.330  47.870  1.00  0.00           H
ATOM   2893  CZ  PHE A 836      63.170  52.450  48.520  1.00  0.00           C
ATOM   2894  HZ  PHE A 836      63.290  53.110  47.670  1.00  0.00           H
ATOM   2895  CD2 PHE A 836      64.020  51.890  50.650  1.00  0.00           C
ATOM   2896  HD2 PHE A 836      64.780  51.900  51.430  1.00  0.00           H
ATOM   2897  CE2 PHE A 836      64.050  52.740  49.550  1.00  0.00           C
ATOM   2898  HE2 PHE A 836      64.700  53.590  49.360  1.00  0.00           H
ATOM   2899  C   PHE A 836      65.040  48.550  50.650  1.00  0.00           C
ATOM   2900  O   PHE A 836      64.910  48.180  49.460  1.00  0.00           O
ATOM   2901  N   PHE A 837      66.270  48.920  51.110  1.00  0.00           N
ATOM   2902  HN  PHE A 837      66.420  49.460  51.930  1.00  0.00           H
ATOM   2903  CA  PHE A 837      67.430  48.940  50.240  1.00  0.00           C
ATOM   2904  HA  PHE A 837      66.980  49.360  49.340  1.00  0.00           H
ATOM   2905  CB  PHE A 837      68.540  49.920  50.740  1.00  0.00           C
ATOM   2906  HB1 PHE A 837      68.790  49.610  51.780  1.00  0.00           H
ATOM   2907  HB2 PHE A 837      68.160  50.960  50.850  1.00  0.00           H
ATOM   2908  CG  PHE A 837      69.720  49.980  49.740  1.00  0.00           C
ATOM   2909  CD1 PHE A 837      71.100  49.490  50.100  1.00  0.00           C
ATOM   2910  HD1 PHE A 837      71.200  49.120  51.110  1.00  0.00           H
ATOM   2911  CE1 PHE A 837      72.080  49.560  49.140  1.00  0.00           C
ATOM   2912  HE1 PHE A 837      73.050  49.120  49.340  1.00  0.00           H
ATOM   2913  CZ  PHE A 837      71.820  50.160  47.860  1.00  0.00           C
ATOM   2914  HZ  PHE A 837      72.680  50.310  47.220  1.00  0.00           H
ATOM   2915  CD2 PHE A 837      69.550  50.680  48.570  1.00  0.00           C
ATOM   2916  HD2 PHE A 837      68.640  51.210  48.300  1.00  0.00           H
ATOM   2917  CE2 PHE A 837      70.580  50.830  47.650  1.00  0.00           C
ATOM   2918  HE2 PHE A 837      70.360  51.400  46.760  1.00  0.00           H
ATOM   2919  C   PHE A 837      67.920  47.570  49.720  1.00  0.00           C
ATOM   2920  O   PHE A 837      68.200  47.440  48.500  1.00  0.00           O
ATOM   2921  N   LEU A 838      68.050  46.540  50.540  1.00  0.00           N
ATOM   2922  HN  LEU A 838      67.900  46.690  51.520  1.00  0.00           H
ATOM   2923  CA  LEU A 838      68.310  45.230  50.000  1.00  0.00           C
ATOM   2924  HA  LEU A 838      69.200  45.330  49.380  1.00  0.00           H
ATOM   2925  CB  LEU A 838      68.620  44.390  51.240  1.00  0.00           C
ATOM   2926  HB1 LEU A 838      67.670  44.400  51.830  1.00  0.00           H
ATOM   2927  HB2 LEU A 838      69.470  44.870  51.780  1.00  0.00           H
ATOM   2928  CG  LEU A 838      69.140  42.980  51.000  1.00  0.00           C
ATOM   2929  HG  LEU A 838      68.270  42.360  50.660  1.00  0.00           H
ATOM   2930  CD1 LEU A 838      70.140  42.820  49.890  1.00  0.00           C
ATOM   2931 HD11 LEU A 838      70.630  41.820  49.980  1.00  0.00           H
ATOM   2932 HD12 LEU A 838      71.030  43.480  49.940  1.00  0.00           H
ATOM   2933 HD13 LEU A 838      69.610  43.020  48.940  1.00  0.00           H
ATOM   2934  CD2 LEU A 838      69.790  42.450  52.310  1.00  0.00           C
ATOM   2935 HD21 LEU A 838      70.250  41.480  52.040  1.00  0.00           H
ATOM   2936 HD22 LEU A 838      68.960  42.240  53.020  1.00  0.00           H
ATOM   2937 HD23 LEU A 838      70.520  43.130  52.790  1.00  0.00           H
ATOM   2938  C   LEU A 838      67.230  44.600  49.050  1.00  0.00           C
ATOM   2939  O   LEU A 838      67.610  44.100  48.030  1.00  0.00           O
ATOM   2940  N   SER A 839      65.940  44.610  49.400  1.00  0.00           N
ATOM   2941  HN  SER A 839      65.610  45.110  50.200  1.00  0.00           H
ATOM   2942  CA  SER A 839      64.930  44.170  48.500  1.00  0.00           C
ATOM   2943  HA  SER A 839      65.130  43.150  48.190  1.00  0.00           H
ATOM   2944  CB  SER A 839      63.500  44.000  49.100  1.00  0.00           C
ATOM   2945  HB1 SER A 839      63.580  43.150  49.810  1.00  0.00           H
ATOM   2946  HB2 SER A 839      62.900  43.810  48.180  1.00  0.00           H
ATOM   2947  OG  SER A 839      63.050  45.180  49.720  1.00  0.00           O
ATOM   2948  HG1 SER A 839      63.290  45.220  50.650  1.00  0.00           H
ATOM   2949  C   SER A 839      64.780  44.950  47.160  1.00  0.00           C
ATOM   2950  O   SER A 839      64.770  44.290  46.110  1.00  0.00           O
ATOM   2951  N   SER A 840      64.750  46.330  47.190  1.00  0.00           N
ATOM   2952  HN  SER A 840      64.780  46.790  48.070  1.00  0.00           H
ATOM   2953  CA  SER A 840      64.770  47.130  46.010  1.00  0.00           C
ATOM   2954  HA  SER A 840      63.910  46.800  45.450  1.00  0.00           H
ATOM   2955  CB  SER A 840      64.680  48.680  46.290  1.00  0.00           C
ATOM   2956  HB1 SER A 840      63.750  48.900  46.850  1.00  0.00           H
ATOM   2957  HB2 SER A 840      64.620  49.360  45.410  1.00  0.00           H
ATOM   2958  OG  SER A 840      65.760  49.150  47.130  1.00  0.00           O
ATOM   2959  HG1 SER A 840      65.520  49.010  48.050  1.00  0.00           H
ATOM   2960  C   SER A 840      65.900  46.860  45.100  1.00  0.00           C
ATOM   2961  O   SER A 840      65.640  46.740  43.910  1.00  0.00           O
ATOM   2962  N   PHE A 841      67.150  46.690  45.580  1.00  0.00           N
ATOM   2963  HN  PHE A 841      67.310  46.890  46.540  1.00  0.00           H
ATOM   2964  CA  PHE A 841      68.370  46.340  44.790  1.00  0.00           C
ATOM   2965  HA  PHE A 841      68.440  47.110  44.050  1.00  0.00           H
ATOM   2966  CB  PHE A 841      69.520  46.440  45.810  1.00  0.00           C
ATOM   2967  HB1 PHE A 841      69.410  45.670  46.600  1.00  0.00           H
ATOM   2968  HB2 PHE A 841      69.480  47.370  46.410  1.00  0.00           H
ATOM   2969  CG  PHE A 841      70.900  46.300  45.220  1.00  0.00           C
ATOM   2970  CD1 PHE A 841      71.640  45.120  45.220  1.00  0.00           C
ATOM   2971  HD1 PHE A 841      71.270  44.290  45.800  1.00  0.00           H
ATOM   2972  CE1 PHE A 841      72.830  44.980  44.420  1.00  0.00           C
ATOM   2973  HE1 PHE A 841      73.480  44.120  44.480  1.00  0.00           H
ATOM   2974  CZ  PHE A 841      73.350  46.080  43.790  1.00  0.00           C
ATOM   2975  HZ  PHE A 841      74.240  45.990  43.200  1.00  0.00           H
ATOM   2976  CD2 PHE A 841      71.420  47.410  44.490  1.00  0.00           C
ATOM   2977  HD2 PHE A 841      70.790  48.280  44.380  1.00  0.00           H
ATOM   2978  CE2 PHE A 841      72.600  47.280  43.740  1.00  0.00           C
ATOM   2979  HE2 PHE A 841      72.880  48.130  43.130  1.00  0.00           H
ATOM   2980  C   PHE A 841      68.250  44.990  44.240  1.00  0.00           C
ATOM   2981  O   PHE A 841      68.550  44.820  43.060  1.00  0.00           O
ATOM   2982  N   LEU A 842      67.830  43.920  44.980  1.00  0.00           N
ATOM   2983  HN  LEU A 842      67.940  44.020  45.970  1.00  0.00           H
ATOM   2984  CA  LEU A 842      67.480  42.610  44.450  1.00  0.00           C
ATOM   2985  HA  LEU A 842      68.340  42.150  43.990  1.00  0.00           H
ATOM   2986  CB  LEU A 842      67.020  41.700  45.610  1.00  0.00           C
ATOM   2987  HB1 LEU A 842      66.620  40.740  45.220  1.00  0.00           H
ATOM   2988  HB2 LEU A 842      66.230  42.240  46.190  1.00  0.00           H
ATOM   2989  CG  LEU A 842      68.040  41.130  46.670  1.00  0.00           C
ATOM   2990  HG  LEU A 842      68.570  41.900  47.260  1.00  0.00           H
ATOM   2991  CD1 LEU A 842      67.410  40.290  47.800  1.00  0.00           C
ATOM   2992 HD11 LEU A 842      66.710  40.950  48.350  1.00  0.00           H
ATOM   2993 HD12 LEU A 842      68.090  39.930  48.600  1.00  0.00           H
ATOM   2994 HD13 LEU A 842      66.770  39.490  47.390  1.00  0.00           H
ATOM   2995  CD2 LEU A 842      69.010  40.120  46.030  1.00  0.00           C
ATOM   2996 HD21 LEU A 842      69.400  40.420  45.050  1.00  0.00           H
ATOM   2997 HD22 LEU A 842      68.500  39.180  45.770  1.00  0.00           H
ATOM   2998 HD23 LEU A 842      69.880  39.910  46.690  1.00  0.00           H
ATOM   2999  C   LEU A 842      66.350  42.510  43.320  1.00  0.00           C
ATOM   3000  O   LEU A 842      66.590  41.880  42.250  1.00  0.00           O
ATOM   3001  N   LYS A 843      65.210  43.270  43.390  1.00  0.00           N
ATOM   3002  HN  LYS A 843      65.120  43.770  44.240  1.00  0.00           H
ATOM   3003  CA  LYS A 843      64.280  43.520  42.350  1.00  0.00           C
ATOM   3004  HA  LYS A 843      63.910  42.560  42.020  1.00  0.00           H
ATOM   3005  CB  LYS A 843      63.100  44.380  42.980  1.00  0.00           C
ATOM   3006  HB1 LYS A 843      63.640  45.160  43.560  1.00  0.00           H
ATOM   3007  HB2 LYS A 843      62.640  43.680  43.700  1.00  0.00           H
ATOM   3008  CG  LYS A 843      62.030  44.940  42.110  1.00  0.00           C
ATOM   3009  HG1 LYS A 843      62.340  45.510  41.220  1.00  0.00           H
ATOM   3010  HG2 LYS A 843      61.470  45.560  42.850  1.00  0.00           H
ATOM   3011  CD  LYS A 843      61.070  43.840  41.630  1.00  0.00           C
ATOM   3012  HD1 LYS A 843      61.000  43.150  42.500  1.00  0.00           H
ATOM   3013  HD2 LYS A 843      61.530  43.260  40.800  1.00  0.00           H
ATOM   3014  CE  LYS A 843      59.730  44.380  41.390  1.00  0.00           C
ATOM   3015  HE1 LYS A 843      59.460  45.170  42.130  1.00  0.00           H
ATOM   3016  HE2 LYS A 843      59.020  43.520  41.420  1.00  0.00           H
ATOM   3017  NZ  LYS A 843      59.790  45.080  40.050  1.00  0.00           N
ATOM   3018  HZ1 LYS A 843      60.340  44.570  39.330  1.00  0.00           H
ATOM   3019  HZ2 LYS A 843      60.170  46.040  40.190  1.00  0.00           H
ATOM   3020  HZ3 LYS A 843      58.840  45.240  39.680  1.00  0.00           H
ATOM   3021  C   LYS A 843      64.730  44.110  40.990  1.00  0.00           C
ATOM   3022  O   LYS A 843      64.030  44.210  39.940  1.00  0.00           O
ATOM   3023  N   GLN A 844      65.970  44.590  40.930  1.00  0.00           N
ATOM   3024  HN  GLN A 844      66.520  44.540  41.750  1.00  0.00           H
ATOM   3025  CA  GLN A 844      66.610  45.240  39.810  1.00  0.00           C
ATOM   3026  HA  GLN A 844      65.890  45.260  39.010  1.00  0.00           H
ATOM   3027  CB  GLN A 844      67.260  46.630  40.210  1.00  0.00           C
ATOM   3028  HB1 GLN A 844      67.830  47.100  39.390  1.00  0.00           H
ATOM   3029  HB2 GLN A 844      68.100  46.460  40.930  1.00  0.00           H
ATOM   3030  CG  GLN A 844      66.290  47.710  40.670  1.00  0.00           C
ATOM   3031  HG1 GLN A 844      66.650  48.740  40.470  1.00  0.00           H
ATOM   3032  HG2 GLN A 844      66.110  47.650  41.760  1.00  0.00           H
ATOM   3033  CD  GLN A 844      64.950  47.750  39.880  1.00  0.00           C
ATOM   3034  OE1 GLN A 844      63.920  47.680  40.520  1.00  0.00           O
ATOM   3035  NE2 GLN A 844      65.050  48.150  38.580  1.00  0.00           N
ATOM   3036 HE21 GLN A 844      64.250  48.550  38.150  1.00  0.00           H
ATOM   3037 HE22 GLN A 844      65.840  48.610  38.190  1.00  0.00           H
ATOM   3038  C   GLN A 844      67.720  44.490  39.190  1.00  0.00           C
ATOM   3039  O   GLN A 844      68.310  44.810  38.170  1.00  0.00           O
ATOM   3040  N   PHE A 845      67.930  43.230  39.740  1.00  0.00           N
ATOM   3041  HN  PHE A 845      67.350  42.990  40.510  1.00  0.00           H
ATOM   3042  CA  PHE A 845      69.070  42.410  39.440  1.00  0.00           C
ATOM   3043  HA  PHE A 845      69.950  43.020  39.330  1.00  0.00           H
ATOM   3044  CB  PHE A 845      69.230  41.330  40.560  1.00  0.00           C
ATOM   3045  HB1 PHE A 845      68.640  40.400  40.500  1.00  0.00           H
ATOM   3046  HB2 PHE A 845      69.050  41.720  41.590  1.00  0.00           H
ATOM   3047  CG  PHE A 845      70.680  40.870  40.570  1.00  0.00           C
ATOM   3048  CD1 PHE A 845      71.210  39.820  39.740  1.00  0.00           C
ATOM   3049  HD1 PHE A 845      70.550  39.460  38.970  1.00  0.00           H
ATOM   3050  CE1 PHE A 845      72.550  39.560  39.730  1.00  0.00           C
ATOM   3051  HE1 PHE A 845      72.950  38.930  38.940  1.00  0.00           H
ATOM   3052  CZ  PHE A 845      73.450  40.230  40.570  1.00  0.00           C
ATOM   3053  HZ  PHE A 845      74.500  40.070  40.460  1.00  0.00           H
ATOM   3054  CD2 PHE A 845      71.590  41.410  41.550  1.00  0.00           C
ATOM   3055  HD2 PHE A 845      71.310  42.170  42.250  1.00  0.00           H
ATOM   3056  CE2 PHE A 845      72.960  41.070  41.540  1.00  0.00           C
ATOM   3057  HE2 PHE A 845      73.660  41.580  42.200  1.00  0.00           H
ATOM   3058  C   PHE A 845      68.950  41.750  38.120  1.00  0.00           C
ATOM   3059  O   PHE A 845      69.930  41.220  37.580  1.00  0.00           O
ATOM   3060  N   LYS A 846      67.720  41.820  37.530  1.00  0.00           N
ATOM   3061  HN  LYS A 846      66.910  42.150  38.000  1.00  0.00           H
ATOM   3062  CA  LYS A 846      67.460  41.220  36.260  1.00  0.00           C
ATOM   3063  HA  LYS A 846      67.630  40.180  36.480  1.00  0.00           H
ATOM   3064  CB  LYS A 846      65.930  41.330  35.920  1.00  0.00           C
ATOM   3065  HB1 LYS A 846      65.520  40.720  36.750  1.00  0.00           H
ATOM   3066  HB2 LYS A 846      65.760  40.880  34.930  1.00  0.00           H
ATOM   3067  CG  LYS A 846      65.370  42.760  35.950  1.00  0.00           C
ATOM   3068  HG1 LYS A 846      65.530  43.310  35.000  1.00  0.00           H
ATOM   3069  HG2 LYS A 846      65.760  43.340  36.810  1.00  0.00           H
ATOM   3070  CD  LYS A 846      63.780  42.920  36.050  1.00  0.00           C
ATOM   3071  HD1 LYS A 846      63.320  42.640  35.080  1.00  0.00           H
ATOM   3072  HD2 LYS A 846      63.510  43.980  36.180  1.00  0.00           H
ATOM   3073  CE  LYS A 846      63.110  42.150  37.180  1.00  0.00           C
ATOM   3074  HE1 LYS A 846      63.480  42.410  38.190  1.00  0.00           H
ATOM   3075  HE2 LYS A 846      63.530  41.120  37.040  1.00  0.00           H
ATOM   3076  NZ  LYS A 846      61.670  42.110  37.120  1.00  0.00           N
ATOM   3077  HZ1 LYS A 846      61.220  41.310  37.600  1.00  0.00           H
ATOM   3078  HZ2 LYS A 846      61.460  42.100  36.100  1.00  0.00           H
ATOM   3079  HZ3 LYS A 846      61.200  42.990  37.390  1.00  0.00           H
ATOM   3080  C   LYS A 846      68.320  41.590  35.100  1.00  0.00           C
ATOM   3081  O   LYS A 846      68.560  40.680  34.280  1.00  0.00           O
ATOM   3082  N   THR A 847      68.750  42.880  34.940  1.00  0.00           N
ATOM   3083  HN  THR A 847      68.400  43.590  35.550  1.00  0.00           H
ATOM   3084  CA  THR A 847      69.710  43.290  33.910  1.00  0.00           C
ATOM   3085  HA  THR A 847      69.970  42.480  33.260  1.00  0.00           H
ATOM   3086  CB  THR A 847      69.180  44.430  33.080  1.00  0.00           C
ATOM   3087  HB  THR A 847      69.940  44.720  32.330  1.00  0.00           H
ATOM   3088  OG1 THR A 847      68.760  45.470  33.940  1.00  0.00           O
ATOM   3089  HG1 THR A 847      68.460  46.200  33.400  1.00  0.00           H
ATOM   3090  CG2 THR A 847      67.970  43.960  32.290  1.00  0.00           C
ATOM   3091 HG21 THR A 847      68.150  42.970  31.830  1.00  0.00           H
ATOM   3092 HG22 THR A 847      67.910  44.610  31.400  1.00  0.00           H
ATOM   3093 HG23 THR A 847      67.010  43.920  32.860  1.00  0.00           H
ATOM   3094  C   THR A 847      71.070  43.590  34.400  1.00  0.00           C
ATOM   3095  O   THR A 847      71.890  44.250  33.750  1.00  0.00           O
ATOM   3096  N   LYS A 848      71.510  43.020  35.550  1.00  0.00           N
ATOM   3097  HN  LYS A 848      71.040  42.310  36.080  1.00  0.00           H
ATOM   3098  CA  LYS A 848      72.950  43.010  35.830  1.00  0.00           C
ATOM   3099  HA  LYS A 848      73.290  43.990  35.530  1.00  0.00           H
ATOM   3100  CB  LYS A 848      73.120  42.970  37.410  1.00  0.00           C
ATOM   3101  HB1 LYS A 848      74.220  42.860  37.560  1.00  0.00           H
ATOM   3102  HB2 LYS A 848      72.650  42.120  37.960  1.00  0.00           H
ATOM   3103  CG  LYS A 848      72.470  44.160  38.170  1.00  0.00           C
ATOM   3104  HG1 LYS A 848      73.010  44.170  39.140  1.00  0.00           H
ATOM   3105  HG2 LYS A 848      71.360  43.990  38.190  1.00  0.00           H
ATOM   3106  CD  LYS A 848      72.760  45.480  37.540  1.00  0.00           C
ATOM   3107  HD1 LYS A 848      72.370  45.570  36.510  1.00  0.00           H
ATOM   3108  HD2 LYS A 848      73.830  45.540  37.280  1.00  0.00           H
ATOM   3109  CE  LYS A 848      72.350  46.680  38.460  1.00  0.00           C
ATOM   3110  HE1 LYS A 848      72.790  47.630  38.100  1.00  0.00           H
ATOM   3111  HE2 LYS A 848      72.810  46.440  39.450  1.00  0.00           H
ATOM   3112  NZ  LYS A 848      70.860  46.810  38.560  1.00  0.00           N
ATOM   3113  HZ1 LYS A 848      70.410  46.110  39.190  1.00  0.00           H
ATOM   3114  HZ2 LYS A 848      70.410  46.560  37.660  1.00  0.00           H
ATOM   3115  HZ3 LYS A 848      70.530  47.770  38.730  1.00  0.00           H
ATOM   3116  C   LYS A 848      73.670  41.860  35.210  1.00  0.00           C
ATOM   3117  O   LYS A 848      73.030  40.870  34.880  1.00  0.00           O
ATOM   3118  N   ARG A 849      75.010  41.940  34.980  1.00  0.00           N
ATOM   3119  HN  ARG A 849      75.450  42.790  35.260  1.00  0.00           H
ATOM   3120  CA  ARG A 849      75.710  41.040  34.060  1.00  0.00           C
ATOM   3121  HA  ARG A 849      75.070  40.510  33.380  1.00  0.00           H
ATOM   3122  CB  ARG A 849      76.560  41.920  33.100  1.00  0.00           C
ATOM   3123  HB1 ARG A 849      77.010  41.350  32.270  1.00  0.00           H
ATOM   3124  HB2 ARG A 849      77.490  42.180  33.650  1.00  0.00           H
ATOM   3125  CG  ARG A 849      75.900  43.170  32.560  1.00  0.00           C
ATOM   3126  HG1 ARG A 849      76.690  43.720  32.000  1.00  0.00           H
ATOM   3127  HG2 ARG A 849      75.480  43.780  33.390  1.00  0.00           H
ATOM   3128  CD  ARG A 849      74.760  42.950  31.580  1.00  0.00           C
ATOM   3129  HD1 ARG A 849      73.870  42.480  32.050  1.00  0.00           H
ATOM   3130  HD2 ARG A 849      75.290  42.300  30.840  1.00  0.00           H
ATOM   3131  NE  ARG A 849      74.360  44.270  31.110  1.00  0.00           N
ATOM   3132  HE  ARG A 849      74.730  45.090  31.550  1.00  0.00           H
ATOM   3133  CZ  ARG A 849      73.290  44.580  30.330  1.00  0.00           C
ATOM   3134  NH1 ARG A 849      73.310  45.840  29.980  1.00  0.00           N
ATOM   3135 HH11 ARG A 849      74.030  46.470  30.250  1.00  0.00           H
ATOM   3136 HH12 ARG A 849      72.610  46.080  29.310  1.00  0.00           H
ATOM   3137  NH2 ARG A 849      72.430  43.740  29.930  1.00  0.00           N
ATOM   3138 HH21 ARG A 849      72.590  42.750  30.000  1.00  0.00           H
ATOM   3139 HH22 ARG A 849      71.730  44.120  29.350  1.00  0.00           H
ATOM   3140  C   ARG A 849      76.580  40.060  34.870  1.00  0.00           C
ATOM   3141  O   ARG A 849      77.760  39.970  34.550  1.00  0.00           O
ATOM   3142  N   TYR A 850      75.880  39.350  35.780  1.00  0.00           N
ATOM   3143  HN  TYR A 850      74.930  39.560  35.980  1.00  0.00           H
ATOM   3144  CA  TYR A 850      76.440  38.310  36.620  1.00  0.00           C
ATOM   3145  HA  TYR A 850      77.320  37.890  36.130  1.00  0.00           H
ATOM   3146  CB  TYR A 850      76.570  38.780  38.040  1.00  0.00           C
ATOM   3147  HB1 TYR A 850      76.840  37.890  38.660  1.00  0.00           H
ATOM   3148  HB2 TYR A 850      75.600  39.140  38.450  1.00  0.00           H
ATOM   3149  CG  TYR A 850      77.690  39.650  38.210  1.00  0.00           C
ATOM   3150  CD1 TYR A 850      78.950  39.100  38.050  1.00  0.00           C
ATOM   3151  HD1 TYR A 850      79.120  38.070  37.790  1.00  0.00           H
ATOM   3152  CE1 TYR A 850      80.050  39.960  38.080  1.00  0.00           C
ATOM   3153  HE1 TYR A 850      81.010  39.490  37.900  1.00  0.00           H
ATOM   3154  CZ  TYR A 850      79.930  41.250  38.480  1.00  0.00           C
ATOM   3155  OH  TYR A 850      81.030  42.170  38.500  1.00  0.00           O
ATOM   3156  HH  TYR A 850      81.850  41.710  38.720  1.00  0.00           H
ATOM   3157  CD2 TYR A 850      77.470  41.060  38.510  1.00  0.00           C
ATOM   3158  HD2 TYR A 850      76.430  41.370  38.420  1.00  0.00           H
ATOM   3159  CE2 TYR A 850      78.670  41.830  38.660  1.00  0.00           C
ATOM   3160  HE2 TYR A 850      78.610  42.890  38.880  1.00  0.00           H
ATOM   3161  C   TYR A 850      75.440  37.200  36.580  1.00  0.00           C
ATOM   3162  O   TYR A 850      74.260  37.470  36.490  1.00  0.00           O
ATOM   3163  N   PHE A 851      75.860  35.990  36.770  1.00  0.00           N
ATOM   3164  HN  PHE A 851      76.830  35.850  36.990  1.00  0.00           H
ATOM   3165  CA  PHE A 851      75.030  34.830  36.980  1.00  0.00           C
ATOM   3166  HA  PHE A 851      75.780  34.090  37.220  1.00  0.00           H
ATOM   3167  CB  PHE A 851      74.130  35.030  38.280  1.00  0.00           C
ATOM   3168  HB1 PHE A 851      73.540  34.140  38.600  1.00  0.00           H
ATOM   3169  HB2 PHE A 851      73.210  35.610  38.060  1.00  0.00           H
ATOM   3170  CG  PHE A 851      74.910  35.450  39.490  1.00  0.00           C
ATOM   3171  CD1 PHE A 851      74.400  36.450  40.320  1.00  0.00           C
ATOM   3172  HD1 PHE A 851      73.390  36.820  40.190  1.00  0.00           H
ATOM   3173  CE1 PHE A 851      75.200  37.040  41.300  1.00  0.00           C
ATOM   3174  HE1 PHE A 851      74.860  37.890  41.860  1.00  0.00           H
ATOM   3175  CZ  PHE A 851      76.540  36.670  41.500  1.00  0.00           C
ATOM   3176  HZ  PHE A 851      77.220  37.140  42.180  1.00  0.00           H
ATOM   3177  CD2 PHE A 851      76.180  34.990  39.810  1.00  0.00           C
ATOM   3178  HD2 PHE A 851      76.630  34.130  39.340  1.00  0.00           H
ATOM   3179  CE2 PHE A 851      77.050  35.570  40.730  1.00  0.00           C
ATOM   3180  HE2 PHE A 851      78.020  35.130  40.900  1.00  0.00           H
ATOM   3181  C   PHE A 851      74.290  34.380  35.730  1.00  0.00           C
ATOM   3182  O   PHE A 851      74.060  35.130  34.800  1.00  0.00           O
ATOM   3183  N   PRO A 852      73.950  33.050  35.590  1.00  0.00           N
ATOM   3184  CD  PRO A 852      74.450  32.030  36.560  1.00  0.00           C
ATOM   3185  HD1 PRO A 852      73.900  32.160  37.510  1.00  0.00           H
ATOM   3186  HD2 PRO A 852      75.530  32.020  36.840  1.00  0.00           H
ATOM   3187  CA  PRO A 852      72.960  32.570  34.630  1.00  0.00           C
ATOM   3188  HA  PRO A 852      73.430  32.490  33.650  1.00  0.00           H
ATOM   3189  CB  PRO A 852      72.660  31.190  35.150  1.00  0.00           C
ATOM   3190  HB1 PRO A 852      72.400  30.670  34.200  1.00  0.00           H
ATOM   3191  HB2 PRO A 852      71.890  31.030  35.920  1.00  0.00           H
ATOM   3192  CG  PRO A 852      73.990  30.760  35.810  1.00  0.00           C
ATOM   3193  HG1 PRO A 852      73.740  29.850  36.400  1.00  0.00           H
ATOM   3194  HG2 PRO A 852      74.820  30.660  35.080  1.00  0.00           H
ATOM   3195  C   PRO A 852      71.740  33.450  34.340  1.00  0.00           C
ATOM   3196  O   PRO A 852      71.250  34.110  35.280  1.00  0.00           O
ATOM   3197  N   THR A 853      71.170  33.520  33.080  1.00  0.00           N
ATOM   3198  HN  THR A 853      71.680  33.120  32.320  1.00  0.00           H
ATOM   3199  CA  THR A 853      70.050  34.480  32.680  1.00  0.00           C
ATOM   3200  HA  THR A 853      70.290  35.480  33.020  1.00  0.00           H
ATOM   3201  CB  THR A 853      69.690  34.570  31.220  1.00  0.00           C
ATOM   3202  HB  THR A 853      70.090  33.670  30.700  1.00  0.00           H
ATOM   3203  OG1 THR A 853      70.350  35.660  30.640  1.00  0.00           O
ATOM   3204  HG1 THR A 853      71.260  35.710  30.940  1.00  0.00           H
ATOM   3205  CG2 THR A 853      68.220  34.610  30.830  1.00  0.00           C
ATOM   3206 HG21 THR A 853      68.240  34.650  29.720  1.00  0.00           H
ATOM   3207 HG22 THR A 853      67.770  35.520  31.270  1.00  0.00           H
ATOM   3208 HG23 THR A 853      67.490  33.820  31.120  1.00  0.00           H
ATOM   3209  C   THR A 853      68.800  34.340  33.620  1.00  0.00           C
ATOM   3210  O   THR A 853      68.280  35.320  34.230  1.00  0.00           O
ATOM   3211  N   LYS A 854      68.270  33.110  33.930  1.00  0.00           N
ATOM   3212  HN  LYS A 854      68.710  32.250  33.680  1.00  0.00           H
ATOM   3213  CA  LYS A 854      67.030  33.010  34.730  1.00  0.00           C
ATOM   3214  HA  LYS A 854      66.490  33.920  34.520  1.00  0.00           H
ATOM   3215  CB  LYS A 854      66.120  31.850  34.230  1.00  0.00           C
ATOM   3216  HB1 LYS A 854      65.110  32.030  34.650  1.00  0.00           H
ATOM   3217  HB2 LYS A 854      66.440  30.880  34.650  1.00  0.00           H
ATOM   3218  CG  LYS A 854      65.810  31.830  32.730  1.00  0.00           C
ATOM   3219  HG1 LYS A 854      65.760  32.870  32.360  1.00  0.00           H
ATOM   3220  HG2 LYS A 854      64.810  31.360  32.600  1.00  0.00           H
ATOM   3221  CD  LYS A 854      66.700  30.950  31.830  1.00  0.00           C
ATOM   3222  HD1 LYS A 854      66.850  29.980  32.370  1.00  0.00           H
ATOM   3223  HD2 LYS A 854      67.590  31.610  31.760  1.00  0.00           H
ATOM   3224  CE  LYS A 854      66.130  30.730  30.420  1.00  0.00           C
ATOM   3225  HE1 LYS A 854      66.960  30.360  29.780  1.00  0.00           H
ATOM   3226  HE2 LYS A 854      65.770  31.700  30.010  1.00  0.00           H
ATOM   3227  NZ  LYS A 854      65.070  29.760  30.350  1.00  0.00           N
ATOM   3228  HZ1 LYS A 854      64.820  29.680  29.340  1.00  0.00           H
ATOM   3229  HZ2 LYS A 854      64.220  30.010  30.920  1.00  0.00           H
ATOM   3230  HZ3 LYS A 854      65.340  28.800  30.650  1.00  0.00           H
ATOM   3231  C   LYS A 854      67.280  32.940  36.240  1.00  0.00           C
ATOM   3232  O   LYS A 854      66.360  33.080  37.080  1.00  0.00           O
ATOM   3233  N   VAL A 855      68.610  32.890  36.670  1.00  0.00           N
ATOM   3234  HN  VAL A 855      69.320  32.770  36.000  1.00  0.00           H
ATOM   3235  CA  VAL A 855      69.030  33.110  38.030  1.00  0.00           C
ATOM   3236  HA  VAL A 855      68.370  32.540  38.660  1.00  0.00           H
ATOM   3237  CB  VAL A 855      70.420  32.520  38.240  1.00  0.00           C
ATOM   3238  HB  VAL A 855      71.060  32.830  37.390  1.00  0.00           H
ATOM   3239  CG1 VAL A 855      71.080  32.990  39.530  1.00  0.00           C
ATOM   3240 HG11 VAL A 855      72.030  32.400  39.620  1.00  0.00           H
ATOM   3241 HG12 VAL A 855      70.420  32.770  40.400  1.00  0.00           H
ATOM   3242 HG13 VAL A 855      71.380  34.060  39.440  1.00  0.00           H
ATOM   3243  CG2 VAL A 855      70.360  31.010  38.120  1.00  0.00           C
ATOM   3244 HG21 VAL A 855      69.930  30.820  37.110  1.00  0.00           H
ATOM   3245 HG22 VAL A 855      69.690  30.620  38.910  1.00  0.00           H
ATOM   3246 HG23 VAL A 855      71.360  30.570  37.980  1.00  0.00           H
ATOM   3247  C   VAL A 855      68.840  34.490  38.510  1.00  0.00           C
ATOM   3248  O   VAL A 855      68.290  34.750  39.580  1.00  0.00           O
ATOM   3249  N   ARG A 856      69.180  35.510  37.640  1.00  0.00           N
ATOM   3250  HN  ARG A 856      69.490  35.380  36.700  1.00  0.00           H
ATOM   3251  CA  ARG A 856      68.990  36.930  37.830  1.00  0.00           C
ATOM   3252  HA  ARG A 856      69.450  37.220  38.760  1.00  0.00           H
ATOM   3253  CB  ARG A 856      69.450  37.740  36.530  1.00  0.00           C
ATOM   3254  HB1 ARG A 856      69.450  38.820  36.760  1.00  0.00           H
ATOM   3255  HB2 ARG A 856      68.720  37.490  35.740  1.00  0.00           H
ATOM   3256  CG  ARG A 856      70.880  37.360  36.150  1.00  0.00           C
ATOM   3257  HG1 ARG A 856      70.980  36.280  35.910  1.00  0.00           H
ATOM   3258  HG2 ARG A 856      71.570  37.480  37.020  1.00  0.00           H
ATOM   3259  CD  ARG A 856      71.340  38.110  34.870  1.00  0.00           C
ATOM   3260  HD1 ARG A 856      71.530  39.140  35.230  1.00  0.00           H
ATOM   3261  HD2 ARG A 856      70.540  37.970  34.120  1.00  0.00           H
ATOM   3262  NE  ARG A 856      72.620  37.450  34.310  1.00  0.00           N
ATOM   3263  HE  ARG A 856      73.120  36.740  34.810  1.00  0.00           H
ATOM   3264  CZ  ARG A 856      73.280  37.860  33.260  1.00  0.00           C
ATOM   3265  NH1 ARG A 856      73.020  38.960  32.670  1.00  0.00           N
ATOM   3266 HH11 ARG A 856      72.620  39.630  33.290  1.00  0.00           H
ATOM   3267 HH12 ARG A 856      73.630  39.150  31.900  1.00  0.00           H
ATOM   3268  NH2 ARG A 856      74.210  37.130  32.850  1.00  0.00           N
ATOM   3269 HH21 ARG A 856      74.560  37.290  31.930  1.00  0.00           H
ATOM   3270 HH22 ARG A 856      74.370  36.200  33.180  1.00  0.00           H
ATOM   3271  C   ARG A 856      67.520  37.240  37.940  1.00  0.00           C
ATOM   3272  O   ARG A 856      67.100  37.960  38.800  1.00  0.00           O
ATOM   3273  N   SER A 857      66.650  36.650  37.060  1.00  0.00           N
ATOM   3274  HN  SER A 857      66.980  36.150  36.260  1.00  0.00           H
ATOM   3275  CA  SER A 857      65.230  36.880  37.230  1.00  0.00           C
ATOM   3276  HA  SER A 857      65.030  37.940  37.240  1.00  0.00           H
ATOM   3277  CB  SER A 857      64.460  36.250  36.040  1.00  0.00           C
ATOM   3278  HB1 SER A 857      63.380  36.250  36.310  1.00  0.00           H
ATOM   3279  HB2 SER A 857      64.770  35.180  36.040  1.00  0.00           H
ATOM   3280  OG  SER A 857      64.790  36.870  34.800  1.00  0.00           O
ATOM   3281  HG1 SER A 857      64.270  37.670  34.740  1.00  0.00           H
ATOM   3282  C   SER A 857      64.600  36.360  38.530  1.00  0.00           C
ATOM   3283  O   SER A 857      63.750  37.070  39.040  1.00  0.00           O
ATOM   3284  N   THR A 858      65.000  35.170  38.980  1.00  0.00           N
ATOM   3285  HN  THR A 858      65.740  34.670  38.540  1.00  0.00           H
ATOM   3286  CA  THR A 858      64.510  34.500  40.200  1.00  0.00           C
ATOM   3287  HA  THR A 858      63.440  34.670  40.150  1.00  0.00           H
ATOM   3288  CB  THR A 858      64.890  33.050  40.340  1.00  0.00           C
ATOM   3289  HB  THR A 858      65.960  33.080  40.660  1.00  0.00           H
ATOM   3290  OG1 THR A 858      64.710  32.360  39.140  1.00  0.00           O
ATOM   3291  HG1 THR A 858      65.560  32.290  38.720  1.00  0.00           H
ATOM   3292  CG2 THR A 858      64.060  32.410  41.470  1.00  0.00           C
ATOM   3293 HG21 THR A 858      64.150  32.990  42.410  1.00  0.00           H
ATOM   3294 HG22 THR A 858      64.500  31.410  41.670  1.00  0.00           H
ATOM   3295 HG23 THR A 858      63.010  32.190  41.170  1.00  0.00           H
ATOM   3296  C   THR A 858      64.930  35.200  41.460  1.00  0.00           C
ATOM   3297  O   THR A 858      64.140  35.440  42.340  1.00  0.00           O
ATOM   3298  N   ILE A 859      66.180  35.670  41.510  1.00  0.00           N
ATOM   3299  HN  ILE A 859      66.830  35.350  40.820  1.00  0.00           H
ATOM   3300  CA  ILE A 859      66.640  36.650  42.520  1.00  0.00           C
ATOM   3301  HA  ILE A 859      66.650  36.190  43.490  1.00  0.00           H
ATOM   3302  CB  ILE A 859      68.120  36.990  42.330  1.00  0.00           C
ATOM   3303  HB  ILE A 859      68.200  37.260  41.260  1.00  0.00           H
ATOM   3304  CG2 ILE A 859      68.540  38.250  43.100  1.00  0.00           C
ATOM   3305 HG21 ILE A 859      68.380  38.080  44.190  1.00  0.00           H
ATOM   3306 HG22 ILE A 859      67.930  39.160  42.910  1.00  0.00           H
ATOM   3307 HG23 ILE A 859      69.600  38.400  42.830  1.00  0.00           H
ATOM   3308  CG1 ILE A 859      68.980  35.700  42.780  1.00  0.00           C
ATOM   3309 HG11 ILE A 859      68.440  34.790  42.470  1.00  0.00           H
ATOM   3310 HG12 ILE A 859      69.050  35.650  43.890  1.00  0.00           H
ATOM   3311  CD  ILE A 859      70.380  35.740  42.140  1.00  0.00           C
ATOM   3312  HD1 ILE A 859      70.820  34.730  42.240  1.00  0.00           H
ATOM   3313  HD2 ILE A 859      71.070  36.420  42.680  1.00  0.00           H
ATOM   3314  HD3 ILE A 859      70.400  36.030  41.060  1.00  0.00           H
ATOM   3315  C   ILE A 859      65.720  37.820  42.520  1.00  0.00           C
ATOM   3316  O   ILE A 859      65.350  38.310  43.560  1.00  0.00           O
ATOM   3317  N   SER A 860      65.400  38.380  41.370  1.00  0.00           N
ATOM   3318  HN  SER A 860      65.710  37.900  40.560  1.00  0.00           H
ATOM   3319  CA  SER A 860      64.520  39.560  41.280  1.00  0.00           C
ATOM   3320  HA  SER A 860      64.920  40.420  41.800  1.00  0.00           H
ATOM   3321  CB  SER A 860      64.470  40.180  39.850  1.00  0.00           C
ATOM   3322  HB1 SER A 860      63.780  41.040  39.870  1.00  0.00           H
ATOM   3323  HB2 SER A 860      63.930  39.490  39.170  1.00  0.00           H
ATOM   3324  OG  SER A 860      65.800  40.470  39.300  1.00  0.00           O
ATOM   3325  HG1 SER A 860      66.230  39.630  39.120  1.00  0.00           H
ATOM   3326  C   SER A 860      63.100  39.190  41.760  1.00  0.00           C
ATOM   3327  O   SER A 860      62.450  39.940  42.520  1.00  0.00           O
ATOM   3328  N   ASP A 861      62.630  38.030  41.360  1.00  0.00           N
ATOM   3329  HN  ASP A 861      63.150  37.330  40.880  1.00  0.00           H
ATOM   3330  CA  ASP A 861      61.290  37.690  41.820  1.00  0.00           C
ATOM   3331  HA  ASP A 861      60.530  38.450  41.750  1.00  0.00           H
ATOM   3332  CB  ASP A 861      60.790  36.570  40.920  1.00  0.00           C
ATOM   3333  HB1 ASP A 861      59.990  35.890  41.340  1.00  0.00           H
ATOM   3334  HB2 ASP A 861      61.600  35.850  40.660  1.00  0.00           H
ATOM   3335  CG  ASP A 861      60.170  37.090  39.630  1.00  0.00           C
ATOM   3336  OD1 ASP A 861      59.760  38.240  39.580  1.00  0.00           O
ATOM   3337  OD2 ASP A 861      60.000  36.300  38.670  1.00  0.00           O
ATOM   3338  C   ASP A 861      61.150  37.160  43.270  1.00  0.00           C
ATOM   3339  O   ASP A 861      60.020  37.300  43.720  1.00  0.00           O
ATOM   3340  N   PHE A 862      62.250  36.730  43.970  1.00  0.00           N
ATOM   3341  HN  PHE A 862      63.140  36.560  43.540  1.00  0.00           H
ATOM   3342  CA  PHE A 862      62.300  36.250  45.340  1.00  0.00           C
ATOM   3343  HA  PHE A 862      61.310  36.270  45.760  1.00  0.00           H
ATOM   3344  CB  PHE A 862      62.610  34.740  45.540  1.00  0.00           C
ATOM   3345  HB1 PHE A 862      62.700  34.400  46.600  1.00  0.00           H
ATOM   3346  HB2 PHE A 862      63.560  34.510  45.040  1.00  0.00           H
ATOM   3347  CG  PHE A 862      61.400  33.830  45.000  1.00  0.00           C
ATOM   3348  CD1 PHE A 862      61.370  33.450  43.630  1.00  0.00           C
ATOM   3349  HD1 PHE A 862      62.040  33.980  42.980  1.00  0.00           H
ATOM   3350  CE1 PHE A 862      60.430  32.410  43.220  1.00  0.00           C
ATOM   3351  HE1 PHE A 862      60.480  32.050  42.210  1.00  0.00           H
ATOM   3352  CZ  PHE A 862      59.610  31.780  44.180  1.00  0.00           C
ATOM   3353  HZ  PHE A 862      58.970  30.940  43.940  1.00  0.00           H
ATOM   3354  CD2 PHE A 862      60.470  33.260  45.930  1.00  0.00           C
ATOM   3355  HD2 PHE A 862      60.510  33.480  46.990  1.00  0.00           H
ATOM   3356  CE2 PHE A 862      59.590  32.210  45.530  1.00  0.00           C
ATOM   3357  HE2 PHE A 862      58.940  31.760  46.270  1.00  0.00           H
ATOM   3358  C   PHE A 862      63.020  37.180  46.260  1.00  0.00           C
ATOM   3359  O   PHE A 862      63.440  36.860  47.320  1.00  0.00           O
ATOM   3360  N   ALA A 863      63.150  38.440  45.810  1.00  0.00           N
ATOM   3361  HN  ALA A 863      62.820  38.560  44.870  1.00  0.00           H
ATOM   3362  CA  ALA A 863      63.770  39.570  46.540  1.00  0.00           C
ATOM   3363  HA  ALA A 863      64.780  39.210  46.740  1.00  0.00           H
ATOM   3364  CB  ALA A 863      63.840  40.810  45.650  1.00  0.00           C
ATOM   3365  HB1 ALA A 863      64.510  40.550  44.800  1.00  0.00           H
ATOM   3366  HB2 ALA A 863      64.290  41.700  46.120  1.00  0.00           H
ATOM   3367  HB3 ALA A 863      62.840  41.090  45.270  1.00  0.00           H
ATOM   3368  C   ALA A 863      63.310  39.800  48.000  1.00  0.00           C
ATOM   3369  O   ALA A 863      64.090  40.100  48.930  1.00  0.00           O
ATOM   3370  N   VAL A 864      61.980  39.590  48.280  1.00  0.00           N
ATOM   3371  HN  VAL A 864      61.420  39.140  47.590  1.00  0.00           H
ATOM   3372  CA  VAL A 864      61.410  39.820  49.580  1.00  0.00           C
ATOM   3373  HA  VAL A 864      61.960  40.640  50.030  1.00  0.00           H
ATOM   3374  CB  VAL A 864      59.900  40.030  49.510  1.00  0.00           C
ATOM   3375  HB  VAL A 864      59.440  39.320  48.790  1.00  0.00           H
ATOM   3376  CG1 VAL A 864      59.280  39.900  50.870  1.00  0.00           C
ATOM   3377 HG11 VAL A 864      58.190  39.880  50.690  1.00  0.00           H
ATOM   3378 HG12 VAL A 864      59.500  40.790  51.510  1.00  0.00           H
ATOM   3379 HG13 VAL A 864      59.490  38.930  51.380  1.00  0.00           H
ATOM   3380  CG2 VAL A 864      59.540  41.390  48.920  1.00  0.00           C
ATOM   3381 HG21 VAL A 864      60.060  42.170  49.510  1.00  0.00           H
ATOM   3382 HG22 VAL A 864      58.450  41.580  48.830  1.00  0.00           H
ATOM   3383 HG23 VAL A 864      60.100  41.450  47.960  1.00  0.00           H
ATOM   3384  C   VAL A 864      61.730  38.550  50.460  1.00  0.00           C
ATOM   3385  O   VAL A 864      62.270  38.640  51.570  1.00  0.00           O
ATOM   3386  N   PHE A 865      61.500  37.370  49.930  1.00  0.00           N
ATOM   3387  HN  PHE A 865      60.970  37.280  49.090  1.00  0.00           H
ATOM   3388  CA  PHE A 865      61.980  36.170  50.680  1.00  0.00           C
ATOM   3389  HA  PHE A 865      61.570  36.200  51.680  1.00  0.00           H
ATOM   3390  CB  PHE A 865      61.310  34.850  50.130  1.00  0.00           C
ATOM   3391  HB1 PHE A 865      61.390  34.760  49.020  1.00  0.00           H
ATOM   3392  HB2 PHE A 865      60.230  34.890  50.360  1.00  0.00           H
ATOM   3393  CG  PHE A 865      61.880  33.570  50.700  1.00  0.00           C
ATOM   3394  CD1 PHE A 865      62.240  32.580  49.850  1.00  0.00           C
ATOM   3395  HD1 PHE A 865      62.450  32.670  48.790  1.00  0.00           H
ATOM   3396  CE1 PHE A 865      62.480  31.260  50.370  1.00  0.00           C
ATOM   3397  HE1 PHE A 865      62.960  30.440  49.830  1.00  0.00           H
ATOM   3398  CZ  PHE A 865      62.170  30.990  51.690  1.00  0.00           C
ATOM   3399  HZ  PHE A 865      62.310  29.990  52.080  1.00  0.00           H
ATOM   3400  CD2 PHE A 865      61.650  33.300  52.100  1.00  0.00           C
ATOM   3401  HD2 PHE A 865      61.200  34.100  52.670  1.00  0.00           H
ATOM   3402  CE2 PHE A 865      61.870  32.040  52.550  1.00  0.00           C
ATOM   3403  HE2 PHE A 865      61.570  31.810  53.570  1.00  0.00           H
ATOM   3404  C   PHE A 865      63.460  36.060  50.930  1.00  0.00           C
ATOM   3405  O   PHE A 865      63.920  35.920  52.070  1.00  0.00           O
ATOM   3406  N   LEU A 866      64.320  36.340  49.900  1.00  0.00           N
ATOM   3407  HN  LEU A 866      63.850  36.580  49.060  1.00  0.00           H
ATOM   3408  CA  LEU A 866      65.770  36.330  50.060  1.00  0.00           C
ATOM   3409  HA  LEU A 866      66.040  35.350  50.410  1.00  0.00           H
ATOM   3410  CB  LEU A 866      66.370  36.490  48.640  1.00  0.00           C
ATOM   3411  HB1 LEU A 866      66.020  37.410  48.140  1.00  0.00           H
ATOM   3412  HB2 LEU A 866      66.010  35.720  47.940  1.00  0.00           H
ATOM   3413  CG  LEU A 866      67.890  36.330  48.490  1.00  0.00           C
ATOM   3414  HG  LEU A 866      68.280  37.160  49.120  1.00  0.00           H
ATOM   3415  CD1 LEU A 866      68.480  35.040  49.180  1.00  0.00           C
ATOM   3416 HD11 LEU A 866      68.230  34.970  50.270  1.00  0.00           H
ATOM   3417 HD12 LEU A 866      69.570  35.250  49.120  1.00  0.00           H
ATOM   3418 HD13 LEU A 866      68.230  34.110  48.620  1.00  0.00           H
ATOM   3419  CD2 LEU A 866      68.380  36.450  47.010  1.00  0.00           C
ATOM   3420 HD21 LEU A 866      67.970  37.370  46.540  1.00  0.00           H
ATOM   3421 HD22 LEU A 866      68.120  35.580  46.350  1.00  0.00           H
ATOM   3422 HD23 LEU A 866      69.480  36.630  46.940  1.00  0.00           H
ATOM   3423  C   LEU A 866      66.290  37.350  51.090  1.00  0.00           C
ATOM   3424  O   LEU A 866      67.250  37.120  51.870  1.00  0.00           O
ATOM   3425  N   THR A 867      65.670  38.550  51.140  1.00  0.00           N
ATOM   3426  HN  THR A 867      64.920  38.780  50.510  1.00  0.00           H
ATOM   3427  CA  THR A 867      66.120  39.620  52.110  1.00  0.00           C
ATOM   3428  HA  THR A 867      67.170  39.700  51.910  1.00  0.00           H
ATOM   3429  CB  THR A 867      65.410  40.980  51.890  1.00  0.00           C
ATOM   3430  HB  THR A 867      64.300  40.890  51.970  1.00  0.00           H
ATOM   3431  OG1 THR A 867      65.890  41.530  50.650  1.00  0.00           O
ATOM   3432  HG1 THR A 867      65.520  40.950  49.980  1.00  0.00           H
ATOM   3433  CG2 THR A 867      65.720  42.050  53.030  1.00  0.00           C
ATOM   3434 HG21 THR A 867      65.310  43.070  52.810  1.00  0.00           H
ATOM   3435 HG22 THR A 867      66.800  42.220  53.230  1.00  0.00           H
ATOM   3436 HG23 THR A 867      65.190  41.840  53.980  1.00  0.00           H
ATOM   3437  C   THR A 867      65.910  39.290  53.510  1.00  0.00           C
ATOM   3438  O   THR A 867      66.730  39.560  54.390  1.00  0.00           O
ATOM   3439  N   ILE A 868      64.740  38.590  53.800  1.00  0.00           N
ATOM   3440  HN  ILE A 868      64.020  38.450  53.120  1.00  0.00           H
ATOM   3441  CA  ILE A 868      64.380  38.200  55.180  1.00  0.00           C
ATOM   3442  HA  ILE A 868      64.530  39.090  55.770  1.00  0.00           H
ATOM   3443  CB  ILE A 868      62.960  37.830  55.320  1.00  0.00           C
ATOM   3444  HB  ILE A 868      62.730  36.990  54.630  1.00  0.00           H
ATOM   3445  CG2 ILE A 868      62.580  37.300  56.730  1.00  0.00           C
ATOM   3446 HG21 ILE A 868      61.510  36.990  56.800  1.00  0.00           H
ATOM   3447 HG22 ILE A 868      62.560  38.160  57.440  1.00  0.00           H
ATOM   3448 HG23 ILE A 868      63.160  36.450  57.150  1.00  0.00           H
ATOM   3449  CG1 ILE A 868      62.070  39.070  54.840  1.00  0.00           C
ATOM   3450 HG11 ILE A 868      62.390  39.380  53.820  1.00  0.00           H
ATOM   3451 HG12 ILE A 868      62.190  39.990  55.440  1.00  0.00           H
ATOM   3452  CD  ILE A 868      60.590  38.810  54.880  1.00  0.00           C
ATOM   3453  HD1 ILE A 868      60.080  39.610  54.310  1.00  0.00           H
ATOM   3454  HD2 ILE A 868      60.180  38.790  55.910  1.00  0.00           H
ATOM   3455  HD3 ILE A 868      60.350  37.800  54.470  1.00  0.00           H
ATOM   3456  C   ILE A 868      65.200  37.100  55.630  1.00  0.00           C
ATOM   3457  O   ILE A 868      65.680  37.050  56.770  1.00  0.00           O
ATOM   3458  N   VAL A 869      65.530  36.150  54.730  1.00  0.00           N
ATOM   3459  HN  VAL A 869      65.200  36.240  53.790  1.00  0.00           H
ATOM   3460  CA  VAL A 869      66.400  35.040  55.090  1.00  0.00           C
ATOM   3461  HA  VAL A 869      65.890  34.660  55.960  1.00  0.00           H
ATOM   3462  CB  VAL A 869      66.540  34.090  53.840  1.00  0.00           C
ATOM   3463  HB  VAL A 869      66.800  34.660  52.930  1.00  0.00           H
ATOM   3464  CG1 VAL A 869      67.710  33.060  54.040  1.00  0.00           C
ATOM   3465 HG11 VAL A 869      67.470  32.600  55.020  1.00  0.00           H
ATOM   3466 HG12 VAL A 869      68.680  33.590  54.020  1.00  0.00           H
ATOM   3467 HG13 VAL A 869      67.830  32.310  53.220  1.00  0.00           H
ATOM   3468  CG2 VAL A 869      65.220  33.320  53.550  1.00  0.00           C
ATOM   3469 HG21 VAL A 869      64.560  34.080  53.090  1.00  0.00           H
ATOM   3470 HG22 VAL A 869      64.780  32.860  54.460  1.00  0.00           H
ATOM   3471 HG23 VAL A 869      65.470  32.520  52.820  1.00  0.00           H
ATOM   3472  C   VAL A 869      67.750  35.560  55.560  1.00  0.00           C
ATOM   3473  O   VAL A 869      68.380  35.140  56.530  1.00  0.00           O
ATOM   3474  N   ILE A 870      68.330  36.550  54.870  1.00  0.00           N
ATOM   3475  HN  ILE A 870      67.860  36.840  54.030  1.00  0.00           H
ATOM   3476  CA  ILE A 870      69.600  37.160  55.180  1.00  0.00           C
ATOM   3477  HA  ILE A 870      70.290  36.330  55.320  1.00  0.00           H
ATOM   3478  CB  ILE A 870      70.120  38.090  54.080  1.00  0.00           C
ATOM   3479  HB  ILE A 870      69.390  38.930  54.020  1.00  0.00           H
ATOM   3480  CG2 ILE A 870      71.370  38.940  54.520  1.00  0.00           C
ATOM   3481 HG21 ILE A 870      71.060  39.650  55.320  1.00  0.00           H
ATOM   3482 HG22 ILE A 870      71.910  39.440  53.680  1.00  0.00           H
ATOM   3483 HG23 ILE A 870      72.090  38.210  54.950  1.00  0.00           H
ATOM   3484  CG1 ILE A 870      70.340  37.390  52.790  1.00  0.00           C
ATOM   3485 HG11 ILE A 870      69.450  36.750  52.600  1.00  0.00           H
ATOM   3486 HG12 ILE A 870      71.200  36.700  52.890  1.00  0.00           H
ATOM   3487  CD  ILE A 870      70.600  38.350  51.560  1.00  0.00           C
ATOM   3488  HD1 ILE A 870      69.630  38.870  51.410  1.00  0.00           H
ATOM   3489  HD2 ILE A 870      70.870  37.860  50.600  1.00  0.00           H
ATOM   3490  HD3 ILE A 870      71.380  39.130  51.720  1.00  0.00           H
ATOM   3491  C   ILE A 870      69.610  37.970  56.530  1.00  0.00           C
ATOM   3492  O   ILE A 870      70.580  37.830  57.230  1.00  0.00           O
ATOM   3493  N   MET A 871      68.560  38.770  56.830  1.00  0.00           N
ATOM   3494  HN  MET A 871      67.820  38.800  56.170  1.00  0.00           H
ATOM   3495  CA  MET A 871      68.300  39.430  58.050  1.00  0.00           C
ATOM   3496  HA  MET A 871      69.120  40.110  58.260  1.00  0.00           H
ATOM   3497  CB  MET A 871      67.080  40.420  58.000  1.00  0.00           C
ATOM   3498  HB1 MET A 871      66.920  40.830  59.030  1.00  0.00           H
ATOM   3499  HB2 MET A 871      66.120  39.890  57.820  1.00  0.00           H
ATOM   3500  CG  MET A 871      67.360  41.630  57.020  1.00  0.00           C
ATOM   3501  HG1 MET A 871      66.370  42.070  56.800  1.00  0.00           H
ATOM   3502  HG2 MET A 871      67.730  41.220  56.060  1.00  0.00           H
ATOM   3503  SD  MET A 871      68.520  42.900  57.520  1.00  0.00           S
ATOM   3504  CE  MET A 871      68.370  43.770  55.890  1.00  0.00           C
ATOM   3505  HE1 MET A 871      68.800  43.170  55.070  1.00  0.00           H
ATOM   3506  HE2 MET A 871      68.820  44.790  55.910  1.00  0.00           H
ATOM   3507  HE3 MET A 871      67.270  43.850  55.720  1.00  0.00           H
ATOM   3508  C   MET A 871      68.160  38.560  59.210  1.00  0.00           C
ATOM   3509  O   MET A 871      68.910  38.810  60.150  1.00  0.00           O
ATOM   3510  N   VAL A 872      67.370  37.460  59.260  1.00  0.00           N
ATOM   3511  HN  VAL A 872      66.840  37.280  58.420  1.00  0.00           H
ATOM   3512  CA  VAL A 872      67.100  36.710  60.470  1.00  0.00           C
ATOM   3513  HA  VAL A 872      66.980  37.420  61.280  1.00  0.00           H
ATOM   3514  CB  VAL A 872      65.910  35.730  60.360  1.00  0.00           C
ATOM   3515  HB  VAL A 872      65.810  35.120  61.280  1.00  0.00           H
ATOM   3516  CG1 VAL A 872      64.580  36.440  60.090  1.00  0.00           C
ATOM   3517 HG11 VAL A 872      63.700  35.760  60.130  1.00  0.00           H
ATOM   3518 HG12 VAL A 872      64.420  36.950  59.110  1.00  0.00           H
ATOM   3519 HG13 VAL A 872      64.420  37.240  60.850  1.00  0.00           H
ATOM   3520  CG2 VAL A 872      66.110  34.690  59.220  1.00  0.00           C
ATOM   3521 HG21 VAL A 872      66.940  34.020  59.520  1.00  0.00           H
ATOM   3522 HG22 VAL A 872      66.360  35.260  58.300  1.00  0.00           H
ATOM   3523 HG23 VAL A 872      65.220  34.030  59.130  1.00  0.00           H
ATOM   3524  C   VAL A 872      68.340  35.860  60.790  1.00  0.00           C
ATOM   3525  O   VAL A 872      68.620  35.520  61.920  1.00  0.00           O
ATOM   3526  N   THR A 873      69.200  35.590  59.740  1.00  0.00           N
ATOM   3527  HN  THR A 873      68.820  35.830  58.860  1.00  0.00           H
ATOM   3528  CA  THR A 873      70.540  34.990  59.830  1.00  0.00           C
ATOM   3529  HA  THR A 873      70.490  34.020  60.280  1.00  0.00           H
ATOM   3530  CB  THR A 873      71.210  34.690  58.490  1.00  0.00           C
ATOM   3531  HB  THR A 873      71.440  35.600  57.910  1.00  0.00           H
ATOM   3532  OG1 THR A 873      70.430  33.830  57.620  1.00  0.00           O
ATOM   3533  HG1 THR A 873      69.830  34.420  57.150  1.00  0.00           H
ATOM   3534  CG2 THR A 873      72.580  33.990  58.750  1.00  0.00           C
ATOM   3535 HG21 THR A 873      73.220  34.560  59.460  1.00  0.00           H
ATOM   3536 HG22 THR A 873      73.210  33.800  57.860  1.00  0.00           H
ATOM   3537 HG23 THR A 873      72.330  32.980  59.130  1.00  0.00           H
ATOM   3538  C   THR A 873      71.450  35.890  60.630  1.00  0.00           C
ATOM   3539  O   THR A 873      72.130  35.440  61.570  1.00  0.00           O
ATOM   3540  N   ILE A 874      71.450  37.200  60.420  1.00  0.00           N
ATOM   3541  HN  ILE A 874      70.970  37.490  59.590  1.00  0.00           H
ATOM   3542  CA  ILE A 874      72.320  38.110  61.160  1.00  0.00           C
ATOM   3543  HA  ILE A 874      73.280  37.620  61.290  1.00  0.00           H
ATOM   3544  CB  ILE A 874      72.310  39.460  60.560  1.00  0.00           C
ATOM   3545  HB  ILE A 874      71.260  39.700  60.310  1.00  0.00           H
ATOM   3546  CG2 ILE A 874      73.010  40.530  61.480  1.00  0.00           C
ATOM   3547 HG21 ILE A 874      73.030  41.550  61.020  1.00  0.00           H
ATOM   3548 HG22 ILE A 874      74.020  40.080  61.630  1.00  0.00           H
ATOM   3549 HG23 ILE A 874      72.430  40.540  62.420  1.00  0.00           H
ATOM   3550  CG1 ILE A 874      73.110  39.440  59.220  1.00  0.00           C
ATOM   3551 HG11 ILE A 874      72.780  38.530  58.670  1.00  0.00           H
ATOM   3552 HG12 ILE A 874      74.180  39.360  59.510  1.00  0.00           H
ATOM   3553  CD  ILE A 874      72.890  40.720  58.420  1.00  0.00           C
ATOM   3554  HD1 ILE A 874      73.660  41.440  58.750  1.00  0.00           H
ATOM   3555  HD2 ILE A 874      71.900  41.180  58.660  1.00  0.00           H
ATOM   3556  HD3 ILE A 874      72.920  40.460  57.340  1.00  0.00           H
ATOM   3557  C   ILE A 874      71.770  38.230  62.570  1.00  0.00           C
ATOM   3558  O   ILE A 874      72.590  38.320  63.510  1.00  0.00           O
ATOM   3559  N   ASP A 875      70.440  38.260  62.730  1.00  0.00           N
ATOM   3560  HN  ASP A 875      69.770  38.340  62.000  1.00  0.00           H
ATOM   3561  CA  ASP A 875      69.790  38.310  64.030  1.00  0.00           C
ATOM   3562  HA  ASP A 875      70.260  39.140  64.540  1.00  0.00           H
ATOM   3563  CB  ASP A 875      68.300  38.510  63.740  1.00  0.00           C
ATOM   3564  HB1 ASP A 875      67.960  37.570  63.260  1.00  0.00           H
ATOM   3565  HB2 ASP A 875      68.070  39.400  63.110  1.00  0.00           H
ATOM   3566  CG  ASP A 875      67.460  38.870  64.990  1.00  0.00           C
ATOM   3567  OD1 ASP A 875      67.870  39.670  65.900  1.00  0.00           O
ATOM   3568  OD2 ASP A 875      66.310  38.350  65.080  1.00  0.00           O
ATOM   3569  C   ASP A 875      70.050  37.040  64.890  1.00  0.00           C
ATOM   3570  O   ASP A 875      70.050  37.110  66.130  1.00  0.00           O
ATOM   3571  N   TYR A 876      70.250  35.870  64.330  1.00  0.00           N
ATOM   3572  HN  TYR A 876      70.160  35.820  63.340  1.00  0.00           H
ATOM   3573  CA  TYR A 876      70.570  34.630  65.030  1.00  0.00           C
ATOM   3574  HA  TYR A 876      69.870  34.540  65.860  1.00  0.00           H
ATOM   3575  CB  TYR A 876      70.410  33.510  63.920  1.00  0.00           C
ATOM   3576  HB1 TYR A 876      71.250  33.700  63.210  1.00  0.00           H
ATOM   3577  HB2 TYR A 876      69.440  33.580  63.410  1.00  0.00           H
ATOM   3578  CG  TYR A 876      70.550  32.230  64.540  1.00  0.00           C
ATOM   3579  CD1 TYR A 876      71.750  31.550  64.510  1.00  0.00           C
ATOM   3580  HD1 TYR A 876      72.630  31.810  63.940  1.00  0.00           H
ATOM   3581  CE1 TYR A 876      72.050  30.450  65.370  1.00  0.00           C
ATOM   3582  HE1 TYR A 876      73.050  30.030  65.420  1.00  0.00           H
ATOM   3583  CZ  TYR A 876      71.120  29.980  66.210  1.00  0.00           C
ATOM   3584  OH  TYR A 876      71.320  28.920  67.150  1.00  0.00           O
ATOM   3585  HH  TYR A 876      72.200  28.620  66.920  1.00  0.00           H
ATOM   3586  CD2 TYR A 876      69.630  31.800  65.470  1.00  0.00           C
ATOM   3587  HD2 TYR A 876      68.680  32.280  65.580  1.00  0.00           H
ATOM   3588  CE2 TYR A 876      69.860  30.660  66.250  1.00  0.00           C
ATOM   3589  HE2 TYR A 876      69.140  30.400  67.010  1.00  0.00           H
ATOM   3590  C   TYR A 876      71.990  34.680  65.560  1.00  0.00           C
ATOM   3591  O   TYR A 876      72.280  34.330  66.640  1.00  0.00           O
ATOM   3592  N   LEU A 877      72.880  35.200  64.750  1.00  0.00           N
ATOM   3593  HN  LEU A 877      72.600  35.440  63.830  1.00  0.00           H
ATOM   3594  CA  LEU A 877      74.310  35.400  64.970  1.00  0.00           C
ATOM   3595  HA  LEU A 877      74.650  34.540  65.510  1.00  0.00           H
ATOM   3596  CB  LEU A 877      75.030  35.270  63.600  1.00  0.00           C
ATOM   3597  HB1 LEU A 877      76.130  35.410  63.690  1.00  0.00           H
ATOM   3598  HB2 LEU A 877      74.690  36.080  62.920  1.00  0.00           H
ATOM   3599  CG  LEU A 877      74.850  34.000  62.790  1.00  0.00           C
ATOM   3600  HG  LEU A 877      73.790  33.900  62.500  1.00  0.00           H
ATOM   3601  CD1 LEU A 877      75.580  34.120  61.470  1.00  0.00           C
ATOM   3602 HD11 LEU A 877      75.350  35.090  60.970  1.00  0.00           H
ATOM   3603 HD12 LEU A 877      75.290  33.250  60.840  1.00  0.00           H
ATOM   3604 HD13 LEU A 877      76.670  34.080  61.590  1.00  0.00           H
ATOM   3605  CD2 LEU A 877      75.380  32.790  63.440  1.00  0.00           C
ATOM   3606 HD21 LEU A 877      74.860  32.510  64.370  1.00  0.00           H
ATOM   3607 HD22 LEU A 877      76.460  32.810  63.730  1.00  0.00           H
ATOM   3608 HD23 LEU A 877      75.220  31.930  62.740  1.00  0.00           H
ATOM   3609  C   LEU A 877      74.500  36.680  65.790  1.00  0.00           C
ATOM   3610  O   LEU A 877      74.790  36.610  67.000  1.00  0.00           O
ATOM   3611  N   VAL A 878      74.680  37.860  65.130  1.00  0.00           N
ATOM   3612  HN  VAL A 878      74.530  37.980  64.150  1.00  0.00           H
ATOM   3613  CA  VAL A 878      74.970  39.180  65.770  1.00  0.00           C
ATOM   3614  HA  VAL A 878      75.790  38.930  66.420  1.00  0.00           H
ATOM   3615  CB  VAL A 878      75.270  40.240  64.790  1.00  0.00           C
ATOM   3616  HB  VAL A 878      74.320  40.510  64.280  1.00  0.00           H
ATOM   3617  CG1 VAL A 878      75.820  41.450  65.530  1.00  0.00           C
ATOM   3618 HG11 VAL A 878      76.470  41.060  66.340  1.00  0.00           H
ATOM   3619 HG12 VAL A 878      75.000  42.100  65.930  1.00  0.00           H
ATOM   3620 HG13 VAL A 878      76.430  42.100  64.870  1.00  0.00           H
ATOM   3621  CG2 VAL A 878      76.220  39.760  63.690  1.00  0.00           C
ATOM   3622 HG21 VAL A 878      76.200  40.600  62.980  1.00  0.00           H
ATOM   3623 HG22 VAL A 878      75.890  38.810  63.200  1.00  0.00           H
ATOM   3624 HG23 VAL A 878      77.250  39.680  64.090  1.00  0.00           H
ATOM   3625  C   VAL A 878      73.920  39.640  66.760  1.00  0.00           C
ATOM   3626  O   VAL A 878      74.200  39.950  67.940  1.00  0.00           O
ATOM   3627  N   GLY A 879      72.610  39.540  66.350  1.00  0.00           N
ATOM   3628  HN  GLY A 879      72.560  39.250  65.410  1.00  0.00           H
ATOM   3629  CA  GLY A 879      71.430  39.990  67.080  1.00  0.00           C
ATOM   3630  HA1 GLY A 879      71.710  40.030  68.130  1.00  0.00           H
ATOM   3631  HA2 GLY A 879      70.600  39.330  66.880  1.00  0.00           H
ATOM   3632  C   GLY A 879      71.090  41.400  66.540  1.00  0.00           C
ATOM   3633  O   GLY A 879      71.970  42.260  66.370  1.00  0.00           O
ATOM   3634  N   VAL A 880      69.800  41.660  66.260  1.00  0.00           N
ATOM   3635  HN  VAL A 880      69.140  40.930  66.120  1.00  0.00           H
ATOM   3636  CA  VAL A 880      69.530  43.060  65.820  1.00  0.00           C
ATOM   3637  HA  VAL A 880      70.380  43.720  65.780  1.00  0.00           H
ATOM   3638  CB  VAL A 880      68.850  43.040  64.420  1.00  0.00           C
ATOM   3639  HB  VAL A 880      67.820  42.660  64.520  1.00  0.00           H
ATOM   3640  CG1 VAL A 880      68.790  44.430  63.850  1.00  0.00           C
ATOM   3641 HG11 VAL A 880      68.060  44.430  63.020  1.00  0.00           H
ATOM   3642 HG12 VAL A 880      69.720  44.950  63.540  1.00  0.00           H
ATOM   3643 HG13 VAL A 880      68.310  45.180  64.500  1.00  0.00           H
ATOM   3644  CG2 VAL A 880      69.570  42.100  63.430  1.00  0.00           C
ATOM   3645 HG21 VAL A 880      70.670  42.180  63.580  1.00  0.00           H
ATOM   3646 HG22 VAL A 880      69.170  42.250  62.400  1.00  0.00           H
ATOM   3647 HG23 VAL A 880      69.390  41.060  63.740  1.00  0.00           H
ATOM   3648  C   VAL A 880      68.640  43.860  66.830  1.00  0.00           C
ATOM   3649  O   VAL A 880      67.520  43.370  67.030  1.00  0.00           O
ATOM   3650  N   PRO A 881      69.030  44.920  67.490  1.00  0.00           N
ATOM   3651  CD  PRO A 881      70.430  45.330  67.700  1.00  0.00           C
ATOM   3652  HD1 PRO A 881      70.830  45.960  66.870  1.00  0.00           H
ATOM   3653  HD2 PRO A 881      71.070  44.420  67.800  1.00  0.00           H
ATOM   3654  CA  PRO A 881      68.140  45.670  68.450  1.00  0.00           C
ATOM   3655  HA  PRO A 881      67.750  44.940  69.140  1.00  0.00           H
ATOM   3656  CB  PRO A 881      68.990  46.790  69.080  1.00  0.00           C
ATOM   3657  HB1 PRO A 881      68.720  47.040  70.120  1.00  0.00           H
ATOM   3658  HB2 PRO A 881      68.970  47.770  68.570  1.00  0.00           H
ATOM   3659  CG  PRO A 881      70.400  46.180  69.000  1.00  0.00           C
ATOM   3660  HG1 PRO A 881      71.190  46.970  69.070  1.00  0.00           H
ATOM   3661  HG2 PRO A 881      70.420  45.570  69.930  1.00  0.00           H
ATOM   3662  C   PRO A 881      66.850  46.250  67.750  1.00  0.00           C
ATOM   3663  O   PRO A 881      66.880  47.160  66.950  1.00  0.00           O
ATOM   3664  N   SER A 882      65.630  45.710  68.040  1.00  0.00           N
ATOM   3665  HN  SER A 882      65.640  44.990  68.730  1.00  0.00           H
ATOM   3666  CA  SER A 882      64.350  45.990  67.350  1.00  0.00           C
ATOM   3667  HA  SER A 882      64.060  47.000  67.550  1.00  0.00           H
ATOM   3668  CB  SER A 882      64.400  45.730  65.830  1.00  0.00           C
ATOM   3669  HB1 SER A 882      63.370  45.610  65.400  1.00  0.00           H
ATOM   3670  HB2 SER A 882      64.910  44.770  65.640  1.00  0.00           H
ATOM   3671  OG  SER A 882      64.960  46.820  65.120  1.00  0.00           O
ATOM   3672  HG1 SER A 882      65.810  47.100  65.460  1.00  0.00           H
ATOM   3673  C   SER A 882      63.300  44.950  67.910  1.00  0.00           C
ATOM   3674  O   SER A 882      63.580  43.770  67.860  1.00  0.00           O
ATOM   3675  N   PRO A 883      62.060  45.410  68.320  1.00  0.00           N
ATOM   3676  CD  PRO A 883      61.520  46.760  68.200  1.00  0.00           C
ATOM   3677  HD1 PRO A 883      61.860  47.180  67.240  1.00  0.00           H
ATOM   3678  HD2 PRO A 883      61.960  47.290  69.080  1.00  0.00           H
ATOM   3679  CA  PRO A 883      60.980  44.470  68.710  1.00  0.00           C
ATOM   3680  HA  PRO A 883      61.350  43.830  69.480  1.00  0.00           H
ATOM   3681  CB  PRO A 883      59.840  45.430  69.110  1.00  0.00           C
ATOM   3682  HB1 PRO A 883      59.910  45.810  70.140  1.00  0.00           H
ATOM   3683  HB2 PRO A 883      58.860  44.920  68.960  1.00  0.00           H
ATOM   3684  CG  PRO A 883      59.920  46.580  68.110  1.00  0.00           C
ATOM   3685  HG1 PRO A 883      59.630  46.340  67.060  1.00  0.00           H
ATOM   3686  HG2 PRO A 883      59.450  47.480  68.570  1.00  0.00           H
ATOM   3687  C   PRO A 883      60.520  43.570  67.540  1.00  0.00           C
ATOM   3688  O   PRO A 883      60.580  43.970  66.400  1.00  0.00           O
ATOM   3689  N   LYS A 884      60.070  42.390  67.840  1.00  0.00           N
ATOM   3690  HN  LYS A 884      60.030  42.100  68.800  1.00  0.00           H
ATOM   3691  CA  LYS A 884      59.540  41.400  66.970  1.00  0.00           C
ATOM   3692  HA  LYS A 884      59.660  41.710  65.930  1.00  0.00           H
ATOM   3693  CB  LYS A 884      60.210  40.030  67.210  1.00  0.00           C
ATOM   3694  HB1 LYS A 884      59.630  39.230  66.690  1.00  0.00           H
ATOM   3695  HB2 LYS A 884      60.280  39.950  68.320  1.00  0.00           H
ATOM   3696  CG  LYS A 884      61.670  40.000  66.790  1.00  0.00           C
ATOM   3697  HG1 LYS A 884      62.100  40.990  67.020  1.00  0.00           H
ATOM   3698  HG2 LYS A 884      61.650  39.980  65.680  1.00  0.00           H
ATOM   3699  CD  LYS A 884      62.500  38.830  67.330  1.00  0.00           C
ATOM   3700  HD1 LYS A 884      61.780  38.020  67.100  1.00  0.00           H
ATOM   3701  HD2 LYS A 884      62.570  38.740  68.440  1.00  0.00           H
ATOM   3702  CE  LYS A 884      63.820  38.640  66.570  1.00  0.00           C
ATOM   3703  HE1 LYS A 884      63.700  39.220  65.630  1.00  0.00           H
ATOM   3704  HE2 LYS A 884      63.950  37.580  66.310  1.00  0.00           H
ATOM   3705  NZ  LYS A 884      65.100  39.100  67.150  1.00  0.00           N
ATOM   3706  HZ1 LYS A 884      65.310  38.450  67.940  1.00  0.00           H
ATOM   3707  HZ2 LYS A 884      65.260  40.090  67.440  1.00  0.00           H
ATOM   3708  HZ3 LYS A 884      65.840  38.870  66.450  1.00  0.00           H
ATOM   3709  C   LYS A 884      58.110  41.280  67.250  1.00  0.00           C
ATOM   3710  O   LYS A 884      57.710  41.460  68.430  1.00  0.00           O
ATOM   3711  N   LEU A 885      57.390  40.950  66.160  1.00  0.00           N
ATOM   3712  HN  LEU A 885      57.860  40.810  65.300  1.00  0.00           H
ATOM   3713  CA  LEU A 885      55.940  40.840  66.180  1.00  0.00           C
ATOM   3714  HA  LEU A 885      55.550  41.830  66.350  1.00  0.00           H
ATOM   3715  CB  LEU A 885      55.460  40.330  64.780  1.00  0.00           C
ATOM   3716  HB1 LEU A 885      55.950  39.330  64.750  1.00  0.00           H
ATOM   3717  HB2 LEU A 885      55.970  40.940  63.990  1.00  0.00           H
ATOM   3718  CG  LEU A 885      53.930  40.270  64.400  1.00  0.00           C
ATOM   3719  HG  LEU A 885      53.380  39.580  65.080  1.00  0.00           H
ATOM   3720  CD1 LEU A 885      53.090  41.550  64.530  1.00  0.00           C
ATOM   3721 HD11 LEU A 885      52.020  41.340  64.270  1.00  0.00           H
ATOM   3722 HD12 LEU A 885      53.510  42.320  63.850  1.00  0.00           H
ATOM   3723 HD13 LEU A 885      53.130  42.010  65.540  1.00  0.00           H
ATOM   3724  CD2 LEU A 885      53.820  39.530  63.010  1.00  0.00           C
ATOM   3725 HD21 LEU A 885      54.330  40.200  62.290  1.00  0.00           H
ATOM   3726 HD22 LEU A 885      52.760  39.600  62.690  1.00  0.00           H
ATOM   3727 HD23 LEU A 885      54.120  38.460  62.920  1.00  0.00           H
ATOM   3728  C   LEU A 885      55.380  39.940  67.230  1.00  0.00           C
ATOM   3729  O   LEU A 885      55.860  38.810  67.360  1.00  0.00           O
ATOM   3730  N   HSD A 886      54.430  40.440  68.140  1.00  0.00           N
ATOM   3731  HN  HSD A 886      54.270  41.430  68.220  1.00  0.00           H
ATOM   3732  CA  HSD A 886      53.570  39.500  68.920  1.00  0.00           C
ATOM   3733  HA  HSD A 886      54.220  38.910  69.520  1.00  0.00           H
ATOM   3734  CB  HSD A 886      52.750  40.480  69.780  1.00  0.00           C
ATOM   3735  HB1 HSD A 886      52.330  41.260  69.120  1.00  0.00           H
ATOM   3736  HB2 HSD A 886      53.280  41.100  70.530  1.00  0.00           H
ATOM   3737  ND1 HSD A 886      50.340  40.490  70.330  1.00  0.00           N
ATOM   3738  HD1 HSD A 886      50.180  41.340  69.830  1.00  0.00           H
ATOM   3739  CG  HSD A 886      51.590  39.820  70.460  1.00  0.00           C
ATOM   3740  CE1 HSD A 886      49.480  39.700  71.010  1.00  0.00           C
ATOM   3741  HE1 HSD A 886      48.430  39.950  71.120  1.00  0.00           H
ATOM   3742  NE2 HSD A 886      50.040  38.660  71.620  1.00  0.00           N
ATOM   3743  CD2 HSD A 886      51.360  38.750  71.250  1.00  0.00           C
ATOM   3744  HD2 HSD A 886      52.040  37.910  71.390  1.00  0.00           H
ATOM   3745  C   HSD A 886      52.710  38.470  68.130  1.00  0.00           C
ATOM   3746  O   HSD A 886      51.990  38.830  67.200  1.00  0.00           O
ATOM   3747  N   VAL A 887      52.820  37.180  68.410  1.00  0.00           N
ATOM   3748  HN  VAL A 887      53.410  36.970  69.180  1.00  0.00           H
ATOM   3749  CA  VAL A 887      52.160  36.130  67.630  1.00  0.00           C
ATOM   3750  HA  VAL A 887      51.480  36.530  66.880  1.00  0.00           H
ATOM   3751  CB  VAL A 887      53.050  35.210  66.780  1.00  0.00           C
ATOM   3752  HB  VAL A 887      53.610  34.450  67.350  1.00  0.00           H
ATOM   3753  CG1 VAL A 887      52.090  34.500  65.830  1.00  0.00           C
ATOM   3754 HG11 VAL A 887      52.780  33.880  65.210  1.00  0.00           H
ATOM   3755 HG12 VAL A 887      51.540  35.240  65.210  1.00  0.00           H
ATOM   3756 HG13 VAL A 887      51.320  33.790  66.180  1.00  0.00           H
ATOM   3757  CG2 VAL A 887      54.130  36.110  66.070  1.00  0.00           C
ATOM   3758 HG21 VAL A 887      53.500  36.950  65.680  1.00  0.00           H
ATOM   3759 HG22 VAL A 887      54.680  35.610  65.250  1.00  0.00           H
ATOM   3760 HG23 VAL A 887      54.920  36.330  66.830  1.00  0.00           H
ATOM   3761  C   VAL A 887      51.410  35.360  68.670  1.00  0.00           C
ATOM   3762  O   VAL A 887      51.970  34.600  69.470  1.00  0.00           O
ATOM   3763  N   PRO A 888      50.030  35.440  68.610  1.00  0.00           N
ATOM   3764  CD  PRO A 888      49.300  36.570  67.990  1.00  0.00           C
ATOM   3765  HD1 PRO A 888      49.180  36.350  66.910  1.00  0.00           H
ATOM   3766  HD2 PRO A 888      49.820  37.540  68.150  1.00  0.00           H
ATOM   3767  CA  PRO A 888      49.160  34.560  69.420  1.00  0.00           C
ATOM   3768  HA  PRO A 888      49.430  34.700  70.450  1.00  0.00           H
ATOM   3769  CB  PRO A 888      47.720  35.070  69.040  1.00  0.00           C
ATOM   3770  HB1 PRO A 888      47.110  34.930  69.950  1.00  0.00           H
ATOM   3771  HB2 PRO A 888      47.260  34.520  68.180  1.00  0.00           H
ATOM   3772  CG  PRO A 888      47.980  36.590  68.690  1.00  0.00           C
ATOM   3773  HG1 PRO A 888      47.180  36.970  68.010  1.00  0.00           H
ATOM   3774  HG2 PRO A 888      47.990  37.120  69.670  1.00  0.00           H
ATOM   3775  C   PRO A 888      49.280  33.110  69.040  1.00  0.00           C
ATOM   3776  O   PRO A 888      49.570  32.770  67.930  1.00  0.00           O
ATOM   3777  N   GLU A 889      49.190  32.260  70.020  1.00  0.00           N
ATOM   3778  HN  GLU A 889      49.100  32.640  70.940  1.00  0.00           H
ATOM   3779  CA  GLU A 889      49.540  30.880  69.860  1.00  0.00           C
ATOM   3780  HA  GLU A 889      49.950  30.780  68.850  1.00  0.00           H
ATOM   3781  CB  GLU A 889      50.630  30.560  70.910  1.00  0.00           C
ATOM   3782  HB1 GLU A 889      50.840  29.470  70.940  1.00  0.00           H
ATOM   3783  HB2 GLU A 889      50.280  30.850  71.920  1.00  0.00           H
ATOM   3784  CG  GLU A 889      51.950  31.180  70.600  1.00  0.00           C
ATOM   3785  HG1 GLU A 889      51.860  32.290  70.590  1.00  0.00           H
ATOM   3786  HG2 GLU A 889      52.310  30.980  69.550  1.00  0.00           H
ATOM   3787  CD  GLU A 889      52.960  30.840  71.620  1.00  0.00           C
ATOM   3788  OE1 GLU A 889      52.700  31.000  72.840  1.00  0.00           O
ATOM   3789  OE2 GLU A 889      54.140  30.570  71.290  1.00  0.00           O
ATOM   3790  C   GLU A 889      48.390  29.900  70.080  1.00  0.00           C
ATOM   3791  O   GLU A 889      47.380  30.270  70.640  1.00  0.00           O
ATOM   3792  N   LYS A 890      48.530  28.690  69.540  1.00  0.00           N
ATOM   3793  HN  LYS A 890      49.400  28.640  69.050  1.00  0.00           H
ATOM   3794  CA  LYS A 890      47.670  27.490  69.590  1.00  0.00           C
ATOM   3795  HA  LYS A 890      48.080  26.820  68.860  1.00  0.00           H
ATOM   3796  CB  LYS A 890      47.600  26.860  71.040  1.00  0.00           C
ATOM   3797  HB1 LYS A 890      47.160  25.850  71.050  1.00  0.00           H
ATOM   3798  HB2 LYS A 890      47.040  27.550  71.710  1.00  0.00           H
ATOM   3799  CG  LYS A 890      48.950  26.750  71.820  1.00  0.00           C
ATOM   3800  HG1 LYS A 890      49.350  27.750  72.060  1.00  0.00           H
ATOM   3801  HG2 LYS A 890      49.640  26.130  71.220  1.00  0.00           H
ATOM   3802  CD  LYS A 890      48.710  26.110  73.210  1.00  0.00           C
ATOM   3803  HD1 LYS A 890      49.680  25.940  73.740  1.00  0.00           H
ATOM   3804  HD2 LYS A 890      48.190  25.170  72.940  1.00  0.00           H
ATOM   3805  CE  LYS A 890      47.890  26.930  74.190  1.00  0.00           C
ATOM   3806  HE1 LYS A 890      46.830  26.970  73.840  1.00  0.00           H
ATOM   3807  HE2 LYS A 890      48.280  27.960  74.250  1.00  0.00           H
ATOM   3808  NZ  LYS A 890      47.850  26.230  75.490  1.00  0.00           N
ATOM   3809  HZ1 LYS A 890      47.410  26.830  76.230  1.00  0.00           H
ATOM   3810  HZ2 LYS A 890      48.850  26.050  75.710  1.00  0.00           H
ATOM   3811  HZ3 LYS A 890      47.290  25.350  75.450  1.00  0.00           H
ATOM   3812  C   LYS A 890      46.290  27.640  68.900  1.00  0.00           C
ATOM   3813  O   LYS A 890      45.470  26.790  69.110  1.00  0.00           O
ATOM   3814  N   PHE A 891      46.120  28.720  68.080  1.00  0.00           N
ATOM   3815  HN  PHE A 891      46.900  29.310  67.880  1.00  0.00           H
ATOM   3816  CA  PHE A 891      44.870  29.160  67.390  1.00  0.00           C
ATOM   3817  HA  PHE A 891      45.000  30.180  67.080  1.00  0.00           H
ATOM   3818  CB  PHE A 891      44.750  28.470  66.000  1.00  0.00           C
ATOM   3819  HB1 PHE A 891      44.730  27.390  66.230  1.00  0.00           H
ATOM   3820  HB2 PHE A 891      45.660  28.650  65.390  1.00  0.00           H
ATOM   3821  CG  PHE A 891      43.530  28.990  65.170  1.00  0.00           C
ATOM   3822  CD1 PHE A 891      42.660  27.980  64.550  1.00  0.00           C
ATOM   3823  HD1 PHE A 891      42.860  26.940  64.720  1.00  0.00           H
ATOM   3824  CE1 PHE A 891      41.540  28.300  63.740  1.00  0.00           C
ATOM   3825  HE1 PHE A 891      41.000  27.580  63.160  1.00  0.00           H
ATOM   3826  CZ  PHE A 891      41.320  29.640  63.480  1.00  0.00           C
ATOM   3827  HZ  PHE A 891      40.470  29.890  62.880  1.00  0.00           H
ATOM   3828  CD2 PHE A 891      43.250  30.350  64.880  1.00  0.00           C
ATOM   3829  HD2 PHE A 891      43.840  31.200  65.190  1.00  0.00           H
ATOM   3830  CE2 PHE A 891      42.150  30.610  64.010  1.00  0.00           C
ATOM   3831  HE2 PHE A 891      42.040  31.650  63.720  1.00  0.00           H
ATOM   3832  C   PHE A 891      43.580  29.320  68.240  1.00  0.00           C
ATOM   3833  O   PHE A 891      42.540  28.740  67.920  1.00  0.00           O
ATOM   3834  N   GLU A 892      43.710  30.030  69.400  1.00  0.00           N
ATOM   3835  HN  GLU A 892      44.540  30.520  69.620  1.00  0.00           H
ATOM   3836  CA  GLU A 892      42.560  30.340  70.200  1.00  0.00           C
ATOM   3837  HA  GLU A 892      41.740  29.730  69.850  1.00  0.00           H
ATOM   3838  CB  GLU A 892      42.990  30.040  71.690  1.00  0.00           C
ATOM   3839  HB1 GLU A 892      42.140  30.270  72.370  1.00  0.00           H
ATOM   3840  HB2 GLU A 892      43.830  30.690  72.000  1.00  0.00           H
ATOM   3841  CG  GLU A 892      43.540  28.610  71.990  1.00  0.00           C
ATOM   3842  HG1 GLU A 892      44.470  28.350  71.440  1.00  0.00           H
ATOM   3843  HG2 GLU A 892      42.810  27.790  71.810  1.00  0.00           H
ATOM   3844  CD  GLU A 892      43.640  28.530  73.480  1.00  0.00           C
ATOM   3845  OE1 GLU A 892      44.770  28.910  74.000  1.00  0.00           O
ATOM   3846  OE2 GLU A 892      42.600  28.240  74.120  1.00  0.00           O
ATOM   3847  C   GLU A 892      42.130  31.820  69.990  1.00  0.00           C
ATOM   3848  O   GLU A 892      42.900  32.530  69.330  1.00  0.00           O
ATOM   3849  N   PRO A 893      41.000  32.220  70.520  1.00  0.00           N
ATOM   3850  CD  PRO A 893      39.920  31.380  70.940  1.00  0.00           C
ATOM   3851  HD1 PRO A 893      40.300  30.690  71.720  1.00  0.00           H
ATOM   3852  HD2 PRO A 893      39.540  30.690  70.160  1.00  0.00           H
ATOM   3853  CA  PRO A 893      40.660  33.630  70.690  1.00  0.00           C
ATOM   3854  HA  PRO A 893      40.360  33.940  69.700  1.00  0.00           H
ATOM   3855  CB  PRO A 893      39.510  33.570  71.700  1.00  0.00           C
ATOM   3856  HB1 PRO A 893      38.820  34.450  71.740  1.00  0.00           H
ATOM   3857  HB2 PRO A 893      40.070  33.570  72.660  1.00  0.00           H
ATOM   3858  CG  PRO A 893      38.730  32.290  71.330  1.00  0.00           C
ATOM   3859  HG1 PRO A 893      38.230  31.790  72.190  1.00  0.00           H
ATOM   3860  HG2 PRO A 893      38.030  32.480  70.480  1.00  0.00           H
ATOM   3861  C   PRO A 893      41.790  34.480  71.200  1.00  0.00           C
ATOM   3862  O   PRO A 893      42.530  33.970  72.110  1.00  0.00           O
ATOM   3863  N   THR A 894      41.890  35.620  70.630  1.00  0.00           N
ATOM   3864  HN  THR A 894      41.150  35.870  70.000  1.00  0.00           H
ATOM   3865  CA  THR A 894      42.850  36.600  71.050  1.00  0.00           C
ATOM   3866  HA  THR A 894      43.760  36.020  71.100  1.00  0.00           H
ATOM   3867  CB  THR A 894      42.990  37.780  70.100  1.00  0.00           C
ATOM   3868  HB  THR A 894      43.800  38.450  70.430  1.00  0.00           H
ATOM   3869  OG1 THR A 894      41.830  38.580  69.920  1.00  0.00           O
ATOM   3870  HG1 THR A 894      41.330  38.020  69.320  1.00  0.00           H
ATOM   3871  CG2 THR A 894      43.510  37.260  68.730  1.00  0.00           C
ATOM   3872 HG21 THR A 894      43.780  38.110  68.060  1.00  0.00           H
ATOM   3873 HG22 THR A 894      42.790  36.590  68.210  1.00  0.00           H
ATOM   3874 HG23 THR A 894      44.440  36.690  68.890  1.00  0.00           H
ATOM   3875  C   THR A 894      42.740  37.230  72.460  1.00  0.00           C
ATOM   3876  O   THR A 894      43.770  37.360  73.120  1.00  0.00           O
ATOM   3877  N   HSD A 895      41.550  37.650  72.920  1.00  0.00           N
ATOM   3878  HN  HSD A 895      40.740  37.510  72.360  1.00  0.00           H
ATOM   3879  CA  HSD A 895      41.390  38.540  74.070  1.00  0.00           C
ATOM   3880  HA  HSD A 895      42.390  38.890  74.290  1.00  0.00           H
ATOM   3881  CB  HSD A 895      40.420  39.760  73.690  1.00  0.00           C
ATOM   3882  HB1 HSD A 895      39.890  40.170  74.590  1.00  0.00           H
ATOM   3883  HB2 HSD A 895      39.680  39.410  72.950  1.00  0.00           H
ATOM   3884  ND1 HSD A 895      41.900  40.930  71.920  1.00  0.00           N
ATOM   3885  HD1 HSD A 895      42.060  40.110  71.360  1.00  0.00           H
ATOM   3886  CG  HSD A 895      41.180  40.850  73.080  1.00  0.00           C
ATOM   3887  CE1 HSD A 895      42.360  42.250  71.730  1.00  0.00           C
ATOM   3888  HE1 HSD A 895      42.890  42.610  70.860  1.00  0.00           H
ATOM   3889  NE2 HSD A 895      41.960  43.000  72.750  1.00  0.00           N
ATOM   3890  CD2 HSD A 895      41.260  42.120  73.620  1.00  0.00           C
ATOM   3891  HD2 HSD A 895      40.630  42.560  74.380  1.00  0.00           H
ATOM   3892  C   HSD A 895      40.760  37.750  75.250  1.00  0.00           C
ATOM   3893  O   HSD A 895      39.720  37.100  75.130  1.00  0.00           O
ATOM   3894  N   PRO A 896      41.280  37.870  76.480  1.00  0.00           N
ATOM   3895  CD  PRO A 896      42.600  38.470  76.820  1.00  0.00           C
ATOM   3896  HD1 PRO A 896      42.890  39.360  76.230  1.00  0.00           H
ATOM   3897  HD2 PRO A 896      43.340  37.670  76.560  1.00  0.00           H
ATOM   3898  CA  PRO A 896      40.690  37.040  77.590  1.00  0.00           C
ATOM   3899  HA  PRO A 896      40.760  35.990  77.370  1.00  0.00           H
ATOM   3900  CB  PRO A 896      41.610  37.290  78.730  1.00  0.00           C
ATOM   3901  HB1 PRO A 896      42.440  36.560  78.820  1.00  0.00           H
ATOM   3902  HB2 PRO A 896      41.230  37.280  79.780  1.00  0.00           H
ATOM   3903  CG  PRO A 896      42.440  38.560  78.300  1.00  0.00           C
ATOM   3904  HG1 PRO A 896      41.900  39.470  78.620  1.00  0.00           H
ATOM   3905  HG2 PRO A 896      43.380  38.660  78.890  1.00  0.00           H
ATOM   3906  C   PRO A 896      39.220  37.310  78.050  1.00  0.00           C
ATOM   3907  O   PRO A 896      38.570  36.350  78.620  1.00  0.00           O
ATOM   3908  N   GLU A 897      38.760  38.610  77.770  1.00  0.00           N
ATOM   3909  HN  GLU A 897      39.350  39.340  77.430  1.00  0.00           H
ATOM   3910  CA  GLU A 897      37.430  38.990  78.160  1.00  0.00           C
ATOM   3911  HA  GLU A 897      37.070  38.460  79.020  1.00  0.00           H
ATOM   3912  CB  GLU A 897      37.580  40.490  78.520  1.00  0.00           C
ATOM   3913  HB1 GLU A 897      36.680  41.150  78.450  1.00  0.00           H
ATOM   3914  HB2 GLU A 897      38.300  40.840  77.750  1.00  0.00           H
ATOM   3915  CG  GLU A 897      38.330  40.900  79.810  1.00  0.00           C
ATOM   3916  HG1 GLU A 897      39.350  40.490  79.830  1.00  0.00           H
ATOM   3917  HG2 GLU A 897      37.960  40.450  80.760  1.00  0.00           H
ATOM   3918  CD  GLU A 897      38.510  42.400  80.030  1.00  0.00           C
ATOM   3919  OE1 GLU A 897      37.680  43.000  80.760  1.00  0.00           O
ATOM   3920  OE2 GLU A 897      39.530  42.890  79.530  1.00  0.00           O
ATOM   3921  C   GLU A 897      36.350  38.760  77.080  1.00  0.00           C
ATOM   3922  O   GLU A 897      35.170  39.120  77.360  1.00  0.00           O
ATOM   3923  N   ARG A 898      36.780  38.130  76.010  1.00  0.00           N
ATOM   3924  HN  ARG A 898      37.700  37.950  75.710  1.00  0.00           H
ATOM   3925  CA  ARG A 898      35.820  37.830  74.980  1.00  0.00           C
ATOM   3926  HA  ARG A 898      34.930  37.460  75.480  1.00  0.00           H
ATOM   3927  CB  ARG A 898      35.440  39.100  74.150  1.00  0.00           C
ATOM   3928  HB1 ARG A 898      34.710  39.720  74.720  1.00  0.00           H
ATOM   3929  HB2 ARG A 898      34.850  38.790  73.260  1.00  0.00           H
ATOM   3930  CG  ARG A 898      36.740  39.840  73.680  1.00  0.00           C
ATOM   3931  HG1 ARG A 898      37.340  39.250  72.960  1.00  0.00           H
ATOM   3932  HG2 ARG A 898      37.330  40.150  74.560  1.00  0.00           H
ATOM   3933  CD  ARG A 898      36.370  41.030  72.790  1.00  0.00           C
ATOM   3934  HD1 ARG A 898      35.780  41.770  73.360  1.00  0.00           H
ATOM   3935  HD2 ARG A 898      35.750  40.920  71.880  1.00  0.00           H
ATOM   3936  NE  ARG A 898      37.620  41.640  72.420  1.00  0.00           N
ATOM   3937  HE  ARG A 898      37.870  42.480  72.900  1.00  0.00           H
ATOM   3938  CZ  ARG A 898      38.360  41.450  71.340  1.00  0.00           C
ATOM   3939  NH1 ARG A 898      38.220  40.500  70.510  1.00  0.00           N
ATOM   3940 HH11 ARG A 898      38.710  40.650  69.640  1.00  0.00           H
ATOM   3941 HH12 ARG A 898      37.370  40.000  70.590  1.00  0.00           H
ATOM   3942  NH2 ARG A 898      39.240  42.360  71.070  1.00  0.00           N
ATOM   3943 HH21 ARG A 898      39.760  42.190  70.230  1.00  0.00           H
ATOM   3944 HH22 ARG A 898      39.560  43.030  71.740  1.00  0.00           H
ATOM   3945  C   ARG A 898      36.190  36.590  74.090  1.00  0.00           C
ATOM   3946  O   ARG A 898      37.360  36.240  73.960  1.00  0.00           O
ATOM   3947  N   GLY A 899      35.160  35.900  73.480  1.00  0.00           N
ATOM   3948  HN  GLY A 899      34.200  36.070  73.650  1.00  0.00           H
ATOM   3949  CA  GLY A 899      35.360  34.960  72.420  1.00  0.00           C
ATOM   3950  HA1 GLY A 899      34.430  34.410  72.330  1.00  0.00           H
ATOM   3951  HA2 GLY A 899      36.190  34.310  72.660  1.00  0.00           H
ATOM   3952  C   GLY A 899      35.730  35.500  71.040  1.00  0.00           C
ATOM   3953  O   GLY A 899      36.160  36.650  70.910  1.00  0.00           O
ATOM   3954  N   TRP A 900      35.530  34.710  70.000  1.00  0.00           N
ATOM   3955  HN  TRP A 900      35.280  33.750  70.100  1.00  0.00           H
ATOM   3956  CA  TRP A 900      35.680  35.130  68.610  1.00  0.00           C
ATOM   3957  HA  TRP A 900      36.700  35.370  68.340  1.00  0.00           H
ATOM   3958  CB  TRP A 900      35.520  33.840  67.730  1.00  0.00           C
ATOM   3959  HB1 TRP A 900      35.500  34.190  66.680  1.00  0.00           H
ATOM   3960  HB2 TRP A 900      34.550  33.340  67.960  1.00  0.00           H
ATOM   3961  CG  TRP A 900      36.590  32.800  67.710  1.00  0.00           C
ATOM   3962  CD1 TRP A 900      36.440  31.490  67.940  1.00  0.00           C
ATOM   3963  HD1 TRP A 900      35.520  31.040  68.280  1.00  0.00           H
ATOM   3964  NE1 TRP A 900      37.650  30.850  67.870  1.00  0.00           N
ATOM   3965  HE1 TRP A 900      37.870  30.030  68.360  1.00  0.00           H
ATOM   3966  CE2 TRP A 900      38.560  31.710  67.480  1.00  0.00           C
ATOM   3967  CD2 TRP A 900      37.990  32.980  67.400  1.00  0.00           C
ATOM   3968  CE3 TRP A 900      38.810  34.040  67.080  1.00  0.00           C
ATOM   3969  HE3 TRP A 900      38.430  35.040  66.960  1.00  0.00           H
ATOM   3970  CZ3 TRP A 900      40.160  33.850  66.910  1.00  0.00           C
ATOM   3971  HZ3 TRP A 900      40.730  34.740  66.720  1.00  0.00           H
ATOM   3972  CZ2 TRP A 900      39.940  31.510  67.110  1.00  0.00           C
ATOM   3973  HZ2 TRP A 900      40.350  30.530  66.930  1.00  0.00           H
ATOM   3974  CH2 TRP A 900      40.720  32.600  66.850  1.00  0.00           C
ATOM   3975  HH2 TRP A 900      41.770  32.580  66.600  1.00  0.00           H
ATOM   3976  C   TRP A 900      34.760  36.200  68.190  1.00  0.00           C
ATOM   3977  O   TRP A 900      35.180  37.250  67.650  1.00  0.00           O
ATOM   3978  N   ILE A 901      33.500  35.980  68.470  1.00  0.00           N
ATOM   3979  HN  ILE A 901      33.150  35.200  69.000  1.00  0.00           H
ATOM   3980  CA  ILE A 901      32.460  36.710  67.750  1.00  0.00           C
ATOM   3981  HA  ILE A 901      32.760  36.930  66.740  1.00  0.00           H
ATOM   3982  CB  ILE A 901      31.170  35.860  67.710  1.00  0.00           C
ATOM   3983  HB  ILE A 901      31.040  35.500  68.750  1.00  0.00           H
ATOM   3984  CG2 ILE A 901      29.990  36.760  67.430  1.00  0.00           C
ATOM   3985 HG21 ILE A 901      29.800  37.430  68.300  1.00  0.00           H
ATOM   3986 HG22 ILE A 901      29.080  36.170  67.190  1.00  0.00           H
ATOM   3987 HG23 ILE A 901      30.130  37.450  66.570  1.00  0.00           H
ATOM   3988  CG1 ILE A 901      31.170  34.610  66.810  1.00  0.00           C
ATOM   3989 HG11 ILE A 901      30.350  33.980  67.210  1.00  0.00           H
ATOM   3990 HG12 ILE A 901      32.100  34.020  66.880  1.00  0.00           H
ATOM   3991  CD  ILE A 901      30.970  34.890  65.330  1.00  0.00           C
ATOM   3992  HD1 ILE A 901      31.390  34.020  64.770  1.00  0.00           H
ATOM   3993  HD2 ILE A 901      31.510  35.830  65.110  1.00  0.00           H
ATOM   3994  HD3 ILE A 901      29.880  35.040  65.160  1.00  0.00           H
ATOM   3995  C   ILE A 901      32.240  38.090  68.470  1.00  0.00           C
ATOM   3996  O   ILE A 901      32.260  38.120  69.700  1.00  0.00           O
ATOM   3997  N   ILE A 902      32.090  39.200  67.750  1.00  0.00           N
ATOM   3998  HN  ILE A 902      32.070  39.160  66.750  1.00  0.00           H
ATOM   3999  CA  ILE A 902      31.730  40.540  68.260  1.00  0.00           C
ATOM   4000  HA  ILE A 902      31.820  40.590  69.320  1.00  0.00           H
ATOM   4001  CB  ILE A 902      32.670  41.520  67.650  1.00  0.00           C
ATOM   4002  HB  ILE A 902      33.630  40.950  67.690  1.00  0.00           H
ATOM   4003  CG2 ILE A 902      32.360  41.900  66.170  1.00  0.00           C
ATOM   4004 HG21 ILE A 902      33.150  42.580  65.800  1.00  0.00           H
ATOM   4005 HG22 ILE A 902      31.360  42.350  66.050  1.00  0.00           H
ATOM   4006 HG23 ILE A 902      32.320  40.990  65.530  1.00  0.00           H
ATOM   4007  CG1 ILE A 902      32.920  42.800  68.440  1.00  0.00           C
ATOM   4008 HG11 ILE A 902      32.090  43.510  68.260  1.00  0.00           H
ATOM   4009 HG12 ILE A 902      33.860  43.080  67.900  1.00  0.00           H
ATOM   4010  CD  ILE A 902      33.230  42.700  69.940  1.00  0.00           C
ATOM   4011  HD1 ILE A 902      33.230  43.690  70.450  1.00  0.00           H
ATOM   4012  HD2 ILE A 902      34.260  42.310  70.090  1.00  0.00           H
ATOM   4013  HD3 ILE A 902      32.570  42.020  70.530  1.00  0.00           H
ATOM   4014  C   ILE A 902      30.280  41.020  68.010  1.00  0.00           C
ATOM   4015  O   ILE A 902      29.500  40.350  67.320  1.00  0.00           O
ATOM   4016  N   SER A 903      29.860  42.170  68.550  1.00  0.00           N
ATOM   4017  HN  SER A 903      30.540  42.770  68.980  1.00  0.00           H
ATOM   4018  CA  SER A 903      28.460  42.680  68.480  1.00  0.00           C
ATOM   4019  HA  SER A 903      27.940  42.020  67.800  1.00  0.00           H
ATOM   4020  CB  SER A 903      27.710  42.690  69.900  1.00  0.00           C
ATOM   4021  HB1 SER A 903      28.360  43.290  70.570  1.00  0.00           H
ATOM   4022  HB2 SER A 903      27.710  41.630  70.200  1.00  0.00           H
ATOM   4023  OG  SER A 903      26.370  43.170  69.830  1.00  0.00           O
ATOM   4024  HG1 SER A 903      26.430  44.130  69.780  1.00  0.00           H
ATOM   4025  C   SER A 903      28.260  44.060  67.830  1.00  0.00           C
ATOM   4026  O   SER A 903      29.010  45.000  68.220  1.00  0.00           O
ATOM   4027  N   PRO A 904      27.340  44.360  66.900  1.00  0.00           N
ATOM   4028  CD  PRO A 904      26.480  43.390  66.180  1.00  0.00           C
ATOM   4029  HD1 PRO A 904      26.080  42.550  66.800  1.00  0.00           H
ATOM   4030  HD2 PRO A 904      27.000  42.880  65.340  1.00  0.00           H
ATOM   4031  CA  PRO A 904      26.910  45.760  66.680  1.00  0.00           C
ATOM   4032  HA  PRO A 904      27.630  46.530  66.480  1.00  0.00           H
ATOM   4033  CB  PRO A 904      25.970  45.590  65.540  1.00  0.00           C
ATOM   4034  HB1 PRO A 904      26.300  45.600  64.470  1.00  0.00           H
ATOM   4035  HB2 PRO A 904      25.340  46.500  65.500  1.00  0.00           H
ATOM   4036  CG  PRO A 904      25.280  44.270  65.800  1.00  0.00           C
ATOM   4037  HG1 PRO A 904      24.380  44.300  66.440  1.00  0.00           H
ATOM   4038  HG2 PRO A 904      24.900  43.880  64.830  1.00  0.00           H
ATOM   4039  C   PRO A 904      26.310  46.350  67.980  1.00  0.00           C
ATOM   4040  O   PRO A 904      25.640  45.780  68.800  1.00  0.00           O
ATOM   4041  N   LEU A 905      26.700  47.640  68.210  1.00  0.00           N
ATOM   4042  HN  LEU A 905      27.180  48.270  67.600  1.00  0.00           H
ATOM   4043  CA  LEU A 905      26.270  48.500  69.250  1.00  0.00           C
ATOM   4044  HA  LEU A 905      26.640  49.480  69.010  1.00  0.00           H
ATOM   4045  CB  LEU A 905      24.760  48.780  69.120  1.00  0.00           C
ATOM   4046  HB1 LEU A 905      24.180  47.860  68.920  1.00  0.00           H
ATOM   4047  HB2 LEU A 905      24.660  49.350  68.170  1.00  0.00           H
ATOM   4048  CG  LEU A 905      24.150  49.810  70.150  1.00  0.00           C
ATOM   4049  HG  LEU A 905      24.480  49.450  71.150  1.00  0.00           H
ATOM   4050  CD1 LEU A 905      24.660  51.200  69.940  1.00  0.00           C
ATOM   4051 HD11 LEU A 905      24.250  51.690  69.030  1.00  0.00           H
ATOM   4052 HD12 LEU A 905      25.750  51.220  69.730  1.00  0.00           H
ATOM   4053 HD13 LEU A 905      24.480  51.810  70.850  1.00  0.00           H
ATOM   4054  CD2 LEU A 905      22.600  49.550  70.240  1.00  0.00           C
ATOM   4055 HD21 LEU A 905      21.950  50.000  69.460  1.00  0.00           H
ATOM   4056 HD22 LEU A 905      22.240  49.990  71.200  1.00  0.00           H
ATOM   4057 HD23 LEU A 905      22.470  48.440  70.220  1.00  0.00           H
ATOM   4058  C   LEU A 905      26.730  48.220  70.710  1.00  0.00           C
ATOM   4059  O   LEU A 905      26.600  47.110  71.280  1.00  0.00           O
ATOM   4060  N   GLY A 906      27.280  49.220  71.390  1.00  0.00           N
ATOM   4061  HN  GLY A 906      27.240  50.150  71.020  1.00  0.00           H
ATOM   4062  CA  GLY A 906      27.980  48.990  72.630  1.00  0.00           C
ATOM   4063  HA1 GLY A 906      28.810  49.670  72.630  1.00  0.00           H
ATOM   4064  HA2 GLY A 906      28.300  47.970  72.720  1.00  0.00           H
ATOM   4065  C   GLY A 906      27.030  49.320  73.740  1.00  0.00           C
ATOM   4066  O   GLY A 906      25.820  49.200  73.650  1.00  0.00           O
ATOM   4067  N   ASP A 907      27.510  49.880  74.960  1.00  0.00           N
ATOM   4068  HN  ASP A 907      28.500  49.900  75.100  1.00  0.00           H
ATOM   4069  CA  ASP A 907      26.710  50.360  76.130  1.00  0.00           C
ATOM   4070  HA  ASP A 907      25.890  49.670  76.220  1.00  0.00           H
ATOM   4071  CB  ASP A 907      27.360  50.480  77.520  1.00  0.00           C
ATOM   4072  HB1 ASP A 907      27.800  49.490  77.770  1.00  0.00           H
ATOM   4073  HB2 ASP A 907      26.540  50.720  78.230  1.00  0.00           H
ATOM   4074  CG  ASP A 907      28.430  51.570  77.590  1.00  0.00           C
ATOM   4075  OD1 ASP A 907      28.770  51.960  78.780  1.00  0.00           O
ATOM   4076  OD2 ASP A 907      29.040  51.990  76.640  1.00  0.00           O
ATOM   4077  C   ASP A 907      26.130  51.720  75.710  1.00  0.00           C
ATOM   4078  O   ASP A 907      25.070  52.160  76.150  1.00  0.00           O
ATOM   4079  N   ASN A 908      26.870  52.370  74.750  1.00  0.00           N
ATOM   4080  HN  ASN A 908      27.670  51.810  74.570  1.00  0.00           H
ATOM   4081  CA  ASN A 908      26.590  53.530  73.980  1.00  0.00           C
ATOM   4082  HA  ASN A 908      27.010  54.290  74.630  1.00  0.00           H
ATOM   4083  CB  ASN A 908      27.410  53.590  72.670  1.00  0.00           C
ATOM   4084  HB1 ASN A 908      27.230  54.440  71.970  1.00  0.00           H
ATOM   4085  HB2 ASN A 908      27.160  52.680  72.070  1.00  0.00           H
ATOM   4086  CG  ASN A 908      28.930  53.510  72.800  1.00  0.00           C
ATOM   4087  OD1 ASN A 908      29.650  53.290  71.860  1.00  0.00           O
ATOM   4088  ND2 ASN A 908      29.410  53.850  74.020  1.00  0.00           N
ATOM   4089 HD21 ASN A 908      30.370  53.800  74.290  1.00  0.00           H
ATOM   4090 HD22 ASN A 908      28.840  54.150  74.780  1.00  0.00           H
ATOM   4091  C   ASN A 908      25.150  53.810  73.640  1.00  0.00           C
ATOM   4092  O   ASN A 908      24.540  52.830  73.300  1.00  0.00           O
ATOM   4093  N   PRO A 909      24.690  55.090  73.690  1.00  0.00           N
ATOM   4094  CD  PRO A 909      25.440  56.260  74.150  1.00  0.00           C
ATOM   4095  HD1 PRO A 909      26.410  56.250  73.610  1.00  0.00           H
ATOM   4096  HD2 PRO A 909      25.630  56.200  75.250  1.00  0.00           H
ATOM   4097  CA  PRO A 909      23.430  55.460  73.040  1.00  0.00           C
ATOM   4098  HA  PRO A 909      22.650  55.420  73.780  1.00  0.00           H
ATOM   4099  CB  PRO A 909      23.710  56.850  72.660  1.00  0.00           C
ATOM   4100  HB1 PRO A 909      22.780  57.410  72.460  1.00  0.00           H
ATOM   4101  HB2 PRO A 909      24.370  56.840  71.750  1.00  0.00           H
ATOM   4102  CG  PRO A 909      24.470  57.440  73.830  1.00  0.00           C
ATOM   4103  HG1 PRO A 909      25.050  58.370  73.700  1.00  0.00           H
ATOM   4104  HG2 PRO A 909      23.790  57.590  74.690  1.00  0.00           H
ATOM   4105  C   PRO A 909      23.040  54.780  71.790  1.00  0.00           C
ATOM   4106  O   PRO A 909      23.840  54.540  70.850  1.00  0.00           O
ATOM   4107  N   TRP A 910      21.820  54.360  71.570  1.00  0.00           N
ATOM   4108  HN  TRP A 910      21.150  54.580  72.270  1.00  0.00           H
ATOM   4109  CA  TRP A 910      21.190  53.560  70.440  1.00  0.00           C
ATOM   4110  HA  TRP A 910      21.400  52.490  70.490  1.00  0.00           H
ATOM   4111  CB  TRP A 910      19.630  53.480  70.600  1.00  0.00           C
ATOM   4112  HB1 TRP A 910      19.040  54.310  70.140  1.00  0.00           H
ATOM   4113  HB2 TRP A 910      19.330  53.500  71.660  1.00  0.00           H
ATOM   4114  CG  TRP A 910      19.080  52.240  69.960  1.00  0.00           C
ATOM   4115  CD1 TRP A 910      18.900  51.050  70.730  1.00  0.00           C
ATOM   4116  HD1 TRP A 910      19.140  50.860  71.760  1.00  0.00           H
ATOM   4117  NE1 TRP A 910      18.170  50.050  70.060  1.00  0.00           N
ATOM   4118  HE1 TRP A 910      17.560  49.440  70.540  1.00  0.00           H
ATOM   4119  CE2 TRP A 910      17.900  50.610  68.740  1.00  0.00           C
ATOM   4120  CD2 TRP A 910      18.360  52.000  68.740  1.00  0.00           C
ATOM   4121  CE3 TRP A 910      18.100  52.810  67.700  1.00  0.00           C
ATOM   4122  HE3 TRP A 910      18.450  53.820  67.680  1.00  0.00           H
ATOM   4123  CZ3 TRP A 910      17.540  52.230  66.630  1.00  0.00           C
ATOM   4124  HZ3 TRP A 910      17.370  52.870  65.770  1.00  0.00           H
ATOM   4125  CZ2 TRP A 910      17.230  50.090  67.670  1.00  0.00           C
ATOM   4126  HZ2 TRP A 910      16.830  49.090  67.780  1.00  0.00           H
ATOM   4127  CH2 TRP A 910      16.990  50.890  66.590  1.00  0.00           C
ATOM   4128  HH2 TRP A 910      16.560  50.510  65.680  1.00  0.00           H
ATOM   4129  C   TRP A 910      21.430  54.120  68.970  1.00  0.00           C
ATOM   4130  O   TRP A 910      21.740  53.380  68.040  1.00  0.00           O
ATOM   4131  N   TRP A 911      21.320  55.460  68.830  1.00  0.00           N
ATOM   4132  HN  TRP A 911      21.140  55.920  69.700  1.00  0.00           H
ATOM   4133  CA  TRP A 911      21.600  56.280  67.730  1.00  0.00           C
ATOM   4134  HA  TRP A 911      20.840  56.240  66.960  1.00  0.00           H
ATOM   4135  CB  TRP A 911      21.770  57.790  68.140  1.00  0.00           C
ATOM   4136  HB1 TRP A 911      22.500  57.780  68.980  1.00  0.00           H
ATOM   4137  HB2 TRP A 911      20.770  58.090  68.530  1.00  0.00           H
ATOM   4138  CG  TRP A 911      22.170  58.800  67.060  1.00  0.00           C
ATOM   4139  CD1 TRP A 911      23.160  59.730  66.960  1.00  0.00           C
ATOM   4140  HD1 TRP A 911      24.020  59.850  67.580  1.00  0.00           H
ATOM   4141  NE1 TRP A 911      23.040  60.410  65.860  1.00  0.00           N
ATOM   4142  HE1 TRP A 911      23.640  61.090  65.490  1.00  0.00           H
ATOM   4143  CE2 TRP A 911      21.970  59.980  65.140  1.00  0.00           C
ATOM   4144  CD2 TRP A 911      21.320  58.940  65.910  1.00  0.00           C
ATOM   4145  CE3 TRP A 911      20.120  58.320  65.420  1.00  0.00           C
ATOM   4146  HE3 TRP A 911      19.640  57.450  65.860  1.00  0.00           H
ATOM   4147  CZ3 TRP A 911      19.650  58.720  64.160  1.00  0.00           C
ATOM   4148  HZ3 TRP A 911      18.830  58.200  63.680  1.00  0.00           H
ATOM   4149  CZ2 TRP A 911      21.450  60.410  63.980  1.00  0.00           C
ATOM   4150  HZ2 TRP A 911      22.030  61.100  63.370  1.00  0.00           H
ATOM   4151  CH2 TRP A 911      20.330  59.760  63.460  1.00  0.00           C
ATOM   4152  HH2 TRP A 911      20.030  60.020  62.460  1.00  0.00           H
ATOM   4153  C   TRP A 911      22.920  55.940  66.980  1.00  0.00           C
ATOM   4154  O   TRP A 911      23.100  55.930  65.750  1.00  0.00           O
ATOM   4155  N   THR A 912      23.950  55.580  67.790  1.00  0.00           N
ATOM   4156  HN  THR A 912      23.710  55.220  68.700  1.00  0.00           H
ATOM   4157  CA  THR A 912      25.290  55.300  67.200  1.00  0.00           C
ATOM   4158  HA  THR A 912      25.670  56.210  66.760  1.00  0.00           H
ATOM   4159  CB  THR A 912      26.270  54.970  68.340  1.00  0.00           C
ATOM   4160  HB  THR A 912      27.330  54.960  68.010  1.00  0.00           H
ATOM   4161  OG1 THR A 912      26.070  53.780  69.090  1.00  0.00           O
ATOM   4162  HG1 THR A 912      25.220  53.870  69.530  1.00  0.00           H
ATOM   4163  CG2 THR A 912      26.210  56.150  69.330  1.00  0.00           C
ATOM   4164 HG21 THR A 912      26.190  57.060  68.700  1.00  0.00           H
ATOM   4165 HG22 THR A 912      27.100  56.250  69.990  1.00  0.00           H
ATOM   4166 HG23 THR A 912      25.300  56.090  69.960  1.00  0.00           H
ATOM   4167  C   THR A 912      25.290  54.190  66.190  1.00  0.00           C
ATOM   4168  O   THR A 912      26.130  54.170  65.330  1.00  0.00           O
ATOM   4169  N   LEU A 913      24.410  53.180  66.300  1.00  0.00           N
ATOM   4170  HN  LEU A 913      23.990  53.090  67.200  1.00  0.00           H
ATOM   4171  CA  LEU A 913      24.190  52.260  65.200  1.00  0.00           C
ATOM   4172  HA  LEU A 913      25.130  51.820  64.930  1.00  0.00           H
ATOM   4173  CB  LEU A 913      23.210  51.180  65.720  1.00  0.00           C
ATOM   4174  HB1 LEU A 913      22.410  51.650  66.330  1.00  0.00           H
ATOM   4175  HB2 LEU A 913      23.660  50.530  66.510  1.00  0.00           H
ATOM   4176  CG  LEU A 913      22.640  50.200  64.670  1.00  0.00           C
ATOM   4177  HG  LEU A 913      22.090  50.750  63.890  1.00  0.00           H
ATOM   4178  CD1 LEU A 913      23.700  49.340  63.940  1.00  0.00           C
ATOM   4179 HD11 LEU A 913      23.320  48.500  63.330  1.00  0.00           H
ATOM   4180 HD12 LEU A 913      24.450  48.890  64.610  1.00  0.00           H
ATOM   4181 HD13 LEU A 913      24.260  50.020  63.250  1.00  0.00           H
ATOM   4182  CD2 LEU A 913      21.580  49.240  65.320  1.00  0.00           C
ATOM   4183 HD21 LEU A 913      21.420  48.300  64.740  1.00  0.00           H
ATOM   4184 HD22 LEU A 913      20.650  49.760  65.620  1.00  0.00           H
ATOM   4185 HD23 LEU A 913      22.060  48.820  66.240  1.00  0.00           H
ATOM   4186  C   LEU A 913      23.620  52.850  63.870  1.00  0.00           C
ATOM   4187  O   LEU A 913      24.100  52.510  62.840  1.00  0.00           O
ATOM   4188  N   LEU A 914      22.630  53.740  63.880  1.00  0.00           N
ATOM   4189  HN  LEU A 914      22.400  54.120  64.760  1.00  0.00           H
ATOM   4190  CA  LEU A 914      21.920  54.290  62.710  1.00  0.00           C
ATOM   4191  HA  LEU A 914      21.800  53.510  61.970  1.00  0.00           H
ATOM   4192  CB  LEU A 914      20.610  55.050  63.070  1.00  0.00           C
ATOM   4193  HB1 LEU A 914      20.050  55.290  62.140  1.00  0.00           H
ATOM   4194  HB2 LEU A 914      20.730  55.990  63.650  1.00  0.00           H
ATOM   4195  CG  LEU A 914      19.530  54.170  63.790  1.00  0.00           C
ATOM   4196  HG  LEU A 914      19.780  54.060  64.860  1.00  0.00           H
ATOM   4197  CD1 LEU A 914      18.240  55.060  63.850  1.00  0.00           C
ATOM   4198 HD11 LEU A 914      17.480  54.670  64.560  1.00  0.00           H
ATOM   4199 HD12 LEU A 914      17.750  55.100  62.860  1.00  0.00           H
ATOM   4200 HD13 LEU A 914      18.410  56.040  64.340  1.00  0.00           H
ATOM   4201  CD2 LEU A 914      19.290  52.790  63.230  1.00  0.00           C
ATOM   4202 HD21 LEU A 914      20.130  52.080  63.440  1.00  0.00           H
ATOM   4203 HD22 LEU A 914      18.990  52.710  62.160  1.00  0.00           H
ATOM   4204 HD23 LEU A 914      18.430  52.300  63.710  1.00  0.00           H
ATOM   4205  C   LEU A 914      22.770  55.290  61.970  1.00  0.00           C
ATOM   4206  O   LEU A 914      22.670  55.560  60.740  1.00  0.00           O
ATOM   4207  N   ILE A 915      23.710  55.940  62.680  1.00  0.00           N
ATOM   4208  HN  ILE A 915      23.640  55.990  63.670  1.00  0.00           H
ATOM   4209  CA  ILE A 915      24.740  56.880  62.110  1.00  0.00           C
ATOM   4210  HA  ILE A 915      24.420  57.160  61.110  1.00  0.00           H
ATOM   4211  CB  ILE A 915      24.760  58.160  62.910  1.00  0.00           C
ATOM   4212  HB  ILE A 915      23.690  58.420  63.060  1.00  0.00           H
ATOM   4213  CG2 ILE A 915      25.490  57.840  64.230  1.00  0.00           C
ATOM   4214 HG21 ILE A 915      26.560  57.830  63.950  1.00  0.00           H
ATOM   4215 HG22 ILE A 915      25.260  56.810  64.550  1.00  0.00           H
ATOM   4216 HG23 ILE A 915      25.340  58.630  65.010  1.00  0.00           H
ATOM   4217  CG1 ILE A 915      25.530  59.350  62.250  1.00  0.00           C
ATOM   4218 HG11 ILE A 915      26.530  59.140  61.830  1.00  0.00           H
ATOM   4219 HG12 ILE A 915      25.720  60.090  63.070  1.00  0.00           H
ATOM   4220  CD  ILE A 915      24.600  59.980  61.180  1.00  0.00           C
ATOM   4221  HD1 ILE A 915      24.650  59.410  60.230  1.00  0.00           H
ATOM   4222  HD2 ILE A 915      24.910  61.030  60.950  1.00  0.00           H
ATOM   4223  HD3 ILE A 915      23.560  59.920  61.540  1.00  0.00           H
ATOM   4224  C   ILE A 915      26.140  56.270  62.000  1.00  0.00           C
ATOM   4225  O   ILE A 915      27.140  56.890  61.620  1.00  0.00           O
ATOM   4226  N   ALA A 916      26.230  54.980  62.290  1.00  0.00           N
ATOM   4227  HN  ALA A 916      25.520  54.610  62.900  1.00  0.00           H
ATOM   4228  CA  ALA A 916      27.310  54.210  61.640  1.00  0.00           C
ATOM   4229  HA  ALA A 916      28.270  54.650  61.830  1.00  0.00           H
ATOM   4230  CB  ALA A 916      27.310  52.810  62.330  1.00  0.00           C
ATOM   4231  HB1 ALA A 916      28.190  52.180  62.100  1.00  0.00           H
ATOM   4232  HB2 ALA A 916      26.360  52.340  62.020  1.00  0.00           H
ATOM   4233  HB3 ALA A 916      27.360  52.920  63.430  1.00  0.00           H
ATOM   4234  C   ALA A 916      27.130  54.070  60.130  1.00  0.00           C
ATOM   4235  O   ALA A 916      28.070  53.860  59.390  1.00  0.00           O
ATOM   4236  N   ALA A 917      25.870  54.310  59.700  1.00  0.00           N
ATOM   4237  HN  ALA A 917      25.080  54.410  60.300  1.00  0.00           H
ATOM   4238  CA  ALA A 917      25.560  54.280  58.260  1.00  0.00           C
ATOM   4239  HA  ALA A 917      25.840  53.310  57.860  1.00  0.00           H
ATOM   4240  CB  ALA A 917      24.030  54.320  57.900  1.00  0.00           C
ATOM   4241  HB1 ALA A 917      23.630  55.320  58.170  1.00  0.00           H
ATOM   4242  HB2 ALA A 917      23.440  53.700  58.610  1.00  0.00           H
ATOM   4243  HB3 ALA A 917      23.790  54.130  56.830  1.00  0.00           H
ATOM   4244  C   ALA A 917      26.340  55.290  57.340  1.00  0.00           C
ATOM   4245  O   ALA A 917      26.830  55.030  56.220  1.00  0.00           O
ATOM   4246  N   ILE A 918      26.520  56.580  57.780  1.00  0.00           N
ATOM   4247  HN  ILE A 918      26.240  56.770  58.720  1.00  0.00           H
ATOM   4248  CA  ILE A 918      27.360  57.570  57.020  1.00  0.00           C
ATOM   4249  HA  ILE A 918      26.940  57.570  56.020  1.00  0.00           H
ATOM   4250  CB  ILE A 918      26.970  58.990  57.490  1.00  0.00           C
ATOM   4251  HB  ILE A 918      27.380  59.150  58.510  1.00  0.00           H
ATOM   4252  CG2 ILE A 918      27.600  60.160  56.580  1.00  0.00           C
ATOM   4253 HG21 ILE A 918      28.700  60.110  56.770  1.00  0.00           H
ATOM   4254 HG22 ILE A 918      27.230  61.190  56.700  1.00  0.00           H
ATOM   4255 HG23 ILE A 918      27.450  59.910  55.500  1.00  0.00           H
ATOM   4256  CG1 ILE A 918      25.390  59.080  57.500  1.00  0.00           C
ATOM   4257 HG11 ILE A 918      24.860  58.480  58.270  1.00  0.00           H
ATOM   4258 HG12 ILE A 918      25.000  58.770  56.510  1.00  0.00           H
ATOM   4259  CD  ILE A 918      24.940  60.570  57.710  1.00  0.00           C
ATOM   4260  HD1 ILE A 918      25.430  61.070  58.580  1.00  0.00           H
ATOM   4261  HD2 ILE A 918      23.900  60.660  58.090  1.00  0.00           H
ATOM   4262  HD3 ILE A 918      24.930  61.300  56.870  1.00  0.00           H
ATOM   4263  C   ILE A 918      28.870  57.290  56.830  1.00  0.00           C
ATOM   4264  O   ILE A 918      29.330  57.450  55.680  1.00  0.00           O
ATOM   4265  N   PRO A 919      29.670  56.840  57.800  1.00  0.00           N
ATOM   4266  CD  PRO A 919      29.550  57.180  59.210  1.00  0.00           C
ATOM   4267  HD1 PRO A 919      28.820  56.570  59.780  1.00  0.00           H
ATOM   4268  HD2 PRO A 919      29.260  58.260  59.160  1.00  0.00           H
ATOM   4269  CA  PRO A 919      30.840  56.010  57.580  1.00  0.00           C
ATOM   4270  HA  PRO A 919      31.640  56.580  57.140  1.00  0.00           H
ATOM   4271  CB  PRO A 919      31.250  55.680  59.030  1.00  0.00           C
ATOM   4272  HB1 PRO A 919      32.350  55.570  59.130  1.00  0.00           H
ATOM   4273  HB2 PRO A 919      30.700  54.810  59.430  1.00  0.00           H
ATOM   4274  CG  PRO A 919      30.900  56.960  59.790  1.00  0.00           C
ATOM   4275  HG1 PRO A 919      30.880  56.790  60.890  1.00  0.00           H
ATOM   4276  HG2 PRO A 919      31.640  57.770  59.640  1.00  0.00           H
ATOM   4277  C   PRO A 919      30.680  54.820  56.700  1.00  0.00           C
ATOM   4278  O   PRO A 919      31.550  54.700  55.840  1.00  0.00           O
ATOM   4279  N   ALA A 920      29.640  53.950  56.760  1.00  0.00           N
ATOM   4280  HN  ALA A 920      28.920  54.160  57.420  1.00  0.00           H
ATOM   4281  CA  ALA A 920      29.560  52.790  55.920  1.00  0.00           C
ATOM   4282  HA  ALA A 920      30.440  52.170  55.980  1.00  0.00           H
ATOM   4283  CB  ALA A 920      28.300  52.110  56.380  1.00  0.00           C
ATOM   4284  HB1 ALA A 920      28.360  51.920  57.460  1.00  0.00           H
ATOM   4285  HB2 ALA A 920      28.060  51.180  55.800  1.00  0.00           H
ATOM   4286  HB3 ALA A 920      27.400  52.740  56.280  1.00  0.00           H
ATOM   4287  C   ALA A 920      29.400  52.960  54.440  1.00  0.00           C
ATOM   4288  O   ALA A 920      29.840  52.220  53.580  1.00  0.00           O
ATOM   4289  N   LEU A 921      28.650  54.070  54.150  1.00  0.00           N
ATOM   4290  HN  LEU A 921      28.130  54.600  54.820  1.00  0.00           H
ATOM   4291  CA  LEU A 921      28.490  54.550  52.790  1.00  0.00           C
ATOM   4292  HA  LEU A 921      28.080  53.730  52.210  1.00  0.00           H
ATOM   4293  CB  LEU A 921      27.560  55.740  52.650  1.00  0.00           C
ATOM   4294  HB1 LEU A 921      27.720  56.340  53.570  1.00  0.00           H
ATOM   4295  HB2 LEU A 921      26.500  55.440  52.830  1.00  0.00           H
ATOM   4296  CG  LEU A 921      27.550  56.670  51.420  1.00  0.00           C
ATOM   4297  HG  LEU A 921      28.570  57.090  51.280  1.00  0.00           H
ATOM   4298  CD1 LEU A 921      27.080  56.000  50.130  1.00  0.00           C
ATOM   4299 HD11 LEU A 921      27.010  56.790  49.340  1.00  0.00           H
ATOM   4300 HD12 LEU A 921      26.130  55.460  50.320  1.00  0.00           H
ATOM   4301 HD13 LEU A 921      27.850  55.250  49.820  1.00  0.00           H
ATOM   4302  CD2 LEU A 921      26.580  57.840  51.950  1.00  0.00           C
ATOM   4303 HD21 LEU A 921      25.620  57.380  52.250  1.00  0.00           H
ATOM   4304 HD22 LEU A 921      26.430  58.540  51.100  1.00  0.00           H
ATOM   4305 HD23 LEU A 921      26.900  58.380  52.870  1.00  0.00           H
ATOM   4306  C   LEU A 921      29.850  54.880  52.190  1.00  0.00           C
ATOM   4307  O   LEU A 921      30.210  54.320  51.150  1.00  0.00           O
ATOM   4308  N   LEU A 922      30.570  55.830  52.820  1.00  0.00           N
ATOM   4309  HN  LEU A 922      30.230  56.200  53.680  1.00  0.00           H
ATOM   4310  CA  LEU A 922      31.880  56.200  52.460  1.00  0.00           C
ATOM   4311  HA  LEU A 922      32.000  56.730  51.520  1.00  0.00           H
ATOM   4312  CB  LEU A 922      32.440  57.200  53.550  1.00  0.00           C
ATOM   4313  HB1 LEU A 922      31.930  57.050  54.520  1.00  0.00           H
ATOM   4314  HB2 LEU A 922      32.040  58.150  53.140  1.00  0.00           H
ATOM   4315  CG  LEU A 922      33.940  57.490  53.760  1.00  0.00           C
ATOM   4316  HG  LEU A 922      34.420  56.560  54.130  1.00  0.00           H
ATOM   4317  CD1 LEU A 922      34.540  58.260  52.510  1.00  0.00           C
ATOM   4318 HD11 LEU A 922      35.560  58.600  52.820  1.00  0.00           H
ATOM   4319 HD12 LEU A 922      33.990  59.210  52.360  1.00  0.00           H
ATOM   4320 HD13 LEU A 922      34.650  57.620  51.620  1.00  0.00           H
ATOM   4321  CD2 LEU A 922      33.890  58.510  54.980  1.00  0.00           C
ATOM   4322 HD21 LEU A 922      33.280  58.210  55.850  1.00  0.00           H
ATOM   4323 HD22 LEU A 922      33.460  59.410  54.500  1.00  0.00           H
ATOM   4324 HD23 LEU A 922      34.910  58.850  55.310  1.00  0.00           H
ATOM   4325  C   LEU A 922      32.910  55.070  52.300  1.00  0.00           C
ATOM   4326  O   LEU A 922      33.590  54.910  51.250  1.00  0.00           O
ATOM   4327  N   CYS A 923      32.900  54.180  53.350  1.00  0.00           N
ATOM   4328  HN  CYS A 923      32.230  54.300  54.070  1.00  0.00           H
ATOM   4329  CA  CYS A 923      33.650  52.920  53.370  1.00  0.00           C
ATOM   4330  HA  CYS A 923      34.690  53.220  53.270  1.00  0.00           H
ATOM   4331  CB  CYS A 923      33.370  52.200  54.710  1.00  0.00           C
ATOM   4332  HB1 CYS A 923      32.320  51.830  54.620  1.00  0.00           H
ATOM   4333  HB2 CYS A 923      33.500  52.860  55.590  1.00  0.00           H
ATOM   4334  SG  CYS A 923      34.370  50.710  54.940  1.00  0.00           S
ATOM   4335  HG1 CYS A 923      33.480  50.000  55.610  1.00  0.00           H
ATOM   4336  C   CYS A 923      33.360  52.040  52.130  1.00  0.00           C
ATOM   4337  O   CYS A 923      34.260  51.500  51.530  1.00  0.00           O
ATOM   4338  N   THR A 924      32.070  51.960  51.680  1.00  0.00           N
ATOM   4339  HN  THR A 924      31.340  52.350  52.240  1.00  0.00           H
ATOM   4340  CA  THR A 924      31.740  51.160  50.490  1.00  0.00           C
ATOM   4341  HA  THR A 924      32.070  50.140  50.650  1.00  0.00           H
ATOM   4342  CB  THR A 924      30.230  51.140  50.270  1.00  0.00           C
ATOM   4343  HB  THR A 924      29.780  52.140  50.170  1.00  0.00           H
ATOM   4344  OG1 THR A 924      29.560  50.450  51.320  1.00  0.00           O
ATOM   4345  HG1 THR A 924      29.750  50.990  52.080  1.00  0.00           H
ATOM   4346  CG2 THR A 924      29.850  50.270  49.110  1.00  0.00           C
ATOM   4347 HG21 THR A 924      30.000  50.520  48.030  1.00  0.00           H
ATOM   4348 HG22 THR A 924      28.760  50.030  49.170  1.00  0.00           H
ATOM   4349 HG23 THR A 924      30.460  49.340  49.170  1.00  0.00           H
ATOM   4350  C   THR A 924      32.380  51.620  49.240  1.00  0.00           C
ATOM   4351  O   THR A 924      32.990  50.870  48.480  1.00  0.00           O
ATOM   4352  N   ILE A 925      32.400  52.930  49.000  1.00  0.00           N
ATOM   4353  HN  ILE A 925      31.880  53.500  49.620  1.00  0.00           H
ATOM   4354  CA  ILE A 925      33.050  53.650  47.840  1.00  0.00           C
ATOM   4355  HA  ILE A 925      32.820  53.190  46.900  1.00  0.00           H
ATOM   4356  CB  ILE A 925      32.670  55.140  47.780  1.00  0.00           C
ATOM   4357  HB  ILE A 925      33.240  55.680  48.570  1.00  0.00           H
ATOM   4358  CG2 ILE A 925      33.200  55.650  46.430  1.00  0.00           C
ATOM   4359 HG21 ILE A 925      34.310  55.810  46.450  1.00  0.00           H
ATOM   4360 HG22 ILE A 925      32.670  56.510  45.980  1.00  0.00           H
ATOM   4361 HG23 ILE A 925      33.130  54.770  45.750  1.00  0.00           H
ATOM   4362  CG1 ILE A 925      31.230  55.490  47.960  1.00  0.00           C
ATOM   4363 HG11 ILE A 925      31.110  56.590  47.870  1.00  0.00           H
ATOM   4364 HG12 ILE A 925      30.840  55.330  48.980  1.00  0.00           H
ATOM   4365  CD  ILE A 925      30.310  54.750  46.950  1.00  0.00           C
ATOM   4366  HD1 ILE A 925      30.440  53.660  47.140  1.00  0.00           H
ATOM   4367  HD2 ILE A 925      30.510  54.860  45.860  1.00  0.00           H
ATOM   4368  HD3 ILE A 925      29.230  54.920  47.130  1.00  0.00           H
ATOM   4369  C   ILE A 925      34.550  53.410  47.880  1.00  0.00           C
ATOM   4370  O   ILE A 925      35.170  53.170  46.880  1.00  0.00           O
ATOM   4371  N   LEU A 926      35.230  53.550  49.050  1.00  0.00           N
ATOM   4372  HN  LEU A 926      34.800  53.860  49.890  1.00  0.00           H
ATOM   4373  CA  LEU A 926      36.650  53.120  49.190  1.00  0.00           C
ATOM   4374  HA  LEU A 926      37.310  53.570  48.460  1.00  0.00           H
ATOM   4375  CB  LEU A 926      37.060  53.180  50.720  1.00  0.00           C
ATOM   4376  HB1 LEU A 926      38.160  53.000  50.830  1.00  0.00           H
ATOM   4377  HB2 LEU A 926      36.550  52.520  51.470  1.00  0.00           H
ATOM   4378  CG  LEU A 926      37.030  54.630  51.270  1.00  0.00           C
ATOM   4379  HG  LEU A 926      35.970  54.940  51.170  1.00  0.00           H
ATOM   4380  CD1 LEU A 926      37.590  54.640  52.720  1.00  0.00           C
ATOM   4381 HD11 LEU A 926      37.320  55.610  53.190  1.00  0.00           H
ATOM   4382 HD12 LEU A 926      38.700  54.550  52.810  1.00  0.00           H
ATOM   4383 HD13 LEU A 926      37.080  53.800  53.230  1.00  0.00           H
ATOM   4384  CD2 LEU A 926      37.670  55.710  50.440  1.00  0.00           C
ATOM   4385 HD21 LEU A 926      37.680  56.710  50.930  1.00  0.00           H
ATOM   4386 HD22 LEU A 926      37.310  55.710  49.380  1.00  0.00           H
ATOM   4387 HD23 LEU A 926      38.690  55.290  50.290  1.00  0.00           H
ATOM   4388  C   LEU A 926      36.840  51.660  48.770  1.00  0.00           C
ATOM   4389  O   LEU A 926      37.660  51.390  47.900  1.00  0.00           O
ATOM   4390  N   ILE A 927      36.060  50.740  49.360  1.00  0.00           N
ATOM   4391  HN  ILE A 927      35.470  51.000  50.120  1.00  0.00           H
ATOM   4392  CA  ILE A 927      36.090  49.300  49.090  1.00  0.00           C
ATOM   4393  HA  ILE A 927      37.090  48.960  49.320  1.00  0.00           H
ATOM   4394  CB  ILE A 927      35.150  48.480  49.950  1.00  0.00           C
ATOM   4395  HB  ILE A 927      34.190  49.040  49.860  1.00  0.00           H
ATOM   4396  CG2 ILE A 927      34.930  47.070  49.320  1.00  0.00           C
ATOM   4397 HG21 ILE A 927      34.460  46.470  50.140  1.00  0.00           H
ATOM   4398 HG22 ILE A 927      35.780  46.490  48.930  1.00  0.00           H
ATOM   4399 HG23 ILE A 927      34.120  47.080  48.550  1.00  0.00           H
ATOM   4400  CG1 ILE A 927      35.610  48.250  51.470  1.00  0.00           C
ATOM   4401 HG11 ILE A 927      34.740  47.760  51.940  1.00  0.00           H
ATOM   4402 HG12 ILE A 927      35.760  49.180  52.080  1.00  0.00           H
ATOM   4403  CD  ILE A 927      36.920  47.510  51.550  1.00  0.00           C
ATOM   4404  HD1 ILE A 927      37.760  48.020  51.020  1.00  0.00           H
ATOM   4405  HD2 ILE A 927      36.940  46.460  51.180  1.00  0.00           H
ATOM   4406  HD3 ILE A 927      37.180  47.420  52.630  1.00  0.00           H
ATOM   4407  C   ILE A 927      35.880  49.080  47.650  1.00  0.00           C
ATOM   4408  O   ILE A 927      36.700  48.370  47.070  1.00  0.00           O
ATOM   4409  N   PHE A 928      34.880  49.720  47.040  1.00  0.00           N
ATOM   4410  HN  PHE A 928      34.290  50.230  47.650  1.00  0.00           H
ATOM   4411  CA  PHE A 928      34.660  49.680  45.580  1.00  0.00           C
ATOM   4412  HA  PHE A 928      34.590  48.630  45.350  1.00  0.00           H
ATOM   4413  CB  PHE A 928      33.300  50.360  45.370  1.00  0.00           C
ATOM   4414  HB1 PHE A 928      33.350  51.320  45.920  1.00  0.00           H
ATOM   4415  HB2 PHE A 928      32.510  49.720  45.820  1.00  0.00           H
ATOM   4416  CG  PHE A 928      32.890  50.820  44.030  1.00  0.00           C
ATOM   4417  CD1 PHE A 928      32.140  49.950  43.200  1.00  0.00           C
ATOM   4418  HD1 PHE A 928      31.870  48.990  43.630  1.00  0.00           H
ATOM   4419  CE1 PHE A 928      31.780  50.310  41.900  1.00  0.00           C
ATOM   4420  HE1 PHE A 928      31.330  49.530  41.330  1.00  0.00           H
ATOM   4421  CZ  PHE A 928      31.980  51.610  41.380  1.00  0.00           C
ATOM   4422  HZ  PHE A 928      31.820  51.800  40.340  1.00  0.00           H
ATOM   4423  CD2 PHE A 928      33.140  52.120  43.510  1.00  0.00           C
ATOM   4424  HD2 PHE A 928      33.760  52.770  44.120  1.00  0.00           H
ATOM   4425  CE2 PHE A 928      32.690  52.470  42.240  1.00  0.00           C
ATOM   4426  HE2 PHE A 928      32.960  53.470  41.930  1.00  0.00           H
ATOM   4427  C   PHE A 928      35.870  50.220  44.790  1.00  0.00           C
ATOM   4428  O   PHE A 928      36.380  49.530  43.890  1.00  0.00           O
ATOM   4429  N   MET A 929      36.450  51.380  45.230  1.00  0.00           N
ATOM   4430  HN  MET A 929      36.120  51.900  46.010  1.00  0.00           H
ATOM   4431  CA  MET A 929      37.490  51.940  44.390  1.00  0.00           C
ATOM   4432  HA  MET A 929      37.080  52.010  43.390  1.00  0.00           H
ATOM   4433  CB  MET A 929      37.760  53.400  44.910  1.00  0.00           C
ATOM   4434  HB1 MET A 929      38.810  53.640  44.670  1.00  0.00           H
ATOM   4435  HB2 MET A 929      37.700  53.470  46.010  1.00  0.00           H
ATOM   4436  CG  MET A 929      36.760  54.340  44.220  1.00  0.00           C
ATOM   4437  HG1 MET A 929      36.950  55.370  44.580  1.00  0.00           H
ATOM   4438  HG2 MET A 929      35.690  54.080  44.450  1.00  0.00           H
ATOM   4439  SD  MET A 929      36.990  54.450  42.370  1.00  0.00           S
ATOM   4440  CE  MET A 929      38.660  55.140  42.250  1.00  0.00           C
ATOM   4441  HE1 MET A 929      39.430  54.500  42.740  1.00  0.00           H
ATOM   4442  HE2 MET A 929      38.710  56.120  42.770  1.00  0.00           H
ATOM   4443  HE3 MET A 929      38.800  55.380  41.170  1.00  0.00           H
ATOM   4444  C   MET A 929      38.790  51.130  44.350  1.00  0.00           C
ATOM   4445  O   MET A 929      39.370  51.020  43.250  1.00  0.00           O
ATOM   4446  N   ASP A 930      39.200  50.520  45.490  1.00  0.00           N
ATOM   4447  HN  ASP A 930      38.700  50.720  46.330  1.00  0.00           H
ATOM   4448  CA  ASP A 930      40.340  49.610  45.530  1.00  0.00           C
ATOM   4449  HA  ASP A 930      41.160  50.210  45.150  1.00  0.00           H
ATOM   4450  CB  ASP A 930      40.630  49.190  47.050  1.00  0.00           C
ATOM   4451  HB1 ASP A 930      40.140  48.230  47.370  1.00  0.00           H
ATOM   4452  HB2 ASP A 930      40.250  49.990  47.710  1.00  0.00           H
ATOM   4453  CG  ASP A 930      42.110  49.070  47.400  1.00  0.00           C
ATOM   4454  OD1 ASP A 930      42.990  49.220  46.510  1.00  0.00           O
ATOM   4455  OD2 ASP A 930      42.500  48.820  48.580  1.00  0.00           O
ATOM   4456  C   ASP A 930      40.230  48.370  44.710  1.00  0.00           C
ATOM   4457  O   ASP A 930      41.070  47.900  43.990  1.00  0.00           O
ATOM   4458  N   GLN A 931      38.980  47.860  44.700  1.00  0.00           N
ATOM   4459  HN  GLN A 931      38.360  48.280  45.340  1.00  0.00           H
ATOM   4460  CA  GLN A 931      38.530  46.720  43.920  1.00  0.00           C
ATOM   4461  HA  GLN A 931      39.280  45.940  43.950  1.00  0.00           H
ATOM   4462  CB  GLN A 931      37.110  46.330  44.410  1.00  0.00           C
ATOM   4463  HB1 GLN A 931      36.300  47.030  44.090  1.00  0.00           H
ATOM   4464  HB2 GLN A 931      37.240  46.510  45.510  1.00  0.00           H
ATOM   4465  CG  GLN A 931      36.650  44.920  44.110  1.00  0.00           C
ATOM   4466  HG1 GLN A 931      36.570  44.840  43.010  1.00  0.00           H
ATOM   4467  HG2 GLN A 931      35.640  44.820  44.590  1.00  0.00           H
ATOM   4468  CD  GLN A 931      37.600  43.800  44.610  1.00  0.00           C
ATOM   4469  OE1 GLN A 931      38.600  44.020  45.280  1.00  0.00           O
ATOM   4470  NE2 GLN A 931      37.390  42.620  44.070  1.00  0.00           N
ATOM   4471 HE21 GLN A 931      38.140  41.970  44.210  1.00  0.00           H
ATOM   4472 HE22 GLN A 931      36.630  42.640  43.440  1.00  0.00           H
ATOM   4473  C   GLN A 931      38.420  47.090  42.410  1.00  0.00           C
ATOM   4474  O   GLN A 931      39.010  46.390  41.580  1.00  0.00           O
ATOM   4475  N   GLN A 932      37.920  48.310  42.050  1.00  0.00           N
ATOM   4476  HN  GLN A 932      37.550  48.920  42.730  1.00  0.00           H
ATOM   4477  CA  GLN A 932      38.010  48.840  40.670  1.00  0.00           C
ATOM   4478  HA  GLN A 932      37.610  48.090  40.000  1.00  0.00           H
ATOM   4479  CB  GLN A 932      37.080  50.030  40.520  1.00  0.00           C
ATOM   4480  HB1 GLN A 932      37.310  50.550  39.560  1.00  0.00           H
ATOM   4481  HB2 GLN A 932      37.340  50.780  41.300  1.00  0.00           H
ATOM   4482  CG  GLN A 932      35.590  49.720  40.550  1.00  0.00           C
ATOM   4483  HG1 GLN A 932      35.040  50.640  40.300  1.00  0.00           H
ATOM   4484  HG2 GLN A 932      35.250  49.480  41.580  1.00  0.00           H
ATOM   4485  CD  GLN A 932      35.120  48.560  39.720  1.00  0.00           C
ATOM   4486  OE1 GLN A 932      34.730  47.520  40.270  1.00  0.00           O
ATOM   4487  NE2 GLN A 932      35.210  48.650  38.380  1.00  0.00           N
ATOM   4488 HE21 GLN A 932      35.390  49.570  38.050  1.00  0.00           H
ATOM   4489 HE22 GLN A 932      34.830  47.910  37.820  1.00  0.00           H
ATOM   4490  C   GLN A 932      39.340  49.100  40.060  1.00  0.00           C
ATOM   4491  O   GLN A 932      39.570  48.710  38.920  1.00  0.00           O
ATOM   4492  N   ILE A 933      40.290  49.750  40.750  1.00  0.00           N
ATOM   4493  HN  ILE A 933      40.150  50.100  41.670  1.00  0.00           H
ATOM   4494  CA  ILE A 933      41.620  49.940  40.240  1.00  0.00           C
ATOM   4495  HA  ILE A 933      41.560  50.390  39.260  1.00  0.00           H
ATOM   4496  CB  ILE A 933      42.380  50.920  41.240  1.00  0.00           C
ATOM   4497  HB  ILE A 933      42.080  50.610  42.260  1.00  0.00           H
ATOM   4498  CG2 ILE A 933      43.910  50.860  41.180  1.00  0.00           C
ATOM   4499 HG21 ILE A 933      44.350  49.920  41.590  1.00  0.00           H
ATOM   4500 HG22 ILE A 933      44.260  51.690  41.830  1.00  0.00           H
ATOM   4501 HG23 ILE A 933      44.140  51.090  40.110  1.00  0.00           H
ATOM   4502  CG1 ILE A 933      41.900  52.330  41.110  1.00  0.00           C
ATOM   4503 HG11 ILE A 933      42.080  52.760  42.120  1.00  0.00           H
ATOM   4504 HG12 ILE A 933      40.800  52.260  41.000  1.00  0.00           H
ATOM   4505  CD  ILE A 933      42.500  53.200  40.020  1.00  0.00           C
ATOM   4506  HD1 ILE A 933      43.490  53.590  40.330  1.00  0.00           H
ATOM   4507  HD2 ILE A 933      41.790  54.000  39.710  1.00  0.00           H
ATOM   4508  HD3 ILE A 933      42.680  52.610  39.090  1.00  0.00           H
ATOM   4509  C   ILE A 933      42.360  48.620  39.910  1.00  0.00           C
ATOM   4510  O   ILE A 933      43.030  48.470  38.910  1.00  0.00           O
ATOM   4511  N   THR A 934      42.280  47.630  40.860  1.00  0.00           N
ATOM   4512  HN  THR A 934      41.850  47.830  41.740  1.00  0.00           H
ATOM   4513  CA  THR A 934      42.730  46.240  40.660  1.00  0.00           C
ATOM   4514  HA  THR A 934      43.810  46.180  40.580  1.00  0.00           H
ATOM   4515  CB  THR A 934      42.520  45.400  41.950  1.00  0.00           C
ATOM   4516  HB  THR A 934      41.430  45.210  41.990  1.00  0.00           H
ATOM   4517  OG1 THR A 934      42.900  46.070  43.110  1.00  0.00           O
ATOM   4518  HG1 THR A 934      42.250  46.720  43.400  1.00  0.00           H
ATOM   4519  CG2 THR A 934      43.310  44.070  41.920  1.00  0.00           C
ATOM   4520 HG21 THR A 934      44.340  44.280  41.550  1.00  0.00           H
ATOM   4521 HG22 THR A 934      42.850  43.380  41.190  1.00  0.00           H
ATOM   4522 HG23 THR A 934      43.330  43.600  42.930  1.00  0.00           H
ATOM   4523  C   THR A 934      42.110  45.570  39.470  1.00  0.00           C
ATOM   4524  O   THR A 934      42.770  44.980  38.620  1.00  0.00           O
ATOM   4525  N   ALA A 935      40.770  45.670  39.350  1.00  0.00           N
ATOM   4526  HN  ALA A 935      40.150  45.990  40.060  1.00  0.00           H
ATOM   4527  CA  ALA A 935      40.090  45.220  38.130  1.00  0.00           C
ATOM   4528  HA  ALA A 935      40.240  44.150  38.040  1.00  0.00           H
ATOM   4529  CB  ALA A 935      38.560  45.440  38.310  1.00  0.00           C
ATOM   4530  HB1 ALA A 935      38.180  45.000  39.250  1.00  0.00           H
ATOM   4531  HB2 ALA A 935      37.850  45.020  37.580  1.00  0.00           H
ATOM   4532  HB3 ALA A 935      38.420  46.540  38.500  1.00  0.00           H
ATOM   4533  C   ALA A 935      40.550  45.780  36.830  1.00  0.00           C
ATOM   4534  O   ALA A 935      40.560  45.070  35.800  1.00  0.00           O
ATOM   4535  N   VAL A 936      40.780  47.090  36.790  1.00  0.00           N
ATOM   4536  HN  VAL A 936      40.550  47.540  37.650  1.00  0.00           H
ATOM   4537  CA  VAL A 936      41.260  47.950  35.690  1.00  0.00           C
ATOM   4538  HA  VAL A 936      40.730  47.610  34.820  1.00  0.00           H
ATOM   4539  CB  VAL A 936      40.930  49.390  36.110  1.00  0.00           C
ATOM   4540  HB  VAL A 936      41.250  49.570  37.160  1.00  0.00           H
ATOM   4541  CG1 VAL A 936      41.680  50.460  35.240  1.00  0.00           C
ATOM   4542 HG11 VAL A 936      41.390  50.370  34.170  1.00  0.00           H
ATOM   4543 HG12 VAL A 936      42.770  50.400  35.380  1.00  0.00           H
ATOM   4544 HG13 VAL A 936      41.380  51.500  35.460  1.00  0.00           H
ATOM   4545  CG2 VAL A 936      39.510  49.650  35.760  1.00  0.00           C
ATOM   4546 HG21 VAL A 936      38.940  48.920  36.360  1.00  0.00           H
ATOM   4547 HG22 VAL A 936      39.430  49.460  34.680  1.00  0.00           H
ATOM   4548 HG23 VAL A 936      39.120  50.640  36.080  1.00  0.00           H
ATOM   4549  C   VAL A 936      42.730  47.660  35.340  1.00  0.00           C
ATOM   4550  O   VAL A 936      43.100  47.750  34.150  1.00  0.00           O
ATOM   4551  N   ILE A 937      43.650  47.350  36.270  1.00  0.00           N
ATOM   4552  HN  ILE A 937      43.390  47.460  37.230  1.00  0.00           H
ATOM   4553  CA  ILE A 937      45.000  46.920  35.950  1.00  0.00           C
ATOM   4554  HA  ILE A 937      45.320  47.510  35.090  1.00  0.00           H
ATOM   4555  CB  ILE A 937      45.870  47.220  37.230  1.00  0.00           C
ATOM   4556  HB  ILE A 937      45.280  46.960  38.140  1.00  0.00           H
ATOM   4557  CG2 ILE A 937      47.270  46.580  37.280  1.00  0.00           C
ATOM   4558 HG21 ILE A 937      47.040  45.520  37.540  1.00  0.00           H
ATOM   4559 HG22 ILE A 937      47.780  47.010  38.160  1.00  0.00           H
ATOM   4560 HG23 ILE A 937      47.870  46.600  36.340  1.00  0.00           H
ATOM   4561  CG1 ILE A 937      46.120  48.740  37.300  1.00  0.00           C
ATOM   4562 HG11 ILE A 937      46.620  49.030  38.250  1.00  0.00           H
ATOM   4563 HG12 ILE A 937      45.090  49.160  37.360  1.00  0.00           H
ATOM   4564  CD  ILE A 937      46.750  49.400  36.060  1.00  0.00           C
ATOM   4565  HD1 ILE A 937      47.670  48.840  35.790  1.00  0.00           H
ATOM   4566  HD2 ILE A 937      47.020  50.470  36.210  1.00  0.00           H
ATOM   4567  HD3 ILE A 937      46.120  49.360  35.140  1.00  0.00           H
ATOM   4568  C   ILE A 937      45.180  45.500  35.480  1.00  0.00           C
ATOM   4569  O   ILE A 937      45.950  45.170  34.600  1.00  0.00           O
ATOM   4570  N   ILE A 938      44.290  44.550  35.910  1.00  0.00           N
ATOM   4571  HN  ILE A 938      43.560  44.850  36.510  1.00  0.00           H
ATOM   4572  CA  ILE A 938      44.360  43.210  35.350  1.00  0.00           C
ATOM   4573  HA  ILE A 938      45.380  43.050  35.040  1.00  0.00           H
ATOM   4574  CB  ILE A 938      44.000  42.040  36.350  1.00  0.00           C
ATOM   4575  HB  ILE A 938      44.160  41.060  35.850  1.00  0.00           H
ATOM   4576  CG2 ILE A 938      45.130  42.150  37.430  1.00  0.00           C
ATOM   4577 HG21 ILE A 938      46.120  41.890  37.020  1.00  0.00           H
ATOM   4578 HG22 ILE A 938      44.850  41.510  38.300  1.00  0.00           H
ATOM   4579 HG23 ILE A 938      45.230  43.160  37.890  1.00  0.00           H
ATOM   4580  CG1 ILE A 938      42.630  42.210  37.010  1.00  0.00           C
ATOM   4581 HG11 ILE A 938      42.250  43.230  36.840  1.00  0.00           H
ATOM   4582 HG12 ILE A 938      42.570  41.980  38.090  1.00  0.00           H
ATOM   4583  CD  ILE A 938      41.650  41.310  36.240  1.00  0.00           C
ATOM   4584  HD1 ILE A 938      41.910  40.240  36.250  1.00  0.00           H
ATOM   4585  HD2 ILE A 938      41.660  41.590  35.170  1.00  0.00           H
ATOM   4586  HD3 ILE A 938      40.690  41.410  36.800  1.00  0.00           H
ATOM   4587  C   ILE A 938      43.660  43.070  34.040  1.00  0.00           C
ATOM   4588  O   ILE A 938      44.120  42.240  33.280  1.00  0.00           O
ATOM   4589  N   ASN A 939      42.630  43.910  33.760  1.00  0.00           N
ATOM   4590  HN  ASN A 939      42.400  44.640  34.400  1.00  0.00           H
ATOM   4591  CA  ASN A 939      41.830  43.990  32.500  1.00  0.00           C
ATOM   4592  HA  ASN A 939      42.550  43.540  31.820  1.00  0.00           H
ATOM   4593  CB  ASN A 939      40.490  43.090  32.530  1.00  0.00           C
ATOM   4594  HB1 ASN A 939      39.820  43.490  33.320  1.00  0.00           H
ATOM   4595  HB2 ASN A 939      40.790  42.050  32.730  1.00  0.00           H
ATOM   4596  CG  ASN A 939      39.740  43.180  31.170  1.00  0.00           C
ATOM   4597  OD1 ASN A 939      40.330  42.810  30.130  1.00  0.00           O
ATOM   4598  ND2 ASN A 939      38.420  43.240  31.260  1.00  0.00           N
ATOM   4599 HD21 ASN A 939      38.010  43.410  32.160  1.00  0.00           H
ATOM   4600 HD22 ASN A 939      37.920  43.250  30.390  1.00  0.00           H
ATOM   4601  C   ASN A 939      41.550  45.390  32.000  1.00  0.00           C
ATOM   4602  O   ASN A 939      40.940  46.200  32.720  1.00  0.00           O
ATOM   4603  N   ARG A 940      41.970  45.740  30.780  1.00  0.00           N
ATOM   4604  HN  ARG A 940      42.280  44.990  30.210  1.00  0.00           H
ATOM   4605  CA  ARG A 940      41.670  47.090  30.250  1.00  0.00           C
ATOM   4606  HA  ARG A 940      42.210  47.850  30.800  1.00  0.00           H
ATOM   4607  CB  ARG A 940      42.290  47.170  28.880  1.00  0.00           C
ATOM   4608  HB1 ARG A 940      42.160  48.060  28.220  1.00  0.00           H
ATOM   4609  HB2 ARG A 940      41.780  46.330  28.340  1.00  0.00           H
ATOM   4610  CG  ARG A 940      43.800  46.890  28.850  1.00  0.00           C
ATOM   4611  HG1 ARG A 940      44.000  46.170  29.670  1.00  0.00           H
ATOM   4612  HG2 ARG A 940      44.220  47.880  29.160  1.00  0.00           H
ATOM   4613  CD  ARG A 940      44.420  46.580  27.440  1.00  0.00           C
ATOM   4614  HD1 ARG A 940      45.500  46.400  27.610  1.00  0.00           H
ATOM   4615  HD2 ARG A 940      44.330  47.360  26.670  1.00  0.00           H
ATOM   4616  NE  ARG A 940      43.800  45.300  26.940  1.00  0.00           N
ATOM   4617  HE  ARG A 940      43.790  44.530  27.570  1.00  0.00           H
ATOM   4618  CZ  ARG A 940      43.260  45.100  25.770  1.00  0.00           C
ATOM   4619  NH1 ARG A 940      42.950  43.890  25.390  1.00  0.00           N
ATOM   4620 HH11 ARG A 940      43.290  43.150  25.970  1.00  0.00           H
ATOM   4621 HH12 ARG A 940      42.710  43.720  24.440  1.00  0.00           H
ATOM   4622  NH2 ARG A 940      42.960  46.130  24.950  1.00  0.00           N
ATOM   4623 HH21 ARG A 940      43.310  47.040  25.200  1.00  0.00           H
ATOM   4624 HH22 ARG A 940      42.430  45.970  24.130  1.00  0.00           H
ATOM   4625  C   ARG A 940      40.210  47.340  30.150  1.00  0.00           C
ATOM   4626  O   ARG A 940      39.350  46.480  29.880  1.00  0.00           O
ATOM   4627  N   LYS A 941      39.840  48.630  30.340  1.00  0.00           N
ATOM   4628  HN  LYS A 941      40.530  49.320  30.530  1.00  0.00           H
ATOM   4629  CA  LYS A 941      38.510  49.240  30.500  1.00  0.00           C
ATOM   4630  HA  LYS A 941      38.170  49.070  31.500  1.00  0.00           H
ATOM   4631  CB  LYS A 941      38.650  50.850  30.380  1.00  0.00           C
ATOM   4632  HB1 LYS A 941      37.640  51.250  30.160  1.00  0.00           H
ATOM   4633  HB2 LYS A 941      39.310  51.170  29.540  1.00  0.00           H
ATOM   4634  CG  LYS A 941      39.230  51.500  31.630  1.00  0.00           C
ATOM   4635  HG1 LYS A 941      39.720  52.460  31.330  1.00  0.00           H
ATOM   4636  HG2 LYS A 941      40.040  50.820  31.980  1.00  0.00           H
ATOM   4637  CD  LYS A 941      38.170  51.790  32.720  1.00  0.00           C
ATOM   4638  HD1 LYS A 941      37.910  50.790  33.120  1.00  0.00           H
ATOM   4639  HD2 LYS A 941      37.310  52.380  32.310  1.00  0.00           H
ATOM   4640  CE  LYS A 941      38.750  52.630  33.900  1.00  0.00           C
ATOM   4641  HE1 LYS A 941      39.170  53.620  33.610  1.00  0.00           H
ATOM   4642  HE2 LYS A 941      39.580  52.060  34.380  1.00  0.00           H
ATOM   4643  NZ  LYS A 941      37.620  52.860  34.940  1.00  0.00           N
ATOM   4644  HZ1 LYS A 941      38.010  53.330  35.790  1.00  0.00           H
ATOM   4645  HZ2 LYS A 941      37.150  51.960  35.170  1.00  0.00           H
ATOM   4646  HZ3 LYS A 941      36.840  53.440  34.600  1.00  0.00           H
ATOM   4647  C   LYS A 941      37.470  48.770  29.550  1.00  0.00           C
ATOM   4648  O   LYS A 941      36.310  48.510  29.900  1.00  0.00           O
ATOM   4649  N   GLU A 942      37.800  48.760  28.260  1.00  0.00           N
ATOM   4650  HN  GLU A 942      38.680  49.130  27.960  1.00  0.00           H
ATOM   4651  CA  GLU A 942      36.900  48.360  27.190  1.00  0.00           C
ATOM   4652  HA  GLU A 942      35.850  48.440  27.430  1.00  0.00           H
ATOM   4653  CB  GLU A 942      37.170  49.340  26.030  1.00  0.00           C
ATOM   4654  HB1 GLU A 942      36.450  49.030  25.240  1.00  0.00           H
ATOM   4655  HB2 GLU A 942      38.100  49.230  25.430  1.00  0.00           H
ATOM   4656  CG  GLU A 942      36.940  50.810  26.360  1.00  0.00           C
ATOM   4657  HG1 GLU A 942      37.650  51.160  27.140  1.00  0.00           H
ATOM   4658  HG2 GLU A 942      35.920  50.870  26.800  1.00  0.00           H
ATOM   4659  CD  GLU A 942      37.000  51.680  25.050  1.00  0.00           C
ATOM   4660  OE1 GLU A 942      36.120  51.400  24.180  1.00  0.00           O
ATOM   4661  OE2 GLU A 942      37.860  52.540  24.850  1.00  0.00           O
ATOM   4662  C   GLU A 942      37.050  46.940  26.690  1.00  0.00           C
ATOM   4663  O   GLU A 942      36.330  46.570  25.760  1.00  0.00           O
ATOM   4664  N   HSD A 943      37.920  46.060  27.290  1.00  0.00           N
ATOM   4665  HN  HSD A 943      38.320  46.300  28.160  1.00  0.00           H
ATOM   4666  CA  HSD A 943      38.160  44.730  26.880  1.00  0.00           C
ATOM   4667  HA  HSD A 943      37.920  44.560  25.840  1.00  0.00           H
ATOM   4668  CB  HSD A 943      39.700  44.490  26.990  1.00  0.00           C
ATOM   4669  HB1 HSD A 943      39.920  44.760  28.040  1.00  0.00           H
ATOM   4670  HB2 HSD A 943      40.060  45.210  26.230  1.00  0.00           H
ATOM   4671  ND1 HSD A 943      40.370  42.140  27.520  1.00  0.00           N
ATOM   4672  HD1 HSD A 943      40.320  42.300  28.500  1.00  0.00           H
ATOM   4673  CG  HSD A 943      40.130  43.140  26.560  1.00  0.00           C
ATOM   4674  CE1 HSD A 943      40.800  41.030  26.780  1.00  0.00           C
ATOM   4675  HE1 HSD A 943      40.940  40.060  27.270  1.00  0.00           H
ATOM   4676  NE2 HSD A 943      40.840  41.270  25.470  1.00  0.00           N
ATOM   4677  CD2 HSD A 943      40.420  42.620  25.370  1.00  0.00           C
ATOM   4678  HD2 HSD A 943      40.340  43.040  24.380  1.00  0.00           H
ATOM   4679  C   HSD A 943      37.350  43.850  27.760  1.00  0.00           C
ATOM   4680  O   HSD A 943      37.110  44.130  28.900  1.00  0.00           O
ATOM   4681  N   LYS A 944      36.920  42.670  27.250  1.00  0.00           N
ATOM   4682  HN  LYS A 944      37.060  42.500  26.270  1.00  0.00           H
ATOM   4683  CA  LYS A 944      36.100  41.720  27.930  1.00  0.00           C
ATOM   4684  HA  LYS A 944      35.950  42.070  28.940  1.00  0.00           H
ATOM   4685  CB  LYS A 944      34.580  41.610  27.510  1.00  0.00           C
ATOM   4686  HB1 LYS A 944      34.090  40.920  28.230  1.00  0.00           H
ATOM   4687  HB2 LYS A 944      34.470  41.140  26.510  1.00  0.00           H
ATOM   4688  CG  LYS A 944      33.870  43.020  27.490  1.00  0.00           C
ATOM   4689  HG1 LYS A 944      34.210  43.710  28.290  1.00  0.00           H
ATOM   4690  HG2 LYS A 944      32.790  42.760  27.460  1.00  0.00           H
ATOM   4691  CD  LYS A 944      34.170  43.760  26.120  1.00  0.00           C
ATOM   4692  HD1 LYS A 944      33.830  43.070  25.320  1.00  0.00           H
ATOM   4693  HD2 LYS A 944      35.230  43.720  25.780  1.00  0.00           H
ATOM   4694  CE  LYS A 944      33.630  45.210  25.990  1.00  0.00           C
ATOM   4695  HE1 LYS A 944      34.140  45.870  26.710  1.00  0.00           H
ATOM   4696  HE2 LYS A 944      32.540  45.170  26.210  1.00  0.00           H
ATOM   4697  NZ  LYS A 944      33.880  45.560  24.600  1.00  0.00           N
ATOM   4698  HZ1 LYS A 944      34.820  45.240  24.300  1.00  0.00           H
ATOM   4699  HZ2 LYS A 944      33.750  46.590  24.550  1.00  0.00           H
ATOM   4700  HZ3 LYS A 944      33.230  45.220  23.860  1.00  0.00           H
ATOM   4701  C   LYS A 944      36.790  40.350  28.050  1.00  0.00           C
ATOM   4702  O   LYS A 944      37.350  39.840  27.090  1.00  0.00           O
ATOM   4703  N   LEU A 945      36.620  39.660  29.220  1.00  0.00           N
ATOM   4704  HN  LEU A 945      36.120  40.090  29.970  1.00  0.00           H
ATOM   4705  CA  LEU A 945      37.210  38.350  29.600  1.00  0.00           C
ATOM   4706  HA  LEU A 945      37.980  38.050  28.890  1.00  0.00           H
ATOM   4707  CB  LEU A 945      37.510  38.430  31.070  1.00  0.00           C
ATOM   4708  HB1 LEU A 945      37.920  37.490  31.510  1.00  0.00           H
ATOM   4709  HB2 LEU A 945      36.670  38.660  31.770  1.00  0.00           H
ATOM   4710  CG  LEU A 945      38.600  39.500  31.380  1.00  0.00           C
ATOM   4711  HG  LEU A 945      38.170  40.510  31.190  1.00  0.00           H
ATOM   4712  CD1 LEU A 945      39.020  39.450  32.840  1.00  0.00           C
ATOM   4713 HD11 LEU A 945      39.390  38.420  33.080  1.00  0.00           H
ATOM   4714 HD12 LEU A 945      38.170  39.700  33.500  1.00  0.00           H
ATOM   4715 HD13 LEU A 945      39.840  40.170  33.000  1.00  0.00           H
ATOM   4716  CD2 LEU A 945      39.930  39.350  30.550  1.00  0.00           C
ATOM   4717 HD21 LEU A 945      39.700  39.220  29.470  1.00  0.00           H
ATOM   4718 HD22 LEU A 945      40.450  38.390  30.800  1.00  0.00           H
ATOM   4719 HD23 LEU A 945      40.660  40.170  30.630  1.00  0.00           H
ATOM   4720  C   LEU A 945      36.110  37.400  29.520  1.00  0.00           C
ATOM   4721  O   LEU A 945      34.970  37.650  29.940  1.00  0.00           O
ATOM   4722  N   LYS A 946      36.400  36.280  28.930  1.00  0.00           N
ATOM   4723  HN  LYS A 946      37.310  36.080  28.600  1.00  0.00           H
ATOM   4724  CA  LYS A 946      35.520  35.250  28.570  1.00  0.00           C
ATOM   4725  HA  LYS A 946      34.500  35.610  28.620  1.00  0.00           H
ATOM   4726  CB  LYS A 946      35.860  34.980  27.050  1.00  0.00           C
ATOM   4727  HB1 LYS A 946      35.140  34.270  26.590  1.00  0.00           H
ATOM   4728  HB2 LYS A 946      36.850  34.490  26.930  1.00  0.00           H
ATOM   4729  CG  LYS A 946      36.060  36.190  26.150  1.00  0.00           C
ATOM   4730  HG1 LYS A 946      36.340  35.890  25.120  1.00  0.00           H
ATOM   4731  HG2 LYS A 946      36.720  37.020  26.520  1.00  0.00           H
ATOM   4732  CD  LYS A 946      34.600  36.710  25.890  1.00  0.00           C
ATOM   4733  HD1 LYS A 946      34.260  37.200  26.820  1.00  0.00           H
ATOM   4734  HD2 LYS A 946      33.860  35.920  25.630  1.00  0.00           H
ATOM   4735  CE  LYS A 946      34.630  37.850  24.850  1.00  0.00           C
ATOM   4736  HE1 LYS A 946      35.310  38.610  25.300  1.00  0.00           H
ATOM   4737  HE2 LYS A 946      33.560  38.150  24.810  1.00  0.00           H
ATOM   4738  NZ  LYS A 946      35.050  37.460  23.500  1.00  0.00           N
ATOM   4739  HZ1 LYS A 946      34.430  36.660  23.290  1.00  0.00           H
ATOM   4740  HZ2 LYS A 946      36.040  37.190  23.340  1.00  0.00           H
ATOM   4741  HZ3 LYS A 946      34.720  38.180  22.830  1.00  0.00           H
ATOM   4742  C   LYS A 946      35.710  34.090  29.510  1.00  0.00           C
ATOM   4743  O   LYS A 946      34.850  33.300  29.740  1.00  0.00           O
ATOM   4744  N   LYS A 947      36.860  34.100  30.170  1.00  0.00           N
ATOM   4745  HN  LYS A 947      37.480  34.870  30.110  1.00  0.00           H
ATOM   4746  CA  LYS A 947      37.300  33.090  31.200  1.00  0.00           C
ATOM   4747  HA  LYS A 947      36.630  32.240  31.250  1.00  0.00           H
ATOM   4748  CB  LYS A 947      38.700  32.520  30.890  1.00  0.00           C
ATOM   4749  HB1 LYS A 947      39.010  31.750  31.620  1.00  0.00           H
ATOM   4750  HB2 LYS A 947      39.490  33.290  30.900  1.00  0.00           H
ATOM   4751  CG  LYS A 947      38.780  31.650  29.610  1.00  0.00           C
ATOM   4752  HG1 LYS A 947      38.600  32.310  28.740  1.00  0.00           H
ATOM   4753  HG2 LYS A 947      38.040  30.850  29.690  1.00  0.00           H
ATOM   4754  CD  LYS A 947      40.230  31.190  29.350  1.00  0.00           C
ATOM   4755  HD1 LYS A 947      40.540  30.400  30.060  1.00  0.00           H
ATOM   4756  HD2 LYS A 947      40.940  32.030  29.510  1.00  0.00           H
ATOM   4757  CE  LYS A 947      40.320  30.660  27.880  1.00  0.00           C
ATOM   4758  HE1 LYS A 947      41.340  30.240  27.770  1.00  0.00           H
ATOM   4759  HE2 LYS A 947      40.180  31.570  27.250  1.00  0.00           H
ATOM   4760  NZ  LYS A 947      39.340  29.580  27.590  1.00  0.00           N
ATOM   4761  HZ1 LYS A 947      38.430  30.060  27.520  1.00  0.00           H
ATOM   4762  HZ2 LYS A 947      39.300  28.870  28.360  1.00  0.00           H
ATOM   4763  HZ3 LYS A 947      39.720  29.130  26.730  1.00  0.00           H
ATOM   4764  C   LYS A 947      37.290  33.740  32.580  1.00  0.00           C
ATOM   4765  O   LYS A 947      36.860  33.210  33.560  1.00  0.00           O
ATOM   4766  N   GLY A 948      37.730  34.970  32.660  1.00  0.00           N
ATOM   4767  HN  GLY A 948      38.200  35.300  31.850  1.00  0.00           H
ATOM   4768  CA  GLY A 948      37.440  35.870  33.790  1.00  0.00           C
ATOM   4769  HA1 GLY A 948      38.120  36.700  33.780  1.00  0.00           H
ATOM   4770  HA2 GLY A 948      37.430  35.260  34.690  1.00  0.00           H
ATOM   4771  C   GLY A 948      36.040  36.520  33.680  1.00  0.00           C
ATOM   4772  O   GLY A 948      35.140  36.150  32.940  1.00  0.00           O
ATOM   4773  N   ALA A 949      35.890  37.550  34.490  1.00  0.00           N
ATOM   4774  HN  ALA A 949      36.570  37.960  35.100  1.00  0.00           H
ATOM   4775  CA  ALA A 949      34.520  38.020  34.720  1.00  0.00           C
ATOM   4776  HA  ALA A 949      33.790  37.620  34.020  1.00  0.00           H
ATOM   4777  CB  ALA A 949      34.080  37.820  36.110  1.00  0.00           C
ATOM   4778  HB1 ALA A 949      32.980  37.960  36.090  1.00  0.00           H
ATOM   4779  HB2 ALA A 949      34.620  38.380  36.900  1.00  0.00           H
ATOM   4780  HB3 ALA A 949      34.260  36.760  36.410  1.00  0.00           H
ATOM   4781  C   ALA A 949      34.380  39.480  34.490  1.00  0.00           C
ATOM   4782  O   ALA A 949      35.350  40.160  34.120  1.00  0.00           O
ATOM   4783  N   GLY A 950      33.190  39.990  34.640  1.00  0.00           N
ATOM   4784  HN  GLY A 950      32.400  39.380  34.680  1.00  0.00           H
ATOM   4785  CA  GLY A 950      32.920  41.460  34.900  1.00  0.00           C
ATOM   4786  HA1 GLY A 950      31.870  41.610  34.730  1.00  0.00           H
ATOM   4787  HA2 GLY A 950      33.440  42.020  34.140  1.00  0.00           H
ATOM   4788  C   GLY A 950      33.250  41.950  36.300  1.00  0.00           C
ATOM   4789  O   GLY A 950      34.320  41.720  36.830  1.00  0.00           O
ATOM   4790  N   TYR A 951      32.340  42.820  36.840  1.00  0.00           N
ATOM   4791  HN  TYR A 951      31.450  42.980  36.420  1.00  0.00           H
ATOM   4792  CA  TYR A 951      32.590  43.570  38.070  1.00  0.00           C
ATOM   4793  HA  TYR A 951      33.520  43.230  38.500  1.00  0.00           H
ATOM   4794  CB  TYR A 951      32.540  45.110  37.890  1.00  0.00           C
ATOM   4795  HB1 TYR A 951      32.740  45.670  38.830  1.00  0.00           H
ATOM   4796  HB2 TYR A 951      31.490  45.340  37.610  1.00  0.00           H
ATOM   4797  CG  TYR A 951      33.390  45.650  36.740  1.00  0.00           C
ATOM   4798  CD1 TYR A 951      32.800  46.520  35.830  1.00  0.00           C
ATOM   4799  HD1 TYR A 951      31.760  46.800  35.880  1.00  0.00           H
ATOM   4800  CE1 TYR A 951      33.570  47.080  34.780  1.00  0.00           C
ATOM   4801  HE1 TYR A 951      33.090  47.720  34.070  1.00  0.00           H
ATOM   4802  CZ  TYR A 951      34.940  46.850  34.870  1.00  0.00           C
ATOM   4803  OH  TYR A 951      35.790  47.510  33.910  1.00  0.00           O
ATOM   4804  HH  TYR A 951      36.620  47.030  33.850  1.00  0.00           H
ATOM   4805  CD2 TYR A 951      34.800  45.490  36.800  1.00  0.00           C
ATOM   4806  HD2 TYR A 951      35.250  45.060  37.690  1.00  0.00           H
ATOM   4807  CE2 TYR A 951      35.540  46.070  35.810  1.00  0.00           C
ATOM   4808  HE2 TYR A 951      36.610  46.020  35.950  1.00  0.00           H
ATOM   4809  C   TYR A 951      31.650  43.190  39.170  1.00  0.00           C
ATOM   4810  O   TYR A 951      31.910  43.350  40.310  1.00  0.00           O
ATOM   4811  N   HSD A 952      30.540  42.530  38.860  1.00  0.00           N
ATOM   4812  HN  HSD A 952      30.350  42.350  37.900  1.00  0.00           H
ATOM   4813  CA  HSD A 952      29.560  42.240  39.840  1.00  0.00           C
ATOM   4814  HA  HSD A 952      29.360  43.130  40.440  1.00  0.00           H
ATOM   4815  CB  HSD A 952      28.110  41.920  39.250  1.00  0.00           C
ATOM   4816  HB1 HSD A 952      27.500  41.330  39.960  1.00  0.00           H
ATOM   4817  HB2 HSD A 952      28.150  41.200  38.400  1.00  0.00           H
ATOM   4818  ND1 HSD A 952      26.080  43.270  39.030  1.00  0.00           N
ATOM   4819  HD1 HSD A 952      25.360  42.580  39.080  1.00  0.00           H
ATOM   4820  CG  HSD A 952      27.390  43.100  38.900  1.00  0.00           C
ATOM   4821  CE1 HSD A 952      25.830  44.620  38.810  1.00  0.00           C
ATOM   4822  HE1 HSD A 952      24.870  45.140  38.750  1.00  0.00           H
ATOM   4823  NE2 HSD A 952      26.910  45.260  38.360  1.00  0.00           N
ATOM   4824  CD2 HSD A 952      27.860  44.300  38.410  1.00  0.00           C
ATOM   4825  HD2 HSD A 952      28.900  44.570  38.280  1.00  0.00           H
ATOM   4826  C   HSD A 952      29.840  41.150  40.770  1.00  0.00           C
ATOM   4827  O   HSD A 952      29.690  41.280  41.970  1.00  0.00           O
ATOM   4828  N   LEU A 953      30.330  40.040  40.250  1.00  0.00           N
ATOM   4829  HN  LEU A 953      30.390  39.850  39.270  1.00  0.00           H
ATOM   4830  CA  LEU A 953      30.530  38.900  41.000  1.00  0.00           C
ATOM   4831  HA  LEU A 953      29.570  38.660  41.450  1.00  0.00           H
ATOM   4832  CB  LEU A 953      30.810  37.710  40.050  1.00  0.00           C
ATOM   4833  HB1 LEU A 953      30.770  36.710  40.510  1.00  0.00           H
ATOM   4834  HB2 LEU A 953      31.810  37.750  39.580  1.00  0.00           H
ATOM   4835  CG  LEU A 953      29.720  37.450  38.950  1.00  0.00           C
ATOM   4836  HG  LEU A 953      29.700  38.440  38.460  1.00  0.00           H
ATOM   4837  CD1 LEU A 953      30.260  36.450  37.950  1.00  0.00           C
ATOM   4838 HD11 LEU A 953      29.440  36.170  37.260  1.00  0.00           H
ATOM   4839 HD12 LEU A 953      30.850  35.640  38.440  1.00  0.00           H
ATOM   4840 HD13 LEU A 953      31.090  36.970  37.410  1.00  0.00           H
ATOM   4841  CD2 LEU A 953      28.280  37.060  39.430  1.00  0.00           C
ATOM   4842 HD21 LEU A 953      28.360  36.170  40.090  1.00  0.00           H
ATOM   4843 HD22 LEU A 953      27.500  36.990  38.640  1.00  0.00           H
ATOM   4844 HD23 LEU A 953      27.910  37.900  40.060  1.00  0.00           H
ATOM   4845  C   LEU A 953      31.650  39.010  42.130  1.00  0.00           C
ATOM   4846  O   LEU A 953      31.520  38.510  43.210  1.00  0.00           O
ATOM   4847  N   ASP A 954      32.700  39.780  41.820  1.00  0.00           N
ATOM   4848  HN  ASP A 954      32.870  40.110  40.900  1.00  0.00           H
ATOM   4849  CA  ASP A 954      33.690  40.020  42.870  1.00  0.00           C
ATOM   4850  HA  ASP A 954      33.830  39.130  43.470  1.00  0.00           H
ATOM   4851  CB  ASP A 954      35.040  40.450  42.250  1.00  0.00           C
ATOM   4852  HB1 ASP A 954      35.550  39.660  41.650  1.00  0.00           H
ATOM   4853  HB2 ASP A 954      35.790  40.710  43.030  1.00  0.00           H
ATOM   4854  CG  ASP A 954      34.960  41.580  41.270  1.00  0.00           C
ATOM   4855  OD1 ASP A 954      34.940  41.450  40.050  1.00  0.00           O
ATOM   4856  OD2 ASP A 954      35.000  42.820  41.820  1.00  0.00           O
ATOM   4857  HD2 ASP A 954      35.090  43.460  41.130  1.00  0.00           H
ATOM   4858  C   ASP A 954      33.120  40.980  43.980  1.00  0.00           C
ATOM   4859  O   ASP A 954      33.380  40.710  45.140  1.00  0.00           O
ATOM   4860  N   LEU A 955      32.410  42.090  43.590  1.00  0.00           N
ATOM   4861  HN  LEU A 955      32.220  42.200  42.610  1.00  0.00           H
ATOM   4862  CA  LEU A 955      31.700  42.920  44.570  1.00  0.00           C
ATOM   4863  HA  LEU A 955      32.340  43.340  45.320  1.00  0.00           H
ATOM   4864  CB  LEU A 955      30.970  44.100  43.980  1.00  0.00           C
ATOM   4865  HB1 LEU A 955      30.400  44.600  44.790  1.00  0.00           H
ATOM   4866  HB2 LEU A 955      30.320  43.780  43.140  1.00  0.00           H
ATOM   4867  CG  LEU A 955      31.810  45.150  43.300  1.00  0.00           C
ATOM   4868  HG  LEU A 955      32.480  44.740  42.510  1.00  0.00           H
ATOM   4869  CD1 LEU A 955      30.810  46.170  42.660  1.00  0.00           C
ATOM   4870 HD11 LEU A 955      31.360  47.070  42.290  1.00  0.00           H
ATOM   4871 HD12 LEU A 955      30.170  46.560  43.480  1.00  0.00           H
ATOM   4872 HD13 LEU A 955      30.200  45.780  41.820  1.00  0.00           H
ATOM   4873  CD2 LEU A 955      32.560  45.970  44.360  1.00  0.00           C
ATOM   4874 HD21 LEU A 955      31.910  46.260  45.220  1.00  0.00           H
ATOM   4875 HD22 LEU A 955      33.030  46.820  43.820  1.00  0.00           H
ATOM   4876 HD23 LEU A 955      33.350  45.260  44.690  1.00  0.00           H
ATOM   4877  C   LEU A 955      30.720  42.150  45.390  1.00  0.00           C
ATOM   4878  O   LEU A 955      30.610  42.270  46.580  1.00  0.00           O
ATOM   4879  N   LEU A 956      29.920  41.260  44.800  1.00  0.00           N
ATOM   4880  HN  LEU A 956      29.970  41.300  43.800  1.00  0.00           H
ATOM   4881  CA  LEU A 956      29.090  40.280  45.500  1.00  0.00           C
ATOM   4882  HA  LEU A 956      28.280  40.810  46.000  1.00  0.00           H
ATOM   4883  CB  LEU A 956      28.400  39.310  44.560  1.00  0.00           C
ATOM   4884  HB1 LEU A 956      29.140  38.690  44.000  1.00  0.00           H
ATOM   4885  HB2 LEU A 956      27.900  39.990  43.840  1.00  0.00           H
ATOM   4886  CG  LEU A 956      27.360  38.410  45.250  1.00  0.00           C
ATOM   4887  HG  LEU A 956      27.710  37.840  46.130  1.00  0.00           H
ATOM   4888  CD1 LEU A 956      26.190  39.290  45.760  1.00  0.00           C
ATOM   4889 HD11 LEU A 956      26.520  40.110  46.440  1.00  0.00           H
ATOM   4890 HD12 LEU A 956      25.510  38.580  46.270  1.00  0.00           H
ATOM   4891 HD13 LEU A 956      25.720  39.730  44.850  1.00  0.00           H
ATOM   4892  CD2 LEU A 956      26.950  37.340  44.210  1.00  0.00           C
ATOM   4893 HD21 LEU A 956      26.450  36.450  44.620  1.00  0.00           H
ATOM   4894 HD22 LEU A 956      27.900  37.000  43.750  1.00  0.00           H
ATOM   4895 HD23 LEU A 956      26.320  37.830  43.430  1.00  0.00           H
ATOM   4896  C   LEU A 956      29.740  39.410  46.520  1.00  0.00           C
ATOM   4897  O   LEU A 956      29.360  39.260  47.710  1.00  0.00           O
ATOM   4898  N   MET A 957      30.850  38.770  46.080  1.00  0.00           N
ATOM   4899  HN  MET A 957      31.090  38.850  45.110  1.00  0.00           H
ATOM   4900  CA  MET A 957      31.680  38.020  47.000  1.00  0.00           C
ATOM   4901  HA  MET A 957      31.080  37.260  47.480  1.00  0.00           H
ATOM   4902  CB  MET A 957      32.840  37.200  46.310  1.00  0.00           C
ATOM   4903  HB1 MET A 957      33.460  36.790  47.150  1.00  0.00           H
ATOM   4904  HB2 MET A 957      33.460  37.900  45.710  1.00  0.00           H
ATOM   4905  CG  MET A 957      32.350  36.000  45.360  1.00  0.00           C
ATOM   4906  HG1 MET A 957      33.280  35.450  45.090  1.00  0.00           H
ATOM   4907  HG2 MET A 957      31.920  36.450  44.440  1.00  0.00           H
ATOM   4908  SD  MET A 957      31.160  34.770  46.020  1.00  0.00           S
ATOM   4909  CE  MET A 957      31.760  34.610  47.700  1.00  0.00           C
ATOM   4910  HE1 MET A 957      31.600  35.520  48.320  1.00  0.00           H
ATOM   4911  HE2 MET A 957      32.850  34.390  47.630  1.00  0.00           H
ATOM   4912  HE3 MET A 957      31.370  33.670  48.150  1.00  0.00           H
ATOM   4913  C   MET A 957      32.270  38.790  48.210  1.00  0.00           C
ATOM   4914  O   MET A 957      32.170  38.450  49.400  1.00  0.00           O
ATOM   4915  N   VAL A 958      32.970  39.940  47.910  1.00  0.00           N
ATOM   4916  HN  VAL A 958      33.110  40.190  46.950  1.00  0.00           H
ATOM   4917  CA  VAL A 958      33.600  40.780  48.960  1.00  0.00           C
ATOM   4918  HA  VAL A 958      34.150  40.050  49.520  1.00  0.00           H
ATOM   4919  CB  VAL A 958      34.430  41.960  48.440  1.00  0.00           C
ATOM   4920  HB  VAL A 958      33.820  42.270  47.560  1.00  0.00           H
ATOM   4921  CG1 VAL A 958      34.680  43.130  49.400  1.00  0.00           C
ATOM   4922 HG11 VAL A 958      35.210  43.920  48.820  1.00  0.00           H
ATOM   4923 HG12 VAL A 958      35.250  42.750  50.260  1.00  0.00           H
ATOM   4924 HG13 VAL A 958      33.790  43.530  49.910  1.00  0.00           H
ATOM   4925  CG2 VAL A 958      35.780  41.440  47.970  1.00  0.00           C
ATOM   4926 HG21 VAL A 958      35.720  40.540  47.330  1.00  0.00           H
ATOM   4927 HG22 VAL A 958      36.460  41.190  48.820  1.00  0.00           H
ATOM   4928 HG23 VAL A 958      36.250  42.250  47.380  1.00  0.00           H
ATOM   4929  C   VAL A 958      32.570  41.230  49.910  1.00  0.00           C
ATOM   4930  O   VAL A 958      32.780  41.100  51.130  1.00  0.00           O
ATOM   4931  N   GLY A 959      31.520  41.770  49.470  1.00  0.00           N
ATOM   4932  HN  GLY A 959      31.210  41.870  48.520  1.00  0.00           H
ATOM   4933  CA  GLY A 959      30.440  42.250  50.400  1.00  0.00           C
ATOM   4934  HA1 GLY A 959      29.690  42.680  49.760  1.00  0.00           H
ATOM   4935  HA2 GLY A 959      30.830  43.030  51.040  1.00  0.00           H
ATOM   4936  C   GLY A 959      29.850  41.190  51.350  1.00  0.00           C
ATOM   4937  O   GLY A 959      29.810  41.370  52.560  1.00  0.00           O
ATOM   4938  N   VAL A 960      29.510  40.010  50.780  1.00  0.00           N
ATOM   4939  HN  VAL A 960      29.840  39.880  49.840  1.00  0.00           H
ATOM   4940  CA  VAL A 960      29.190  38.800  51.530  1.00  0.00           C
ATOM   4941  HA  VAL A 960      28.200  38.970  51.960  1.00  0.00           H
ATOM   4942  CB  VAL A 960      28.890  37.590  50.600  1.00  0.00           C
ATOM   4943  HB  VAL A 960      29.650  37.640  49.810  1.00  0.00           H
ATOM   4944  CG1 VAL A 960      28.890  36.170  51.250  1.00  0.00           C
ATOM   4945 HG11 VAL A 960      29.940  35.920  51.460  1.00  0.00           H
ATOM   4946 HG12 VAL A 960      28.440  35.390  50.590  1.00  0.00           H
ATOM   4947 HG13 VAL A 960      28.380  36.210  52.230  1.00  0.00           H
ATOM   4948  CG2 VAL A 960      27.470  37.890  49.980  1.00  0.00           C
ATOM   4949 HG21 VAL A 960      27.460  38.900  49.530  1.00  0.00           H
ATOM   4950 HG22 VAL A 960      26.730  37.760  50.810  1.00  0.00           H
ATOM   4951 HG23 VAL A 960      27.190  37.230  49.130  1.00  0.00           H
ATOM   4952  C   VAL A 960      30.300  38.380  52.600  1.00  0.00           C
ATOM   4953  O   VAL A 960      30.040  38.260  53.780  1.00  0.00           O
ATOM   4954  N   MET A 961      31.570  38.220  52.220  1.00  0.00           N
ATOM   4955  HN  MET A 961      31.840  38.420  51.280  1.00  0.00           H
ATOM   4956  CA  MET A 961      32.610  37.820  53.230  1.00  0.00           C
ATOM   4957  HA  MET A 961      32.210  37.010  53.820  1.00  0.00           H
ATOM   4958  CB  MET A 961      33.790  37.110  52.500  1.00  0.00           C
ATOM   4959  HB1 MET A 961      34.530  36.720  53.240  1.00  0.00           H
ATOM   4960  HB2 MET A 961      34.370  37.840  51.880  1.00  0.00           H
ATOM   4961  CG  MET A 961      33.410  35.880  51.620  1.00  0.00           C
ATOM   4962  HG1 MET A 961      34.330  35.570  51.070  1.00  0.00           H
ATOM   4963  HG2 MET A 961      32.760  36.270  50.810  1.00  0.00           H
ATOM   4964  SD  MET A 961      32.570  34.470  52.510  1.00  0.00           S
ATOM   4965  CE  MET A 961      34.090  33.920  53.420  1.00  0.00           C
ATOM   4966  HE1 MET A 961      34.030  32.850  53.740  1.00  0.00           H
ATOM   4967  HE2 MET A 961      34.370  34.630  54.230  1.00  0.00           H
ATOM   4968  HE3 MET A 961      34.950  33.930  52.710  1.00  0.00           H
ATOM   4969  C   MET A 961      33.090  38.940  54.150  1.00  0.00           C
ATOM   4970  O   MET A 961      33.580  38.650  55.260  1.00  0.00           O
ATOM   4971  N   LEU A 962      33.030  40.200  53.720  1.00  0.00           N
ATOM   4972  HN  LEU A 962      32.800  40.330  52.750  1.00  0.00           H
ATOM   4973  CA  LEU A 962      33.210  41.380  54.540  1.00  0.00           C
ATOM   4974  HA  LEU A 962      34.200  41.420  54.990  1.00  0.00           H
ATOM   4975  CB  LEU A 962      33.150  42.730  53.730  1.00  0.00           C
ATOM   4976  HB1 LEU A 962      32.170  42.590  53.210  1.00  0.00           H
ATOM   4977  HB2 LEU A 962      33.930  42.720  52.940  1.00  0.00           H
ATOM   4978  CG  LEU A 962      33.380  44.070  54.460  1.00  0.00           C
ATOM   4979  HG  LEU A 962      33.790  44.000  55.490  1.00  0.00           H
ATOM   4980  CD1 LEU A 962      34.220  45.000  53.630  1.00  0.00           C
ATOM   4981 HD11 LEU A 962      33.550  45.340  52.820  1.00  0.00           H
ATOM   4982 HD12 LEU A 962      35.140  44.560  53.200  1.00  0.00           H
ATOM   4983 HD13 LEU A 962      34.410  45.950  54.150  1.00  0.00           H
ATOM   4984  CD2 LEU A 962      32.010  44.700  54.580  1.00  0.00           C
ATOM   4985 HD21 LEU A 962      32.020  45.700  55.050  1.00  0.00           H
ATOM   4986 HD22 LEU A 962      31.340  44.010  55.130  1.00  0.00           H
ATOM   4987 HD23 LEU A 962      31.680  44.860  53.530  1.00  0.00           H
ATOM   4988  C   LEU A 962      32.260  41.470  55.720  1.00  0.00           C
ATOM   4989  O   LEU A 962      32.640  41.830  56.820  1.00  0.00           O
ATOM   4990  N   GLY A 963      30.980  41.190  55.410  1.00  0.00           N
ATOM   4991  HN  GLY A 963      30.720  41.160  54.440  1.00  0.00           H
ATOM   4992  CA  GLY A 963      29.890  40.890  56.390  1.00  0.00           C
ATOM   4993  HA1 GLY A 963      29.050  40.470  55.880  1.00  0.00           H
ATOM   4994  HA2 GLY A 963      29.510  41.800  56.860  1.00  0.00           H
ATOM   4995  C   GLY A 963      30.310  39.840  57.380  1.00  0.00           C
ATOM   4996  O   GLY A 963      30.240  40.080  58.610  1.00  0.00           O
ATOM   4997  N   VAL A 964      30.800  38.640  56.860  1.00  0.00           N
ATOM   4998  HN  VAL A 964      30.830  38.450  55.880  1.00  0.00           H
ATOM   4999  CA  VAL A 964      31.180  37.570  57.800  1.00  0.00           C
ATOM   5000  HA  VAL A 964      30.350  37.560  58.500  1.00  0.00           H
ATOM   5001  CB  VAL A 964      31.560  36.220  57.050  1.00  0.00           C
ATOM   5002  HB  VAL A 964      32.090  36.450  56.100  1.00  0.00           H
ATOM   5003  CG1 VAL A 964      32.440  35.240  57.860  1.00  0.00           C
ATOM   5004 HG11 VAL A 964      32.710  34.510  57.080  1.00  0.00           H
ATOM   5005 HG12 VAL A 964      31.880  34.690  58.650  1.00  0.00           H
ATOM   5006 HG13 VAL A 964      33.290  35.730  58.380  1.00  0.00           H
ATOM   5007  CG2 VAL A 964      30.220  35.540  56.820  1.00  0.00           C
ATOM   5008 HG21 VAL A 964      30.370  34.520  56.400  1.00  0.00           H
ATOM   5009 HG22 VAL A 964      29.480  36.020  56.130  1.00  0.00           H
ATOM   5010 HG23 VAL A 964      29.750  35.290  57.790  1.00  0.00           H
ATOM   5011  C   VAL A 964      32.310  37.970  58.740  1.00  0.00           C
ATOM   5012  O   VAL A 964      32.180  37.880  59.950  1.00  0.00           O
ATOM   5013  N   CYS A 965      33.360  38.580  58.140  1.00  0.00           N
ATOM   5014  HN  CYS A 965      33.390  38.660  57.160  1.00  0.00           H
ATOM   5015  CA  CYS A 965      34.430  39.080  58.900  1.00  0.00           C
ATOM   5016  HA  CYS A 965      34.840  38.250  59.470  1.00  0.00           H
ATOM   5017  CB  CYS A 965      35.520  39.590  57.970  1.00  0.00           C
ATOM   5018  HB1 CYS A 965      36.370  40.110  58.450  1.00  0.00           H
ATOM   5019  HB2 CYS A 965      35.000  40.380  57.390  1.00  0.00           H
ATOM   5020  SG  CYS A 965      36.080  38.210  56.880  1.00  0.00           S
ATOM   5021  HG1 CYS A 965      34.840  38.150  56.410  1.00  0.00           H
ATOM   5022  C   CYS A 965      34.040  40.120  59.980  1.00  0.00           C
ATOM   5023  O   CYS A 965      34.580  40.100  61.050  1.00  0.00           O
ATOM   5024  N   SER A 966      33.080  40.990  59.710  1.00  0.00           N
ATOM   5025  HN  SER A 966      32.730  41.030  58.770  1.00  0.00           H
ATOM   5026  CA  SER A 966      32.580  41.960  60.660  1.00  0.00           C
ATOM   5027  HA  SER A 966      33.450  42.530  60.980  1.00  0.00           H
ATOM   5028  CB  SER A 966      31.520  42.920  60.090  1.00  0.00           C
ATOM   5029  HB1 SER A 966      31.320  43.730  60.820  1.00  0.00           H
ATOM   5030  HB2 SER A 966      30.530  42.420  59.980  1.00  0.00           H
ATOM   5031  OG  SER A 966      31.980  43.450  58.920  1.00  0.00           O
ATOM   5032  HG1 SER A 966      32.100  42.760  58.260  1.00  0.00           H
ATOM   5033  C   SER A 966      32.050  41.320  61.910  1.00  0.00           C
ATOM   5034  O   SER A 966      32.320  41.750  63.010  1.00  0.00           O
ATOM   5035  N   VAL A 967      31.320  40.190  61.870  1.00  0.00           N
ATOM   5036  HN  VAL A 967      31.160  39.610  61.090  1.00  0.00           H
ATOM   5037  CA  VAL A 967      30.770  39.620  63.080  1.00  0.00           C
ATOM   5038  HA  VAL A 967      30.540  40.410  63.770  1.00  0.00           H
ATOM   5039  CB  VAL A 967      29.430  38.970  62.740  1.00  0.00           C
ATOM   5040  HB  VAL A 967      28.950  38.770  63.720  1.00  0.00           H
ATOM   5041  CG1 VAL A 967      28.560  40.120  62.140  1.00  0.00           C
ATOM   5042 HG11 VAL A 967      28.860  40.180  61.070  1.00  0.00           H
ATOM   5043 HG12 VAL A 967      28.700  41.120  62.610  1.00  0.00           H
ATOM   5044 HG13 VAL A 967      27.460  39.930  62.090  1.00  0.00           H
ATOM   5045  CG2 VAL A 967      29.530  37.760  61.870  1.00  0.00           C
ATOM   5046 HG21 VAL A 967      29.960  37.990  60.870  1.00  0.00           H
ATOM   5047 HG22 VAL A 967      28.600  37.160  61.700  1.00  0.00           H
ATOM   5048 HG23 VAL A 967      30.170  36.990  62.350  1.00  0.00           H
ATOM   5049  C   VAL A 967      31.730  38.590  63.780  1.00  0.00           C
ATOM   5050  O   VAL A 967      31.590  38.220  64.940  1.00  0.00           O
ATOM   5051  N   MET A 968      32.830  38.320  63.110  1.00  0.00           N
ATOM   5052  HN  MET A 968      32.890  38.470  62.130  1.00  0.00           H
ATOM   5053  CA  MET A 968      33.900  37.530  63.630  1.00  0.00           C
ATOM   5054  HA  MET A 968      33.520  36.900  64.430  1.00  0.00           H
ATOM   5055  CB  MET A 968      34.450  36.560  62.550  1.00  0.00           C
ATOM   5056  HB1 MET A 968      35.400  36.100  62.880  1.00  0.00           H
ATOM   5057  HB2 MET A 968      34.660  37.180  61.650  1.00  0.00           H
ATOM   5058  CG  MET A 968      33.480  35.390  62.150  1.00  0.00           C
ATOM   5059  HG1 MET A 968      32.490  35.770  61.820  1.00  0.00           H
ATOM   5060  HG2 MET A 968      33.250  34.760  63.030  1.00  0.00           H
[truncated: 6,873,249 more chars]
