# Supplementary material for: CryoEM and computational modeling structural insights into the pH regulator NBCn1
Source: Nat Commun. 2025 Nov 11;16:9932. doi: 10.1038/s41467-025-64868-z (PMC12606367; doi:10.1038/s41467-025-64868-z)
Supplement: Supplementary file 7 — Supplementary Data 5 [file 41467_2025_64868_MOESM7_ESM.zip › 100ns_z_restr_MD_NBCn1_2NaCO3/hNBCn1_IF/z-restr_hNBCn1_IF_2NaCO3_last_step_40.pdb]

REMARK    GENERATED BY TRJCONV
TITLE     Title t= 101000.00000 step= 50500000
REMARK    THIS IS A SIMULATION BOX
CRYST1   93.168   93.168  102.701  90.00  90.00  90.00 P 1           1
MODEL        1
ATOM      1  N   LEU A 585      24.410  38.060  37.380  1.00  0.00           N
ATOM      2  HT1 LEU A 585      24.380  38.910  36.790  1.00  0.00           H
ATOM      3  HT2 LEU A 585      23.460  37.660  37.380  1.00  0.00           H
ATOM      4  HT3 LEU A 585      24.870  37.290  36.860  1.00  0.00           H
ATOM      5  CA  LEU A 585      25.000  38.190  38.660  1.00  0.00           C
ATOM      6  HA  LEU A 585      26.050  38.340  38.430  1.00  0.00           H
ATOM      7  CB  LEU A 585      24.470  39.430  39.530  1.00  0.00           C
ATOM      8  HB1 LEU A 585      23.370  39.360  39.640  1.00  0.00           H
ATOM      9  HB2 LEU A 585      24.810  40.300  38.920  1.00  0.00           H
ATOM     10  CG  LEU A 585      24.970  39.720  41.000  1.00  0.00           C
ATOM     11  HG  LEU A 585      25.130  38.730  41.460  1.00  0.00           H
ATOM     12  CD1 LEU A 585      26.110  40.650  40.900  1.00  0.00           C
ATOM     13 HD11 LEU A 585      26.950  40.360  40.230  1.00  0.00           H
ATOM     14 HD12 LEU A 585      26.530  40.890  41.890  1.00  0.00           H
ATOM     15 HD13 LEU A 585      25.660  41.590  40.530  1.00  0.00           H
ATOM     16  CD2 LEU A 585      23.860  40.390  41.820  1.00  0.00           C
ATOM     17 HD21 LEU A 585      22.960  39.740  41.860  1.00  0.00           H
ATOM     18 HD22 LEU A 585      23.500  41.410  41.560  1.00  0.00           H
ATOM     19 HD23 LEU A 585      24.180  40.290  42.880  1.00  0.00           H
ATOM     20  C   LEU A 585      24.950  36.940  39.490  1.00  0.00           C
ATOM     21  O   LEU A 585      25.910  36.170  39.600  1.00  0.00           O
ATOM     22  N   ILE A 586      23.770  36.590  39.960  1.00  0.00           N
ATOM     23  HN  ILE A 586      22.980  37.170  39.760  1.00  0.00           H
ATOM     24  CA  ILE A 586      23.540  35.300  40.640  1.00  0.00           C
ATOM     25  HA  ILE A 586      24.290  35.210  41.400  1.00  0.00           H
ATOM     26  CB  ILE A 586      22.120  35.390  41.270  1.00  0.00           C
ATOM     27  HB  ILE A 586      21.360  35.600  40.480  1.00  0.00           H
ATOM     28  CG2 ILE A 586      21.720  33.970  41.870  1.00  0.00           C
ATOM     29 HG21 ILE A 586      20.950  34.070  42.660  1.00  0.00           H
ATOM     30 HG22 ILE A 586      22.540  33.460  42.420  1.00  0.00           H
ATOM     31 HG23 ILE A 586      21.300  33.410  41.000  1.00  0.00           H
ATOM     32  CG1 ILE A 586      21.960  36.520  42.320  1.00  0.00           C
ATOM     33 HG11 ILE A 586      21.070  36.360  42.980  1.00  0.00           H
ATOM     34 HG12 ILE A 586      21.850  37.450  41.750  1.00  0.00           H
ATOM     35  CD  ILE A 586      23.110  36.730  43.340  1.00  0.00           C
ATOM     36  HD1 ILE A 586      24.070  36.940  42.810  1.00  0.00           H
ATOM     37  HD2 ILE A 586      23.400  35.800  43.880  1.00  0.00           H
ATOM     38  HD3 ILE A 586      22.930  37.600  44.010  1.00  0.00           H
ATOM     39  C   ILE A 586      23.730  34.080  39.660  1.00  0.00           C
ATOM     40  O   ILE A 586      24.360  33.040  40.020  1.00  0.00           O
ATOM     41  N   LEU A 587      23.230  34.250  38.460  1.00  0.00           N
ATOM     42  HN  LEU A 587      22.740  35.100  38.340  1.00  0.00           H
ATOM     43  CA  LEU A 587      23.250  33.210  37.410  1.00  0.00           C
ATOM     44  HA  LEU A 587      22.890  32.300  37.870  1.00  0.00           H
ATOM     45  CB  LEU A 587      22.360  33.730  36.280  1.00  0.00           C
ATOM     46  HB1 LEU A 587      22.630  34.810  36.260  1.00  0.00           H
ATOM     47  HB2 LEU A 587      21.270  33.860  36.440  1.00  0.00           H
ATOM     48  CG  LEU A 587      22.500  33.090  34.920  1.00  0.00           C
ATOM     49  HG  LEU A 587      23.560  33.230  34.630  1.00  0.00           H
ATOM     50  CD1 LEU A 587      22.100  31.590  35.030  1.00  0.00           C
ATOM     51 HD11 LEU A 587      21.990  31.180  34.010  1.00  0.00           H
ATOM     52 HD12 LEU A 587      21.100  31.450  35.490  1.00  0.00           H
ATOM     53 HD13 LEU A 587      22.860  30.940  35.530  1.00  0.00           H
ATOM     54  CD2 LEU A 587      21.710  33.770  33.840  1.00  0.00           C
ATOM     55 HD21 LEU A 587      22.140  33.340  32.910  1.00  0.00           H
ATOM     56 HD22 LEU A 587      21.950  34.860  33.800  1.00  0.00           H
ATOM     57 HD23 LEU A 587      20.610  33.600  33.880  1.00  0.00           H
ATOM     58  C   LEU A 587      24.660  32.960  36.920  1.00  0.00           C
ATOM     59  O   LEU A 587      24.900  31.840  36.460  1.00  0.00           O
ATOM     60  N   ASP A 588      25.550  33.950  37.010  1.00  0.00           N
ATOM     61  HN  ASP A 588      25.200  34.880  37.110  1.00  0.00           H
ATOM     62  CA  ASP A 588      26.960  33.840  36.570  1.00  0.00           C
ATOM     63  HA  ASP A 588      26.960  33.400  35.590  1.00  0.00           H
ATOM     64  CB  ASP A 588      27.770  35.180  36.740  1.00  0.00           C
ATOM     65  HB1 ASP A 588      28.690  35.010  36.140  1.00  0.00           H
ATOM     66  HB2 ASP A 588      28.000  35.380  37.800  1.00  0.00           H
ATOM     67  CG  ASP A 588      27.090  36.350  36.070  1.00  0.00           C
ATOM     68  OD1 ASP A 588      27.750  37.410  35.950  1.00  0.00           O
ATOM     69  OD2 ASP A 588      25.840  36.430  35.940  1.00  0.00           O
ATOM     70  C   ASP A 588      27.700  32.790  37.400  1.00  0.00           C
ATOM     71  O   ASP A 588      28.380  31.970  36.770  1.00  0.00           O
ATOM     72  N   ILE A 589      27.470  32.740  38.750  1.00  0.00           N
ATOM     73  HN  ILE A 589      26.980  33.530  39.100  1.00  0.00           H
ATOM     74  CA  ILE A 589      28.140  31.790  39.600  1.00  0.00           C
ATOM     75  HA  ILE A 589      29.180  31.910  39.320  1.00  0.00           H
ATOM     76  CB  ILE A 589      28.070  32.040  41.150  1.00  0.00           C
ATOM     77  HB  ILE A 589      27.080  31.670  41.460  1.00  0.00           H
ATOM     78  CG2 ILE A 589      29.170  31.260  41.910  1.00  0.00           C
ATOM     79 HG21 ILE A 589      29.380  30.310  41.370  1.00  0.00           H
ATOM     80 HG22 ILE A 589      28.860  30.860  42.900  1.00  0.00           H
ATOM     81 HG23 ILE A 589      30.140  31.810  41.880  1.00  0.00           H
ATOM     82  CG1 ILE A 589      28.010  33.530  41.570  1.00  0.00           C
ATOM     83 HG11 ILE A 589      27.240  34.070  40.970  1.00  0.00           H
ATOM     84 HG12 ILE A 589      29.000  33.970  41.360  1.00  0.00           H
ATOM     85  CD  ILE A 589      27.570  33.710  43.040  1.00  0.00           C
ATOM     86  HD1 ILE A 589      27.810  34.700  43.490  1.00  0.00           H
ATOM     87  HD2 ILE A 589      28.190  33.010  43.640  1.00  0.00           H
ATOM     88  HD3 ILE A 589      26.540  33.330  43.120  1.00  0.00           H
ATOM     89  C   ILE A 589      27.680  30.370  39.220  1.00  0.00           C
ATOM     90  O   ILE A 589      28.440  29.390  39.160  1.00  0.00           O
ATOM     91  N   LYS A 590      26.330  30.230  39.060  1.00  0.00           N
ATOM     92  HN  LYS A 590      25.650  30.930  39.230  1.00  0.00           H
ATOM     93  CA  LYS A 590      25.630  29.060  38.610  1.00  0.00           C
ATOM     94  HA  LYS A 590      25.740  28.290  39.350  1.00  0.00           H
ATOM     95  CB  LYS A 590      24.080  29.250  38.380  1.00  0.00           C
ATOM     96  HB1 LYS A 590      23.650  28.240  38.230  1.00  0.00           H
ATOM     97  HB2 LYS A 590      23.920  29.920  37.520  1.00  0.00           H
ATOM     98  CG  LYS A 590      23.400  29.770  39.580  1.00  0.00           C
ATOM     99  HG1 LYS A 590      23.460  30.870  39.710  1.00  0.00           H
ATOM    100  HG2 LYS A 590      23.710  29.250  40.510  1.00  0.00           H
ATOM    101  CD  LYS A 590      21.890  29.450  39.510  1.00  0.00           C
ATOM    102  HD1 LYS A 590      21.580  28.760  40.350  1.00  0.00           H
ATOM    103  HD2 LYS A 590      21.720  28.750  38.660  1.00  0.00           H
ATOM    104  CE  LYS A 590      20.980  30.700  39.430  1.00  0.00           C
ATOM    105  HE1 LYS A 590      21.200  31.230  38.480  1.00  0.00           H
ATOM    106  HE2 LYS A 590      21.220  31.330  40.310  1.00  0.00           H
ATOM    107  NZ  LYS A 590      19.570  30.320  39.410  1.00  0.00           N
ATOM    108  HZ1 LYS A 590      18.940  31.150  39.380  1.00  0.00           H
ATOM    109  HZ2 LYS A 590      19.220  29.810  40.250  1.00  0.00           H
ATOM    110  HZ3 LYS A 590      19.190  29.810  38.580  1.00  0.00           H
ATOM    111  C   LYS A 590      26.220  28.410  37.300  1.00  0.00           C
ATOM    112  O   LYS A 590      26.400  27.190  37.240  1.00  0.00           O
ATOM    113  N   ARG A 591      26.440  29.250  36.260  1.00  0.00           N
ATOM    114  HN  ARG A 591      26.180  30.210  36.230  1.00  0.00           H
ATOM    115  CA  ARG A 591      26.960  28.760  34.960  1.00  0.00           C
ATOM    116  HA  ARG A 591      26.440  27.860  34.640  1.00  0.00           H
ATOM    117  CB  ARG A 591      26.660  29.850  33.890  1.00  0.00           C
ATOM    118  HB1 ARG A 591      27.230  29.530  32.990  1.00  0.00           H
ATOM    119  HB2 ARG A 591      27.100  30.770  34.320  1.00  0.00           H
ATOM    120  CG  ARG A 591      25.180  30.000  33.520  1.00  0.00           C
ATOM    121  HG1 ARG A 591      25.020  30.800  32.760  1.00  0.00           H
ATOM    122  HG2 ARG A 591      24.630  30.440  34.380  1.00  0.00           H
ATOM    123  CD  ARG A 591      24.520  28.610  33.140  1.00  0.00           C
ATOM    124  HD1 ARG A 591      24.550  28.010  34.070  1.00  0.00           H
ATOM    125  HD2 ARG A 591      24.920  27.980  32.320  1.00  0.00           H
ATOM    126  NE  ARG A 591      23.110  28.900  32.830  1.00  0.00           N
ATOM    127  HE  ARG A 591      22.500  28.320  33.370  1.00  0.00           H
ATOM    128  CZ  ARG A 591      22.560  29.520  31.760  1.00  0.00           C
ATOM    129  NH1 ARG A 591      23.360  30.080  30.880  1.00  0.00           N
ATOM    130 HH11 ARG A 591      24.280  29.680  30.930  1.00  0.00           H
ATOM    131 HH12 ARG A 591      22.970  30.380  30.010  1.00  0.00           H
ATOM    132  NH2 ARG A 591      21.250  29.540  31.640  1.00  0.00           N
ATOM    133 HH21 ARG A 591      20.840  30.180  30.990  1.00  0.00           H
ATOM    134 HH22 ARG A 591      20.760  29.100  32.390  1.00  0.00           H
ATOM    135  C   ARG A 591      28.350  28.480  34.890  1.00  0.00           C
ATOM    136  O   ARG A 591      28.730  27.660  34.080  1.00  0.00           O
ATOM    137  N   LYS A 592      29.270  29.060  35.780  1.00  0.00           N
ATOM    138  HN  LYS A 592      28.920  29.800  36.360  1.00  0.00           H
ATOM    139  CA  LYS A 592      30.650  28.800  35.810  1.00  0.00           C
ATOM    140  HA  LYS A 592      31.020  28.560  34.820  1.00  0.00           H
ATOM    141  CB  LYS A 592      31.390  30.100  36.150  1.00  0.00           C
ATOM    142  HB1 LYS A 592      32.490  30.020  36.290  1.00  0.00           H
ATOM    143  HB2 LYS A 592      30.950  30.540  37.080  1.00  0.00           H
ATOM    144  CG  LYS A 592      31.240  31.180  35.120  1.00  0.00           C
ATOM    145  HG1 LYS A 592      31.710  32.170  35.340  1.00  0.00           H
ATOM    146  HG2 LYS A 592      30.180  31.520  34.970  1.00  0.00           H
ATOM    147  CD  LYS A 592      31.770  30.800  33.670  1.00  0.00           C
ATOM    148  HD1 LYS A 592      31.300  29.880  33.230  1.00  0.00           H
ATOM    149  HD2 LYS A 592      32.830  30.510  33.850  1.00  0.00           H
ATOM    150  CE  LYS A 592      31.640  31.930  32.610  1.00  0.00           C
ATOM    151  HE1 LYS A 592      30.610  32.330  32.590  1.00  0.00           H
ATOM    152  HE2 LYS A 592      31.820  31.510  31.590  1.00  0.00           H
ATOM    153  NZ  LYS A 592      32.710  32.950  32.790  1.00  0.00           N
ATOM    154  HZ1 LYS A 592      32.570  33.460  33.690  1.00  0.00           H
ATOM    155  HZ2 LYS A 592      32.450  33.660  32.080  1.00  0.00           H
ATOM    156  HZ3 LYS A 592      33.710  32.650  32.790  1.00  0.00           H
ATOM    157  C   LYS A 592      31.080  27.580  36.660  1.00  0.00           C
ATOM    158  O   LYS A 592      32.270  27.240  36.690  1.00  0.00           O
ATOM    159  N   ALA A 593      30.140  26.870  37.270  1.00  0.00           N
ATOM    160  HN  ALA A 593      29.200  27.160  37.110  1.00  0.00           H
ATOM    161  CA  ALA A 593      30.330  25.610  38.000  1.00  0.00           C
ATOM    162  HA  ALA A 593      31.080  25.830  38.740  1.00  0.00           H
ATOM    163  CB  ALA A 593      29.040  25.160  38.640  1.00  0.00           C
ATOM    164  HB1 ALA A 593      28.350  24.740  37.880  1.00  0.00           H
ATOM    165  HB2 ALA A 593      28.540  26.100  38.970  1.00  0.00           H
ATOM    166  HB3 ALA A 593      29.170  24.450  39.490  1.00  0.00           H
ATOM    167  C   ALA A 593      30.960  24.390  37.270  1.00  0.00           C
ATOM    168  O   ALA A 593      31.970  23.840  37.800  1.00  0.00           O
ATOM    169  N   PRO A 594      30.620  23.790  36.080  1.00  0.00           N
ATOM    170  CD  PRO A 594      29.440  24.260  35.260  1.00  0.00           C
ATOM    171  HD1 PRO A 594      29.350  25.370  35.220  1.00  0.00           H
ATOM    172  HD2 PRO A 594      28.620  23.910  35.910  1.00  0.00           H
ATOM    173  CA  PRO A 594      31.360  22.710  35.470  1.00  0.00           C
ATOM    174  HA  PRO A 594      31.500  21.940  36.210  1.00  0.00           H
ATOM    175  CB  PRO A 594      30.420  22.270  34.400  1.00  0.00           C
ATOM    176  HB1 PRO A 594      29.700  21.580  34.900  1.00  0.00           H
ATOM    177  HB2 PRO A 594      31.030  21.750  33.630  1.00  0.00           H
ATOM    178  CG  PRO A 594      29.630  23.540  33.900  1.00  0.00           C
ATOM    179  HG1 PRO A 594      30.270  24.080  33.160  1.00  0.00           H
ATOM    180  HG2 PRO A 594      28.670  23.290  33.410  1.00  0.00           H
ATOM    181  C   PRO A 594      32.690  23.130  34.930  1.00  0.00           C
ATOM    182  O   PRO A 594      33.610  22.310  34.900  1.00  0.00           O
ATOM    183  N   PHE A 595      32.890  24.420  34.510  1.00  0.00           N
ATOM    184  HN  PHE A 595      32.190  25.100  34.710  1.00  0.00           H
ATOM    185  CA  PHE A 595      34.070  25.010  33.860  1.00  0.00           C
ATOM    186  HA  PHE A 595      34.300  24.480  32.970  1.00  0.00           H
ATOM    187  CB  PHE A 595      33.730  26.490  33.340  1.00  0.00           C
ATOM    188  HB1 PHE A 595      34.680  26.920  32.940  1.00  0.00           H
ATOM    189  HB2 PHE A 595      33.440  27.170  34.170  1.00  0.00           H
ATOM    190  CG  PHE A 595      32.660  26.670  32.280  1.00  0.00           C
ATOM    191  CD1 PHE A 595      32.340  28.040  32.030  1.00  0.00           C
ATOM    192  HD1 PHE A 595      32.840  28.730  32.680  1.00  0.00           H
ATOM    193  CE1 PHE A 595      31.500  28.460  31.080  1.00  0.00           C
ATOM    194  HE1 PHE A 595      31.410  29.510  30.850  1.00  0.00           H
ATOM    195  CZ  PHE A 595      30.950  27.450  30.250  1.00  0.00           C
ATOM    196  HZ  PHE A 595      30.370  27.830  29.430  1.00  0.00           H
ATOM    197  CD2 PHE A 595      32.110  25.710  31.440  1.00  0.00           C
ATOM    198  HD2 PHE A 595      32.510  24.700  31.450  1.00  0.00           H
ATOM    199  CE2 PHE A 595      31.140  26.090  30.510  1.00  0.00           C
ATOM    200  HE2 PHE A 595      30.660  25.350  29.890  1.00  0.00           H
ATOM    201  C   PHE A 595      35.340  25.100  34.720  1.00  0.00           C
ATOM    202  O   PHE A 595      36.460  25.030  34.270  1.00  0.00           O
ATOM    203  N   PHE A 596      35.070  25.230  36.070  1.00  0.00           N
ATOM    204  HN  PHE A 596      34.140  25.310  36.410  1.00  0.00           H
ATOM    205  CA  PHE A 596      35.990  25.250  37.170  1.00  0.00           C
ATOM    206  HA  PHE A 596      36.660  26.070  36.950  1.00  0.00           H
ATOM    207  CB  PHE A 596      35.260  25.380  38.460  1.00  0.00           C
ATOM    208  HB1 PHE A 596      34.420  24.640  38.420  1.00  0.00           H
ATOM    209  HB2 PHE A 596      34.780  26.370  38.550  1.00  0.00           H
ATOM    210  CG  PHE A 596      36.010  25.110  39.800  1.00  0.00           C
ATOM    211  CD1 PHE A 596      35.610  24.060  40.740  1.00  0.00           C
ATOM    212  HD1 PHE A 596      34.900  23.320  40.400  1.00  0.00           H
ATOM    213  CE1 PHE A 596      36.260  23.870  41.950  1.00  0.00           C
ATOM    214  HE1 PHE A 596      35.930  23.050  42.580  1.00  0.00           H
ATOM    215  CZ  PHE A 596      37.250  24.760  42.340  1.00  0.00           C
ATOM    216  HZ  PHE A 596      37.720  24.590  43.290  1.00  0.00           H
ATOM    217  CD2 PHE A 596      37.060  25.980  40.260  1.00  0.00           C
ATOM    218  HD2 PHE A 596      37.360  26.740  39.570  1.00  0.00           H
ATOM    219  CE2 PHE A 596      37.650  25.830  41.520  1.00  0.00           C
ATOM    220  HE2 PHE A 596      38.430  26.430  41.960  1.00  0.00           H
ATOM    221  C   PHE A 596      36.910  24.020  37.150  1.00  0.00           C
ATOM    222  O   PHE A 596      38.050  24.150  37.510  1.00  0.00           O
ATOM    223  N   LEU A 597      36.380  22.800  36.810  1.00  0.00           N
ATOM    224  HN  LEU A 597      35.410  22.610  36.740  1.00  0.00           H
ATOM    225  CA  LEU A 597      37.150  21.590  36.710  1.00  0.00           C
ATOM    226  HA  LEU A 597      37.550  21.330  37.670  1.00  0.00           H
ATOM    227  CB  LEU A 597      36.210  20.420  36.400  1.00  0.00           C
ATOM    228  HB1 LEU A 597      36.810  19.480  36.480  1.00  0.00           H
ATOM    229  HB2 LEU A 597      35.800  20.600  35.380  1.00  0.00           H
ATOM    230  CG  LEU A 597      34.960  20.330  37.520  1.00  0.00           C
ATOM    231  HG  LEU A 597      34.490  21.330  37.580  1.00  0.00           H
ATOM    232  CD1 LEU A 597      33.880  19.320  37.100  1.00  0.00           C
ATOM    233 HD11 LEU A 597      34.110  18.260  37.340  1.00  0.00           H
ATOM    234 HD12 LEU A 597      33.800  19.310  35.990  1.00  0.00           H
ATOM    235 HD13 LEU A 597      32.910  19.670  37.530  1.00  0.00           H
ATOM    236  CD2 LEU A 597      35.440  19.970  38.900  1.00  0.00           C
ATOM    237 HD21 LEU A 597      36.090  20.840  39.130  1.00  0.00           H
ATOM    238 HD22 LEU A 597      35.930  18.980  38.970  1.00  0.00           H
ATOM    239 HD23 LEU A 597      34.610  20.020  39.640  1.00  0.00           H
ATOM    240  C   LEU A 597      38.340  21.620  35.730  1.00  0.00           C
ATOM    241  O   LEU A 597      39.440  21.180  36.050  1.00  0.00           O
ATOM    242  N   SER A 598      38.100  22.090  34.500  1.00  0.00           N
ATOM    243  HN  SER A 598      37.180  22.200  34.110  1.00  0.00           H
ATOM    244  CA  SER A 598      39.210  22.230  33.560  1.00  0.00           C
ATOM    245  HA  SER A 598      39.670  21.260  33.440  1.00  0.00           H
ATOM    246  CB  SER A 598      38.590  22.600  32.140  1.00  0.00           C
ATOM    247  HB1 SER A 598      39.450  22.810  31.460  1.00  0.00           H
ATOM    248  HB2 SER A 598      37.880  23.420  32.340  1.00  0.00           H
ATOM    249  OG  SER A 598      37.880  21.590  31.450  1.00  0.00           O
ATOM    250  HG1 SER A 598      37.070  21.560  31.980  1.00  0.00           H
ATOM    251  C   SER A 598      40.240  23.260  34.000  1.00  0.00           C
ATOM    252  O   SER A 598      41.450  23.040  33.850  1.00  0.00           O
ATOM    253  N   ASP A 599      39.840  24.320  34.630  1.00  0.00           N
ATOM    254  HN  ASP A 599      38.870  24.530  34.650  1.00  0.00           H
ATOM    255  CA  ASP A 599      40.660  25.380  35.240  1.00  0.00           C
ATOM    256  HA  ASP A 599      41.390  25.850  34.590  1.00  0.00           H
ATOM    257  CB  ASP A 599      39.790  26.510  35.710  1.00  0.00           C
ATOM    258  HB1 ASP A 599      40.370  27.230  36.320  1.00  0.00           H
ATOM    259  HB2 ASP A 599      38.950  26.090  36.300  1.00  0.00           H
ATOM    260  CG  ASP A 599      39.130  27.240  34.490  1.00  0.00           C
ATOM    261  OD1 ASP A 599      39.670  27.120  33.390  1.00  0.00           O
ATOM    262  OD2 ASP A 599      38.200  28.050  34.700  1.00  0.00           O
ATOM    263  C   ASP A 599      41.550  24.780  36.320  1.00  0.00           C
ATOM    264  O   ASP A 599      42.700  25.210  36.480  1.00  0.00           O
ATOM    265  N   PHE A 600      41.020  23.820  37.120  1.00  0.00           N
ATOM    266  HN  PHE A 600      40.020  23.750  37.230  1.00  0.00           H
ATOM    267  CA  PHE A 600      41.730  23.080  38.210  1.00  0.00           C
ATOM    268  HA  PHE A 600      42.320  23.720  38.860  1.00  0.00           H
ATOM    269  CB  PHE A 600      40.750  22.380  39.210  1.00  0.00           C
ATOM    270  HB1 PHE A 600      40.020  21.840  38.570  1.00  0.00           H
ATOM    271  HB2 PHE A 600      40.130  23.060  39.830  1.00  0.00           H
ATOM    272  CG  PHE A 600      41.460  21.350  40.100  1.00  0.00           C
ATOM    273  CD1 PHE A 600      42.140  21.820  41.260  1.00  0.00           C
ATOM    274  HD1 PHE A 600      42.260  22.830  41.610  1.00  0.00           H
ATOM    275  CE1 PHE A 600      42.710  20.900  42.160  1.00  0.00           C
ATOM    276  HE1 PHE A 600      43.230  21.250  43.040  1.00  0.00           H
ATOM    277  CZ  PHE A 600      42.580  19.560  41.800  1.00  0.00           C
ATOM    278  HZ  PHE A 600      43.050  18.850  42.460  1.00  0.00           H
ATOM    279  CD2 PHE A 600      41.420  19.990  39.740  1.00  0.00           C
ATOM    280  HD2 PHE A 600      40.970  19.740  38.800  1.00  0.00           H
ATOM    281  CE2 PHE A 600      42.020  19.040  40.610  1.00  0.00           C
ATOM    282  HE2 PHE A 600      41.960  17.970  40.470  1.00  0.00           H
ATOM    283  C   PHE A 600      42.860  22.230  37.590  1.00  0.00           C
ATOM    284  O   PHE A 600      44.060  22.410  37.960  1.00  0.00           O
ATOM    285  N   LYS A 601      42.580  21.540  36.550  1.00  0.00           N
ATOM    286  HN  LYS A 601      41.650  21.330  36.280  1.00  0.00           H
ATOM    287  CA  LYS A 601      43.530  20.850  35.730  1.00  0.00           C
ATOM    288  HA  LYS A 601      44.070  20.320  36.490  1.00  0.00           H
ATOM    289  CB  LYS A 601      42.930  19.950  34.640  1.00  0.00           C
ATOM    290  HB1 LYS A 601      43.660  19.420  34.000  1.00  0.00           H
ATOM    291  HB2 LYS A 601      42.370  20.690  34.010  1.00  0.00           H
ATOM    292  CG  LYS A 601      41.920  18.920  35.100  1.00  0.00           C
ATOM    293  HG1 LYS A 601      41.710  18.330  34.180  1.00  0.00           H
ATOM    294  HG2 LYS A 601      40.930  19.340  35.390  1.00  0.00           H
ATOM    295  CD  LYS A 601      42.450  18.090  36.210  1.00  0.00           C
ATOM    296  HD1 LYS A 601      42.460  18.650  37.170  1.00  0.00           H
ATOM    297  HD2 LYS A 601      43.510  17.810  36.030  1.00  0.00           H
ATOM    298  CE  LYS A 601      41.640  16.840  36.550  1.00  0.00           C
ATOM    299  HE1 LYS A 601      40.730  16.900  37.190  1.00  0.00           H
ATOM    300  HE2 LYS A 601      42.270  16.200  37.210  1.00  0.00           H
ATOM    301  NZ  LYS A 601      41.360  16.000  35.310  1.00  0.00           N
ATOM    302  HZ1 LYS A 601      40.860  16.420  34.500  1.00  0.00           H
ATOM    303  HZ2 LYS A 601      40.820  15.120  35.470  1.00  0.00           H
ATOM    304  HZ3 LYS A 601      42.280  15.640  34.990  1.00  0.00           H
ATOM    305  C   LYS A 601      44.620  21.710  35.160  1.00  0.00           C
ATOM    306  O   LYS A 601      45.790  21.500  35.350  1.00  0.00           O
ATOM    307  N   ASP A 602      44.170  22.810  34.580  1.00  0.00           N
ATOM    308  HN  ASP A 602      43.200  23.000  34.460  1.00  0.00           H
ATOM    309  CA  ASP A 602      45.050  23.890  34.060  1.00  0.00           C
ATOM    310  HA  ASP A 602      45.730  23.520  33.300  1.00  0.00           H
ATOM    311  CB  ASP A 602      44.140  24.960  33.440  1.00  0.00           C
ATOM    312  HB1 ASP A 602      44.760  25.880  33.280  1.00  0.00           H
ATOM    313  HB2 ASP A 602      43.270  25.320  34.040  1.00  0.00           H
ATOM    314  CG  ASP A 602      43.720  24.620  32.010  1.00  0.00           C
ATOM    315  OD1 ASP A 602      42.740  25.270  31.500  1.00  0.00           O
ATOM    316  OD2 ASP A 602      44.390  23.810  31.420  1.00  0.00           O
ATOM    317  C   ASP A 602      46.060  24.480  35.090  1.00  0.00           C
ATOM    318  O   ASP A 602      47.240  24.750  34.800  1.00  0.00           O
ATOM    319  N   ALA A 603      45.600  24.730  36.250  1.00  0.00           N
ATOM    320  HN  ALA A 603      44.630  24.530  36.430  1.00  0.00           H
ATOM    321  CA  ALA A 603      46.360  25.120  37.400  1.00  0.00           C
ATOM    322  HA  ALA A 603      46.890  26.020  37.150  1.00  0.00           H
ATOM    323  CB  ALA A 603      45.470  25.470  38.550  1.00  0.00           C
ATOM    324  HB1 ALA A 603      46.100  25.850  39.370  1.00  0.00           H
ATOM    325  HB2 ALA A 603      44.680  24.720  38.790  1.00  0.00           H
ATOM    326  HB3 ALA A 603      44.920  26.360  38.190  1.00  0.00           H
ATOM    327  C   ALA A 603      47.380  24.120  37.920  1.00  0.00           C
ATOM    328  O   ALA A 603      48.200  24.470  38.800  1.00  0.00           O
ATOM    329  N   LEU A 604      47.290  22.820  37.580  1.00  0.00           N
ATOM    330  HN  LEU A 604      46.590  22.590  36.910  1.00  0.00           H
ATOM    331  CA  LEU A 604      48.330  21.860  37.870  1.00  0.00           C
ATOM    332  HA  LEU A 604      48.950  22.310  38.630  1.00  0.00           H
ATOM    333  CB  LEU A 604      47.690  20.480  38.250  1.00  0.00           C
ATOM    334  HB1 LEU A 604      48.380  19.700  38.630  1.00  0.00           H
ATOM    335  HB2 LEU A 604      47.220  19.990  37.370  1.00  0.00           H
ATOM    336  CG  LEU A 604      46.600  20.580  39.380  1.00  0.00           C
ATOM    337  HG  LEU A 604      45.860  21.220  38.870  1.00  0.00           H
ATOM    338  CD1 LEU A 604      45.910  19.230  39.730  1.00  0.00           C
ATOM    339 HD11 LEU A 604      44.980  19.350  40.330  1.00  0.00           H
ATOM    340 HD12 LEU A 604      46.530  18.560  40.370  1.00  0.00           H
ATOM    341 HD13 LEU A 604      45.640  18.680  38.800  1.00  0.00           H
ATOM    342  CD2 LEU A 604      47.130  21.280  40.710  1.00  0.00           C
ATOM    343 HD21 LEU A 604      46.400  21.200  41.550  1.00  0.00           H
ATOM    344 HD22 LEU A 604      47.080  22.360  40.480  1.00  0.00           H
ATOM    345 HD23 LEU A 604      48.170  20.970  40.930  1.00  0.00           H
ATOM    346  C   LEU A 604      49.500  21.690  36.750  1.00  0.00           C
ATOM    347  O   LEU A 604      50.340  20.750  36.950  1.00  0.00           O
ATOM    348  N   SER A 605      49.520  22.540  35.740  1.00  0.00           N
ATOM    349  HN  SER A 605      48.910  23.320  35.720  1.00  0.00           H
ATOM    350  CA  SER A 605      50.580  22.630  34.660  1.00  0.00           C
ATOM    351  HA  SER A 605      50.870  21.590  34.530  1.00  0.00           H
ATOM    352  CB  SER A 605      50.010  23.070  33.300  1.00  0.00           C
ATOM    353  HB1 SER A 605      49.090  22.450  33.160  1.00  0.00           H
ATOM    354  HB2 SER A 605      50.800  22.930  32.520  1.00  0.00           H
ATOM    355  OG  SER A 605      49.500  24.410  33.320  1.00  0.00           O
ATOM    356  HG1 SER A 605      48.650  24.490  33.750  1.00  0.00           H
ATOM    357  C   SER A 605      51.680  23.520  35.180  1.00  0.00           C
ATOM    358  O   SER A 605      51.480  24.440  35.980  1.00  0.00           O
ATOM    359  N   LEU A 606      52.900  23.240  34.750  1.00  0.00           N
ATOM    360  HN  LEU A 606      52.930  22.570  34.010  1.00  0.00           H
ATOM    361  CA  LEU A 606      54.180  23.690  35.230  1.00  0.00           C
ATOM    362  HA  LEU A 606      54.360  23.280  36.220  1.00  0.00           H
ATOM    363  CB  LEU A 606      55.270  23.050  34.330  1.00  0.00           C
ATOM    364  HB1 LEU A 606      55.100  23.430  33.290  1.00  0.00           H
ATOM    365  HB2 LEU A 606      54.970  21.980  34.260  1.00  0.00           H
ATOM    366  CG  LEU A 606      56.770  23.400  34.570  1.00  0.00           C
ATOM    367  HG  LEU A 606      57.050  24.480  34.650  1.00  0.00           H
ATOM    368  CD1 LEU A 606      57.260  22.770  35.850  1.00  0.00           C
ATOM    369 HD11 LEU A 606      57.290  21.660  35.850  1.00  0.00           H
ATOM    370 HD12 LEU A 606      56.530  23.100  36.630  1.00  0.00           H
ATOM    371 HD13 LEU A 606      58.290  23.140  35.990  1.00  0.00           H
ATOM    372  CD2 LEU A 606      57.520  22.860  33.460  1.00  0.00           C
ATOM    373 HD21 LEU A 606      58.610  22.770  33.680  1.00  0.00           H
ATOM    374 HD22 LEU A 606      57.500  23.450  32.520  1.00  0.00           H
ATOM    375 HD23 LEU A 606      57.200  21.810  33.300  1.00  0.00           H
ATOM    376  C   LEU A 606      54.330  25.190  35.360  1.00  0.00           C
ATOM    377  O   LEU A 606      54.740  25.600  36.460  1.00  0.00           O
ATOM    378  N   GLN A 607      53.940  26.050  34.340  1.00  0.00           N
ATOM    379  HN  GLN A 607      53.620  25.580  33.520  1.00  0.00           H
ATOM    380  CA  GLN A 607      53.970  27.490  34.520  1.00  0.00           C
ATOM    381  HA  GLN A 607      54.950  27.780  34.860  1.00  0.00           H
ATOM    382  CB  GLN A 607      53.720  28.240  33.210  1.00  0.00           C
ATOM    383  HB1 GLN A 607      53.100  27.610  32.530  1.00  0.00           H
ATOM    384  HB2 GLN A 607      54.710  28.310  32.730  1.00  0.00           H
ATOM    385  CG  GLN A 607      53.290  29.750  33.330  1.00  0.00           C
ATOM    386  HG1 GLN A 607      54.040  30.350  33.900  1.00  0.00           H
ATOM    387  HG2 GLN A 607      52.290  29.880  33.820  1.00  0.00           H
ATOM    388  CD  GLN A 607      53.240  30.330  31.960  1.00  0.00           C
ATOM    389  OE1 GLN A 607      53.320  29.680  30.910  1.00  0.00           O
ATOM    390  NE2 GLN A 607      52.990  31.640  31.920  1.00  0.00           N
ATOM    391 HE21 GLN A 607      52.720  31.950  31.010  1.00  0.00           H
ATOM    392 HE22 GLN A 607      53.130  32.280  32.670  1.00  0.00           H
ATOM    393  C   GLN A 607      52.990  27.950  35.620  1.00  0.00           C
ATOM    394  O   GLN A 607      53.280  28.910  36.370  1.00  0.00           O
ATOM    395  N   CYS A 608      51.810  27.340  35.790  1.00  0.00           N
ATOM    396  HN  CYS A 608      51.670  26.550  35.200  1.00  0.00           H
ATOM    397  CA  CYS A 608      50.820  27.760  36.830  1.00  0.00           C
ATOM    398  HA  CYS A 608      50.750  28.830  36.760  1.00  0.00           H
ATOM    399  CB  CYS A 608      49.470  26.920  36.630  1.00  0.00           C
ATOM    400  HB1 CYS A 608      48.800  27.190  37.470  1.00  0.00           H
ATOM    401  HB2 CYS A 608      49.660  25.840  36.780  1.00  0.00           H
ATOM    402  SG  CYS A 608      48.680  27.480  35.030  1.00  0.00           S
ATOM    403  HG1 CYS A 608      47.950  26.430  34.690  1.00  0.00           H
ATOM    404  C   CYS A 608      51.360  27.380  38.240  1.00  0.00           C
ATOM    405  O   CYS A 608      51.110  28.100  39.250  1.00  0.00           O
ATOM    406  N   LEU A 609      52.030  26.260  38.390  1.00  0.00           N
ATOM    407  HN  LEU A 609      52.220  25.720  37.580  1.00  0.00           H
ATOM    408  CA  LEU A 609      52.600  25.860  39.690  1.00  0.00           C
ATOM    409  HA  LEU A 609      51.830  25.960  40.430  1.00  0.00           H
ATOM    410  CB  LEU A 609      53.240  24.460  39.680  1.00  0.00           C
ATOM    411  HB1 LEU A 609      53.770  24.260  40.630  1.00  0.00           H
ATOM    412  HB2 LEU A 609      53.980  24.300  38.860  1.00  0.00           H
ATOM    413  CG  LEU A 609      52.210  23.290  39.540  1.00  0.00           C
ATOM    414  HG  LEU A 609      51.530  23.580  38.700  1.00  0.00           H
ATOM    415  CD1 LEU A 609      52.790  21.890  39.250  1.00  0.00           C
ATOM    416 HD11 LEU A 609      51.970  21.140  39.220  1.00  0.00           H
ATOM    417 HD12 LEU A 609      53.410  21.590  40.120  1.00  0.00           H
ATOM    418 HD13 LEU A 609      53.490  21.910  38.390  1.00  0.00           H
ATOM    419  CD2 LEU A 609      51.310  23.160  40.770  1.00  0.00           C
ATOM    420 HD21 LEU A 609      51.930  22.600  41.500  1.00  0.00           H
ATOM    421 HD22 LEU A 609      50.370  22.590  40.630  1.00  0.00           H
ATOM    422 HD23 LEU A 609      51.100  24.140  41.250  1.00  0.00           H
ATOM    423  C   LEU A 609      53.820  26.710  40.060  1.00  0.00           C
ATOM    424  O   LEU A 609      53.970  27.010  41.220  1.00  0.00           O
ATOM    425  N   ALA A 610      54.710  27.050  39.140  1.00  0.00           N
ATOM    426  HN  ALA A 610      54.750  26.640  38.230  1.00  0.00           H
ATOM    427  CA  ALA A 610      55.740  28.010  39.320  1.00  0.00           C
ATOM    428  HA  ALA A 610      56.350  27.650  40.130  1.00  0.00           H
ATOM    429  CB  ALA A 610      56.490  28.010  37.970  1.00  0.00           C
ATOM    430  HB1 ALA A 610      56.860  26.990  37.720  1.00  0.00           H
ATOM    431  HB2 ALA A 610      57.340  28.730  37.980  1.00  0.00           H
ATOM    432  HB3 ALA A 610      55.820  28.300  37.140  1.00  0.00           H
ATOM    433  C   ALA A 610      55.310  29.350  39.760  1.00  0.00           C
ATOM    434  O   ALA A 610      55.910  30.040  40.620  1.00  0.00           O
ATOM    435  N   SER A 611      54.190  29.840  39.150  1.00  0.00           N
ATOM    436  HN  SER A 611      54.010  29.280  38.340  1.00  0.00           H
ATOM    437  CA  SER A 611      53.540  31.060  39.490  1.00  0.00           C
ATOM    438  HA  SER A 611      54.170  31.930  39.470  1.00  0.00           H
ATOM    439  CB  SER A 611      52.220  31.210  38.610  1.00  0.00           C
ATOM    440  HB1 SER A 611      51.980  32.260  38.910  1.00  0.00           H
ATOM    441  HB2 SER A 611      51.340  30.570  38.770  1.00  0.00           H
ATOM    442  OG  SER A 611      52.560  31.200  37.200  1.00  0.00           O
ATOM    443  HG1 SER A 611      52.530  30.300  36.870  1.00  0.00           H
ATOM    444  C   SER A 611      53.030  31.130  40.950  1.00  0.00           C
ATOM    445  O   SER A 611      53.250  32.090  41.660  1.00  0.00           O
ATOM    446  N   ILE A 612      52.440  30.020  41.430  1.00  0.00           N
ATOM    447  HN  ILE A 612      52.180  29.230  40.880  1.00  0.00           H
ATOM    448  CA  ILE A 612      52.200  29.720  42.880  1.00  0.00           C
ATOM    449  HA  ILE A 612      51.640  30.610  43.110  1.00  0.00           H
ATOM    450  CB  ILE A 612      51.240  28.570  43.000  1.00  0.00           C
ATOM    451  HB  ILE A 612      51.740  27.690  42.540  1.00  0.00           H
ATOM    452  CG2 ILE A 612      50.900  28.200  44.520  1.00  0.00           C
ATOM    453 HG21 ILE A 612      50.010  27.540  44.500  1.00  0.00           H
ATOM    454 HG22 ILE A 612      50.680  29.080  45.150  1.00  0.00           H
ATOM    455 HG23 ILE A 612      51.750  27.670  45.020  1.00  0.00           H
ATOM    456  CG1 ILE A 612      49.970  28.780  42.240  1.00  0.00           C
ATOM    457 HG11 ILE A 612      50.110  29.310  41.270  1.00  0.00           H
ATOM    458 HG12 ILE A 612      49.250  29.410  42.800  1.00  0.00           H
ATOM    459  CD  ILE A 612      49.250  27.420  41.880  1.00  0.00           C
ATOM    460  HD1 ILE A 612      48.170  27.600  42.090  1.00  0.00           H
ATOM    461  HD2 ILE A 612      49.620  26.500  42.390  1.00  0.00           H
ATOM    462  HD3 ILE A 612      49.430  27.170  40.820  1.00  0.00           H
ATOM    463  C   ILE A 612      53.380  29.730  43.860  1.00  0.00           C
ATOM    464  O   ILE A 612      53.330  30.320  44.920  1.00  0.00           O
ATOM    465  N   LEU A 613      54.540  29.130  43.430  1.00  0.00           N
ATOM    466  HN  LEU A 613      54.410  28.540  42.640  1.00  0.00           H
ATOM    467  CA  LEU A 613      55.820  29.240  44.150  1.00  0.00           C
ATOM    468  HA  LEU A 613      55.560  28.800  45.110  1.00  0.00           H
ATOM    469  CB  LEU A 613      56.880  28.290  43.510  1.00  0.00           C
ATOM    470  HB1 LEU A 613      57.050  28.600  42.460  1.00  0.00           H
ATOM    471  HB2 LEU A 613      56.470  27.260  43.410  1.00  0.00           H
ATOM    472  CG  LEU A 613      58.150  28.150  44.340  1.00  0.00           C
ATOM    473  HG  LEU A 613      58.620  29.170  44.290  1.00  0.00           H
ATOM    474  CD1 LEU A 613      57.940  27.590  45.720  1.00  0.00           C
ATOM    475 HD11 LEU A 613      57.390  28.240  46.430  1.00  0.00           H
ATOM    476 HD12 LEU A 613      58.900  27.280  46.190  1.00  0.00           H
ATOM    477 HD13 LEU A 613      57.520  26.560  45.650  1.00  0.00           H
ATOM    478  CD2 LEU A 613      59.160  27.160  43.710  1.00  0.00           C
ATOM    479 HD21 LEU A 613      59.610  27.570  42.770  1.00  0.00           H
ATOM    480 HD22 LEU A 613      58.670  26.180  43.530  1.00  0.00           H
ATOM    481 HD23 LEU A 613      59.950  27.030  44.480  1.00  0.00           H
ATOM    482  C   LEU A 613      56.370  30.730  44.250  1.00  0.00           C
ATOM    483  O   LEU A 613      56.670  31.250  45.300  1.00  0.00           O
ATOM    484  N   PHE A 614      56.250  31.470  43.170  1.00  0.00           N
ATOM    485  HN  PHE A 614      56.000  31.050  42.300  1.00  0.00           H
ATOM    486  CA  PHE A 614      56.540  32.880  43.110  1.00  0.00           C
ATOM    487  HA  PHE A 614      57.570  32.930  43.450  1.00  0.00           H
ATOM    488  CB  PHE A 614      56.540  33.430  41.690  1.00  0.00           C
ATOM    489  HB1 PHE A 614      55.750  32.870  41.170  1.00  0.00           H
ATOM    490  HB2 PHE A 614      57.580  33.180  41.370  1.00  0.00           H
ATOM    491  CG  PHE A 614      56.440  34.960  41.460  1.00  0.00           C
ATOM    492  CD1 PHE A 614      55.280  35.410  40.730  1.00  0.00           C
ATOM    493  HD1 PHE A 614      54.590  34.670  40.320  1.00  0.00           H
ATOM    494  CE1 PHE A 614      55.130  36.750  40.410  1.00  0.00           C
ATOM    495  HE1 PHE A 614      54.330  37.130  39.790  1.00  0.00           H
ATOM    496  CZ  PHE A 614      56.090  37.700  41.020  1.00  0.00           C
ATOM    497  HZ  PHE A 614      55.930  38.770  40.920  1.00  0.00           H
ATOM    498  CD2 PHE A 614      57.310  35.910  42.070  1.00  0.00           C
ATOM    499  HD2 PHE A 614      58.130  35.590  42.700  1.00  0.00           H
ATOM    500  CE2 PHE A 614      57.170  37.310  41.850  1.00  0.00           C
ATOM    501  HE2 PHE A 614      57.920  37.930  42.310  1.00  0.00           H
ATOM    502  C   PHE A 614      55.710  33.740  44.100  1.00  0.00           C
ATOM    503  O   PHE A 614      56.260  34.500  44.940  1.00  0.00           O
ATOM    504  N   LEU A 615      54.400  33.580  44.110  1.00  0.00           N
ATOM    505  HN  LEU A 615      54.060  32.870  43.500  1.00  0.00           H
ATOM    506  CA  LEU A 615      53.480  34.420  44.870  1.00  0.00           C
ATOM    507  HA  LEU A 615      53.840  35.420  44.660  1.00  0.00           H
ATOM    508  CB  LEU A 615      52.080  34.350  44.210  1.00  0.00           C
ATOM    509  HB1 LEU A 615      51.350  34.870  44.860  1.00  0.00           H
ATOM    510  HB2 LEU A 615      51.910  33.250  44.130  1.00  0.00           H
ATOM    511  CG  LEU A 615      51.900  34.870  42.810  1.00  0.00           C
ATOM    512  HG  LEU A 615      52.820  34.590  42.270  1.00  0.00           H
ATOM    513  CD1 LEU A 615      50.740  34.220  42.050  1.00  0.00           C
ATOM    514 HD11 LEU A 615      50.690  33.120  42.200  1.00  0.00           H
ATOM    515 HD12 LEU A 615      50.830  34.420  40.960  1.00  0.00           H
ATOM    516 HD13 LEU A 615      49.780  34.640  42.430  1.00  0.00           H
ATOM    517  CD2 LEU A 615      51.860  36.390  42.850  1.00  0.00           C
ATOM    518 HD21 LEU A 615      52.720  36.880  43.350  1.00  0.00           H
ATOM    519 HD22 LEU A 615      50.930  36.650  43.400  1.00  0.00           H
ATOM    520 HD23 LEU A 615      51.730  36.770  41.820  1.00  0.00           H
ATOM    521  C   LEU A 615      53.400  34.160  46.390  1.00  0.00           C
ATOM    522  O   LEU A 615      53.040  35.120  47.050  1.00  0.00           O
ATOM    523  N   TYR A 616      53.710  32.940  46.920  1.00  0.00           N
ATOM    524  HN  TYR A 616      54.080  32.280  46.260  1.00  0.00           H
ATOM    525  CA  TYR A 616      53.440  32.620  48.330  1.00  0.00           C
ATOM    526  HA  TYR A 616      52.380  32.690  48.460  1.00  0.00           H
ATOM    527  CB  TYR A 616      53.840  31.070  48.490  1.00  0.00           C
ATOM    528  HB1 TYR A 616      54.900  30.900  48.210  1.00  0.00           H
ATOM    529  HB2 TYR A 616      53.120  30.560  47.800  1.00  0.00           H
ATOM    530  CG  TYR A 616      53.650  30.660  49.960  1.00  0.00           C
ATOM    531  CD1 TYR A 616      54.250  29.430  50.420  1.00  0.00           C
ATOM    532  HD1 TYR A 616      54.870  28.840  49.780  1.00  0.00           H
ATOM    533  CE1 TYR A 616      54.170  28.970  51.700  1.00  0.00           C
ATOM    534  HE1 TYR A 616      54.630  28.030  51.960  1.00  0.00           H
ATOM    535  CZ  TYR A 616      53.350  29.560  52.630  1.00  0.00           C
ATOM    536  OH  TYR A 616      53.390  29.160  54.060  1.00  0.00           O
ATOM    537  HH  TYR A 616      52.690  29.540  54.580  1.00  0.00           H
ATOM    538  CD2 TYR A 616      52.730  31.210  50.890  1.00  0.00           C
ATOM    539  HD2 TYR A 616      52.240  32.150  50.670  1.00  0.00           H
ATOM    540  CE2 TYR A 616      52.560  30.690  52.200  1.00  0.00           C
ATOM    541  HE2 TYR A 616      51.940  31.210  52.900  1.00  0.00           H
ATOM    542  C   TYR A 616      54.050  33.580  49.330  1.00  0.00           C
ATOM    543  O   TYR A 616      53.290  34.210  50.070  1.00  0.00           O
ATOM    544  N   CYS A 617      55.420  33.800  49.440  1.00  0.00           N
ATOM    545  HN  CYS A 617      56.060  33.330  48.820  1.00  0.00           H
ATOM    546  CA  CYS A 617      55.980  34.840  50.300  1.00  0.00           C
ATOM    547  HA  CYS A 617      55.460  34.680  51.230  1.00  0.00           H
ATOM    548  CB  CYS A 617      57.470  34.650  50.510  1.00  0.00           C
ATOM    549  HB1 CYS A 617      57.900  34.610  49.490  1.00  0.00           H
ATOM    550  HB2 CYS A 617      57.450  33.670  51.050  1.00  0.00           H
ATOM    551  SG  CYS A 617      58.520  35.810  51.380  1.00  0.00           S
ATOM    552  HG1 CYS A 617      58.700  36.680  50.400  1.00  0.00           H
ATOM    553  C   CYS A 617      55.740  36.290  49.810  1.00  0.00           C
ATOM    554  O   CYS A 617      55.540  37.210  50.590  1.00  0.00           O
ATOM    555  N   ALA A 618      55.710  36.530  48.500  1.00  0.00           N
ATOM    556  HN  ALA A 618      55.750  35.800  47.830  1.00  0.00           H
ATOM    557  CA  ALA A 618      55.570  37.880  47.970  1.00  0.00           C
ATOM    558  HA  ALA A 618      56.310  38.530  48.410  1.00  0.00           H
ATOM    559  CB  ALA A 618      55.820  37.780  46.430  1.00  0.00           C
ATOM    560  HB1 ALA A 618      55.600  38.790  46.020  1.00  0.00           H
ATOM    561  HB2 ALA A 618      55.150  36.970  46.080  1.00  0.00           H
ATOM    562  HB3 ALA A 618      56.860  37.500  46.170  1.00  0.00           H
ATOM    563  C   ALA A 618      54.240  38.630  48.340  1.00  0.00           C
ATOM    564  O   ALA A 618      54.210  39.810  48.670  1.00  0.00           O
ATOM    565  N   CYS A 619      53.150  37.770  48.400  1.00  0.00           N
ATOM    566  HN  CYS A 619      53.210  36.850  48.040  1.00  0.00           H
ATOM    567  CA  CYS A 619      51.760  38.200  48.770  1.00  0.00           C
ATOM    568  HA  CYS A 619      51.560  39.230  48.500  1.00  0.00           H
ATOM    569  CB  CYS A 619      50.800  37.320  47.930  1.00  0.00           C
ATOM    570  HB1 CYS A 619      49.770  37.590  48.220  1.00  0.00           H
ATOM    571  HB2 CYS A 619      50.910  36.260  48.230  1.00  0.00           H
ATOM    572  SG  CYS A 619      50.940  37.490  46.130  1.00  0.00           S
ATOM    573  HG1 CYS A 619      51.190  36.200  45.980  1.00  0.00           H
ATOM    574  C   CYS A 619      51.410  38.080  50.240  1.00  0.00           C
ATOM    575  O   CYS A 619      50.590  38.870  50.740  1.00  0.00           O
ATOM    576  N   MET A 620      52.030  37.170  50.960  1.00  0.00           N
ATOM    577  HN  MET A 620      52.640  36.530  50.520  1.00  0.00           H
ATOM    578  CA  MET A 620      51.870  37.040  52.340  1.00  0.00           C
ATOM    579  HA  MET A 620      50.810  37.220  52.470  1.00  0.00           H
ATOM    580  CB  MET A 620      52.250  35.650  52.850  1.00  0.00           C
ATOM    581  HB1 MET A 620      53.360  35.700  52.790  1.00  0.00           H
ATOM    582  HB2 MET A 620      51.910  34.840  52.160  1.00  0.00           H
ATOM    583  CG  MET A 620      51.730  35.340  54.180  1.00  0.00           C
ATOM    584  HG1 MET A 620      50.620  35.430  54.200  1.00  0.00           H
ATOM    585  HG2 MET A 620      52.020  36.180  54.830  1.00  0.00           H
ATOM    586  SD  MET A 620      52.140  33.610  54.560  1.00  0.00           S
ATOM    587  CE  MET A 620      53.800  33.380  54.000  1.00  0.00           C
ATOM    588  HE1 MET A 620      54.250  32.380  54.150  1.00  0.00           H
ATOM    589  HE2 MET A 620      54.530  34.110  54.410  1.00  0.00           H
ATOM    590  HE3 MET A 620      53.840  33.540  52.890  1.00  0.00           H
ATOM    591  C   MET A 620      52.540  38.200  53.050  1.00  0.00           C
ATOM    592  O   MET A 620      52.070  38.740  54.080  1.00  0.00           O
ATOM    593  N   SER A 621      53.720  38.690  52.540  1.00  0.00           N
ATOM    594  HN  SER A 621      54.080  38.340  51.680  1.00  0.00           H
ATOM    595  CA  SER A 621      54.540  39.660  53.280  1.00  0.00           C
ATOM    596  HA  SER A 621      54.700  39.240  54.260  1.00  0.00           H
ATOM    597  CB  SER A 621      55.900  39.740  52.690  1.00  0.00           C
ATOM    598  HB1 SER A 621      56.490  40.550  53.180  1.00  0.00           H
ATOM    599  HB2 SER A 621      55.850  40.010  51.610  1.00  0.00           H
ATOM    600  OG  SER A 621      56.600  38.500  52.770  1.00  0.00           O
ATOM    601  HG1 SER A 621      56.520  38.020  51.950  1.00  0.00           H
ATOM    602  C   SER A 621      53.910  41.100  53.510  1.00  0.00           C
ATOM    603  O   SER A 621      54.050  41.600  54.630  1.00  0.00           O
ATOM    604  N   PRO A 622      53.180  41.700  52.630  1.00  0.00           N
ATOM    605  CD  PRO A 622      53.190  41.530  51.190  1.00  0.00           C
ATOM    606  HD1 PRO A 622      53.230  40.430  51.000  1.00  0.00           H
ATOM    607  HD2 PRO A 622      54.140  41.930  50.760  1.00  0.00           H
ATOM    608  CA  PRO A 622      52.400  42.910  52.900  1.00  0.00           C
ATOM    609  HA  PRO A 622      53.080  43.660  53.290  1.00  0.00           H
ATOM    610  CB  PRO A 622      52.010  43.400  51.490  1.00  0.00           C
ATOM    611  HB1 PRO A 622      52.810  44.090  51.110  1.00  0.00           H
ATOM    612  HB2 PRO A 622      51.070  44.000  51.440  1.00  0.00           H
ATOM    613  CG  PRO A 622      52.020  42.260  50.510  1.00  0.00           C
ATOM    614  HG1 PRO A 622      51.040  41.750  50.560  1.00  0.00           H
ATOM    615  HG2 PRO A 622      52.200  42.640  49.490  1.00  0.00           H
ATOM    616  C   PRO A 622      51.210  42.630  53.730  1.00  0.00           C
ATOM    617  O   PRO A 622      50.860  43.420  54.610  1.00  0.00           O
ATOM    618  N   VAL A 623      50.520  41.470  53.670  1.00  0.00           N
ATOM    619  HN  VAL A 623      50.730  40.880  52.890  1.00  0.00           H
ATOM    620  CA  VAL A 623      49.400  41.000  54.540  1.00  0.00           C
ATOM    621  HA  VAL A 623      48.690  41.820  54.590  1.00  0.00           H
ATOM    622  CB  VAL A 623      48.780  39.720  53.830  1.00  0.00           C
ATOM    623  HB  VAL A 623      49.670  39.160  53.480  1.00  0.00           H
ATOM    624  CG1 VAL A 623      47.840  38.910  54.810  1.00  0.00           C
ATOM    625 HG11 VAL A 623      48.390  38.520  55.700  1.00  0.00           H
ATOM    626 HG12 VAL A 623      47.490  38.080  54.150  1.00  0.00           H
ATOM    627 HG13 VAL A 623      46.960  39.500  55.120  1.00  0.00           H
ATOM    628  CG2 VAL A 623      48.050  40.090  52.520  1.00  0.00           C
ATOM    629 HG21 VAL A 623      47.710  39.170  52.000  1.00  0.00           H
ATOM    630 HG22 VAL A 623      48.850  40.560  51.900  1.00  0.00           H
ATOM    631 HG23 VAL A 623      47.200  40.790  52.620  1.00  0.00           H
ATOM    632  C   VAL A 623      49.780  40.770  55.940  1.00  0.00           C
ATOM    633  O   VAL A 623      49.110  41.350  56.800  1.00  0.00           O
ATOM    634  N   ILE A 624      50.980  40.140  56.250  1.00  0.00           N
ATOM    635  HN  ILE A 624      51.500  39.730  55.500  1.00  0.00           H
ATOM    636  CA  ILE A 624      51.660  40.130  57.510  1.00  0.00           C
ATOM    637  HA  ILE A 624      50.930  39.680  58.160  1.00  0.00           H
ATOM    638  CB  ILE A 624      52.930  39.290  57.440  1.00  0.00           C
ATOM    639  HB  ILE A 624      53.590  39.730  56.660  1.00  0.00           H
ATOM    640  CG2 ILE A 624      53.680  39.370  58.840  1.00  0.00           C
ATOM    641 HG21 ILE A 624      54.030  40.420  58.900  1.00  0.00           H
ATOM    642 HG22 ILE A 624      54.550  38.660  58.860  1.00  0.00           H
ATOM    643 HG23 ILE A 624      52.990  39.160  59.680  1.00  0.00           H
ATOM    644  CG1 ILE A 624      52.680  37.780  57.170  1.00  0.00           C
ATOM    645 HG11 ILE A 624      52.010  37.640  56.290  1.00  0.00           H
ATOM    646 HG12 ILE A 624      52.310  37.280  58.100  1.00  0.00           H
ATOM    647  CD  ILE A 624      54.010  37.090  56.720  1.00  0.00           C
ATOM    648  HD1 ILE A 624      54.800  37.140  57.500  1.00  0.00           H
ATOM    649  HD2 ILE A 624      54.490  37.550  55.820  1.00  0.00           H
ATOM    650  HD3 ILE A 624      54.020  36.010  56.470  1.00  0.00           H
ATOM    651  C   ILE A 624      51.870  41.590  58.060  1.00  0.00           C
ATOM    652  O   ILE A 624      51.420  41.850  59.130  1.00  0.00           O
ATOM    653  N   THR A 625      52.500  42.480  57.230  1.00  0.00           N
ATOM    654  HN  THR A 625      52.720  42.270  56.290  1.00  0.00           H
ATOM    655  CA  THR A 625      52.850  43.900  57.580  1.00  0.00           C
ATOM    656  HA  THR A 625      53.580  43.810  58.370  1.00  0.00           H
ATOM    657  CB  THR A 625      53.580  44.570  56.420  1.00  0.00           C
ATOM    658  HB  THR A 625      52.950  44.680  55.510  1.00  0.00           H
ATOM    659  OG1 THR A 625      54.760  43.810  56.090  1.00  0.00           O
ATOM    660  HG1 THR A 625      54.520  42.880  56.040  1.00  0.00           H
ATOM    661  CG2 THR A 625      53.930  46.020  56.730  1.00  0.00           C
ATOM    662 HG21 THR A 625      53.050  46.650  56.470  1.00  0.00           H
ATOM    663 HG22 THR A 625      54.870  46.310  56.220  1.00  0.00           H
ATOM    664 HG23 THR A 625      54.100  46.220  57.810  1.00  0.00           H
ATOM    665  C   THR A 625      51.710  44.730  58.050  1.00  0.00           C
ATOM    666  O   THR A 625      51.780  45.580  58.930  1.00  0.00           O
ATOM    667  N   PHE A 626      50.570  44.560  57.380  1.00  0.00           N
ATOM    668  HN  PHE A 626      50.530  43.840  56.690  1.00  0.00           H
ATOM    669  CA  PHE A 626      49.350  45.280  57.570  1.00  0.00           C
ATOM    670  HA  PHE A 626      49.480  46.340  57.380  1.00  0.00           H
ATOM    671  CB  PHE A 626      48.460  44.870  56.360  1.00  0.00           C
ATOM    672  HB1 PHE A 626      48.430  43.770  56.510  1.00  0.00           H
ATOM    673  HB2 PHE A 626      48.940  45.150  55.400  1.00  0.00           H
ATOM    674  CG  PHE A 626      46.960  45.400  56.260  1.00  0.00           C
ATOM    675  CD1 PHE A 626      46.140  44.720  55.280  1.00  0.00           C
ATOM    676  HD1 PHE A 626      46.510  43.910  54.660  1.00  0.00           H
ATOM    677  CE1 PHE A 626      44.800  45.130  55.120  1.00  0.00           C
ATOM    678  HE1 PHE A 626      44.080  44.590  54.530  1.00  0.00           H
ATOM    679  CZ  PHE A 626      44.300  46.200  55.880  1.00  0.00           C
ATOM    680  HZ  PHE A 626      43.230  46.320  55.760  1.00  0.00           H
ATOM    681  CD2 PHE A 626      46.450  46.500  56.940  1.00  0.00           C
ATOM    682  HD2 PHE A 626      47.150  47.070  57.530  1.00  0.00           H
ATOM    683  CE2 PHE A 626      45.100  46.840  56.860  1.00  0.00           C
ATOM    684  HE2 PHE A 626      44.700  47.670  57.410  1.00  0.00           H
ATOM    685  C   PHE A 626      48.670  45.120  58.900  1.00  0.00           C
ATOM    686  O   PHE A 626      48.390  46.100  59.590  1.00  0.00           O
ATOM    687  N   GLY A 627      48.390  43.850  59.370  1.00  0.00           N
ATOM    688  HN  GLY A 627      48.550  42.990  58.890  1.00  0.00           H
ATOM    689  CA  GLY A 627      47.650  43.750  60.650  1.00  0.00           C
ATOM    690  HA1 GLY A 627      47.410  42.720  60.840  1.00  0.00           H
ATOM    691  HA2 GLY A 627      46.820  44.440  60.730  1.00  0.00           H
ATOM    692  C   GLY A 627      48.440  44.180  61.850  1.00  0.00           C
ATOM    693  O   GLY A 627      47.860  44.740  62.800  1.00  0.00           O
ATOM    694  N   GLY A 628      49.810  44.100  61.820  1.00  0.00           N
ATOM    695  HN  GLY A 628      50.190  43.500  61.120  1.00  0.00           H
ATOM    696  CA  GLY A 628      50.700  44.880  62.700  1.00  0.00           C
ATOM    697  HA1 GLY A 628      51.710  44.600  62.450  1.00  0.00           H
ATOM    698  HA2 GLY A 628      50.420  44.650  63.720  1.00  0.00           H
ATOM    699  C   GLY A 628      50.710  46.440  62.670  1.00  0.00           C
ATOM    700  O   GLY A 628      50.580  47.100  63.660  1.00  0.00           O
ATOM    701  N   LEU A 629      50.770  46.920  61.450  1.00  0.00           N
ATOM    702  HN  LEU A 629      51.090  46.360  60.680  1.00  0.00           H
ATOM    703  CA  LEU A 629      50.850  48.330  61.150  1.00  0.00           C
ATOM    704  HA  LEU A 629      51.680  48.760  61.690  1.00  0.00           H
ATOM    705  CB  LEU A 629      51.120  48.470  59.670  1.00  0.00           C
ATOM    706  HB1 LEU A 629      50.440  47.930  58.980  1.00  0.00           H
ATOM    707  HB2 LEU A 629      52.080  47.960  59.500  1.00  0.00           H
ATOM    708  CG  LEU A 629      51.200  49.990  59.160  1.00  0.00           C
ATOM    709  HG  LEU A 629      50.270  50.500  59.470  1.00  0.00           H
ATOM    710  CD1 LEU A 629      52.320  50.840  59.890  1.00  0.00           C
ATOM    711 HD11 LEU A 629      52.060  50.920  60.960  1.00  0.00           H
ATOM    712 HD12 LEU A 629      52.330  51.870  59.450  1.00  0.00           H
ATOM    713 HD13 LEU A 629      53.360  50.500  59.780  1.00  0.00           H
ATOM    714  CD2 LEU A 629      51.420  50.000  57.630  1.00  0.00           C
ATOM    715 HD21 LEU A 629      50.790  49.280  57.070  1.00  0.00           H
ATOM    716 HD22 LEU A 629      52.450  49.590  57.620  1.00  0.00           H
ATOM    717 HD23 LEU A 629      51.510  51.050  57.260  1.00  0.00           H
ATOM    718  C   LEU A 629      49.550  49.040  61.500  1.00  0.00           C
ATOM    719  O   LEU A 629      49.520  50.010  62.190  1.00  0.00           O
ATOM    720  N   LEU A 630      48.460  48.430  61.130  1.00  0.00           N
ATOM    721  HN  LEU A 630      48.580  47.650  60.520  1.00  0.00           H
ATOM    722  CA  LEU A 630      47.060  48.770  61.480  1.00  0.00           C
ATOM    723  HA  LEU A 630      46.820  49.800  61.260  1.00  0.00           H
ATOM    724  CB  LEU A 630      46.030  47.920  60.680  1.00  0.00           C
ATOM    725  HB1 LEU A 630      46.170  46.820  60.790  1.00  0.00           H
ATOM    726  HB2 LEU A 630      46.190  48.150  59.610  1.00  0.00           H
ATOM    727  CG  LEU A 630      44.550  48.260  60.960  1.00  0.00           C
ATOM    728  HG  LEU A 630      44.330  47.970  62.010  1.00  0.00           H
ATOM    729  CD1 LEU A 630      44.240  49.780  60.780  1.00  0.00           C
ATOM    730 HD11 LEU A 630      43.140  49.910  60.820  1.00  0.00           H
ATOM    731 HD12 LEU A 630      44.610  50.010  59.760  1.00  0.00           H
ATOM    732 HD13 LEU A 630      44.720  50.380  61.590  1.00  0.00           H
ATOM    733  CD2 LEU A 630      43.560  47.390  60.190  1.00  0.00           C
ATOM    734 HD21 LEU A 630      43.340  47.910  59.230  1.00  0.00           H
ATOM    735 HD22 LEU A 630      42.520  47.380  60.590  1.00  0.00           H
ATOM    736 HD23 LEU A 630      43.780  46.310  60.020  1.00  0.00           H
ATOM    737  C   LEU A 630      46.810  48.540  62.940  1.00  0.00           C
ATOM    738  O   LEU A 630      46.190  49.340  63.630  1.00  0.00           O
ATOM    739  N   GLY A 631      47.290  47.450  63.580  1.00  0.00           N
ATOM    740  HN  GLY A 631      47.840  46.840  63.020  1.00  0.00           H
ATOM    741  CA  GLY A 631      46.940  47.050  64.980  1.00  0.00           C
ATOM    742  HA1 GLY A 631      47.250  46.020  65.080  1.00  0.00           H
ATOM    743  HA2 GLY A 631      45.870  47.100  65.130  1.00  0.00           H
ATOM    744  C   GLY A 631      47.640  47.940  65.910  1.00  0.00           C
ATOM    745  O   GLY A 631      47.130  48.320  66.960  1.00  0.00           O
ATOM    746  N   GLU A 632      48.880  48.420  65.600  1.00  0.00           N
ATOM    747  HN  GLU A 632      49.380  48.190  64.780  1.00  0.00           H
ATOM    748  CA  GLU A 632      49.570  49.350  66.520  1.00  0.00           C
ATOM    749  HA  GLU A 632      49.420  49.000  67.530  1.00  0.00           H
ATOM    750  CB  GLU A 632      51.090  49.060  66.300  1.00  0.00           C
ATOM    751  HB1 GLU A 632      51.340  49.370  65.260  1.00  0.00           H
ATOM    752  HB2 GLU A 632      51.260  47.960  66.280  1.00  0.00           H
ATOM    753  CG  GLU A 632      51.960  49.830  67.280  1.00  0.00           C
ATOM    754  HG1 GLU A 632      51.710  49.730  68.370  1.00  0.00           H
ATOM    755  HG2 GLU A 632      51.750  50.920  67.100  1.00  0.00           H
ATOM    756  CD  GLU A 632      53.420  49.470  67.210  1.00  0.00           C
ATOM    757  OE1 GLU A 632      53.680  48.260  67.510  1.00  0.00           O
ATOM    758  OE2 GLU A 632      54.300  50.340  66.910  1.00  0.00           O
ATOM    759  C   GLU A 632      49.060  50.770  66.470  1.00  0.00           C
ATOM    760  O   GLU A 632      48.900  51.560  67.390  1.00  0.00           O
ATOM    761  N   ALA A 633      48.670  51.220  65.260  1.00  0.00           N
ATOM    762  HN  ALA A 633      48.760  50.700  64.420  1.00  0.00           H
ATOM    763  CA  ALA A 633      47.870  52.460  65.100  1.00  0.00           C
ATOM    764  HA  ALA A 633      48.300  53.220  65.730  1.00  0.00           H
ATOM    765  CB  ALA A 633      47.850  52.840  63.590  1.00  0.00           C
ATOM    766  HB1 ALA A 633      47.640  53.920  63.690  1.00  0.00           H
ATOM    767  HB2 ALA A 633      46.970  52.390  63.080  1.00  0.00           H
ATOM    768  HB3 ALA A 633      48.870  52.670  63.180  1.00  0.00           H
ATOM    769  C   ALA A 633      46.460  52.440  65.660  1.00  0.00           C
ATOM    770  O   ALA A 633      45.850  53.510  65.850  1.00  0.00           O
ATOM    771  N   THR A 634      45.890  51.260  65.970  1.00  0.00           N
ATOM    772  HN  THR A 634      46.310  50.390  65.690  1.00  0.00           H
ATOM    773  CA  THR A 634      44.580  51.220  66.590  1.00  0.00           C
ATOM    774  HA  THR A 634      44.240  52.210  66.840  1.00  0.00           H
ATOM    775  CB  THR A 634      43.500  50.530  65.740  1.00  0.00           C
ATOM    776  HB  THR A 634      42.570  50.380  66.340  1.00  0.00           H
ATOM    777  OG1 THR A 634      43.920  49.240  65.280  1.00  0.00           O
ATOM    778  HG1 THR A 634      44.690  49.340  64.710  1.00  0.00           H
ATOM    779  CG2 THR A 634      43.070  51.400  64.480  1.00  0.00           C
ATOM    780 HG21 THR A 634      42.770  52.410  64.850  1.00  0.00           H
ATOM    781 HG22 THR A 634      42.300  50.880  63.870  1.00  0.00           H
ATOM    782 HG23 THR A 634      43.890  51.520  63.750  1.00  0.00           H
ATOM    783  C   THR A 634      44.770  50.510  67.920  1.00  0.00           C
ATOM    784  O   THR A 634      43.810  50.000  68.510  1.00  0.00           O
ATOM    785  N   GLU A 635      46.030  50.710  68.490  1.00  0.00           N
ATOM    786  HN  GLU A 635      46.760  51.240  68.070  1.00  0.00           H
ATOM    787  CA  GLU A 635      46.360  50.180  69.820  1.00  0.00           C
ATOM    788  HA  GLU A 635      47.410  50.000  69.700  1.00  0.00           H
ATOM    789  CB  GLU A 635      46.140  51.250  70.950  1.00  0.00           C
ATOM    790  HB1 GLU A 635      46.570  50.750  71.840  1.00  0.00           H
ATOM    791  HB2 GLU A 635      45.080  51.430  71.220  1.00  0.00           H
ATOM    792  CG  GLU A 635      46.910  52.550  70.670  1.00  0.00           C
ATOM    793  HG1 GLU A 635      46.500  53.000  69.740  1.00  0.00           H
ATOM    794  HG2 GLU A 635      47.980  52.370  70.420  1.00  0.00           H
ATOM    795  CD  GLU A 635      46.650  53.640  71.610  1.00  0.00           C
ATOM    796  OE1 GLU A 635      47.530  53.840  72.460  1.00  0.00           O
ATOM    797  OE2 GLU A 635      45.640  54.360  71.610  1.00  0.00           O
ATOM    798  C   GLU A 635      46.000  48.740  70.180  1.00  0.00           C
ATOM    799  O   GLU A 635      45.410  48.520  71.180  1.00  0.00           O
ATOM    800  N   GLY A 636      46.520  47.740  69.480  1.00  0.00           N
ATOM    801  HN  GLY A 636      46.910  48.040  68.620  1.00  0.00           H
ATOM    802  CA  GLY A 636      46.580  46.370  69.990  1.00  0.00           C
ATOM    803  HA1 GLY A 636      46.870  46.550  71.010  1.00  0.00           H
ATOM    804  HA2 GLY A 636      47.470  45.970  69.540  1.00  0.00           H
ATOM    805  C   GLY A 636      45.380  45.340  69.990  1.00  0.00           C
ATOM    806  O   GLY A 636      45.340  44.380  70.750  1.00  0.00           O
ATOM    807  N   ARG A 637      44.520  45.770  69.090  1.00  0.00           N
ATOM    808  HN  ARG A 637      44.700  46.720  68.830  1.00  0.00           H
ATOM    809  CA  ARG A 637      43.220  45.190  68.850  1.00  0.00           C
ATOM    810  HA  ARG A 637      42.780  44.930  69.790  1.00  0.00           H
ATOM    811  CB  ARG A 637      42.380  46.230  68.200  1.00  0.00           C
ATOM    812  HB1 ARG A 637      41.410  45.890  67.770  1.00  0.00           H
ATOM    813  HB2 ARG A 637      42.970  46.770  67.420  1.00  0.00           H
ATOM    814  CG  ARG A 637      42.080  47.250  69.370  1.00  0.00           C
ATOM    815  HG1 ARG A 637      43.050  47.600  69.780  1.00  0.00           H
ATOM    816  HG2 ARG A 637      41.650  46.600  70.150  1.00  0.00           H
ATOM    817  CD  ARG A 637      41.110  48.370  69.130  1.00  0.00           C
ATOM    818  HD1 ARG A 637      40.160  47.980  68.690  1.00  0.00           H
ATOM    819  HD2 ARG A 637      41.400  49.160  68.410  1.00  0.00           H
ATOM    820  NE  ARG A 637      40.670  48.850  70.520  1.00  0.00           N
ATOM    821  HE  ARG A 637      40.000  48.360  71.080  1.00  0.00           H
ATOM    822  CZ  ARG A 637      41.270  49.860  71.050  1.00  0.00           C
ATOM    823  NH1 ARG A 637      40.860  50.270  72.250  1.00  0.00           N
ATOM    824 HH11 ARG A 637      39.960  49.900  72.510  1.00  0.00           H
ATOM    825 HH12 ARG A 637      41.230  51.070  72.720  1.00  0.00           H
ATOM    826  NH2 ARG A 637      42.390  50.370  70.660  1.00  0.00           N
ATOM    827 HH21 ARG A 637      42.930  50.010  69.890  1.00  0.00           H
ATOM    828 HH22 ARG A 637      42.780  51.040  71.290  1.00  0.00           H
ATOM    829  C   ARG A 637      43.280  43.890  68.040  1.00  0.00           C
ATOM    830  O   ARG A 637      42.390  43.010  68.120  1.00  0.00           O
ATOM    831  N   ILE A 638      44.270  43.810  67.160  1.00  0.00           N
ATOM    832  HN  ILE A 638      45.030  44.450  67.290  1.00  0.00           H
ATOM    833  CA  ILE A 638      44.640  42.810  66.150  1.00  0.00           C
ATOM    834  HA  ILE A 638      44.260  41.880  66.550  1.00  0.00           H
ATOM    835  CB  ILE A 638      43.920  43.050  64.800  1.00  0.00           C
ATOM    836  HB  ILE A 638      44.210  42.200  64.140  1.00  0.00           H
ATOM    837  CG2 ILE A 638      42.400  42.890  64.910  1.00  0.00           C
ATOM    838 HG21 ILE A 638      42.180  42.000  65.540  1.00  0.00           H
ATOM    839 HG22 ILE A 638      41.930  42.610  63.940  1.00  0.00           H
ATOM    840 HG23 ILE A 638      41.890  43.780  65.360  1.00  0.00           H
ATOM    841  CG1 ILE A 638      44.340  44.340  64.130  1.00  0.00           C
ATOM    842 HG11 ILE A 638      45.450  44.370  64.100  1.00  0.00           H
ATOM    843 HG12 ILE A 638      43.880  45.190  64.680  1.00  0.00           H
ATOM    844  CD  ILE A 638      43.790  44.490  62.720  1.00  0.00           C
ATOM    845  HD1 ILE A 638      44.180  45.440  62.300  1.00  0.00           H
ATOM    846  HD2 ILE A 638      42.690  44.590  62.790  1.00  0.00           H
ATOM    847  HD3 ILE A 638      44.160  43.660  62.080  1.00  0.00           H
ATOM    848  C   ILE A 638      46.140  42.760  65.930  1.00  0.00           C
ATOM    849  O   ILE A 638      46.750  43.720  66.380  1.00  0.00           O
ATOM    850  N   SER A 639      46.660  41.760  65.210  1.00  0.00           N
ATOM    851  HN  SER A 639      46.110  40.940  65.090  1.00  0.00           H
ATOM    852  CA  SER A 639      47.950  41.810  64.480  1.00  0.00           C
ATOM    853  HA  SER A 639      48.150  42.860  64.300  1.00  0.00           H
ATOM    854  CB  SER A 639      49.060  41.350  65.480  1.00  0.00           C
ATOM    855  HB1 SER A 639      49.030  40.250  65.450  1.00  0.00           H
ATOM    856  HB2 SER A 639      48.930  41.660  66.540  1.00  0.00           H
ATOM    857  OG  SER A 639      50.340  41.730  65.050  1.00  0.00           O
ATOM    858  HG1 SER A 639      50.880  41.820  65.840  1.00  0.00           H
ATOM    859  C   SER A 639      47.930  41.080  63.160  1.00  0.00           C
ATOM    860  O   SER A 639      46.940  40.870  62.520  1.00  0.00           O
ATOM    861  N   ALA A 640      49.080  40.480  62.810  1.00  0.00           N
ATOM    862  HN  ALA A 640      49.880  40.630  63.370  1.00  0.00           H
ATOM    863  CA  ALA A 640      49.270  39.760  61.560  1.00  0.00           C
ATOM    864  HA  ALA A 640      49.080  40.470  60.770  1.00  0.00           H
ATOM    865  CB  ALA A 640      50.730  39.390  61.420  1.00  0.00           C
ATOM    866  HB1 ALA A 640      51.370  40.300  61.540  1.00  0.00           H
ATOM    867  HB2 ALA A 640      50.980  38.950  60.430  1.00  0.00           H
ATOM    868  HB3 ALA A 640      51.100  38.710  62.240  1.00  0.00           H
ATOM    869  C   ALA A 640      48.370  38.580  61.270  1.00  0.00           C
ATOM    870  O   ALA A 640      47.820  38.440  60.210  1.00  0.00           O
ATOM    871  N   ILE A 641      48.200  37.710  62.290  1.00  0.00           N
ATOM    872  HN  ILE A 641      48.390  38.010  63.230  1.00  0.00           H
ATOM    873  CA  ILE A 641      47.470  36.460  62.150  1.00  0.00           C
ATOM    874  HA  ILE A 641      47.870  35.900  61.320  1.00  0.00           H
ATOM    875  CB  ILE A 641      47.570  35.580  63.420  1.00  0.00           C
ATOM    876  HB  ILE A 641      47.180  36.180  64.270  1.00  0.00           H
ATOM    877  CG2 ILE A 641      46.730  34.250  63.200  1.00  0.00           C
ATOM    878 HG21 ILE A 641      46.870  33.700  62.240  1.00  0.00           H
ATOM    879 HG22 ILE A 641      45.640  34.450  63.220  1.00  0.00           H
ATOM    880 HG23 ILE A 641      46.920  33.540  64.030  1.00  0.00           H
ATOM    881  CG1 ILE A 641      49.020  35.280  63.800  1.00  0.00           C
ATOM    882 HG11 ILE A 641      49.050  34.520  64.610  1.00  0.00           H
ATOM    883 HG12 ILE A 641      49.430  36.190  64.290  1.00  0.00           H
ATOM    884  CD  ILE A 641      50.020  34.820  62.750  1.00  0.00           C
ATOM    885  HD1 ILE A 641      50.060  35.700  62.070  1.00  0.00           H
ATOM    886  HD2 ILE A 641      49.670  33.860  62.330  1.00  0.00           H
ATOM    887  HD3 ILE A 641      51.080  34.680  63.090  1.00  0.00           H
ATOM    888  C   ILE A 641      45.940  36.630  61.820  1.00  0.00           C
ATOM    889  O   ILE A 641      45.410  35.970  60.890  1.00  0.00           O
ATOM    890  N   GLU A 642      45.330  37.740  62.410  1.00  0.00           N
ATOM    891  HN  GLU A 642      45.830  38.230  63.120  1.00  0.00           H
ATOM    892  CA  GLU A 642      44.000  38.120  62.110  1.00  0.00           C
ATOM    893  HA  GLU A 642      43.340  37.270  62.200  1.00  0.00           H
ATOM    894  CB  GLU A 642      43.470  39.250  62.970  1.00  0.00           C
ATOM    895  HB1 GLU A 642      42.460  39.490  62.580  1.00  0.00           H
ATOM    896  HB2 GLU A 642      44.190  40.080  62.830  1.00  0.00           H
ATOM    897  CG  GLU A 642      43.290  38.990  64.460  1.00  0.00           C
ATOM    898  HG1 GLU A 642      42.660  38.080  64.520  1.00  0.00           H
ATOM    899  HG2 GLU A 642      42.790  39.770  65.080  1.00  0.00           H
ATOM    900  CD  GLU A 642      44.630  38.810  65.160  1.00  0.00           C
ATOM    901  OE1 GLU A 642      45.670  39.260  64.850  1.00  0.00           O
ATOM    902  OE2 GLU A 642      44.480  38.140  66.270  1.00  0.00           O
ATOM    903  C   GLU A 642      43.910  38.610  60.690  1.00  0.00           C
ATOM    904  O   GLU A 642      42.930  38.320  60.000  1.00  0.00           O
ATOM    905  N   SER A 643      44.990  39.310  60.200  1.00  0.00           N
ATOM    906  HN  SER A 643      45.720  39.530  60.860  1.00  0.00           H
ATOM    907  CA  SER A 643      45.310  39.710  58.870  1.00  0.00           C
ATOM    908  HA  SER A 643      44.430  40.270  58.550  1.00  0.00           H
ATOM    909  CB  SER A 643      46.410  40.760  58.770  1.00  0.00           C
ATOM    910  HB1 SER A 643      47.460  40.390  58.750  1.00  0.00           H
ATOM    911  HB2 SER A 643      46.260  41.520  59.550  1.00  0.00           H
ATOM    912  OG  SER A 643      46.320  41.520  57.580  1.00  0.00           O
ATOM    913  HG1 SER A 643      47.170  41.430  57.140  1.00  0.00           H
ATOM    914  C   SER A 643      45.360  38.610  57.860  1.00  0.00           C
ATOM    915  O   SER A 643      44.690  38.520  56.850  1.00  0.00           O
ATOM    916  N   LEU A 644      46.110  37.560  58.200  1.00  0.00           N
ATOM    917  HN  LEU A 644      46.600  37.640  59.070  1.00  0.00           H
ATOM    918  CA  LEU A 644      46.230  36.350  57.400  1.00  0.00           C
ATOM    919  HA  LEU A 644      46.480  36.690  56.400  1.00  0.00           H
ATOM    920  CB  LEU A 644      47.270  35.270  57.930  1.00  0.00           C
ATOM    921  HB1 LEU A 644      47.400  34.400  57.240  1.00  0.00           H
ATOM    922  HB2 LEU A 644      46.900  34.970  58.940  1.00  0.00           H
ATOM    923  CG  LEU A 644      48.720  35.790  58.000  1.00  0.00           C
ATOM    924  HG  LEU A 644      48.620  36.780  58.500  1.00  0.00           H
ATOM    925  CD1 LEU A 644      49.640  34.790  58.840  1.00  0.00           C
ATOM    926 HD11 LEU A 644      49.810  33.790  58.400  1.00  0.00           H
ATOM    927 HD12 LEU A 644      49.230  34.450  59.810  1.00  0.00           H
ATOM    928 HD13 LEU A 644      50.660  35.210  58.980  1.00  0.00           H
ATOM    929  CD2 LEU A 644      49.260  36.070  56.650  1.00  0.00           C
ATOM    930 HD21 LEU A 644      48.490  36.290  55.880  1.00  0.00           H
ATOM    931 HD22 LEU A 644      49.740  35.140  56.270  1.00  0.00           H
ATOM    932 HD23 LEU A 644      50.080  36.830  56.630  1.00  0.00           H
ATOM    933  C   LEU A 644      44.870  35.680  57.330  1.00  0.00           C
ATOM    934  O   LEU A 644      44.410  35.370  56.260  1.00  0.00           O
ATOM    935  N   PHE A 645      44.180  35.510  58.540  1.00  0.00           N
ATOM    936  HN  PHE A 645      44.590  35.850  59.380  1.00  0.00           H
ATOM    937  CA  PHE A 645      42.860  34.920  58.550  1.00  0.00           C
ATOM    938  HA  PHE A 645      42.970  33.920  58.170  1.00  0.00           H
ATOM    939  CB  PHE A 645      42.490  34.850  60.090  1.00  0.00           C
ATOM    940  HB1 PHE A 645      42.570  35.880  60.500  1.00  0.00           H
ATOM    941  HB2 PHE A 645      43.140  34.100  60.610  1.00  0.00           H
ATOM    942  CG  PHE A 645      41.060  34.300  60.450  1.00  0.00           C
ATOM    943  CD1 PHE A 645      40.400  33.370  59.710  1.00  0.00           C
ATOM    944  HD1 PHE A 645      40.760  33.060  58.730  1.00  0.00           H
ATOM    945  CE1 PHE A 645      39.200  32.850  60.180  1.00  0.00           C
ATOM    946  HE1 PHE A 645      38.630  32.170  59.570  1.00  0.00           H
ATOM    947  CZ  PHE A 645      38.660  33.200  61.450  1.00  0.00           C
ATOM    948  HZ  PHE A 645      37.750  32.680  61.710  1.00  0.00           H
ATOM    949  CD2 PHE A 645      40.670  34.570  61.810  1.00  0.00           C
ATOM    950  HD2 PHE A 645      41.330  35.220  62.370  1.00  0.00           H
ATOM    951  CE2 PHE A 645      39.440  34.000  62.290  1.00  0.00           C
ATOM    952  HE2 PHE A 645      39.100  34.320  63.260  1.00  0.00           H
ATOM    953  C   PHE A 645      41.780  35.690  57.700  1.00  0.00           C
ATOM    954  O   PHE A 645      41.130  35.080  56.860  1.00  0.00           O
ATOM    955  N   GLY A 646      41.660  37.040  57.870  1.00  0.00           N
ATOM    956  HN  GLY A 646      42.290  37.550  58.470  1.00  0.00           H
ATOM    957  CA  GLY A 646      40.700  37.790  57.030  1.00  0.00           C
ATOM    958  HA1 GLY A 646      40.780  38.850  57.260  1.00  0.00           H
ATOM    959  HA2 GLY A 646      39.730  37.320  57.100  1.00  0.00           H
ATOM    960  C   GLY A 646      40.970  37.710  55.560  1.00  0.00           C
ATOM    961  O   GLY A 646      40.120  37.330  54.780  1.00  0.00           O
ATOM    962  N   ALA A 647      42.220  37.800  55.220  1.00  0.00           N
ATOM    963  HN  ALA A 647      42.840  38.000  55.980  1.00  0.00           H
ATOM    964  CA  ALA A 647      42.670  37.700  53.830  1.00  0.00           C
ATOM    965  HA  ALA A 647      42.240  38.520  53.270  1.00  0.00           H
ATOM    966  CB  ALA A 647      44.160  38.060  53.620  1.00  0.00           C
ATOM    967  HB1 ALA A 647      44.460  39.030  54.110  1.00  0.00           H
ATOM    968  HB2 ALA A 647      44.220  38.150  52.520  1.00  0.00           H
ATOM    969  HB3 ALA A 647      44.770  37.290  54.140  1.00  0.00           H
ATOM    970  C   ALA A 647      42.370  36.330  53.160  1.00  0.00           C
ATOM    971  O   ALA A 647      41.900  36.280  52.050  1.00  0.00           O
ATOM    972  N   SER A 648      42.640  35.250  53.920  1.00  0.00           N
ATOM    973  HN  SER A 648      42.980  35.510  54.820  1.00  0.00           H
ATOM    974  CA  SER A 648      42.320  33.890  53.460  1.00  0.00           C
ATOM    975  HA  SER A 648      42.660  33.840  52.440  1.00  0.00           H
ATOM    976  CB  SER A 648      43.120  32.720  54.210  1.00  0.00           C
ATOM    977  HB1 SER A 648      44.060  32.580  53.640  1.00  0.00           H
ATOM    978  HB2 SER A 648      42.540  31.770  54.140  1.00  0.00           H
ATOM    979  OG  SER A 648      43.260  33.040  55.640  1.00  0.00           O
ATOM    980  HG1 SER A 648      43.620  33.920  55.760  1.00  0.00           H
ATOM    981  C   SER A 648      40.820  33.650  53.370  1.00  0.00           C
ATOM    982  O   SER A 648      40.260  33.100  52.390  1.00  0.00           O
ATOM    983  N   LEU A 649      40.100  33.980  54.450  1.00  0.00           N
ATOM    984  HN  LEU A 649      40.620  34.240  55.270  1.00  0.00           H
ATOM    985  CA  LEU A 649      38.650  33.890  54.520  1.00  0.00           C
ATOM    986  HA  LEU A 649      38.340  32.880  54.310  1.00  0.00           H
ATOM    987  CB  LEU A 649      38.340  34.240  56.040  1.00  0.00           C
ATOM    988  HB1 LEU A 649      38.860  35.220  56.110  1.00  0.00           H
ATOM    989  HB2 LEU A 649      38.830  33.510  56.710  1.00  0.00           H
ATOM    990  CG  LEU A 649      36.870  34.470  56.470  1.00  0.00           C
ATOM    991  HG  LEU A 649      36.500  35.260  55.790  1.00  0.00           H
ATOM    992  CD1 LEU A 649      36.100  33.080  56.320  1.00  0.00           C
ATOM    993 HD11 LEU A 649      35.050  33.150  56.670  1.00  0.00           H
ATOM    994 HD12 LEU A 649      36.620  32.310  56.940  1.00  0.00           H
ATOM    995 HD13 LEU A 649      36.060  32.880  55.220  1.00  0.00           H
ATOM    996  CD2 LEU A 649      36.790  34.980  57.880  1.00  0.00           C
ATOM    997 HD21 LEU A 649      37.110  36.040  58.010  1.00  0.00           H
ATOM    998 HD22 LEU A 649      37.460  34.360  58.510  1.00  0.00           H
ATOM    999 HD23 LEU A 649      35.760  34.830  58.250  1.00  0.00           H
ATOM   1000  C   LEU A 649      37.860  34.650  53.570  1.00  0.00           C
ATOM   1001  O   LEU A 649      37.010  34.070  52.940  1.00  0.00           O
ATOM   1002  N   THR A 650      38.220  35.960  53.300  1.00  0.00           N
ATOM   1003  HN  THR A 650      38.950  36.400  53.820  1.00  0.00           H
ATOM   1004  CA  THR A 650      37.610  36.820  52.250  1.00  0.00           C
ATOM   1005  HA  THR A 650      36.550  36.680  52.380  1.00  0.00           H
ATOM   1006  CB  THR A 650      38.140  38.270  52.360  1.00  0.00           C
ATOM   1007  HB  THR A 650      39.190  38.400  52.020  1.00  0.00           H
ATOM   1008  OG1 THR A 650      38.250  38.840  53.690  1.00  0.00           O
ATOM   1009  HG1 THR A 650      39.090  38.480  53.960  1.00  0.00           H
ATOM   1010  CG2 THR A 650      37.310  39.300  51.570  1.00  0.00           C
ATOM   1011 HG21 THR A 650      36.650  38.780  50.830  1.00  0.00           H
ATOM   1012 HG22 THR A 650      38.040  39.970  51.060  1.00  0.00           H
ATOM   1013 HG23 THR A 650      36.610  39.960  52.130  1.00  0.00           H
ATOM   1014  C   THR A 650      37.980  36.260  50.850  1.00  0.00           C
ATOM   1015  O   THR A 650      37.210  36.130  49.930  1.00  0.00           O
ATOM   1016  N   GLY A 651      39.280  35.930  50.760  1.00  0.00           N
ATOM   1017  HN  GLY A 651      39.870  36.150  51.540  1.00  0.00           H
ATOM   1018  CA  GLY A 651      39.960  35.420  49.610  1.00  0.00           C
ATOM   1019  HA1 GLY A 651      40.980  35.200  49.870  1.00  0.00           H
ATOM   1020  HA2 GLY A 651      39.810  36.240  48.920  1.00  0.00           H
ATOM   1021  C   GLY A 651      39.400  34.210  48.930  1.00  0.00           C
ATOM   1022  O   GLY A 651      39.180  34.150  47.740  1.00  0.00           O
ATOM   1023  N   ILE A 652      39.120  33.180  49.770  1.00  0.00           N
ATOM   1024  HN  ILE A 652      39.220  33.430  50.730  1.00  0.00           H
ATOM   1025  CA  ILE A 652      38.630  31.860  49.300  1.00  0.00           C
ATOM   1026  HA  ILE A 652      39.380  31.590  48.590  1.00  0.00           H
ATOM   1027  CB  ILE A 652      38.700  30.810  50.410  1.00  0.00           C
ATOM   1028  HB  ILE A 652      38.420  31.350  51.350  1.00  0.00           H
ATOM   1029  CG2 ILE A 652      37.740  29.660  50.100  1.00  0.00           C
ATOM   1030 HG21 ILE A 652      37.900  29.290  49.060  1.00  0.00           H
ATOM   1031 HG22 ILE A 652      36.680  30.020  50.160  1.00  0.00           H
ATOM   1032 HG23 ILE A 652      37.890  28.790  50.770  1.00  0.00           H
ATOM   1033  CG1 ILE A 652      40.180  30.280  50.550  1.00  0.00           C
ATOM   1034 HG11 ILE A 652      40.830  31.150  50.290  1.00  0.00           H
ATOM   1035 HG12 ILE A 652      40.280  29.490  49.770  1.00  0.00           H
ATOM   1036  CD  ILE A 652      40.660  29.940  51.910  1.00  0.00           C
ATOM   1037  HD1 ILE A 652      40.580  30.740  52.670  1.00  0.00           H
ATOM   1038  HD2 ILE A 652      41.670  29.480  51.910  1.00  0.00           H
ATOM   1039  HD3 ILE A 652      40.060  29.100  52.340  1.00  0.00           H
ATOM   1040  C   ILE A 652      37.250  32.000  48.670  1.00  0.00           C
ATOM   1041  O   ILE A 652      37.010  31.650  47.530  1.00  0.00           O
ATOM   1042  N   ALA A 653      36.330  32.680  49.310  1.00  0.00           N
ATOM   1043  HN  ALA A 653      36.390  33.020  50.250  1.00  0.00           H
ATOM   1044  CA  ALA A 653      35.050  33.110  48.680  1.00  0.00           C
ATOM   1045  HA  ALA A 653      34.440  32.260  48.390  1.00  0.00           H
ATOM   1046  CB  ALA A 653      34.230  33.840  49.710  1.00  0.00           C
ATOM   1047  HB1 ALA A 653      34.160  33.310  50.680  1.00  0.00           H
ATOM   1048  HB2 ALA A 653      33.180  34.100  49.430  1.00  0.00           H
ATOM   1049  HB3 ALA A 653      34.790  34.750  50.000  1.00  0.00           H
ATOM   1050  C   ALA A 653      35.130  34.020  47.430  1.00  0.00           C
ATOM   1051  O   ALA A 653      34.380  33.740  46.550  1.00  0.00           O
ATOM   1052  N   TYR A 654      36.100  34.960  47.340  1.00  0.00           N
ATOM   1053  HN  TYR A 654      36.810  35.160  48.010  1.00  0.00           H
ATOM   1054  CA  TYR A 654      36.210  35.890  46.240  1.00  0.00           C
ATOM   1055  HA  TYR A 654      35.250  36.280  45.940  1.00  0.00           H
ATOM   1056  CB  TYR A 654      37.220  37.000  46.650  1.00  0.00           C
ATOM   1057  HB1 TYR A 654      38.190  36.520  46.910  1.00  0.00           H
ATOM   1058  HB2 TYR A 654      36.790  37.450  47.560  1.00  0.00           H
ATOM   1059  CG  TYR A 654      37.430  38.070  45.600  1.00  0.00           C
ATOM   1060  CD1 TYR A 654      38.630  38.080  44.790  1.00  0.00           C
ATOM   1061  HD1 TYR A 654      39.340  37.280  44.940  1.00  0.00           H
ATOM   1062  CE1 TYR A 654      38.880  39.140  43.890  1.00  0.00           C
ATOM   1063  HE1 TYR A 654      39.790  39.160  43.310  1.00  0.00           H
ATOM   1064  CZ  TYR A 654      37.900  40.190  43.850  1.00  0.00           C
ATOM   1065  OH  TYR A 654      38.150  41.320  43.080  1.00  0.00           O
ATOM   1066  HH  TYR A 654      39.070  41.270  42.780  1.00  0.00           H
ATOM   1067  CD2 TYR A 654      36.540  39.130  45.520  1.00  0.00           C
ATOM   1068  HD2 TYR A 654      35.710  39.080  46.220  1.00  0.00           H
ATOM   1069  CE2 TYR A 654      36.730  40.200  44.630  1.00  0.00           C
ATOM   1070  HE2 TYR A 654      36.000  40.990  44.700  1.00  0.00           H
ATOM   1071  C   TYR A 654      36.630  35.180  44.910  1.00  0.00           C
ATOM   1072  O   TYR A 654      35.980  35.290  43.840  1.00  0.00           O
ATOM   1073  N   SER A 655      37.600  34.260  45.120  1.00  0.00           N
ATOM   1074  HN  SER A 655      37.930  33.930  46.000  1.00  0.00           H
ATOM   1075  CA  SER A 655      38.160  33.550  43.980  1.00  0.00           C
ATOM   1076  HA  SER A 655      38.150  34.170  43.090  1.00  0.00           H
ATOM   1077  CB  SER A 655      39.600  33.190  44.300  1.00  0.00           C
ATOM   1078  HB1 SER A 655      40.240  34.100  44.360  1.00  0.00           H
ATOM   1079  HB2 SER A 655      40.040  32.530  43.530  1.00  0.00           H
ATOM   1080  OG  SER A 655      39.630  32.440  45.550  1.00  0.00           O
ATOM   1081  HG1 SER A 655      39.280  32.960  46.290  1.00  0.00           H
ATOM   1082  C   SER A 655      37.370  32.290  43.550  1.00  0.00           C
ATOM   1083  O   SER A 655      37.420  31.910  42.380  1.00  0.00           O
ATOM   1084  N   LEU A 656      36.650  31.590  44.510  1.00  0.00           N
ATOM   1085  HN  LEU A 656      36.870  31.760  45.470  1.00  0.00           H
ATOM   1086  CA  LEU A 656      35.860  30.440  44.240  1.00  0.00           C
ATOM   1087  HA  LEU A 656      36.450  29.760  43.660  1.00  0.00           H
ATOM   1088  CB  LEU A 656      35.350  29.840  45.560  1.00  0.00           C
ATOM   1089  HB1 LEU A 656      34.800  30.630  46.130  1.00  0.00           H
ATOM   1090  HB2 LEU A 656      36.210  29.550  46.200  1.00  0.00           H
ATOM   1091  CG  LEU A 656      34.380  28.660  45.420  1.00  0.00           C
ATOM   1092  HG  LEU A 656      33.540  28.890  44.740  1.00  0.00           H
ATOM   1093  CD1 LEU A 656      35.130  27.520  44.680  1.00  0.00           C
ATOM   1094 HD11 LEU A 656      35.220  27.850  43.630  1.00  0.00           H
ATOM   1095 HD12 LEU A 656      34.640  26.530  44.750  1.00  0.00           H
ATOM   1096 HD13 LEU A 656      36.150  27.500  45.140  1.00  0.00           H
ATOM   1097  CD2 LEU A 656      34.000  28.090  46.810  1.00  0.00           C
ATOM   1098 HD21 LEU A 656      33.120  27.410  46.710  1.00  0.00           H
ATOM   1099 HD22 LEU A 656      33.720  28.880  47.530  1.00  0.00           H
ATOM   1100 HD23 LEU A 656      34.840  27.510  47.250  1.00  0.00           H
ATOM   1101  C   LEU A 656      34.670  30.860  43.300  1.00  0.00           C
ATOM   1102  O   LEU A 656      34.400  30.180  42.310  1.00  0.00           O
ATOM   1103  N   PHE A 657      34.030  32.020  43.680  1.00  0.00           N
ATOM   1104  HN  PHE A 657      34.310  32.590  44.450  1.00  0.00           H
ATOM   1105  CA  PHE A 657      32.750  32.600  43.120  1.00  0.00           C
ATOM   1106  HA  PHE A 657      32.350  31.740  42.610  1.00  0.00           H
ATOM   1107  CB  PHE A 657      31.850  33.270  44.210  1.00  0.00           C
ATOM   1108  HB1 PHE A 657      30.880  33.540  43.750  1.00  0.00           H
ATOM   1109  HB2 PHE A 657      32.370  34.130  44.700  1.00  0.00           H
ATOM   1110  CG  PHE A 657      31.470  32.320  45.340  1.00  0.00           C
ATOM   1111  CD1 PHE A 657      31.350  32.820  46.640  1.00  0.00           C
ATOM   1112  HD1 PHE A 657      31.570  33.860  46.850  1.00  0.00           H
ATOM   1113  CE1 PHE A 657      30.940  31.970  47.690  1.00  0.00           C
ATOM   1114  HE1 PHE A 657      30.770  32.410  48.660  1.00  0.00           H
ATOM   1115  CZ  PHE A 657      30.580  30.610  47.370  1.00  0.00           C
ATOM   1116  HZ  PHE A 657      30.080  30.070  48.160  1.00  0.00           H
ATOM   1117  CD2 PHE A 657      31.070  31.030  45.040  1.00  0.00           C
ATOM   1118  HD2 PHE A 657      31.170  30.760  44.000  1.00  0.00           H
ATOM   1119  CE2 PHE A 657      30.630  30.180  46.050  1.00  0.00           C
ATOM   1120  HE2 PHE A 657      30.260  29.210  45.770  1.00  0.00           H
ATOM   1121  C   PHE A 657      33.190  33.590  42.020  1.00  0.00           C
ATOM   1122  O   PHE A 657      32.310  34.250  41.460  1.00  0.00           O
ATOM   1123  N   ALA A 658      34.580  33.630  41.730  1.00  0.00           N
ATOM   1124  HN  ALA A 658      35.200  33.030  42.220  1.00  0.00           H
ATOM   1125  CA  ALA A 658      35.250  34.340  40.640  1.00  0.00           C
ATOM   1126  HA  ALA A 658      35.830  34.990  41.290  1.00  0.00           H
ATOM   1127  CB  ALA A 658      35.940  33.290  39.760  1.00  0.00           C
ATOM   1128  HB1 ALA A 658      35.210  32.670  39.190  1.00  0.00           H
ATOM   1129  HB2 ALA A 658      36.560  32.520  40.260  1.00  0.00           H
ATOM   1130  HB3 ALA A 658      36.600  33.820  39.050  1.00  0.00           H
ATOM   1131  C   ALA A 658      34.540  35.300  39.720  1.00  0.00           C
ATOM   1132  O   ALA A 658      33.760  34.950  38.830  1.00  0.00           O
ATOM   1133  N   GLY A 659      34.760  36.620  40.040  1.00  0.00           N
ATOM   1134  HN  GLY A 659      35.310  36.700  40.860  1.00  0.00           H
ATOM   1135  CA  GLY A 659      34.260  37.780  39.290  1.00  0.00           C
ATOM   1136  HA1 GLY A 659      33.870  38.500  40.000  1.00  0.00           H
ATOM   1137  HA2 GLY A 659      33.520  37.520  38.540  1.00  0.00           H
ATOM   1138  C   GLY A 659      35.250  38.500  38.580  1.00  0.00           C
ATOM   1139  O   GLY A 659      34.940  39.110  37.510  1.00  0.00           O
ATOM   1140  N   GLN A 660      36.440  38.550  39.150  1.00  0.00           N
ATOM   1141  HN  GLN A 660      36.590  37.980  39.960  1.00  0.00           H
ATOM   1142  CA  GLN A 660      37.650  39.150  38.650  1.00  0.00           C
ATOM   1143  HA  GLN A 660      37.490  39.360  37.600  1.00  0.00           H
ATOM   1144  CB  GLN A 660      37.910  40.390  39.480  1.00  0.00           C
ATOM   1145  HB1 GLN A 660      38.960  40.710  39.310  1.00  0.00           H
ATOM   1146  HB2 GLN A 660      37.700  40.240  40.570  1.00  0.00           H
ATOM   1147  CG  GLN A 660      37.030  41.640  39.050  1.00  0.00           C
ATOM   1148  HG1 GLN A 660      37.310  42.560  39.610  1.00  0.00           H
ATOM   1149  HG2 GLN A 660      35.940  41.500  39.150  1.00  0.00           H
ATOM   1150  CD  GLN A 660      37.090  41.960  37.570  1.00  0.00           C
ATOM   1151  OE1 GLN A 660      38.060  42.010  36.870  1.00  0.00           O
ATOM   1152  NE2 GLN A 660      35.900  42.330  36.970  1.00  0.00           N
ATOM   1153 HE21 GLN A 660      36.050  42.670  36.040  1.00  0.00           H
ATOM   1154 HE22 GLN A 660      35.050  42.460  37.460  1.00  0.00           H
ATOM   1155  C   GLN A 660      38.750  38.180  38.780  1.00  0.00           C
ATOM   1156  O   GLN A 660      39.460  38.290  39.800  1.00  0.00           O
ATOM   1157  N   PRO A 661      38.940  37.160  37.980  1.00  0.00           N
ATOM   1158  CD  PRO A 661      38.260  36.990  36.750  1.00  0.00           C
ATOM   1159  HD1 PRO A 661      38.900  37.290  35.890  1.00  0.00           H
ATOM   1160  HD2 PRO A 661      37.360  37.640  36.600  1.00  0.00           H
ATOM   1161  CA  PRO A 661      39.410  35.890  38.540  1.00  0.00           C
ATOM   1162  HA  PRO A 661      38.850  35.640  39.420  1.00  0.00           H
ATOM   1163  CB  PRO A 661      39.210  34.910  37.350  1.00  0.00           C
ATOM   1164  HB1 PRO A 661      38.980  33.850  37.590  1.00  0.00           H
ATOM   1165  HB2 PRO A 661      40.050  35.030  36.640  1.00  0.00           H
ATOM   1166  CG  PRO A 661      38.020  35.520  36.560  1.00  0.00           C
ATOM   1167  HG1 PRO A 661      37.940  35.120  35.530  1.00  0.00           H
ATOM   1168  HG2 PRO A 661      37.070  35.270  37.080  1.00  0.00           H
ATOM   1169  C   PRO A 661      40.880  35.900  39.010  1.00  0.00           C
ATOM   1170  O   PRO A 661      41.250  35.160  39.870  1.00  0.00           O
ATOM   1171  N   LEU A 662      41.660  36.730  38.410  1.00  0.00           N
ATOM   1172  HN  LEU A 662      41.390  37.210  37.580  1.00  0.00           H
ATOM   1173  CA  LEU A 662      43.060  36.760  38.720  1.00  0.00           C
ATOM   1174  HA  LEU A 662      43.350  35.850  39.240  1.00  0.00           H
ATOM   1175  CB  LEU A 662      43.920  37.010  37.490  1.00  0.00           C
ATOM   1176  HB1 LEU A 662      44.990  37.050  37.780  1.00  0.00           H
ATOM   1177  HB2 LEU A 662      43.720  37.990  37.000  1.00  0.00           H
ATOM   1178  CG  LEU A 662      43.810  35.880  36.460  1.00  0.00           C
ATOM   1179  HG  LEU A 662      42.790  35.880  36.010  1.00  0.00           H
ATOM   1180  CD1 LEU A 662      44.810  36.080  35.340  1.00  0.00           C
ATOM   1181 HD11 LEU A 662      45.020  35.140  34.770  1.00  0.00           H
ATOM   1182 HD12 LEU A 662      45.800  36.320  35.780  1.00  0.00           H
ATOM   1183 HD13 LEU A 662      44.320  36.860  34.720  1.00  0.00           H
ATOM   1184  CD2 LEU A 662      44.070  34.510  36.980  1.00  0.00           C
ATOM   1185 HD21 LEU A 662      43.370  34.280  37.820  1.00  0.00           H
ATOM   1186 HD22 LEU A 662      45.110  34.370  37.320  1.00  0.00           H
ATOM   1187 HD23 LEU A 662      43.880  33.780  36.180  1.00  0.00           H
ATOM   1188  C   LEU A 662      43.400  37.920  39.730  1.00  0.00           C
ATOM   1189  O   LEU A 662      44.570  38.180  40.070  1.00  0.00           O
ATOM   1190  N   THR A 663      42.430  38.610  40.340  1.00  0.00           N
ATOM   1191  HN  THR A 663      41.490  38.420  40.030  1.00  0.00           H
ATOM   1192  CA  THR A 663      42.730  39.650  41.240  1.00  0.00           C
ATOM   1193  HA  THR A 663      43.660  40.150  40.980  1.00  0.00           H
ATOM   1194  CB  THR A 663      41.800  40.850  41.120  1.00  0.00           C
ATOM   1195  HB  THR A 663      42.140  41.590  41.870  1.00  0.00           H
ATOM   1196  OG1 THR A 663      40.410  40.500  41.440  1.00  0.00           O
ATOM   1197  HG1 THR A 663      40.230  39.830  40.780  1.00  0.00           H
ATOM   1198  CG2 THR A 663      41.820  41.400  39.660  1.00  0.00           C
ATOM   1199 HG21 THR A 663      41.470  40.590  38.980  1.00  0.00           H
ATOM   1200 HG22 THR A 663      42.870  41.570  39.330  1.00  0.00           H
ATOM   1201 HG23 THR A 663      41.180  42.300  39.580  1.00  0.00           H
ATOM   1202  C   THR A 663      42.910  39.130  42.710  1.00  0.00           C
ATOM   1203  O   THR A 663      42.170  38.270  43.240  1.00  0.00           O
ATOM   1204  N   ILE A 664      44.000  39.580  43.320  1.00  0.00           N
ATOM   1205  HN  ILE A 664      44.570  40.110  42.700  1.00  0.00           H
ATOM   1206  CA  ILE A 664      44.670  39.150  44.550  1.00  0.00           C
ATOM   1207  HA  ILE A 664      44.170  38.280  44.920  1.00  0.00           H
ATOM   1208  CB  ILE A 664      46.170  38.810  44.450  1.00  0.00           C
ATOM   1209  HB  ILE A 664      46.720  39.660  44.000  1.00  0.00           H
ATOM   1210  CG2 ILE A 664      46.800  38.340  45.790  1.00  0.00           C
ATOM   1211 HG21 ILE A 664      47.870  38.100  45.590  1.00  0.00           H
ATOM   1212 HG22 ILE A 664      46.310  37.460  46.270  1.00  0.00           H
ATOM   1213 HG23 ILE A 664      46.980  39.190  46.490  1.00  0.00           H
ATOM   1214  CG1 ILE A 664      46.400  37.640  43.450  1.00  0.00           C
ATOM   1215 HG11 ILE A 664      47.500  37.510  43.310  1.00  0.00           H
ATOM   1216 HG12 ILE A 664      45.940  37.870  42.460  1.00  0.00           H
ATOM   1217  CD  ILE A 664      45.710  36.300  43.790  1.00  0.00           C
ATOM   1218  HD1 ILE A 664      46.120  35.850  44.730  1.00  0.00           H
ATOM   1219  HD2 ILE A 664      45.920  35.550  43.000  1.00  0.00           H
ATOM   1220  HD3 ILE A 664      44.610  36.310  43.970  1.00  0.00           H
ATOM   1221  C   ILE A 664      44.530  40.220  45.610  1.00  0.00           C
ATOM   1222  O   ILE A 664      45.080  41.270  45.380  1.00  0.00           O
ATOM   1223  N   LEU A 665      43.720  40.020  46.690  1.00  0.00           N
ATOM   1224  HN  LEU A 665      43.070  39.280  46.590  1.00  0.00           H
ATOM   1225  CA  LEU A 665      43.590  40.860  47.890  1.00  0.00           C
ATOM   1226  HA  LEU A 665      43.200  41.820  47.620  1.00  0.00           H
ATOM   1227  CB  LEU A 665      42.610  40.080  48.880  1.00  0.00           C
ATOM   1228  HB1 LEU A 665      42.340  40.890  49.590  1.00  0.00           H
ATOM   1229  HB2 LEU A 665      43.200  39.280  49.380  1.00  0.00           H
ATOM   1230  CG  LEU A 665      41.230  39.650  48.290  1.00  0.00           C
ATOM   1231  HG  LEU A 665      41.450  38.950  47.450  1.00  0.00           H
ATOM   1232  CD1 LEU A 665      40.520  38.950  49.470  1.00  0.00           C
ATOM   1233 HD11 LEU A 665      40.260  39.790  50.130  1.00  0.00           H
ATOM   1234 HD12 LEU A 665      41.110  38.170  49.990  1.00  0.00           H
ATOM   1235 HD13 LEU A 665      39.570  38.490  49.140  1.00  0.00           H
ATOM   1236  CD2 LEU A 665      40.410  40.730  47.630  1.00  0.00           C
ATOM   1237 HD21 LEU A 665      40.890  40.970  46.660  1.00  0.00           H
ATOM   1238 HD22 LEU A 665      40.350  41.630  48.280  1.00  0.00           H
ATOM   1239 HD23 LEU A 665      39.360  40.500  47.370  1.00  0.00           H
ATOM   1240  C   LEU A 665      44.930  41.110  48.520  1.00  0.00           C
ATOM   1241  O   LEU A 665      45.880  40.390  48.310  1.00  0.00           O
ATOM   1242  N   GLY A 666      45.090  42.220  49.370  1.00  0.00           N
ATOM   1243  HN  GLY A 666      44.360  42.890  49.500  1.00  0.00           H
ATOM   1244  CA  GLY A 666      46.390  42.660  49.920  1.00  0.00           C
ATOM   1245  HA1 GLY A 666      47.010  43.040  49.120  1.00  0.00           H
ATOM   1246  HA2 GLY A 666      46.920  41.900  50.470  1.00  0.00           H
ATOM   1247  C   GLY A 666      46.110  43.710  50.930  1.00  0.00           C
ATOM   1248  O   GLY A 666      45.010  43.890  51.440  1.00  0.00           O
ATOM   1249  N   SER A 667      47.080  44.640  51.190  1.00  0.00           N
ATOM   1250  HN  SER A 667      47.850  44.510  50.550  1.00  0.00           H
ATOM   1251  CA  SER A 667      47.060  45.830  52.070  1.00  0.00           C
ATOM   1252  HA  SER A 667      46.380  45.700  52.900  1.00  0.00           H
ATOM   1253  CB  SER A 667      48.450  46.340  52.490  1.00  0.00           C
ATOM   1254  HB1 SER A 667      49.090  46.520  51.610  1.00  0.00           H
ATOM   1255  HB2 SER A 667      48.920  45.600  53.180  1.00  0.00           H
ATOM   1256  OG  SER A 667      48.450  47.520  53.310  1.00  0.00           O
ATOM   1257  HG1 SER A 667      48.040  47.350  54.160  1.00  0.00           H
ATOM   1258  C   SER A 667      46.500  46.940  51.220  1.00  0.00           C
ATOM   1259  O   SER A 667      47.160  47.450  50.300  1.00  0.00           O
ATOM   1260  N   THR A 668      45.230  47.320  51.550  1.00  0.00           N
ATOM   1261  HN  THR A 668      44.750  46.950  52.340  1.00  0.00           H
ATOM   1262  CA  THR A 668      44.570  48.470  50.960  1.00  0.00           C
ATOM   1263  HA  THR A 668      44.920  48.570  49.940  1.00  0.00           H
ATOM   1264  CB  THR A 668      43.100  48.080  50.870  1.00  0.00           C
ATOM   1265  HB  THR A 668      42.930  47.300  50.100  1.00  0.00           H
ATOM   1266  OG1 THR A 668      42.380  49.250  50.550  1.00  0.00           O
ATOM   1267  HG1 THR A 668      42.250  49.290  49.590  1.00  0.00           H
ATOM   1268  CG2 THR A 668      42.600  47.500  52.220  1.00  0.00           C
ATOM   1269 HG21 THR A 668      41.500  47.540  52.320  1.00  0.00           H
ATOM   1270 HG22 THR A 668      43.020  48.050  53.090  1.00  0.00           H
ATOM   1271 HG23 THR A 668      42.810  46.420  52.260  1.00  0.00           H
ATOM   1272  C   THR A 668      44.850  49.780  51.680  1.00  0.00           C
ATOM   1273  O   THR A 668      45.050  49.860  52.870  1.00  0.00           O
ATOM   1274  N   GLY A 669      44.940  50.890  50.910  1.00  0.00           N
ATOM   1275  HN  GLY A 669      44.650  50.830  49.950  1.00  0.00           H
ATOM   1276  CA  GLY A 669      45.310  52.230  51.380  1.00  0.00           C
ATOM   1277  HA1 GLY A 669      45.910  52.550  50.550  1.00  0.00           H
ATOM   1278  HA2 GLY A 669      45.930  52.080  52.260  1.00  0.00           H
ATOM   1279  C   GLY A 669      44.100  53.100  51.650  1.00  0.00           C
ATOM   1280  O   GLY A 669      44.320  53.910  52.510  1.00  0.00           O
ATOM   1281  N   PRO A 670      42.910  53.110  51.150  1.00  0.00           N
ATOM   1282  CD  PRO A 670      42.650  52.770  49.730  1.00  0.00           C
ATOM   1283  HD1 PRO A 670      42.440  51.680  49.650  1.00  0.00           H
ATOM   1284  HD2 PRO A 670      43.570  52.980  49.150  1.00  0.00           H
ATOM   1285  CA  PRO A 670      41.870  54.030  51.640  1.00  0.00           C
ATOM   1286  HA  PRO A 670      42.240  55.030  51.800  1.00  0.00           H
ATOM   1287  CB  PRO A 670      40.790  53.900  50.560  1.00  0.00           C
ATOM   1288  HB1 PRO A 670      40.110  54.760  50.430  1.00  0.00           H
ATOM   1289  HB2 PRO A 670      40.080  53.090  50.830  1.00  0.00           H
ATOM   1290  CG  PRO A 670      41.610  53.780  49.310  1.00  0.00           C
ATOM   1291  HG1 PRO A 670      41.160  53.360  48.390  1.00  0.00           H
ATOM   1292  HG2 PRO A 670      42.080  54.770  49.150  1.00  0.00           H
ATOM   1293  C   PRO A 670      41.370  53.520  52.990  1.00  0.00           C
ATOM   1294  O   PRO A 670      40.990  54.390  53.800  1.00  0.00           O
ATOM   1295  N   VAL A 671      41.460  52.190  53.180  1.00  0.00           N
ATOM   1296  HN  VAL A 671      41.700  51.600  52.410  1.00  0.00           H
ATOM   1297  CA  VAL A 671      41.030  51.640  54.510  1.00  0.00           C
ATOM   1298  HA  VAL A 671      40.170  52.230  54.760  1.00  0.00           H
ATOM   1299  CB  VAL A 671      40.590  50.170  54.460  1.00  0.00           C
ATOM   1300  HB  VAL A 671      41.450  49.620  54.010  1.00  0.00           H
ATOM   1301  CG1 VAL A 671      40.220  49.720  55.910  1.00  0.00           C
ATOM   1302 HG11 VAL A 671      39.560  50.470  56.420  1.00  0.00           H
ATOM   1303 HG12 VAL A 671      41.200  49.650  56.420  1.00  0.00           H
ATOM   1304 HG13 VAL A 671      39.830  48.680  55.830  1.00  0.00           H
ATOM   1305  CG2 VAL A 671      39.370  49.940  53.510  1.00  0.00           C
ATOM   1306 HG21 VAL A 671      39.550  50.280  52.470  1.00  0.00           H
ATOM   1307 HG22 VAL A 671      38.520  50.490  53.970  1.00  0.00           H
ATOM   1308 HG23 VAL A 671      39.070  48.880  53.460  1.00  0.00           H
ATOM   1309  C   VAL A 671      42.030  51.980  55.610  1.00  0.00           C
ATOM   1310  O   VAL A 671      41.580  52.370  56.660  1.00  0.00           O
ATOM   1311  N   LEU A 672      43.380  51.820  55.340  1.00  0.00           N
ATOM   1312  HN  LEU A 672      43.760  51.470  54.480  1.00  0.00           H
ATOM   1313  CA  LEU A 672      44.480  52.170  56.240  1.00  0.00           C
ATOM   1314  HA  LEU A 672      44.350  51.500  57.090  1.00  0.00           H
ATOM   1315  CB  LEU A 672      45.780  51.760  55.490  1.00  0.00           C
ATOM   1316  HB1 LEU A 672      45.800  52.450  54.630  1.00  0.00           H
ATOM   1317  HB2 LEU A 672      45.680  50.720  55.140  1.00  0.00           H
ATOM   1318  CG  LEU A 672      47.070  51.990  56.330  1.00  0.00           C
ATOM   1319  HG  LEU A 672      47.060  52.870  56.990  1.00  0.00           H
ATOM   1320  CD1 LEU A 672      47.260  50.750  57.130  1.00  0.00           C
ATOM   1321 HD11 LEU A 672      47.110  49.760  56.640  1.00  0.00           H
ATOM   1322 HD12 LEU A 672      46.410  50.870  57.840  1.00  0.00           H
ATOM   1323 HD13 LEU A 672      48.230  50.690  57.660  1.00  0.00           H
ATOM   1324  CD2 LEU A 672      48.290  52.110  55.420  1.00  0.00           C
ATOM   1325 HD21 LEU A 672      48.470  51.210  54.800  1.00  0.00           H
ATOM   1326 HD22 LEU A 672      49.210  52.410  55.960  1.00  0.00           H
ATOM   1327 HD23 LEU A 672      47.950  52.820  54.630  1.00  0.00           H
ATOM   1328  C   LEU A 672      44.390  53.580  56.710  1.00  0.00           C
ATOM   1329  O   LEU A 672      44.550  53.800  57.860  1.00  0.00           O
ATOM   1330  N   VAL A 673      44.190  54.490  55.830  1.00  0.00           N
ATOM   1331  HN  VAL A 673      44.060  54.260  54.880  1.00  0.00           H
ATOM   1332  CA  VAL A 673      44.010  55.890  56.230  1.00  0.00           C
ATOM   1333  HA  VAL A 673      44.810  56.100  56.920  1.00  0.00           H
ATOM   1334  CB  VAL A 673      44.160  56.730  55.000  1.00  0.00           C
ATOM   1335  HB  VAL A 673      43.430  56.340  54.250  1.00  0.00           H
ATOM   1336  CG1 VAL A 673      43.980  58.240  55.150  1.00  0.00           C
ATOM   1337 HG11 VAL A 673      44.390  58.700  54.230  1.00  0.00           H
ATOM   1338 HG12 VAL A 673      44.530  58.620  56.030  1.00  0.00           H
ATOM   1339 HG13 VAL A 673      42.900  58.520  55.130  1.00  0.00           H
ATOM   1340  CG2 VAL A 673      45.510  56.500  54.290  1.00  0.00           C
ATOM   1341 HG21 VAL A 673      45.730  55.420  54.140  1.00  0.00           H
ATOM   1342 HG22 VAL A 673      46.340  56.720  55.010  1.00  0.00           H
ATOM   1343 HG23 VAL A 673      45.590  57.090  53.360  1.00  0.00           H
ATOM   1344  C   VAL A 673      42.690  56.110  56.980  1.00  0.00           C
ATOM   1345  O   VAL A 673      42.660  56.870  57.970  1.00  0.00           O
ATOM   1346  N   PHE A 674      41.600  55.430  56.590  1.00  0.00           N
ATOM   1347  HN  PHE A 674      41.620  54.850  55.780  1.00  0.00           H
ATOM   1348  CA  PHE A 674      40.320  55.530  57.250  1.00  0.00           C
ATOM   1349  HA  PHE A 674      40.050  56.550  57.460  1.00  0.00           H
ATOM   1350  CB  PHE A 674      39.290  54.820  56.320  1.00  0.00           C
ATOM   1351  HB1 PHE A 674      39.610  53.790  56.040  1.00  0.00           H
ATOM   1352  HB2 PHE A 674      39.270  55.510  55.450  1.00  0.00           H
ATOM   1353  CG  PHE A 674      37.870  54.690  56.760  1.00  0.00           C
ATOM   1354  CD1 PHE A 674      37.680  53.650  57.720  1.00  0.00           C
ATOM   1355  HD1 PHE A 674      38.460  52.960  58.030  1.00  0.00           H
ATOM   1356  CE1 PHE A 674      36.380  53.490  58.230  1.00  0.00           C
ATOM   1357  HE1 PHE A 674      36.170  52.810  59.040  1.00  0.00           H
ATOM   1358  CZ  PHE A 674      35.360  54.370  57.910  1.00  0.00           C
ATOM   1359  HZ  PHE A 674      34.450  54.360  58.490  1.00  0.00           H
ATOM   1360  CD2 PHE A 674      36.860  55.570  56.380  1.00  0.00           C
ATOM   1361  HD2 PHE A 674      37.080  56.240  55.560  1.00  0.00           H
ATOM   1362  CE2 PHE A 674      35.570  55.400  56.980  1.00  0.00           C
ATOM   1363  HE2 PHE A 674      34.730  56.050  56.780  1.00  0.00           H
ATOM   1364  C   PHE A 674      40.220  54.970  58.680  1.00  0.00           C
ATOM   1365  O   PHE A 674      39.700  55.710  59.520  1.00  0.00           O
ATOM   1366  N   GLU A 675      40.700  53.780  59.000  1.00  0.00           N
ATOM   1367  HN  GLU A 675      40.930  53.070  58.330  1.00  0.00           H
ATOM   1368  CA  GLU A 675      40.770  53.340  60.350  1.00  0.00           C
ATOM   1369  HA  GLU A 675      39.790  53.460  60.770  1.00  0.00           H
ATOM   1370  CB  GLU A 675      41.130  51.850  60.450  1.00  0.00           C
ATOM   1371  HB1 GLU A 675      41.200  51.680  61.540  1.00  0.00           H
ATOM   1372  HB2 GLU A 675      42.140  51.710  60.010  1.00  0.00           H
ATOM   1373  CG  GLU A 675      39.980  51.030  59.870  1.00  0.00           C
ATOM   1374  HG1 GLU A 675      39.910  51.130  58.760  1.00  0.00           H
ATOM   1375  HG2 GLU A 675      39.030  51.470  60.230  1.00  0.00           H
ATOM   1376  CD  GLU A 675      39.970  49.590  60.270  1.00  0.00           C
ATOM   1377  OE1 GLU A 675      40.040  48.630  59.470  1.00  0.00           O
ATOM   1378  OE2 GLU A 675      39.730  49.390  61.520  1.00  0.00           O
ATOM   1379  C   GLU A 675      41.700  54.220  61.220  1.00  0.00           C
ATOM   1380  O   GLU A 675      41.370  54.630  62.310  1.00  0.00           O
ATOM   1381  N   LYS A 676      42.910  54.650  60.740  1.00  0.00           N
ATOM   1382  HN  LYS A 676      43.150  54.440  59.790  1.00  0.00           H
ATOM   1383  CA  LYS A 676      43.720  55.700  61.450  1.00  0.00           C
ATOM   1384  HA  LYS A 676      43.920  55.500  62.500  1.00  0.00           H
ATOM   1385  CB  LYS A 676      45.100  55.820  60.810  1.00  0.00           C
ATOM   1386  HB1 LYS A 676      45.680  56.670  61.250  1.00  0.00           H
ATOM   1387  HB2 LYS A 676      45.070  55.900  59.700  1.00  0.00           H
ATOM   1388  CG  LYS A 676      45.970  54.560  61.070  1.00  0.00           C
ATOM   1389  HG1 LYS A 676      45.520  53.640  60.630  1.00  0.00           H
ATOM   1390  HG2 LYS A 676      46.110  54.330  62.130  1.00  0.00           H
ATOM   1391  CD  LYS A 676      47.350  54.580  60.330  1.00  0.00           C
ATOM   1392  HD1 LYS A 676      47.120  54.390  59.250  1.00  0.00           H
ATOM   1393  HD2 LYS A 676      48.030  53.810  60.740  1.00  0.00           H
ATOM   1394  CE  LYS A 676      48.110  55.920  60.540  1.00  0.00           C
ATOM   1395  HE1 LYS A 676      48.260  56.090  61.630  1.00  0.00           H
ATOM   1396  HE2 LYS A 676      47.640  56.790  60.030  1.00  0.00           H
ATOM   1397  NZ  LYS A 676      49.460  55.770  59.920  1.00  0.00           N
ATOM   1398  HZ1 LYS A 676      49.960  54.940  60.270  1.00  0.00           H
ATOM   1399  HZ2 LYS A 676      50.030  56.630  60.020  1.00  0.00           H
ATOM   1400  HZ3 LYS A 676      49.410  55.600  58.910  1.00  0.00           H
ATOM   1401  C   LYS A 676      42.960  57.050  61.620  1.00  0.00           C
ATOM   1402  O   LYS A 676      42.850  57.550  62.730  1.00  0.00           O
ATOM   1403  N   ILE A 677      42.240  57.500  60.630  1.00  0.00           N
ATOM   1404  HN  ILE A 677      42.390  57.120  59.720  1.00  0.00           H
ATOM   1405  CA  ILE A 677      41.300  58.680  60.860  1.00  0.00           C
ATOM   1406  HA  ILE A 677      41.920  59.380  61.400  1.00  0.00           H
ATOM   1407  CB  ILE A 677      40.700  59.260  59.620  1.00  0.00           C
ATOM   1408  HB  ILE A 677      40.240  58.450  59.030  1.00  0.00           H
ATOM   1409  CG2 ILE A 677      39.590  60.250  59.980  1.00  0.00           C
ATOM   1410 HG21 ILE A 677      38.800  59.940  60.690  1.00  0.00           H
ATOM   1411 HG22 ILE A 677      39.130  60.520  59.000  1.00  0.00           H
ATOM   1412 HG23 ILE A 677      40.050  61.150  60.440  1.00  0.00           H
ATOM   1413  CG1 ILE A 677      41.820  60.030  58.920  1.00  0.00           C
ATOM   1414 HG11 ILE A 677      42.480  59.150  58.730  1.00  0.00           H
ATOM   1415 HG12 ILE A 677      42.250  60.780  59.600  1.00  0.00           H
ATOM   1416  CD  ILE A 677      41.490  60.640  57.550  1.00  0.00           C
ATOM   1417  HD1 ILE A 677      40.570  61.240  57.710  1.00  0.00           H
ATOM   1418  HD2 ILE A 677      41.270  59.880  56.770  1.00  0.00           H
ATOM   1419  HD3 ILE A 677      42.190  61.390  57.130  1.00  0.00           H
ATOM   1420  C   ILE A 677      40.270  58.340  61.970  1.00  0.00           C
ATOM   1421  O   ILE A 677      40.100  59.070  63.000  1.00  0.00           O
ATOM   1422  N   LEU A 678      39.490  57.260  61.770  1.00  0.00           N
ATOM   1423  HN  LEU A 678      39.650  56.670  60.990  1.00  0.00           H
ATOM   1424  CA  LEU A 678      38.430  56.900  62.710  1.00  0.00           C
ATOM   1425  HA  LEU A 678      37.820  57.800  62.740  1.00  0.00           H
ATOM   1426  CB  LEU A 678      37.680  55.720  62.130  1.00  0.00           C
ATOM   1427  HB1 LEU A 678      38.440  54.920  62.010  1.00  0.00           H
ATOM   1428  HB2 LEU A 678      37.280  56.130  61.180  1.00  0.00           H
ATOM   1429  CG  LEU A 678      36.440  55.190  62.920  1.00  0.00           C
ATOM   1430  HG  LEU A 678      36.810  54.970  63.950  1.00  0.00           H
ATOM   1431  CD1 LEU A 678      35.340  56.260  63.170  1.00  0.00           C
ATOM   1432 HD11 LEU A 678      35.020  56.710  62.210  1.00  0.00           H
ATOM   1433 HD12 LEU A 678      35.770  57.060  63.810  1.00  0.00           H
ATOM   1434 HD13 LEU A 678      34.410  55.890  63.640  1.00  0.00           H
ATOM   1435  CD2 LEU A 678      35.760  53.980  62.350  1.00  0.00           C
ATOM   1436 HD21 LEU A 678      35.310  54.120  61.350  1.00  0.00           H
ATOM   1437 HD22 LEU A 678      34.940  53.620  63.010  1.00  0.00           H
ATOM   1438 HD23 LEU A 678      36.540  53.190  62.410  1.00  0.00           H
ATOM   1439  C   LEU A 678      38.840  56.670  64.160  1.00  0.00           C
ATOM   1440  O   LEU A 678      38.120  57.140  65.060  1.00  0.00           O
ATOM   1441  N   TYR A 679      39.990  55.980  64.370  1.00  0.00           N
ATOM   1442  HN  TYR A 679      40.630  55.710  63.650  1.00  0.00           H
ATOM   1443  CA  TYR A 679      40.540  55.610  65.720  1.00  0.00           C
ATOM   1444  HA  TYR A 679      39.690  55.130  66.190  1.00  0.00           H
ATOM   1445  CB  TYR A 679      41.750  54.580  65.510  1.00  0.00           C
ATOM   1446  HB1 TYR A 679      42.570  55.030  64.920  1.00  0.00           H
ATOM   1447  HB2 TYR A 679      41.340  53.710  64.960  1.00  0.00           H
ATOM   1448  CG  TYR A 679      42.210  54.150  66.880  1.00  0.00           C
ATOM   1449  CD1 TYR A 679      41.310  53.380  67.710  1.00  0.00           C
ATOM   1450  HD1 TYR A 679      40.380  53.030  67.300  1.00  0.00           H
ATOM   1451  CE1 TYR A 679      41.700  53.040  69.010  1.00  0.00           C
ATOM   1452  HE1 TYR A 679      41.120  52.380  69.630  1.00  0.00           H
ATOM   1453  CZ  TYR A 679      42.900  53.560  69.530  1.00  0.00           C
ATOM   1454  OH  TYR A 679      43.240  53.170  70.870  1.00  0.00           O
ATOM   1455  HH  TYR A 679      43.940  53.780  71.100  1.00  0.00           H
ATOM   1456  CD2 TYR A 679      43.340  54.750  67.580  1.00  0.00           C
ATOM   1457  HD2 TYR A 679      43.960  55.430  67.020  1.00  0.00           H
ATOM   1458  CE2 TYR A 679      43.670  54.400  68.810  1.00  0.00           C
ATOM   1459  HE2 TYR A 679      44.520  54.930  69.230  1.00  0.00           H
ATOM   1460  C   TYR A 679      40.950  56.880  66.520  1.00  0.00           C
ATOM   1461  O   TYR A 679      40.590  57.020  67.690  1.00  0.00           O
ATOM   1462  N   LYS A 680      41.640  57.880  65.860  1.00  0.00           N
ATOM   1463  HN  LYS A 680      41.800  57.820  64.880  1.00  0.00           H
ATOM   1464  CA  LYS A 680      42.090  59.110  66.450  1.00  0.00           C
ATOM   1465  HA  LYS A 680      42.580  58.960  67.400  1.00  0.00           H
ATOM   1466  CB  LYS A 680      43.180  59.770  65.580  1.00  0.00           C
ATOM   1467  HB1 LYS A 680      43.470  60.750  66.030  1.00  0.00           H
ATOM   1468  HB2 LYS A 680      42.720  60.080  64.620  1.00  0.00           H
ATOM   1469  CG  LYS A 680      44.410  58.920  65.310  1.00  0.00           C
ATOM   1470  HG1 LYS A 680      44.210  57.970  64.780  1.00  0.00           H
ATOM   1471  HG2 LYS A 680      44.970  58.700  66.250  1.00  0.00           H
ATOM   1472  CD  LYS A 680      45.370  59.610  64.350  1.00  0.00           C
ATOM   1473  HD1 LYS A 680      45.530  60.620  64.760  1.00  0.00           H
ATOM   1474  HD2 LYS A 680      44.820  59.620  63.380  1.00  0.00           H
ATOM   1475  CE  LYS A 680      46.700  58.860  64.180  1.00  0.00           C
ATOM   1476  HE1 LYS A 680      46.560  58.040  63.440  1.00  0.00           H
ATOM   1477  HE2 LYS A 680      47.120  58.570  65.170  1.00  0.00           H
ATOM   1478  NZ  LYS A 680      47.790  59.720  63.560  1.00  0.00           N
ATOM   1479  HZ1 LYS A 680      47.980  60.530  64.170  1.00  0.00           H
ATOM   1480  HZ2 LYS A 680      47.320  59.940  62.660  1.00  0.00           H
ATOM   1481  HZ3 LYS A 680      48.650  59.150  63.410  1.00  0.00           H
ATOM   1482  C   LYS A 680      40.960  60.070  66.830  1.00  0.00           C
ATOM   1483  O   LYS A 680      40.930  60.600  67.940  1.00  0.00           O
ATOM   1484  N   PHE A 681      39.930  60.080  65.980  1.00  0.00           N
ATOM   1485  HN  PHE A 681      39.990  59.530  65.140  1.00  0.00           H
ATOM   1486  CA  PHE A 681      38.620  60.710  66.320  1.00  0.00           C
ATOM   1487  HA  PHE A 681      38.820  61.700  66.700  1.00  0.00           H
ATOM   1488  CB  PHE A 681      37.790  60.870  65.030  1.00  0.00           C
ATOM   1489  HB1 PHE A 681      37.740  59.870  64.550  1.00  0.00           H
ATOM   1490  HB2 PHE A 681      38.340  61.560  64.330  1.00  0.00           H
ATOM   1491  CG  PHE A 681      36.360  61.350  65.280  1.00  0.00           C
ATOM   1492  CD1 PHE A 681      35.400  60.320  65.380  1.00  0.00           C
ATOM   1493  HD1 PHE A 681      35.760  59.320  65.250  1.00  0.00           H
ATOM   1494  CE1 PHE A 681      34.080  60.570  65.700  1.00  0.00           C
ATOM   1495  HE1 PHE A 681      33.390  59.740  65.740  1.00  0.00           H
ATOM   1496  CZ  PHE A 681      33.650  61.880  65.960  1.00  0.00           C
ATOM   1497  HZ  PHE A 681      32.710  62.060  66.480  1.00  0.00           H
ATOM   1498  CD2 PHE A 681      35.990  62.640  65.510  1.00  0.00           C
ATOM   1499  HD2 PHE A 681      36.640  63.510  65.430  1.00  0.00           H
ATOM   1500  CE2 PHE A 681      34.640  62.940  65.850  1.00  0.00           C
ATOM   1501  HE2 PHE A 681      34.340  63.970  65.980  1.00  0.00           H
ATOM   1502  C   PHE A 681      37.950  59.990  67.550  1.00  0.00           C
ATOM   1503  O   PHE A 681      37.500  60.600  68.520  1.00  0.00           O
ATOM   1504  N   CYS A 682      37.850  58.650  67.400  1.00  0.00           N
ATOM   1505  HN  CYS A 682      38.090  58.260  66.520  1.00  0.00           H
ATOM   1506  CA  CYS A 682      37.170  57.830  68.440  1.00  0.00           C
ATOM   1507  HA  CYS A 682      36.150  58.180  68.590  1.00  0.00           H
ATOM   1508  CB  CYS A 682      37.120  56.350  68.060  1.00  0.00           C
ATOM   1509  HB1 CYS A 682      36.810  55.630  68.860  1.00  0.00           H
ATOM   1510  HB2 CYS A 682      38.110  55.990  67.720  1.00  0.00           H
ATOM   1511  SG  CYS A 682      35.930  55.980  66.740  1.00  0.00           S
ATOM   1512  HG1 CYS A 682      36.740  56.180  65.700  1.00  0.00           H
ATOM   1513  C   CYS A 682      37.760  57.890  69.840  1.00  0.00           C
ATOM   1514  O   CYS A 682      37.040  57.960  70.870  1.00  0.00           O
ATOM   1515  N   ARG A 683      39.090  57.990  69.860  1.00  0.00           N
ATOM   1516  HN  ARG A 683      39.480  57.890  68.950  1.00  0.00           H
ATOM   1517  CA  ARG A 683      39.740  58.270  71.090  1.00  0.00           C
ATOM   1518  HA  ARG A 683      39.400  57.600  71.870  1.00  0.00           H
ATOM   1519  CB  ARG A 683      41.160  57.890  71.000  1.00  0.00           C
ATOM   1520  HB1 ARG A 683      41.520  58.400  70.090  1.00  0.00           H
ATOM   1521  HB2 ARG A 683      41.240  56.820  70.710  1.00  0.00           H
ATOM   1522  CG  ARG A 683      42.170  58.230  72.120  1.00  0.00           C
ATOM   1523  HG1 ARG A 683      41.830  57.670  73.010  1.00  0.00           H
ATOM   1524  HG2 ARG A 683      42.260  59.330  72.280  1.00  0.00           H
ATOM   1525  CD  ARG A 683      43.610  57.630  71.900  1.00  0.00           C
ATOM   1526  HD1 ARG A 683      43.490  56.570  71.620  1.00  0.00           H
ATOM   1527  HD2 ARG A 683      44.270  57.670  72.790  1.00  0.00           H
ATOM   1528  NE  ARG A 683      44.270  58.470  70.790  1.00  0.00           N
ATOM   1529  HE  ARG A 683      43.980  59.410  70.670  1.00  0.00           H
ATOM   1530  CZ  ARG A 683      45.180  58.060  69.920  1.00  0.00           C
ATOM   1531  NH1 ARG A 683      45.540  58.920  68.970  1.00  0.00           N
ATOM   1532 HH11 ARG A 683      46.400  58.740  68.490  1.00  0.00           H
ATOM   1533 HH12 ARG A 683      45.350  59.890  68.980  1.00  0.00           H
ATOM   1534  NH2 ARG A 683      45.780  56.940  70.140  1.00  0.00           N
ATOM   1535 HH21 ARG A 683      45.450  56.300  70.820  1.00  0.00           H
ATOM   1536 HH22 ARG A 683      46.470  56.630  69.490  1.00  0.00           H
ATOM   1537  C   ARG A 683      39.570  59.750  71.670  1.00  0.00           C
ATOM   1538  O   ARG A 683      39.450  59.950  72.860  1.00  0.00           O
ATOM   1539  N   ASP A 684      39.530  60.780  70.800  1.00  0.00           N
ATOM   1540  HN  ASP A 684      39.470  60.680  69.810  1.00  0.00           H
ATOM   1541  CA  ASP A 684      39.210  62.130  71.240  1.00  0.00           C
ATOM   1542  HA  ASP A 684      39.800  62.370  72.120  1.00  0.00           H
ATOM   1543  CB  ASP A 684      39.440  63.190  70.090  1.00  0.00           C
ATOM   1544  HB1 ASP A 684      38.820  64.110  70.110  1.00  0.00           H
ATOM   1545  HB2 ASP A 684      39.180  62.670  69.140  1.00  0.00           H
ATOM   1546  CG  ASP A 684      40.860  63.740  70.030  1.00  0.00           C
ATOM   1547  OD1 ASP A 684      41.140  64.530  69.120  1.00  0.00           O
ATOM   1548  OD2 ASP A 684      41.700  63.420  70.930  1.00  0.00           O
ATOM   1549  C   ASP A 684      37.870  62.300  71.810  1.00  0.00           C
ATOM   1550  O   ASP A 684      37.650  62.930  72.840  1.00  0.00           O
ATOM   1551  N   TYR A 685      36.890  61.750  71.150  1.00  0.00           N
ATOM   1552  HN  TYR A 685      37.100  61.280  70.300  1.00  0.00           H
ATOM   1553  CA  TYR A 685      35.540  61.980  71.520  1.00  0.00           C
ATOM   1554  HA  TYR A 685      35.380  62.940  72.010  1.00  0.00           H
ATOM   1555  CB  TYR A 685      34.570  62.070  70.340  1.00  0.00           C
ATOM   1556  HB1 TYR A 685      33.570  61.770  70.710  1.00  0.00           H
ATOM   1557  HB2 TYR A 685      34.910  61.440  69.480  1.00  0.00           H
ATOM   1558  CG  TYR A 685      34.550  63.480  69.760  1.00  0.00           C
ATOM   1559  CD1 TYR A 685      35.650  63.860  68.970  1.00  0.00           C
ATOM   1560  HD1 TYR A 685      36.470  63.190  68.750  1.00  0.00           H
ATOM   1561  CE1 TYR A 685      35.720  65.150  68.540  1.00  0.00           C
ATOM   1562  HE1 TYR A 685      36.660  65.470  68.110  1.00  0.00           H
ATOM   1563  CZ  TYR A 685      34.670  66.030  68.850  1.00  0.00           C
ATOM   1564  OH  TYR A 685      34.740  67.430  68.540  1.00  0.00           O
ATOM   1565  HH  TYR A 685      35.580  67.500  68.080  1.00  0.00           H
ATOM   1566  CD2 TYR A 685      33.460  64.300  70.020  1.00  0.00           C
ATOM   1567  HD2 TYR A 685      32.580  63.960  70.540  1.00  0.00           H
ATOM   1568  CE2 TYR A 685      33.470  65.530  69.530  1.00  0.00           C
ATOM   1569  HE2 TYR A 685      32.670  66.250  69.630  1.00  0.00           H
ATOM   1570  C   TYR A 685      34.940  60.960  72.600  1.00  0.00           C
ATOM   1571  O   TYR A 685      33.760  61.080  72.950  1.00  0.00           O
ATOM   1572  N   GLN A 686      35.720  59.960  73.060  1.00  0.00           N
ATOM   1573  HN  GLN A 686      36.560  59.740  72.580  1.00  0.00           H
ATOM   1574  CA  GLN A 686      35.370  59.060  74.160  1.00  0.00           C
ATOM   1575  HA  GLN A 686      36.230  58.460  74.450  1.00  0.00           H
ATOM   1576  CB  GLN A 686      34.710  59.670  75.450  1.00  0.00           C
ATOM   1577  HB1 GLN A 686      34.600  58.890  76.230  1.00  0.00           H
ATOM   1578  HB2 GLN A 686      33.680  60.060  75.350  1.00  0.00           H
ATOM   1579  CG  GLN A 686      35.650  60.760  76.150  1.00  0.00           C
ATOM   1580  HG1 GLN A 686      35.310  61.030  77.180  1.00  0.00           H
ATOM   1581  HG2 GLN A 686      35.600  61.730  75.610  1.00  0.00           H
ATOM   1582  CD  GLN A 686      37.130  60.260  76.270  1.00  0.00           C
ATOM   1583  OE1 GLN A 686      37.420  59.190  76.840  1.00  0.00           O
ATOM   1584  NE2 GLN A 686      38.020  60.910  75.500  1.00  0.00           N
ATOM   1585 HE21 GLN A 686      38.980  60.620  75.530  1.00  0.00           H
ATOM   1586 HE22 GLN A 686      37.800  61.750  75.020  1.00  0.00           H
ATOM   1587  C   GLN A 686      34.460  57.960  73.620  1.00  0.00           C
ATOM   1588  O   GLN A 686      33.570  57.450  74.300  1.00  0.00           O
ATOM   1589  N   LEU A 687      34.680  57.550  72.350  1.00  0.00           N
ATOM   1590  HN  LEU A 687      35.400  58.010  71.830  1.00  0.00           H
ATOM   1591  CA  LEU A 687      33.880  56.500  71.740  1.00  0.00           C
ATOM   1592  HA  LEU A 687      32.960  56.410  72.290  1.00  0.00           H
ATOM   1593  CB  LEU A 687      33.500  56.850  70.270  1.00  0.00           C
ATOM   1594  HB1 LEU A 687      33.120  55.920  69.800  1.00  0.00           H
ATOM   1595  HB2 LEU A 687      34.470  57.100  69.800  1.00  0.00           H
ATOM   1596  CG  LEU A 687      32.590  58.110  70.090  1.00  0.00           C
ATOM   1597  HG  LEU A 687      32.850  58.940  70.780  1.00  0.00           H
ATOM   1598  CD1 LEU A 687      32.660  58.490  68.570  1.00  0.00           C
ATOM   1599 HD11 LEU A 687      32.310  57.610  67.970  1.00  0.00           H
ATOM   1600 HD12 LEU A 687      33.670  58.800  68.210  1.00  0.00           H
ATOM   1601 HD13 LEU A 687      31.900  59.240  68.270  1.00  0.00           H
ATOM   1602  CD2 LEU A 687      31.080  57.800  70.340  1.00  0.00           C
ATOM   1603 HD21 LEU A 687      30.480  58.670  70.010  1.00  0.00           H
ATOM   1604 HD22 LEU A 687      31.020  57.670  71.450  1.00  0.00           H
ATOM   1605 HD23 LEU A 687      30.720  56.910  69.780  1.00  0.00           H
ATOM   1606  C   LEU A 687      34.630  55.180  71.930  1.00  0.00           C
ATOM   1607  O   LEU A 687      35.830  55.140  71.780  1.00  0.00           O
ATOM   1608  N   SER A 688      33.950  54.080  72.180  1.00  0.00           N
ATOM   1609  HN  SER A 688      32.960  54.050  72.230  1.00  0.00           H
ATOM   1610  CA  SER A 688      34.590  52.810  72.370  1.00  0.00           C
ATOM   1611  HA  SER A 688      35.640  52.920  72.590  1.00  0.00           H
ATOM   1612  CB  SER A 688      33.840  51.890  73.330  1.00  0.00           C
ATOM   1613  HB1 SER A 688      32.790  51.760  73.000  1.00  0.00           H
ATOM   1614  HB2 SER A 688      33.770  52.360  74.330  1.00  0.00           H
ATOM   1615  OG  SER A 688      34.610  50.710  73.440  1.00  0.00           O
ATOM   1616  HG1 SER A 688      34.460  50.230  74.270  1.00  0.00           H
ATOM   1617  C   SER A 688      34.520  52.230  70.930  1.00  0.00           C
ATOM   1618  O   SER A 688      33.490  51.760  70.430  1.00  0.00           O
ATOM   1619  N   TYR A 689      35.660  52.310  70.260  1.00  0.00           N
ATOM   1620  HN  TYR A 689      36.410  52.810  70.670  1.00  0.00           H
ATOM   1621  CA  TYR A 689      35.850  51.980  68.830  1.00  0.00           C
ATOM   1622  HA  TYR A 689      35.160  52.650  68.340  1.00  0.00           H
ATOM   1623  CB  TYR A 689      37.380  52.420  68.460  1.00  0.00           C
ATOM   1624  HB1 TYR A 689      38.100  52.120  69.260  1.00  0.00           H
ATOM   1625  HB2 TYR A 689      37.490  53.510  68.570  1.00  0.00           H
ATOM   1626  CG  TYR A 689      37.900  52.070  67.000  1.00  0.00           C
ATOM   1627  CD1 TYR A 689      38.500  50.820  66.730  1.00  0.00           C
ATOM   1628  HD1 TYR A 689      38.700  50.040  67.450  1.00  0.00           H
ATOM   1629  CE1 TYR A 689      38.950  50.510  65.440  1.00  0.00           C
ATOM   1630  HE1 TYR A 689      39.440  49.560  65.240  1.00  0.00           H
ATOM   1631  CZ  TYR A 689      38.850  51.500  64.410  1.00  0.00           C
ATOM   1632  OH  TYR A 689      39.550  51.430  63.210  1.00  0.00           O
ATOM   1633  HH  TYR A 689      39.570  50.520  62.870  1.00  0.00           H
ATOM   1634  CD2 TYR A 689      37.750  53.010  65.930  1.00  0.00           C
ATOM   1635  HD2 TYR A 689      37.200  53.900  66.140  1.00  0.00           H
ATOM   1636  CE2 TYR A 689      38.230  52.680  64.660  1.00  0.00           C
ATOM   1637  HE2 TYR A 689      38.270  53.410  63.870  1.00  0.00           H
ATOM   1638  C   TYR A 689      35.530  50.510  68.380  1.00  0.00           C
ATOM   1639  O   TYR A 689      34.930  50.320  67.300  1.00  0.00           O
ATOM   1640  N   LEU A 690      35.950  49.460  69.070  1.00  0.00           N
ATOM   1641  HN  LEU A 690      36.480  49.680  69.890  1.00  0.00           H
ATOM   1642  CA  LEU A 690      35.950  48.110  68.610  1.00  0.00           C
ATOM   1643  HA  LEU A 690      36.620  48.170  67.760  1.00  0.00           H
ATOM   1644  CB  LEU A 690      36.660  47.260  69.640  1.00  0.00           C
ATOM   1645  HB1 LEU A 690      36.040  47.140  70.550  1.00  0.00           H
ATOM   1646  HB2 LEU A 690      37.550  47.790  70.050  1.00  0.00           H
ATOM   1647  CG  LEU A 690      37.110  45.870  69.190  1.00  0.00           C
ATOM   1648  HG  LEU A 690      36.460  45.540  68.360  1.00  0.00           H
ATOM   1649  CD1 LEU A 690      38.550  45.900  68.740  1.00  0.00           C
ATOM   1650 HD11 LEU A 690      38.910  44.880  68.530  1.00  0.00           H
ATOM   1651 HD12 LEU A 690      39.260  46.190  69.550  1.00  0.00           H
ATOM   1652 HD13 LEU A 690      38.650  46.620  67.900  1.00  0.00           H
ATOM   1653  CD2 LEU A 690      36.940  44.870  70.290  1.00  0.00           C
ATOM   1654 HD21 LEU A 690      36.930  43.860  69.840  1.00  0.00           H
ATOM   1655 HD22 LEU A 690      36.000  44.890  70.880  1.00  0.00           H
ATOM   1656 HD23 LEU A 690      37.780  44.840  71.020  1.00  0.00           H
ATOM   1657  C   LEU A 690      34.560  47.500  68.130  1.00  0.00           C
ATOM   1658  O   LEU A 690      34.330  47.110  66.970  1.00  0.00           O
ATOM   1659  N   SER A 691      33.570  47.740  69.040  1.00  0.00           N
ATOM   1660  HN  SER A 691      33.850  48.210  69.870  1.00  0.00           H
ATOM   1661  CA  SER A 691      32.160  47.500  68.690  1.00  0.00           C
ATOM   1662  HA  SER A 691      32.130  46.530  68.210  1.00  0.00           H
ATOM   1663  CB  SER A 691      31.140  47.600  69.930  1.00  0.00           C
ATOM   1664  HB1 SER A 691      31.190  46.800  70.690  1.00  0.00           H
ATOM   1665  HB2 SER A 691      30.140  47.510  69.450  1.00  0.00           H
ATOM   1666  OG  SER A 691      31.210  48.850  70.560  1.00  0.00           O
ATOM   1667  HG1 SER A 691      32.050  48.840  71.030  1.00  0.00           H
ATOM   1668  C   SER A 691      31.610  48.520  67.650  1.00  0.00           C
ATOM   1669  O   SER A 691      30.900  48.190  66.750  1.00  0.00           O
ATOM   1670  N   LEU A 692      32.000  49.780  67.730  1.00  0.00           N
ATOM   1671  HN  LEU A 692      32.620  49.980  68.490  1.00  0.00           H
ATOM   1672  CA  LEU A 692      31.600  50.840  66.850  1.00  0.00           C
ATOM   1673  HA  LEU A 692      30.530  50.770  66.880  1.00  0.00           H
ATOM   1674  CB  LEU A 692      32.090  52.220  67.500  1.00  0.00           C
ATOM   1675  HB1 LEU A 692      33.170  52.110  67.680  1.00  0.00           H
ATOM   1676  HB2 LEU A 692      31.560  52.250  68.480  1.00  0.00           H
ATOM   1677  CG  LEU A 692      31.690  53.440  66.710  1.00  0.00           C
ATOM   1678  HG  LEU A 692      32.390  53.480  65.850  1.00  0.00           H
ATOM   1679  CD1 LEU A 692      30.170  53.500  66.280  1.00  0.00           C
ATOM   1680 HD11 LEU A 692      29.650  53.370  67.260  1.00  0.00           H
ATOM   1681 HD12 LEU A 692      29.930  52.740  65.500  1.00  0.00           H
ATOM   1682 HD13 LEU A 692      29.960  54.530  65.920  1.00  0.00           H
ATOM   1683  CD2 LEU A 692      32.010  54.650  67.560  1.00  0.00           C
ATOM   1684 HD21 LEU A 692      31.850  55.620  67.060  1.00  0.00           H
ATOM   1685 HD22 LEU A 692      33.110  54.540  67.690  1.00  0.00           H
ATOM   1686 HD23 LEU A 692      31.410  54.660  68.490  1.00  0.00           H
ATOM   1687  C   LEU A 692      32.030  50.680  65.400  1.00  0.00           C
ATOM   1688  O   LEU A 692      31.260  50.690  64.440  1.00  0.00           O
ATOM   1689  N   ARG A 693      33.290  50.300  65.190  1.00  0.00           N
ATOM   1690  HN  ARG A 693      33.870  50.400  65.990  1.00  0.00           H
ATOM   1691  CA  ARG A 693      33.910  49.970  63.950  1.00  0.00           C
ATOM   1692  HA  ARG A 693      33.730  50.830  63.310  1.00  0.00           H
ATOM   1693  CB  ARG A 693      35.480  49.920  64.060  1.00  0.00           C
ATOM   1694  HB1 ARG A 693      35.810  49.270  64.910  1.00  0.00           H
ATOM   1695  HB2 ARG A 693      35.920  50.920  64.250  1.00  0.00           H
ATOM   1696  CG  ARG A 693      36.380  49.310  62.890  1.00  0.00           C
ATOM   1697  HG1 ARG A 693      37.350  49.800  63.080  1.00  0.00           H
ATOM   1698  HG2 ARG A 693      35.960  49.750  61.950  1.00  0.00           H
ATOM   1699  CD  ARG A 693      36.430  47.820  62.690  1.00  0.00           C
ATOM   1700  HD1 ARG A 693      35.520  47.610  62.110  1.00  0.00           H
ATOM   1701  HD2 ARG A 693      36.420  47.230  63.630  1.00  0.00           H
ATOM   1702  NE  ARG A 693      37.640  47.460  61.880  1.00  0.00           N
ATOM   1703  HE  ARG A 693      38.250  48.170  61.520  1.00  0.00           H
ATOM   1704  CZ  ARG A 693      37.740  46.330  61.130  1.00  0.00           C
ATOM   1705  NH1 ARG A 693      37.300  45.180  61.530  1.00  0.00           N
ATOM   1706 HH11 ARG A 693      36.680  45.150  62.320  1.00  0.00           H
ATOM   1707 HH12 ARG A 693      37.720  44.380  61.120  1.00  0.00           H
ATOM   1708  NH2 ARG A 693      38.610  46.310  60.130  1.00  0.00           N
ATOM   1709 HH21 ARG A 693      39.120  47.140  59.910  1.00  0.00           H
ATOM   1710 HH22 ARG A 693      38.600  45.570  59.450  1.00  0.00           H
ATOM   1711  C   ARG A 693      33.260  48.750  63.190  1.00  0.00           C
ATOM   1712  O   ARG A 693      33.150  48.630  62.010  1.00  0.00           O
ATOM   1713  N   THR A 694      32.890  47.800  64.050  1.00  0.00           N
ATOM   1714  HN  THR A 694      32.980  47.920  65.030  1.00  0.00           H
ATOM   1715  CA  THR A 694      32.070  46.640  63.720  1.00  0.00           C
ATOM   1716  HA  THR A 694      32.600  46.090  62.950  1.00  0.00           H
ATOM   1717  CB  THR A 694      31.940  45.770  64.960  1.00  0.00           C
ATOM   1718  HB  THR A 694      31.610  46.350  65.860  1.00  0.00           H
ATOM   1719  OG1 THR A 694      33.180  45.280  65.350  1.00  0.00           O
ATOM   1720  HG1 THR A 694      33.640  45.980  65.830  1.00  0.00           H
ATOM   1721  CG2 THR A 694      31.100  44.490  64.650  1.00  0.00           C
ATOM   1722 HG21 THR A 694      31.500  43.980  63.750  1.00  0.00           H
ATOM   1723 HG22 THR A 694      30.020  44.620  64.460  1.00  0.00           H
ATOM   1724 HG23 THR A 694      31.150  43.790  65.510  1.00  0.00           H
ATOM   1725  C   THR A 694      30.710  47.000  63.100  1.00  0.00           C
ATOM   1726  O   THR A 694      30.300  46.540  62.020  1.00  0.00           O
ATOM   1727  N   SER A 695      29.960  48.000  63.750  1.00  0.00           N
ATOM   1728  HN  SER A 695      30.440  48.420  64.510  1.00  0.00           H
ATOM   1729  CA  SER A 695      28.700  48.540  63.330  1.00  0.00           C
ATOM   1730  HA  SER A 695      27.880  47.870  63.150  1.00  0.00           H
ATOM   1731  CB  SER A 695      28.150  49.720  64.300  1.00  0.00           C
ATOM   1732  HB1 SER A 695      28.710  50.670  64.380  1.00  0.00           H
ATOM   1733  HB2 SER A 695      28.140  49.230  65.300  1.00  0.00           H
ATOM   1734  OG  SER A 695      26.830  50.020  63.900  1.00  0.00           O
ATOM   1735  HG1 SER A 695      26.480  50.560  64.600  1.00  0.00           H
ATOM   1736  C   SER A 695      29.050  49.140  62.000  1.00  0.00           C
ATOM   1737  O   SER A 695      28.310  48.880  61.000  1.00  0.00           O
ATOM   1738  N   ILE A 696      30.060  50.010  61.900  1.00  0.00           N
ATOM   1739  HN  ILE A 696      30.610  50.220  62.710  1.00  0.00           H
ATOM   1740  CA  ILE A 696      30.500  50.600  60.630  1.00  0.00           C
ATOM   1741  HA  ILE A 696      29.730  51.290  60.310  1.00  0.00           H
ATOM   1742  CB  ILE A 696      31.700  51.490  60.890  1.00  0.00           C
ATOM   1743  HB  ILE A 696      32.550  51.040  61.450  1.00  0.00           H
ATOM   1744  CG2 ILE A 696      32.330  51.940  59.520  1.00  0.00           C
ATOM   1745 HG21 ILE A 696      31.490  52.370  58.940  1.00  0.00           H
ATOM   1746 HG22 ILE A 696      32.840  51.120  58.970  1.00  0.00           H
ATOM   1747 HG23 ILE A 696      33.080  52.760  59.580  1.00  0.00           H
ATOM   1748  CG1 ILE A 696      31.200  52.800  61.610  1.00  0.00           C
ATOM   1749 HG11 ILE A 696      30.340  52.570  62.280  1.00  0.00           H
ATOM   1750 HG12 ILE A 696      30.850  53.420  60.760  1.00  0.00           H
ATOM   1751  CD  ILE A 696      32.190  53.700  62.260  1.00  0.00           C
ATOM   1752  HD1 ILE A 696      32.620  53.190  63.140  1.00  0.00           H
ATOM   1753  HD2 ILE A 696      31.750  54.650  62.650  1.00  0.00           H
ATOM   1754  HD3 ILE A 696      32.950  53.930  61.490  1.00  0.00           H
ATOM   1755  C   ILE A 696      30.850  49.650  59.520  1.00  0.00           C
ATOM   1756  O   ILE A 696      30.410  49.910  58.390  1.00  0.00           O
ATOM   1757  N   GLY A 697      31.540  48.490  59.740  1.00  0.00           N
ATOM   1758  HN  GLY A 697      31.990  48.260  60.590  1.00  0.00           H
ATOM   1759  CA  GLY A 697      31.740  47.530  58.600  1.00  0.00           C
ATOM   1760  HA1 GLY A 697      32.350  46.740  59.010  1.00  0.00           H
ATOM   1761  HA2 GLY A 697      32.150  47.940  57.690  1.00  0.00           H
ATOM   1762  C   GLY A 697      30.520  46.740  58.290  1.00  0.00           C
ATOM   1763  O   GLY A 697      30.380  46.370  57.170  1.00  0.00           O
ATOM   1764  N   LEU A 698      29.630  46.370  59.330  1.00  0.00           N
ATOM   1765  HN  LEU A 698      29.780  46.480  60.320  1.00  0.00           H
ATOM   1766  CA  LEU A 698      28.280  45.900  59.010  1.00  0.00           C
ATOM   1767  HA  LEU A 698      28.350  44.970  58.450  1.00  0.00           H
ATOM   1768  CB  LEU A 698      27.530  45.600  60.360  1.00  0.00           C
ATOM   1769  HB1 LEU A 698      26.450  45.650  60.120  1.00  0.00           H
ATOM   1770  HB2 LEU A 698      27.680  46.440  61.060  1.00  0.00           H
ATOM   1771  CG  LEU A 698      28.030  44.370  61.100  1.00  0.00           C
ATOM   1772  HG  LEU A 698      29.140  44.380  61.190  1.00  0.00           H
ATOM   1773  CD1 LEU A 698      27.510  44.290  62.590  1.00  0.00           C
ATOM   1774 HD11 LEU A 698      28.050  43.480  63.120  1.00  0.00           H
ATOM   1775 HD12 LEU A 698      26.420  44.080  62.570  1.00  0.00           H
ATOM   1776 HD13 LEU A 698      27.680  45.240  63.140  1.00  0.00           H
ATOM   1777  CD2 LEU A 698      27.880  43.050  60.360  1.00  0.00           C
ATOM   1778 HD21 LEU A 698      28.220  42.170  60.970  1.00  0.00           H
ATOM   1779 HD22 LEU A 698      28.430  43.050  59.400  1.00  0.00           H
ATOM   1780 HD23 LEU A 698      26.860  42.690  60.100  1.00  0.00           H
ATOM   1781  C   LEU A 698      27.420  46.880  58.180  1.00  0.00           C
ATOM   1782  O   LEU A 698      26.830  46.460  57.220  1.00  0.00           O
ATOM   1783  N   TRP A 699      27.400  48.240  58.460  1.00  0.00           N
ATOM   1784  HN  TRP A 699      27.890  48.570  59.250  1.00  0.00           H
ATOM   1785  CA  TRP A 699      26.780  49.200  57.590  1.00  0.00           C
ATOM   1786  HA  TRP A 699      25.810  48.810  57.340  1.00  0.00           H
ATOM   1787  CB  TRP A 699      26.790  50.620  58.190  1.00  0.00           C
ATOM   1788  HB1 TRP A 699      26.460  51.300  57.390  1.00  0.00           H
ATOM   1789  HB2 TRP A 699      27.820  50.880  58.510  1.00  0.00           H
ATOM   1790  CG  TRP A 699      25.720  50.800  59.290  1.00  0.00           C
ATOM   1791  CD1 TRP A 699      25.910  51.030  60.590  1.00  0.00           C
ATOM   1792  HD1 TRP A 699      26.800  51.020  61.190  1.00  0.00           H
ATOM   1793  NE1 TRP A 699      24.600  51.230  61.130  1.00  0.00           N
ATOM   1794  HE1 TRP A 699      24.500  51.920  61.820  1.00  0.00           H
ATOM   1795  CE2 TRP A 699      23.650  51.180  60.250  1.00  0.00           C
ATOM   1796  CD2 TRP A 699      24.330  50.930  59.040  1.00  0.00           C
ATOM   1797  CE3 TRP A 699      23.570  50.850  57.770  1.00  0.00           C
ATOM   1798  HE3 TRP A 699      24.100  50.500  56.900  1.00  0.00           H
ATOM   1799  CZ3 TRP A 699      22.190  51.080  57.930  1.00  0.00           C
ATOM   1800  HZ3 TRP A 699      21.660  51.080  56.990  1.00  0.00           H
ATOM   1801  CZ2 TRP A 699      22.270  51.380  60.340  1.00  0.00           C
ATOM   1802  HZ2 TRP A 699      21.850  51.960  61.140  1.00  0.00           H
ATOM   1803  CH2 TRP A 699      21.580  51.310  59.170  1.00  0.00           C
ATOM   1804  HH2 TRP A 699      20.520  51.500  59.240  1.00  0.00           H
ATOM   1805  C   TRP A 699      27.430  49.200  56.150  1.00  0.00           C
ATOM   1806  O   TRP A 699      26.750  49.230  55.130  1.00  0.00           O
ATOM   1807  N   THR A 700      28.760  49.150  56.090  1.00  0.00           N
ATOM   1808  HN  THR A 700      29.350  49.130  56.900  1.00  0.00           H
ATOM   1809  CA  THR A 700      29.470  49.090  54.820  1.00  0.00           C
ATOM   1810  HA  THR A 700      29.220  50.010  54.310  1.00  0.00           H
ATOM   1811  CB  THR A 700      30.970  49.110  55.150  1.00  0.00           C
ATOM   1812  HB  THR A 700      31.320  48.170  55.630  1.00  0.00           H
ATOM   1813  OG1 THR A 700      31.340  50.250  55.940  1.00  0.00           O
ATOM   1814  HG1 THR A 700      31.130  49.950  56.840  1.00  0.00           H
ATOM   1815  CG2 THR A 700      31.660  49.230  53.820  1.00  0.00           C
ATOM   1816 HG21 THR A 700      32.740  49.490  53.880  1.00  0.00           H
ATOM   1817 HG22 THR A 700      31.200  49.880  53.050  1.00  0.00           H
ATOM   1818 HG23 THR A 700      31.790  48.220  53.360  1.00  0.00           H
ATOM   1819  C   THR A 700      29.130  47.890  53.940  1.00  0.00           C
ATOM   1820  O   THR A 700      28.890  47.900  52.740  1.00  0.00           O
ATOM   1821  N   SER A 701      29.100  46.670  54.580  1.00  0.00           N
ATOM   1822  HN  SER A 701      29.340  46.630  55.550  1.00  0.00           H
ATOM   1823  CA  SER A 701      28.740  45.440  53.870  1.00  0.00           C
ATOM   1824  HA  SER A 701      29.450  45.230  53.100  1.00  0.00           H
ATOM   1825  CB  SER A 701      28.710  44.320  54.990  1.00  0.00           C
ATOM   1826  HB1 SER A 701      28.110  44.630  55.880  1.00  0.00           H
ATOM   1827  HB2 SER A 701      29.760  44.250  55.330  1.00  0.00           H
ATOM   1828  OG  SER A 701      28.290  43.070  54.430  1.00  0.00           O
ATOM   1829  HG1 SER A 701      28.970  42.720  53.860  1.00  0.00           H
ATOM   1830  C   SER A 701      27.360  45.490  53.160  1.00  0.00           C
ATOM   1831  O   SER A 701      27.350  45.130  52.010  1.00  0.00           O
ATOM   1832  N   PHE A 702      26.370  45.960  53.830  1.00  0.00           N
ATOM   1833  HN  PHE A 702      26.480  46.260  54.770  1.00  0.00           H
ATOM   1834  CA  PHE A 702      24.940  46.100  53.290  1.00  0.00           C
ATOM   1835  HA  PHE A 702      24.580  45.160  52.890  1.00  0.00           H
ATOM   1836  CB  PHE A 702      24.090  46.420  54.540  1.00  0.00           C
ATOM   1837  HB1 PHE A 702      24.710  47.200  55.030  1.00  0.00           H
ATOM   1838  HB2 PHE A 702      24.000  45.590  55.270  1.00  0.00           H
ATOM   1839  CG  PHE A 702      22.740  46.950  54.270  1.00  0.00           C
ATOM   1840  CD1 PHE A 702      22.330  48.300  54.500  1.00  0.00           C
ATOM   1841  HD1 PHE A 702      23.020  49.040  54.900  1.00  0.00           H
ATOM   1842  CE1 PHE A 702      21.030  48.730  54.180  1.00  0.00           C
ATOM   1843  HE1 PHE A 702      20.800  49.760  54.350  1.00  0.00           H
ATOM   1844  CZ  PHE A 702      20.070  47.850  53.640  1.00  0.00           C
ATOM   1845  HZ  PHE A 702      19.080  48.180  53.370  1.00  0.00           H
ATOM   1846  CD2 PHE A 702      21.740  45.980  53.800  1.00  0.00           C
ATOM   1847  HD2 PHE A 702      21.990  44.940  53.690  1.00  0.00           H
ATOM   1848  CE2 PHE A 702      20.490  46.530  53.450  1.00  0.00           C
ATOM   1849  HE2 PHE A 702      19.710  45.850  53.140  1.00  0.00           H
ATOM   1850  C   PHE A 702      24.890  47.110  52.150  1.00  0.00           C
ATOM   1851  O   PHE A 702      24.180  46.830  51.190  1.00  0.00           O
ATOM   1852  N   LEU A 703      25.590  48.280  52.210  1.00  0.00           N
ATOM   1853  HN  LEU A 703      26.090  48.470  53.060  1.00  0.00           H
ATOM   1854  CA  LEU A 703      25.530  49.370  51.270  1.00  0.00           C
ATOM   1855  HA  LEU A 703      24.520  49.580  50.970  1.00  0.00           H
ATOM   1856  CB  LEU A 703      26.200  50.650  51.710  1.00  0.00           C
ATOM   1857  HB1 LEU A 703      26.300  51.420  50.910  1.00  0.00           H
ATOM   1858  HB2 LEU A 703      27.240  50.300  51.890  1.00  0.00           H
ATOM   1859  CG  LEU A 703      25.550  51.270  52.960  1.00  0.00           C
ATOM   1860  HG  LEU A 703      25.470  50.390  53.630  1.00  0.00           H
ATOM   1861  CD1 LEU A 703      26.430  52.370  53.570  1.00  0.00           C
ATOM   1862 HD11 LEU A 703      27.290  51.880  54.060  1.00  0.00           H
ATOM   1863 HD12 LEU A 703      25.940  52.840  54.450  1.00  0.00           H
ATOM   1864 HD13 LEU A 703      26.700  53.200  52.890  1.00  0.00           H
ATOM   1865  CD2 LEU A 703      24.150  51.800  52.700  1.00  0.00           C
ATOM   1866 HD21 LEU A 703      23.580  51.940  53.630  1.00  0.00           H
ATOM   1867 HD22 LEU A 703      23.450  51.080  52.210  1.00  0.00           H
ATOM   1868 HD23 LEU A 703      24.220  52.730  52.090  1.00  0.00           H
ATOM   1869  C   LEU A 703      26.280  49.030  50.000  1.00  0.00           C
ATOM   1870  O   LEU A 703      25.840  49.470  48.950  1.00  0.00           O
ATOM   1871  N   CYS A 704      27.300  48.050  50.100  1.00  0.00           N
ATOM   1872  HN  CYS A 704      27.830  47.880  50.930  1.00  0.00           H
ATOM   1873  CA  CYS A 704      27.700  47.320  48.900  1.00  0.00           C
ATOM   1874  HA  CYS A 704      27.860  48.080  48.150  1.00  0.00           H
ATOM   1875  CB  CYS A 704      28.930  46.300  49.020  1.00  0.00           C
ATOM   1876  HB1 CYS A 704      29.060  45.740  48.080  1.00  0.00           H
ATOM   1877  HB2 CYS A 704      28.630  45.610  49.850  1.00  0.00           H
ATOM   1878  SG  CYS A 704      30.550  46.950  49.490  1.00  0.00           S
ATOM   1879  HG1 CYS A 704      30.010  47.400  50.610  1.00  0.00           H
ATOM   1880  C   CYS A 704      26.590  46.560  48.230  1.00  0.00           C
ATOM   1881  O   CYS A 704      26.460  46.500  47.020  1.00  0.00           O
ATOM   1882  N   ILE A 705      25.890  45.710  49.030  1.00  0.00           N
ATOM   1883  HN  ILE A 705      26.010  45.680  50.020  1.00  0.00           H
ATOM   1884  CA  ILE A 705      24.870  44.780  48.630  1.00  0.00           C
ATOM   1885  HA  ILE A 705      25.280  44.300  47.750  1.00  0.00           H
ATOM   1886  CB  ILE A 705      24.290  43.820  49.760  1.00  0.00           C
ATOM   1887  HB  ILE A 705      24.080  44.550  50.570  1.00  0.00           H
ATOM   1888  CG2 ILE A 705      22.960  43.080  49.460  1.00  0.00           C
ATOM   1889 HG21 ILE A 705      22.800  42.160  50.050  1.00  0.00           H
ATOM   1890 HG22 ILE A 705      22.970  42.750  48.410  1.00  0.00           H
ATOM   1891 HG23 ILE A 705      22.210  43.880  49.650  1.00  0.00           H
ATOM   1892  CG1 ILE A 705      25.420  42.870  50.270  1.00  0.00           C
ATOM   1893 HG11 ILE A 705      26.430  43.320  50.270  1.00  0.00           H
ATOM   1894 HG12 ILE A 705      25.460  41.970  49.610  1.00  0.00           H
ATOM   1895  CD  ILE A 705      25.210  42.330  51.660  1.00  0.00           C
ATOM   1896  HD1 ILE A 705      24.430  41.540  51.770  1.00  0.00           H
ATOM   1897  HD2 ILE A 705      24.990  43.250  52.270  1.00  0.00           H
ATOM   1898  HD3 ILE A 705      26.160  41.930  52.040  1.00  0.00           H
ATOM   1899  C   ILE A 705      23.660  45.480  48.010  1.00  0.00           C
ATOM   1900  O   ILE A 705      23.150  45.100  46.930  1.00  0.00           O
ATOM   1901  N   VAL A 706      23.320  46.570  48.650  1.00  0.00           N
ATOM   1902  HN  VAL A 706      23.690  46.860  49.530  1.00  0.00           H
ATOM   1903  CA  VAL A 706      22.400  47.530  48.060  1.00  0.00           C
ATOM   1904  HA  VAL A 706      21.440  47.060  47.840  1.00  0.00           H
ATOM   1905  CB  VAL A 706      22.240  48.710  49.130  1.00  0.00           C
ATOM   1906  HB  VAL A 706      23.240  49.040  49.450  1.00  0.00           H
ATOM   1907  CG1 VAL A 706      21.330  49.790  48.590  1.00  0.00           C
ATOM   1908 HG11 VAL A 706      20.640  50.240  49.350  1.00  0.00           H
ATOM   1909 HG12 VAL A 706      20.660  49.210  47.920  1.00  0.00           H
ATOM   1910 HG13 VAL A 706      21.900  50.590  48.080  1.00  0.00           H
ATOM   1911  CG2 VAL A 706      21.510  48.090  50.360  1.00  0.00           C
ATOM   1912 HG21 VAL A 706      21.610  48.890  51.130  1.00  0.00           H
ATOM   1913 HG22 VAL A 706      21.950  47.130  50.680  1.00  0.00           H
ATOM   1914 HG23 VAL A 706      20.410  47.900  50.350  1.00  0.00           H
ATOM   1915  C   VAL A 706      22.790  48.180  46.750  1.00  0.00           C
ATOM   1916  O   VAL A 706      21.950  48.240  45.850  1.00  0.00           O
ATOM   1917  N   LEU A 707      23.950  48.680  46.630  1.00  0.00           N
ATOM   1918  HN  LEU A 707      24.600  48.610  47.390  1.00  0.00           H
ATOM   1919  CA  LEU A 707      24.540  49.290  45.410  1.00  0.00           C
ATOM   1920  HA  LEU A 707      23.920  50.130  45.120  1.00  0.00           H
ATOM   1921  CB  LEU A 707      25.940  49.880  45.740  1.00  0.00           C
ATOM   1922  HB1 LEU A 707      26.470  49.030  46.230  1.00  0.00           H
ATOM   1923  HB2 LEU A 707      25.790  50.690  46.480  1.00  0.00           H
ATOM   1924  CG  LEU A 707      26.720  50.350  44.530  1.00  0.00           C
ATOM   1925  HG  LEU A 707      26.820  49.560  43.740  1.00  0.00           H
ATOM   1926  CD1 LEU A 707      26.080  51.490  43.770  1.00  0.00           C
ATOM   1927 HD11 LEU A 707      25.100  51.230  43.320  1.00  0.00           H
ATOM   1928 HD12 LEU A 707      26.740  51.640  42.870  1.00  0.00           H
ATOM   1929 HD13 LEU A 707      26.040  52.440  44.330  1.00  0.00           H
ATOM   1930  CD2 LEU A 707      28.150  50.650  44.970  1.00  0.00           C
ATOM   1931 HD21 LEU A 707      28.730  49.860  45.480  1.00  0.00           H
ATOM   1932 HD22 LEU A 707      28.220  51.490  45.700  1.00  0.00           H
ATOM   1933 HD23 LEU A 707      28.670  51.000  44.050  1.00  0.00           H
ATOM   1934  C   LEU A 707      24.580  48.250  44.330  1.00  0.00           C
ATOM   1935  O   LEU A 707      24.270  48.610  43.200  1.00  0.00           O
ATOM   1936  N   VAL A 708      24.970  46.960  44.620  1.00  0.00           N
ATOM   1937  HN  VAL A 708      25.040  46.660  45.560  1.00  0.00           H
ATOM   1938  CA  VAL A 708      24.930  45.940  43.580  1.00  0.00           C
ATOM   1939  HA  VAL A 708      25.280  46.260  42.610  1.00  0.00           H
ATOM   1940  CB  VAL A 708      25.820  44.750  43.980  1.00  0.00           C
ATOM   1941  HB  VAL A 708      25.480  44.370  44.970  1.00  0.00           H
ATOM   1942  CG1 VAL A 708      25.560  43.550  42.980  1.00  0.00           C
ATOM   1943 HG11 VAL A 708      25.410  43.990  41.970  1.00  0.00           H
ATOM   1944 HG12 VAL A 708      24.670  43.030  43.380  1.00  0.00           H
ATOM   1945 HG13 VAL A 708      26.410  42.840  43.010  1.00  0.00           H
ATOM   1946  CG2 VAL A 708      27.290  45.220  44.060  1.00  0.00           C
ATOM   1947 HG21 VAL A 708      27.580  45.840  43.190  1.00  0.00           H
ATOM   1948 HG22 VAL A 708      28.060  44.460  44.280  1.00  0.00           H
ATOM   1949 HG23 VAL A 708      27.300  46.000  44.870  1.00  0.00           H
ATOM   1950  C   VAL A 708      23.480  45.530  43.250  1.00  0.00           C
ATOM   1951  O   VAL A 708      23.090  45.370  42.110  1.00  0.00           O
ATOM   1952  N   ALA A 709      22.630  45.500  44.250  1.00  0.00           N
ATOM   1953  HN  ALA A 709      22.880  45.660  45.200  1.00  0.00           H
ATOM   1954  CA  ALA A 709      21.210  45.210  44.020  1.00  0.00           C
ATOM   1955  HA  ALA A 709      21.160  44.300  43.440  1.00  0.00           H
ATOM   1956  CB  ALA A 709      20.550  44.960  45.410  1.00  0.00           C
ATOM   1957  HB1 ALA A 709      19.540  44.520  45.280  1.00  0.00           H
ATOM   1958  HB2 ALA A 709      20.370  45.960  45.860  1.00  0.00           H
ATOM   1959  HB3 ALA A 709      21.140  44.330  46.090  1.00  0.00           H
ATOM   1960  C   ALA A 709      20.410  46.190  43.210  1.00  0.00           C
ATOM   1961  O   ALA A 709      19.520  45.790  42.480  1.00  0.00           O
ATOM   1962  N   THR A 710      20.640  47.480  43.420  1.00  0.00           N
ATOM   1963  HN  THR A 710      21.340  47.900  43.990  1.00  0.00           H
ATOM   1964  CA  THR A 710      19.870  48.520  42.800  1.00  0.00           C
ATOM   1965  HA  THR A 710      19.030  48.090  42.280  1.00  0.00           H
ATOM   1966  CB  THR A 710      19.340  49.610  43.750  1.00  0.00           C
ATOM   1967  HB  THR A 710      18.790  50.390  43.160  1.00  0.00           H
ATOM   1968  OG1 THR A 710      20.330  50.190  44.590  1.00  0.00           O
ATOM   1969  HG1 THR A 710      20.850  49.460  44.930  1.00  0.00           H
ATOM   1970  CG2 THR A 710      18.140  49.080  44.520  1.00  0.00           C
ATOM   1971 HG21 THR A 710      17.750  49.930  45.100  1.00  0.00           H
ATOM   1972 HG22 THR A 710      18.300  48.170  45.140  1.00  0.00           H
ATOM   1973 HG23 THR A 710      17.340  48.750  43.830  1.00  0.00           H
ATOM   1974  C   THR A 710      20.700  49.200  41.680  1.00  0.00           C
ATOM   1975  O   THR A 710      20.450  50.280  41.220  1.00  0.00           O
ATOM   1976  N   ASP A 711      21.750  48.490  41.260  1.00  0.00           N
ATOM   1977  HN  ASP A 711      21.970  47.660  41.780  1.00  0.00           H
ATOM   1978  CA  ASP A 711      22.600  48.730  40.070  1.00  0.00           C
ATOM   1979  HA  ASP A 711      23.050  47.750  39.960  1.00  0.00           H
ATOM   1980  CB  ASP A 711      21.710  49.020  38.780  1.00  0.00           C
ATOM   1981  HB1 ASP A 711      21.060  49.860  39.090  1.00  0.00           H
ATOM   1982  HB2 ASP A 711      21.030  48.190  38.520  1.00  0.00           H
ATOM   1983  CG  ASP A 711      22.430  49.260  37.510  1.00  0.00           C
ATOM   1984  OD1 ASP A 711      22.080  50.190  36.740  1.00  0.00           O
ATOM   1985  OD2 ASP A 711      23.460  48.530  37.190  1.00  0.00           O
ATOM   1986  C   ASP A 711      23.770  49.730  40.240  1.00  0.00           C
ATOM   1987  O   ASP A 711      23.540  50.910  40.430  1.00  0.00           O
ATOM   1988  N   ALA A 712      25.040  49.270  39.870  1.00  0.00           N
ATOM   1989  HN  ALA A 712      25.290  48.360  39.570  1.00  0.00           H
ATOM   1990  CA  ALA A 712      26.260  50.150  39.980  1.00  0.00           C
ATOM   1991  HA  ALA A 712      26.080  50.920  40.710  1.00  0.00           H
ATOM   1992  CB  ALA A 712      27.420  49.340  40.530  1.00  0.00           C
ATOM   1993  HB1 ALA A 712      28.360  49.920  40.640  1.00  0.00           H
ATOM   1994  HB2 ALA A 712      27.710  48.480  39.880  1.00  0.00           H
ATOM   1995  HB3 ALA A 712      27.230  48.960  41.550  1.00  0.00           H
ATOM   1996  C   ALA A 712      26.700  50.750  38.580  1.00  0.00           C
ATOM   1997  O   ALA A 712      27.720  51.380  38.430  1.00  0.00           O
ATOM   1998  N   SER A 713      25.970  50.410  37.520  1.00  0.00           N
ATOM   1999  HN  SER A 713      25.130  49.900  37.670  1.00  0.00           H
ATOM   2000  CA  SER A 713      26.390  50.660  36.170  1.00  0.00           C
ATOM   2001  HA  SER A 713      27.250  50.040  35.980  1.00  0.00           H
ATOM   2002  CB  SER A 713      25.260  50.390  35.040  1.00  0.00           C
ATOM   2003  HB1 SER A 713      25.550  50.650  34.000  1.00  0.00           H
ATOM   2004  HB2 SER A 713      24.340  50.950  35.290  1.00  0.00           H
ATOM   2005  OG  SER A 713      24.930  49.030  35.160  1.00  0.00           O
ATOM   2006  HG1 SER A 713      24.270  48.970  35.860  1.00  0.00           H
ATOM   2007  C   SER A 713      26.720  52.180  35.920  1.00  0.00           C
ATOM   2008  O   SER A 713      27.690  52.630  35.370  1.00  0.00           O
ATOM   2009  N   SER A 714      25.810  53.030  36.420  1.00  0.00           N
ATOM   2010  HN  SER A 714      25.010  52.780  36.950  1.00  0.00           H
ATOM   2011  CA  SER A 714      26.000  54.530  36.400  1.00  0.00           C
ATOM   2012  HA  SER A 714      26.130  54.850  35.370  1.00  0.00           H
ATOM   2013  CB  SER A 714      24.770  55.320  36.950  1.00  0.00           C
ATOM   2014  HB1 SER A 714      24.850  56.420  36.800  1.00  0.00           H
ATOM   2015  HB2 SER A 714      24.760  55.150  38.040  1.00  0.00           H
ATOM   2016  OG  SER A 714      23.580  54.990  36.260  1.00  0.00           O
ATOM   2017  HG1 SER A 714      23.240  54.260  36.790  1.00  0.00           H
ATOM   2018  C   SER A 714      27.190  55.160  37.110  1.00  0.00           C
ATOM   2019  O   SER A 714      27.830  56.070  36.610  1.00  0.00           O
ATOM   2020  N   LEU A 715      27.470  54.720  38.380  1.00  0.00           N
ATOM   2021  HN  LEU A 715      26.940  54.000  38.820  1.00  0.00           H
ATOM   2022  CA  LEU A 715      28.470  55.420  39.190  1.00  0.00           C
ATOM   2023  HA  LEU A 715      28.420  56.490  39.090  1.00  0.00           H
ATOM   2024  CB  LEU A 715      28.280  55.080  40.740  1.00  0.00           C
ATOM   2025  HB1 LEU A 715      28.470  53.990  40.810  1.00  0.00           H
ATOM   2026  HB2 LEU A 715      27.240  55.380  40.990  1.00  0.00           H
ATOM   2027  CG  LEU A 715      29.140  55.800  41.760  1.00  0.00           C
ATOM   2028  HG  LEU A 715      30.190  55.690  41.460  1.00  0.00           H
ATOM   2029  CD1 LEU A 715      28.840  57.290  41.660  1.00  0.00           C
ATOM   2030 HD11 LEU A 715      29.490  57.860  42.360  1.00  0.00           H
ATOM   2031 HD12 LEU A 715      27.750  57.440  41.870  1.00  0.00           H
ATOM   2032 HD13 LEU A 715      29.090  57.700  40.660  1.00  0.00           H
ATOM   2033  CD2 LEU A 715      28.870  55.180  43.150  1.00  0.00           C
ATOM   2034 HD21 LEU A 715      29.060  54.100  43.040  1.00  0.00           H
ATOM   2035 HD22 LEU A 715      27.780  55.310  43.220  1.00  0.00           H
ATOM   2036 HD23 LEU A 715      29.490  55.600  43.980  1.00  0.00           H
ATOM   2037  C   LEU A 715      29.840  54.950  38.650  1.00  0.00           C
ATOM   2038  O   LEU A 715      30.800  55.670  38.750  1.00  0.00           O
ATOM   2039  N   VAL A 716      29.980  53.830  37.940  1.00  0.00           N
ATOM   2040  HN  VAL A 716      29.130  53.340  37.810  1.00  0.00           H
ATOM   2041  CA  VAL A 716      31.100  53.370  37.090  1.00  0.00           C
ATOM   2042  HA  VAL A 716      31.970  53.360  37.740  1.00  0.00           H
ATOM   2043  CB  VAL A 716      30.810  51.870  36.680  1.00  0.00           C
ATOM   2044  HB  VAL A 716      29.750  51.820  36.340  1.00  0.00           H
ATOM   2045  CG1 VAL A 716      31.800  51.380  35.650  1.00  0.00           C
ATOM   2046 HG11 VAL A 716      32.820  51.650  35.980  1.00  0.00           H
ATOM   2047 HG12 VAL A 716      31.690  52.000  34.740  1.00  0.00           H
ATOM   2048 HG13 VAL A 716      31.770  50.300  35.370  1.00  0.00           H
ATOM   2049  CG2 VAL A 716      30.930  50.990  37.930  1.00  0.00           C
ATOM   2050 HG21 VAL A 716      31.970  51.010  38.320  1.00  0.00           H
ATOM   2051 HG22 VAL A 716      30.570  49.950  37.720  1.00  0.00           H
ATOM   2052 HG23 VAL A 716      30.170  51.260  38.690  1.00  0.00           H
ATOM   2053  C   VAL A 716      31.420  54.290  35.890  1.00  0.00           C
ATOM   2054  O   VAL A 716      32.550  54.450  35.450  1.00  0.00           O
ATOM   2055  N   CYS A 717      30.300  54.870  35.370  1.00  0.00           N
ATOM   2056  HN  CYS A 717      29.460  54.610  35.850  1.00  0.00           H
ATOM   2057  CA  CYS A 717      30.370  55.690  34.140  1.00  0.00           C
ATOM   2058  HA  CYS A 717      31.210  55.440  33.510  1.00  0.00           H
ATOM   2059  CB  CYS A 717      29.150  55.520  33.250  1.00  0.00           C
ATOM   2060  HB1 CYS A 717      29.270  56.130  32.340  1.00  0.00           H
ATOM   2061  HB2 CYS A 717      28.220  55.860  33.750  1.00  0.00           H
ATOM   2062  SG  CYS A 717      29.190  53.750  32.730  1.00  0.00           S
ATOM   2063  HG1 CYS A 717      28.120  53.360  33.410  1.00  0.00           H
ATOM   2064  C   CYS A 717      30.550  57.110  34.480  1.00  0.00           C
ATOM   2065  O   CYS A 717      30.820  57.980  33.680  1.00  0.00           O
ATOM   2066  N   TYR A 718      30.510  57.430  35.740  1.00  0.00           N
ATOM   2067  HN  TYR A 718      30.090  56.710  36.290  1.00  0.00           H
ATOM   2068  CA  TYR A 718      30.860  58.770  36.170  1.00  0.00           C
ATOM   2069  HA  TYR A 718      30.910  59.540  35.420  1.00  0.00           H
ATOM   2070  CB  TYR A 718      29.850  59.160  37.250  1.00  0.00           C
ATOM   2071  HB1 TYR A 718      30.150  60.120  37.720  1.00  0.00           H
ATOM   2072  HB2 TYR A 718      29.810  58.460  38.120  1.00  0.00           H
ATOM   2073  CG  TYR A 718      28.460  59.310  36.710  1.00  0.00           C
ATOM   2074  CD1 TYR A 718      28.200  59.730  35.370  1.00  0.00           C
ATOM   2075  HD1 TYR A 718      28.980  59.860  34.640  1.00  0.00           H
ATOM   2076  CE1 TYR A 718      26.890  60.080  35.060  1.00  0.00           C
ATOM   2077  HE1 TYR A 718      26.650  60.340  34.030  1.00  0.00           H
ATOM   2078  CZ  TYR A 718      25.800  60.030  35.930  1.00  0.00           C
ATOM   2079  OH  TYR A 718      24.470  60.410  35.490  1.00  0.00           O
ATOM   2080  HH  TYR A 718      24.670  60.920  34.700  1.00  0.00           H
ATOM   2081  CD2 TYR A 718      27.320  59.180  37.600  1.00  0.00           C
ATOM   2082  HD2 TYR A 718      27.500  58.960  38.630  1.00  0.00           H
ATOM   2083  CE2 TYR A 718      26.010  59.500  37.200  1.00  0.00           C
ATOM   2084  HE2 TYR A 718      25.210  59.360  37.910  1.00  0.00           H
ATOM   2085  C   TYR A 718      32.300  58.810  36.700  1.00  0.00           C
ATOM   2086  O   TYR A 718      32.790  59.860  37.090  1.00  0.00           O
ATOM   2087  N   ILE A 719      33.010  57.640  36.840  1.00  0.00           N
ATOM   2088  HN  ILE A 719      32.470  56.800  36.680  1.00  0.00           H
ATOM   2089  CA  ILE A 719      34.460  57.540  36.960  1.00  0.00           C
ATOM   2090  HA  ILE A 719      34.960  58.280  37.560  1.00  0.00           H
ATOM   2091  CB  ILE A 719      35.060  56.160  37.430  1.00  0.00           C
ATOM   2092  HB  ILE A 719      34.610  55.370  36.800  1.00  0.00           H
ATOM   2093  CG2 ILE A 719      36.620  56.040  37.390  1.00  0.00           C
ATOM   2094 HG21 ILE A 719      36.940  56.210  36.340  1.00  0.00           H
ATOM   2095 HG22 ILE A 719      36.950  55.070  37.830  1.00  0.00           H
ATOM   2096 HG23 ILE A 719      37.080  56.840  38.020  1.00  0.00           H
ATOM   2097  CG1 ILE A 719      34.590  55.910  38.900  1.00  0.00           C
ATOM   2098 HG11 ILE A 719      35.400  55.300  39.370  1.00  0.00           H
ATOM   2099 HG12 ILE A 719      33.620  55.360  38.860  1.00  0.00           H
ATOM   2100  CD  ILE A 719      34.370  57.180  39.740  1.00  0.00           C
ATOM   2101  HD1 ILE A 719      35.360  57.670  39.950  1.00  0.00           H
ATOM   2102  HD2 ILE A 719      33.850  56.860  40.660  1.00  0.00           H
ATOM   2103  HD3 ILE A 719      33.630  57.920  39.350  1.00  0.00           H
ATOM   2104  C   ILE A 719      34.980  57.910  35.590  1.00  0.00           C
ATOM   2105  O   ILE A 719      34.340  57.650  34.590  1.00  0.00           O
ATOM   2106  N   THR A 720      36.200  58.560  35.490  1.00  0.00           N
ATOM   2107  HN  THR A 720      36.750  58.720  36.300  1.00  0.00           H
ATOM   2108  CA  THR A 720      36.780  59.010  34.260  1.00  0.00           C
ATOM   2109  HA  THR A 720      36.430  58.360  33.480  1.00  0.00           H
ATOM   2110  CB  THR A 720      36.280  60.470  33.790  1.00  0.00           C
ATOM   2111  HB  THR A 720      35.170  60.430  33.810  1.00  0.00           H
ATOM   2112  OG1 THR A 720      36.740  60.790  32.480  1.00  0.00           O
ATOM   2113  HG1 THR A 720      36.480  60.040  31.930  1.00  0.00           H
ATOM   2114  CG2 THR A 720      36.830  61.410  34.820  1.00  0.00           C
ATOM   2115 HG21 THR A 720      36.700  62.450  34.430  1.00  0.00           H
ATOM   2116 HG22 THR A 720      37.920  61.450  34.980  1.00  0.00           H
ATOM   2117 HG23 THR A 720      36.400  61.280  35.840  1.00  0.00           H
ATOM   2118  C   THR A 720      38.250  58.880  34.390  1.00  0.00           C
ATOM   2119  O   THR A 720      38.670  58.710  35.530  1.00  0.00           O
ATOM   2120  N   ARG A 721      38.970  59.000  33.200  1.00  0.00           N
ATOM   2121  HN  ARG A 721      38.620  59.250  32.300  1.00  0.00           H
ATOM   2122  CA  ARG A 721      40.400  58.640  33.180  1.00  0.00           C
ATOM   2123  HA  ARG A 721      40.500  57.740  33.760  1.00  0.00           H
ATOM   2124  CB  ARG A 721      40.780  58.560  31.730  1.00  0.00           C
ATOM   2125  HB1 ARG A 721      41.870  58.540  31.530  1.00  0.00           H
ATOM   2126  HB2 ARG A 721      40.340  59.420  31.180  1.00  0.00           H
ATOM   2127  CG  ARG A 721      40.250  57.200  31.150  1.00  0.00           C
ATOM   2128  HG1 ARG A 721      40.350  57.050  30.060  1.00  0.00           H
ATOM   2129  HG2 ARG A 721      39.200  57.030  31.440  1.00  0.00           H
ATOM   2130  CD  ARG A 721      40.900  55.900  31.720  1.00  0.00           C
ATOM   2131  HD1 ARG A 721      40.360  55.020  31.320  1.00  0.00           H
ATOM   2132  HD2 ARG A 721      40.700  55.870  32.810  1.00  0.00           H
ATOM   2133  NE  ARG A 721      42.360  55.830  31.470  1.00  0.00           N
ATOM   2134  HE  ARG A 721      42.580  56.110  30.540  1.00  0.00           H
ATOM   2135  CZ  ARG A 721      43.320  55.720  32.390  1.00  0.00           C
ATOM   2136  NH1 ARG A 721      43.100  55.600  33.680  1.00  0.00           N
ATOM   2137 HH11 ARG A 721      42.200  55.300  33.970  1.00  0.00           H
ATOM   2138 HH12 ARG A 721      43.830  55.230  34.250  1.00  0.00           H
ATOM   2139  NH2 ARG A 721      44.500  55.880  31.850  1.00  0.00           N
ATOM   2140 HH21 ARG A 721      44.670  56.060  30.870  1.00  0.00           H
ATOM   2141 HH22 ARG A 721      45.370  55.780  32.320  1.00  0.00           H
ATOM   2142  C   ARG A 721      41.290  59.430  34.060  1.00  0.00           C
ATOM   2143  O   ARG A 721      42.040  58.920  34.850  1.00  0.00           O
ATOM   2144  N   PHE A 722      40.990  60.760  34.020  1.00  0.00           N
ATOM   2145  HN  PHE A 722      40.180  61.080  33.530  1.00  0.00           H
ATOM   2146  CA  PHE A 722      41.560  61.740  34.880  1.00  0.00           C
ATOM   2147  HA  PHE A 722      42.620  61.800  34.680  1.00  0.00           H
ATOM   2148  CB  PHE A 722      40.940  63.090  34.410  1.00  0.00           C
ATOM   2149  HB1 PHE A 722      39.890  63.150  34.790  1.00  0.00           H
ATOM   2150  HB2 PHE A 722      40.910  63.120  33.300  1.00  0.00           H
ATOM   2151  CG  PHE A 722      41.600  64.270  35.080  1.00  0.00           C
ATOM   2152  CD1 PHE A 722      41.340  64.680  36.400  1.00  0.00           C
ATOM   2153  HD1 PHE A 722      40.680  64.060  37.000  1.00  0.00           H
ATOM   2154  CE1 PHE A 722      41.840  65.810  36.900  1.00  0.00           C
ATOM   2155  HE1 PHE A 722      41.760  65.950  37.960  1.00  0.00           H
ATOM   2156  CZ  PHE A 722      42.700  66.590  36.110  1.00  0.00           C
ATOM   2157  HZ  PHE A 722      43.070  67.560  36.430  1.00  0.00           H
ATOM   2158  CD2 PHE A 722      42.380  65.070  34.260  1.00  0.00           C
ATOM   2159  HD2 PHE A 722      42.540  64.870  33.210  1.00  0.00           H
ATOM   2160  CE2 PHE A 722      43.000  66.190  34.840  1.00  0.00           C
ATOM   2161  HE2 PHE A 722      43.700  66.830  34.330  1.00  0.00           H
ATOM   2162  C   PHE A 722      41.390  61.430  36.400  1.00  0.00           C
ATOM   2163  O   PHE A 722      42.340  61.490  37.180  1.00  0.00           O
ATOM   2164  N   THR A 723      40.160  60.940  36.750  1.00  0.00           N
ATOM   2165  HN  THR A 723      39.370  60.790  36.170  1.00  0.00           H
ATOM   2166  CA  THR A 723      39.890  60.560  38.150  1.00  0.00           C
ATOM   2167  HA  THR A 723      40.030  61.410  38.820  1.00  0.00           H
ATOM   2168  CB  THR A 723      38.450  60.190  38.400  1.00  0.00           C
ATOM   2169  HB  THR A 723      38.230  59.270  37.810  1.00  0.00           H
ATOM   2170  OG1 THR A 723      37.620  61.180  37.830  1.00  0.00           O
ATOM   2171  HG1 THR A 723      36.840  61.170  38.400  1.00  0.00           H
ATOM   2172  CG2 THR A 723      38.110  59.940  39.900  1.00  0.00           C
ATOM   2173 HG21 THR A 723      38.560  58.990  40.290  1.00  0.00           H
ATOM   2174 HG22 THR A 723      37.010  59.960  40.120  1.00  0.00           H
ATOM   2175 HG23 THR A 723      38.560  60.710  40.560  1.00  0.00           H
ATOM   2176  C   THR A 723      40.690  59.360  38.550  1.00  0.00           C
ATOM   2177  O   THR A 723      41.270  59.240  39.610  1.00  0.00           O
ATOM   2178  N   GLU A 724      40.820  58.370  37.630  1.00  0.00           N
ATOM   2179  HN  GLU A 724      40.240  58.530  36.830  1.00  0.00           H
ATOM   2180  CA  GLU A 724      41.630  57.230  37.920  1.00  0.00           C
ATOM   2181  HA  GLU A 724      41.300  56.840  38.870  1.00  0.00           H
ATOM   2182  CB  GLU A 724      41.490  56.210  36.770  1.00  0.00           C
ATOM   2183  HB1 GLU A 724      42.280  55.440  36.850  1.00  0.00           H
ATOM   2184  HB2 GLU A 724      41.760  56.770  35.850  1.00  0.00           H
ATOM   2185  CG  GLU A 724      40.050  55.640  36.600  1.00  0.00           C
ATOM   2186  HG1 GLU A 724      39.330  56.440  36.340  1.00  0.00           H
ATOM   2187  HG2 GLU A 724      39.780  54.980  37.450  1.00  0.00           H
ATOM   2188  CD  GLU A 724      39.960  54.630  35.460  1.00  0.00           C
ATOM   2189  OE1 GLU A 724      41.020  54.290  34.810  1.00  0.00           O
ATOM   2190  OE2 GLU A 724      38.790  54.330  35.000  1.00  0.00           O
ATOM   2191  C   GLU A 724      43.160  57.420  37.990  1.00  0.00           C
ATOM   2192  O   GLU A 724      43.800  56.910  38.940  1.00  0.00           O
ATOM   2193  N   GLU A 725      43.760  58.300  37.160  1.00  0.00           N
ATOM   2194  HN  GLU A 725      43.290  58.830  36.450  1.00  0.00           H
ATOM   2195  CA  GLU A 725      45.170  58.610  37.260  1.00  0.00           C
ATOM   2196  HA  GLU A 725      45.760  57.710  37.300  1.00  0.00           H
ATOM   2197  CB  GLU A 725      45.650  59.590  36.140  1.00  0.00           C
ATOM   2198  HB1 GLU A 725      46.630  60.090  36.290  1.00  0.00           H
ATOM   2199  HB2 GLU A 725      44.940  60.440  36.040  1.00  0.00           H
ATOM   2200  CG  GLU A 725      45.600  58.940  34.750  1.00  0.00           C
ATOM   2201  HG1 GLU A 725      45.660  59.740  33.990  1.00  0.00           H
ATOM   2202  HG2 GLU A 725      44.630  58.460  34.520  1.00  0.00           H
ATOM   2203  CD  GLU A 725      46.760  57.880  34.580  1.00  0.00           C
ATOM   2204  OE1 GLU A 725      47.900  58.360  34.230  1.00  0.00           O
ATOM   2205  OE2 GLU A 725      46.580  56.680  34.730  1.00  0.00           O
ATOM   2206  C   GLU A 725      45.440  59.340  38.580  1.00  0.00           C
ATOM   2207  O   GLU A 725      46.410  59.040  39.270  1.00  0.00           O
ATOM   2208  N   ALA A 726      44.630  60.370  39.010  1.00  0.00           N
ATOM   2209  HN  ALA A 726      43.920  60.730  38.410  1.00  0.00           H
ATOM   2210  CA  ALA A 726      44.730  60.940  40.320  1.00  0.00           C
ATOM   2211  HA  ALA A 726      45.650  61.500  40.340  1.00  0.00           H
ATOM   2212  CB  ALA A 726      43.710  62.150  40.410  1.00  0.00           C
ATOM   2213  HB1 ALA A 726      43.950  62.900  39.630  1.00  0.00           H
ATOM   2214  HB2 ALA A 726      43.750  62.610  41.420  1.00  0.00           H
ATOM   2215  HB3 ALA A 726      42.680  61.730  40.290  1.00  0.00           H
ATOM   2216  C   ALA A 726      44.630  60.020  41.590  1.00  0.00           C
ATOM   2217  O   ALA A 726      45.550  60.030  42.470  1.00  0.00           O
ATOM   2218  N   PHE A 727      43.610  59.190  41.710  1.00  0.00           N
ATOM   2219  HN  PHE A 727      42.990  59.270  40.940  1.00  0.00           H
ATOM   2220  CA  PHE A 727      43.440  58.220  42.790  1.00  0.00           C
ATOM   2221  HA  PHE A 727      43.430  58.820  43.690  1.00  0.00           H
ATOM   2222  CB  PHE A 727      42.080  57.560  42.620  1.00  0.00           C
ATOM   2223  HB1 PHE A 727      42.010  57.150  41.590  1.00  0.00           H
ATOM   2224  HB2 PHE A 727      41.290  58.330  42.680  1.00  0.00           H
ATOM   2225  CG  PHE A 727      41.730  56.460  43.570  1.00  0.00           C
ATOM   2226  CD1 PHE A 727      41.280  55.280  43.020  1.00  0.00           C
ATOM   2227  HD1 PHE A 727      41.330  55.070  41.960  1.00  0.00           H
ATOM   2228  CE1 PHE A 727      40.830  54.250  43.910  1.00  0.00           C
ATOM   2229  HE1 PHE A 727      40.600  53.230  43.600  1.00  0.00           H
ATOM   2230  CZ  PHE A 727      40.870  54.450  45.290  1.00  0.00           C
ATOM   2231  HZ  PHE A 727      40.430  53.720  45.970  1.00  0.00           H
ATOM   2232  CD2 PHE A 727      41.770  56.680  44.990  1.00  0.00           C
ATOM   2233  HD2 PHE A 727      42.110  57.590  45.460  1.00  0.00           H
ATOM   2234  CE2 PHE A 727      41.330  55.660  45.830  1.00  0.00           C
ATOM   2235  HE2 PHE A 727      41.120  55.870  46.870  1.00  0.00           H
ATOM   2236  C   PHE A 727      44.570  57.250  42.860  1.00  0.00           C
ATOM   2237  O   PHE A 727      45.150  56.970  43.940  1.00  0.00           O
ATOM   2238  N   ALA A 728      44.980  56.690  41.670  1.00  0.00           N
ATOM   2239  HN  ALA A 728      44.550  56.970  40.810  1.00  0.00           H
ATOM   2240  CA  ALA A 728      46.050  55.740  41.570  1.00  0.00           C
ATOM   2241  HA  ALA A 728      45.780  54.910  42.200  1.00  0.00           H
ATOM   2242  CB  ALA A 728      46.300  55.230  40.140  1.00  0.00           C
ATOM   2243  HB1 ALA A 728      46.490  56.020  39.380  1.00  0.00           H
ATOM   2244  HB2 ALA A 728      45.350  54.780  39.770  1.00  0.00           H
ATOM   2245  HB3 ALA A 728      47.120  54.490  40.240  1.00  0.00           H
ATOM   2246  C   ALA A 728      47.370  56.240  42.030  1.00  0.00           C
ATOM   2247  O   ALA A 728      48.040  55.630  42.780  1.00  0.00           O
ATOM   2248  N   ALA A 729      47.740  57.490  41.680  1.00  0.00           N
ATOM   2249  HN  ALA A 729      47.250  58.030  41.010  1.00  0.00           H
ATOM   2250  CA  ALA A 729      48.870  58.180  42.160  1.00  0.00           C
ATOM   2251  HA  ALA A 729      49.730  57.520  42.120  1.00  0.00           H
ATOM   2252  CB  ALA A 729      48.980  59.460  41.360  1.00  0.00           C
ATOM   2253  HB1 ALA A 729      49.140  59.440  40.260  1.00  0.00           H
ATOM   2254  HB2 ALA A 729      49.920  59.950  41.710  1.00  0.00           H
ATOM   2255  HB3 ALA A 729      48.060  60.060  41.490  1.00  0.00           H
ATOM   2256  C   ALA A 729      48.850  58.450  43.620  1.00  0.00           C
ATOM   2257  O   ALA A 729      49.860  58.230  44.290  1.00  0.00           O
ATOM   2258  N   LEU A 730      47.750  58.910  44.200  1.00  0.00           N
ATOM   2259  HN  LEU A 730      46.920  59.150  43.700  1.00  0.00           H
ATOM   2260  CA  LEU A 730      47.630  59.170  45.650  1.00  0.00           C
ATOM   2261  HA  LEU A 730      48.480  59.770  45.930  1.00  0.00           H
ATOM   2262  CB  LEU A 730      46.280  59.880  45.940  1.00  0.00           C
ATOM   2263  HB1 LEU A 730      45.470  59.170  45.640  1.00  0.00           H
ATOM   2264  HB2 LEU A 730      46.140  60.730  45.240  1.00  0.00           H
ATOM   2265  CG  LEU A 730      46.000  60.420  47.340  1.00  0.00           C
ATOM   2266  HG  LEU A 730      46.360  59.730  48.140  1.00  0.00           H
ATOM   2267  CD1 LEU A 730      46.690  61.780  47.620  1.00  0.00           C
ATOM   2268 HD11 LEU A 730      46.330  62.210  48.570  1.00  0.00           H
ATOM   2269 HD12 LEU A 730      46.310  62.510  46.870  1.00  0.00           H
ATOM   2270 HD13 LEU A 730      47.790  61.810  47.450  1.00  0.00           H
ATOM   2271  CD2 LEU A 730      44.540  60.470  47.550  1.00  0.00           C
ATOM   2272 HD21 LEU A 730      44.210  60.820  48.550  1.00  0.00           H
ATOM   2273 HD22 LEU A 730      44.220  59.410  47.470  1.00  0.00           H
ATOM   2274 HD23 LEU A 730      44.040  61.110  46.790  1.00  0.00           H
ATOM   2275  C   LEU A 730      47.830  57.910  46.470  1.00  0.00           C
ATOM   2276  O   LEU A 730      48.550  57.890  47.480  1.00  0.00           O
ATOM   2277  N   ILE A 731      47.170  56.730  46.070  1.00  0.00           N
ATOM   2278  HN  ILE A 731      46.420  56.760  45.400  1.00  0.00           H
ATOM   2279  CA  ILE A 731      47.320  55.490  46.800  1.00  0.00           C
ATOM   2280  HA  ILE A 731      47.210  55.640  47.860  1.00  0.00           H
ATOM   2281  CB  ILE A 731      46.470  54.330  46.290  1.00  0.00           C
ATOM   2282  HB  ILE A 731      46.220  54.490  45.220  1.00  0.00           H
ATOM   2283  CG2 ILE A 731      47.050  52.930  46.500  1.00  0.00           C
ATOM   2284 HG21 ILE A 731      47.490  52.740  47.490  1.00  0.00           H
ATOM   2285 HG22 ILE A 731      47.880  52.740  45.780  1.00  0.00           H
ATOM   2286 HG23 ILE A 731      46.260  52.180  46.310  1.00  0.00           H
ATOM   2287  CG1 ILE A 731      45.120  54.470  46.970  1.00  0.00           C
ATOM   2288 HG11 ILE A 731      44.870  55.520  47.230  1.00  0.00           H
ATOM   2289 HG12 ILE A 731      45.000  53.930  47.950  1.00  0.00           H
ATOM   2290  CD  ILE A 731      43.990  53.940  46.080  1.00  0.00           C
ATOM   2291  HD1 ILE A 731      44.190  52.880  45.850  1.00  0.00           H
ATOM   2292  HD2 ILE A 731      43.910  54.480  45.110  1.00  0.00           H
ATOM   2293  HD3 ILE A 731      43.040  53.970  46.650  1.00  0.00           H
ATOM   2294  C   ILE A 731      48.760  54.980  46.780  1.00  0.00           C
ATOM   2295  O   ILE A 731      49.280  54.700  47.860  1.00  0.00           O
ATOM   2296  N   CYS A 732      49.480  55.100  45.650  1.00  0.00           N
ATOM   2297  HN  CYS A 732      49.000  55.280  44.790  1.00  0.00           H
ATOM   2298  CA  CYS A 732      50.870  54.820  45.510  1.00  0.00           C
ATOM   2299  HA  CYS A 732      51.100  53.800  45.810  1.00  0.00           H
ATOM   2300  CB  CYS A 732      51.250  54.900  44.040  1.00  0.00           C
ATOM   2301  HB1 CYS A 732      52.350  54.930  43.930  1.00  0.00           H
ATOM   2302  HB2 CYS A 732      50.920  55.890  43.630  1.00  0.00           H
ATOM   2303  SG  CYS A 732      50.440  53.670  43.070  1.00  0.00           S
ATOM   2304  HG1 CYS A 732      49.240  54.210  43.200  1.00  0.00           H
ATOM   2305  C   CYS A 732      51.770  55.710  46.430  1.00  0.00           C
ATOM   2306  O   CYS A 732      52.610  55.230  47.260  1.00  0.00           O
ATOM   2307  N   ILE A 733      51.590  57.000  46.390  1.00  0.00           N
ATOM   2308  HN  ILE A 733      50.950  57.350  45.710  1.00  0.00           H
ATOM   2309  CA  ILE A 733      52.130  57.920  47.360  1.00  0.00           C
ATOM   2310  HA  ILE A 733      53.210  57.820  47.300  1.00  0.00           H
ATOM   2311  CB  ILE A 733      51.800  59.310  47.050  1.00  0.00           C
ATOM   2312  HB  ILE A 733      50.750  59.270  46.670  1.00  0.00           H
ATOM   2313  CG2 ILE A 733      51.720  60.240  48.290  1.00  0.00           C
ATOM   2314 HG21 ILE A 733      51.340  61.240  48.010  1.00  0.00           H
ATOM   2315 HG22 ILE A 733      52.760  60.340  48.680  1.00  0.00           H
ATOM   2316 HG23 ILE A 733      50.960  59.970  49.060  1.00  0.00           H
ATOM   2317  CG1 ILE A 733      52.730  59.900  45.840  1.00  0.00           C
ATOM   2318 HG11 ILE A 733      52.370  60.930  45.680  1.00  0.00           H
ATOM   2319 HG12 ILE A 733      52.500  59.300  44.920  1.00  0.00           H
ATOM   2320  CD  ILE A 733      54.250  59.990  46.100  1.00  0.00           C
ATOM   2321  HD1 ILE A 733      54.870  60.030  45.180  1.00  0.00           H
ATOM   2322  HD2 ILE A 733      54.590  59.090  46.650  1.00  0.00           H
ATOM   2323  HD3 ILE A 733      54.520  60.820  46.810  1.00  0.00           H
ATOM   2324  C   ILE A 733      51.840  57.550  48.870  1.00  0.00           C
ATOM   2325  O   ILE A 733      52.770  57.580  49.690  1.00  0.00           O
ATOM   2326  N   ILE A 734      50.580  57.200  49.230  1.00  0.00           N
ATOM   2327  HN  ILE A 734      49.840  57.250  48.570  1.00  0.00           H
ATOM   2328  CA  ILE A 734      50.210  56.880  50.630  1.00  0.00           C
ATOM   2329  HA  ILE A 734      50.430  57.800  51.150  1.00  0.00           H
ATOM   2330  CB  ILE A 734      48.630  56.790  50.780  1.00  0.00           C
ATOM   2331  HB  ILE A 734      48.310  56.160  49.910  1.00  0.00           H
ATOM   2332  CG2 ILE A 734      48.190  56.060  52.090  1.00  0.00           C
ATOM   2333 HG21 ILE A 734      48.520  55.000  52.090  1.00  0.00           H
ATOM   2334 HG22 ILE A 734      47.080  55.960  52.110  1.00  0.00           H
ATOM   2335 HG23 ILE A 734      48.650  56.470  53.010  1.00  0.00           H
ATOM   2336  CG1 ILE A 734      48.110  58.220  50.580  1.00  0.00           C
ATOM   2337 HG11 ILE A 734      48.410  58.630  49.590  1.00  0.00           H
ATOM   2338 HG12 ILE A 734      48.490  58.870  51.400  1.00  0.00           H
ATOM   2339  CD  ILE A 734      46.650  58.380  50.620  1.00  0.00           C
ATOM   2340  HD1 ILE A 734      46.240  57.960  49.670  1.00  0.00           H
ATOM   2341  HD2 ILE A 734      46.300  59.430  50.700  1.00  0.00           H
ATOM   2342  HD3 ILE A 734      46.200  57.920  51.520  1.00  0.00           H
ATOM   2343  C   ILE A 734      51.040  55.820  51.250  1.00  0.00           C
ATOM   2344  O   ILE A 734      51.420  55.970  52.400  1.00  0.00           O
ATOM   2345  N   PHE A 735      51.320  54.700  50.570  1.00  0.00           N
ATOM   2346  HN  PHE A 735      50.950  54.530  49.660  1.00  0.00           H
ATOM   2347  CA  PHE A 735      52.050  53.560  51.080  1.00  0.00           C
ATOM   2348  HA  PHE A 735      51.580  53.430  52.050  1.00  0.00           H
ATOM   2349  CB  PHE A 735      52.060  52.420  50.050  1.00  0.00           C
ATOM   2350  HB1 PHE A 735      52.690  51.620  50.490  1.00  0.00           H
ATOM   2351  HB2 PHE A 735      52.530  52.710  49.080  1.00  0.00           H
ATOM   2352  CG  PHE A 735      50.710  51.820  49.760  1.00  0.00           C
ATOM   2353  CD1 PHE A 735      49.890  51.560  50.840  1.00  0.00           C
ATOM   2354  HD1 PHE A 735      50.210  51.820  51.840  1.00  0.00           H
ATOM   2355  CE1 PHE A 735      48.690  50.800  50.580  1.00  0.00           C
ATOM   2356  HE1 PHE A 735      48.100  50.580  51.460  1.00  0.00           H
ATOM   2357  CZ  PHE A 735      48.240  50.610  49.300  1.00  0.00           C
ATOM   2358  HZ  PHE A 735      47.250  50.210  49.110  1.00  0.00           H
ATOM   2359  CD2 PHE A 735      50.350  51.360  48.410  1.00  0.00           C
ATOM   2360  HD2 PHE A 735      50.940  51.560  47.530  1.00  0.00           H
ATOM   2361  CE2 PHE A 735      49.090  50.810  48.230  1.00  0.00           C
ATOM   2362  HE2 PHE A 735      48.720  50.570  47.240  1.00  0.00           H
ATOM   2363  C   PHE A 735      53.490  53.990  51.440  1.00  0.00           C
ATOM   2364  O   PHE A 735      54.000  53.540  52.490  1.00  0.00           O
ATOM   2365  N   ILE A 736      54.110  54.840  50.560  1.00  0.00           N
ATOM   2366  HN  ILE A 736      53.770  54.970  49.640  1.00  0.00           H
ATOM   2367  CA  ILE A 736      55.560  55.200  50.710  1.00  0.00           C
ATOM   2368  HA  ILE A 736      56.120  54.270  50.800  1.00  0.00           H
ATOM   2369  CB  ILE A 736      56.100  55.950  49.530  1.00  0.00           C
ATOM   2370  HB  ILE A 736      55.350  56.760  49.410  1.00  0.00           H
ATOM   2371  CG2 ILE A 736      57.400  56.710  49.720  1.00  0.00           C
ATOM   2372 HG21 ILE A 736      57.710  57.420  48.920  1.00  0.00           H
ATOM   2373 HG22 ILE A 736      58.290  56.200  50.140  1.00  0.00           H
ATOM   2374 HG23 ILE A 736      57.180  57.390  50.580  1.00  0.00           H
ATOM   2375  CG1 ILE A 736      56.120  55.250  48.130  1.00  0.00           C
ATOM   2376 HG11 ILE A 736      55.160  54.700  48.080  1.00  0.00           H
ATOM   2377 HG12 ILE A 736      56.890  54.450  48.170  1.00  0.00           H
ATOM   2378  CD  ILE A 736      56.290  56.140  46.940  1.00  0.00           C
ATOM   2379  HD1 ILE A 736      55.320  56.680  46.780  1.00  0.00           H
ATOM   2380  HD2 ILE A 736      56.450  55.510  46.040  1.00  0.00           H
ATOM   2381  HD3 ILE A 736      57.080  56.930  46.990  1.00  0.00           H
ATOM   2382  C   ILE A 736      55.670  56.190  51.880  1.00  0.00           C
ATOM   2383  O   ILE A 736      56.450  55.980  52.840  1.00  0.00           O
ATOM   2384  N   TYR A 737      54.750  57.120  51.990  1.00  0.00           N
ATOM   2385  HN  TYR A 737      54.100  57.260  51.250  1.00  0.00           H
ATOM   2386  CA  TYR A 737      54.570  57.980  53.120  1.00  0.00           C
ATOM   2387  HA  TYR A 737      55.460  58.570  53.280  1.00  0.00           H
ATOM   2388  CB  TYR A 737      53.440  59.000  52.830  1.00  0.00           C
ATOM   2389  HB1 TYR A 737      52.510  58.390  52.850  1.00  0.00           H
ATOM   2390  HB2 TYR A 737      53.460  59.530  51.850  1.00  0.00           H
ATOM   2391  CG  TYR A 737      53.470  60.050  53.920  1.00  0.00           C
ATOM   2392  CD1 TYR A 737      52.530  60.040  54.970  1.00  0.00           C
ATOM   2393  HD1 TYR A 737      51.760  59.290  55.020  1.00  0.00           H
ATOM   2394  CE1 TYR A 737      52.640  61.120  55.860  1.00  0.00           C
ATOM   2395  HE1 TYR A 737      51.980  61.260  56.700  1.00  0.00           H
ATOM   2396  CZ  TYR A 737      53.600  62.090  55.810  1.00  0.00           C
ATOM   2397  OH  TYR A 737      53.480  63.140  56.720  1.00  0.00           O
ATOM   2398  HH  TYR A 737      52.980  62.780  57.460  1.00  0.00           H
ATOM   2399  CD2 TYR A 737      54.510  61.050  53.840  1.00  0.00           C
ATOM   2400  HD2 TYR A 737      55.130  61.040  52.960  1.00  0.00           H
ATOM   2401  CE2 TYR A 737      54.550  62.110  54.750  1.00  0.00           C
ATOM   2402  HE2 TYR A 737      55.350  62.800  54.500  1.00  0.00           H
ATOM   2403  C   TYR A 737      54.200  57.180  54.400  1.00  0.00           C
ATOM   2404  O   TYR A 737      54.710  57.520  55.440  1.00  0.00           O
ATOM   2405  N   GLU A 738      53.340  56.130  54.430  1.00  0.00           N
ATOM   2406  HN  GLU A 738      52.800  55.910  53.620  1.00  0.00           H
ATOM   2407  CA  GLU A 738      53.010  55.390  55.630  1.00  0.00           C
ATOM   2408  HA  GLU A 738      52.720  56.170  56.330  1.00  0.00           H
ATOM   2409  CB  GLU A 738      51.860  54.410  55.350  1.00  0.00           C
ATOM   2410  HB1 GLU A 738      51.880  53.640  56.150  1.00  0.00           H
ATOM   2411  HB2 GLU A 738      52.120  53.940  54.380  1.00  0.00           H
ATOM   2412  CG  GLU A 738      50.520  55.160  55.240  1.00  0.00           C
ATOM   2413  HG1 GLU A 738      49.900  54.470  54.620  1.00  0.00           H
ATOM   2414  HG2 GLU A 738      50.640  56.120  54.690  1.00  0.00           H
ATOM   2415  CD  GLU A 738      49.970  55.560  56.540  1.00  0.00           C
ATOM   2416  OE1 GLU A 738      49.370  56.680  56.650  1.00  0.00           O
ATOM   2417  OE2 GLU A 738      49.930  54.690  57.490  1.00  0.00           O
ATOM   2418  C   GLU A 738      54.160  54.710  56.350  1.00  0.00           C
ATOM   2419  O   GLU A 738      54.190  54.610  57.560  1.00  0.00           O
ATOM   2420  N   ALA A 739      55.010  54.130  55.540  1.00  0.00           N
ATOM   2421  HN  ALA A 739      54.960  54.280  54.560  1.00  0.00           H
ATOM   2422  CA  ALA A 739      56.220  53.450  55.960  1.00  0.00           C
ATOM   2423  HA  ALA A 739      56.000  52.660  56.660  1.00  0.00           H
ATOM   2424  CB  ALA A 739      56.790  52.910  54.720  1.00  0.00           C
ATOM   2425  HB1 ALA A 739      56.430  51.940  54.310  1.00  0.00           H
ATOM   2426  HB2 ALA A 739      57.900  52.940  54.720  1.00  0.00           H
ATOM   2427  HB3 ALA A 739      56.520  53.570  53.870  1.00  0.00           H
ATOM   2428  C   ALA A 739      57.160  54.410  56.730  1.00  0.00           C
ATOM   2429  O   ALA A 739      57.750  54.220  57.740  1.00  0.00           O
ATOM   2430  N   LEU A 740      57.290  55.600  56.090  1.00  0.00           N
ATOM   2431  HN  LEU A 740      56.810  55.710  55.220  1.00  0.00           H
ATOM   2432  CA  LEU A 740      58.070  56.750  56.580  1.00  0.00           C
ATOM   2433  HA  LEU A 740      59.030  56.310  56.810  1.00  0.00           H
ATOM   2434  CB  LEU A 740      58.260  57.820  55.500  1.00  0.00           C
ATOM   2435  HB1 LEU A 740      58.720  58.690  56.000  1.00  0.00           H
ATOM   2436  HB2 LEU A 740      57.260  58.030  55.070  1.00  0.00           H
ATOM   2437  CG  LEU A 740      59.230  57.580  54.310  1.00  0.00           C
ATOM   2438  HG  LEU A 740      59.050  56.580  53.860  1.00  0.00           H
ATOM   2439  CD1 LEU A 740      59.070  58.570  53.140  1.00  0.00           C
ATOM   2440 HD11 LEU A 740      59.710  59.450  53.380  1.00  0.00           H
ATOM   2441 HD12 LEU A 740      58.040  58.980  53.020  1.00  0.00           H
ATOM   2442 HD13 LEU A 740      59.370  58.130  52.180  1.00  0.00           H
ATOM   2443  CD2 LEU A 740      60.720  57.520  54.820  1.00  0.00           C
ATOM   2444 HD21 LEU A 740      61.460  57.650  54.000  1.00  0.00           H
ATOM   2445 HD22 LEU A 740      60.870  56.520  55.270  1.00  0.00           H
ATOM   2446 HD23 LEU A 740      60.830  58.280  55.630  1.00  0.00           H
ATOM   2447  C   LEU A 740      57.480  57.530  57.750  1.00  0.00           C
ATOM   2448  O   LEU A 740      58.210  57.950  58.680  1.00  0.00           O
ATOM   2449  N   GLU A 741      56.150  57.710  57.820  1.00  0.00           N
ATOM   2450  HN  GLU A 741      55.490  57.440  57.120  1.00  0.00           H
ATOM   2451  CA  GLU A 741      55.520  58.090  59.040  1.00  0.00           C
ATOM   2452  HA  GLU A 741      55.940  59.060  59.290  1.00  0.00           H
ATOM   2453  CB  GLU A 741      54.050  58.390  58.860  1.00  0.00           C
ATOM   2454  HB1 GLU A 741      53.520  57.650  58.230  1.00  0.00           H
ATOM   2455  HB2 GLU A 741      53.890  59.370  58.370  1.00  0.00           H
ATOM   2456  CG  GLU A 741      53.330  58.430  60.210  1.00  0.00           C
ATOM   2457  HG1 GLU A 741      53.690  59.300  60.790  1.00  0.00           H
ATOM   2458  HG2 GLU A 741      53.380  57.500  60.800  1.00  0.00           H
ATOM   2459  CD  GLU A 741      51.890  58.700  59.870  1.00  0.00           C
ATOM   2460  OE1 GLU A 741      51.050  57.820  60.150  1.00  0.00           O
ATOM   2461  OE2 GLU A 741      51.470  59.780  59.390  1.00  0.00           O
ATOM   2462  C   GLU A 741      55.740  57.210  60.200  1.00  0.00           C
ATOM   2463  O   GLU A 741      56.000  57.630  61.330  1.00  0.00           O
ATOM   2464  N   LYS A 742      55.680  55.880  59.960  1.00  0.00           N
ATOM   2465  HN  LYS A 742      55.280  55.580  59.100  1.00  0.00           H
ATOM   2466  CA  LYS A 742      55.930  54.840  60.910  1.00  0.00           C
ATOM   2467  HA  LYS A 742      55.270  55.050  61.740  1.00  0.00           H
ATOM   2468  CB  LYS A 742      55.670  53.360  60.430  1.00  0.00           C
ATOM   2469  HB1 LYS A 742      56.430  53.020  59.690  1.00  0.00           H
ATOM   2470  HB2 LYS A 742      54.650  53.380  59.990  1.00  0.00           H
ATOM   2471  CG  LYS A 742      55.600  52.370  61.570  1.00  0.00           C
ATOM   2472  HG1 LYS A 742      56.650  52.120  61.850  1.00  0.00           H
ATOM   2473  HG2 LYS A 742      55.170  51.390  61.270  1.00  0.00           H
ATOM   2474  CD  LYS A 742      54.950  52.850  62.880  1.00  0.00           C
ATOM   2475  HD1 LYS A 742      53.940  53.240  62.630  1.00  0.00           H
ATOM   2476  HD2 LYS A 742      55.620  53.630  63.290  1.00  0.00           H
ATOM   2477  CE  LYS A 742      54.740  51.800  63.920  1.00  0.00           C
ATOM   2478  HE1 LYS A 742      55.710  51.390  64.280  1.00  0.00           H
ATOM   2479  HE2 LYS A 742      54.170  50.850  63.780  1.00  0.00           H
ATOM   2480  NZ  LYS A 742      54.100  52.390  65.110  1.00  0.00           N
ATOM   2481  HZ1 LYS A 742      53.100  52.550  64.900  1.00  0.00           H
ATOM   2482  HZ2 LYS A 742      54.350  53.330  65.470  1.00  0.00           H
ATOM   2483  HZ3 LYS A 742      54.090  51.740  65.920  1.00  0.00           H
ATOM   2484  C   LYS A 742      57.340  54.930  61.520  1.00  0.00           C
ATOM   2485  O   LYS A 742      57.610  54.720  62.710  1.00  0.00           O
ATOM   2486  N   LEU A 743      58.360  55.190  60.610  1.00  0.00           N
ATOM   2487  HN  LEU A 743      58.090  55.450  59.680  1.00  0.00           H
ATOM   2488  CA  LEU A 743      59.720  55.410  61.040  1.00  0.00           C
ATOM   2489  HA  LEU A 743      60.200  54.520  61.440  1.00  0.00           H
ATOM   2490  CB  LEU A 743      60.560  55.780  59.770  1.00  0.00           C
ATOM   2491  HB1 LEU A 743      60.040  56.560  59.190  1.00  0.00           H
ATOM   2492  HB2 LEU A 743      60.660  54.860  59.140  1.00  0.00           H
ATOM   2493  CG  LEU A 743      62.020  56.190  60.010  1.00  0.00           C
ATOM   2494  HG  LEU A 743      62.310  55.610  60.910  1.00  0.00           H
ATOM   2495  CD1 LEU A 743      62.920  55.680  58.930  1.00  0.00           C
ATOM   2496 HD11 LEU A 743      62.500  55.930  57.930  1.00  0.00           H
ATOM   2497 HD12 LEU A 743      63.000  54.580  58.990  1.00  0.00           H
ATOM   2498 HD13 LEU A 743      63.940  56.120  59.080  1.00  0.00           H
ATOM   2499  CD2 LEU A 743      62.200  57.700  60.180  1.00  0.00           C
ATOM   2500 HD21 LEU A 743      63.260  57.940  60.320  1.00  0.00           H
ATOM   2501 HD22 LEU A 743      61.710  58.120  61.080  1.00  0.00           H
ATOM   2502 HD23 LEU A 743      61.820  58.360  59.350  1.00  0.00           H
ATOM   2503  C   LEU A 743      59.910  56.440  62.090  1.00  0.00           C
ATOM   2504  O   LEU A 743      60.590  56.240  63.100  1.00  0.00           O
ATOM   2505  N   PHE A 744      59.270  57.610  61.880  1.00  0.00           N
ATOM   2506  HN  PHE A 744      58.950  57.840  60.970  1.00  0.00           H
ATOM   2507  CA  PHE A 744      59.300  58.710  62.830  1.00  0.00           C
ATOM   2508  HA  PHE A 744      60.320  58.890  63.130  1.00  0.00           H
ATOM   2509  CB  PHE A 744      58.760  60.140  62.290  1.00  0.00           C
ATOM   2510  HB1 PHE A 744      58.530  60.880  63.080  1.00  0.00           H
ATOM   2511  HB2 PHE A 744      57.870  59.890  61.660  1.00  0.00           H
ATOM   2512  CG  PHE A 744      59.890  60.680  61.440  1.00  0.00           C
ATOM   2513  CD1 PHE A 744      59.790  60.640  60.000  1.00  0.00           C
ATOM   2514  HD1 PHE A 744      58.930  60.160  59.570  1.00  0.00           H
ATOM   2515  CE1 PHE A 744      60.860  61.170  59.220  1.00  0.00           C
ATOM   2516  HE1 PHE A 744      60.870  61.060  58.150  1.00  0.00           H
ATOM   2517  CZ  PHE A 744      61.990  61.740  59.790  1.00  0.00           C
ATOM   2518  HZ  PHE A 744      62.840  62.110  59.240  1.00  0.00           H
ATOM   2519  CD2 PHE A 744      60.990  61.280  61.980  1.00  0.00           C
ATOM   2520  HD2 PHE A 744      61.200  61.240  63.050  1.00  0.00           H
ATOM   2521  CE2 PHE A 744      62.000  61.880  61.200  1.00  0.00           C
ATOM   2522  HE2 PHE A 744      62.740  62.510  61.650  1.00  0.00           H
ATOM   2523  C   PHE A 744      58.550  58.430  64.120  1.00  0.00           C
ATOM   2524  O   PHE A 744      59.020  58.770  65.240  1.00  0.00           O
ATOM   2525  N   ASP A 745      57.410  57.710  64.100  1.00  0.00           N
ATOM   2526  HN  ASP A 745      57.050  57.400  63.230  1.00  0.00           H
ATOM   2527  CA  ASP A 745      56.700  57.130  65.220  1.00  0.00           C
ATOM   2528  HA  ASP A 745      56.550  57.950  65.910  1.00  0.00           H
ATOM   2529  CB  ASP A 745      55.400  56.490  64.620  1.00  0.00           C
ATOM   2530  HB1 ASP A 745      55.550  56.050  63.610  1.00  0.00           H
ATOM   2531  HB2 ASP A 745      54.680  57.320  64.400  1.00  0.00           H
ATOM   2532  CG  ASP A 745      54.580  55.510  65.390  1.00  0.00           C
ATOM   2533  OD1 ASP A 745      53.520  55.250  64.840  1.00  0.00           O
ATOM   2534  OD2 ASP A 745      55.020  54.820  66.310  1.00  0.00           O
ATOM   2535  C   ASP A 745      57.520  56.110  65.970  1.00  0.00           C
ATOM   2536  O   ASP A 745      57.460  56.050  67.160  1.00  0.00           O
ATOM   2537  N   LEU A 746      58.320  55.300  65.290  1.00  0.00           N
ATOM   2538  HN  LEU A 746      58.140  55.280  64.320  1.00  0.00           H
ATOM   2539  CA  LEU A 746      59.100  54.280  65.950  1.00  0.00           C
ATOM   2540  HA  LEU A 746      58.430  53.670  66.540  1.00  0.00           H
ATOM   2541  CB  LEU A 746      59.690  53.270  64.880  1.00  0.00           C
ATOM   2542  HB1 LEU A 746      60.500  52.700  65.370  1.00  0.00           H
ATOM   2543  HB2 LEU A 746      60.100  53.900  64.070  1.00  0.00           H
ATOM   2544  CG  LEU A 746      58.700  52.200  64.320  1.00  0.00           C
ATOM   2545  HG  LEU A 746      57.740  52.650  64.010  1.00  0.00           H
ATOM   2546  CD1 LEU A 746      59.370  51.650  63.000  1.00  0.00           C
ATOM   2547 HD11 LEU A 746      60.290  51.090  63.250  1.00  0.00           H
ATOM   2548 HD12 LEU A 746      59.500  52.420  62.220  1.00  0.00           H
ATOM   2549 HD13 LEU A 746      58.590  50.980  62.570  1.00  0.00           H
ATOM   2550  CD2 LEU A 746      58.420  51.140  65.460  1.00  0.00           C
ATOM   2551 HD21 LEU A 746      58.270  51.800  66.330  1.00  0.00           H
ATOM   2552 HD22 LEU A 746      59.320  50.550  65.750  1.00  0.00           H
ATOM   2553 HD23 LEU A 746      57.530  50.520  65.240  1.00  0.00           H
ATOM   2554  C   LEU A 746      60.210  55.000  66.720  1.00  0.00           C
ATOM   2555  O   LEU A 746      60.650  54.650  67.870  1.00  0.00           O
ATOM   2556  N   GLY A 747      60.600  56.170  66.150  1.00  0.00           N
ATOM   2557  HN  GLY A 747      60.420  56.380  65.190  1.00  0.00           H
ATOM   2558  CA  GLY A 747      61.380  57.210  66.800  1.00  0.00           C
ATOM   2559  HA1 GLY A 747      61.600  57.940  66.050  1.00  0.00           H
ATOM   2560  HA2 GLY A 747      62.270  56.760  67.220  1.00  0.00           H
ATOM   2561  C   GLY A 747      60.910  57.940  67.970  1.00  0.00           C
ATOM   2562  O   GLY A 747      61.630  58.330  68.880  1.00  0.00           O
ATOM   2563  N   GLU A 748      59.580  58.160  68.130  1.00  0.00           N
ATOM   2564  HN  GLU A 748      59.020  57.790  67.390  1.00  0.00           H
ATOM   2565  CA  GLU A 748      58.970  58.820  69.280  1.00  0.00           C
ATOM   2566  HA  GLU A 748      59.640  59.580  69.660  1.00  0.00           H
ATOM   2567  CB  GLU A 748      57.530  59.240  69.000  1.00  0.00           C
ATOM   2568  HB1 GLU A 748      57.030  59.400  69.970  1.00  0.00           H
ATOM   2569  HB2 GLU A 748      56.990  58.410  68.500  1.00  0.00           H
ATOM   2570  CG  GLU A 748      57.450  60.490  68.100  1.00  0.00           C
ATOM   2571  HG1 GLU A 748      58.100  60.410  67.210  1.00  0.00           H
ATOM   2572  HG2 GLU A 748      57.830  61.390  68.630  1.00  0.00           H
ATOM   2573  CD  GLU A 748      56.000  60.620  67.750  1.00  0.00           C
ATOM   2574  OE1 GLU A 748      55.150  61.030  68.610  1.00  0.00           O
ATOM   2575  OE2 GLU A 748      55.670  60.270  66.540  1.00  0.00           O
ATOM   2576  C   GLU A 748      58.920  57.790  70.420  1.00  0.00           C
ATOM   2577  O   GLU A 748      59.030  58.200  71.570  1.00  0.00           O
ATOM   2578  N   THR A 749      58.690  56.470  70.150  1.00  0.00           N
ATOM   2579  HN  THR A 749      58.580  56.080  69.250  1.00  0.00           H
ATOM   2580  CA  THR A 749      58.770  55.460  71.220  1.00  0.00           C
ATOM   2581  HA  THR A 749      58.310  55.880  72.090  1.00  0.00           H
ATOM   2582  CB  THR A 749      57.910  54.220  70.880  1.00  0.00           C
ATOM   2583  HB  THR A 749      58.130  53.450  71.640  1.00  0.00           H
ATOM   2584  OG1 THR A 749      58.130  53.670  69.630  1.00  0.00           O
ATOM   2585  HG1 THR A 749      59.080  53.570  69.500  1.00  0.00           H
ATOM   2586  CG2 THR A 749      56.400  54.540  71.080  1.00  0.00           C
ATOM   2587 HG21 THR A 749      56.030  55.240  70.300  1.00  0.00           H
ATOM   2588 HG22 THR A 749      56.200  54.850  72.130  1.00  0.00           H
ATOM   2589 HG23 THR A 749      55.780  53.630  71.000  1.00  0.00           H
ATOM   2590  C   THR A 749      60.210  55.040  71.630  1.00  0.00           C
ATOM   2591  O   THR A 749      60.400  54.750  72.800  1.00  0.00           O
ATOM   2592  N   TYR A 750      61.200  54.860  70.780  1.00  0.00           N
ATOM   2593  HN  TYR A 750      60.960  54.950  69.820  1.00  0.00           H
ATOM   2594  CA  TYR A 750      62.460  54.080  71.020  1.00  0.00           C
ATOM   2595  HA  TYR A 750      62.290  53.540  71.940  1.00  0.00           H
ATOM   2596  CB  TYR A 750      62.720  52.940  69.950  1.00  0.00           C
ATOM   2597  HB1 TYR A 750      63.630  52.360  70.230  1.00  0.00           H
ATOM   2598  HB2 TYR A 750      62.770  53.410  68.950  1.00  0.00           H
ATOM   2599  CG  TYR A 750      61.630  51.900  69.920  1.00  0.00           C
ATOM   2600  CD1 TYR A 750      60.830  51.780  68.770  1.00  0.00           C
ATOM   2601  HD1 TYR A 750      60.860  52.420  67.900  1.00  0.00           H
ATOM   2602  CE1 TYR A 750      59.740  50.820  68.840  1.00  0.00           C
ATOM   2603  HE1 TYR A 750      58.970  50.800  68.080  1.00  0.00           H
ATOM   2604  CZ  TYR A 750      59.490  49.970  69.950  1.00  0.00           C
ATOM   2605  OH  TYR A 750      58.310  49.240  70.190  1.00  0.00           O
ATOM   2606  HH  TYR A 750      57.680  49.640  69.580  1.00  0.00           H
ATOM   2607  CD2 TYR A 750      61.530  50.930  71.010  1.00  0.00           C
ATOM   2608  HD2 TYR A 750      62.250  50.900  71.830  1.00  0.00           H
ATOM   2609  CE2 TYR A 750      60.460  50.020  70.990  1.00  0.00           C
ATOM   2610  HE2 TYR A 750      60.350  49.420  71.880  1.00  0.00           H
ATOM   2611  C   TYR A 750      63.670  55.010  71.320  1.00  0.00           C
ATOM   2612  O   TYR A 750      63.800  56.050  70.610  1.00  0.00           O
ATOM   2613  N   ALA A 751      64.490  54.670  72.330  1.00  0.00           N
ATOM   2614  HN  ALA A 751      64.250  53.810  72.770  1.00  0.00           H
ATOM   2615  CA  ALA A 751      65.820  55.300  72.640  1.00  0.00           C
ATOM   2616  HA  ALA A 751      65.470  56.300  72.800  1.00  0.00           H
ATOM   2617  CB  ALA A 751      66.210  54.700  74.040  1.00  0.00           C
ATOM   2618  HB1 ALA A 751      67.080  55.270  74.440  1.00  0.00           H
ATOM   2619  HB2 ALA A 751      66.340  53.610  73.940  1.00  0.00           H
ATOM   2620  HB3 ALA A 751      65.440  54.870  74.830  1.00  0.00           H
ATOM   2621  C   ALA A 751      66.940  55.240  71.670  1.00  0.00           C
ATOM   2622  O   ALA A 751      67.230  54.250  70.990  1.00  0.00           O
ATOM   2623  N   PHE A 752      67.600  56.420  71.590  1.00  0.00           N
ATOM   2624  HN  PHE A 752      67.420  57.280  72.060  1.00  0.00           H
ATOM   2625  CA  PHE A 752      68.590  56.720  70.590  1.00  0.00           C
ATOM   2626  HA  PHE A 752      68.490  56.070  69.740  1.00  0.00           H
ATOM   2627  CB  PHE A 752      68.250  58.120  69.830  1.00  0.00           C
ATOM   2628  HB1 PHE A 752      68.360  58.900  70.600  1.00  0.00           H
ATOM   2629  HB2 PHE A 752      67.200  58.000  69.470  1.00  0.00           H
ATOM   2630  CG  PHE A 752      69.150  58.350  68.610  1.00  0.00           C
ATOM   2631  CD1 PHE A 752      68.950  57.560  67.480  1.00  0.00           C
ATOM   2632  HD1 PHE A 752      68.250  56.730  67.470  1.00  0.00           H
ATOM   2633  CE1 PHE A 752      69.530  57.930  66.240  1.00  0.00           C
ATOM   2634  HE1 PHE A 752      69.370  57.350  65.330  1.00  0.00           H
ATOM   2635  CZ  PHE A 752      70.400  59.010  66.250  1.00  0.00           C
ATOM   2636  HZ  PHE A 752      70.810  59.330  65.310  1.00  0.00           H
ATOM   2637  CD2 PHE A 752      70.040  59.390  68.600  1.00  0.00           C
ATOM   2638  HD2 PHE A 752      70.220  60.060  69.440  1.00  0.00           H
ATOM   2639  CE2 PHE A 752      70.740  59.710  67.390  1.00  0.00           C
ATOM   2640  HE2 PHE A 752      71.400  60.570  67.400  1.00  0.00           H
ATOM   2641  C   PHE A 752      69.980  56.920  71.160  1.00  0.00           C
ATOM   2642  O   PHE A 752      70.030  57.790  72.000  1.00  0.00           O
ATOM   2643  N   PRO A 822      71.100  56.360  70.660  1.00  0.00           N
ATOM   2644  CD  PRO A 822      72.420  56.720  71.160  1.00  0.00           C
ATOM   2645  HD1 PRO A 822      72.460  56.670  72.280  1.00  0.00           H
ATOM   2646  HD2 PRO A 822      72.600  57.800  70.960  1.00  0.00           H
ATOM   2647  CA  PRO A 822      71.130  55.580  69.440  1.00  0.00           C
ATOM   2648  HA  PRO A 822      70.480  55.930  68.640  1.00  0.00           H
ATOM   2649  CB  PRO A 822      72.620  55.690  68.970  1.00  0.00           C
ATOM   2650  HB1 PRO A 822      72.800  56.690  68.530  1.00  0.00           H
ATOM   2651  HB2 PRO A 822      72.910  54.860  68.290  1.00  0.00           H
ATOM   2652  CG  PRO A 822      73.430  55.830  70.330  1.00  0.00           C
ATOM   2653  HG1 PRO A 822      73.400  54.860  70.860  1.00  0.00           H
ATOM   2654  HG2 PRO A 822      74.470  56.180  70.180  1.00  0.00           H
ATOM   2655  C   PRO A 822      70.730  54.080  69.740  1.00  0.00           C
ATOM   2656  O   PRO A 822      70.480  53.300  68.800  1.00  0.00           O
ATOM   2657  N   ASP A 823      70.670  53.700  70.970  1.00  0.00           N
ATOM   2658  HN  ASP A 823      71.010  54.280  71.700  1.00  0.00           H
ATOM   2659  CA  ASP A 823      70.530  52.420  71.560  1.00  0.00           C
ATOM   2660  HA  ASP A 823      71.530  52.000  71.570  1.00  0.00           H
ATOM   2661  CB  ASP A 823      70.040  52.670  73.000  1.00  0.00           C
ATOM   2662  HB1 ASP A 823      69.950  51.690  73.480  1.00  0.00           H
ATOM   2663  HB2 ASP A 823      69.010  53.050  72.970  1.00  0.00           H
ATOM   2664  CG  ASP A 823      70.780  53.660  73.860  1.00  0.00           C
ATOM   2665  OD1 ASP A 823      71.850  54.160  73.510  1.00  0.00           O
ATOM   2666  OD2 ASP A 823      70.210  53.980  74.930  1.00  0.00           O
ATOM   2667  C   ASP A 823      69.640  51.440  70.860  1.00  0.00           C
ATOM   2668  O   ASP A 823      70.030  50.290  70.690  1.00  0.00           O
ATOM   2669  N   VAL A 824      68.340  51.720  70.590  1.00  0.00           N
ATOM   2670  HN  VAL A 824      68.060  52.630  70.900  1.00  0.00           H
ATOM   2671  CA  VAL A 824      67.440  50.740  69.950  1.00  0.00           C
ATOM   2672  HA  VAL A 824      67.890  49.780  69.760  1.00  0.00           H
ATOM   2673  CB  VAL A 824      66.050  50.680  70.640  1.00  0.00           C
ATOM   2674  HB  VAL A 824      65.710  51.720  70.850  1.00  0.00           H
ATOM   2675  CG1 VAL A 824      64.980  49.840  69.930  1.00  0.00           C
ATOM   2676 HG11 VAL A 824      64.030  49.650  70.470  1.00  0.00           H
ATOM   2677 HG12 VAL A 824      65.500  48.870  69.740  1.00  0.00           H
ATOM   2678 HG13 VAL A 824      64.750  50.350  68.970  1.00  0.00           H
ATOM   2679  CG2 VAL A 824      66.370  49.970  72.020  1.00  0.00           C
ATOM   2680 HG21 VAL A 824      65.510  49.730  72.670  1.00  0.00           H
ATOM   2681 HG22 VAL A 824      67.050  50.600  72.650  1.00  0.00           H
ATOM   2682 HG23 VAL A 824      67.110  49.190  71.770  1.00  0.00           H
ATOM   2683  C   VAL A 824      67.180  51.350  68.590  1.00  0.00           C
ATOM   2684  O   VAL A 824      67.330  50.750  67.540  1.00  0.00           O
ATOM   2685  N   LEU A 825      66.940  52.660  68.500  1.00  0.00           N
ATOM   2686  HN  LEU A 825      67.090  53.080  69.390  1.00  0.00           H
ATOM   2687  CA  LEU A 825      66.430  53.380  67.360  1.00  0.00           C
ATOM   2688  HA  LEU A 825      65.440  52.950  67.290  1.00  0.00           H
ATOM   2689  CB  LEU A 825      66.050  54.800  67.820  1.00  0.00           C
ATOM   2690  HB1 LEU A 825      66.950  55.250  68.290  1.00  0.00           H
ATOM   2691  HB2 LEU A 825      65.350  54.700  68.670  1.00  0.00           H
ATOM   2692  CG  LEU A 825      65.570  55.810  66.810  1.00  0.00           C
ATOM   2693  HG  LEU A 825      66.350  56.070  66.070  1.00  0.00           H
ATOM   2694  CD1 LEU A 825      64.450  55.230  65.990  1.00  0.00           C
ATOM   2695 HD11 LEU A 825      63.780  54.590  66.610  1.00  0.00           H
ATOM   2696 HD12 LEU A 825      64.770  54.610  65.130  1.00  0.00           H
ATOM   2697 HD13 LEU A 825      63.780  56.050  65.640  1.00  0.00           H
ATOM   2698  CD2 LEU A 825      64.990  57.070  67.450  1.00  0.00           C
ATOM   2699 HD21 LEU A 825      64.250  56.780  68.220  1.00  0.00           H
ATOM   2700 HD22 LEU A 825      64.470  57.680  66.680  1.00  0.00           H
ATOM   2701 HD23 LEU A 825      65.810  57.630  67.940  1.00  0.00           H
ATOM   2702  C   LEU A 825      67.230  53.430  66.120  1.00  0.00           C
ATOM   2703  O   LEU A 825      66.740  53.350  64.970  1.00  0.00           O
ATOM   2704  N   PHE A 826      68.620  53.550  66.330  1.00  0.00           N
ATOM   2705  HN  PHE A 826      69.050  53.610  67.220  1.00  0.00           H
ATOM   2706  CA  PHE A 826      69.440  53.860  65.140  1.00  0.00           C
ATOM   2707  HA  PHE A 826      68.970  54.630  64.560  1.00  0.00           H
ATOM   2708  CB  PHE A 826      70.770  54.330  65.600  1.00  0.00           C
ATOM   2709  HB1 PHE A 826      71.140  53.540  66.300  1.00  0.00           H
ATOM   2710  HB2 PHE A 826      70.680  55.220  66.250  1.00  0.00           H
ATOM   2711  CG  PHE A 826      71.830  54.630  64.600  1.00  0.00           C
ATOM   2712  CD1 PHE A 826      72.740  53.720  64.170  1.00  0.00           C
ATOM   2713  HD1 PHE A 826      72.810  52.720  64.590  1.00  0.00           H
ATOM   2714  CE1 PHE A 826      73.810  54.060  63.290  1.00  0.00           C
ATOM   2715  HE1 PHE A 826      74.590  53.340  63.120  1.00  0.00           H
ATOM   2716  CZ  PHE A 826      73.800  55.330  62.630  1.00  0.00           C
ATOM   2717  HZ  PHE A 826      74.700  55.600  62.100  1.00  0.00           H
ATOM   2718  CD2 PHE A 826      71.840  55.950  63.980  1.00  0.00           C
ATOM   2719  HD2 PHE A 826      70.990  56.580  64.130  1.00  0.00           H
ATOM   2720  CE2 PHE A 826      72.780  56.280  63.000  1.00  0.00           C
ATOM   2721  HE2 PHE A 826      72.680  57.260  62.560  1.00  0.00           H
ATOM   2722  C   PHE A 826      69.600  52.580  64.240  1.00  0.00           C
ATOM   2723  O   PHE A 826      69.510  52.600  63.020  1.00  0.00           O
ATOM   2724  N   TRP A 827      69.710  51.450  64.870  1.00  0.00           N
ATOM   2725  HN  TRP A 827      69.860  51.430  65.860  1.00  0.00           H
ATOM   2726  CA  TRP A 827      69.620  50.100  64.270  1.00  0.00           C
ATOM   2727  HA  TRP A 827      70.390  50.080  63.510  1.00  0.00           H
ATOM   2728  CB  TRP A 827      69.950  49.040  65.350  1.00  0.00           C
ATOM   2729  HB1 TRP A 827      70.160  48.070  64.850  1.00  0.00           H
ATOM   2730  HB2 TRP A 827      69.040  48.990  65.990  1.00  0.00           H
ATOM   2731  CG  TRP A 827      71.100  49.400  66.190  1.00  0.00           C
ATOM   2732  CD1 TRP A 827      71.160  49.660  67.520  1.00  0.00           C
ATOM   2733  HD1 TRP A 827      70.340  49.560  68.220  1.00  0.00           H
ATOM   2734  NE1 TRP A 827      72.380  50.120  67.870  1.00  0.00           N
ATOM   2735  HE1 TRP A 827      72.730  50.440  68.720  1.00  0.00           H
ATOM   2736  CE2 TRP A 827      73.140  50.190  66.720  1.00  0.00           C
ATOM   2737  CD2 TRP A 827      72.390  49.770  65.620  1.00  0.00           C
ATOM   2738  CE3 TRP A 827      72.920  49.800  64.380  1.00  0.00           C
ATOM   2739  HE3 TRP A 827      72.500  49.330  63.510  1.00  0.00           H
ATOM   2740  CZ3 TRP A 827      74.260  50.280  64.200  1.00  0.00           C
ATOM   2741  HZ3 TRP A 827      74.740  50.270  63.230  1.00  0.00           H
ATOM   2742  CZ2 TRP A 827      74.470  50.570  66.510  1.00  0.00           C
ATOM   2743  HZ2 TRP A 827      75.010  50.820  67.420  1.00  0.00           H
ATOM   2744  CH2 TRP A 827      75.030  50.580  65.320  1.00  0.00           C
ATOM   2745  HH2 TRP A 827      75.980  51.080  65.230  1.00  0.00           H
ATOM   2746  C   TRP A 827      68.310  49.820  63.620  1.00  0.00           C
ATOM   2747  O   TRP A 827      68.290  49.190  62.600  1.00  0.00           O
ATOM   2748  N   CYS A 828      67.130  50.270  64.120  1.00  0.00           N
ATOM   2749  HN  CYS A 828      67.120  50.870  64.920  1.00  0.00           H
ATOM   2750  CA  CYS A 828      65.810  50.210  63.470  1.00  0.00           C
ATOM   2751  HA  CYS A 828      65.720  49.140  63.390  1.00  0.00           H
ATOM   2752  CB  CYS A 828      64.760  50.750  64.450  1.00  0.00           C
ATOM   2753  HB1 CYS A 828      63.770  50.820  63.980  1.00  0.00           H
ATOM   2754  HB2 CYS A 828      65.020  51.810  64.680  1.00  0.00           H
ATOM   2755  SG  CYS A 828      64.610  49.940  66.060  1.00  0.00           S
ATOM   2756  HG1 CYS A 828      65.740  50.250  66.680  1.00  0.00           H
ATOM   2757  C   CYS A 828      65.700  50.990  62.160  1.00  0.00           C
ATOM   2758  O   CYS A 828      65.320  50.460  61.120  1.00  0.00           O
ATOM   2759  N   VAL A 829      66.110  52.330  62.140  1.00  0.00           N
ATOM   2760  HN  VAL A 829      66.320  52.870  62.950  1.00  0.00           H
ATOM   2761  CA  VAL A 829      66.280  53.040  60.850  1.00  0.00           C
ATOM   2762  HA  VAL A 829      65.360  52.860  60.300  1.00  0.00           H
ATOM   2763  CB  VAL A 829      66.510  54.520  60.980  1.00  0.00           C
ATOM   2764  HB  VAL A 829      66.470  54.990  59.960  1.00  0.00           H
ATOM   2765  CG1 VAL A 829      65.300  55.200  61.680  1.00  0.00           C
ATOM   2766 HG11 VAL A 829      65.260  54.800  62.720  1.00  0.00           H
ATOM   2767 HG12 VAL A 829      64.290  54.940  61.290  1.00  0.00           H
ATOM   2768 HG13 VAL A 829      65.480  56.290  61.810  1.00  0.00           H
ATOM   2769  CG2 VAL A 829      67.840  54.830  61.770  1.00  0.00           C
ATOM   2770 HG21 VAL A 829      67.940  55.930  61.890  1.00  0.00           H
ATOM   2771 HG22 VAL A 829      68.760  54.570  61.180  1.00  0.00           H
ATOM   2772 HG23 VAL A 829      67.830  54.380  62.780  1.00  0.00           H
ATOM   2773  C   VAL A 829      67.320  52.450  59.960  1.00  0.00           C
ATOM   2774  O   VAL A 829      67.100  52.520  58.770  1.00  0.00           O
ATOM   2775  N   ILE A 830      68.400  51.860  60.500  1.00  0.00           N
ATOM   2776  HN  ILE A 830      68.480  52.030  61.480  1.00  0.00           H
ATOM   2777  CA  ILE A 830      69.370  51.050  59.750  1.00  0.00           C
ATOM   2778  HA  ILE A 830      69.570  51.640  58.870  1.00  0.00           H
ATOM   2779  CB  ILE A 830      70.640  50.820  60.490  1.00  0.00           C
ATOM   2780  HB  ILE A 830      70.410  50.910  61.570  1.00  0.00           H
ATOM   2781  CG2 ILE A 830      71.370  49.510  60.100  1.00  0.00           C
ATOM   2782 HG21 ILE A 830      70.760  48.630  60.350  1.00  0.00           H
ATOM   2783 HG22 ILE A 830      72.340  49.560  60.630  1.00  0.00           H
ATOM   2784 HG23 ILE A 830      71.620  49.440  59.020  1.00  0.00           H
ATOM   2785  CG1 ILE A 830      71.660  51.850  59.990  1.00  0.00           C
ATOM   2786 HG11 ILE A 830      71.750  51.760  58.890  1.00  0.00           H
ATOM   2787 HG12 ILE A 830      72.700  51.680  60.310  1.00  0.00           H
ATOM   2788  CD  ILE A 830      71.380  53.330  60.250  1.00  0.00           C
ATOM   2789  HD1 ILE A 830      72.250  53.940  59.930  1.00  0.00           H
ATOM   2790  HD2 ILE A 830      71.190  53.500  61.340  1.00  0.00           H
ATOM   2791  HD3 ILE A 830      70.530  53.670  59.610  1.00  0.00           H
ATOM   2792  C   ILE A 830      68.820  49.840  59.140  1.00  0.00           C
ATOM   2793  O   ILE A 830      68.960  49.830  57.890  1.00  0.00           O
ATOM   2794  N   LEU A 831      68.040  49.000  59.850  1.00  0.00           N
ATOM   2795  HN  LEU A 831      67.980  49.140  60.830  1.00  0.00           H
ATOM   2796  CA  LEU A 831      67.370  47.900  59.310  1.00  0.00           C
ATOM   2797  HA  LEU A 831      68.120  47.310  58.790  1.00  0.00           H
ATOM   2798  CB  LEU A 831      66.720  47.050  60.440  1.00  0.00           C
ATOM   2799  HB1 LEU A 831      65.860  46.450  60.100  1.00  0.00           H
ATOM   2800  HB2 LEU A 831      66.380  47.740  61.260  1.00  0.00           H
ATOM   2801  CG  LEU A 831      67.650  46.080  61.190  1.00  0.00           C
ATOM   2802  HG  LEU A 831      68.440  46.700  61.680  1.00  0.00           H
ATOM   2803  CD1 LEU A 831      66.690  45.370  62.240  1.00  0.00           C
ATOM   2804 HD11 LEU A 831      67.370  44.970  63.030  1.00  0.00           H
ATOM   2805 HD12 LEU A 831      66.100  44.540  61.800  1.00  0.00           H
ATOM   2806 HD13 LEU A 831      66.010  46.080  62.770  1.00  0.00           H
ATOM   2807  CD2 LEU A 831      68.450  44.960  60.420  1.00  0.00           C
ATOM   2808 HD21 LEU A 831      69.280  45.320  59.790  1.00  0.00           H
ATOM   2809 HD22 LEU A 831      67.820  44.240  59.830  1.00  0.00           H
ATOM   2810 HD23 LEU A 831      68.900  44.180  61.080  1.00  0.00           H
ATOM   2811  C   LEU A 831      66.340  48.270  58.210  1.00  0.00           C
ATOM   2812  O   LEU A 831      66.340  47.720  57.140  1.00  0.00           O
ATOM   2813  N   PHE A 832      65.470  49.210  58.430  1.00  0.00           N
ATOM   2814  HN  PHE A 832      65.420  49.560  59.360  1.00  0.00           H
ATOM   2815  CA  PHE A 832      64.480  49.730  57.560  1.00  0.00           C
ATOM   2816  HA  PHE A 832      63.740  48.970  57.370  1.00  0.00           H
ATOM   2817  CB  PHE A 832      63.630  50.910  58.300  1.00  0.00           C
ATOM   2818  HB1 PHE A 832      64.320  51.590  58.850  1.00  0.00           H
ATOM   2819  HB2 PHE A 832      63.010  50.300  58.980  1.00  0.00           H
ATOM   2820  CG  PHE A 832      62.710  51.690  57.460  1.00  0.00           C
ATOM   2821  CD1 PHE A 832      61.420  51.170  57.300  1.00  0.00           C
ATOM   2822  HD1 PHE A 832      61.180  50.260  57.840  1.00  0.00           H
ATOM   2823  CE1 PHE A 832      60.400  51.910  56.560  1.00  0.00           C
ATOM   2824  HE1 PHE A 832      59.390  51.550  56.470  1.00  0.00           H
ATOM   2825  CZ  PHE A 832      60.760  53.150  56.060  1.00  0.00           C
ATOM   2826  HZ  PHE A 832      59.960  53.720  55.590  1.00  0.00           H
ATOM   2827  CD2 PHE A 832      63.040  52.890  56.750  1.00  0.00           C
ATOM   2828  HD2 PHE A 832      63.980  53.370  56.900  1.00  0.00           H
ATOM   2829  CE2 PHE A 832      62.100  53.620  56.080  1.00  0.00           C
ATOM   2830  HE2 PHE A 832      62.210  54.670  55.830  1.00  0.00           H
ATOM   2831  C   PHE A 832      65.010  50.210  56.230  1.00  0.00           C
ATOM   2832  O   PHE A 832      64.580  49.880  55.110  1.00  0.00           O
ATOM   2833  N   PHE A 833      66.070  51.030  56.240  1.00  0.00           N
ATOM   2834  HN  PHE A 833      66.600  51.260  57.050  1.00  0.00           H
ATOM   2835  CA  PHE A 833      66.670  51.440  55.020  1.00  0.00           C
ATOM   2836  HA  PHE A 833      65.910  51.640  54.290  1.00  0.00           H
ATOM   2837  CB  PHE A 833      67.400  52.790  55.280  1.00  0.00           C
ATOM   2838  HB1 PHE A 833      67.850  53.140  54.320  1.00  0.00           H
ATOM   2839  HB2 PHE A 833      68.160  52.820  56.090  1.00  0.00           H
ATOM   2840  CG  PHE A 833      66.550  53.980  55.490  1.00  0.00           C
ATOM   2841  CD1 PHE A 833      65.750  54.540  54.480  1.00  0.00           C
ATOM   2842  HD1 PHE A 833      65.610  54.000  53.560  1.00  0.00           H
ATOM   2843  CE1 PHE A 833      65.000  55.680  54.720  1.00  0.00           C
ATOM   2844  HE1 PHE A 833      64.450  56.200  53.950  1.00  0.00           H
ATOM   2845  CZ  PHE A 833      65.260  56.450  55.860  1.00  0.00           C
ATOM   2846  HZ  PHE A 833      64.680  57.340  56.030  1.00  0.00           H
ATOM   2847  CD2 PHE A 833      66.760  54.750  56.700  1.00  0.00           C
ATOM   2848  HD2 PHE A 833      67.400  54.380  57.490  1.00  0.00           H
ATOM   2849  CE2 PHE A 833      66.110  55.990  56.820  1.00  0.00           C
ATOM   2850  HE2 PHE A 833      66.350  56.630  57.660  1.00  0.00           H
ATOM   2851  C   PHE A 833      67.680  50.390  54.380  1.00  0.00           C
ATOM   2852  O   PHE A 833      67.780  50.280  53.180  1.00  0.00           O
ATOM   2853  N   THR A 834      68.330  49.480  55.250  1.00  0.00           N
ATOM   2854  HN  THR A 834      68.190  49.580  56.230  1.00  0.00           H
ATOM   2855  CA  THR A 834      69.010  48.330  54.780  1.00  0.00           C
ATOM   2856  HA  THR A 834      69.730  48.650  54.040  1.00  0.00           H
ATOM   2857  CB  THR A 834      69.780  47.660  55.860  1.00  0.00           C
ATOM   2858  HB  THR A 834      69.260  47.130  56.680  1.00  0.00           H
ATOM   2859  OG1 THR A 834      70.720  48.550  56.440  1.00  0.00           O
ATOM   2860  HG1 THR A 834      70.260  49.230  56.910  1.00  0.00           H
ATOM   2861  CG2 THR A 834      70.690  46.550  55.170  1.00  0.00           C
ATOM   2862 HG21 THR A 834      71.470  46.100  55.800  1.00  0.00           H
ATOM   2863 HG22 THR A 834      71.250  47.170  54.430  1.00  0.00           H
ATOM   2864 HG23 THR A 834      70.080  45.810  54.610  1.00  0.00           H
ATOM   2865  C   THR A 834      68.100  47.280  54.090  1.00  0.00           C
ATOM   2866  O   THR A 834      68.410  46.630  53.110  1.00  0.00           O
ATOM   2867  N   THR A 835      66.860  47.130  54.550  1.00  0.00           N
ATOM   2868  HN  THR A 835      66.610  47.700  55.340  1.00  0.00           H
ATOM   2869  CA  THR A 835      65.820  46.390  53.720  1.00  0.00           C
ATOM   2870  HA  THR A 835      66.080  45.340  53.730  1.00  0.00           H
ATOM   2871  CB  THR A 835      64.360  46.410  54.360  1.00  0.00           C
ATOM   2872  HB  THR A 835      64.090  47.480  54.400  1.00  0.00           H
ATOM   2873  OG1 THR A 835      64.490  45.910  55.720  1.00  0.00           O
ATOM   2874  HG1 THR A 835      65.150  46.380  56.230  1.00  0.00           H
ATOM   2875  CG2 THR A 835      63.380  45.570  53.640  1.00  0.00           C
ATOM   2876 HG21 THR A 835      62.390  45.660  54.140  1.00  0.00           H
ATOM   2877 HG22 THR A 835      63.650  44.500  53.790  1.00  0.00           H
ATOM   2878 HG23 THR A 835      63.240  45.920  52.590  1.00  0.00           H
ATOM   2879  C   THR A 835      65.590  46.990  52.360  1.00  0.00           C
ATOM   2880  O   THR A 835      65.390  46.250  51.390  1.00  0.00           O
ATOM   2881  N   PHE A 836      65.540  48.330  52.190  1.00  0.00           N
ATOM   2882  HN  PHE A 836      65.470  48.970  52.940  1.00  0.00           H
ATOM   2883  CA  PHE A 836      65.170  48.990  50.930  1.00  0.00           C
ATOM   2884  HA  PHE A 836      64.300  48.540  50.480  1.00  0.00           H
ATOM   2885  CB  PHE A 836      64.900  50.540  51.290  1.00  0.00           C
ATOM   2886  HB1 PHE A 836      65.810  50.980  51.780  1.00  0.00           H
ATOM   2887  HB2 PHE A 836      64.090  50.700  52.030  1.00  0.00           H
ATOM   2888  CG  PHE A 836      64.420  51.420  50.160  1.00  0.00           C
ATOM   2889  CD1 PHE A 836      65.280  52.440  49.600  1.00  0.00           C
ATOM   2890  HD1 PHE A 836      66.250  52.610  50.060  1.00  0.00           H
ATOM   2891  CE1 PHE A 836      64.920  53.340  48.620  1.00  0.00           C
ATOM   2892  HE1 PHE A 836      65.660  53.920  48.120  1.00  0.00           H
ATOM   2893  CZ  PHE A 836      63.610  53.190  48.040  1.00  0.00           C
ATOM   2894  HZ  PHE A 836      63.330  53.850  47.240  1.00  0.00           H
ATOM   2895  CD2 PHE A 836      63.150  51.280  49.530  1.00  0.00           C
ATOM   2896  HD2 PHE A 836      62.510  50.450  49.830  1.00  0.00           H
ATOM   2897  CE2 PHE A 836      62.710  52.190  48.560  1.00  0.00           C
ATOM   2898  HE2 PHE A 836      61.740  52.020  48.160  1.00  0.00           H
ATOM   2899  C   PHE A 836      66.300  48.930  49.910  1.00  0.00           C
ATOM   2900  O   PHE A 836      66.020  48.660  48.750  1.00  0.00           O
ATOM   2901  N   PHE A 837      67.530  49.000  50.390  1.00  0.00           N
ATOM   2902  HN  PHE A 837      67.660  49.250  51.360  1.00  0.00           H
ATOM   2903  CA  PHE A 837      68.720  48.640  49.650  1.00  0.00           C
ATOM   2904  HA  PHE A 837      68.840  49.350  48.840  1.00  0.00           H
ATOM   2905  CB  PHE A 837      69.910  49.020  50.510  1.00  0.00           C
ATOM   2906  HB1 PHE A 837      69.860  48.660  51.560  1.00  0.00           H
ATOM   2907  HB2 PHE A 837      69.990  50.130  50.580  1.00  0.00           H
ATOM   2908  CG  PHE A 837      71.270  48.670  49.920  1.00  0.00           C
ATOM   2909  CD1 PHE A 837      71.960  47.510  50.200  1.00  0.00           C
ATOM   2910  HD1 PHE A 837      71.500  46.850  50.920  1.00  0.00           H
ATOM   2911  CE1 PHE A 837      73.250  47.180  49.600  1.00  0.00           C
ATOM   2912  HE1 PHE A 837      73.770  46.260  49.820  1.00  0.00           H
ATOM   2913  CZ  PHE A 837      73.760  48.020  48.560  1.00  0.00           C
ATOM   2914  HZ  PHE A 837      74.800  47.890  48.280  1.00  0.00           H
ATOM   2915  CD2 PHE A 837      71.800  49.450  48.850  1.00  0.00           C
ATOM   2916  HD2 PHE A 837      71.260  50.330  48.510  1.00  0.00           H
ATOM   2917  CE2 PHE A 837      72.990  49.120  48.190  1.00  0.00           C
ATOM   2918  HE2 PHE A 837      73.430  49.770  47.450  1.00  0.00           H
ATOM   2919  C   PHE A 837      68.760  47.220  49.110  1.00  0.00           C
ATOM   2920  O   PHE A 837      68.960  47.000  47.940  1.00  0.00           O
ATOM   2921  N   LEU A 838      68.650  46.170  50.000  1.00  0.00           N
ATOM   2922  HN  LEU A 838      68.510  46.350  50.970  1.00  0.00           H
ATOM   2923  CA  LEU A 838      68.670  44.740  49.630  1.00  0.00           C
ATOM   2924  HA  LEU A 838      69.610  44.520  49.160  1.00  0.00           H
ATOM   2925  CB  LEU A 838      68.520  43.910  50.970  1.00  0.00           C
ATOM   2926  HB1 LEU A 838      68.390  42.840  50.680  1.00  0.00           H
ATOM   2927  HB2 LEU A 838      67.690  44.260  51.640  1.00  0.00           H
ATOM   2928  CG  LEU A 838      69.810  43.850  51.900  1.00  0.00           C
ATOM   2929  HG  LEU A 838      70.100  44.900  52.100  1.00  0.00           H
ATOM   2930  CD1 LEU A 838      69.520  43.040  53.210  1.00  0.00           C
ATOM   2931 HD11 LEU A 838      70.400  43.030  53.890  1.00  0.00           H
ATOM   2932 HD12 LEU A 838      69.240  41.980  52.990  1.00  0.00           H
ATOM   2933 HD13 LEU A 838      68.730  43.590  53.760  1.00  0.00           H
ATOM   2934  CD2 LEU A 838      71.060  43.340  51.190  1.00  0.00           C
ATOM   2935 HD21 LEU A 838      71.890  43.390  51.920  1.00  0.00           H
ATOM   2936 HD22 LEU A 838      71.300  43.970  50.300  1.00  0.00           H
ATOM   2937 HD23 LEU A 838      71.010  42.310  50.780  1.00  0.00           H
ATOM   2938  C   LEU A 838      67.580  44.380  48.690  1.00  0.00           C
ATOM   2939  O   LEU A 838      67.800  43.830  47.630  1.00  0.00           O
ATOM   2940  N   SER A 839      66.310  44.750  48.980  1.00  0.00           N
ATOM   2941  HN  SER A 839      66.030  45.030  49.880  1.00  0.00           H
ATOM   2942  CA  SER A 839      65.150  44.480  48.100  1.00  0.00           C
ATOM   2943  HA  SER A 839      64.980  43.420  47.940  1.00  0.00           H
ATOM   2944  CB  SER A 839      63.730  44.930  48.720  1.00  0.00           C
ATOM   2945  HB1 SER A 839      63.520  44.170  49.500  1.00  0.00           H
ATOM   2946  HB2 SER A 839      62.930  44.920  47.940  1.00  0.00           H
ATOM   2947  OG  SER A 839      63.900  46.220  49.210  1.00  0.00           O
ATOM   2948  HG1 SER A 839      64.490  46.170  49.960  1.00  0.00           H
ATOM   2949  C   SER A 839      65.290  45.100  46.680  1.00  0.00           C
ATOM   2950  O   SER A 839      65.170  44.400  45.720  1.00  0.00           O
ATOM   2951  N   SER A 840      65.660  46.410  46.550  1.00  0.00           N
ATOM   2952  HN  SER A 840      65.730  47.000  47.340  1.00  0.00           H
ATOM   2953  CA  SER A 840      65.900  47.070  45.270  1.00  0.00           C
ATOM   2954  HA  SER A 840      65.020  46.830  44.690  1.00  0.00           H
ATOM   2955  CB  SER A 840      66.030  48.650  45.450  1.00  0.00           C
ATOM   2956  HB1 SER A 840      65.120  49.160  45.850  1.00  0.00           H
ATOM   2957  HB2 SER A 840      66.050  49.090  44.430  1.00  0.00           H
ATOM   2958  OG  SER A 840      67.160  49.010  46.290  1.00  0.00           O
ATOM   2959  HG1 SER A 840      66.940  48.860  47.220  1.00  0.00           H
ATOM   2960  C   SER A 840      67.080  46.470  44.490  1.00  0.00           C
ATOM   2961  O   SER A 840      67.020  46.260  43.290  1.00  0.00           O
ATOM   2962  N   PHE A 841      68.210  46.240  45.200  1.00  0.00           N
ATOM   2963  HN  PHE A 841      68.410  46.380  46.170  1.00  0.00           H
ATOM   2964  CA  PHE A 841      69.390  45.580  44.650  1.00  0.00           C
ATOM   2965  HA  PHE A 841      69.670  46.220  43.830  1.00  0.00           H
ATOM   2966  CB  PHE A 841      70.440  45.540  45.730  1.00  0.00           C
ATOM   2967  HB1 PHE A 841      70.190  44.790  46.500  1.00  0.00           H
ATOM   2968  HB2 PHE A 841      70.580  46.570  46.160  1.00  0.00           H
ATOM   2969  CG  PHE A 841      71.830  45.200  45.160  1.00  0.00           C
ATOM   2970  CD1 PHE A 841      72.800  46.210  44.920  1.00  0.00           C
ATOM   2971  HD1 PHE A 841      72.440  47.230  44.990  1.00  0.00           H
ATOM   2972  CE1 PHE A 841      74.110  45.900  44.580  1.00  0.00           C
ATOM   2973  HE1 PHE A 841      74.910  46.580  44.280  1.00  0.00           H
ATOM   2974  CZ  PHE A 841      74.490  44.520  44.630  1.00  0.00           C
ATOM   2975  HZ  PHE A 841      75.530  44.340  44.410  1.00  0.00           H
ATOM   2976  CD2 PHE A 841      72.240  43.840  45.100  1.00  0.00           C
ATOM   2977  HD2 PHE A 841      71.550  43.040  45.260  1.00  0.00           H
ATOM   2978  CE2 PHE A 841      73.620  43.500  44.890  1.00  0.00           C
ATOM   2979  HE2 PHE A 841      73.880  42.450  44.910  1.00  0.00           H
ATOM   2980  C   PHE A 841      69.140  44.250  43.990  1.00  0.00           C
ATOM   2981  O   PHE A 841      69.480  44.040  42.810  1.00  0.00           O
ATOM   2982  N   LEU A 842      68.430  43.380  44.720  1.00  0.00           N
ATOM   2983  HN  LEU A 842      68.400  43.400  45.720  1.00  0.00           H
ATOM   2984  CA  LEU A 842      67.910  42.130  44.210  1.00  0.00           C
ATOM   2985  HA  LEU A 842      68.720  41.540  43.800  1.00  0.00           H
ATOM   2986  CB  LEU A 842      67.340  41.430  45.380  1.00  0.00           C
ATOM   2987  HB1 LEU A 842      66.690  40.600  45.020  1.00  0.00           H
ATOM   2988  HB2 LEU A 842      66.600  42.030  45.940  1.00  0.00           H
ATOM   2989  CG  LEU A 842      68.310  40.960  46.500  1.00  0.00           C
ATOM   2990  HG  LEU A 842      68.870  41.850  46.830  1.00  0.00           H
ATOM   2991  CD1 LEU A 842      67.450  40.350  47.560  1.00  0.00           C
ATOM   2992 HD11 LEU A 842      68.100  39.780  48.260  1.00  0.00           H
ATOM   2993 HD12 LEU A 842      66.630  39.710  47.160  1.00  0.00           H
ATOM   2994 HD13 LEU A 842      67.000  41.160  48.180  1.00  0.00           H
ATOM   2995  CD2 LEU A 842      69.380  40.070  46.050  1.00  0.00           C
ATOM   2996 HD21 LEU A 842      68.990  39.030  45.960  1.00  0.00           H
ATOM   2997 HD22 LEU A 842      70.200  40.050  46.770  1.00  0.00           H
ATOM   2998 HD23 LEU A 842      69.900  40.380  45.120  1.00  0.00           H
ATOM   2999  C   LEU A 842      66.880  42.220  43.100  1.00  0.00           C
ATOM   3000  O   LEU A 842      66.900  41.470  42.160  1.00  0.00           O
ATOM   3001  N   LYS A 843      65.870  43.060  43.260  1.00  0.00           N
ATOM   3002  HN  LYS A 843      65.820  43.570  44.120  1.00  0.00           H
ATOM   3003  CA  LYS A 843      64.930  43.200  42.190  1.00  0.00           C
ATOM   3004  HA  LYS A 843      64.380  42.270  42.160  1.00  0.00           H
ATOM   3005  CB  LYS A 843      63.800  44.120  42.780  1.00  0.00           C
ATOM   3006  HB1 LYS A 843      64.070  45.140  43.140  1.00  0.00           H
ATOM   3007  HB2 LYS A 843      63.380  43.580  43.660  1.00  0.00           H
ATOM   3008  CG  LYS A 843      62.710  44.460  41.790  1.00  0.00           C
ATOM   3009  HG1 LYS A 843      63.140  44.970  40.890  1.00  0.00           H
ATOM   3010  HG2 LYS A 843      62.160  45.310  42.230  1.00  0.00           H
ATOM   3011  CD  LYS A 843      61.870  43.290  41.200  1.00  0.00           C
ATOM   3012  HD1 LYS A 843      61.690  42.570  42.030  1.00  0.00           H
ATOM   3013  HD2 LYS A 843      62.430  42.830  40.360  1.00  0.00           H
ATOM   3014  CE  LYS A 843      60.450  43.660  40.770  1.00  0.00           C
ATOM   3015  HE1 LYS A 843      60.030  44.110  41.700  1.00  0.00           H
ATOM   3016  HE2 LYS A 843      59.840  42.800  40.410  1.00  0.00           H
ATOM   3017  NZ  LYS A 843      60.420  44.650  39.750  1.00  0.00           N
ATOM   3018  HZ1 LYS A 843      61.020  45.480  39.940  1.00  0.00           H
ATOM   3019  HZ2 LYS A 843      59.440  44.960  39.590  1.00  0.00           H
ATOM   3020  HZ3 LYS A 843      60.740  44.300  38.820  1.00  0.00           H
ATOM   3021  C   LYS A 843      65.530  43.740  40.830  1.00  0.00           C
ATOM   3022  O   LYS A 843      65.240  43.120  39.790  1.00  0.00           O
ATOM   3023  N   GLN A 844      66.390  44.750  40.840  1.00  0.00           N
ATOM   3024  HN  GLN A 844      66.540  45.270  41.680  1.00  0.00           H
ATOM   3025  CA  GLN A 844      67.100  45.220  39.630  1.00  0.00           C
ATOM   3026  HA  GLN A 844      66.380  45.100  38.840  1.00  0.00           H
ATOM   3027  CB  GLN A 844      67.600  46.670  39.970  1.00  0.00           C
ATOM   3028  HB1 GLN A 844      68.240  47.130  39.190  1.00  0.00           H
ATOM   3029  HB2 GLN A 844      68.220  46.520  40.870  1.00  0.00           H
ATOM   3030  CG  GLN A 844      66.480  47.710  40.290  1.00  0.00           C
ATOM   3031  HG1 GLN A 844      66.780  48.770  40.400  1.00  0.00           H
ATOM   3032  HG2 GLN A 844      65.960  47.290  41.180  1.00  0.00           H
ATOM   3033  CD  GLN A 844      65.420  47.640  39.190  1.00  0.00           C
ATOM   3034  OE1 GLN A 844      64.390  46.910  39.410  1.00  0.00           O
ATOM   3035  NE2 GLN A 844      65.500  48.310  38.090  1.00  0.00           N
ATOM   3036 HE21 GLN A 844      64.730  48.360  37.450  1.00  0.00           H
ATOM   3037 HE22 GLN A 844      66.180  49.040  37.960  1.00  0.00           H
ATOM   3038  C   GLN A 844      68.290  44.390  39.190  1.00  0.00           C
ATOM   3039  O   GLN A 844      69.100  44.760  38.310  1.00  0.00           O
ATOM   3040  N   PHE A 845      68.470  43.150  39.810  1.00  0.00           N
ATOM   3041  HN  PHE A 845      68.010  42.970  40.670  1.00  0.00           H
ATOM   3042  CA  PHE A 845      69.430  42.120  39.380  1.00  0.00           C
ATOM   3043  HA  PHE A 845      70.430  42.520  39.270  1.00  0.00           H
ATOM   3044  CB  PHE A 845      69.450  41.060  40.590  1.00  0.00           C
ATOM   3045  HB1 PHE A 845      68.640  40.310  40.430  1.00  0.00           H
ATOM   3046  HB2 PHE A 845      69.280  41.560  41.570  1.00  0.00           H
ATOM   3047  CG  PHE A 845      70.760  40.260  40.660  1.00  0.00           C
ATOM   3048  CD1 PHE A 845      71.410  39.420  39.690  1.00  0.00           C
ATOM   3049  HD1 PHE A 845      70.850  39.370  38.770  1.00  0.00           H
ATOM   3050  CE1 PHE A 845      72.550  38.650  39.980  1.00  0.00           C
ATOM   3051  HE1 PHE A 845      73.060  37.960  39.320  1.00  0.00           H
ATOM   3052  CZ  PHE A 845      73.290  38.970  41.040  1.00  0.00           C
ATOM   3053  HZ  PHE A 845      74.250  38.530  41.210  1.00  0.00           H
ATOM   3054  CD2 PHE A 845      71.490  40.470  41.850  1.00  0.00           C
ATOM   3055  HD2 PHE A 845      71.140  41.210  42.550  1.00  0.00           H
ATOM   3056  CE2 PHE A 845      72.770  39.880  42.070  1.00  0.00           C
ATOM   3057  HE2 PHE A 845      73.320  40.090  42.980  1.00  0.00           H
ATOM   3058  C   PHE A 845      68.980  41.450  38.030  1.00  0.00           C
ATOM   3059  O   PHE A 845      69.790  40.900  37.310  1.00  0.00           O
ATOM   3060  N   LYS A 846      67.730  41.590  37.710  1.00  0.00           N
ATOM   3061  HN  LYS A 846      67.060  41.920  38.370  1.00  0.00           H
ATOM   3062  CA  LYS A 846      67.270  41.060  36.440  1.00  0.00           C
ATOM   3063  HA  LYS A 846      67.410  40.010  36.650  1.00  0.00           H
ATOM   3064  CB  LYS A 846      65.790  41.370  36.390  1.00  0.00           C
ATOM   3065  HB1 LYS A 846      65.760  42.480  36.290  1.00  0.00           H
ATOM   3066  HB2 LYS A 846      65.320  41.170  37.380  1.00  0.00           H
ATOM   3067  CG  LYS A 846      64.860  40.620  35.450  1.00  0.00           C
ATOM   3068  HG1 LYS A 846      64.970  39.530  35.480  1.00  0.00           H
ATOM   3069  HG2 LYS A 846      65.010  40.860  34.390  1.00  0.00           H
ATOM   3070  CD  LYS A 846      63.360  40.910  35.870  1.00  0.00           C
ATOM   3071  HD1 LYS A 846      63.230  41.930  36.290  1.00  0.00           H
ATOM   3072  HD2 LYS A 846      63.190  40.320  36.790  1.00  0.00           H
ATOM   3073  CE  LYS A 846      62.310  40.430  34.840  1.00  0.00           C
ATOM   3074  HE1 LYS A 846      62.410  39.360  34.560  1.00  0.00           H
ATOM   3075  HE2 LYS A 846      62.370  40.900  33.840  1.00  0.00           H
ATOM   3076  NZ  LYS A 846      60.950  40.720  35.420  1.00  0.00           N
ATOM   3077  HZ1 LYS A 846      60.230  40.090  35.010  1.00  0.00           H
ATOM   3078  HZ2 LYS A 846      60.640  41.710  35.430  1.00  0.00           H
ATOM   3079  HZ3 LYS A 846      61.070  40.480  36.420  1.00  0.00           H
ATOM   3080  C   LYS A 846      68.010  41.430  35.130  1.00  0.00           C
ATOM   3081  O   LYS A 846      68.110  40.580  34.210  1.00  0.00           O
ATOM   3082  N   THR A 847      68.630  42.670  35.040  1.00  0.00           N
ATOM   3083  HN  THR A 847      68.550  43.410  35.710  1.00  0.00           H
ATOM   3084  CA  THR A 847      69.500  43.240  33.980  1.00  0.00           C
ATOM   3085  HA  THR A 847      69.330  42.560  33.170  1.00  0.00           H
ATOM   3086  CB  THR A 847      69.070  44.610  33.510  1.00  0.00           C
ATOM   3087  HB  THR A 847      68.000  44.620  33.200  1.00  0.00           H
ATOM   3088  OG1 THR A 847      69.820  45.090  32.430  1.00  0.00           O
ATOM   3089  HG1 THR A 847      70.730  44.930  32.670  1.00  0.00           H
ATOM   3090  CG2 THR A 847      69.210  45.600  34.630  1.00  0.00           C
ATOM   3091 HG21 THR A 847      68.580  45.180  35.450  1.00  0.00           H
ATOM   3092 HG22 THR A 847      68.620  46.480  34.280  1.00  0.00           H
ATOM   3093 HG23 THR A 847      70.230  45.900  34.950  1.00  0.00           H
ATOM   3094  C   THR A 847      71.020  43.390  34.360  1.00  0.00           C
ATOM   3095  O   THR A 847      71.860  44.050  33.680  1.00  0.00           O
ATOM   3096  N   LYS A 848      71.440  42.720  35.480  1.00  0.00           N
ATOM   3097  HN  LYS A 848      70.720  42.210  35.960  1.00  0.00           H
ATOM   3098  CA  LYS A 848      72.790  42.850  35.960  1.00  0.00           C
ATOM   3099  HA  LYS A 848      73.160  43.860  35.820  1.00  0.00           H
ATOM   3100  CB  LYS A 848      72.970  42.590  37.530  1.00  0.00           C
ATOM   3101  HB1 LYS A 848      73.920  42.070  37.750  1.00  0.00           H
ATOM   3102  HB2 LYS A 848      72.200  41.840  37.780  1.00  0.00           H
ATOM   3103  CG  LYS A 848      72.650  43.880  38.400  1.00  0.00           C
ATOM   3104  HG1 LYS A 848      71.560  44.040  38.210  1.00  0.00           H
ATOM   3105  HG2 LYS A 848      73.170  44.730  37.910  1.00  0.00           H
ATOM   3106  CD  LYS A 848      72.970  43.790  39.830  1.00  0.00           C
ATOM   3107  HD1 LYS A 848      74.050  43.650  40.000  1.00  0.00           H
ATOM   3108  HD2 LYS A 848      72.600  42.800  40.190  1.00  0.00           H
ATOM   3109  CE  LYS A 848      72.220  44.800  40.750  1.00  0.00           C
ATOM   3110  HE1 LYS A 848      72.610  44.600  41.780  1.00  0.00           H
ATOM   3111  HE2 LYS A 848      71.120  44.650  40.740  1.00  0.00           H
ATOM   3112  NZ  LYS A 848      72.560  46.140  40.330  1.00  0.00           N
ATOM   3113  HZ1 LYS A 848      73.570  46.270  40.490  1.00  0.00           H
ATOM   3114  HZ2 LYS A 848      71.960  46.830  40.820  1.00  0.00           H
ATOM   3115  HZ3 LYS A 848      72.550  46.310  39.310  1.00  0.00           H
ATOM   3116  C   LYS A 848      73.720  41.940  35.180  1.00  0.00           C
ATOM   3117  O   LYS A 848      73.260  41.210  34.310  1.00  0.00           O
ATOM   3118  N   ARG A 849      75.010  42.080  35.400  1.00  0.00           N
ATOM   3119  HN  ARG A 849      75.400  42.820  35.950  1.00  0.00           H
ATOM   3120  CA  ARG A 849      75.940  41.270  34.670  1.00  0.00           C
ATOM   3121  HA  ARG A 849      75.730  41.270  33.620  1.00  0.00           H
ATOM   3122  CB  ARG A 849      77.360  41.980  34.860  1.00  0.00           C
ATOM   3123  HB1 ARG A 849      78.200  41.300  34.610  1.00  0.00           H
ATOM   3124  HB2 ARG A 849      77.310  42.180  35.950  1.00  0.00           H
ATOM   3125  CG  ARG A 849      77.650  43.270  34.070  1.00  0.00           C
ATOM   3126  HG1 ARG A 849      76.770  43.940  34.150  1.00  0.00           H
ATOM   3127  HG2 ARG A 849      77.670  43.060  32.970  1.00  0.00           H
ATOM   3128  CD  ARG A 849      79.020  43.960  34.360  1.00  0.00           C
ATOM   3129  HD1 ARG A 849      79.090  44.780  33.620  1.00  0.00           H
ATOM   3130  HD2 ARG A 849      79.770  43.140  34.350  1.00  0.00           H
ATOM   3131  NE  ARG A 849      78.830  44.590  35.690  1.00  0.00           N
ATOM   3132  HE  ARG A 849      77.900  44.620  36.060  1.00  0.00           H
ATOM   3133  CZ  ARG A 849      79.820  45.070  36.340  1.00  0.00           C
ATOM   3134  NH1 ARG A 849      79.560  45.400  37.650  1.00  0.00           N
ATOM   3135 HH11 ARG A 849      78.730  45.100  38.130  1.00  0.00           H
ATOM   3136 HH12 ARG A 849      80.320  45.690  38.240  1.00  0.00           H
ATOM   3137  NH2 ARG A 849      81.030  45.010  35.940  1.00  0.00           N
ATOM   3138 HH21 ARG A 849      81.120  45.110  34.950  1.00  0.00           H
ATOM   3139 HH22 ARG A 849      81.740  45.350  36.550  1.00  0.00           H
ATOM   3140  C   ARG A 849      76.090  39.850  35.120  1.00  0.00           C
ATOM   3141  O   ARG A 849      76.370  38.990  34.260  1.00  0.00           O
ATOM   3142  N   TYR A 850      75.930  39.560  36.410  1.00  0.00           N
ATOM   3143  HN  TYR A 850      75.590  40.300  36.990  1.00  0.00           H
ATOM   3144  CA  TYR A 850      76.300  38.380  37.170  1.00  0.00           C
ATOM   3145  HA  TYR A 850      77.280  38.000  36.890  1.00  0.00           H
ATOM   3146  CB  TYR A 850      76.330  38.610  38.740  1.00  0.00           C
ATOM   3147  HB1 TYR A 850      76.990  37.810  39.140  1.00  0.00           H
ATOM   3148  HB2 TYR A 850      75.310  38.500  39.170  1.00  0.00           H
ATOM   3149  CG  TYR A 850      77.030  39.900  39.120  1.00  0.00           C
ATOM   3150  CD1 TYR A 850      78.380  40.210  38.920  1.00  0.00           C
ATOM   3151  HD1 TYR A 850      79.020  39.520  38.410  1.00  0.00           H
ATOM   3152  CE1 TYR A 850      78.920  41.420  39.250  1.00  0.00           C
ATOM   3153  HE1 TYR A 850      79.970  41.570  39.030  1.00  0.00           H
ATOM   3154  CZ  TYR A 850      78.230  42.460  39.910  1.00  0.00           C
ATOM   3155  OH  TYR A 850      78.810  43.620  40.270  1.00  0.00           O
ATOM   3156  HH  TYR A 850      78.150  44.260  40.530  1.00  0.00           H
ATOM   3157  CD2 TYR A 850      76.310  40.900  39.830  1.00  0.00           C
ATOM   3158  HD2 TYR A 850      75.320  40.680  40.190  1.00  0.00           H
ATOM   3159  CE2 TYR A 850      76.860  42.120  40.190  1.00  0.00           C
ATOM   3160  HE2 TYR A 850      76.250  42.730  40.840  1.00  0.00           H
ATOM   3161  C   TYR A 850      75.420  37.220  37.010  1.00  0.00           C
ATOM   3162  O   TYR A 850      74.230  37.490  37.020  1.00  0.00           O
ATOM   3163  N   PHE A 851      75.860  36.020  36.810  1.00  0.00           N
ATOM   3164  HN  PHE A 851      76.850  35.850  36.770  1.00  0.00           H
ATOM   3165  CA  PHE A 851      75.030  34.810  36.850  1.00  0.00           C
ATOM   3166  HA  PHE A 851      75.820  34.080  36.840  1.00  0.00           H
ATOM   3167  CB  PHE A 851      74.270  34.670  38.210  1.00  0.00           C
ATOM   3168  HB1 PHE A 851      73.780  33.680  38.370  1.00  0.00           H
ATOM   3169  HB2 PHE A 851      73.450  35.420  38.280  1.00  0.00           H
ATOM   3170  CG  PHE A 851      75.340  34.710  39.380  1.00  0.00           C
ATOM   3171  CD1 PHE A 851      76.500  33.890  39.400  1.00  0.00           C
ATOM   3172  HD1 PHE A 851      76.550  33.170  38.590  1.00  0.00           H
ATOM   3173  CE1 PHE A 851      77.290  33.970  40.500  1.00  0.00           C
ATOM   3174  HE1 PHE A 851      78.150  33.310  40.500  1.00  0.00           H
ATOM   3175  CZ  PHE A 851      77.080  34.820  41.590  1.00  0.00           C
ATOM   3176  HZ  PHE A 851      77.730  34.870  42.450  1.00  0.00           H
ATOM   3177  CD2 PHE A 851      75.080  35.560  40.430  1.00  0.00           C
ATOM   3178  HD2 PHE A 851      74.090  35.990  40.430  1.00  0.00           H
ATOM   3179  CE2 PHE A 851      75.970  35.650  41.500  1.00  0.00           C
ATOM   3180  HE2 PHE A 851      75.660  36.200  42.370  1.00  0.00           H
ATOM   3181  C   PHE A 851      74.170  34.530  35.610  1.00  0.00           C
ATOM   3182  O   PHE A 851      74.050  35.370  34.740  1.00  0.00           O
ATOM   3183  N   PRO A 852      73.670  33.320  35.390  1.00  0.00           N
ATOM   3184  CD  PRO A 852      74.010  32.130  36.150  1.00  0.00           C
ATOM   3185  HD1 PRO A 852      73.440  32.150  37.100  1.00  0.00           H
ATOM   3186  HD2 PRO A 852      75.080  32.090  36.440  1.00  0.00           H
ATOM   3187  CA  PRO A 852      72.710  33.030  34.350  1.00  0.00           C
ATOM   3188  HA  PRO A 852      73.170  33.210  33.390  1.00  0.00           H
ATOM   3189  CB  PRO A 852      72.390  31.550  34.580  1.00  0.00           C
ATOM   3190  HB1 PRO A 852      72.030  31.150  33.600  1.00  0.00           H
ATOM   3191  HB2 PRO A 852      71.620  31.460  35.380  1.00  0.00           H
ATOM   3192  CG  PRO A 852      73.580  30.910  35.280  1.00  0.00           C
ATOM   3193  HG1 PRO A 852      73.350  30.090  36.000  1.00  0.00           H
ATOM   3194  HG2 PRO A 852      74.320  30.510  34.560  1.00  0.00           H
ATOM   3195  C   PRO A 852      71.510  33.910  34.290  1.00  0.00           C
ATOM   3196  O   PRO A 852      71.150  34.360  35.400  1.00  0.00           O
ATOM   3197  N   THR A 853      70.810  34.160  33.140  1.00  0.00           N
ATOM   3198  HN  THR A 853      71.100  33.780  32.260  1.00  0.00           H
ATOM   3199  CA  THR A 853      69.660  35.140  33.000  1.00  0.00           C
ATOM   3200  HA  THR A 853      70.070  36.070  33.340  1.00  0.00           H
ATOM   3201  CB  THR A 853      69.240  35.250  31.600  1.00  0.00           C
ATOM   3202  HB  THR A 853      68.820  34.320  31.140  1.00  0.00           H
ATOM   3203  OG1 THR A 853      70.260  35.470  30.640  1.00  0.00           O
ATOM   3204  HG1 THR A 853      69.880  35.130  29.820  1.00  0.00           H
ATOM   3205  CG2 THR A 853      68.000  36.170  31.310  1.00  0.00           C
ATOM   3206 HG21 THR A 853      67.090  35.700  31.760  1.00  0.00           H
ATOM   3207 HG22 THR A 853      67.710  36.270  30.250  1.00  0.00           H
ATOM   3208 HG23 THR A 853      68.130  37.200  31.730  1.00  0.00           H
ATOM   3209  C   THR A 853      68.520  34.650  33.820  1.00  0.00           C
ATOM   3210  O   THR A 853      67.920  35.400  34.500  1.00  0.00           O
ATOM   3211  N   LYS A 854      68.330  33.350  33.920  1.00  0.00           N
ATOM   3212  HN  LYS A 854      68.980  32.790  33.390  1.00  0.00           H
ATOM   3213  CA  LYS A 854      67.310  32.710  34.750  1.00  0.00           C
ATOM   3214  HA  LYS A 854      66.350  33.150  34.510  1.00  0.00           H
ATOM   3215  CB  LYS A 854      67.250  31.110  34.590  1.00  0.00           C
ATOM   3216  HB1 LYS A 854      68.310  30.800  34.730  1.00  0.00           H
ATOM   3217  HB2 LYS A 854      66.930  31.040  33.530  1.00  0.00           H
ATOM   3218  CG  LYS A 854      66.220  30.330  35.500  1.00  0.00           C
ATOM   3219  HG1 LYS A 854      66.540  30.390  36.560  1.00  0.00           H
ATOM   3220  HG2 LYS A 854      66.180  29.270  35.190  1.00  0.00           H
ATOM   3221  CD  LYS A 854      64.760  30.710  35.330  1.00  0.00           C
ATOM   3222  HD1 LYS A 854      64.540  30.580  34.250  1.00  0.00           H
ATOM   3223  HD2 LYS A 854      64.750  31.820  35.460  1.00  0.00           H
ATOM   3224  CE  LYS A 854      63.740  29.960  36.180  1.00  0.00           C
ATOM   3225  HE1 LYS A 854      63.990  30.220  37.230  1.00  0.00           H
ATOM   3226  HE2 LYS A 854      63.720  28.870  35.970  1.00  0.00           H
ATOM   3227  NZ  LYS A 854      62.440  30.480  35.760  1.00  0.00           N
ATOM   3228  HZ1 LYS A 854      61.690  29.840  36.100  1.00  0.00           H
ATOM   3229  HZ2 LYS A 854      62.390  30.570  34.720  1.00  0.00           H
ATOM   3230  HZ3 LYS A 854      62.180  31.400  36.150  1.00  0.00           H
ATOM   3231  C   LYS A 854      67.540  32.940  36.320  1.00  0.00           C
ATOM   3232  O   LYS A 854      66.600  33.100  37.160  1.00  0.00           O
ATOM   3233  N   VAL A 855      68.840  32.820  36.720  1.00  0.00           N
ATOM   3234  HN  VAL A 855      69.530  32.830  36.000  1.00  0.00           H
ATOM   3235  CA  VAL A 855      69.290  33.170  38.070  1.00  0.00           C
ATOM   3236  HA  VAL A 855      68.620  32.740  38.810  1.00  0.00           H
ATOM   3237  CB  VAL A 855      70.700  32.740  38.280  1.00  0.00           C
ATOM   3238  HB  VAL A 855      71.420  33.220  37.590  1.00  0.00           H
ATOM   3239  CG1 VAL A 855      71.130  33.220  39.640  1.00  0.00           C
ATOM   3240 HG11 VAL A 855      70.380  33.030  40.430  1.00  0.00           H
ATOM   3241 HG12 VAL A 855      71.370  34.300  39.690  1.00  0.00           H
ATOM   3242 HG13 VAL A 855      72.030  32.640  39.960  1.00  0.00           H
ATOM   3243  CG2 VAL A 855      70.740  31.210  38.320  1.00  0.00           C
ATOM   3244 HG21 VAL A 855      70.290  30.780  39.240  1.00  0.00           H
ATOM   3245 HG22 VAL A 855      71.800  30.870  38.270  1.00  0.00           H
ATOM   3246 HG23 VAL A 855      70.180  30.740  37.490  1.00  0.00           H
ATOM   3247  C   VAL A 855      69.150  34.660  38.440  1.00  0.00           C
ATOM   3248  O   VAL A 855      68.710  34.990  39.510  1.00  0.00           O
ATOM   3249  N   ARG A 856      69.470  35.550  37.550  1.00  0.00           N
ATOM   3250  HN  ARG A 856      69.800  35.310  36.640  1.00  0.00           H
ATOM   3251  CA  ARG A 856      69.120  36.900  37.690  1.00  0.00           C
ATOM   3252  HA  ARG A 856      69.650  37.260  38.560  1.00  0.00           H
ATOM   3253  CB  ARG A 856      69.680  37.690  36.510  1.00  0.00           C
ATOM   3254  HB1 ARG A 856      69.350  38.750  36.540  1.00  0.00           H
ATOM   3255  HB2 ARG A 856      69.310  37.170  35.600  1.00  0.00           H
ATOM   3256  CG  ARG A 856      71.220  37.760  36.350  1.00  0.00           C
ATOM   3257  HG1 ARG A 856      71.630  36.790  35.980  1.00  0.00           H
ATOM   3258  HG2 ARG A 856      71.730  37.950  37.320  1.00  0.00           H
ATOM   3259  CD  ARG A 856      71.550  38.900  35.340  1.00  0.00           C
ATOM   3260  HD1 ARG A 856      72.610  39.190  35.490  1.00  0.00           H
ATOM   3261  HD2 ARG A 856      70.970  39.840  35.440  1.00  0.00           H
ATOM   3262  NE  ARG A 856      71.480  38.480  33.940  1.00  0.00           N
ATOM   3263  HE  ARG A 856      70.760  38.910  33.410  1.00  0.00           H
ATOM   3264  CZ  ARG A 856      72.570  38.410  33.110  1.00  0.00           C
ATOM   3265  NH1 ARG A 856      73.700  37.910  33.530  1.00  0.00           N
ATOM   3266 HH11 ARG A 856      73.720  37.530  34.460  1.00  0.00           H
ATOM   3267 HH12 ARG A 856      74.380  37.820  32.800  1.00  0.00           H
ATOM   3268  NH2 ARG A 856      72.420  38.680  31.880  1.00  0.00           N
ATOM   3269 HH21 ARG A 856      73.160  38.960  31.270  1.00  0.00           H
ATOM   3270 HH22 ARG A 856      71.520  38.880  31.480  1.00  0.00           H
ATOM   3271  C   ARG A 856      67.630  37.190  37.930  1.00  0.00           C
ATOM   3272  O   ARG A 856      67.290  37.930  38.860  1.00  0.00           O
ATOM   3273  N   SER A 857      66.790  36.670  37.080  1.00  0.00           N
ATOM   3274  HN  SER A 857      67.140  36.260  36.240  1.00  0.00           H
ATOM   3275  CA  SER A 857      65.360  36.690  37.130  1.00  0.00           C
ATOM   3276  HA  SER A 857      64.930  37.680  37.160  1.00  0.00           H
ATOM   3277  CB  SER A 857      64.680  35.930  35.960  1.00  0.00           C
ATOM   3278  HB1 SER A 857      65.070  34.890  35.940  1.00  0.00           H
ATOM   3279  HB2 SER A 857      64.970  36.410  35.000  1.00  0.00           H
ATOM   3280  OG  SER A 857      63.240  35.810  35.940  1.00  0.00           O
ATOM   3281  HG1 SER A 857      62.960  36.730  35.830  1.00  0.00           H
ATOM   3282  C   SER A 857      64.830  36.040  38.430  1.00  0.00           C
ATOM   3283  O   SER A 857      64.040  36.630  39.180  1.00  0.00           O
ATOM   3284  N   THR A 858      65.330  34.890  38.880  1.00  0.00           N
ATOM   3285  HN  THR A 858      65.960  34.410  38.270  1.00  0.00           H
ATOM   3286  CA  THR A 858      64.860  34.200  40.060  1.00  0.00           C
ATOM   3287  HA  THR A 858      63.800  34.010  40.010  1.00  0.00           H
ATOM   3288  CB  THR A 858      65.560  32.840  40.290  1.00  0.00           C
ATOM   3289  HB  THR A 858      66.640  32.940  40.520  1.00  0.00           H
ATOM   3290  OG1 THR A 858      65.450  32.040  39.130  1.00  0.00           O
ATOM   3291  HG1 THR A 858      65.970  32.450  38.440  1.00  0.00           H
ATOM   3292  CG2 THR A 858      64.810  32.050  41.440  1.00  0.00           C
ATOM   3293 HG21 THR A 858      64.940  32.490  42.440  1.00  0.00           H
ATOM   3294 HG22 THR A 858      65.020  30.970  41.490  1.00  0.00           H
ATOM   3295 HG23 THR A 858      63.740  32.220  41.210  1.00  0.00           H
ATOM   3296  C   THR A 858      65.110  35.030  41.310  1.00  0.00           C
ATOM   3297  O   THR A 858      64.290  35.130  42.210  1.00  0.00           O
ATOM   3298  N   ILE A 859      66.340  35.660  41.380  1.00  0.00           N
ATOM   3299  HN  ILE A 859      66.920  35.730  40.570  1.00  0.00           H
ATOM   3300  CA  ILE A 859      66.790  36.540  42.410  1.00  0.00           C
ATOM   3301  HA  ILE A 859      66.660  36.030  43.350  1.00  0.00           H
ATOM   3302  CB  ILE A 859      68.260  36.820  42.310  1.00  0.00           C
ATOM   3303  HB  ILE A 859      68.520  37.050  41.250  1.00  0.00           H
ATOM   3304  CG2 ILE A 859      68.630  38.110  43.100  1.00  0.00           C
ATOM   3305 HG21 ILE A 859      68.180  39.090  42.860  1.00  0.00           H
ATOM   3306 HG22 ILE A 859      69.710  38.330  43.110  1.00  0.00           H
ATOM   3307 HG23 ILE A 859      68.220  37.950  44.120  1.00  0.00           H
ATOM   3308  CG1 ILE A 859      69.160  35.640  42.710  1.00  0.00           C
ATOM   3309 HG11 ILE A 859      68.610  34.820  42.200  1.00  0.00           H
ATOM   3310 HG12 ILE A 859      69.030  35.560  43.810  1.00  0.00           H
ATOM   3311  CD  ILE A 859      70.620  35.700  42.240  1.00  0.00           C
ATOM   3312  HD1 ILE A 859      71.080  34.780  42.640  1.00  0.00           H
ATOM   3313  HD2 ILE A 859      71.080  36.520  42.840  1.00  0.00           H
ATOM   3314  HD3 ILE A 859      70.720  35.880  41.160  1.00  0.00           H
ATOM   3315  C   ILE A 859      65.920  37.840  42.410  1.00  0.00           C
ATOM   3316  O   ILE A 859      65.480  38.340  43.480  1.00  0.00           O
ATOM   3317  N   SER A 860      65.480  38.320  41.310  1.00  0.00           N
ATOM   3318  HN  SER A 860      66.020  38.190  40.480  1.00  0.00           H
ATOM   3319  CA  SER A 860      64.470  39.370  41.130  1.00  0.00           C
ATOM   3320  HA  SER A 860      64.810  40.270  41.630  1.00  0.00           H
ATOM   3321  CB  SER A 860      64.280  39.590  39.630  1.00  0.00           C
ATOM   3322  HB1 SER A 860      63.640  38.810  39.180  1.00  0.00           H
ATOM   3323  HB2 SER A 860      65.260  39.570  39.110  1.00  0.00           H
ATOM   3324  OG  SER A 860      63.710  40.910  39.310  1.00  0.00           O
ATOM   3325  HG1 SER A 860      64.420  41.550  39.310  1.00  0.00           H
ATOM   3326  C   SER A 860      63.050  39.060  41.690  1.00  0.00           C
ATOM   3327  O   SER A 860      62.480  39.870  42.460  1.00  0.00           O
ATOM   3328  N   ASP A 861      62.530  37.830  41.480  1.00  0.00           N
ATOM   3329  HN  ASP A 861      62.940  37.170  40.840  1.00  0.00           H
ATOM   3330  CA  ASP A 861      61.240  37.330  41.930  1.00  0.00           C
ATOM   3331  HA  ASP A 861      60.600  38.200  41.910  1.00  0.00           H
ATOM   3332  CB  ASP A 861      60.820  36.190  41.060  1.00  0.00           C
ATOM   3333  HB1 ASP A 861      60.000  35.600  41.510  1.00  0.00           H
ATOM   3334  HB2 ASP A 861      61.680  35.510  40.880  1.00  0.00           H
ATOM   3335  CG  ASP A 861      60.440  36.610  39.680  1.00  0.00           C
ATOM   3336  OD1 ASP A 861      60.160  35.710  38.840  1.00  0.00           O
ATOM   3337  OD2 ASP A 861      60.250  37.810  39.410  1.00  0.00           O
ATOM   3338  C   ASP A 861      61.240  36.910  43.370  1.00  0.00           C
ATOM   3339  O   ASP A 861      60.160  36.980  43.970  1.00  0.00           O
ATOM   3340  N   PHE A 862      62.420  36.630  43.920  1.00  0.00           N
ATOM   3341  HN  PHE A 862      63.200  36.590  43.300  1.00  0.00           H
ATOM   3342  CA  PHE A 862      62.680  36.190  45.270  1.00  0.00           C
ATOM   3343  HA  PHE A 862      61.730  36.090  45.780  1.00  0.00           H
ATOM   3344  CB  PHE A 862      63.180  34.790  45.400  1.00  0.00           C
ATOM   3345  HB1 PHE A 862      63.600  34.670  46.420  1.00  0.00           H
ATOM   3346  HB2 PHE A 862      64.050  34.630  44.730  1.00  0.00           H
ATOM   3347  CG  PHE A 862      62.130  33.770  45.150  1.00  0.00           C
ATOM   3348  CD1 PHE A 862      62.180  33.020  43.950  1.00  0.00           C
ATOM   3349  HD1 PHE A 862      62.870  33.340  43.180  1.00  0.00           H
ATOM   3350  CE1 PHE A 862      61.070  32.180  43.550  1.00  0.00           C
ATOM   3351  HE1 PHE A 862      61.030  31.800  42.540  1.00  0.00           H
ATOM   3352  CZ  PHE A 862      60.050  31.980  44.510  1.00  0.00           C
ATOM   3353  HZ  PHE A 862      59.200  31.380  44.240  1.00  0.00           H
ATOM   3354  CD2 PHE A 862      61.210  33.390  46.120  1.00  0.00           C
ATOM   3355  HD2 PHE A 862      61.100  34.040  46.980  1.00  0.00           H
ATOM   3356  CE2 PHE A 862      60.130  32.590  45.770  1.00  0.00           C
ATOM   3357  HE2 PHE A 862      59.380  32.370  46.510  1.00  0.00           H
ATOM   3358  C   PHE A 862      63.310  37.210  46.130  1.00  0.00           C
ATOM   3359  O   PHE A 862      63.550  36.950  47.300  1.00  0.00           O
ATOM   3360  N   ALA A 863      63.340  38.460  45.640  1.00  0.00           N
ATOM   3361  HN  ALA A 863      63.190  38.490  44.660  1.00  0.00           H
ATOM   3362  CA  ALA A 863      63.880  39.680  46.290  1.00  0.00           C
ATOM   3363  HA  ALA A 863      64.960  39.710  46.300  1.00  0.00           H
ATOM   3364  CB  ALA A 863      63.500  40.960  45.450  1.00  0.00           C
ATOM   3365  HB1 ALA A 863      64.000  41.850  45.900  1.00  0.00           H
ATOM   3366  HB2 ALA A 863      62.430  41.260  45.380  1.00  0.00           H
ATOM   3367  HB3 ALA A 863      64.020  40.860  44.480  1.00  0.00           H
ATOM   3368  C   ALA A 863      63.520  39.750  47.770  1.00  0.00           C
ATOM   3369  O   ALA A 863      64.440  39.850  48.590  1.00  0.00           O
ATOM   3370  N   VAL A 864      62.230  39.710  48.060  1.00  0.00           N
ATOM   3371  HN  VAL A 864      61.550  39.580  47.350  1.00  0.00           H
ATOM   3372  CA  VAL A 864      61.680  39.700  49.460  1.00  0.00           C
ATOM   3373  HA  VAL A 864      62.150  40.500  50.000  1.00  0.00           H
ATOM   3374  CB  VAL A 864      60.130  40.120  49.560  1.00  0.00           C
ATOM   3375  HB  VAL A 864      59.590  39.500  48.800  1.00  0.00           H
ATOM   3376  CG1 VAL A 864      59.520  39.700  50.870  1.00  0.00           C
ATOM   3377 HG11 VAL A 864      59.420  38.590  50.900  1.00  0.00           H
ATOM   3378 HG12 VAL A 864      58.480  40.090  50.830  1.00  0.00           H
ATOM   3379 HG13 VAL A 864      59.940  40.140  51.800  1.00  0.00           H
ATOM   3380  CG2 VAL A 864      59.930  41.520  49.060  1.00  0.00           C
ATOM   3381 HG21 VAL A 864      60.340  41.800  48.060  1.00  0.00           H
ATOM   3382 HG22 VAL A 864      60.320  42.240  49.810  1.00  0.00           H
ATOM   3383 HG23 VAL A 864      58.840  41.710  49.100  1.00  0.00           H
ATOM   3384  C   VAL A 864      62.060  38.480  50.290  1.00  0.00           C
ATOM   3385  O   VAL A 864      62.530  38.650  51.410  1.00  0.00           O
ATOM   3386  N   PHE A 865      61.960  37.230  49.710  1.00  0.00           N
ATOM   3387  HN  PHE A 865      61.420  37.060  48.880  1.00  0.00           H
ATOM   3388  CA  PHE A 865      62.390  36.000  50.320  1.00  0.00           C
ATOM   3389  HA  PHE A 865      61.830  36.010  51.240  1.00  0.00           H
ATOM   3390  CB  PHE A 865      61.950  34.820  49.430  1.00  0.00           C
ATOM   3391  HB1 PHE A 865      62.320  35.050  48.410  1.00  0.00           H
ATOM   3392  HB2 PHE A 865      60.870  34.680  49.250  1.00  0.00           H
ATOM   3393  CG  PHE A 865      62.480  33.530  49.840  1.00  0.00           C
ATOM   3394  CD1 PHE A 865      61.810  32.880  50.920  1.00  0.00           C
ATOM   3395  HD1 PHE A 865      60.990  33.410  51.400  1.00  0.00           H
ATOM   3396  CE1 PHE A 865      62.250  31.620  51.300  1.00  0.00           C
ATOM   3397  HE1 PHE A 865      61.770  31.110  52.130  1.00  0.00           H
ATOM   3398  CZ  PHE A 865      63.210  30.890  50.610  1.00  0.00           C
ATOM   3399  HZ  PHE A 865      63.560  29.920  50.900  1.00  0.00           H
ATOM   3400  CD2 PHE A 865      63.500  32.860  49.140  1.00  0.00           C
ATOM   3401  HD2 PHE A 865      63.900  33.310  48.260  1.00  0.00           H
ATOM   3402  CE2 PHE A 865      63.830  31.490  49.510  1.00  0.00           C
ATOM   3403  HE2 PHE A 865      64.590  30.950  48.960  1.00  0.00           H
ATOM   3404  C   PHE A 865      63.830  35.990  50.740  1.00  0.00           C
ATOM   3405  O   PHE A 865      64.250  35.680  51.830  1.00  0.00           O
ATOM   3406  N   LEU A 866      64.650  36.450  49.770  1.00  0.00           N
ATOM   3407  HN  LEU A 866      64.380  36.760  48.850  1.00  0.00           H
ATOM   3408  CA  LEU A 866      66.080  36.670  50.050  1.00  0.00           C
ATOM   3409  HA  LEU A 866      66.420  35.750  50.490  1.00  0.00           H
ATOM   3410  CB  LEU A 866      66.830  36.870  48.620  1.00  0.00           C
ATOM   3411  HB1 LEU A 866      67.830  37.300  48.820  1.00  0.00           H
ATOM   3412  HB2 LEU A 866      66.210  37.660  48.140  1.00  0.00           H
ATOM   3413  CG  LEU A 866      66.930  35.580  47.740  1.00  0.00           C
ATOM   3414  HG  LEU A 866      65.900  35.180  47.640  1.00  0.00           H
ATOM   3415  CD1 LEU A 866      67.360  35.870  46.340  1.00  0.00           C
ATOM   3416 HD11 LEU A 866      66.770  36.710  45.900  1.00  0.00           H
ATOM   3417 HD12 LEU A 866      67.210  34.970  45.690  1.00  0.00           H
ATOM   3418 HD13 LEU A 866      68.420  36.210  46.320  1.00  0.00           H
ATOM   3419  CD2 LEU A 866      67.960  34.550  48.320  1.00  0.00           C
ATOM   3420 HD21 LEU A 866      69.010  34.910  48.260  1.00  0.00           H
ATOM   3421 HD22 LEU A 866      67.980  33.680  47.630  1.00  0.00           H
ATOM   3422 HD23 LEU A 866      67.720  34.190  49.340  1.00  0.00           H
ATOM   3423  C   LEU A 866      66.480  37.760  50.980  1.00  0.00           C
ATOM   3424  O   LEU A 866      67.380  37.670  51.840  1.00  0.00           O
ATOM   3425  N   THR A 867      65.730  38.870  50.940  1.00  0.00           N
ATOM   3426  HN  THR A 867      64.970  39.000  50.300  1.00  0.00           H
ATOM   3427  CA  THR A 867      65.940  39.960  51.940  1.00  0.00           C
ATOM   3428  HA  THR A 867      66.960  40.290  51.890  1.00  0.00           H
ATOM   3429  CB  THR A 867      65.020  41.130  51.760  1.00  0.00           C
ATOM   3430  HB  THR A 867      63.950  40.960  52.030  1.00  0.00           H
ATOM   3431  OG1 THR A 867      65.230  41.580  50.500  1.00  0.00           O
ATOM   3432  HG1 THR A 867      64.940  40.920  49.860  1.00  0.00           H
ATOM   3433  CG2 THR A 867      65.460  42.190  52.790  1.00  0.00           C
ATOM   3434 HG21 THR A 867      66.570  42.210  52.860  1.00  0.00           H
ATOM   3435 HG22 THR A 867      65.030  41.930  53.790  1.00  0.00           H
ATOM   3436 HG23 THR A 867      65.020  43.190  52.620  1.00  0.00           H
ATOM   3437  C   THR A 867      65.800  39.420  53.320  1.00  0.00           C
ATOM   3438  O   THR A 867      66.690  39.630  54.160  1.00  0.00           O
ATOM   3439  N   ILE A 868      64.650  38.680  53.550  1.00  0.00           N
ATOM   3440  HN  ILE A 868      64.030  38.490  52.790  1.00  0.00           H
ATOM   3441  CA  ILE A 868      64.290  38.050  54.810  1.00  0.00           C
ATOM   3442  HA  ILE A 868      64.180  38.860  55.540  1.00  0.00           H
ATOM   3443  CB  ILE A 868      62.830  37.450  54.930  1.00  0.00           C
ATOM   3444  HB  ILE A 868      62.710  36.660  54.170  1.00  0.00           H
ATOM   3445  CG2 ILE A 868      62.610  36.740  56.300  1.00  0.00           C
ATOM   3446 HG21 ILE A 868      61.570  36.460  56.560  1.00  0.00           H
ATOM   3447 HG22 ILE A 868      62.920  37.500  57.050  1.00  0.00           H
ATOM   3448 HG23 ILE A 868      63.190  35.810  56.370  1.00  0.00           H
ATOM   3449  CG1 ILE A 868      61.670  38.400  54.610  1.00  0.00           C
ATOM   3450 HG11 ILE A 868      60.790  37.740  54.480  1.00  0.00           H
ATOM   3451 HG12 ILE A 868      61.750  38.980  53.660  1.00  0.00           H
ATOM   3452  CD  ILE A 868      61.380  39.510  55.780  1.00  0.00           C
ATOM   3453  HD1 ILE A 868      62.320  40.070  55.990  1.00  0.00           H
ATOM   3454  HD2 ILE A 868      61.030  38.940  56.660  1.00  0.00           H
ATOM   3455  HD3 ILE A 868      60.580  40.110  55.300  1.00  0.00           H
ATOM   3456  C   ILE A 868      65.310  37.100  55.230  1.00  0.00           C
ATOM   3457  O   ILE A 868      65.750  37.150  56.360  1.00  0.00           O
ATOM   3458  N   VAL A 869      65.860  36.230  54.350  1.00  0.00           N
ATOM   3459  HN  VAL A 869      65.430  36.300  53.460  1.00  0.00           H
ATOM   3460  CA  VAL A 869      66.950  35.350  54.680  1.00  0.00           C
ATOM   3461  HA  VAL A 869      66.560  34.700  55.450  1.00  0.00           H
ATOM   3462  CB  VAL A 869      67.250  34.400  53.530  1.00  0.00           C
ATOM   3463  HB  VAL A 869      67.410  35.070  52.660  1.00  0.00           H
ATOM   3464  CG1 VAL A 869      68.500  33.600  53.720  1.00  0.00           C
ATOM   3465 HG11 VAL A 869      68.370  33.090  54.700  1.00  0.00           H
ATOM   3466 HG12 VAL A 869      69.370  34.260  53.890  1.00  0.00           H
ATOM   3467 HG13 VAL A 869      68.590  32.800  52.950  1.00  0.00           H
ATOM   3468  CG2 VAL A 869      66.010  33.550  53.320  1.00  0.00           C
ATOM   3469 HG21 VAL A 869      65.970  32.890  54.210  1.00  0.00           H
ATOM   3470 HG22 VAL A 869      66.110  32.960  52.380  1.00  0.00           H
ATOM   3471 HG23 VAL A 869      65.090  34.170  53.270  1.00  0.00           H
ATOM   3472  C   VAL A 869      68.230  36.020  55.200  1.00  0.00           C
ATOM   3473  O   VAL A 869      68.810  35.590  56.180  1.00  0.00           O
ATOM   3474  N   ILE A 870      68.640  37.070  54.490  1.00  0.00           N
ATOM   3475  HN  ILE A 870      68.190  37.430  53.670  1.00  0.00           H
ATOM   3476  CA  ILE A 870      69.840  37.800  54.910  1.00  0.00           C
ATOM   3477  HA  ILE A 870      70.620  37.070  54.960  1.00  0.00           H
ATOM   3478  CB  ILE A 870      70.140  38.870  53.790  1.00  0.00           C
ATOM   3479  HB  ILE A 870      69.210  39.450  53.640  1.00  0.00           H
ATOM   3480  CG2 ILE A 870      71.180  39.920  54.340  1.00  0.00           C
ATOM   3481 HG21 ILE A 870      70.850  40.470  55.250  1.00  0.00           H
ATOM   3482 HG22 ILE A 870      71.300  40.690  53.540  1.00  0.00           H
ATOM   3483 HG23 ILE A 870      72.150  39.420  54.530  1.00  0.00           H
ATOM   3484  CG1 ILE A 870      70.540  38.310  52.460  1.00  0.00           C
ATOM   3485 HG11 ILE A 870      69.930  37.440  52.140  1.00  0.00           H
ATOM   3486 HG12 ILE A 870      71.600  37.990  52.500  1.00  0.00           H
ATOM   3487  CD  ILE A 870      70.370  39.260  51.270  1.00  0.00           C
ATOM   3488  HD1 ILE A 870      69.300  39.460  51.060  1.00  0.00           H
ATOM   3489  HD2 ILE A 870      70.720  38.710  50.370  1.00  0.00           H
ATOM   3490  HD3 ILE A 870      71.020  40.170  51.230  1.00  0.00           H
ATOM   3491  C   ILE A 870      69.660  38.460  56.250  1.00  0.00           C
ATOM   3492  O   ILE A 870      70.550  38.380  57.090  1.00  0.00           O
ATOM   3493  N   MET A 871      68.480  39.110  56.450  1.00  0.00           N
ATOM   3494  HN  MET A 871      67.830  39.140  55.700  1.00  0.00           H
ATOM   3495  CA  MET A 871      68.280  39.900  57.740  1.00  0.00           C
ATOM   3496  HA  MET A 871      69.140  40.540  57.910  1.00  0.00           H
ATOM   3497  CB  MET A 871      67.080  40.800  57.850  1.00  0.00           C
ATOM   3498  HB1 MET A 871      67.000  41.310  58.830  1.00  0.00           H
ATOM   3499  HB2 MET A 871      66.170  40.150  57.860  1.00  0.00           H
ATOM   3500  CG  MET A 871      66.860  41.900  56.720  1.00  0.00           C
ATOM   3501  HG1 MET A 871      65.790  42.070  56.510  1.00  0.00           H
ATOM   3502  HG2 MET A 871      67.250  41.450  55.780  1.00  0.00           H
ATOM   3503  SD  MET A 871      67.620  43.500  57.030  1.00  0.00           S
ATOM   3504  CE  MET A 871      69.390  43.290  57.290  1.00  0.00           C
ATOM   3505  HE1 MET A 871      69.550  42.850  58.300  1.00  0.00           H
ATOM   3506  HE2 MET A 871      69.980  44.230  57.250  1.00  0.00           H
ATOM   3507  HE3 MET A 871      69.740  42.640  56.450  1.00  0.00           H
ATOM   3508  C   MET A 871      68.280  38.990  58.950  1.00  0.00           C
ATOM   3509  O   MET A 871      68.980  39.140  60.000  1.00  0.00           O
ATOM   3510  N   VAL A 872      67.420  37.910  58.950  1.00  0.00           N
ATOM   3511  HN  VAL A 872      66.880  37.820  58.130  1.00  0.00           H
ATOM   3512  CA  VAL A 872      67.370  36.840  59.980  1.00  0.00           C
ATOM   3513  HA  VAL A 872      67.280  37.430  60.870  1.00  0.00           H
ATOM   3514  CB  VAL A 872      66.230  35.820  59.930  1.00  0.00           C
ATOM   3515  HB  VAL A 872      66.170  35.360  60.930  1.00  0.00           H
ATOM   3516  CG1 VAL A 872      64.910  36.520  59.690  1.00  0.00           C
ATOM   3517 HG11 VAL A 872      64.080  35.830  59.960  1.00  0.00           H
ATOM   3518 HG12 VAL A 872      64.760  36.670  58.590  1.00  0.00           H
ATOM   3519 HG13 VAL A 872      64.770  37.490  60.220  1.00  0.00           H
ATOM   3520  CG2 VAL A 872      66.440  34.640  58.920  1.00  0.00           C
ATOM   3521 HG21 VAL A 872      65.610  33.900  58.910  1.00  0.00           H
ATOM   3522 HG22 VAL A 872      67.290  33.950  59.140  1.00  0.00           H
ATOM   3523 HG23 VAL A 872      66.460  35.070  57.900  1.00  0.00           H
ATOM   3524  C   VAL A 872      68.740  36.170  60.240  1.00  0.00           C
ATOM   3525  O   VAL A 872      69.080  35.860  61.370  1.00  0.00           O
ATOM   3526  N   THR A 873      69.630  36.060  59.130  1.00  0.00           N
ATOM   3527  HN  THR A 873      69.360  36.450  58.250  1.00  0.00           H
ATOM   3528  CA  THR A 873      71.000  35.540  59.260  1.00  0.00           C
ATOM   3529  HA  THR A 873      70.930  34.650  59.860  1.00  0.00           H
ATOM   3530  CB  THR A 873      71.700  35.250  57.950  1.00  0.00           C
ATOM   3531  HB  THR A 873      71.770  36.180  57.350  1.00  0.00           H
ATOM   3532  OG1 THR A 873      70.990  34.190  57.230  1.00  0.00           O
ATOM   3533  HG1 THR A 873      70.290  34.650  56.760  1.00  0.00           H
ATOM   3534  CG2 THR A 873      73.110  34.710  58.300  1.00  0.00           C
ATOM   3535 HG21 THR A 873      72.980  33.900  59.050  1.00  0.00           H
ATOM   3536 HG22 THR A 873      73.730  35.580  58.620  1.00  0.00           H
ATOM   3537 HG23 THR A 873      73.610  34.260  57.430  1.00  0.00           H
ATOM   3538  C   THR A 873      71.870  36.410  60.130  1.00  0.00           C
ATOM   3539  O   THR A 873      72.450  35.930  61.100  1.00  0.00           O
ATOM   3540  N   ILE A 874      71.830  37.710  59.880  1.00  0.00           N
ATOM   3541  HN  ILE A 874      71.270  38.090  59.150  1.00  0.00           H
ATOM   3542  CA  ILE A 874      72.610  38.720  60.640  1.00  0.00           C
ATOM   3543  HA  ILE A 874      73.640  38.430  60.790  1.00  0.00           H
ATOM   3544  CB  ILE A 874      72.540  40.070  59.850  1.00  0.00           C
ATOM   3545  HB  ILE A 874      71.510  40.450  59.710  1.00  0.00           H
ATOM   3546  CG2 ILE A 874      73.380  41.210  60.570  1.00  0.00           C
ATOM   3547 HG21 ILE A 874      74.390  40.800  60.810  1.00  0.00           H
ATOM   3548 HG22 ILE A 874      72.950  41.620  61.510  1.00  0.00           H
ATOM   3549 HG23 ILE A 874      73.530  41.980  59.780  1.00  0.00           H
ATOM   3550  CG1 ILE A 874      73.160  39.930  58.420  1.00  0.00           C
ATOM   3551 HG11 ILE A 874      72.620  39.090  57.920  1.00  0.00           H
ATOM   3552 HG12 ILE A 874      74.250  39.770  58.520  1.00  0.00           H
ATOM   3553  CD  ILE A 874      72.920  41.190  57.580  1.00  0.00           C
ATOM   3554  HD1 ILE A 874      71.890  41.550  57.740  1.00  0.00           H
ATOM   3555  HD2 ILE A 874      72.910  41.030  56.480  1.00  0.00           H
ATOM   3556  HD3 ILE A 874      73.630  42.010  57.810  1.00  0.00           H
ATOM   3557  C   ILE A 874      72.140  38.940  62.140  1.00  0.00           C
ATOM   3558  O   ILE A 874      72.970  39.180  62.960  1.00  0.00           O
ATOM   3559  N   ASP A 875      70.870  38.910  62.410  1.00  0.00           N
ATOM   3560  HN  ASP A 875      70.260  38.660  61.650  1.00  0.00           H
ATOM   3561  CA  ASP A 875      70.320  38.700  63.730  1.00  0.00           C
ATOM   3562  HA  ASP A 875      70.630  39.550  64.310  1.00  0.00           H
ATOM   3563  CB  ASP A 875      68.790  38.630  63.740  1.00  0.00           C
ATOM   3564  HB1 ASP A 875      68.420  37.650  63.380  1.00  0.00           H
ATOM   3565  HB2 ASP A 875      68.460  39.380  62.990  1.00  0.00           H
ATOM   3566  CG  ASP A 875      68.420  38.880  65.200  1.00  0.00           C
ATOM   3567  OD1 ASP A 875      67.550  38.180  65.780  1.00  0.00           O
ATOM   3568  OD2 ASP A 875      68.870  39.970  65.670  1.00  0.00           O
ATOM   3569  C   ASP A 875      70.880  37.460  64.450  1.00  0.00           C
ATOM   3570  O   ASP A 875      71.190  37.470  65.640  1.00  0.00           O
ATOM   3571  N   TYR A 876      71.040  36.310  63.700  1.00  0.00           N
ATOM   3572  HN  TYR A 876      70.840  36.350  62.730  1.00  0.00           H
ATOM   3573  CA  TYR A 876      71.640  35.150  64.280  1.00  0.00           C
ATOM   3574  HA  TYR A 876      71.200  34.960  65.250  1.00  0.00           H
ATOM   3575  CB  TYR A 876      71.260  33.890  63.370  1.00  0.00           C
ATOM   3576  HB1 TYR A 876      71.480  34.320  62.370  1.00  0.00           H
ATOM   3577  HB2 TYR A 876      70.190  33.630  63.390  1.00  0.00           H
ATOM   3578  CG  TYR A 876      72.150  32.650  63.490  1.00  0.00           C
ATOM   3579  CD1 TYR A 876      73.170  32.480  62.590  1.00  0.00           C
ATOM   3580  HD1 TYR A 876      73.430  33.250  61.870  1.00  0.00           H
ATOM   3581  CE1 TYR A 876      74.000  31.330  62.780  1.00  0.00           C
ATOM   3582  HE1 TYR A 876      74.870  31.130  62.180  1.00  0.00           H
ATOM   3583  CZ  TYR A 876      73.780  30.480  63.850  1.00  0.00           C
ATOM   3584  OH  TYR A 876      74.570  29.320  63.990  1.00  0.00           O
ATOM   3585  HH  TYR A 876      75.460  29.520  63.720  1.00  0.00           H
ATOM   3586  CD2 TYR A 876      71.980  31.820  64.630  1.00  0.00           C
ATOM   3587  HD2 TYR A 876      71.170  32.020  65.310  1.00  0.00           H
ATOM   3588  CE2 TYR A 876      72.800  30.740  64.770  1.00  0.00           C
ATOM   3589  HE2 TYR A 876      72.600  30.090  65.610  1.00  0.00           H
ATOM   3590  C   TYR A 876      73.150  35.370  64.560  1.00  0.00           C
ATOM   3591  O   TYR A 876      73.610  35.100  65.650  1.00  0.00           O
ATOM   3592  N   LEU A 877      73.910  35.840  63.500  1.00  0.00           N
ATOM   3593  HN  LEU A 877      73.450  36.020  62.630  1.00  0.00           H
ATOM   3594  CA  LEU A 877      75.360  36.050  63.570  1.00  0.00           C
ATOM   3595  HA  LEU A 877      75.740  35.070  63.820  1.00  0.00           H
ATOM   3596  CB  LEU A 877      75.920  36.430  62.200  1.00  0.00           C
ATOM   3597  HB1 LEU A 877      76.990  36.770  62.180  1.00  0.00           H
ATOM   3598  HB2 LEU A 877      75.360  37.320  61.850  1.00  0.00           H
ATOM   3599  CG  LEU A 877      75.800  35.340  61.050  1.00  0.00           C
ATOM   3600  HG  LEU A 877      74.710  35.200  60.900  1.00  0.00           H
ATOM   3601  CD1 LEU A 877      76.220  36.040  59.690  1.00  0.00           C
ATOM   3602 HD11 LEU A 877      76.250  35.250  58.910  1.00  0.00           H
ATOM   3603 HD12 LEU A 877      77.230  36.530  59.750  1.00  0.00           H
ATOM   3604 HD13 LEU A 877      75.530  36.890  59.520  1.00  0.00           H
ATOM   3605  CD2 LEU A 877      76.520  34.010  61.330  1.00  0.00           C
ATOM   3606 HD21 LEU A 877      76.010  33.450  62.140  1.00  0.00           H
ATOM   3607 HD22 LEU A 877      77.570  34.270  61.620  1.00  0.00           H
ATOM   3608 HD23 LEU A 877      76.540  33.300  60.470  1.00  0.00           H
ATOM   3609  C   LEU A 877      75.790  37.150  64.630  1.00  0.00           C
ATOM   3610  O   LEU A 877      76.860  36.990  65.290  1.00  0.00           O
ATOM   3611  N   VAL A 878      75.140  38.270  64.670  1.00  0.00           N
ATOM   3612  HN  VAL A 878      74.260  38.360  64.200  1.00  0.00           H
ATOM   3613  CA  VAL A 878      75.620  39.520  65.420  1.00  0.00           C
ATOM   3614  HA  VAL A 878      76.500  39.260  65.990  1.00  0.00           H
ATOM   3615  CB  VAL A 878      76.000  40.580  64.310  1.00  0.00           C
ATOM   3616  HB  VAL A 878      75.240  40.540  63.500  1.00  0.00           H
ATOM   3617  CG1 VAL A 878      76.130  42.050  64.890  1.00  0.00           C
ATOM   3618 HG11 VAL A 878      76.290  42.760  64.050  1.00  0.00           H
ATOM   3619 HG12 VAL A 878      77.080  42.220  65.450  1.00  0.00           H
ATOM   3620 HG13 VAL A 878      75.260  42.490  65.410  1.00  0.00           H
ATOM   3621  CG2 VAL A 878      77.300  40.140  63.780  1.00  0.00           C
ATOM   3622 HG21 VAL A 878      78.110  40.250  64.520  1.00  0.00           H
ATOM   3623 HG22 VAL A 878      77.570  40.600  62.800  1.00  0.00           H
ATOM   3624 HG23 VAL A 878      77.280  39.050  63.570  1.00  0.00           H
ATOM   3625  C   VAL A 878      74.630  39.940  66.420  1.00  0.00           C
ATOM   3626  O   VAL A 878      74.850  40.220  67.570  1.00  0.00           O
ATOM   3627  N   GLY A 879      73.340  39.960  65.920  1.00  0.00           N
ATOM   3628  HN  GLY A 879      73.050  39.520  65.070  1.00  0.00           H
ATOM   3629  CA  GLY A 879      72.260  40.450  66.740  1.00  0.00           C
ATOM   3630  HA1 GLY A 879      72.530  40.390  67.770  1.00  0.00           H
ATOM   3631  HA2 GLY A 879      71.300  39.980  66.550  1.00  0.00           H
ATOM   3632  C   GLY A 879      72.100  41.930  66.580  1.00  0.00           C
ATOM   3633  O   GLY A 879      72.930  42.780  66.880  1.00  0.00           O
ATOM   3634  N   VAL A 880      70.870  42.330  66.110  1.00  0.00           N
ATOM   3635  HN  VAL A 880      70.130  41.660  66.020  1.00  0.00           H
ATOM   3636  CA  VAL A 880      70.490  43.730  65.830  1.00  0.00           C
ATOM   3637  HA  VAL A 880      71.330  44.310  66.140  1.00  0.00           H
ATOM   3638  CB  VAL A 880      70.280  43.900  64.350  1.00  0.00           C
ATOM   3639  HB  VAL A 880      69.400  43.280  64.090  1.00  0.00           H
ATOM   3640  CG1 VAL A 880      69.980  45.350  64.010  1.00  0.00           C
ATOM   3641 HG11 VAL A 880      69.030  45.680  64.480  1.00  0.00           H
ATOM   3642 HG12 VAL A 880      69.860  45.430  62.910  1.00  0.00           H
ATOM   3643 HG13 VAL A 880      70.790  46.060  64.280  1.00  0.00           H
ATOM   3644  CG2 VAL A 880      71.500  43.400  63.470  1.00  0.00           C
ATOM   3645 HG21 VAL A 880      71.260  42.340  63.220  1.00  0.00           H
ATOM   3646 HG22 VAL A 880      72.400  43.460  64.110  1.00  0.00           H
ATOM   3647 HG23 VAL A 880      71.670  44.110  62.630  1.00  0.00           H
ATOM   3648  C   VAL A 880      69.270  44.190  66.630  1.00  0.00           C
ATOM   3649  O   VAL A 880      68.240  43.540  66.430  1.00  0.00           O
ATOM   3650  N   PRO A 881      69.350  45.110  67.550  1.00  0.00           N
ATOM   3651  CD  PRO A 881      70.590  45.690  68.080  1.00  0.00           C
ATOM   3652  HD1 PRO A 881      70.850  46.490  67.340  1.00  0.00           H
ATOM   3653  HD2 PRO A 881      71.330  44.890  68.230  1.00  0.00           H
ATOM   3654  CA  PRO A 881      68.200  45.760  68.210  1.00  0.00           C
ATOM   3655  HA  PRO A 881      67.830  44.910  68.760  1.00  0.00           H
ATOM   3656  CB  PRO A 881      68.780  46.850  69.000  1.00  0.00           C
ATOM   3657  HB1 PRO A 881      68.170  47.120  69.880  1.00  0.00           H
ATOM   3658  HB2 PRO A 881      68.980  47.810  68.460  1.00  0.00           H
ATOM   3659  CG  PRO A 881      70.160  46.300  69.330  1.00  0.00           C
ATOM   3660  HG1 PRO A 881      70.900  47.040  69.720  1.00  0.00           H
ATOM   3661  HG2 PRO A 881      70.060  45.520  70.120  1.00  0.00           H
ATOM   3662  C   PRO A 881      66.990  46.190  67.330  1.00  0.00           C
ATOM   3663  O   PRO A 881      67.250  46.790  66.220  1.00  0.00           O
ATOM   3664  N   SER A 882      65.730  46.000  67.700  1.00  0.00           N
ATOM   3665  HN  SER A 882      65.620  45.600  68.600  1.00  0.00           H
ATOM   3666  CA  SER A 882      64.450  46.200  66.950  1.00  0.00           C
ATOM   3667  HA  SER A 882      64.200  47.230  67.130  1.00  0.00           H
ATOM   3668  CB  SER A 882      64.460  46.030  65.450  1.00  0.00           C
ATOM   3669  HB1 SER A 882      63.400  46.030  65.090  1.00  0.00           H
ATOM   3670  HB2 SER A 882      64.970  45.090  65.130  1.00  0.00           H
ATOM   3671  OG  SER A 882      65.030  47.100  64.760  1.00  0.00           O
ATOM   3672  HG1 SER A 882      65.980  47.170  64.950  1.00  0.00           H
ATOM   3673  C   SER A 882      63.290  45.360  67.470  1.00  0.00           C
ATOM   3674  O   SER A 882      63.520  44.180  67.700  1.00  0.00           O
ATOM   3675  N   PRO A 883      62.080  45.870  67.670  1.00  0.00           N
ATOM   3676  CD  PRO A 883      61.650  47.260  67.330  1.00  0.00           C
ATOM   3677  HD1 PRO A 883      62.010  47.670  66.380  1.00  0.00           H
ATOM   3678  HD2 PRO A 883      61.840  47.980  68.160  1.00  0.00           H
ATOM   3679  CA  PRO A 883      60.970  45.060  68.080  1.00  0.00           C
ATOM   3680  HA  PRO A 883      61.290  44.480  68.930  1.00  0.00           H
ATOM   3681  CB  PRO A 883      59.810  46.090  68.320  1.00  0.00           C
ATOM   3682  HB1 PRO A 883      59.920  46.590  69.310  1.00  0.00           H
ATOM   3683  HB2 PRO A 883      58.800  45.660  68.140  1.00  0.00           H
ATOM   3684  CG  PRO A 883      60.100  47.170  67.230  1.00  0.00           C
ATOM   3685  HG1 PRO A 883      59.840  46.660  66.280  1.00  0.00           H
ATOM   3686  HG2 PRO A 883      59.480  48.050  67.540  1.00  0.00           H
ATOM   3687  C   PRO A 883      60.600  43.920  67.020  1.00  0.00           C
ATOM   3688  O   PRO A 883      60.440  44.240  65.830  1.00  0.00           O
ATOM   3689  N   LYS A 884      60.300  42.640  67.460  1.00  0.00           N
ATOM   3690  HN  LYS A 884      60.290  42.480  68.440  1.00  0.00           H
ATOM   3691  CA  LYS A 884      60.040  41.430  66.740  1.00  0.00           C
ATOM   3692  HA  LYS A 884      60.300  41.530  65.710  1.00  0.00           H
ATOM   3693  CB  LYS A 884      60.830  40.260  67.290  1.00  0.00           C
ATOM   3694  HB1 LYS A 884      60.600  39.330  66.720  1.00  0.00           H
ATOM   3695  HB2 LYS A 884      60.390  40.130  68.310  1.00  0.00           H
ATOM   3696  CG  LYS A 884      62.350  40.290  67.390  1.00  0.00           C
ATOM   3697  HG1 LYS A 884      62.750  39.410  67.960  1.00  0.00           H
ATOM   3698  HG2 LYS A 884      62.780  41.120  67.990  1.00  0.00           H
ATOM   3699  CD  LYS A 884      63.010  40.180  65.970  1.00  0.00           C
ATOM   3700  HD1 LYS A 884      63.140  41.170  65.490  1.00  0.00           H
ATOM   3701  HD2 LYS A 884      62.200  39.690  65.390  1.00  0.00           H
ATOM   3702  CE  LYS A 884      64.340  39.430  65.950  1.00  0.00           C
ATOM   3703  HE1 LYS A 884      64.520  39.030  64.920  1.00  0.00           H
ATOM   3704  HE2 LYS A 884      64.300  38.490  66.560  1.00  0.00           H
ATOM   3705  NZ  LYS A 884      65.420  40.130  66.520  1.00  0.00           N
ATOM   3706  HZ1 LYS A 884      66.150  39.400  66.640  1.00  0.00           H
ATOM   3707  HZ2 LYS A 884      65.170  40.570  67.420  1.00  0.00           H
ATOM   3708  HZ3 LYS A 884      65.680  40.900  65.860  1.00  0.00           H
ATOM   3709  C   LYS A 884      58.580  41.210  66.770  1.00  0.00           C
ATOM   3710  O   LYS A 884      57.930  41.750  67.620  1.00  0.00           O
ATOM   3711  N   LEU A 885      58.000  40.570  65.690  1.00  0.00           N
ATOM   3712  HN  LEU A 885      58.650  40.210  65.020  1.00  0.00           H
ATOM   3713  CA  LEU A 885      56.600  40.480  65.520  1.00  0.00           C
ATOM   3714  HA  LEU A 885      56.110  41.390  65.790  1.00  0.00           H
ATOM   3715  CB  LEU A 885      56.250  40.100  64.050  1.00  0.00           C
ATOM   3716  HB1 LEU A 885      56.940  39.260  63.830  1.00  0.00           H
ATOM   3717  HB2 LEU A 885      56.700  40.850  63.360  1.00  0.00           H
ATOM   3718  CG  LEU A 885      54.820  39.670  63.620  1.00  0.00           C
ATOM   3719  HG  LEU A 885      54.630  38.720  64.160  1.00  0.00           H
ATOM   3720  CD1 LEU A 885      53.790  40.640  64.230  1.00  0.00           C
ATOM   3721 HD11 LEU A 885      54.030  41.720  64.120  1.00  0.00           H
ATOM   3722 HD12 LEU A 885      53.570  40.410  65.290  1.00  0.00           H
ATOM   3723 HD13 LEU A 885      52.790  40.540  63.750  1.00  0.00           H
ATOM   3724  CD2 LEU A 885      54.750  39.400  62.100  1.00  0.00           C
ATOM   3725 HD21 LEU A 885      53.800  38.890  61.870  1.00  0.00           H
ATOM   3726 HD22 LEU A 885      55.580  38.880  61.580  1.00  0.00           H
ATOM   3727 HD23 LEU A 885      54.640  40.400  61.630  1.00  0.00           H
ATOM   3728  C   LEU A 885      56.000  39.560  66.540  1.00  0.00           C
ATOM   3729  O   LEU A 885      56.280  38.330  66.570  1.00  0.00           O
ATOM   3730  N   HSD A 886      55.230  40.080  67.520  1.00  0.00           N
ATOM   3731  HN  HSD A 886      54.950  41.030  67.460  1.00  0.00           H
ATOM   3732  CA  HSD A 886      54.600  39.240  68.570  1.00  0.00           C
ATOM   3733  HA  HSD A 886      55.230  38.390  68.770  1.00  0.00           H
ATOM   3734  CB  HSD A 886      54.460  39.980  69.940  1.00  0.00           C
ATOM   3735  HB1 HSD A 886      53.890  39.400  70.680  1.00  0.00           H
ATOM   3736  HB2 HSD A 886      53.910  40.940  69.820  1.00  0.00           H
ATOM   3737  ND1 HSD A 886      56.910  40.710  70.230  1.00  0.00           N
ATOM   3738  HD1 HSD A 886      56.970  40.860  69.240  1.00  0.00           H
ATOM   3739  CG  HSD A 886      55.700  40.390  70.730  1.00  0.00           C
ATOM   3740  CE1 HSD A 886      57.780  40.900  71.230  1.00  0.00           C
ATOM   3741  HE1 HSD A 886      58.800  41.230  71.000  1.00  0.00           H
ATOM   3742  NE2 HSD A 886      57.230  40.710  72.410  1.00  0.00           N
ATOM   3743  CD2 HSD A 886      55.860  40.340  72.090  1.00  0.00           C
ATOM   3744  HD2 HSD A 886      55.100  40.120  72.830  1.00  0.00           H
ATOM   3745  C   HSD A 886      53.200  38.800  68.270  1.00  0.00           C
ATOM   3746  O   HSD A 886      52.270  39.600  68.260  1.00  0.00           O
ATOM   3747  N   VAL A 887      53.020  37.520  68.010  1.00  0.00           N
ATOM   3748  HN  VAL A 887      53.750  36.870  68.230  1.00  0.00           H
ATOM   3749  CA  VAL A 887      51.680  36.990  67.760  1.00  0.00           C
ATOM   3750  HA  VAL A 887      50.980  37.810  67.810  1.00  0.00           H
ATOM   3751  CB  VAL A 887      51.450  36.550  66.390  1.00  0.00           C
ATOM   3752  HB  VAL A 887      50.450  36.090  66.230  1.00  0.00           H
ATOM   3753  CG1 VAL A 887      51.510  37.830  65.470  1.00  0.00           C
ATOM   3754 HG11 VAL A 887      52.530  38.260  65.570  1.00  0.00           H
ATOM   3755 HG12 VAL A 887      50.680  38.550  65.670  1.00  0.00           H
ATOM   3756 HG13 VAL A 887      51.210  37.550  64.440  1.00  0.00           H
ATOM   3757  CG2 VAL A 887      52.480  35.440  65.990  1.00  0.00           C
ATOM   3758 HG21 VAL A 887      52.530  34.560  66.680  1.00  0.00           H
ATOM   3759 HG22 VAL A 887      53.510  35.850  65.950  1.00  0.00           H
ATOM   3760 HG23 VAL A 887      52.130  35.040  65.020  1.00  0.00           H
ATOM   3761  C   VAL A 887      51.420  35.810  68.760  1.00  0.00           C
ATOM   3762  O   VAL A 887      52.320  35.200  69.290  1.00  0.00           O
ATOM   3763  N   PRO A 888      50.190  35.610  69.120  1.00  0.00           N
ATOM   3764  CD  PRO A 888      49.100  36.550  68.910  1.00  0.00           C
ATOM   3765  HD1 PRO A 888      48.760  36.460  67.860  1.00  0.00           H
ATOM   3766  HD2 PRO A 888      49.210  37.610  69.220  1.00  0.00           H
ATOM   3767  CA  PRO A 888      49.660  34.300  69.470  1.00  0.00           C
ATOM   3768  HA  PRO A 888      50.080  34.080  70.440  1.00  0.00           H
ATOM   3769  CB  PRO A 888      48.130  34.440  69.660  1.00  0.00           C
ATOM   3770  HB1 PRO A 888      47.720  33.980  70.580  1.00  0.00           H
ATOM   3771  HB2 PRO A 888      47.600  33.900  68.840  1.00  0.00           H
ATOM   3772  CG  PRO A 888      47.980  35.840  69.760  1.00  0.00           C
ATOM   3773  HG1 PRO A 888      47.010  36.070  69.270  1.00  0.00           H
ATOM   3774  HG2 PRO A 888      48.060  36.180  70.810  1.00  0.00           H
ATOM   3775  C   PRO A 888      50.030  33.050  68.680  1.00  0.00           C
ATOM   3776  O   PRO A 888      49.950  32.980  67.460  1.00  0.00           O
ATOM   3777  N   GLU A 889      50.530  32.080  69.440  1.00  0.00           N
ATOM   3778  HN  GLU A 889      50.490  32.130  70.430  1.00  0.00           H
ATOM   3779  CA  GLU A 889      50.890  30.780  68.950  1.00  0.00           C
ATOM   3780  HA  GLU A 889      51.440  31.010  68.060  1.00  0.00           H
ATOM   3781  CB  GLU A 889      51.940  30.110  69.840  1.00  0.00           C
ATOM   3782  HB1 GLU A 889      52.180  29.100  69.440  1.00  0.00           H
ATOM   3783  HB2 GLU A 889      51.580  30.070  70.880  1.00  0.00           H
ATOM   3784  CG  GLU A 889      53.270  30.950  69.810  1.00  0.00           C
ATOM   3785  HG1 GLU A 889      53.190  32.000  70.160  1.00  0.00           H
ATOM   3786  HG2 GLU A 889      53.590  30.880  68.750  1.00  0.00           H
ATOM   3787  CD  GLU A 889      54.250  30.410  70.870  1.00  0.00           C
ATOM   3788  OE1 GLU A 889      53.870  30.210  72.040  1.00  0.00           O
ATOM   3789  OE2 GLU A 889      55.430  30.290  70.520  1.00  0.00           O
ATOM   3790  C   GLU A 889      49.690  29.890  68.520  1.00  0.00           C
ATOM   3791  O   GLU A 889      48.720  29.700  69.250  1.00  0.00           O
ATOM   3792  N   LYS A 890      49.740  29.330  67.280  1.00  0.00           N
ATOM   3793  HN  LYS A 890      50.530  29.460  66.690  1.00  0.00           H
ATOM   3794  CA  LYS A 890      48.800  28.340  66.740  1.00  0.00           C
ATOM   3795  HA  LYS A 890      49.080  28.350  65.700  1.00  0.00           H
ATOM   3796  CB  LYS A 890      49.120  26.950  67.340  1.00  0.00           C
ATOM   3797  HB1 LYS A 890      48.550  26.130  66.850  1.00  0.00           H
ATOM   3798  HB2 LYS A 890      48.730  26.990  68.370  1.00  0.00           H
ATOM   3799  CG  LYS A 890      50.600  26.430  67.270  1.00  0.00           C
ATOM   3800  HG1 LYS A 890      50.730  25.500  67.860  1.00  0.00           H
ATOM   3801  HG2 LYS A 890      51.250  27.260  67.620  1.00  0.00           H
ATOM   3802  CD  LYS A 890      51.040  26.180  65.910  1.00  0.00           C
ATOM   3803  HD1 LYS A 890      51.160  27.180  65.450  1.00  0.00           H
ATOM   3804  HD2 LYS A 890      50.240  25.720  65.300  1.00  0.00           H
ATOM   3805  CE  LYS A 890      52.350  25.300  65.700  1.00  0.00           C
ATOM   3806  HE1 LYS A 890      53.240  25.730  66.180  1.00  0.00           H
ATOM   3807  HE2 LYS A 890      52.500  25.290  64.600  1.00  0.00           H
ATOM   3808  NZ  LYS A 890      52.100  23.890  66.200  1.00  0.00           N
ATOM   3809  HZ1 LYS A 890      52.540  23.760  67.130  1.00  0.00           H
ATOM   3810  HZ2 LYS A 890      52.430  23.170  65.530  1.00  0.00           H
ATOM   3811  HZ3 LYS A 890      51.080  23.730  66.310  1.00  0.00           H
ATOM   3812  C   LYS A 890      47.340  28.710  66.700  1.00  0.00           C
ATOM   3813  O   LYS A 890      46.430  27.940  67.000  1.00  0.00           O
ATOM   3814  N   PHE A 891      47.070  29.930  66.140  1.00  0.00           N
ATOM   3815  HN  PHE A 891      47.820  30.600  66.190  1.00  0.00           H
ATOM   3816  CA  PHE A 891      45.750  30.440  65.750  1.00  0.00           C
ATOM   3817  HA  PHE A 891      45.950  31.450  65.430  1.00  0.00           H
ATOM   3818  CB  PHE A 891      45.100  29.680  64.610  1.00  0.00           C
ATOM   3819  HB1 PHE A 891      44.860  28.640  64.940  1.00  0.00           H
ATOM   3820  HB2 PHE A 891      45.840  29.580  63.790  1.00  0.00           H
ATOM   3821  CG  PHE A 891      43.870  30.270  63.980  1.00  0.00           C
ATOM   3822  CD1 PHE A 891      43.600  31.640  63.840  1.00  0.00           C
ATOM   3823  HD1 PHE A 891      44.360  32.300  64.240  1.00  0.00           H
ATOM   3824  CE1 PHE A 891      42.560  32.180  63.040  1.00  0.00           C
ATOM   3825  HE1 PHE A 891      42.440  33.240  62.850  1.00  0.00           H
ATOM   3826  CZ  PHE A 891      41.580  31.190  62.630  1.00  0.00           C
ATOM   3827  HZ  PHE A 891      40.780  31.500  61.980  1.00  0.00           H
ATOM   3828  CD2 PHE A 891      42.890  29.350  63.460  1.00  0.00           C
ATOM   3829  HD2 PHE A 891      42.880  28.310  63.740  1.00  0.00           H
ATOM   3830  CE2 PHE A 891      41.770  29.840  62.700  1.00  0.00           C
ATOM   3831  HE2 PHE A 891      41.040  29.090  62.440  1.00  0.00           H
ATOM   3832  C   PHE A 891      44.860  30.650  66.900  1.00  0.00           C
ATOM   3833  O   PHE A 891      43.880  29.880  67.000  1.00  0.00           O
ATOM   3834  N   GLU A 892      45.060  31.630  67.810  1.00  0.00           N
ATOM   3835  HN  GLU A 892      45.710  32.370  67.700  1.00  0.00           H
ATOM   3836  CA  GLU A 892      44.210  31.890  68.940  1.00  0.00           C
ATOM   3837  HA  GLU A 892      43.250  31.400  68.810  1.00  0.00           H
ATOM   3838  CB  GLU A 892      44.920  31.550  70.270  1.00  0.00           C
ATOM   3839  HB1 GLU A 892      44.090  31.690  70.990  1.00  0.00           H
ATOM   3840  HB2 GLU A 892      45.900  32.050  70.420  1.00  0.00           H
ATOM   3841  CG  GLU A 892      45.260  30.000  70.440  1.00  0.00           C
ATOM   3842  HG1 GLU A 892      46.330  29.910  70.130  1.00  0.00           H
ATOM   3843  HG2 GLU A 892      44.450  29.360  70.020  1.00  0.00           H
ATOM   3844  CD  GLU A 892      45.200  29.770  71.940  1.00  0.00           C
ATOM   3845  OE1 GLU A 892      44.030  29.680  72.470  1.00  0.00           O
ATOM   3846  OE2 GLU A 892      46.220  29.650  72.660  1.00  0.00           O
ATOM   3847  C   GLU A 892      43.940  33.420  68.950  1.00  0.00           C
ATOM   3848  O   GLU A 892      44.710  34.160  68.290  1.00  0.00           O
ATOM   3849  N   PRO A 893      42.920  33.920  69.580  1.00  0.00           N
ATOM   3850  CD  PRO A 893      41.750  33.200  69.980  1.00  0.00           C
ATOM   3851  HD1 PRO A 893      41.950  32.830  71.010  1.00  0.00           H
ATOM   3852  HD2 PRO A 893      41.490  32.350  69.320  1.00  0.00           H
ATOM   3853  CA  PRO A 893      42.660  35.380  69.670  1.00  0.00           C
ATOM   3854  HA  PRO A 893      42.430  35.620  68.640  1.00  0.00           H
ATOM   3855  CB  PRO A 893      41.410  35.520  70.520  1.00  0.00           C
ATOM   3856  HB1 PRO A 893      40.720  36.400  70.380  1.00  0.00           H
ATOM   3857  HB2 PRO A 893      41.600  35.480  71.620  1.00  0.00           H
ATOM   3858  CG  PRO A 893      40.620  34.280  70.070  1.00  0.00           C
ATOM   3859  HG1 PRO A 893      39.780  33.950  70.720  1.00  0.00           H
ATOM   3860  HG2 PRO A 893      40.190  34.390  69.060  1.00  0.00           H
ATOM   3861  C   PRO A 893      43.760  36.250  70.230  1.00  0.00           C
ATOM   3862  O   PRO A 893      44.460  35.830  71.120  1.00  0.00           O
ATOM   3863  N   THR A 894      43.910  37.470  69.620  1.00  0.00           N
ATOM   3864  HN  THR A 894      43.330  37.860  68.910  1.00  0.00           H
ATOM   3865  CA  THR A 894      44.590  38.610  70.260  1.00  0.00           C
ATOM   3866  HA  THR A 894      45.610  38.300  70.460  1.00  0.00           H
ATOM   3867  CB  THR A 894      44.660  39.810  69.390  1.00  0.00           C
ATOM   3868  HB  THR A 894      43.650  40.080  69.000  1.00  0.00           H
ATOM   3869  OG1 THR A 894      45.570  39.680  68.320  1.00  0.00           O
ATOM   3870  HG1 THR A 894      45.200  39.140  67.610  1.00  0.00           H
ATOM   3871  CG2 THR A 894      45.330  41.070  69.930  1.00  0.00           C
ATOM   3872 HG21 THR A 894      46.280  40.750  70.410  1.00  0.00           H
ATOM   3873 HG22 THR A 894      44.710  41.590  70.690  1.00  0.00           H
ATOM   3874 HG23 THR A 894      45.620  41.880  69.210  1.00  0.00           H
ATOM   3875  C   THR A 894      44.080  39.080  71.620  1.00  0.00           C
ATOM   3876  O   THR A 894      44.810  39.160  72.550  1.00  0.00           O
ATOM   3877  N   HSD A 895      42.710  39.250  71.820  1.00  0.00           N
ATOM   3878  HN  HSD A 895      42.060  39.210  71.060  1.00  0.00           H
ATOM   3879  CA  HSD A 895      42.220  39.570  73.160  1.00  0.00           C
ATOM   3880  HA  HSD A 895      42.890  40.150  73.770  1.00  0.00           H
ATOM   3881  CB  HSD A 895      41.090  40.500  72.910  1.00  0.00           C
ATOM   3882  HB1 HSD A 895      40.640  40.740  73.910  1.00  0.00           H
ATOM   3883  HB2 HSD A 895      40.280  40.010  72.350  1.00  0.00           H
ATOM   3884  ND1 HSD A 895      41.110  41.910  70.920  1.00  0.00           N
ATOM   3885  HD1 HSD A 895      41.190  41.170  70.260  1.00  0.00           H
ATOM   3886  CG  HSD A 895      41.430  41.680  72.190  1.00  0.00           C
ATOM   3887  CE1 HSD A 895      41.210  43.220  70.700  1.00  0.00           C
ATOM   3888  HE1 HSD A 895      40.890  43.610  69.730  1.00  0.00           H
ATOM   3889  NE2 HSD A 895      41.590  43.850  71.780  1.00  0.00           N
ATOM   3890  CD2 HSD A 895      41.680  42.890  72.750  1.00  0.00           C
ATOM   3891  HD2 HSD A 895      41.860  43.130  73.790  1.00  0.00           H
ATOM   3892  C   HSD A 895      41.770  38.400  74.050  1.00  0.00           C
ATOM   3893  O   HSD A 895      40.550  38.190  73.990  1.00  0.00           O
ATOM   3894  N   PRO A 896      42.450  37.690  74.930  1.00  0.00           N
ATOM   3895  CD  PRO A 896      43.880  37.870  75.090  1.00  0.00           C
ATOM   3896  HD1 PRO A 896      44.190  38.900  75.350  1.00  0.00           H
ATOM   3897  HD2 PRO A 896      44.490  37.510  74.240  1.00  0.00           H
ATOM   3898  CA  PRO A 896      42.020  36.390  75.400  1.00  0.00           C
ATOM   3899  HA  PRO A 896      41.670  35.720  74.620  1.00  0.00           H
ATOM   3900  CB  PRO A 896      43.340  35.730  76.000  1.00  0.00           C
ATOM   3901  HB1 PRO A 896      43.750  35.170  75.130  1.00  0.00           H
ATOM   3902  HB2 PRO A 896      43.110  35.040  76.840  1.00  0.00           H
ATOM   3903  CG  PRO A 896      44.230  36.910  76.180  1.00  0.00           C
ATOM   3904  HG1 PRO A 896      44.120  37.380  77.190  1.00  0.00           H
ATOM   3905  HG2 PRO A 896      45.310  36.670  76.110  1.00  0.00           H
ATOM   3906  C   PRO A 896      40.940  36.480  76.480  1.00  0.00           C
ATOM   3907  O   PRO A 896      40.670  35.440  77.080  1.00  0.00           O
ATOM   3908  N   GLU A 897      40.340  37.650  76.740  1.00  0.00           N
ATOM   3909  HN  GLU A 897      40.700  38.410  76.220  1.00  0.00           H
ATOM   3910  CA  GLU A 897      39.260  37.840  77.710  1.00  0.00           C
ATOM   3911  HA  GLU A 897      39.480  37.340  78.650  1.00  0.00           H
ATOM   3912  CB  GLU A 897      39.250  39.400  77.950  1.00  0.00           C
ATOM   3913  HB1 GLU A 897      38.460  39.660  78.700  1.00  0.00           H
ATOM   3914  HB2 GLU A 897      38.870  39.850  77.020  1.00  0.00           H
ATOM   3915  CG  GLU A 897      40.570  40.040  78.520  1.00  0.00           C
ATOM   3916  HG1 GLU A 897      41.480  39.740  77.970  1.00  0.00           H
ATOM   3917  HG2 GLU A 897      40.710  39.560  79.510  1.00  0.00           H
ATOM   3918  CD  GLU A 897      40.580  41.530  78.700  1.00  0.00           C
ATOM   3919  OE1 GLU A 897      41.290  42.280  77.970  1.00  0.00           O
ATOM   3920  OE2 GLU A 897      39.780  42.000  79.560  1.00  0.00           O
ATOM   3921  C   GLU A 897      37.930  37.360  77.150  1.00  0.00           C
ATOM   3922  O   GLU A 897      37.020  37.080  77.920  1.00  0.00           O
ATOM   3923  N   ARG A 898      37.810  37.220  75.830  1.00  0.00           N
ATOM   3924  HN  ARG A 898      38.560  37.260  75.170  1.00  0.00           H
ATOM   3925  CA  ARG A 898      36.530  37.000  75.150  1.00  0.00           C
ATOM   3926  HA  ARG A 898      35.910  36.320  75.720  1.00  0.00           H
ATOM   3927  CB  ARG A 898      35.760  38.300  74.940  1.00  0.00           C
ATOM   3928  HB1 ARG A 898      35.640  38.710  75.960  1.00  0.00           H
ATOM   3929  HB2 ARG A 898      34.800  37.910  74.560  1.00  0.00           H
ATOM   3930  CG  ARG A 898      36.370  39.350  74.090  1.00  0.00           C
ATOM   3931  HG1 ARG A 898      37.440  39.120  73.930  1.00  0.00           H
ATOM   3932  HG2 ARG A 898      36.340  40.330  74.590  1.00  0.00           H
ATOM   3933  CD  ARG A 898      35.630  39.490  72.720  1.00  0.00           C
ATOM   3934  HD1 ARG A 898      34.620  39.960  72.830  1.00  0.00           H
ATOM   3935  HD2 ARG A 898      35.570  38.480  72.240  1.00  0.00           H
ATOM   3936  NE  ARG A 898      36.460  40.430  71.890  1.00  0.00           N
ATOM   3937  HE  ARG A 898      36.950  41.110  72.450  1.00  0.00           H
ATOM   3938  CZ  ARG A 898      36.730  40.490  70.620  1.00  0.00           C
ATOM   3939  NH1 ARG A 898      36.250  39.710  69.750  1.00  0.00           N
ATOM   3940 HH11 ARG A 898      36.750  39.590  68.900  1.00  0.00           H
ATOM   3941 HH12 ARG A 898      35.910  38.840  70.080  1.00  0.00           H
ATOM   3942  NH2 ARG A 898      37.610  41.360  70.190  1.00  0.00           N
ATOM   3943 HH21 ARG A 898      37.650  41.510  69.200  1.00  0.00           H
ATOM   3944 HH22 ARG A 898      38.080  41.990  70.820  1.00  0.00           H
ATOM   3945  C   ARG A 898      36.770  36.420  73.770  1.00  0.00           C
ATOM   3946  O   ARG A 898      37.850  36.610  73.180  1.00  0.00           O
ATOM   3947  N   GLY A 899      35.840  35.610  73.210  1.00  0.00           N
ATOM   3948  HN  GLY A 899      34.980  35.540  73.710  1.00  0.00           H
ATOM   3949  CA  GLY A 899      35.990  34.960  71.940  1.00  0.00           C
ATOM   3950  HA1 GLY A 899      35.030  34.530  71.690  1.00  0.00           H
ATOM   3951  HA2 GLY A 899      36.720  34.180  72.100  1.00  0.00           H
ATOM   3952  C   GLY A 899      36.340  35.660  70.680  1.00  0.00           C
ATOM   3953  O   GLY A 899      36.380  36.880  70.580  1.00  0.00           O
ATOM   3954  N   TRP A 900      36.410  34.950  69.540  1.00  0.00           N
ATOM   3955  HN  TRP A 900      36.200  33.970  69.580  1.00  0.00           H
ATOM   3956  CA  TRP A 900      36.600  35.530  68.250  1.00  0.00           C
ATOM   3957  HA  TRP A 900      37.570  36.020  68.260  1.00  0.00           H
ATOM   3958  CB  TRP A 900      36.510  34.510  67.130  1.00  0.00           C
ATOM   3959  HB1 TRP A 900      36.470  34.940  66.110  1.00  0.00           H
ATOM   3960  HB2 TRP A 900      35.570  33.960  67.360  1.00  0.00           H
ATOM   3961  CG  TRP A 900      37.650  33.590  67.080  1.00  0.00           C
ATOM   3962  CD1 TRP A 900      37.640  32.260  67.400  1.00  0.00           C
ATOM   3963  HD1 TRP A 900      36.800  31.720  67.820  1.00  0.00           H
ATOM   3964  NE1 TRP A 900      38.940  31.790  67.230  1.00  0.00           N
ATOM   3965  HE1 TRP A 900      39.140  30.840  67.370  1.00  0.00           H
ATOM   3966  CE2 TRP A 900      39.750  32.770  66.700  1.00  0.00           C
ATOM   3967  CD2 TRP A 900      38.980  33.940  66.570  1.00  0.00           C
ATOM   3968  CE3 TRP A 900      39.620  35.100  66.280  1.00  0.00           C
ATOM   3969  HE3 TRP A 900      39.040  35.980  66.500  1.00  0.00           H
ATOM   3970  CZ3 TRP A 900      40.950  35.090  65.950  1.00  0.00           C
ATOM   3971  HZ3 TRP A 900      41.510  35.970  65.670  1.00  0.00           H
ATOM   3972  CZ2 TRP A 900      41.010  32.710  66.290  1.00  0.00           C
ATOM   3973  HZ2 TRP A 900      41.480  31.730  66.230  1.00  0.00           H
ATOM   3974  CH2 TRP A 900      41.660  33.870  65.960  1.00  0.00           C
ATOM   3975  HH2 TRP A 900      42.710  33.810  65.700  1.00  0.00           H
ATOM   3976  C   TRP A 900      35.600  36.650  67.900  1.00  0.00           C
ATOM   3977  O   TRP A 900      35.830  37.600  67.160  1.00  0.00           O
ATOM   3978  N   ILE A 901      34.300  36.460  68.290  1.00  0.00           N
ATOM   3979  HN  ILE A 901      34.040  35.700  68.880  1.00  0.00           H
ATOM   3980  CA  ILE A 901      33.340  37.460  67.960  1.00  0.00           C
ATOM   3981  HA  ILE A 901      33.570  37.740  66.940  1.00  0.00           H
ATOM   3982  CB  ILE A 901      31.930  36.760  67.790  1.00  0.00           C
ATOM   3983  HB  ILE A 901      31.790  36.140  68.700  1.00  0.00           H
ATOM   3984  CG2 ILE A 901      30.720  37.860  67.810  1.00  0.00           C
ATOM   3985 HG21 ILE A 901      30.760  38.470  68.740  1.00  0.00           H
ATOM   3986 HG22 ILE A 901      29.730  37.350  67.790  1.00  0.00           H
ATOM   3987 HG23 ILE A 901      30.720  38.470  66.880  1.00  0.00           H
ATOM   3988  CG1 ILE A 901      31.760  35.730  66.630  1.00  0.00           C
ATOM   3989 HG11 ILE A 901      30.850  35.150  66.880  1.00  0.00           H
ATOM   3990 HG12 ILE A 901      32.620  35.020  66.580  1.00  0.00           H
ATOM   3991  CD  ILE A 901      31.650  36.430  65.200  1.00  0.00           C
ATOM   3992  HD1 ILE A 901      32.610  36.950  65.010  1.00  0.00           H
ATOM   3993  HD2 ILE A 901      30.840  37.190  65.240  1.00  0.00           H
ATOM   3994  HD3 ILE A 901      31.370  35.710  64.400  1.00  0.00           H
ATOM   3995  C   ILE A 901      33.290  38.770  68.730  1.00  0.00           C
ATOM   3996  O   ILE A 901      33.350  38.770  69.990  1.00  0.00           O
ATOM   3997  N   ILE A 902      33.190  39.880  68.000  1.00  0.00           N
ATOM   3998  HN  ILE A 902      33.270  39.770  67.020  1.00  0.00           H
ATOM   3999  CA  ILE A 902      32.790  41.200  68.580  1.00  0.00           C
ATOM   4000  HA  ILE A 902      32.660  41.120  69.650  1.00  0.00           H
ATOM   4001  CB  ILE A 902      33.800  42.290  68.310  1.00  0.00           C
ATOM   4002  HB  ILE A 902      34.690  41.960  68.910  1.00  0.00           H
ATOM   4003  CG2 ILE A 902      34.030  42.380  66.830  1.00  0.00           C
ATOM   4004 HG21 ILE A 902      34.290  41.380  66.410  1.00  0.00           H
ATOM   4005 HG22 ILE A 902      34.960  42.990  66.700  1.00  0.00           H
ATOM   4006 HG23 ILE A 902      33.160  42.760  66.270  1.00  0.00           H
ATOM   4007  CG1 ILE A 902      33.340  43.660  68.940  1.00  0.00           C
ATOM   4008 HG11 ILE A 902      32.510  44.040  68.310  1.00  0.00           H
ATOM   4009 HG12 ILE A 902      34.170  44.370  68.760  1.00  0.00           H
ATOM   4010  CD  ILE A 902      33.000  43.550  70.500  1.00  0.00           C
ATOM   4011  HD1 ILE A 902      33.020  44.560  70.980  1.00  0.00           H
ATOM   4012  HD2 ILE A 902      33.710  42.830  70.950  1.00  0.00           H
ATOM   4013  HD3 ILE A 902      32.030  43.020  70.550  1.00  0.00           H
ATOM   4014  C   ILE A 902      31.410  41.550  68.090  1.00  0.00           C
ATOM   4015  O   ILE A 902      31.120  41.560  66.850  1.00  0.00           O
ATOM   4016  N   SER A 903      30.400  41.870  68.940  1.00  0.00           N
ATOM   4017  HN  SER A 903      30.540  41.800  69.920  1.00  0.00           H
ATOM   4018  CA  SER A 903      29.130  42.440  68.540  1.00  0.00           C
ATOM   4019  HA  SER A 903      28.720  41.960  67.660  1.00  0.00           H
ATOM   4020  CB  SER A 903      28.140  42.200  69.710  1.00  0.00           C
ATOM   4021  HB1 SER A 903      27.930  41.110  69.840  1.00  0.00           H
ATOM   4022  HB2 SER A 903      27.160  42.640  69.490  1.00  0.00           H
ATOM   4023  OG  SER A 903      28.710  42.660  70.900  1.00  0.00           O
ATOM   4024  HG1 SER A 903      28.790  43.610  70.870  1.00  0.00           H
ATOM   4025  C   SER A 903      29.140  43.940  68.320  1.00  0.00           C
ATOM   4026  O   SER A 903      29.960  44.630  68.950  1.00  0.00           O
ATOM   4027  N   PRO A 904      28.350  44.620  67.500  1.00  0.00           N
ATOM   4028  CD  PRO A 904      27.430  44.010  66.540  1.00  0.00           C
ATOM   4029  HD1 PRO A 904      26.810  43.210  67.010  1.00  0.00           H
ATOM   4030  HD2 PRO A 904      28.010  43.630  65.680  1.00  0.00           H
ATOM   4031  CA  PRO A 904      28.170  46.070  67.550  1.00  0.00           C
ATOM   4032  HA  PRO A 904      29.110  46.580  67.690  1.00  0.00           H
ATOM   4033  CB  PRO A 904      27.480  46.400  66.200  1.00  0.00           C
ATOM   4034  HB1 PRO A 904      28.330  46.330  65.500  1.00  0.00           H
ATOM   4035  HB2 PRO A 904      26.810  47.280  66.120  1.00  0.00           H
ATOM   4036  CG  PRO A 904      26.530  45.180  65.910  1.00  0.00           C
ATOM   4037  HG1 PRO A 904      25.700  45.360  66.630  1.00  0.00           H
ATOM   4038  HG2 PRO A 904      26.310  45.130  64.830  1.00  0.00           H
ATOM   4039  C   PRO A 904      27.180  46.560  68.670  1.00  0.00           C
ATOM   4040  O   PRO A 904      26.570  45.770  69.400  1.00  0.00           O
ATOM   4041  N   LEU A 905      27.090  47.930  68.760  1.00  0.00           N
ATOM   4042  HN  LEU A 905      27.650  48.580  68.260  1.00  0.00           H
ATOM   4043  CA  LEU A 905      26.210  48.540  69.750  1.00  0.00           C
ATOM   4044  HA  LEU A 905      26.140  49.610  69.570  1.00  0.00           H
ATOM   4045  CB  LEU A 905      24.720  48.100  69.790  1.00  0.00           C
ATOM   4046  HB1 LEU A 905      24.200  48.920  70.320  1.00  0.00           H
ATOM   4047  HB2 LEU A 905      24.650  47.090  70.250  1.00  0.00           H
ATOM   4048  CG  LEU A 905      24.050  48.120  68.420  1.00  0.00           C
ATOM   4049  HG  LEU A 905      24.540  47.330  67.820  1.00  0.00           H
ATOM   4050  CD1 LEU A 905      22.650  47.580  68.620  1.00  0.00           C
ATOM   4051 HD11 LEU A 905      21.970  47.920  67.810  1.00  0.00           H
ATOM   4052 HD12 LEU A 905      22.180  48.160  69.450  1.00  0.00           H
ATOM   4053 HD13 LEU A 905      22.760  46.480  68.710  1.00  0.00           H
ATOM   4054  CD2 LEU A 905      24.010  49.510  67.770  1.00  0.00           C
ATOM   4055 HD21 LEU A 905      23.310  50.180  68.310  1.00  0.00           H
ATOM   4056 HD22 LEU A 905      23.630  49.480  66.720  1.00  0.00           H
ATOM   4057 HD23 LEU A 905      25.010  49.970  67.870  1.00  0.00           H
ATOM   4058  C   LEU A 905      26.790  48.490  71.140  1.00  0.00           C
ATOM   4059  O   LEU A 905      27.930  48.030  71.280  1.00  0.00           O
ATOM   4060  N   GLY A 906      26.150  49.060  72.180  1.00  0.00           N
ATOM   4061  HN  GLY A 906      25.250  49.480  72.110  1.00  0.00           H
ATOM   4062  CA  GLY A 906      26.780  49.180  73.480  1.00  0.00           C
ATOM   4063  HA1 GLY A 906      27.150  48.230  73.850  1.00  0.00           H
ATOM   4064  HA2 GLY A 906      26.020  49.560  74.130  1.00  0.00           H
ATOM   4065  C   GLY A 906      27.990  50.120  73.620  1.00  0.00           C
ATOM   4066  O   GLY A 906      28.720  50.400  72.700  1.00  0.00           O
ATOM   4067  N   ASP A 907      28.210  50.500  74.890  1.00  0.00           N
ATOM   4068  HN  ASP A 907      27.640  50.000  75.540  1.00  0.00           H
ATOM   4069  CA  ASP A 907      29.340  51.320  75.300  1.00  0.00           C
ATOM   4070  HA  ASP A 907      29.260  51.520  76.360  1.00  0.00           H
ATOM   4071  CB  ASP A 907      30.670  50.520  75.080  1.00  0.00           C
ATOM   4072  HB1 ASP A 907      31.580  51.110  75.320  1.00  0.00           H
ATOM   4073  HB2 ASP A 907      30.820  50.210  74.020  1.00  0.00           H
ATOM   4074  CG  ASP A 907      30.760  49.280  75.970  1.00  0.00           C
ATOM   4075  OD1 ASP A 907      31.750  48.520  75.800  1.00  0.00           O
ATOM   4076  OD2 ASP A 907      29.880  49.080  76.850  1.00  0.00           O
ATOM   4077  C   ASP A 907      29.400  52.730  74.650  1.00  0.00           C
ATOM   4078  O   ASP A 907      30.380  53.450  74.750  1.00  0.00           O
ATOM   4079  N   ASN A 908      28.270  53.150  73.950  1.00  0.00           N
ATOM   4080  HN  ASN A 908      27.450  52.580  73.830  1.00  0.00           H
ATOM   4081  CA  ASN A 908      28.370  54.260  73.040  1.00  0.00           C
ATOM   4082  HA  ASN A 908      28.930  55.010  73.590  1.00  0.00           H
ATOM   4083  CB  ASN A 908      28.970  54.030  71.620  1.00  0.00           C
ATOM   4084  HB1 ASN A 908      28.820  54.990  71.090  1.00  0.00           H
ATOM   4085  HB2 ASN A 908      28.300  53.310  71.090  1.00  0.00           H
ATOM   4086  CG  ASN A 908      30.480  53.710  71.660  1.00  0.00           C
ATOM   4087  OD1 ASN A 908      31.270  54.630  71.930  1.00  0.00           O
ATOM   4088  ND2 ASN A 908      30.920  52.490  71.360  1.00  0.00           N
ATOM   4089 HD21 ASN A 908      31.900  52.290  71.370  1.00  0.00           H
ATOM   4090 HD22 ASN A 908      30.270  51.750  71.190  1.00  0.00           H
ATOM   4091  C   ASN A 908      26.940  54.690  73.010  1.00  0.00           C
ATOM   4092  O   ASN A 908      26.080  53.830  73.270  1.00  0.00           O
ATOM   4093  N   PRO A 909      26.520  55.950  72.770  1.00  0.00           N
ATOM   4094  CD  PRO A 909      27.340  57.100  72.720  1.00  0.00           C
ATOM   4095  HD1 PRO A 909      27.640  57.140  71.650  1.00  0.00           H
ATOM   4096  HD2 PRO A 909      28.190  57.190  73.430  1.00  0.00           H
ATOM   4097  CA  PRO A 909      25.120  56.350  72.830  1.00  0.00           C
ATOM   4098  HA  PRO A 909      24.810  56.040  73.820  1.00  0.00           H
ATOM   4099  CB  PRO A 909      25.180  57.880  72.430  1.00  0.00           C
ATOM   4100  HB1 PRO A 909      24.270  58.390  72.850  1.00  0.00           H
ATOM   4101  HB2 PRO A 909      25.190  57.970  71.320  1.00  0.00           H
ATOM   4102  CG  PRO A 909      26.500  58.350  72.950  1.00  0.00           C
ATOM   4103  HG1 PRO A 909      26.870  59.250  72.400  1.00  0.00           H
ATOM   4104  HG2 PRO A 909      26.410  58.480  74.050  1.00  0.00           H
ATOM   4105  C   PRO A 909      24.150  55.480  72.020  1.00  0.00           C
ATOM   4106  O   PRO A 909      24.410  55.050  70.900  1.00  0.00           O
ATOM   4107  N   TRP A 910      22.990  55.340  72.600  1.00  0.00           N
ATOM   4108  HN  TRP A 910      22.780  55.830  73.430  1.00  0.00           H
ATOM   4109  CA  TRP A 910      21.870  54.510  72.040  1.00  0.00           C
ATOM   4110  HA  TRP A 910      22.040  53.470  71.830  1.00  0.00           H
ATOM   4111  CB  TRP A 910      20.710  54.590  73.130  1.00  0.00           C
ATOM   4112  HB1 TRP A 910      20.810  55.670  73.380  1.00  0.00           H
ATOM   4113  HB2 TRP A 910      20.970  53.970  74.010  1.00  0.00           H
ATOM   4114  CG  TRP A 910      19.290  54.210  72.770  1.00  0.00           C
ATOM   4115  CD1 TRP A 910      18.880  52.880  72.580  1.00  0.00           C
ATOM   4116  HD1 TRP A 910      19.540  52.040  72.750  1.00  0.00           H
ATOM   4117  NE1 TRP A 910      17.570  52.870  72.230  1.00  0.00           N
ATOM   4118  HE1 TRP A 910      17.030  52.150  71.850  1.00  0.00           H
ATOM   4119  CE2 TRP A 910      17.100  54.140  72.080  1.00  0.00           C
ATOM   4120  CD2 TRP A 910      18.170  55.040  72.430  1.00  0.00           C
ATOM   4121  CE3 TRP A 910      17.870  56.450  72.620  1.00  0.00           C
ATOM   4122  HE3 TRP A 910      18.690  57.070  72.940  1.00  0.00           H
ATOM   4123  CZ3 TRP A 910      16.590  56.900  72.340  1.00  0.00           C
ATOM   4124  HZ3 TRP A 910      16.400  57.940  72.530  1.00  0.00           H
ATOM   4125  CZ2 TRP A 910      15.850  54.640  71.750  1.00  0.00           C
ATOM   4126  HZ2 TRP A 910      15.070  54.040  71.280  1.00  0.00           H
ATOM   4127  CH2 TRP A 910      15.610  56.010  71.940  1.00  0.00           C
ATOM   4128  HH2 TRP A 910      14.630  56.440  71.790  1.00  0.00           H
ATOM   4129  C   TRP A 910      21.420  55.070  70.680  1.00  0.00           C
ATOM   4130  O   TRP A 910      20.930  54.350  69.870  1.00  0.00           O
ATOM   4131  N   TRP A 911      21.650  56.390  70.380  1.00  0.00           N
ATOM   4132  HN  TRP A 911      22.020  57.090  70.970  1.00  0.00           H
ATOM   4133  CA  TRP A 911      21.360  56.990  69.080  1.00  0.00           C
ATOM   4134  HA  TRP A 911      20.540  56.450  68.610  1.00  0.00           H
ATOM   4135  CB  TRP A 911      20.810  58.460  69.320  1.00  0.00           C
ATOM   4136  HB1 TRP A 911      19.840  58.270  69.840  1.00  0.00           H
ATOM   4137  HB2 TRP A 911      20.580  58.890  68.320  1.00  0.00           H
ATOM   4138  CG  TRP A 911      21.540  59.410  70.200  1.00  0.00           C
ATOM   4139  CD1 TRP A 911      21.270  59.830  71.450  1.00  0.00           C
ATOM   4140  HD1 TRP A 911      20.400  59.530  72.000  1.00  0.00           H
ATOM   4141  NE1 TRP A 911      22.270  60.620  71.820  1.00  0.00           N
ATOM   4142  HE1 TRP A 911      22.310  61.380  72.450  1.00  0.00           H
ATOM   4143  CE2 TRP A 911      23.200  60.830  70.820  1.00  0.00           C
ATOM   4144  CD2 TRP A 911      22.820  60.040  69.760  1.00  0.00           C
ATOM   4145  CE3 TRP A 911      23.590  60.080  68.590  1.00  0.00           C
ATOM   4146  HE3 TRP A 911      23.350  59.510  67.700  1.00  0.00           H
ATOM   4147  CZ3 TRP A 911      24.770  60.820  68.600  1.00  0.00           C
ATOM   4148  HZ3 TRP A 911      25.450  60.860  67.760  1.00  0.00           H
ATOM   4149  CZ2 TRP A 911      24.330  61.580  70.850  1.00  0.00           C
ATOM   4150  HZ2 TRP A 911      24.500  62.340  71.600  1.00  0.00           H
ATOM   4151  CH2 TRP A 911      25.120  61.610  69.680  1.00  0.00           C
ATOM   4152  HH2 TRP A 911      26.010  62.220  69.660  1.00  0.00           H
ATOM   4153  C   TRP A 911      22.410  56.940  68.090  1.00  0.00           C
ATOM   4154  O   TRP A 911      22.300  57.470  66.960  1.00  0.00           O
ATOM   4155  N   THR A 912      23.580  56.290  68.400  1.00  0.00           N
ATOM   4156  HN  THR A 912      23.760  55.830  69.260  1.00  0.00           H
ATOM   4157  CA  THR A 912      24.710  56.040  67.520  1.00  0.00           C
ATOM   4158  HA  THR A 912      25.060  57.030  67.320  1.00  0.00           H
ATOM   4159  CB  THR A 912      26.020  55.420  68.130  1.00  0.00           C
ATOM   4160  HB  THR A 912      25.780  54.400  68.500  1.00  0.00           H
ATOM   4161  OG1 THR A 912      26.490  56.350  69.100  1.00  0.00           O
ATOM   4162  HG1 THR A 912      26.110  56.040  69.930  1.00  0.00           H
ATOM   4163  CG2 THR A 912      27.220  55.350  67.130  1.00  0.00           C
ATOM   4164 HG21 THR A 912      27.550  56.270  66.600  1.00  0.00           H
ATOM   4165 HG22 THR A 912      27.030  54.700  66.250  1.00  0.00           H
ATOM   4166 HG23 THR A 912      28.070  54.870  67.650  1.00  0.00           H
ATOM   4167  C   THR A 912      24.410  55.290  66.240  1.00  0.00           C
ATOM   4168  O   THR A 912      25.010  55.570  65.200  1.00  0.00           O
ATOM   4169  N   LEU A 913      23.530  54.260  66.210  1.00  0.00           N
ATOM   4170  HN  LEU A 913      23.240  54.030  67.130  1.00  0.00           H
ATOM   4171  CA  LEU A 913      23.280  53.420  65.030  1.00  0.00           C
ATOM   4172  HA  LEU A 913      24.010  52.630  65.090  1.00  0.00           H
ATOM   4173  CB  LEU A 913      21.940  52.610  65.340  1.00  0.00           C
ATOM   4174  HB1 LEU A 913      21.080  53.290  65.580  1.00  0.00           H
ATOM   4175  HB2 LEU A 913      22.170  52.070  66.290  1.00  0.00           H
ATOM   4176  CG  LEU A 913      21.510  51.650  64.210  1.00  0.00           C
ATOM   4177  HG  LEU A 913      21.290  52.230  63.290  1.00  0.00           H
ATOM   4178  CD1 LEU A 913      22.460  50.580  63.830  1.00  0.00           C
ATOM   4179 HD11 LEU A 913      22.010  49.980  63.010  1.00  0.00           H
ATOM   4180 HD12 LEU A 913      22.690  49.860  64.650  1.00  0.00           H
ATOM   4181 HD13 LEU A 913      23.450  50.950  63.510  1.00  0.00           H
ATOM   4182  CD2 LEU A 913      20.150  51.010  64.640  1.00  0.00           C
ATOM   4183 HD21 LEU A 913      20.420  50.330  65.480  1.00  0.00           H
ATOM   4184 HD22 LEU A 913      19.790  50.420  63.770  1.00  0.00           H
ATOM   4185 HD23 LEU A 913      19.360  51.780  64.750  1.00  0.00           H
ATOM   4186  C   LEU A 913      23.170  54.100  63.660  1.00  0.00           C
ATOM   4187  O   LEU A 913      23.830  53.720  62.680  1.00  0.00           O
ATOM   4188  N   LEU A 914      22.390  55.170  63.580  1.00  0.00           N
ATOM   4189  HN  LEU A 914      21.870  55.430  64.380  1.00  0.00           H
ATOM   4190  CA  LEU A 914      22.070  55.910  62.380  1.00  0.00           C
ATOM   4191  HA  LEU A 914      22.070  55.260  61.510  1.00  0.00           H
ATOM   4192  CB  LEU A 914      20.720  56.610  62.520  1.00  0.00           C
ATOM   4193  HB1 LEU A 914      20.550  57.320  61.690  1.00  0.00           H
ATOM   4194  HB2 LEU A 914      20.780  57.320  63.370  1.00  0.00           H
ATOM   4195  CG  LEU A 914      19.590  55.710  62.860  1.00  0.00           C
ATOM   4196  HG  LEU A 914      19.750  55.280  63.870  1.00  0.00           H
ATOM   4197  CD1 LEU A 914      18.310  56.480  62.910  1.00  0.00           C
ATOM   4198 HD11 LEU A 914      18.060  56.960  61.940  1.00  0.00           H
ATOM   4199 HD12 LEU A 914      18.380  57.230  63.730  1.00  0.00           H
ATOM   4200 HD13 LEU A 914      17.420  55.870  63.140  1.00  0.00           H
ATOM   4201  CD2 LEU A 914      19.520  54.620  61.760  1.00  0.00           C
ATOM   4202 HD21 LEU A 914      18.610  54.010  61.890  1.00  0.00           H
ATOM   4203 HD22 LEU A 914      20.380  53.920  61.820  1.00  0.00           H
ATOM   4204 HD23 LEU A 914      19.360  55.000  60.720  1.00  0.00           H
ATOM   4205  C   LEU A 914      23.140  56.900  62.010  1.00  0.00           C
ATOM   4206  O   LEU A 914      23.170  57.310  60.840  1.00  0.00           O
ATOM   4207  N   ILE A 915      24.010  57.260  62.970  1.00  0.00           N
ATOM   4208  HN  ILE A 915      23.780  56.870  63.860  1.00  0.00           H
ATOM   4209  CA  ILE A 915      25.220  58.020  62.670  1.00  0.00           C
ATOM   4210  HA  ILE A 915      25.050  58.490  61.710  1.00  0.00           H
ATOM   4211  CB  ILE A 915      25.460  59.180  63.670  1.00  0.00           C
ATOM   4212  HB  ILE A 915      24.490  59.720  63.740  1.00  0.00           H
ATOM   4213  CG2 ILE A 915      25.800  58.760  65.110  1.00  0.00           C
ATOM   4214 HG21 ILE A 915      26.250  57.760  65.290  1.00  0.00           H
ATOM   4215 HG22 ILE A 915      24.890  58.930  65.740  1.00  0.00           H
ATOM   4216 HG23 ILE A 915      26.580  59.420  65.570  1.00  0.00           H
ATOM   4217  CG1 ILE A 915      26.490  60.240  63.250  1.00  0.00           C
ATOM   4218 HG11 ILE A 915      26.590  60.110  62.160  1.00  0.00           H
ATOM   4219 HG12 ILE A 915      27.390  59.890  63.810  1.00  0.00           H
ATOM   4220  CD  ILE A 915      26.050  61.660  63.640  1.00  0.00           C
ATOM   4221  HD1 ILE A 915      26.200  61.760  64.740  1.00  0.00           H
ATOM   4222  HD2 ILE A 915      24.990  61.770  63.340  1.00  0.00           H
ATOM   4223  HD3 ILE A 915      26.770  62.420  63.270  1.00  0.00           H
ATOM   4224  C   ILE A 915      26.440  57.160  62.430  1.00  0.00           C
ATOM   4225  O   ILE A 915      27.390  57.690  61.770  1.00  0.00           O
ATOM   4226  N   ALA A 916      26.390  55.800  62.700  1.00  0.00           N
ATOM   4227  HN  ALA A 916      25.660  55.460  63.290  1.00  0.00           H
ATOM   4228  CA  ALA A 916      27.440  54.940  62.290  1.00  0.00           C
ATOM   4229  HA  ALA A 916      28.410  55.370  62.480  1.00  0.00           H
ATOM   4230  CB  ALA A 916      27.310  53.650  63.150  1.00  0.00           C
ATOM   4231  HB1 ALA A 916      27.900  52.770  62.820  1.00  0.00           H
ATOM   4232  HB2 ALA A 916      26.220  53.390  63.150  1.00  0.00           H
ATOM   4233  HB3 ALA A 916      27.670  53.930  64.160  1.00  0.00           H
ATOM   4234  C   ALA A 916      27.410  54.640  60.800  1.00  0.00           C
ATOM   4235  O   ALA A 916      28.350  54.150  60.220  1.00  0.00           O
ATOM   4236  N   ALA A 917      26.250  54.880  60.140  1.00  0.00           N
ATOM   4237  HN  ALA A 917      25.500  55.210  60.720  1.00  0.00           H
ATOM   4238  CA  ALA A 917      25.960  54.620  58.740  1.00  0.00           C
ATOM   4239  HA  ALA A 917      26.310  53.620  58.570  1.00  0.00           H
ATOM   4240  CB  ALA A 917      24.400  54.680  58.400  1.00  0.00           C
ATOM   4241  HB1 ALA A 917      23.990  55.710  58.540  1.00  0.00           H
ATOM   4242  HB2 ALA A 917      23.860  53.970  59.060  1.00  0.00           H
ATOM   4243  HB3 ALA A 917      24.170  54.340  57.370  1.00  0.00           H
ATOM   4244  C   ALA A 917      26.680  55.620  57.890  1.00  0.00           C
ATOM   4245  O   ALA A 917      27.070  55.250  56.770  1.00  0.00           O
ATOM   4246  N   ILE A 918      26.860  56.890  58.280  1.00  0.00           N
ATOM   4247  HN  ILE A 918      26.590  57.130  59.200  1.00  0.00           H
ATOM   4248  CA  ILE A 918      27.460  57.980  57.580  1.00  0.00           C
ATOM   4249  HA  ILE A 918      26.960  57.940  56.620  1.00  0.00           H
ATOM   4250  CB  ILE A 918      27.020  59.350  58.160  1.00  0.00           C
ATOM   4251  HB  ILE A 918      27.230  59.280  59.240  1.00  0.00           H
ATOM   4252  CG2 ILE A 918      27.910  60.480  57.520  1.00  0.00           C
ATOM   4253 HG21 ILE A 918      28.980  60.360  57.770  1.00  0.00           H
ATOM   4254 HG22 ILE A 918      27.530  61.490  57.770  1.00  0.00           H
ATOM   4255 HG23 ILE A 918      27.850  60.400  56.410  1.00  0.00           H
ATOM   4256  CG1 ILE A 918      25.560  59.710  57.840  1.00  0.00           C
ATOM   4257 HG11 ILE A 918      24.850  58.870  57.660  1.00  0.00           H
ATOM   4258 HG12 ILE A 918      25.400  60.450  57.030  1.00  0.00           H
ATOM   4259  CD  ILE A 918      25.010  60.480  59.080  1.00  0.00           C
ATOM   4260  HD1 ILE A 918      23.930  60.730  58.920  1.00  0.00           H
ATOM   4261  HD2 ILE A 918      25.460  61.450  59.360  1.00  0.00           H
ATOM   4262  HD3 ILE A 918      24.840  59.910  60.010  1.00  0.00           H
ATOM   4263  C   ILE A 918      28.920  57.720  57.160  1.00  0.00           C
ATOM   4264  O   ILE A 918      29.180  57.940  55.900  1.00  0.00           O
ATOM   4265  N   PRO A 919      29.900  57.290  57.950  1.00  0.00           N
ATOM   4266  CD  PRO A 919      29.820  57.240  59.370  1.00  0.00           C
ATOM   4267  HD1 PRO A 919      28.870  56.880  59.820  1.00  0.00           H
ATOM   4268  HD2 PRO A 919      29.870  58.310  59.660  1.00  0.00           H
ATOM   4269  CA  PRO A 919      31.260  57.110  57.530  1.00  0.00           C
ATOM   4270  HA  PRO A 919      31.530  57.940  56.890  1.00  0.00           H
ATOM   4271  CB  PRO A 919      32.120  57.040  58.870  1.00  0.00           C
ATOM   4272  HB1 PRO A 919      32.480  58.060  59.170  1.00  0.00           H
ATOM   4273  HB2 PRO A 919      33.040  56.450  58.750  1.00  0.00           H
ATOM   4274  CG  PRO A 919      31.080  56.470  59.890  1.00  0.00           C
ATOM   4275  HG1 PRO A 919      30.900  55.380  59.810  1.00  0.00           H
ATOM   4276  HG2 PRO A 919      31.290  56.740  60.950  1.00  0.00           H
ATOM   4277  C   PRO A 919      31.280  55.900  56.750  1.00  0.00           C
ATOM   4278  O   PRO A 919      32.130  55.750  55.890  1.00  0.00           O
ATOM   4279  N   ALA A 920      30.420  54.960  56.990  1.00  0.00           N
ATOM   4280  HN  ALA A 920      29.790  55.070  57.760  1.00  0.00           H
ATOM   4281  CA  ALA A 920      30.220  53.690  56.210  1.00  0.00           C
ATOM   4282  HA  ALA A 920      31.130  53.120  56.150  1.00  0.00           H
ATOM   4283  CB  ALA A 920      29.200  52.710  56.840  1.00  0.00           C
ATOM   4284  HB1 ALA A 920      29.530  52.400  57.850  1.00  0.00           H
ATOM   4285  HB2 ALA A 920      29.090  51.790  56.230  1.00  0.00           H
ATOM   4286  HB3 ALA A 920      28.180  53.150  56.820  1.00  0.00           H
ATOM   4287  C   ALA A 920      29.820  53.970  54.770  1.00  0.00           C
ATOM   4288  O   ALA A 920      30.210  53.260  53.860  1.00  0.00           O
ATOM   4289  N   LEU A 921      29.020  55.040  54.460  1.00  0.00           N
ATOM   4290  HN  LEU A 921      28.540  55.420  55.240  1.00  0.00           H
ATOM   4291  CA  LEU A 921      28.750  55.680  53.220  1.00  0.00           C
ATOM   4292  HA  LEU A 921      28.380  54.870  52.620  1.00  0.00           H
ATOM   4293  CB  LEU A 921      27.570  56.670  53.270  1.00  0.00           C
ATOM   4294  HB1 LEU A 921      27.940  57.500  53.910  1.00  0.00           H
ATOM   4295  HB2 LEU A 921      26.730  56.170  53.790  1.00  0.00           H
ATOM   4296  CG  LEU A 921      26.980  57.140  51.920  1.00  0.00           C
ATOM   4297  HG  LEU A 921      27.780  57.570  51.270  1.00  0.00           H
ATOM   4298  CD1 LEU A 921      26.500  55.940  51.170  1.00  0.00           C
ATOM   4299 HD11 LEU A 921      25.880  56.210  50.280  1.00  0.00           H
ATOM   4300 HD12 LEU A 921      25.800  55.400  51.850  1.00  0.00           H
ATOM   4301 HD13 LEU A 921      27.340  55.260  50.920  1.00  0.00           H
ATOM   4302  CD2 LEU A 921      25.920  58.230  52.120  1.00  0.00           C
ATOM   4303 HD21 LEU A 921      25.580  58.710  51.160  1.00  0.00           H
ATOM   4304 HD22 LEU A 921      26.380  59.040  52.730  1.00  0.00           H
ATOM   4305 HD23 LEU A 921      25.050  57.640  52.490  1.00  0.00           H
ATOM   4306  C   LEU A 921      30.000  56.220  52.560  1.00  0.00           C
ATOM   4307  O   LEU A 921      30.230  55.980  51.370  1.00  0.00           O
ATOM   4308  N   LEU A 922      30.880  56.890  53.290  1.00  0.00           N
ATOM   4309  HN  LEU A 922      30.780  57.060  54.260  1.00  0.00           H
ATOM   4310  CA  LEU A 922      32.210  57.300  52.720  1.00  0.00           C
ATOM   4311  HA  LEU A 922      32.020  57.810  51.790  1.00  0.00           H
ATOM   4312  CB  LEU A 922      33.030  58.280  53.600  1.00  0.00           C
ATOM   4313  HB1 LEU A 922      33.920  58.600  53.020  1.00  0.00           H
ATOM   4314  HB2 LEU A 922      33.330  57.710  54.500  1.00  0.00           H
ATOM   4315  CG  LEU A 922      32.250  59.540  54.130  1.00  0.00           C
ATOM   4316  HG  LEU A 922      31.350  59.190  54.700  1.00  0.00           H
ATOM   4317  CD1 LEU A 922      33.160  60.320  55.140  1.00  0.00           C
ATOM   4318 HD11 LEU A 922      32.630  61.260  55.410  1.00  0.00           H
ATOM   4319 HD12 LEU A 922      34.090  60.510  54.570  1.00  0.00           H
ATOM   4320 HD13 LEU A 922      33.150  59.790  56.120  1.00  0.00           H
ATOM   4321  CD2 LEU A 922      31.880  60.660  53.120  1.00  0.00           C
ATOM   4322 HD21 LEU A 922      32.760  61.280  52.840  1.00  0.00           H
ATOM   4323 HD22 LEU A 922      31.120  61.330  53.580  1.00  0.00           H
ATOM   4324 HD23 LEU A 922      31.370  60.320  52.200  1.00  0.00           H
ATOM   4325  C   LEU A 922      33.080  56.060  52.410  1.00  0.00           C
ATOM   4326  O   LEU A 922      33.780  56.070  51.360  1.00  0.00           O
ATOM   4327  N   CYS A 923      33.080  54.950  53.210  1.00  0.00           N
ATOM   4328  HN  CYS A 923      32.590  54.960  54.080  1.00  0.00           H
ATOM   4329  CA  CYS A 923      33.920  53.820  52.950  1.00  0.00           C
ATOM   4330  HA  CYS A 923      34.890  54.210  52.680  1.00  0.00           H
ATOM   4331  CB  CYS A 923      33.970  52.930  54.240  1.00  0.00           C
ATOM   4332  HB1 CYS A 923      32.950  52.590  54.520  1.00  0.00           H
ATOM   4333  HB2 CYS A 923      34.210  53.580  55.100  1.00  0.00           H
ATOM   4334  SG  CYS A 923      35.280  51.710  54.120  1.00  0.00           S
ATOM   4335  HG1 CYS A 923      35.580  51.770  52.830  1.00  0.00           H
ATOM   4336  C   CYS A 923      33.430  52.970  51.780  1.00  0.00           C
ATOM   4337  O   CYS A 923      34.280  52.300  51.150  1.00  0.00           O
ATOM   4338  N   THR A 924      32.060  52.890  51.580  1.00  0.00           N
ATOM   4339  HN  THR A 924      31.520  53.380  52.260  1.00  0.00           H
ATOM   4340  CA  THR A 924      31.410  52.140  50.480  1.00  0.00           C
ATOM   4341  HA  THR A 924      31.660  51.090  50.540  1.00  0.00           H
ATOM   4342  CB  THR A 924      29.880  52.270  50.500  1.00  0.00           C
ATOM   4343  HB  THR A 924      29.510  53.320  50.500  1.00  0.00           H
ATOM   4344  OG1 THR A 924      29.420  51.720  51.710  1.00  0.00           O
ATOM   4345  HG1 THR A 924      29.700  52.280  52.440  1.00  0.00           H
ATOM   4346  CG2 THR A 924      29.240  51.500  49.370  1.00  0.00           C
ATOM   4347 HG21 THR A 924      29.600  50.460  49.210  1.00  0.00           H
ATOM   4348 HG22 THR A 924      29.450  51.950  48.370  1.00  0.00           H
ATOM   4349 HG23 THR A 924      28.130  51.520  49.430  1.00  0.00           H
ATOM   4350  C   THR A 924      31.900  52.700  49.090  1.00  0.00           C
ATOM   4351  O   THR A 924      32.170  51.860  48.210  1.00  0.00           O
ATOM   4352  N   ILE A 925      32.030  54.020  48.920  1.00  0.00           N
ATOM   4353  HN  ILE A 925      31.710  54.750  49.520  1.00  0.00           H
ATOM   4354  CA  ILE A 925      32.600  54.550  47.720  1.00  0.00           C
ATOM   4355  HA  ILE A 925      32.090  54.100  46.880  1.00  0.00           H
ATOM   4356  CB  ILE A 925      32.620  56.080  47.780  1.00  0.00           C
ATOM   4357  HB  ILE A 925      33.280  56.450  48.600  1.00  0.00           H
ATOM   4358  CG2 ILE A 925      33.060  56.730  46.450  1.00  0.00           C
ATOM   4359 HG21 ILE A 925      34.170  56.580  46.420  1.00  0.00           H
ATOM   4360 HG22 ILE A 925      32.800  57.800  46.270  1.00  0.00           H
ATOM   4361 HG23 ILE A 925      32.540  56.200  45.620  1.00  0.00           H
ATOM   4362  CG1 ILE A 925      31.120  56.560  48.020  1.00  0.00           C
ATOM   4363 HG11 ILE A 925      31.140  57.670  48.090  1.00  0.00           H
ATOM   4364 HG12 ILE A 925      30.850  56.240  49.050  1.00  0.00           H
ATOM   4365  CD  ILE A 925      30.010  56.210  47.010  1.00  0.00           C
ATOM   4366  HD1 ILE A 925      30.040  55.120  46.780  1.00  0.00           H
ATOM   4367  HD2 ILE A 925      30.320  56.620  46.020  1.00  0.00           H
ATOM   4368  HD3 ILE A 925      29.090  56.490  47.560  1.00  0.00           H
ATOM   4369  C   ILE A 925      34.110  54.180  47.490  1.00  0.00           C
ATOM   4370  O   ILE A 925      34.490  53.650  46.510  1.00  0.00           O
ATOM   4371  N   LEU A 926      34.920  54.250  48.600  1.00  0.00           N
ATOM   4372  HN  LEU A 926      34.600  54.640  49.460  1.00  0.00           H
ATOM   4373  CA  LEU A 926      36.330  53.870  48.660  1.00  0.00           C
ATOM   4374  HA  LEU A 926      36.840  54.460  47.920  1.00  0.00           H
ATOM   4375  CB  LEU A 926      36.880  54.250  50.010  1.00  0.00           C
ATOM   4376  HB1 LEU A 926      37.950  53.950  49.940  1.00  0.00           H
ATOM   4377  HB2 LEU A 926      36.300  53.640  50.720  1.00  0.00           H
ATOM   4378  CG  LEU A 926      36.800  55.740  50.290  1.00  0.00           C
ATOM   4379  HG  LEU A 926      35.770  56.130  50.090  1.00  0.00           H
ATOM   4380  CD1 LEU A 926      37.110  56.030  51.730  1.00  0.00           C
ATOM   4381 HD11 LEU A 926      38.150  55.800  52.040  1.00  0.00           H
ATOM   4382 HD12 LEU A 926      36.470  55.570  52.500  1.00  0.00           H
ATOM   4383 HD13 LEU A 926      37.150  57.130  51.920  1.00  0.00           H
ATOM   4384  CD2 LEU A 926      37.810  56.530  49.540  1.00  0.00           C
ATOM   4385 HD21 LEU A 926      38.870  56.220  49.530  1.00  0.00           H
ATOM   4386 HD22 LEU A 926      37.750  57.580  49.900  1.00  0.00           H
ATOM   4387 HD23 LEU A 926      37.320  56.660  48.550  1.00  0.00           H
ATOM   4388  C   LEU A 926      36.580  52.480  48.270  1.00  0.00           C
ATOM   4389  O   LEU A 926      37.340  52.220  47.360  1.00  0.00           O
ATOM   4390  N   ILE A 927      35.830  51.550  48.870  1.00  0.00           N
ATOM   4391  HN  ILE A 927      35.130  51.900  49.480  1.00  0.00           H
ATOM   4392  CA  ILE A 927      35.940  50.140  48.670  1.00  0.00           C
ATOM   4393  HA  ILE A 927      36.960  49.880  48.910  1.00  0.00           H
ATOM   4394  CB  ILE A 927      34.980  49.380  49.550  1.00  0.00           C
ATOM   4395  HB  ILE A 927      34.050  49.980  49.630  1.00  0.00           H
ATOM   4396  CG2 ILE A 927      34.680  48.030  49.060  1.00  0.00           C
ATOM   4397 HG21 ILE A 927      34.010  47.890  48.190  1.00  0.00           H
ATOM   4398 HG22 ILE A 927      34.200  47.430  49.870  1.00  0.00           H
ATOM   4399 HG23 ILE A 927      35.640  47.550  48.810  1.00  0.00           H
ATOM   4400  CG1 ILE A 927      35.510  49.360  50.990  1.00  0.00           C
ATOM   4401 HG11 ILE A 927      34.790  49.100  51.770  1.00  0.00           H
ATOM   4402 HG12 ILE A 927      35.860  50.390  51.250  1.00  0.00           H
ATOM   4403  CD  ILE A 927      36.650  48.470  51.260  1.00  0.00           C
ATOM   4404  HD1 ILE A 927      36.940  48.320  52.320  1.00  0.00           H
ATOM   4405  HD2 ILE A 927      37.510  48.810  50.650  1.00  0.00           H
ATOM   4406  HD3 ILE A 927      36.300  47.430  51.090  1.00  0.00           H
ATOM   4407  C   ILE A 927      35.650  49.780  47.280  1.00  0.00           C
ATOM   4408  O   ILE A 927      36.440  49.020  46.630  1.00  0.00           O
ATOM   4409  N   PHE A 928      34.590  50.390  46.680  1.00  0.00           N
ATOM   4410  HN  PHE A 928      33.950  50.980  47.140  1.00  0.00           H
ATOM   4411  CA  PHE A 928      34.300  50.360  45.290  1.00  0.00           C
ATOM   4412  HA  PHE A 928      34.230  49.310  45.060  1.00  0.00           H
ATOM   4413  CB  PHE A 928      32.960  51.010  45.010  1.00  0.00           C
ATOM   4414  HB1 PHE A 928      32.830  51.980  45.540  1.00  0.00           H
ATOM   4415  HB2 PHE A 928      32.160  50.360  45.420  1.00  0.00           H
ATOM   4416  CG  PHE A 928      32.740  51.460  43.640  1.00  0.00           C
ATOM   4417  CD1 PHE A 928      32.640  52.800  43.170  1.00  0.00           C
ATOM   4418  HD1 PHE A 928      32.840  53.590  43.890  1.00  0.00           H
ATOM   4419  CE1 PHE A 928      32.480  53.110  41.850  1.00  0.00           C
ATOM   4420  HE1 PHE A 928      32.340  54.100  41.430  1.00  0.00           H
ATOM   4421  CZ  PHE A 928      32.350  52.090  40.880  1.00  0.00           C
ATOM   4422  HZ  PHE A 928      32.190  52.430  39.870  1.00  0.00           H
ATOM   4423  CD2 PHE A 928      32.540  50.480  42.660  1.00  0.00           C
ATOM   4424  HD2 PHE A 928      32.560  49.430  42.900  1.00  0.00           H
ATOM   4425  CE2 PHE A 928      32.350  50.750  41.270  1.00  0.00           C
ATOM   4426  HE2 PHE A 928      32.110  49.940  40.590  1.00  0.00           H
ATOM   4427  C   PHE A 928      35.410  50.840  44.350  1.00  0.00           C
ATOM   4428  O   PHE A 928      35.930  50.130  43.530  1.00  0.00           O
ATOM   4429  N   MET A 929      36.000  51.990  44.610  1.00  0.00           N
ATOM   4430  HN  MET A 929      35.660  52.640  45.290  1.00  0.00           H
ATOM   4431  CA  MET A 929      37.040  52.460  43.740  1.00  0.00           C
ATOM   4432  HA  MET A 929      36.650  52.420  42.730  1.00  0.00           H
ATOM   4433  CB  MET A 929      37.340  53.920  44.160  1.00  0.00           C
ATOM   4434  HB1 MET A 929      38.310  54.200  43.710  1.00  0.00           H
ATOM   4435  HB2 MET A 929      37.480  54.040  45.260  1.00  0.00           H
ATOM   4436  CG  MET A 929      36.370  54.980  43.730  1.00  0.00           C
ATOM   4437  HG1 MET A 929      36.600  55.950  44.230  1.00  0.00           H
ATOM   4438  HG2 MET A 929      35.320  54.710  44.000  1.00  0.00           H
ATOM   4439  SD  MET A 929      36.460  55.380  41.940  1.00  0.00           S
ATOM   4440  CE  MET A 929      38.030  56.360  41.870  1.00  0.00           C
ATOM   4441  HE1 MET A 929      37.830  57.170  41.150  1.00  0.00           H
ATOM   4442  HE2 MET A 929      38.850  55.700  41.500  1.00  0.00           H
ATOM   4443  HE3 MET A 929      38.250  56.900  42.820  1.00  0.00           H
ATOM   4444  C   MET A 929      38.310  51.640  43.730  1.00  0.00           C
ATOM   4445  O   MET A 929      38.980  51.610  42.670  1.00  0.00           O
ATOM   4446  N   ASP A 930      38.800  50.960  44.850  1.00  0.00           N
ATOM   4447  HN  ASP A 930      38.270  51.090  45.690  1.00  0.00           H
ATOM   4448  CA  ASP A 930      40.060  50.150  44.930  1.00  0.00           C
ATOM   4449  HA  ASP A 930      40.790  50.810  44.510  1.00  0.00           H
ATOM   4450  CB  ASP A 930      40.300  49.870  46.470  1.00  0.00           C
ATOM   4451  HB1 ASP A 930      39.750  48.950  46.750  1.00  0.00           H
ATOM   4452  HB2 ASP A 930      39.920  50.760  47.020  1.00  0.00           H
ATOM   4453  CG  ASP A 930      41.760  49.720  46.750  1.00  0.00           C
ATOM   4454  OD1 ASP A 930      42.110  49.340  47.910  1.00  0.00           O
ATOM   4455  OD2 ASP A 930      42.630  49.870  45.790  1.00  0.00           O
ATOM   4456  C   ASP A 930      39.890  48.860  44.160  1.00  0.00           C
ATOM   4457  O   ASP A 930      40.730  48.380  43.350  1.00  0.00           O
ATOM   4458  N   GLN A 931      38.660  48.360  44.290  1.00  0.00           N
ATOM   4459  HN  GLN A 931      37.930  48.710  44.880  1.00  0.00           H
ATOM   4460  CA  GLN A 931      38.230  47.300  43.380  1.00  0.00           C
ATOM   4461  HA  GLN A 931      38.890  46.460  43.550  1.00  0.00           H
ATOM   4462  CB  GLN A 931      36.760  46.920  43.780  1.00  0.00           C
ATOM   4463  HB1 GLN A 931      36.330  46.330  42.950  1.00  0.00           H
ATOM   4464  HB2 GLN A 931      36.120  47.820  43.930  1.00  0.00           H
ATOM   4465  CG  GLN A 931      36.770  46.120  45.080  1.00  0.00           C
ATOM   4466  HG1 GLN A 931      35.810  45.930  45.600  1.00  0.00           H
ATOM   4467  HG2 GLN A 931      37.310  46.610  45.920  1.00  0.00           H
ATOM   4468  CD  GLN A 931      37.390  44.720  44.980  1.00  0.00           C
ATOM   4469  OE1 GLN A 931      38.470  44.320  45.430  1.00  0.00           O
ATOM   4470  NE2 GLN A 931      36.730  43.850  44.200  1.00  0.00           N
ATOM   4471 HE21 GLN A 931      37.180  42.980  44.010  1.00  0.00           H
ATOM   4472 HE22 GLN A 931      35.890  44.140  43.750  1.00  0.00           H
ATOM   4473  C   GLN A 931      38.220  47.660  41.820  1.00  0.00           C
ATOM   4474  O   GLN A 931      38.770  46.970  40.990  1.00  0.00           O
ATOM   4475  N   GLN A 932      37.620  48.840  41.480  1.00  0.00           N
ATOM   4476  HN  GLN A 932      37.220  49.390  42.210  1.00  0.00           H
ATOM   4477  CA  GLN A 932      37.710  49.350  40.070  1.00  0.00           C
ATOM   4478  HA  GLN A 932      37.260  48.550  39.500  1.00  0.00           H
ATOM   4479  CB  GLN A 932      36.940  50.670  39.970  1.00  0.00           C
ATOM   4480  HB1 GLN A 932      37.210  51.180  39.010  1.00  0.00           H
ATOM   4481  HB2 GLN A 932      37.350  51.360  40.730  1.00  0.00           H
ATOM   4482  CG  GLN A 932      35.450  50.540  39.970  1.00  0.00           C
ATOM   4483  HG1 GLN A 932      34.900  51.490  39.770  1.00  0.00           H
ATOM   4484  HG2 GLN A 932      35.290  50.140  40.990  1.00  0.00           H
ATOM   4485  CD  GLN A 932      34.890  49.540  38.980  1.00  0.00           C
ATOM   4486  OE1 GLN A 932      34.500  48.550  39.570  1.00  0.00           O
ATOM   4487  NE2 GLN A 932      34.990  49.750  37.680  1.00  0.00           N
ATOM   4488 HE21 GLN A 932      35.460  50.520  37.270  1.00  0.00           H
ATOM   4489 HE22 GLN A 932      34.680  48.960  37.160  1.00  0.00           H
ATOM   4490  C   GLN A 932      39.100  49.440  39.380  1.00  0.00           C
ATOM   4491  O   GLN A 932      39.350  48.920  38.310  1.00  0.00           O
ATOM   4492  N   ILE A 933      40.070  50.070  40.070  1.00  0.00           N
ATOM   4493  HN  ILE A 933      39.830  50.350  40.990  1.00  0.00           H
ATOM   4494  CA  ILE A 933      41.460  50.220  39.560  1.00  0.00           C
ATOM   4495  HA  ILE A 933      41.390  50.560  38.540  1.00  0.00           H
ATOM   4496  CB  ILE A 933      42.340  51.100  40.360  1.00  0.00           C
ATOM   4497  HB  ILE A 933      42.470  50.630  41.360  1.00  0.00           H
ATOM   4498  CG2 ILE A 933      43.810  51.260  39.850  1.00  0.00           C
ATOM   4499 HG21 ILE A 933      44.390  50.320  39.820  1.00  0.00           H
ATOM   4500 HG22 ILE A 933      44.370  52.070  40.350  1.00  0.00           H
ATOM   4501 HG23 ILE A 933      43.780  51.620  38.800  1.00  0.00           H
ATOM   4502  CG1 ILE A 933      41.550  52.520  40.650  1.00  0.00           C
ATOM   4503 HG11 ILE A 933      42.250  53.110  41.290  1.00  0.00           H
ATOM   4504 HG12 ILE A 933      40.620  52.370  41.250  1.00  0.00           H
ATOM   4505  CD  ILE A 933      41.280  53.470  39.380  1.00  0.00           C
ATOM   4506  HD1 ILE A 933      40.790  54.380  39.790  1.00  0.00           H
ATOM   4507  HD2 ILE A 933      40.590  53.070  38.620  1.00  0.00           H
ATOM   4508  HD3 ILE A 933      42.260  53.570  38.860  1.00  0.00           H
ATOM   4509  C   ILE A 933      42.200  48.930  39.440  1.00  0.00           C
ATOM   4510  O   ILE A 933      42.860  48.730  38.450  1.00  0.00           O
ATOM   4511  N   THR A 934      41.970  48.030  40.420  1.00  0.00           N
ATOM   4512  HN  THR A 934      41.660  48.380  41.310  1.00  0.00           H
ATOM   4513  CA  THR A 934      42.360  46.610  40.300  1.00  0.00           C
ATOM   4514  HA  THR A 934      43.340  46.680  39.860  1.00  0.00           H
ATOM   4515  CB  THR A 934      42.320  45.770  41.570  1.00  0.00           C
ATOM   4516  HB  THR A 934      41.280  45.420  41.730  1.00  0.00           H
ATOM   4517  OG1 THR A 934      42.660  46.570  42.710  1.00  0.00           O
ATOM   4518  HG1 THR A 934      41.860  47.070  42.900  1.00  0.00           H
ATOM   4519  CG2 THR A 934      43.430  44.750  41.410  1.00  0.00           C
ATOM   4520 HG21 THR A 934      44.390  45.220  41.090  1.00  0.00           H
ATOM   4521 HG22 THR A 934      43.260  43.990  40.610  1.00  0.00           H
ATOM   4522 HG23 THR A 934      43.590  44.260  42.390  1.00  0.00           H
ATOM   4523  C   THR A 934      41.670  45.880  39.110  1.00  0.00           C
ATOM   4524  O   THR A 934      42.340  45.010  38.480  1.00  0.00           O
ATOM   4525  N   ALA A 935      40.410  46.280  38.690  1.00  0.00           N
ATOM   4526  HN  ALA A 935      39.930  47.100  38.990  1.00  0.00           H
ATOM   4527  CA  ALA A 935      39.650  45.540  37.710  1.00  0.00           C
ATOM   4528  HA  ALA A 935      39.910  44.520  37.940  1.00  0.00           H
ATOM   4529  CB  ALA A 935      38.160  45.850  37.820  1.00  0.00           C
ATOM   4530  HB1 ALA A 935      37.840  45.530  38.830  1.00  0.00           H
ATOM   4531  HB2 ALA A 935      37.600  45.310  37.030  1.00  0.00           H
ATOM   4532  HB3 ALA A 935      38.000  46.940  37.700  1.00  0.00           H
ATOM   4533  C   ALA A 935      40.150  45.880  36.270  1.00  0.00           C
ATOM   4534  O   ALA A 935      39.880  45.080  35.340  1.00  0.00           O
ATOM   4535  N   VAL A 936      40.920  47.000  36.130  1.00  0.00           N
ATOM   4536  HN  VAL A 936      41.210  47.510  36.930  1.00  0.00           H
ATOM   4537  CA  VAL A 936      41.430  47.370  34.850  1.00  0.00           C
ATOM   4538  HA  VAL A 936      41.050  46.670  34.120  1.00  0.00           H
ATOM   4539  CB  VAL A 936      40.880  48.650  34.240  1.00  0.00           C
ATOM   4540  HB  VAL A 936      41.200  48.850  33.200  1.00  0.00           H
ATOM   4541  CG1 VAL A 936      39.350  48.370  34.150  1.00  0.00           C
ATOM   4542 HG11 VAL A 936      39.110  47.470  33.550  1.00  0.00           H
ATOM   4543 HG12 VAL A 936      38.930  49.250  33.640  1.00  0.00           H
ATOM   4544 HG13 VAL A 936      38.900  48.370  35.160  1.00  0.00           H
ATOM   4545  CG2 VAL A 936      41.180  49.860  35.140  1.00  0.00           C
ATOM   4546 HG21 VAL A 936      40.850  49.740  36.190  1.00  0.00           H
ATOM   4547 HG22 VAL A 936      40.770  50.830  34.800  1.00  0.00           H
ATOM   4548 HG23 VAL A 936      42.290  49.890  35.170  1.00  0.00           H
ATOM   4549  C   VAL A 936      42.930  47.200  34.640  1.00  0.00           C
ATOM   4550  O   VAL A 936      43.420  47.490  33.540  1.00  0.00           O
ATOM   4551  N   ILE A 937      43.670  46.730  35.660  1.00  0.00           N
ATOM   4552  HN  ILE A 937      43.310  46.560  36.570  1.00  0.00           H
ATOM   4553  CA  ILE A 937      45.080  46.630  35.460  1.00  0.00           C
ATOM   4554  HA  ILE A 937      45.380  47.570  35.010  1.00  0.00           H
ATOM   4555  CB  ILE A 937      45.610  46.500  36.890  1.00  0.00           C
ATOM   4556  HB  ILE A 937      45.070  47.240  37.500  1.00  0.00           H
ATOM   4557  CG2 ILE A 937      45.460  45.090  37.450  1.00  0.00           C
ATOM   4558 HG21 ILE A 937      45.870  44.950  38.480  1.00  0.00           H
ATOM   4559 HG22 ILE A 937      45.980  44.470  36.700  1.00  0.00           H
ATOM   4560 HG23 ILE A 937      44.370  44.910  37.500  1.00  0.00           H
ATOM   4561  CG1 ILE A 937      47.010  47.010  36.860  1.00  0.00           C
ATOM   4562 HG11 ILE A 937      46.960  47.930  36.230  1.00  0.00           H
ATOM   4563 HG12 ILE A 937      47.620  46.310  36.240  1.00  0.00           H
ATOM   4564  CD  ILE A 937      47.610  47.290  38.220  1.00  0.00           C
ATOM   4565  HD1 ILE A 937      47.230  48.200  38.730  1.00  0.00           H
ATOM   4566  HD2 ILE A 937      48.640  47.690  38.020  1.00  0.00           H
ATOM   4567  HD3 ILE A 937      47.700  46.390  38.870  1.00  0.00           H
ATOM   4568  C   ILE A 937      45.500  45.480  34.540  1.00  0.00           C
ATOM   4569  O   ILE A 937      46.580  45.330  33.950  1.00  0.00           O
ATOM   4570  N   ILE A 938      44.570  44.570  34.300  1.00  0.00           N
ATOM   4571  HN  ILE A 938      43.710  44.660  34.790  1.00  0.00           H
ATOM   4572  CA  ILE A 938      44.580  43.480  33.260  1.00  0.00           C
ATOM   4573  HA  ILE A 938      45.530  42.940  33.290  1.00  0.00           H
ATOM   4574  CB  ILE A 938      43.430  42.500  33.490  1.00  0.00           C
ATOM   4575  HB  ILE A 938      42.600  43.190  33.750  1.00  0.00           H
ATOM   4576  CG2 ILE A 938      43.030  41.590  32.250  1.00  0.00           C
ATOM   4577 HG21 ILE A 938      42.330  40.780  32.550  1.00  0.00           H
ATOM   4578 HG22 ILE A 938      43.990  41.210  31.870  1.00  0.00           H
ATOM   4579 HG23 ILE A 938      42.390  42.190  31.560  1.00  0.00           H
ATOM   4580  CG1 ILE A 938      43.530  41.570  34.710  1.00  0.00           C
ATOM   4581 HG11 ILE A 938      44.580  41.200  34.780  1.00  0.00           H
ATOM   4582 HG12 ILE A 938      42.900  40.680  34.550  1.00  0.00           H
ATOM   4583  CD  ILE A 938      43.160  42.110  36.090  1.00  0.00           C
ATOM   4584  HD1 ILE A 938      43.790  42.970  36.370  1.00  0.00           H
ATOM   4585  HD2 ILE A 938      43.220  41.340  36.900  1.00  0.00           H
ATOM   4586  HD3 ILE A 938      42.140  42.540  36.010  1.00  0.00           H
ATOM   4587  C   ILE A 938      44.530  44.100  31.820  1.00  0.00           C
ATOM   4588  O   ILE A 938      44.950  43.500  30.810  1.00  0.00           O
ATOM   4589  N   ASN A 939      43.990  45.320  31.700  1.00  0.00           N
ATOM   4590  HN  ASN A 939      43.630  45.830  32.480  1.00  0.00           H
ATOM   4591  CA  ASN A 939      43.690  45.820  30.360  1.00  0.00           C
ATOM   4592  HA  ASN A 939      43.450  45.020  29.690  1.00  0.00           H
ATOM   4593  CB  ASN A 939      42.370  46.670  30.270  1.00  0.00           C
ATOM   4594  HB1 ASN A 939      42.180  46.840  29.190  1.00  0.00           H
ATOM   4595  HB2 ASN A 939      42.530  47.590  30.870  1.00  0.00           H
ATOM   4596  CG  ASN A 939      41.220  45.820  30.830  1.00  0.00           C
ATOM   4597  OD1 ASN A 939      41.360  44.560  31.040  1.00  0.00           O
ATOM   4598  ND2 ASN A 939      40.040  46.480  30.960  1.00  0.00           N
ATOM   4599 HD21 ASN A 939      39.240  46.090  31.410  1.00  0.00           H
ATOM   4600 HD22 ASN A 939      39.960  47.390  30.540  1.00  0.00           H
ATOM   4601  C   ASN A 939      44.840  46.600  29.820  1.00  0.00           C
ATOM   4602  O   ASN A 939      44.740  47.160  28.720  1.00  0.00           O
ATOM   4603  N   ARG A 940      45.970  46.760  30.630  1.00  0.00           N
ATOM   4604  HN  ARG A 940      45.800  46.440  31.570  1.00  0.00           H
ATOM   4605  CA  ARG A 940      47.200  47.400  30.320  1.00  0.00           C
ATOM   4606  HA  ARG A 940      47.090  48.460  30.180  1.00  0.00           H
ATOM   4607  CB  ARG A 940      48.270  47.320  31.390  1.00  0.00           C
ATOM   4608  HB1 ARG A 940      49.320  47.570  31.090  1.00  0.00           H
ATOM   4609  HB2 ARG A 940      48.330  46.280  31.780  1.00  0.00           H
ATOM   4610  CG  ARG A 940      48.100  48.230  32.580  1.00  0.00           C
ATOM   4611  HG1 ARG A 940      47.170  48.090  33.170  1.00  0.00           H
ATOM   4612  HG2 ARG A 940      48.100  49.280  32.230  1.00  0.00           H
ATOM   4613  CD  ARG A 940      49.320  47.990  33.470  1.00  0.00           C
ATOM   4614  HD1 ARG A 940      50.310  48.120  32.990  1.00  0.00           H
ATOM   4615  HD2 ARG A 940      49.310  46.920  33.790  1.00  0.00           H
ATOM   4616  NE  ARG A 940      49.260  49.010  34.570  1.00  0.00           N
ATOM   4617  HE  ARG A 940      48.430  49.570  34.570  1.00  0.00           H
ATOM   4618  CZ  ARG A 940      50.050  48.970  35.670  1.00  0.00           C
ATOM   4619  NH1 ARG A 940      49.730  49.760  36.670  1.00  0.00           N
ATOM   4620 HH11 ARG A 940      48.890  50.280  36.740  1.00  0.00           H
ATOM   4621 HH12 ARG A 940      50.360  49.670  37.440  1.00  0.00           H
ATOM   4622  NH2 ARG A 940      51.070  48.120  35.850  1.00  0.00           N
ATOM   4623 HH21 ARG A 940      51.420  47.580  35.080  1.00  0.00           H
ATOM   4624 HH22 ARG A 940      51.490  48.200  36.740  1.00  0.00           H
ATOM   4625  C   ARG A 940      47.790  46.960  28.960  1.00  0.00           C
ATOM   4626  O   ARG A 940      47.590  45.860  28.400  1.00  0.00           O
ATOM   4627  N   LYS A 941      48.480  47.900  28.330  1.00  0.00           N
ATOM   4628  HN  LYS A 941      48.680  48.820  28.660  1.00  0.00           H
ATOM   4629  CA  LYS A 941      48.850  47.800  26.880  1.00  0.00           C
ATOM   4630  HA  LYS A 941      47.940  47.890  26.300  1.00  0.00           H
ATOM   4631  CB  LYS A 941      49.840  48.980  26.390  1.00  0.00           C
ATOM   4632  HB1 LYS A 941      50.130  48.850  25.320  1.00  0.00           H
ATOM   4633  HB2 LYS A 941      50.650  49.170  27.110  1.00  0.00           H
ATOM   4634  CG  LYS A 941      48.970  50.320  26.120  1.00  0.00           C
ATOM   4635  HG1 LYS A 941      48.670  50.520  27.180  1.00  0.00           H
ATOM   4636  HG2 LYS A 941      48.140  50.160  25.420  1.00  0.00           H
ATOM   4637  CD  LYS A 941      49.880  51.430  25.590  1.00  0.00           C
ATOM   4638  HD1 LYS A 941      50.470  51.090  24.710  1.00  0.00           H
ATOM   4639  HD2 LYS A 941      50.560  51.790  26.380  1.00  0.00           H
ATOM   4640  CE  LYS A 941      49.110  52.700  25.100  1.00  0.00           C
ATOM   4641  HE1 LYS A 941      48.350  52.310  24.400  1.00  0.00           H
ATOM   4642  HE2 LYS A 941      49.730  53.360  24.460  1.00  0.00           H
ATOM   4643  NZ  LYS A 941      48.460  53.450  26.120  1.00  0.00           N
ATOM   4644  HZ1 LYS A 941      47.860  54.160  25.650  1.00  0.00           H
ATOM   4645  HZ2 LYS A 941      49.170  54.040  26.610  1.00  0.00           H
ATOM   4646  HZ3 LYS A 941      47.840  52.950  26.760  1.00  0.00           H
ATOM   4647  C   LYS A 941      49.420  46.520  26.360  1.00  0.00           C
ATOM   4648  O   LYS A 941      48.800  45.970  25.410  1.00  0.00           O
ATOM   4649  N   GLU A 942      50.420  45.970  27.030  1.00  0.00           N
ATOM   4650  HN  GLU A 942      50.890  46.500  27.730  1.00  0.00           H
ATOM   4651  CA  GLU A 942      51.000  44.740  26.510  1.00  0.00           C
ATOM   4652  HA  GLU A 942      51.260  44.850  25.470  1.00  0.00           H
ATOM   4653  CB  GLU A 942      52.300  44.410  27.340  1.00  0.00           C
ATOM   4654  HB1 GLU A 942      52.820  45.380  27.450  1.00  0.00           H
ATOM   4655  HB2 GLU A 942      52.910  43.650  26.810  1.00  0.00           H
ATOM   4656  CG  GLU A 942      52.020  43.920  28.810  1.00  0.00           C
ATOM   4657  HG1 GLU A 942      51.810  42.840  28.620  1.00  0.00           H
ATOM   4658  HG2 GLU A 942      51.070  44.330  29.220  1.00  0.00           H
ATOM   4659  CD  GLU A 942      53.160  44.130  29.750  1.00  0.00           C
ATOM   4660  OE1 GLU A 942      53.290  45.260  30.320  1.00  0.00           O
ATOM   4661  OE2 GLU A 942      53.760  43.090  30.190  1.00  0.00           O
ATOM   4662  C   GLU A 942      50.180  43.490  26.620  1.00  0.00           C
ATOM   4663  O   GLU A 942      50.510  42.400  26.160  1.00  0.00           O
ATOM   4664  N   HSD A 943      49.080  43.550  27.370  1.00  0.00           N
ATOM   4665  HN  HSD A 943      48.790  44.390  27.830  1.00  0.00           H
ATOM   4666  CA  HSD A 943      48.150  42.390  27.400  1.00  0.00           C
ATOM   4667  HA  HSD A 943      48.710  41.470  27.500  1.00  0.00           H
ATOM   4668  CB  HSD A 943      47.300  42.520  28.690  1.00  0.00           C
ATOM   4669  HB1 HSD A 943      46.550  41.710  28.580  1.00  0.00           H
ATOM   4670  HB2 HSD A 943      46.790  43.510  28.630  1.00  0.00           H
ATOM   4671  ND1 HSD A 943      47.700  43.360  31.040  1.00  0.00           N
ATOM   4672  HD1 HSD A 943      46.750  43.660  31.140  1.00  0.00           H
ATOM   4673  CG  HSD A 943      48.090  42.660  29.960  1.00  0.00           C
ATOM   4674  CE1 HSD A 943      48.730  43.400  31.940  1.00  0.00           C
ATOM   4675  HE1 HSD A 943      48.640  43.890  32.910  1.00  0.00           H
ATOM   4676  NE2 HSD A 943      49.820  42.850  31.440  1.00  0.00           N
ATOM   4677  CD2 HSD A 943      49.400  42.360  30.200  1.00  0.00           C
ATOM   4678  HD2 HSD A 943      50.110  41.750  29.660  1.00  0.00           H
ATOM   4679  C   HSD A 943      47.290  42.260  26.170  1.00  0.00           C
ATOM   4680  O   HSD A 943      46.870  41.100  26.000  1.00  0.00           O
ATOM   4681  N   LYS A 944      47.000  43.280  25.360  1.00  0.00           N
ATOM   4682  HN  LYS A 944      47.340  44.200  25.580  1.00  0.00           H
ATOM   4683  CA  LYS A 944      46.170  43.120  24.190  1.00  0.00           C
ATOM   4684  HA  LYS A 944      46.120  44.110  23.760  1.00  0.00           H
ATOM   4685  CB  LYS A 944      46.910  42.200  23.170  1.00  0.00           C
ATOM   4686  HB1 LYS A 944      46.320  42.150  22.230  1.00  0.00           H
ATOM   4687  HB2 LYS A 944      46.880  41.170  23.600  1.00  0.00           H
ATOM   4688  CG  LYS A 944      48.310  42.680  22.770  1.00  0.00           C
ATOM   4689  HG1 LYS A 944      49.060  42.610  23.580  1.00  0.00           H
ATOM   4690  HG2 LYS A 944      48.330  43.720  22.390  1.00  0.00           H
ATOM   4691  CD  LYS A 944      48.780  41.850  21.560  1.00  0.00           C
ATOM   4692  HD1 LYS A 944      48.290  42.260  20.650  1.00  0.00           H
ATOM   4693  HD2 LYS A 944      48.370  40.820  21.610  1.00  0.00           H
ATOM   4694  CE  LYS A 944      50.380  41.890  21.430  1.00  0.00           C
ATOM   4695  HE1 LYS A 944      50.730  41.310  22.300  1.00  0.00           H
ATOM   4696  HE2 LYS A 944      50.780  42.930  21.380  1.00  0.00           H
ATOM   4697  NZ  LYS A 944      50.860  41.130  20.260  1.00  0.00           N
ATOM   4698  HZ1 LYS A 944      50.330  40.250  20.140  1.00  0.00           H
ATOM   4699  HZ2 LYS A 944      51.870  40.830  20.240  1.00  0.00           H
ATOM   4700  HZ3 LYS A 944      50.760  41.680  19.380  1.00  0.00           H
ATOM   4701  C   LYS A 944      44.700  42.730  24.380  1.00  0.00           C
ATOM   4702  O   LYS A 944      43.990  42.310  23.500  1.00  0.00           O
ATOM   4703  N   LEU A 945      44.200  43.040  25.620  1.00  0.00           N
ATOM   4704  HN  LEU A 945      44.830  43.440  26.280  1.00  0.00           H
ATOM   4705  CA  LEU A 945      42.890  42.930  26.150  1.00  0.00           C
ATOM   4706  HA  LEU A 945      42.230  42.360  25.520  1.00  0.00           H
ATOM   4707  CB  LEU A 945      43.030  42.290  27.510  1.00  0.00           C
ATOM   4708  HB1 LEU A 945      42.100  42.490  28.080  1.00  0.00           H
ATOM   4709  HB2 LEU A 945      43.760  42.850  28.130  1.00  0.00           H
ATOM   4710  CG  LEU A 945      43.490  40.870  27.490  1.00  0.00           C
ATOM   4711  HG  LEU A 945      44.410  40.710  26.880  1.00  0.00           H
ATOM   4712  CD1 LEU A 945      43.710  40.470  29.010  1.00  0.00           C
ATOM   4713 HD11 LEU A 945      42.780  40.400  29.610  1.00  0.00           H
ATOM   4714 HD12 LEU A 945      44.260  41.250  29.560  1.00  0.00           H
ATOM   4715 HD13 LEU A 945      44.320  39.540  29.040  1.00  0.00           H
ATOM   4716  CD2 LEU A 945      42.450  39.930  26.790  1.00  0.00           C
ATOM   4717 HD21 LEU A 945      42.400  40.010  25.670  1.00  0.00           H
ATOM   4718 HD22 LEU A 945      41.430  40.140  27.190  1.00  0.00           H
ATOM   4719 HD23 LEU A 945      42.620  38.850  26.980  1.00  0.00           H
ATOM   4720  C   LEU A 945      42.210  44.280  26.470  1.00  0.00           C
ATOM   4721  O   LEU A 945      42.870  45.160  27.050  1.00  0.00           O
ATOM   4722  N   LYS A 946      40.980  44.470  26.100  1.00  0.00           N
ATOM   4723  HN  LYS A 946      40.460  43.880  25.490  1.00  0.00           H
ATOM   4724  CA  LYS A 946      40.190  45.600  26.640  1.00  0.00           C
ATOM   4725  HA  LYS A 946      40.540  45.950  27.600  1.00  0.00           H
ATOM   4726  CB  LYS A 946      39.990  46.790  25.630  1.00  0.00           C
ATOM   4727  HB1 LYS A 946      39.210  47.480  26.000  1.00  0.00           H
ATOM   4728  HB2 LYS A 946      39.660  46.320  24.680  1.00  0.00           H
ATOM   4729  CG  LYS A 946      41.240  47.650  25.410  1.00  0.00           C
ATOM   4730  HG1 LYS A 946      41.030  48.520  24.740  1.00  0.00           H
ATOM   4731  HG2 LYS A 946      42.050  47.010  25.020  1.00  0.00           H
ATOM   4732  CD  LYS A 946      41.830  48.350  26.690  1.00  0.00           C
ATOM   4733  HD1 LYS A 946      42.670  47.840  27.200  1.00  0.00           H
ATOM   4734  HD2 LYS A 946      41.060  48.540  27.470  1.00  0.00           H
ATOM   4735  CE  LYS A 946      42.440  49.680  26.310  1.00  0.00           C
ATOM   4736  HE1 LYS A 946      43.090  49.540  25.420  1.00  0.00           H
ATOM   4737  HE2 LYS A 946      42.920  50.030  27.240  1.00  0.00           H
ATOM   4738  NZ  LYS A 946      41.410  50.650  25.990  1.00  0.00           N
ATOM   4739  HZ1 LYS A 946      41.900  51.550  25.800  1.00  0.00           H
ATOM   4740  HZ2 LYS A 946      40.740  50.780  26.780  1.00  0.00           H
ATOM   4741  HZ3 LYS A 946      40.870  50.340  25.150  1.00  0.00           H
ATOM   4742  C   LYS A 946      38.850  44.910  26.980  1.00  0.00           C
ATOM   4743  O   LYS A 946      38.470  43.930  26.360  1.00  0.00           O
ATOM   4744  N   LYS A 947      38.060  45.510  27.860  1.00  0.00           N
ATOM   4745  HN  LYS A 947      38.330  46.290  28.420  1.00  0.00           H
ATOM   4746  CA  LYS A 947      36.710  45.190  28.120  1.00  0.00           C
ATOM   4747  HA  LYS A 947      36.350  45.930  28.820  1.00  0.00           H
ATOM   4748  CB  LYS A 947      35.840  45.590  26.930  1.00  0.00           C
ATOM   4749  HB1 LYS A 947      34.870  45.070  26.970  1.00  0.00           H
ATOM   4750  HB2 LYS A 947      36.300  45.180  26.000  1.00  0.00           H
ATOM   4751  CG  LYS A 947      35.720  47.140  26.700  1.00  0.00           C
ATOM   4752  HG1 LYS A 947      35.290  47.330  25.700  1.00  0.00           H
ATOM   4753  HG2 LYS A 947      36.760  47.490  26.850  1.00  0.00           H
ATOM   4754  CD  LYS A 947      34.790  47.820  27.740  1.00  0.00           C
ATOM   4755  HD1 LYS A 947      34.970  47.310  28.710  1.00  0.00           H
ATOM   4756  HD2 LYS A 947      33.720  47.520  27.630  1.00  0.00           H
ATOM   4757  CE  LYS A 947      34.790  49.290  27.720  1.00  0.00           C
ATOM   4758  HE1 LYS A 947      35.760  49.820  27.650  1.00  0.00           H
ATOM   4759  HE2 LYS A 947      34.430  49.650  28.710  1.00  0.00           H
ATOM   4760  NZ  LYS A 947      34.020  49.870  26.580  1.00  0.00           N
ATOM   4761  HZ1 LYS A 947      34.670  50.260  25.850  1.00  0.00           H
ATOM   4762  HZ2 LYS A 947      33.430  50.630  26.940  1.00  0.00           H
ATOM   4763  HZ3 LYS A 947      33.430  49.190  26.060  1.00  0.00           H
ATOM   4764  C   LYS A 947      36.430  43.910  28.790  1.00  0.00           C
ATOM   4765  O   LYS A 947      35.590  43.110  28.340  1.00  0.00           O
ATOM   4766  N   GLY A 948      37.130  43.620  29.920  1.00  0.00           N
ATOM   4767  HN  GLY A 948      37.780  44.240  30.340  1.00  0.00           H
ATOM   4768  CA  GLY A 948      36.980  42.360  30.650  1.00  0.00           C
ATOM   4769  HA1 GLY A 948      37.750  42.380  31.400  1.00  0.00           H
ATOM   4770  HA2 GLY A 948      37.030  41.520  29.970  1.00  0.00           H
ATOM   4771  C   GLY A 948      35.700  42.190  31.510  1.00  0.00           C
ATOM   4772  O   GLY A 948      34.640  42.680  31.140  1.00  0.00           O
ATOM   4773  N   ALA A 949      35.790  41.330  32.570  1.00  0.00           N
ATOM   4774  HN  ALA A 949      36.690  40.950  32.830  1.00  0.00           H
ATOM   4775  CA  ALA A 949      34.730  40.800  33.350  1.00  0.00           C
ATOM   4776  HA  ALA A 949      33.940  40.400  32.750  1.00  0.00           H
ATOM   4777  CB  ALA A 949      35.240  39.700  34.280  1.00  0.00           C
ATOM   4778  HB1 ALA A 949      35.720  38.980  33.580  1.00  0.00           H
ATOM   4779  HB2 ALA A 949      34.410  39.180  34.800  1.00  0.00           H
ATOM   4780  HB3 ALA A 949      36.090  40.050  34.910  1.00  0.00           H
ATOM   4781  C   ALA A 949      34.090  41.940  34.160  1.00  0.00           C
ATOM   4782  O   ALA A 949      34.500  43.060  34.160  1.00  0.00           O
ATOM   4783  N   GLY A 950      32.890  41.640  34.780  1.00  0.00           N
ATOM   4784  HN  GLY A 950      32.670  40.670  34.710  1.00  0.00           H
ATOM   4785  CA  GLY A 950      31.870  42.570  35.390  1.00  0.00           C
ATOM   4786  HA1 GLY A 950      30.980  41.950  35.500  1.00  0.00           H
ATOM   4787  HA2 GLY A 950      31.890  43.420  34.720  1.00  0.00           H
ATOM   4788  C   GLY A 950      32.320  43.110  36.760  1.00  0.00           C
ATOM   4789  O   GLY A 950      33.140  42.550  37.460  1.00  0.00           O
ATOM   4790  N   TYR A 951      31.740  44.230  37.130  1.00  0.00           N
ATOM   4791  HN  TYR A 951      31.090  44.710  36.530  1.00  0.00           H
ATOM   4792  CA  TYR A 951      32.170  45.020  38.270  1.00  0.00           C
ATOM   4793  HA  TYR A 951      33.160  44.720  38.560  1.00  0.00           H
ATOM   4794  CB  TYR A 951      32.290  46.570  38.050  1.00  0.00           C
ATOM   4795  HB1 TYR A 951      32.790  47.070  38.900  1.00  0.00           H
ATOM   4796  HB2 TYR A 951      31.250  46.960  37.960  1.00  0.00           H
ATOM   4797  CG  TYR A 951      33.160  46.970  36.840  1.00  0.00           C
ATOM   4798  CD1 TYR A 951      34.430  46.400  36.670  1.00  0.00           C
ATOM   4799  HD1 TYR A 951      34.750  45.730  37.450  1.00  0.00           H
ATOM   4800  CE1 TYR A 951      35.310  46.790  35.610  1.00  0.00           C
ATOM   4801  HE1 TYR A 951      36.270  46.320  35.530  1.00  0.00           H
ATOM   4802  CZ  TYR A 951      34.810  47.710  34.690  1.00  0.00           C
ATOM   4803  OH  TYR A 951      35.610  48.240  33.630  1.00  0.00           O
ATOM   4804  HH  TYR A 951      35.080  48.420  32.850  1.00  0.00           H
ATOM   4805  CD2 TYR A 951      32.690  47.830  35.870  1.00  0.00           C
ATOM   4806  HD2 TYR A 951      31.700  48.270  35.880  1.00  0.00           H
ATOM   4807  CE2 TYR A 951      33.500  48.260  34.790  1.00  0.00           C
ATOM   4808  HE2 TYR A 951      33.030  48.850  34.020  1.00  0.00           H
ATOM   4809  C   TYR A 951      31.230  44.900  39.460  1.00  0.00           C
ATOM   4810  O   TYR A 951      31.360  45.640  40.470  1.00  0.00           O
ATOM   4811  N   HSD A 952      30.290  43.890  39.420  1.00  0.00           N
ATOM   4812  HN  HSD A 952      30.150  43.390  38.560  1.00  0.00           H
ATOM   4813  CA  HSD A 952      29.230  43.820  40.380  1.00  0.00           C
ATOM   4814  HA  HSD A 952      29.260  44.650  41.070  1.00  0.00           H
ATOM   4815  CB  HSD A 952      27.800  43.760  39.700  1.00  0.00           C
ATOM   4816  HB1 HSD A 952      27.180  43.290  40.490  1.00  0.00           H
ATOM   4817  HB2 HSD A 952      27.760  43.010  38.880  1.00  0.00           H
ATOM   4818  ND1 HSD A 952      27.540  45.670  38.050  1.00  0.00           N
ATOM   4819  HD1 HSD A 952      28.440  45.760  37.600  1.00  0.00           H
ATOM   4820  CG  HSD A 952      27.170  44.990  39.160  1.00  0.00           C
ATOM   4821  CE1 HSD A 952      26.650  46.770  37.970  1.00  0.00           C
ATOM   4822  HE1 HSD A 952      26.790  47.560  37.240  1.00  0.00           H
ATOM   4823  NE2 HSD A 952      25.750  46.710  38.950  1.00  0.00           N
ATOM   4824  CD2 HSD A 952      26.080  45.610  39.670  1.00  0.00           C
ATOM   4825  HD2 HSD A 952      25.450  45.400  40.520  1.00  0.00           H
ATOM   4826  C   HSD A 952      29.400  42.700  41.300  1.00  0.00           C
ATOM   4827  O   HSD A 952      29.440  42.870  42.530  1.00  0.00           O
ATOM   4828  N   LEU A 953      29.600  41.470  40.700  1.00  0.00           N
ATOM   4829  HN  LEU A 953      29.530  41.430  39.700  1.00  0.00           H
ATOM   4830  CA  LEU A 953      29.730  40.230  41.390  1.00  0.00           C
ATOM   4831  HA  LEU A 953      28.860  40.150  42.020  1.00  0.00           H
ATOM   4832  CB  LEU A 953      29.620  39.030  40.400  1.00  0.00           C
ATOM   4833  HB1 LEU A 953      30.410  39.080  39.620  1.00  0.00           H
ATOM   4834  HB2 LEU A 953      28.700  39.200  39.800  1.00  0.00           H
ATOM   4835  CG  LEU A 953      29.330  37.550  40.900  1.00  0.00           C
ATOM   4836  HG  LEU A 953      28.770  36.970  40.120  1.00  0.00           H
ATOM   4837  CD1 LEU A 953      30.700  36.870  41.190  1.00  0.00           C
ATOM   4838 HD11 LEU A 953      31.370  37.400  41.900  1.00  0.00           H
ATOM   4839 HD12 LEU A 953      31.240  36.620  40.270  1.00  0.00           H
ATOM   4840 HD13 LEU A 953      30.490  35.890  41.670  1.00  0.00           H
ATOM   4841  CD2 LEU A 953      28.450  37.470  42.200  1.00  0.00           C
ATOM   4842 HD21 LEU A 953      28.050  36.430  42.240  1.00  0.00           H
ATOM   4843 HD22 LEU A 953      27.560  38.110  42.060  1.00  0.00           H
ATOM   4844 HD23 LEU A 953      28.990  37.720  43.140  1.00  0.00           H
ATOM   4845  C   LEU A 953      30.890  40.130  42.350  1.00  0.00           C
ATOM   4846  O   LEU A 953      30.780  39.660  43.520  1.00  0.00           O
ATOM   4847  N   ASP A 954      32.120  40.640  42.060  1.00  0.00           N
ATOM   4848  HN  ASP A 954      32.340  40.840  41.110  1.00  0.00           H
ATOM   4849  CA  ASP A 954      33.290  40.920  42.880  1.00  0.00           C
ATOM   4850  HA  ASP A 954      33.590  40.010  43.380  1.00  0.00           H
ATOM   4851  CB  ASP A 954      34.450  41.410  41.960  1.00  0.00           C
ATOM   4852  HB1 ASP A 954      34.640  40.700  41.130  1.00  0.00           H
ATOM   4853  HB2 ASP A 954      35.300  41.510  42.650  1.00  0.00           H
ATOM   4854  CG  ASP A 954      34.240  42.700  41.260  1.00  0.00           C
ATOM   4855  OD1 ASP A 954      33.610  42.750  40.250  1.00  0.00           O
ATOM   4856  OD2 ASP A 954      34.690  43.880  41.880  1.00  0.00           O
ATOM   4857  HD2 ASP A 954      34.660  44.660  41.310  1.00  0.00           H
ATOM   4858  C   ASP A 954      33.010  41.910  43.980  1.00  0.00           C
ATOM   4859  O   ASP A 954      33.160  41.530  45.160  1.00  0.00           O
ATOM   4860  N   LEU A 955      32.390  43.100  43.680  1.00  0.00           N
ATOM   4861  HN  LEU A 955      32.180  43.310  42.730  1.00  0.00           H
ATOM   4862  CA  LEU A 955      32.030  44.020  44.690  1.00  0.00           C
ATOM   4863  HA  LEU A 955      32.900  44.380  45.220  1.00  0.00           H
ATOM   4864  CB  LEU A 955      31.430  45.310  44.140  1.00  0.00           C
ATOM   4865  HB1 LEU A 955      30.570  45.090  43.470  1.00  0.00           H
ATOM   4866  HB2 LEU A 955      32.200  45.700  43.430  1.00  0.00           H
ATOM   4867  CG  LEU A 955      31.110  46.470  45.150  1.00  0.00           C
ATOM   4868  HG  LEU A 955      30.500  46.030  45.970  1.00  0.00           H
ATOM   4869  CD1 LEU A 955      32.410  47.230  45.610  1.00  0.00           C
ATOM   4870 HD11 LEU A 955      32.080  48.080  46.250  1.00  0.00           H
ATOM   4871 HD12 LEU A 955      32.950  47.560  44.690  1.00  0.00           H
ATOM   4872 HD13 LEU A 955      33.070  46.530  46.180  1.00  0.00           H
ATOM   4873  CD2 LEU A 955      30.120  47.460  44.420  1.00  0.00           C
ATOM   4874 HD21 LEU A 955      29.140  46.980  44.180  1.00  0.00           H
ATOM   4875 HD22 LEU A 955      30.390  47.890  43.440  1.00  0.00           H
ATOM   4876 HD23 LEU A 955      29.910  48.320  45.110  1.00  0.00           H
ATOM   4877  C   LEU A 955      31.140  43.490  45.760  1.00  0.00           C
ATOM   4878  O   LEU A 955      31.450  43.720  46.900  1.00  0.00           O
ATOM   4879  N   LEU A 956      30.070  42.750  45.450  1.00  0.00           N
ATOM   4880  HN  LEU A 956      29.810  42.630  44.500  1.00  0.00           H
ATOM   4881  CA  LEU A 956      29.150  42.060  46.280  1.00  0.00           C
ATOM   4882  HA  LEU A 956      28.600  42.730  46.930  1.00  0.00           H
ATOM   4883  CB  LEU A 956      28.080  41.330  45.350  1.00  0.00           C
ATOM   4884  HB1 LEU A 956      28.540  40.610  44.650  1.00  0.00           H
ATOM   4885  HB2 LEU A 956      27.600  42.000  44.610  1.00  0.00           H
ATOM   4886  CG  LEU A 956      26.790  40.690  46.000  1.00  0.00           C
ATOM   4887  HG  LEU A 956      27.110  39.980  46.790  1.00  0.00           H
ATOM   4888  CD1 LEU A 956      25.780  41.680  46.520  1.00  0.00           C
ATOM   4889 HD11 LEU A 956      24.940  41.170  47.050  1.00  0.00           H
ATOM   4890 HD12 LEU A 956      25.460  42.350  45.690  1.00  0.00           H
ATOM   4891 HD13 LEU A 956      26.290  42.360  47.230  1.00  0.00           H
ATOM   4892  CD2 LEU A 956      26.210  39.710  44.970  1.00  0.00           C
ATOM   4893 HD21 LEU A 956      25.940  40.150  43.990  1.00  0.00           H
ATOM   4894 HD22 LEU A 956      25.300  39.260  45.420  1.00  0.00           H
ATOM   4895 HD23 LEU A 956      26.890  38.850  44.750  1.00  0.00           H
ATOM   4896  C   LEU A 956      29.770  41.020  47.200  1.00  0.00           C
ATOM   4897  O   LEU A 956      29.490  40.940  48.430  1.00  0.00           O
ATOM   4898  N   MET A 957      30.580  40.100  46.630  1.00  0.00           N
ATOM   4899  HN  MET A 957      30.650  40.120  45.640  1.00  0.00           H
ATOM   4900  CA  MET A 957      31.250  39.070  47.400  1.00  0.00           C
ATOM   4901  HA  MET A 957      30.510  38.590  48.040  1.00  0.00           H
ATOM   4902  CB  MET A 957      31.840  37.920  46.490  1.00  0.00           C
ATOM   4903  HB1 MET A 957      32.720  37.540  47.050  1.00  0.00           H
ATOM   4904  HB2 MET A 957      32.230  38.430  45.590  1.00  0.00           H
ATOM   4905  CG  MET A 957      30.820  36.870  45.930  1.00  0.00           C
ATOM   4906  HG1 MET A 957      31.410  36.120  45.350  1.00  0.00           H
ATOM   4907  HG2 MET A 957      30.110  37.330  45.200  1.00  0.00           H
ATOM   4908  SD  MET A 957      29.960  36.080  47.240  1.00  0.00           S
ATOM   4909  CE  MET A 957      28.500  35.610  46.250  1.00  0.00           C
ATOM   4910  HE1 MET A 957      28.860  34.810  45.570  1.00  0.00           H
ATOM   4911  HE2 MET A 957      28.140  36.500  45.710  1.00  0.00           H
ATOM   4912  HE3 MET A 957      27.720  35.300  46.990  1.00  0.00           H
ATOM   4913  C   MET A 957      32.260  39.580  48.400  1.00  0.00           C
ATOM   4914  O   MET A 957      32.320  39.190  49.540  1.00  0.00           O
ATOM   4915  N   VAL A 958      33.000  40.620  47.950  1.00  0.00           N
ATOM   4916  HN  VAL A 958      32.900  40.780  46.980  1.00  0.00           H
ATOM   4917  CA  VAL A 958      33.830  41.490  48.840  1.00  0.00           C
ATOM   4918  HA  VAL A 958      34.460  40.770  49.320  1.00  0.00           H
ATOM   4919  CB  VAL A 958      34.690  42.570  48.030  1.00  0.00           C
ATOM   4920  HB  VAL A 958      34.240  42.850  47.050  1.00  0.00           H
ATOM   4921  CG1 VAL A 958      35.010  43.820  48.890  1.00  0.00           C
ATOM   4922 HG11 VAL A 958      34.100  44.310  49.300  1.00  0.00           H
ATOM   4923 HG12 VAL A 958      35.480  44.540  48.200  1.00  0.00           H
ATOM   4924 HG13 VAL A 958      35.740  43.730  49.720  1.00  0.00           H
ATOM   4925  CG2 VAL A 958      36.090  41.990  47.620  1.00  0.00           C
ATOM   4926 HG21 VAL A 958      36.620  42.830  47.110  1.00  0.00           H
ATOM   4927 HG22 VAL A 958      35.950  41.110  46.970  1.00  0.00           H
ATOM   4928 HG23 VAL A 958      36.590  41.790  48.600  1.00  0.00           H
ATOM   4929  C   VAL A 958      32.960  42.160  49.890  1.00  0.00           C
ATOM   4930  O   VAL A 958      33.370  42.230  51.040  1.00  0.00           O
ATOM   4931  N   GLY A 959      31.690  42.630  49.610  1.00  0.00           N
ATOM   4932  HN  GLY A 959      31.410  42.580  48.660  1.00  0.00           H
ATOM   4933  CA  GLY A 959      30.880  43.340  50.640  1.00  0.00           C
ATOM   4934  HA1 GLY A 959      29.920  43.670  50.270  1.00  0.00           H
ATOM   4935  HA2 GLY A 959      31.420  44.110  51.160  1.00  0.00           H
ATOM   4936  C   GLY A 959      30.420  42.420  51.740  1.00  0.00           C
ATOM   4937  O   GLY A 959      30.640  42.760  52.910  1.00  0.00           O
ATOM   4938  N   VAL A 960      30.020  41.210  51.300  1.00  0.00           N
ATOM   4939  HN  VAL A 960      29.940  41.030  50.330  1.00  0.00           H
ATOM   4940  CA  VAL A 960      29.540  40.200  52.240  1.00  0.00           C
ATOM   4941  HA  VAL A 960      28.740  40.590  52.860  1.00  0.00           H
ATOM   4942  CB  VAL A 960      28.880  39.120  51.420  1.00  0.00           C
ATOM   4943  HB  VAL A 960      29.580  38.880  50.580  1.00  0.00           H
ATOM   4944  CG1 VAL A 960      28.370  37.990  52.270  1.00  0.00           C
ATOM   4945 HG11 VAL A 960      29.240  37.380  52.600  1.00  0.00           H
ATOM   4946 HG12 VAL A 960      27.700  37.380  51.620  1.00  0.00           H
ATOM   4947 HG13 VAL A 960      27.740  38.140  53.180  1.00  0.00           H
ATOM   4948  CG2 VAL A 960      27.700  39.850  50.720  1.00  0.00           C
ATOM   4949 HG21 VAL A 960      27.510  39.200  49.840  1.00  0.00           H
ATOM   4950 HG22 VAL A 960      27.870  40.860  50.300  1.00  0.00           H
ATOM   4951 HG23 VAL A 960      26.830  40.010  51.390  1.00  0.00           H
ATOM   4952  C   VAL A 960      30.640  39.710  53.130  1.00  0.00           C
ATOM   4953  O   VAL A 960      30.420  39.600  54.360  1.00  0.00           O
ATOM   4954  N   MET A 961      31.860  39.410  52.650  1.00  0.00           N
ATOM   4955  HN  MET A 961      31.980  39.400  51.650  1.00  0.00           H
ATOM   4956  CA  MET A 961      32.960  38.910  53.410  1.00  0.00           C
ATOM   4957  HA  MET A 961      32.610  38.300  54.230  1.00  0.00           H
ATOM   4958  CB  MET A 961      33.990  38.100  52.530  1.00  0.00           C
ATOM   4959  HB1 MET A 961      34.870  37.840  53.150  1.00  0.00           H
ATOM   4960  HB2 MET A 961      34.260  38.760  51.680  1.00  0.00           H
ATOM   4961  CG  MET A 961      33.410  36.790  51.860  1.00  0.00           C
ATOM   4962  HG1 MET A 961      34.240  36.340  51.270  1.00  0.00           H
ATOM   4963  HG2 MET A 961      32.700  37.150  51.080  1.00  0.00           H
ATOM   4964  SD  MET A 961      32.560  35.500  52.850  1.00  0.00           S
ATOM   4965  CE  MET A 961      33.730  35.050  54.160  1.00  0.00           C
ATOM   4966  HE1 MET A 961      34.680  34.610  53.800  1.00  0.00           H
ATOM   4967  HE2 MET A 961      33.210  34.370  54.850  1.00  0.00           H
ATOM   4968  HE3 MET A 961      34.040  35.960  54.720  1.00  0.00           H
ATOM   4969  C   MET A 961      33.660  40.020  54.240  1.00  0.00           C
ATOM   4970  O   MET A 961      34.190  39.710  55.260  1.00  0.00           O
ATOM   4971  N   LEU A 962      33.530  41.270  53.810  1.00  0.00           N
ATOM   4972  HN  LEU A 962      33.280  41.400  52.850  1.00  0.00           H
ATOM   4973  CA  LEU A 962      33.890  42.390  54.680  1.00  0.00           C
ATOM   4974  HA  LEU A 962      34.900  42.200  55.040  1.00  0.00           H
ATOM   4975  CB  LEU A 962      33.890  43.690  53.860  1.00  0.00           C
ATOM   4976  HB1 LEU A 962      32.860  43.860  53.470  1.00  0.00           H
ATOM   4977  HB2 LEU A 962      34.540  43.500  52.980  1.00  0.00           H
ATOM   4978  CG  LEU A 962      34.430  44.980  54.440  1.00  0.00           C
ATOM   4979  HG  LEU A 962      35.420  44.840  54.930  1.00  0.00           H
ATOM   4980  CD1 LEU A 962      34.670  45.930  53.360  1.00  0.00           C
ATOM   4981 HD11 LEU A 962      35.200  46.850  53.670  1.00  0.00           H
ATOM   4982 HD12 LEU A 962      33.710  46.330  52.950  1.00  0.00           H
ATOM   4983 HD13 LEU A 962      35.220  45.420  52.540  1.00  0.00           H
ATOM   4984  CD2 LEU A 962      33.490  45.720  55.420  1.00  0.00           C
ATOM   4985 HD21 LEU A 962      32.560  45.990  54.870  1.00  0.00           H
ATOM   4986 HD22 LEU A 962      33.880  46.740  55.600  1.00  0.00           H
ATOM   4987 HD23 LEU A 962      33.260  45.100  56.310  1.00  0.00           H
ATOM   4988  C   LEU A 962      32.970  42.450  55.950  1.00  0.00           C
ATOM   4989  O   LEU A 962      33.550  42.560  57.010  1.00  0.00           O
ATOM   4990  N   GLY A 963      31.590  42.290  55.780  1.00  0.00           N
ATOM   4991  HN  GLY A 963      31.190  42.100  54.880  1.00  0.00           H
ATOM   4992  CA  GLY A 963      30.640  41.970  56.840  1.00  0.00           C
ATOM   4993  HA1 GLY A 963      29.740  41.620  56.360  1.00  0.00           H
ATOM   4994  HA2 GLY A 963      30.630  42.900  57.390  1.00  0.00           H
ATOM   4995  C   GLY A 963      30.950  40.740  57.760  1.00  0.00           C
ATOM   4996  O   GLY A 963      30.860  40.880  58.950  1.00  0.00           O
ATOM   4997  N   VAL A 964      31.460  39.600  57.190  1.00  0.00           N
ATOM   4998  HN  VAL A 964      31.540  39.520  56.190  1.00  0.00           H
ATOM   4999  CA  VAL A 964      31.820  38.440  57.960  1.00  0.00           C
ATOM   5000  HA  VAL A 964      31.040  38.230  58.670  1.00  0.00           H
ATOM   5001  CB  VAL A 964      31.930  37.200  57.010  1.00  0.00           C
ATOM   5002  HB  VAL A 964      32.590  37.360  56.130  1.00  0.00           H
ATOM   5003  CG1 VAL A 964      32.360  35.930  57.800  1.00  0.00           C
ATOM   5004 HG11 VAL A 964      31.450  35.500  58.280  1.00  0.00           H
ATOM   5005 HG12 VAL A 964      33.190  36.180  58.490  1.00  0.00           H
ATOM   5006 HG13 VAL A 964      32.830  35.150  57.150  1.00  0.00           H
ATOM   5007  CG2 VAL A 964      30.490  36.900  56.460  1.00  0.00           C
ATOM   5008 HG21 VAL A 964      29.670  37.080  57.190  1.00  0.00           H
ATOM   5009 HG22 VAL A 964      30.420  35.870  56.040  1.00  0.00           H
ATOM   5010 HG23 VAL A 964      30.290  37.590  55.620  1.00  0.00           H
ATOM   5011  C   VAL A 964      33.140  38.630  58.760  1.00  0.00           C
ATOM   5012  O   VAL A 964      33.380  38.210  59.900  1.00  0.00           O
ATOM   5013  N   CYS A 965      34.120  39.310  58.090  1.00  0.00           N
ATOM   5014  HN  CYS A 965      33.990  39.540  57.130  1.00  0.00           H
ATOM   5015  CA  CYS A 965      35.310  39.830  58.700  1.00  0.00           C
ATOM   5016  HA  CYS A 965      35.800  39.010  59.210  1.00  0.00           H
ATOM   5017  CB  CYS A 965      36.350  40.500  57.730  1.00  0.00           C
ATOM   5018  HB1 CYS A 965      36.880  41.260  58.350  1.00  0.00           H
ATOM   5019  HB2 CYS A 965      35.740  41.070  57.000  1.00  0.00           H
ATOM   5020  SG  CYS A 965      37.480  39.310  56.980  1.00  0.00           S
ATOM   5021  HG1 CYS A 965      36.660  38.460  56.350  1.00  0.00           H
ATOM   5022  C   CYS A 965      34.990  40.820  59.880  1.00  0.00           C
ATOM   5023  O   CYS A 965      35.640  40.790  60.900  1.00  0.00           O
ATOM   5024  N   SER A 966      33.950  41.680  59.710  1.00  0.00           N
ATOM   5025  HN  SER A 966      33.480  41.740  58.830  1.00  0.00           H
ATOM   5026  CA  SER A 966      33.630  42.630  60.800  1.00  0.00           C
ATOM   5027  HA  SER A 966      34.510  43.230  61.020  1.00  0.00           H
ATOM   5028  CB  SER A 966      32.520  43.570  60.280  1.00  0.00           C
ATOM   5029  HB1 SER A 966      32.280  44.240  61.140  1.00  0.00           H
ATOM   5030  HB2 SER A 966      31.570  43.070  60.020  1.00  0.00           H
ATOM   5031  OG  SER A 966      33.020  44.550  59.270  1.00  0.00           O
ATOM   5032  HG1 SER A 966      33.420  44.080  58.540  1.00  0.00           H
ATOM   5033  C   SER A 966      33.270  42.020  62.120  1.00  0.00           C
ATOM   5034  O   SER A 966      33.710  42.420  63.170  1.00  0.00           O
ATOM   5035  N   VAL A 967      32.370  41.010  62.060  1.00  0.00           N
ATOM   5036  HN  VAL A 967      31.900  40.820  61.200  1.00  0.00           H
ATOM   5037  CA  VAL A 967      31.770  40.290  63.220  1.00  0.00           C
ATOM   5038  HA  VAL A 967      31.440  40.980  63.970  1.00  0.00           H
ATOM   5039  CB  VAL A 967      30.460  39.500  62.960  1.00  0.00           C
ATOM   5040  HB  VAL A 967      30.100  38.860  63.780  1.00  0.00           H
ATOM   5041  CG1 VAL A 967      29.310  40.570  62.850  1.00  0.00           C
ATOM   5042 HG11 VAL A 967      29.260  40.880  63.910  1.00  0.00           H
ATOM   5043 HG12 VAL A 967      28.300  40.310  62.460  1.00  0.00           H
ATOM   5044 HG13 VAL A 967      29.570  41.510  62.320  1.00  0.00           H
ATOM   5045  CG2 VAL A 967      30.600  38.650  61.670  1.00  0.00           C
ATOM   5046 HG21 VAL A 967      30.890  39.250  60.780  1.00  0.00           H
ATOM   5047 HG22 VAL A 967      29.670  38.070  61.530  1.00  0.00           H
ATOM   5048 HG23 VAL A 967      31.410  37.890  61.720  1.00  0.00           H
ATOM   5049  C   VAL A 967      32.910  39.510  63.950  1.00  0.00           C
ATOM   5050  O   VAL A 967      32.910  39.350  65.170  1.00  0.00           O
ATOM   5051  N   MET A 968      34.000  39.120  63.250  1.00  0.00           N
ATOM   5052  HN  MET A 968      34.020  39.210  62.250  1.00  0.00           H
ATOM   5053  CA  MET A 968      35.080  38.380  63.780  1.00  0.00           C
ATOM   5054  HA  MET A 968      34.820  37.910  64.720  1.00  0.00           H
ATOM   5055  CB  MET A 968      35.590  37.180  62.900  1.00  0.00           C
ATOM   5056  HB1 MET A 968      36.320  36.630  63.530  1.00  0.00           H
ATOM   5057  HB2 MET A 968      35.970  37.680  61.980  1.00  0.00           H
ATOM   5058  CG  MET A 968      34.430  36.200  62.640  1.00  0.00           C
ATOM   5059  HG1 MET A 968      33.540  36.810  62.400  1.00  0.00           H
ATOM   5060  HG2 MET A 968      34.080  35.900  63.650  1.00  0.00           H
[truncated: 6,873,249 more chars]
