# Supplementary material for: CryoEM and computational modeling structural insights into the pH regulator NBCn1
Source: Nat Commun. 2025 Nov 11;16:9932. doi: 10.1038/s41467-025-64868-z (PMC12606367; doi:10.1038/s41467-025-64868-z)
Supplement: Supplementary file 7 — Supplementary Data 5 [file 41467_2025_64868_MOESM7_ESM.zip › 100ns_z_restr_MD_NBCn1_2NaCO3/hNBCn1_IF/z-restr_hNBCn1_IF_2NaCO3_last_step_38.pdb]

REMARK    GENERATED BY TRJCONV
TITLE     Title t= 101000.00000 step= 50500000
REMARK    THIS IS A SIMULATION BOX
CRYST1   92.997   92.997  103.046  90.00  90.00  90.00 P 1           1
MODEL        1
ATOM      1  N   LEU A 585      23.640  39.570  35.650  1.00  0.00           N
ATOM      2  HT1 LEU A 585      23.210  38.920  34.960  1.00  0.00           H
ATOM      3  HT2 LEU A 585      24.040  40.290  35.010  1.00  0.00           H
ATOM      4  HT3 LEU A 585      22.860  40.080  36.110  1.00  0.00           H
ATOM      5  CA  LEU A 585      24.580  38.880  36.520  1.00  0.00           C
ATOM      6  HA  LEU A 585      25.590  38.870  36.150  1.00  0.00           H
ATOM      7  CB  LEU A 585      24.440  39.520  37.900  1.00  0.00           C
ATOM      8  HB1 LEU A 585      23.380  39.420  38.230  1.00  0.00           H
ATOM      9  HB2 LEU A 585      24.860  40.550  37.860  1.00  0.00           H
ATOM     10  CG  LEU A 585      25.270  38.870  39.000  1.00  0.00           C
ATOM     11  HG  LEU A 585      24.850  37.850  39.080  1.00  0.00           H
ATOM     12  CD1 LEU A 585      26.760  38.700  38.700  1.00  0.00           C
ATOM     13 HD11 LEU A 585      26.990  37.920  37.950  1.00  0.00           H
ATOM     14 HD12 LEU A 585      27.300  38.330  39.590  1.00  0.00           H
ATOM     15 HD13 LEU A 585      27.090  39.650  38.250  1.00  0.00           H
ATOM     16  CD2 LEU A 585      25.070  39.580  40.370  1.00  0.00           C
ATOM     17 HD21 LEU A 585      25.590  40.550  40.540  1.00  0.00           H
ATOM     18 HD22 LEU A 585      25.520  38.920  41.140  1.00  0.00           H
ATOM     19 HD23 LEU A 585      23.990  39.680  40.600  1.00  0.00           H
ATOM     20  C   LEU A 585      24.410  37.350  36.560  1.00  0.00           C
ATOM     21  O   LEU A 585      25.310  36.580  36.260  1.00  0.00           O
ATOM     22  N   ILE A 586      23.230  36.870  36.970  1.00  0.00           N
ATOM     23  HN  ILE A 586      22.380  37.380  37.130  1.00  0.00           H
ATOM     24  CA  ILE A 586      22.950  35.510  37.240  1.00  0.00           C
ATOM     25  HA  ILE A 586      23.620  35.190  38.020  1.00  0.00           H
ATOM     26  CB  ILE A 586      21.610  35.270  37.900  1.00  0.00           C
ATOM     27  HB  ILE A 586      20.880  35.660  37.170  1.00  0.00           H
ATOM     28  CG2 ILE A 586      21.230  33.720  38.130  1.00  0.00           C
ATOM     29 HG21 ILE A 586      21.920  33.280  38.890  1.00  0.00           H
ATOM     30 HG22 ILE A 586      21.190  33.090  37.220  1.00  0.00           H
ATOM     31 HG23 ILE A 586      20.200  33.620  38.530  1.00  0.00           H
ATOM     32  CG1 ILE A 586      21.520  36.150  39.220  1.00  0.00           C
ATOM     33 HG11 ILE A 586      21.820  37.210  39.150  1.00  0.00           H
ATOM     34 HG12 ILE A 586      22.280  35.630  39.850  1.00  0.00           H
ATOM     35  CD  ILE A 586      20.120  36.060  39.720  1.00  0.00           C
ATOM     36  HD1 ILE A 586      19.500  36.370  38.850  1.00  0.00           H
ATOM     37  HD2 ILE A 586      19.950  36.870  40.470  1.00  0.00           H
ATOM     38  HD3 ILE A 586      19.790  35.100  40.150  1.00  0.00           H
ATOM     39  C   ILE A 586      23.030  34.550  36.010  1.00  0.00           C
ATOM     40  O   ILE A 586      23.690  33.470  35.980  1.00  0.00           O
ATOM     41  N   LEU A 587      22.580  34.970  34.810  1.00  0.00           N
ATOM     42  HN  LEU A 587      22.100  35.850  34.740  1.00  0.00           H
ATOM     43  CA  LEU A 587      22.770  34.240  33.580  1.00  0.00           C
ATOM     44  HA  LEU A 587      22.410  33.230  33.580  1.00  0.00           H
ATOM     45  CB  LEU A 587      21.970  34.890  32.390  1.00  0.00           C
ATOM     46  HB1 LEU A 587      22.440  35.840  32.050  1.00  0.00           H
ATOM     47  HB2 LEU A 587      20.920  35.020  32.750  1.00  0.00           H
ATOM     48  CG  LEU A 587      21.890  34.070  31.080  1.00  0.00           C
ATOM     49  HG  LEU A 587      22.900  33.960  30.640  1.00  0.00           H
ATOM     50  CD1 LEU A 587      21.340  32.710  31.250  1.00  0.00           C
ATOM     51 HD11 LEU A 587      21.300  32.010  30.380  1.00  0.00           H
ATOM     52 HD12 LEU A 587      20.270  32.650  31.540  1.00  0.00           H
ATOM     53 HD13 LEU A 587      21.870  32.180  32.070  1.00  0.00           H
ATOM     54  CD2 LEU A 587      21.020  34.860  30.130  1.00  0.00           C
ATOM     55 HD21 LEU A 587      20.050  34.940  30.680  1.00  0.00           H
ATOM     56 HD22 LEU A 587      20.920  34.380  29.130  1.00  0.00           H
ATOM     57 HD23 LEU A 587      21.460  35.850  29.910  1.00  0.00           H
ATOM     58  C   LEU A 587      24.220  34.080  33.190  1.00  0.00           C
ATOM     59  O   LEU A 587      24.650  32.950  32.880  1.00  0.00           O
ATOM     60  N   ASP A 588      25.010  35.180  33.390  1.00  0.00           N
ATOM     61  HN  ASP A 588      24.530  36.050  33.500  1.00  0.00           H
ATOM     62  CA  ASP A 588      26.490  35.210  33.220  1.00  0.00           C
ATOM     63  HA  ASP A 588      26.690  35.070  32.170  1.00  0.00           H
ATOM     64  CB  ASP A 588      27.040  36.740  33.380  1.00  0.00           C
ATOM     65  HB1 ASP A 588      28.090  36.660  33.010  1.00  0.00           H
ATOM     66  HB2 ASP A 588      27.100  37.110  34.430  1.00  0.00           H
ATOM     67  CG  ASP A 588      26.410  37.850  32.470  1.00  0.00           C
ATOM     68  OD1 ASP A 588      26.600  39.060  32.770  1.00  0.00           O
ATOM     69  OD2 ASP A 588      25.770  37.460  31.460  1.00  0.00           O
ATOM     70  C   ASP A 588      27.220  34.180  34.060  1.00  0.00           C
ATOM     71  O   ASP A 588      28.130  33.510  33.580  1.00  0.00           O
ATOM     72  N   ILE A 589      26.720  33.940  35.270  1.00  0.00           N
ATOM     73  HN  ILE A 589      25.970  34.530  35.540  1.00  0.00           H
ATOM     74  CA  ILE A 589      27.120  32.880  36.150  1.00  0.00           C
ATOM     75  HA  ILE A 589      28.190  32.920  36.180  1.00  0.00           H
ATOM     76  CB  ILE A 589      26.640  33.180  37.640  1.00  0.00           C
ATOM     77  HB  ILE A 589      25.540  33.300  37.570  1.00  0.00           H
ATOM     78  CG2 ILE A 589      26.910  32.050  38.640  1.00  0.00           C
ATOM     79 HG21 ILE A 589      26.570  31.080  38.250  1.00  0.00           H
ATOM     80 HG22 ILE A 589      26.330  32.200  39.580  1.00  0.00           H
ATOM     81 HG23 ILE A 589      28.000  32.010  38.830  1.00  0.00           H
ATOM     82  CG1 ILE A 589      27.260  34.420  38.140  1.00  0.00           C
ATOM     83 HG11 ILE A 589      26.950  35.240  37.450  1.00  0.00           H
ATOM     84 HG12 ILE A 589      28.370  34.330  38.070  1.00  0.00           H
ATOM     85  CD  ILE A 589      26.880  34.850  39.530  1.00  0.00           C
ATOM     86  HD1 ILE A 589      25.810  34.670  39.760  1.00  0.00           H
ATOM     87  HD2 ILE A 589      26.840  35.940  39.740  1.00  0.00           H
ATOM     88  HD3 ILE A 589      27.510  34.350  40.300  1.00  0.00           H
ATOM     89  C   ILE A 589      26.750  31.480  35.740  1.00  0.00           C
ATOM     90  O   ILE A 589      27.540  30.540  35.540  1.00  0.00           O
ATOM     91  N   LYS A 590      25.500  31.240  35.230  1.00  0.00           N
ATOM     92  HN  LYS A 590      24.820  31.980  35.260  1.00  0.00           H
ATOM     93  CA  LYS A 590      25.060  29.960  34.800  1.00  0.00           C
ATOM     94  HA  LYS A 590      25.420  29.240  35.500  1.00  0.00           H
ATOM     95  CB  LYS A 590      23.540  29.880  34.750  1.00  0.00           C
ATOM     96  HB1 LYS A 590      23.170  28.900  34.350  1.00  0.00           H
ATOM     97  HB2 LYS A 590      23.170  30.660  34.050  1.00  0.00           H
ATOM     98  CG  LYS A 590      22.900  29.840  36.160  1.00  0.00           C
ATOM     99  HG1 LYS A 590      23.620  30.400  36.790  1.00  0.00           H
ATOM    100  HG2 LYS A 590      22.950  28.770  36.460  1.00  0.00           H
ATOM    101  CD  LYS A 590      21.540  30.370  36.270  1.00  0.00           C
ATOM    102  HD1 LYS A 590      21.650  31.410  35.910  1.00  0.00           H
ATOM    103  HD2 LYS A 590      21.300  30.380  37.350  1.00  0.00           H
ATOM    104  CE  LYS A 590      20.410  29.650  35.510  1.00  0.00           C
ATOM    105  HE1 LYS A 590      20.520  29.790  34.410  1.00  0.00           H
ATOM    106  HE2 LYS A 590      19.440  30.090  35.820  1.00  0.00           H
ATOM    107  NZ  LYS A 590      20.250  28.200  35.810  1.00  0.00           N
ATOM    108  HZ1 LYS A 590      19.380  27.890  35.330  1.00  0.00           H
ATOM    109  HZ2 LYS A 590      20.120  28.070  36.850  1.00  0.00           H
ATOM    110  HZ3 LYS A 590      21.040  27.650  35.440  1.00  0.00           H
ATOM    111  C   LYS A 590      25.630  29.690  33.430  1.00  0.00           C
ATOM    112  O   LYS A 590      25.730  28.550  33.100  1.00  0.00           O
ATOM    113  N   ARG A 591      26.160  30.680  32.740  1.00  0.00           N
ATOM    114  HN  ARG A 591      25.910  31.610  32.950  1.00  0.00           H
ATOM    115  CA  ARG A 591      26.950  30.550  31.540  1.00  0.00           C
ATOM    116  HA  ARG A 591      26.520  29.700  31.030  1.00  0.00           H
ATOM    117  CB  ARG A 591      26.820  31.810  30.690  1.00  0.00           C
ATOM    118  HB1 ARG A 591      27.620  31.780  29.930  1.00  0.00           H
ATOM    119  HB2 ARG A 591      26.950  32.710  31.320  1.00  0.00           H
ATOM    120  CG  ARG A 591      25.450  31.790  29.940  1.00  0.00           C
ATOM    121  HG1 ARG A 591      24.610  31.670  30.650  1.00  0.00           H
ATOM    122  HG2 ARG A 591      25.340  31.010  29.160  1.00  0.00           H
ATOM    123  CD  ARG A 591      25.360  33.080  29.160  1.00  0.00           C
ATOM    124  HD1 ARG A 591      26.310  33.170  28.600  1.00  0.00           H
ATOM    125  HD2 ARG A 591      25.270  33.940  29.850  1.00  0.00           H
ATOM    126  NE  ARG A 591      24.090  32.950  28.380  1.00  0.00           N
ATOM    127  HE  ARG A 591      23.550  32.150  28.640  1.00  0.00           H
ATOM    128  CZ  ARG A 591      23.560  33.880  27.560  1.00  0.00           C
ATOM    129  NH1 ARG A 591      24.070  35.100  27.370  1.00  0.00           N
ATOM    130 HH11 ARG A 591      24.890  35.410  27.850  1.00  0.00           H
ATOM    131 HH12 ARG A 591      23.480  35.770  26.900  1.00  0.00           H
ATOM    132  NH2 ARG A 591      22.510  33.560  26.890  1.00  0.00           N
ATOM    133 HH21 ARG A 591      22.050  34.350  26.510  1.00  0.00           H
ATOM    134 HH22 ARG A 591      22.010  32.720  27.080  1.00  0.00           H
ATOM    135  C   ARG A 591      28.410  30.130  31.750  1.00  0.00           C
ATOM    136  O   ARG A 591      29.140  29.710  30.900  1.00  0.00           O
ATOM    137  N   LYS A 592      28.930  30.220  33.000  1.00  0.00           N
ATOM    138  HN  LYS A 592      28.350  30.690  33.650  1.00  0.00           H
ATOM    139  CA  LYS A 592      30.230  29.790  33.570  1.00  0.00           C
ATOM    140  HA  LYS A 592      30.830  29.580  32.690  1.00  0.00           H
ATOM    141  CB  LYS A 592      31.060  30.860  34.330  1.00  0.00           C
ATOM    142  HB1 LYS A 592      31.910  30.320  34.820  1.00  0.00           H
ATOM    143  HB2 LYS A 592      30.400  31.150  35.170  1.00  0.00           H
ATOM    144  CG  LYS A 592      31.690  32.000  33.500  1.00  0.00           C
ATOM    145  HG1 LYS A 592      32.230  32.730  34.130  1.00  0.00           H
ATOM    146  HG2 LYS A 592      30.860  32.530  32.970  1.00  0.00           H
ATOM    147  CD  LYS A 592      32.630  31.490  32.420  1.00  0.00           C
ATOM    148  HD1 LYS A 592      31.980  30.870  31.770  1.00  0.00           H
ATOM    149  HD2 LYS A 592      33.290  30.720  32.880  1.00  0.00           H
ATOM    150  CE  LYS A 592      33.360  32.560  31.670  1.00  0.00           C
ATOM    151  HE1 LYS A 592      33.550  33.450  32.300  1.00  0.00           H
ATOM    152  HE2 LYS A 592      32.730  32.930  30.840  1.00  0.00           H
ATOM    153  NZ  LYS A 592      34.670  32.000  31.240  1.00  0.00           N
ATOM    154  HZ1 LYS A 592      35.210  32.710  30.700  1.00  0.00           H
ATOM    155  HZ2 LYS A 592      34.600  31.250  30.540  1.00  0.00           H
ATOM    156  HZ3 LYS A 592      35.350  31.740  31.980  1.00  0.00           H
ATOM    157  C   LYS A 592      30.190  28.440  34.310  1.00  0.00           C
ATOM    158  O   LYS A 592      31.130  27.730  34.650  1.00  0.00           O
ATOM    159  N   ALA A 593      28.990  27.920  34.700  1.00  0.00           N
ATOM    160  HN  ALA A 593      28.120  28.400  34.580  1.00  0.00           H
ATOM    161  CA  ALA A 593      28.950  26.770  35.430  1.00  0.00           C
ATOM    162  HA  ALA A 593      29.690  26.890  36.210  1.00  0.00           H
ATOM    163  CB  ALA A 593      27.560  26.670  36.100  1.00  0.00           C
ATOM    164  HB1 ALA A 593      27.280  27.570  36.680  1.00  0.00           H
ATOM    165  HB2 ALA A 593      27.460  25.790  36.780  1.00  0.00           H
ATOM    166  HB3 ALA A 593      26.780  26.510  35.330  1.00  0.00           H
ATOM    167  C   ALA A 593      29.270  25.500  34.620  1.00  0.00           C
ATOM    168  O   ALA A 593      29.840  24.690  35.310  1.00  0.00           O
ATOM    169  N   PRO A 594      29.040  25.160  33.360  1.00  0.00           N
ATOM    170  CD  PRO A 594      28.050  25.860  32.470  1.00  0.00           C
ATOM    171  HD1 PRO A 594      28.020  26.970  32.470  1.00  0.00           H
ATOM    172  HD2 PRO A 594      27.030  25.410  32.490  1.00  0.00           H
ATOM    173  CA  PRO A 594      29.680  24.040  32.720  1.00  0.00           C
ATOM    174  HA  PRO A 594      29.770  23.160  33.350  1.00  0.00           H
ATOM    175  CB  PRO A 594      28.910  23.920  31.430  1.00  0.00           C
ATOM    176  HB1 PRO A 594      27.950  23.380  31.540  1.00  0.00           H
ATOM    177  HB2 PRO A 594      29.520  23.580  30.570  1.00  0.00           H
ATOM    178  CG  PRO A 594      28.610  25.400  31.090  1.00  0.00           C
ATOM    179  HG1 PRO A 594      29.460  26.070  30.810  1.00  0.00           H
ATOM    180  HG2 PRO A 594      27.910  25.510  30.230  1.00  0.00           H
ATOM    181  C   PRO A 594      31.220  24.220  32.380  1.00  0.00           C
ATOM    182  O   PRO A 594      31.750  23.440  31.600  1.00  0.00           O
ATOM    183  N   PHE A 595      31.930  25.200  32.960  1.00  0.00           N
ATOM    184  HN  PHE A 595      31.430  25.880  33.490  1.00  0.00           H
ATOM    185  CA  PHE A 595      33.360  25.390  32.830  1.00  0.00           C
ATOM    186  HA  PHE A 595      33.730  24.600  32.190  1.00  0.00           H
ATOM    187  CB  PHE A 595      33.620  26.840  32.280  1.00  0.00           C
ATOM    188  HB1 PHE A 595      34.710  27.030  32.240  1.00  0.00           H
ATOM    189  HB2 PHE A 595      33.080  27.480  33.010  1.00  0.00           H
ATOM    190  CG  PHE A 595      33.160  26.910  30.840  1.00  0.00           C
ATOM    191  CD1 PHE A 595      33.940  26.120  30.010  1.00  0.00           C
ATOM    192  HD1 PHE A 595      34.700  25.500  30.480  1.00  0.00           H
ATOM    193  CE1 PHE A 595      33.630  26.030  28.630  1.00  0.00           C
ATOM    194  HE1 PHE A 595      34.240  25.290  28.160  1.00  0.00           H
ATOM    195  CZ  PHE A 595      32.460  26.680  28.180  1.00  0.00           C
ATOM    196  HZ  PHE A 595      32.150  26.630  27.140  1.00  0.00           H
ATOM    197  CD2 PHE A 595      31.970  27.540  30.350  1.00  0.00           C
ATOM    198  HD2 PHE A 595      31.490  28.240  31.010  1.00  0.00           H
ATOM    199  CE2 PHE A 595      31.590  27.370  29.050  1.00  0.00           C
ATOM    200  HE2 PHE A 595      30.670  27.880  28.780  1.00  0.00           H
ATOM    201  C   PHE A 595      33.930  25.130  34.190  1.00  0.00           C
ATOM    202  O   PHE A 595      35.050  25.470  34.450  1.00  0.00           O
ATOM    203  N   PHE A 596      33.160  24.480  35.100  1.00  0.00           N
ATOM    204  HN  PHE A 596      32.420  23.850  34.880  1.00  0.00           H
ATOM    205  CA  PHE A 596      33.680  24.330  36.430  1.00  0.00           C
ATOM    206  HA  PHE A 596      34.220  25.230  36.680  1.00  0.00           H
ATOM    207  CB  PHE A 596      32.410  23.960  37.340  1.00  0.00           C
ATOM    208  HB1 PHE A 596      31.920  23.130  36.800  1.00  0.00           H
ATOM    209  HB2 PHE A 596      31.690  24.800  37.370  1.00  0.00           H
ATOM    210  CG  PHE A 596      32.750  23.650  38.750  1.00  0.00           C
ATOM    211  CD1 PHE A 596      32.960  22.350  39.200  1.00  0.00           C
ATOM    212  HD1 PHE A 596      32.590  21.580  38.550  1.00  0.00           H
ATOM    213  CE1 PHE A 596      33.370  22.120  40.580  1.00  0.00           C
ATOM    214  HE1 PHE A 596      33.340  21.120  40.980  1.00  0.00           H
ATOM    215  CZ  PHE A 596      33.770  23.220  41.340  1.00  0.00           C
ATOM    216  HZ  PHE A 596      34.320  23.030  42.260  1.00  0.00           H
ATOM    217  CD2 PHE A 596      33.220  24.720  39.590  1.00  0.00           C
ATOM    218  HD2 PHE A 596      33.190  25.740  39.250  1.00  0.00           H
ATOM    219  CE2 PHE A 596      33.820  24.460  40.830  1.00  0.00           C
ATOM    220  HE2 PHE A 596      34.340  25.260  41.320  1.00  0.00           H
ATOM    221  C   PHE A 596      34.720  23.230  36.490  1.00  0.00           C
ATOM    222  O   PHE A 596      35.680  23.260  37.310  1.00  0.00           O
ATOM    223  N   LEU A 597      34.570  22.120  35.680  1.00  0.00           N
ATOM    224  HN  LEU A 597      33.780  21.950  35.090  1.00  0.00           H
ATOM    225  CA  LEU A 597      35.630  21.120  35.620  1.00  0.00           C
ATOM    226  HA  LEU A 597      35.930  20.830  36.610  1.00  0.00           H
ATOM    227  CB  LEU A 597      35.060  19.820  35.010  1.00  0.00           C
ATOM    228  HB1 LEU A 597      35.910  19.140  34.740  1.00  0.00           H
ATOM    229  HB2 LEU A 597      34.670  19.920  33.990  1.00  0.00           H
ATOM    230  CG  LEU A 597      34.090  19.050  35.940  1.00  0.00           C
ATOM    231  HG  LEU A 597      33.530  19.870  36.440  1.00  0.00           H
ATOM    232  CD1 LEU A 597      33.100  18.190  35.070  1.00  0.00           C
ATOM    233 HD11 LEU A 597      32.660  17.540  35.850  1.00  0.00           H
ATOM    234 HD12 LEU A 597      33.630  17.510  34.370  1.00  0.00           H
ATOM    235 HD13 LEU A 597      32.330  18.760  34.500  1.00  0.00           H
ATOM    236  CD2 LEU A 597      34.870  18.220  36.990  1.00  0.00           C
ATOM    237 HD21 LEU A 597      35.450  17.440  36.460  1.00  0.00           H
ATOM    238 HD22 LEU A 597      34.270  17.640  37.730  1.00  0.00           H
ATOM    239 HD23 LEU A 597      35.620  18.920  37.420  1.00  0.00           H
ATOM    240  C   LEU A 597      36.920  21.560  34.950  1.00  0.00           C
ATOM    241  O   LEU A 597      38.010  21.200  35.410  1.00  0.00           O
ATOM    242  N   SER A 598      36.760  22.280  33.850  1.00  0.00           N
ATOM    243  HN  SER A 598      35.840  22.430  33.490  1.00  0.00           H
ATOM    244  CA  SER A 598      37.750  22.920  33.030  1.00  0.00           C
ATOM    245  HA  SER A 598      38.230  22.140  32.450  1.00  0.00           H
ATOM    246  CB  SER A 598      37.200  23.990  32.030  1.00  0.00           C
ATOM    247  HB1 SER A 598      36.700  24.850  32.500  1.00  0.00           H
ATOM    248  HB2 SER A 598      36.360  23.500  31.480  1.00  0.00           H
ATOM    249  OG  SER A 598      38.200  24.490  31.150  1.00  0.00           O
ATOM    250  HG1 SER A 598      38.480  25.340  31.510  1.00  0.00           H
ATOM    251  C   SER A 598      38.850  23.670  33.830  1.00  0.00           C
ATOM    252  O   SER A 598      40.030  23.420  33.550  1.00  0.00           O
ATOM    253  N   ASP A 599      38.510  24.420  34.840  1.00  0.00           N
ATOM    254  HN  ASP A 599      37.530  24.630  34.940  1.00  0.00           H
ATOM    255  CA  ASP A 599      39.500  25.010  35.700  1.00  0.00           C
ATOM    256  HA  ASP A 599      40.040  25.690  35.050  1.00  0.00           H
ATOM    257  CB  ASP A 599      38.920  25.970  36.850  1.00  0.00           C
ATOM    258  HB1 ASP A 599      39.690  26.190  37.620  1.00  0.00           H
ATOM    259  HB2 ASP A 599      38.180  25.320  37.380  1.00  0.00           H
ATOM    260  CG  ASP A 599      38.370  27.300  36.400  1.00  0.00           C
ATOM    261  OD1 ASP A 599      38.470  27.640  35.180  1.00  0.00           O
ATOM    262  OD2 ASP A 599      37.930  28.100  37.250  1.00  0.00           O
ATOM    263  C   ASP A 599      40.450  24.110  36.390  1.00  0.00           C
ATOM    264  O   ASP A 599      41.680  24.250  36.260  1.00  0.00           O
ATOM    265  N   PHE A 600      39.830  23.010  37.070  1.00  0.00           N
ATOM    266  HN  PHE A 600      38.860  22.990  37.280  1.00  0.00           H
ATOM    267  CA  PHE A 600      40.610  21.890  37.590  1.00  0.00           C
ATOM    268  HA  PHE A 600      41.390  22.290  38.230  1.00  0.00           H
ATOM    269  CB  PHE A 600      39.710  20.910  38.450  1.00  0.00           C
ATOM    270  HB1 PHE A 600      40.190  19.940  38.760  1.00  0.00           H
ATOM    271  HB2 PHE A 600      38.820  20.600  37.870  1.00  0.00           H
ATOM    272  CG  PHE A 600      39.110  21.530  39.680  1.00  0.00           C
ATOM    273  CD1 PHE A 600      39.790  21.490  40.910  1.00  0.00           C
ATOM    274  HD1 PHE A 600      40.700  20.900  40.960  1.00  0.00           H
ATOM    275  CE1 PHE A 600      39.240  22.020  42.040  1.00  0.00           C
ATOM    276  HE1 PHE A 600      39.630  21.910  43.030  1.00  0.00           H
ATOM    277  CZ  PHE A 600      37.950  22.640  41.960  1.00  0.00           C
ATOM    278  HZ  PHE A 600      37.690  23.120  42.890  1.00  0.00           H
ATOM    279  CD2 PHE A 600      37.820  22.130  39.640  1.00  0.00           C
ATOM    280  HD2 PHE A 600      37.210  22.050  38.750  1.00  0.00           H
ATOM    281  CE2 PHE A 600      37.320  22.800  40.750  1.00  0.00           C
ATOM    282  HE2 PHE A 600      36.350  23.280  40.640  1.00  0.00           H
ATOM    283  C   PHE A 600      41.420  21.090  36.570  1.00  0.00           C
ATOM    284  O   PHE A 600      42.510  20.590  36.950  1.00  0.00           O
ATOM    285  N   LYS A 601      40.910  20.960  35.310  1.00  0.00           N
ATOM    286  HN  LYS A 601      39.940  21.140  35.170  1.00  0.00           H
ATOM    287  CA  LYS A 601      41.670  20.480  34.160  1.00  0.00           C
ATOM    288  HA  LYS A 601      42.180  19.580  34.450  1.00  0.00           H
ATOM    289  CB  LYS A 601      40.710  20.110  32.970  1.00  0.00           C
ATOM    290  HB1 LYS A 601      41.360  20.230  32.080  1.00  0.00           H
ATOM    291  HB2 LYS A 601      39.880  20.860  32.960  1.00  0.00           H
ATOM    292  CG  LYS A 601      40.020  18.730  33.120  1.00  0.00           C
ATOM    293  HG1 LYS A 601      39.430  18.660  32.180  1.00  0.00           H
ATOM    294  HG2 LYS A 601      39.330  18.900  33.980  1.00  0.00           H
ATOM    295  CD  LYS A 601      40.970  17.630  33.210  1.00  0.00           C
ATOM    296  HD1 LYS A 601      41.030  17.270  34.260  1.00  0.00           H
ATOM    297  HD2 LYS A 601      41.990  18.030  33.040  1.00  0.00           H
ATOM    298  CE  LYS A 601      40.730  16.450  32.290  1.00  0.00           C
ATOM    299  HE1 LYS A 601      39.680  16.100  32.430  1.00  0.00           H
ATOM    300  HE2 LYS A 601      41.280  15.510  32.510  1.00  0.00           H
ATOM    301  NZ  LYS A 601      40.960  16.850  30.860  1.00  0.00           N
ATOM    302  HZ1 LYS A 601      40.220  17.390  30.390  1.00  0.00           H
ATOM    303  HZ2 LYS A 601      41.130  15.970  30.320  1.00  0.00           H
ATOM    304  HZ3 LYS A 601      41.850  17.360  30.780  1.00  0.00           H
ATOM    305  C   LYS A 601      42.880  21.380  33.790  1.00  0.00           C
ATOM    306  O   LYS A 601      43.910  20.740  33.700  1.00  0.00           O
ATOM    307  N   ASP A 602      42.840  22.730  33.680  1.00  0.00           N
ATOM    308  HN  ASP A 602      41.960  23.190  33.760  1.00  0.00           H
ATOM    309  CA  ASP A 602      44.050  23.440  33.270  1.00  0.00           C
ATOM    310  HA  ASP A 602      44.590  22.820  32.570  1.00  0.00           H
ATOM    311  CB  ASP A 602      43.710  24.830  32.660  1.00  0.00           C
ATOM    312  HB1 ASP A 602      44.600  25.490  32.680  1.00  0.00           H
ATOM    313  HB2 ASP A 602      42.830  25.260  33.190  1.00  0.00           H
ATOM    314  CG  ASP A 602      43.360  24.750  31.180  1.00  0.00           C
ATOM    315  OD1 ASP A 602      42.840  25.760  30.650  1.00  0.00           O
ATOM    316  OD2 ASP A 602      43.620  23.740  30.490  1.00  0.00           O
ATOM    317  C   ASP A 602      44.890  23.620  34.510  1.00  0.00           C
ATOM    318  O   ASP A 602      46.150  23.700  34.360  1.00  0.00           O
ATOM    319  N   ALA A 603      44.320  23.610  35.730  1.00  0.00           N
ATOM    320  HN  ALA A 603      43.330  23.530  35.710  1.00  0.00           H
ATOM    321  CA  ALA A 603      45.000  23.800  36.970  1.00  0.00           C
ATOM    322  HA  ALA A 603      45.480  24.750  36.870  1.00  0.00           H
ATOM    323  CB  ALA A 603      44.160  23.710  38.180  1.00  0.00           C
ATOM    324  HB1 ALA A 603      43.270  24.350  38.030  1.00  0.00           H
ATOM    325  HB2 ALA A 603      44.700  24.040  39.100  1.00  0.00           H
ATOM    326  HB3 ALA A 603      43.860  22.670  38.370  1.00  0.00           H
ATOM    327  C   ALA A 603      46.130  22.840  37.190  1.00  0.00           C
ATOM    328  O   ALA A 603      47.220  23.170  37.640  1.00  0.00           O
ATOM    329  N   LEU A 604      45.990  21.590  36.830  1.00  0.00           N
ATOM    330  HN  LEU A 604      45.040  21.420  36.580  1.00  0.00           H
ATOM    331  CA  LEU A 604      46.920  20.490  37.020  1.00  0.00           C
ATOM    332  HA  LEU A 604      47.300  20.490  38.040  1.00  0.00           H
ATOM    333  CB  LEU A 604      46.150  19.160  36.650  1.00  0.00           C
ATOM    334  HB1 LEU A 604      46.860  18.330  36.490  1.00  0.00           H
ATOM    335  HB2 LEU A 604      45.660  19.270  35.650  1.00  0.00           H
ATOM    336  CG  LEU A 604      45.050  18.710  37.650  1.00  0.00           C
ATOM    337  HG  LEU A 604      44.430  19.590  37.920  1.00  0.00           H
ATOM    338  CD1 LEU A 604      44.150  17.770  36.930  1.00  0.00           C
ATOM    339 HD11 LEU A 604      44.690  16.860  36.600  1.00  0.00           H
ATOM    340 HD12 LEU A 604      43.720  18.200  36.000  1.00  0.00           H
ATOM    341 HD13 LEU A 604      43.250  17.550  37.530  1.00  0.00           H
ATOM    342  CD2 LEU A 604      45.670  18.020  38.830  1.00  0.00           C
ATOM    343 HD21 LEU A 604      45.940  16.990  38.510  1.00  0.00           H
ATOM    344 HD22 LEU A 604      44.870  17.860  39.590  1.00  0.00           H
ATOM    345 HD23 LEU A 604      46.530  18.530  39.300  1.00  0.00           H
ATOM    346  C   LEU A 604      48.160  20.620  36.200  1.00  0.00           C
ATOM    347  O   LEU A 604      48.260  20.260  35.050  1.00  0.00           O
ATOM    348  N   SER A 605      49.180  21.280  36.750  1.00  0.00           N
ATOM    349  HN  SER A 605      49.160  21.710  37.650  1.00  0.00           H
ATOM    350  CA  SER A 605      50.260  21.740  35.900  1.00  0.00           C
ATOM    351  HA  SER A 605      50.560  21.020  35.140  1.00  0.00           H
ATOM    352  CB  SER A 605      49.790  23.070  35.200  1.00  0.00           C
ATOM    353  HB1 SER A 605      48.890  23.460  35.720  1.00  0.00           H
ATOM    354  HB2 SER A 605      49.480  22.740  34.190  1.00  0.00           H
ATOM    355  OG  SER A 605      50.760  24.150  35.040  1.00  0.00           O
ATOM    356  HG1 SER A 605      51.460  23.900  34.430  1.00  0.00           H
ATOM    357  C   SER A 605      51.480  22.060  36.850  1.00  0.00           C
ATOM    358  O   SER A 605      51.340  22.520  38.000  1.00  0.00           O
ATOM    359  N   LEU A 606      52.700  21.870  36.280  1.00  0.00           N
ATOM    360  HN  LEU A 606      52.770  21.480  35.360  1.00  0.00           H
ATOM    361  CA  LEU A 606      53.920  22.290  36.900  1.00  0.00           C
ATOM    362  HA  LEU A 606      53.750  22.030  37.940  1.00  0.00           H
ATOM    363  CB  LEU A 606      55.180  21.550  36.310  1.00  0.00           C
ATOM    364  HB1 LEU A 606      55.580  22.060  35.420  1.00  0.00           H
ATOM    365  HB2 LEU A 606      54.730  20.630  35.890  1.00  0.00           H
ATOM    366  CG  LEU A 606      56.360  21.360  37.220  1.00  0.00           C
ATOM    367  HG  LEU A 606      56.840  22.350  37.450  1.00  0.00           H
ATOM    368  CD1 LEU A 606      55.990  20.850  38.610  1.00  0.00           C
ATOM    369 HD11 LEU A 606      56.870  20.320  39.020  1.00  0.00           H
ATOM    370 HD12 LEU A 606      55.090  20.200  38.600  1.00  0.00           H
ATOM    371 HD13 LEU A 606      55.670  21.730  39.210  1.00  0.00           H
ATOM    372  CD2 LEU A 606      57.410  20.550  36.600  1.00  0.00           C
ATOM    373 HD21 LEU A 606      57.050  19.620  36.150  1.00  0.00           H
ATOM    374 HD22 LEU A 606      58.220  20.280  37.310  1.00  0.00           H
ATOM    375 HD23 LEU A 606      57.950  21.180  35.860  1.00  0.00           H
ATOM    376  C   LEU A 606      54.110  23.760  36.910  1.00  0.00           C
ATOM    377  O   LEU A 606      54.620  24.270  37.920  1.00  0.00           O
ATOM    378  N   GLN A 607      53.670  24.520  35.850  1.00  0.00           N
ATOM    379  HN  GLN A 607      53.280  24.030  35.070  1.00  0.00           H
ATOM    380  CA  GLN A 607      53.700  25.950  35.790  1.00  0.00           C
ATOM    381  HA  GLN A 607      54.710  26.220  36.050  1.00  0.00           H
ATOM    382  CB  GLN A 607      53.320  26.490  34.420  1.00  0.00           C
ATOM    383  HB1 GLN A 607      53.200  27.600  34.450  1.00  0.00           H
ATOM    384  HB2 GLN A 607      52.330  26.090  34.090  1.00  0.00           H
ATOM    385  CG  GLN A 607      54.310  26.190  33.230  1.00  0.00           C
ATOM    386  HG1 GLN A 607      54.170  26.940  32.420  1.00  0.00           H
ATOM    387  HG2 GLN A 607      54.130  25.140  32.890  1.00  0.00           H
ATOM    388  CD  GLN A 607      55.820  26.110  33.710  1.00  0.00           C
ATOM    389  OE1 GLN A 607      56.340  25.020  33.860  1.00  0.00           O
ATOM    390  NE2 GLN A 607      56.330  27.300  34.100  1.00  0.00           N
ATOM    391 HE21 GLN A 607      57.180  27.300  34.630  1.00  0.00           H
ATOM    392 HE22 GLN A 607      55.710  28.080  34.130  1.00  0.00           H
ATOM    393  C   GLN A 607      52.820  26.590  36.840  1.00  0.00           C
ATOM    394  O   GLN A 607      53.220  27.500  37.510  1.00  0.00           O
ATOM    395  N   CYS A 608      51.630  26.000  37.110  1.00  0.00           N
ATOM    396  HN  CYS A 608      51.230  25.290  36.520  1.00  0.00           H
ATOM    397  CA  CYS A 608      50.740  26.260  38.250  1.00  0.00           C
ATOM    398  HA  CYS A 608      50.580  27.330  38.310  1.00  0.00           H
ATOM    399  CB  CYS A 608      49.290  25.540  38.080  1.00  0.00           C
ATOM    400  HB1 CYS A 608      48.680  25.720  38.980  1.00  0.00           H
ATOM    401  HB2 CYS A 608      49.460  24.450  37.920  1.00  0.00           H
ATOM    402  SG  CYS A 608      48.340  26.210  36.680  1.00  0.00           S
ATOM    403  HG1 CYS A 608      49.230  25.800  35.800  1.00  0.00           H
ATOM    404  C   CYS A 608      51.320  25.950  39.590  1.00  0.00           C
ATOM    405  O   CYS A 608      51.030  26.700  40.500  1.00  0.00           O
ATOM    406  N   LEU A 609      52.000  24.790  39.730  1.00  0.00           N
ATOM    407  HN  LEU A 609      52.070  24.220  38.910  1.00  0.00           H
ATOM    408  CA  LEU A 609      52.660  24.390  40.980  1.00  0.00           C
ATOM    409  HA  LEU A 609      51.980  24.490  41.810  1.00  0.00           H
ATOM    410  CB  LEU A 609      53.170  22.960  40.890  1.00  0.00           C
ATOM    411  HB1 LEU A 609      54.070  22.870  40.250  1.00  0.00           H
ATOM    412  HB2 LEU A 609      52.420  22.340  40.350  1.00  0.00           H
ATOM    413  CG  LEU A 609      53.540  22.330  42.280  1.00  0.00           C
ATOM    414  HG  LEU A 609      54.090  23.120  42.850  1.00  0.00           H
ATOM    415  CD1 LEU A 609      52.350  22.110  43.230  1.00  0.00           C
ATOM    416 HD11 LEU A 609      52.680  21.720  44.220  1.00  0.00           H
ATOM    417 HD12 LEU A 609      51.710  21.340  42.790  1.00  0.00           H
ATOM    418 HD13 LEU A 609      51.910  23.110  43.470  1.00  0.00           H
ATOM    419  CD2 LEU A 609      54.360  20.990  42.190  1.00  0.00           C
ATOM    420 HD21 LEU A 609      54.470  20.640  43.240  1.00  0.00           H
ATOM    421 HD22 LEU A 609      55.350  21.200  41.720  1.00  0.00           H
ATOM    422 HD23 LEU A 609      53.770  20.250  41.600  1.00  0.00           H
ATOM    423  C   LEU A 609      53.810  25.380  41.300  1.00  0.00           C
ATOM    424  O   LEU A 609      53.800  25.840  42.440  1.00  0.00           O
ATOM    425  N   ALA A 610      54.630  25.790  40.330  1.00  0.00           N
ATOM    426  HN  ALA A 610      54.700  25.280  39.470  1.00  0.00           H
ATOM    427  CA  ALA A 610      55.620  26.820  40.450  1.00  0.00           C
ATOM    428  HA  ALA A 610      56.200  26.560  41.320  1.00  0.00           H
ATOM    429  CB  ALA A 610      56.470  27.020  39.170  1.00  0.00           C
ATOM    430  HB1 ALA A 610      57.300  27.750  39.200  1.00  0.00           H
ATOM    431  HB2 ALA A 610      55.850  27.200  38.260  1.00  0.00           H
ATOM    432  HB3 ALA A 610      57.000  26.040  39.140  1.00  0.00           H
ATOM    433  C   ALA A 610      55.070  28.130  40.790  1.00  0.00           C
ATOM    434  O   ALA A 610      55.520  28.770  41.750  1.00  0.00           O
ATOM    435  N   SER A 611      54.000  28.560  40.080  1.00  0.00           N
ATOM    436  HN  SER A 611      53.640  27.910  39.410  1.00  0.00           H
ATOM    437  CA  SER A 611      53.210  29.720  40.260  1.00  0.00           C
ATOM    438  HA  SER A 611      53.880  30.560  40.140  1.00  0.00           H
ATOM    439  CB  SER A 611      52.160  30.040  39.260  1.00  0.00           C
ATOM    440  HB1 SER A 611      51.410  30.760  39.650  1.00  0.00           H
ATOM    441  HB2 SER A 611      51.810  28.990  39.170  1.00  0.00           H
ATOM    442  OG  SER A 611      52.670  30.460  38.000  1.00  0.00           O
ATOM    443  HG1 SER A 611      53.030  29.670  37.590  1.00  0.00           H
ATOM    444  C   SER A 611      52.540  29.860  41.650  1.00  0.00           C
ATOM    445  O   SER A 611      52.520  30.960  42.280  1.00  0.00           O
ATOM    446  N   ILE A 612      52.030  28.780  42.300  1.00  0.00           N
ATOM    447  HN  ILE A 612      52.110  27.870  41.890  1.00  0.00           H
ATOM    448  CA  ILE A 612      51.620  28.840  43.730  1.00  0.00           C
ATOM    449  HA  ILE A 612      50.860  29.590  43.820  1.00  0.00           H
ATOM    450  CB  ILE A 612      50.910  27.540  44.140  1.00  0.00           C
ATOM    451  HB  ILE A 612      51.410  26.750  43.520  1.00  0.00           H
ATOM    452  CG2 ILE A 612      50.980  27.200  45.600  1.00  0.00           C
ATOM    453 HG21 ILE A 612      51.890  26.610  45.820  1.00  0.00           H
ATOM    454 HG22 ILE A 612      50.150  26.500  45.840  1.00  0.00           H
ATOM    455 HG23 ILE A 612      50.930  28.110  46.250  1.00  0.00           H
ATOM    456  CG1 ILE A 612      49.510  27.480  43.440  1.00  0.00           C
ATOM    457 HG11 ILE A 612      49.480  28.110  42.520  1.00  0.00           H
ATOM    458 HG12 ILE A 612      48.680  28.020  43.930  1.00  0.00           H
ATOM    459  CD  ILE A 612      48.930  26.100  43.190  1.00  0.00           C
ATOM    460  HD1 ILE A 612      47.910  26.170  42.740  1.00  0.00           H
ATOM    461  HD2 ILE A 612      48.820  25.620  44.180  1.00  0.00           H
ATOM    462  HD3 ILE A 612      49.550  25.430  42.560  1.00  0.00           H
ATOM    463  C   ILE A 612      52.730  29.220  44.660  1.00  0.00           C
ATOM    464  O   ILE A 612      52.580  30.200  45.450  1.00  0.00           O
ATOM    465  N   LEU A 613      53.890  28.610  44.530  1.00  0.00           N
ATOM    466  HN  LEU A 613      53.830  27.860  43.890  1.00  0.00           H
ATOM    467  CA  LEU A 613      54.990  28.940  45.440  1.00  0.00           C
ATOM    468  HA  LEU A 613      54.650  28.880  46.470  1.00  0.00           H
ATOM    469  CB  LEU A 613      56.120  27.890  45.390  1.00  0.00           C
ATOM    470  HB1 LEU A 613      56.950  28.110  46.100  1.00  0.00           H
ATOM    471  HB2 LEU A 613      56.680  27.890  44.440  1.00  0.00           H
ATOM    472  CG  LEU A 613      55.770  26.410  45.710  1.00  0.00           C
ATOM    473  HG  LEU A 613      54.790  26.190  45.240  1.00  0.00           H
ATOM    474  CD1 LEU A 613      56.780  25.420  44.980  1.00  0.00           C
ATOM    475 HD11 LEU A 613      56.400  24.390  45.040  1.00  0.00           H
ATOM    476 HD12 LEU A 613      57.820  25.440  45.370  1.00  0.00           H
ATOM    477 HD13 LEU A 613      56.780  25.810  43.940  1.00  0.00           H
ATOM    478  CD2 LEU A 613      55.660  26.120  47.230  1.00  0.00           C
ATOM    479 HD21 LEU A 613      55.380  25.040  47.290  1.00  0.00           H
ATOM    480 HD22 LEU A 613      54.920  26.850  47.610  1.00  0.00           H
ATOM    481 HD23 LEU A 613      56.670  26.380  47.610  1.00  0.00           H
ATOM    482  C   LEU A 613      55.450  30.470  45.210  1.00  0.00           C
ATOM    483  O   LEU A 613      55.770  31.080  46.190  1.00  0.00           O
ATOM    484  N   PHE A 614      55.540  30.920  43.930  1.00  0.00           N
ATOM    485  HN  PHE A 614      55.380  30.270  43.200  1.00  0.00           H
ATOM    486  CA  PHE A 614      55.820  32.290  43.550  1.00  0.00           C
ATOM    487  HA  PHE A 614      56.800  32.460  43.970  1.00  0.00           H
ATOM    488  CB  PHE A 614      55.930  32.450  41.990  1.00  0.00           C
ATOM    489  HB1 PHE A 614      54.990  32.070  41.530  1.00  0.00           H
ATOM    490  HB2 PHE A 614      56.790  31.890  41.560  1.00  0.00           H
ATOM    491  CG  PHE A 614      55.930  33.940  41.650  1.00  0.00           C
ATOM    492  CD1 PHE A 614      57.010  34.840  41.510  1.00  0.00           C
ATOM    493  HD1 PHE A 614      57.970  34.380  41.580  1.00  0.00           H
ATOM    494  CE1 PHE A 614      56.860  36.200  41.170  1.00  0.00           C
ATOM    495  HE1 PHE A 614      57.610  36.950  41.320  1.00  0.00           H
ATOM    496  CZ  PHE A 614      55.590  36.680  41.000  1.00  0.00           C
ATOM    497  HZ  PHE A 614      55.400  37.750  40.960  1.00  0.00           H
ATOM    498  CD2 PHE A 614      54.670  34.500  41.390  1.00  0.00           C
ATOM    499  HD2 PHE A 614      53.790  33.940  41.690  1.00  0.00           H
ATOM    500  CE2 PHE A 614      54.450  35.820  40.960  1.00  0.00           C
ATOM    501  HE2 PHE A 614      53.450  36.210  41.060  1.00  0.00           H
ATOM    502  C   PHE A 614      54.860  33.260  44.250  1.00  0.00           C
ATOM    503  O   PHE A 614      55.250  34.250  44.900  1.00  0.00           O
ATOM    504  N   LEU A 615      53.540  32.980  44.180  1.00  0.00           N
ATOM    505  HN  LEU A 615      53.250  32.130  43.750  1.00  0.00           H
ATOM    506  CA  LEU A 615      52.480  33.870  44.530  1.00  0.00           C
ATOM    507  HA  LEU A 615      52.630  34.880  44.170  1.00  0.00           H
ATOM    508  CB  LEU A 615      51.190  33.550  43.710  1.00  0.00           C
ATOM    509  HB1 LEU A 615      50.970  32.460  43.790  1.00  0.00           H
ATOM    510  HB2 LEU A 615      51.480  33.780  42.660  1.00  0.00           H
ATOM    511  CG  LEU A 615      49.950  34.390  44.070  1.00  0.00           C
ATOM    512  HG  LEU A 615      49.640  34.330  45.130  1.00  0.00           H
ATOM    513  CD1 LEU A 615      50.270  35.850  43.740  1.00  0.00           C
ATOM    514 HD11 LEU A 615      49.340  36.450  43.650  1.00  0.00           H
ATOM    515 HD12 LEU A 615      50.820  35.960  42.780  1.00  0.00           H
ATOM    516 HD13 LEU A 615      50.930  36.280  44.520  1.00  0.00           H
ATOM    517  CD2 LEU A 615      48.740  33.770  43.280  1.00  0.00           C
ATOM    518 HD21 LEU A 615      47.770  34.270  43.490  1.00  0.00           H
ATOM    519 HD22 LEU A 615      48.620  32.730  43.630  1.00  0.00           H
ATOM    520 HD23 LEU A 615      48.930  33.680  42.180  1.00  0.00           H
ATOM    521  C   LEU A 615      52.200  33.920  45.970  1.00  0.00           C
ATOM    522  O   LEU A 615      51.870  34.900  46.600  1.00  0.00           O
ATOM    523  N   TYR A 616      52.500  32.760  46.580  1.00  0.00           N
ATOM    524  HN  TYR A 616      52.890  32.060  45.990  1.00  0.00           H
ATOM    525  CA  TYR A 616      52.480  32.630  48.030  1.00  0.00           C
ATOM    526  HA  TYR A 616      51.560  33.140  48.280  1.00  0.00           H
ATOM    527  CB  TYR A 616      52.410  31.140  48.620  1.00  0.00           C
ATOM    528  HB1 TYR A 616      53.100  30.520  48.020  1.00  0.00           H
ATOM    529  HB2 TYR A 616      51.410  30.750  48.330  1.00  0.00           H
ATOM    530  CG  TYR A 616      52.550  31.000  50.110  1.00  0.00           C
ATOM    531  CD1 TYR A 616      53.810  30.570  50.540  1.00  0.00           C
ATOM    532  HD1 TYR A 616      54.680  30.400  49.900  1.00  0.00           H
ATOM    533  CE1 TYR A 616      54.080  30.400  51.930  1.00  0.00           C
ATOM    534  HE1 TYR A 616      55.050  30.120  52.310  1.00  0.00           H
ATOM    535  CZ  TYR A 616      53.020  30.500  52.880  1.00  0.00           C
ATOM    536  OH  TYR A 616      53.240  30.260  54.220  1.00  0.00           O
ATOM    537  HH  TYR A 616      52.370  30.090  54.590  1.00  0.00           H
ATOM    538  CD2 TYR A 616      51.420  30.850  50.990  1.00  0.00           C
ATOM    539  HD2 TYR A 616      50.400  30.810  50.640  1.00  0.00           H
ATOM    540  CE2 TYR A 616      51.700  30.680  52.400  1.00  0.00           C
ATOM    541  HE2 TYR A 616      50.870  30.760  53.080  1.00  0.00           H
ATOM    542  C   TYR A 616      53.530  33.400  48.690  1.00  0.00           C
ATOM    543  O   TYR A 616      53.260  34.160  49.630  1.00  0.00           O
ATOM    544  N   CYS A 617      54.740  33.390  48.220  1.00  0.00           N
ATOM    545  HN  CYS A 617      54.930  32.840  47.410  1.00  0.00           H
ATOM    546  CA  CYS A 617      55.810  34.300  48.620  1.00  0.00           C
ATOM    547  HA  CYS A 617      55.910  34.270  49.690  1.00  0.00           H
ATOM    548  CB  CYS A 617      57.160  33.820  48.100  1.00  0.00           C
ATOM    549  HB1 CYS A 617      58.060  34.380  48.420  1.00  0.00           H
ATOM    550  HB2 CYS A 617      57.310  33.730  47.000  1.00  0.00           H
ATOM    551  SG  CYS A 617      57.400  32.090  48.790  1.00  0.00           S
ATOM    552  HG1 CYS A 617      57.420  31.300  47.720  1.00  0.00           H
ATOM    553  C   CYS A 617      55.480  35.720  48.340  1.00  0.00           C
ATOM    554  O   CYS A 617      55.530  36.580  49.230  1.00  0.00           O
ATOM    555  N   ALA A 618      54.980  36.080  47.130  1.00  0.00           N
ATOM    556  HN  ALA A 618      54.950  35.490  46.320  1.00  0.00           H
ATOM    557  CA  ALA A 618      54.710  37.440  46.800  1.00  0.00           C
ATOM    558  HA  ALA A 618      55.620  37.970  46.980  1.00  0.00           H
ATOM    559  CB  ALA A 618      54.240  37.490  45.390  1.00  0.00           C
ATOM    560  HB1 ALA A 618      55.020  37.060  44.720  1.00  0.00           H
ATOM    561  HB2 ALA A 618      54.040  38.530  45.070  1.00  0.00           H
ATOM    562  HB3 ALA A 618      53.290  36.920  45.420  1.00  0.00           H
ATOM    563  C   ALA A 618      53.570  38.050  47.580  1.00  0.00           C
ATOM    564  O   ALA A 618      53.660  39.240  48.000  1.00  0.00           O
ATOM    565  N   CYS A 619      52.510  37.240  47.950  1.00  0.00           N
ATOM    566  HN  CYS A 619      52.450  36.290  47.640  1.00  0.00           H
ATOM    567  CA  CYS A 619      51.420  37.650  48.810  1.00  0.00           C
ATOM    568  HA  CYS A 619      51.210  38.700  48.610  1.00  0.00           H
ATOM    569  CB  CYS A 619      50.150  36.810  48.640  1.00  0.00           C
ATOM    570  HB1 CYS A 619      49.420  36.980  49.450  1.00  0.00           H
ATOM    571  HB2 CYS A 619      50.470  35.750  48.610  1.00  0.00           H
ATOM    572  SG  CYS A 619      49.430  37.190  47.010  1.00  0.00           S
ATOM    573  HG1 CYS A 619      50.160  36.200  46.520  1.00  0.00           H
ATOM    574  C   CYS A 619      51.740  37.750  50.280  1.00  0.00           C
ATOM    575  O   CYS A 619      51.300  38.620  51.040  1.00  0.00           O
ATOM    576  N   MET A 620      52.580  36.820  50.840  1.00  0.00           N
ATOM    577  HN  MET A 620      53.020  36.120  50.290  1.00  0.00           H
ATOM    578  CA  MET A 620      52.840  36.780  52.270  1.00  0.00           C
ATOM    579  HA  MET A 620      51.900  36.700  52.780  1.00  0.00           H
ATOM    580  CB  MET A 620      53.740  35.630  52.730  1.00  0.00           C
ATOM    581  HB1 MET A 620      54.160  35.830  53.730  1.00  0.00           H
ATOM    582  HB2 MET A 620      54.560  35.490  51.990  1.00  0.00           H
ATOM    583  CG  MET A 620      52.900  34.300  52.800  1.00  0.00           C
ATOM    584  HG1 MET A 620      53.570  33.420  52.720  1.00  0.00           H
ATOM    585  HG2 MET A 620      52.320  34.270  51.860  1.00  0.00           H
ATOM    586  SD  MET A 620      52.010  34.090  54.360  1.00  0.00           S
ATOM    587  CE  MET A 620      53.400  33.770  55.540  1.00  0.00           C
ATOM    588  HE1 MET A 620      54.140  34.610  55.560  1.00  0.00           H
ATOM    589  HE2 MET A 620      53.920  32.850  55.180  1.00  0.00           H
ATOM    590  HE3 MET A 620      52.930  33.640  56.530  1.00  0.00           H
ATOM    591  C   MET A 620      53.500  38.100  52.820  1.00  0.00           C
ATOM    592  O   MET A 620      53.200  38.500  53.930  1.00  0.00           O
ATOM    593  N   SER A 621      54.560  38.650  52.120  1.00  0.00           N
ATOM    594  HN  SER A 621      54.910  38.300  51.250  1.00  0.00           H
ATOM    595  CA  SER A 621      55.370  39.830  52.520  1.00  0.00           C
ATOM    596  HA  SER A 621      55.790  39.510  53.460  1.00  0.00           H
ATOM    597  CB  SER A 621      56.580  40.160  51.650  1.00  0.00           C
ATOM    598  HB1 SER A 621      57.280  40.850  52.170  1.00  0.00           H
ATOM    599  HB2 SER A 621      56.360  40.610  50.660  1.00  0.00           H
ATOM    600  OG  SER A 621      57.170  38.880  51.300  1.00  0.00           O
ATOM    601  HG1 SER A 621      57.060  38.760  50.350  1.00  0.00           H
ATOM    602  C   SER A 621      54.510  41.100  52.660  1.00  0.00           C
ATOM    603  O   SER A 621      54.610  41.820  53.730  1.00  0.00           O
ATOM    604  N   PRO A 622      53.700  41.560  51.730  1.00  0.00           N
ATOM    605  CD  PRO A 622      53.750  41.180  50.350  1.00  0.00           C
ATOM    606  HD1 PRO A 622      53.850  40.070  50.260  1.00  0.00           H
ATOM    607  HD2 PRO A 622      54.610  41.680  49.840  1.00  0.00           H
ATOM    608  CA  PRO A 622      52.800  42.680  51.930  1.00  0.00           C
ATOM    609  HA  PRO A 622      53.390  43.570  52.140  1.00  0.00           H
ATOM    610  CB  PRO A 622      52.280  43.060  50.520  1.00  0.00           C
ATOM    611  HB1 PRO A 622      53.030  43.770  50.110  1.00  0.00           H
ATOM    612  HB2 PRO A 622      51.280  43.540  50.470  1.00  0.00           H
ATOM    613  CG  PRO A 622      52.460  41.760  49.710  1.00  0.00           C
ATOM    614  HG1 PRO A 622      51.580  41.100  49.840  1.00  0.00           H
ATOM    615  HG2 PRO A 622      52.510  42.010  48.630  1.00  0.00           H
ATOM    616  C   PRO A 622      51.660  42.280  52.960  1.00  0.00           C
ATOM    617  O   PRO A 622      51.310  43.190  53.700  1.00  0.00           O
ATOM    618  N   VAL A 623      51.110  41.110  52.920  1.00  0.00           N
ATOM    619  HN  VAL A 623      51.400  40.410  52.260  1.00  0.00           H
ATOM    620  CA  VAL A 623      50.020  40.760  53.900  1.00  0.00           C
ATOM    621  HA  VAL A 623      49.270  41.530  53.820  1.00  0.00           H
ATOM    622  CB  VAL A 623      49.290  39.350  53.700  1.00  0.00           C
ATOM    623  HB  VAL A 623      49.990  38.520  53.460  1.00  0.00           H
ATOM    624  CG1 VAL A 623      48.480  38.960  54.890  1.00  0.00           C
ATOM    625 HG11 VAL A 623      47.900  39.830  55.290  1.00  0.00           H
ATOM    626 HG12 VAL A 623      49.140  38.730  55.750  1.00  0.00           H
ATOM    627 HG13 VAL A 623      47.770  38.110  54.740  1.00  0.00           H
ATOM    628  CG2 VAL A 623      48.330  39.450  52.470  1.00  0.00           C
ATOM    629 HG21 VAL A 623      47.540  40.220  52.650  1.00  0.00           H
ATOM    630 HG22 VAL A 623      47.850  38.480  52.230  1.00  0.00           H
ATOM    631 HG23 VAL A 623      48.920  39.860  51.630  1.00  0.00           H
ATOM    632  C   VAL A 623      50.560  40.850  55.360  1.00  0.00           C
ATOM    633  O   VAL A 623      49.840  41.310  56.180  1.00  0.00           O
ATOM    634  N   ILE A 624      51.830  40.440  55.580  1.00  0.00           N
ATOM    635  HN  ILE A 624      52.350  39.790  55.030  1.00  0.00           H
ATOM    636  CA  ILE A 624      52.510  40.650  56.840  1.00  0.00           C
ATOM    637  HA  ILE A 624      51.750  40.360  57.540  1.00  0.00           H
ATOM    638  CB  ILE A 624      53.690  39.710  56.970  1.00  0.00           C
ATOM    639  HB  ILE A 624      54.300  39.730  56.040  1.00  0.00           H
ATOM    640  CG2 ILE A 624      54.590  40.080  58.170  1.00  0.00           C
ATOM    641 HG21 ILE A 624      55.280  39.210  58.280  1.00  0.00           H
ATOM    642 HG22 ILE A 624      54.050  40.250  59.130  1.00  0.00           H
ATOM    643 HG23 ILE A 624      55.190  40.950  57.830  1.00  0.00           H
ATOM    644  CG1 ILE A 624      53.220  38.240  57.130  1.00  0.00           C
ATOM    645 HG11 ILE A 624      52.340  38.050  56.460  1.00  0.00           H
ATOM    646 HG12 ILE A 624      52.690  37.970  58.070  1.00  0.00           H
ATOM    647  CD  ILE A 624      54.310  37.250  56.910  1.00  0.00           C
ATOM    648  HD1 ILE A 624      53.880  36.220  56.820  1.00  0.00           H
ATOM    649  HD2 ILE A 624      55.130  37.280  57.660  1.00  0.00           H
ATOM    650  HD3 ILE A 624      54.830  37.510  55.960  1.00  0.00           H
ATOM    651  C   ILE A 624      52.890  42.160  57.150  1.00  0.00           C
ATOM    652  O   ILE A 624      52.600  42.650  58.250  1.00  0.00           O
ATOM    653  N   THR A 625      53.440  42.870  56.150  1.00  0.00           N
ATOM    654  HN  THR A 625      53.770  42.410  55.330  1.00  0.00           H
ATOM    655  CA  THR A 625      53.900  44.220  56.390  1.00  0.00           C
ATOM    656  HA  THR A 625      54.580  44.190  57.230  1.00  0.00           H
ATOM    657  CB  THR A 625      54.580  44.910  55.190  1.00  0.00           C
ATOM    658  HB  THR A 625      53.980  44.710  54.270  1.00  0.00           H
ATOM    659  OG1 THR A 625      55.860  44.250  55.000  1.00  0.00           O
ATOM    660  HG1 THR A 625      55.580  43.390  54.690  1.00  0.00           H
ATOM    661  CG2 THR A 625      54.730  46.410  55.320  1.00  0.00           C
ATOM    662 HG21 THR A 625      55.230  46.580  56.290  1.00  0.00           H
ATOM    663 HG22 THR A 625      53.740  46.910  55.410  1.00  0.00           H
ATOM    664 HG23 THR A 625      55.240  46.810  54.420  1.00  0.00           H
ATOM    665  C   THR A 625      52.770  45.180  56.840  1.00  0.00           C
ATOM    666  O   THR A 625      52.950  45.970  57.730  1.00  0.00           O
ATOM    667  N   PHE A 626      51.630  45.010  56.170  1.00  0.00           N
ATOM    668  HN  PHE A 626      51.570  44.480  55.330  1.00  0.00           H
ATOM    669  CA  PHE A 626      50.430  45.780  56.400  1.00  0.00           C
ATOM    670  HA  PHE A 626      50.720  46.790  56.650  1.00  0.00           H
ATOM    671  CB  PHE A 626      49.640  45.790  55.080  1.00  0.00           C
ATOM    672  HB1 PHE A 626      48.560  45.870  55.330  1.00  0.00           H
ATOM    673  HB2 PHE A 626      49.690  44.760  54.680  1.00  0.00           H
ATOM    674  CG  PHE A 626      50.080  46.810  54.050  1.00  0.00           C
ATOM    675  CD1 PHE A 626      49.290  47.940  53.780  1.00  0.00           C
ATOM    676  HD1 PHE A 626      48.310  47.950  54.230  1.00  0.00           H
ATOM    677  CE1 PHE A 626      49.600  48.840  52.800  1.00  0.00           C
ATOM    678  HE1 PHE A 626      48.920  49.660  52.630  1.00  0.00           H
ATOM    679  CZ  PHE A 626      50.860  48.730  52.250  1.00  0.00           C
ATOM    680  HZ  PHE A 626      51.190  49.530  51.600  1.00  0.00           H
ATOM    681  CD2 PHE A 626      51.330  46.640  53.490  1.00  0.00           C
ATOM    682  HD2 PHE A 626      51.900  45.730  53.610  1.00  0.00           H
ATOM    683  CE2 PHE A 626      51.690  47.620  52.530  1.00  0.00           C
ATOM    684  HE2 PHE A 626      52.630  47.530  52.000  1.00  0.00           H
ATOM    685  C   PHE A 626      49.610  45.380  57.610  1.00  0.00           C
ATOM    686  O   PHE A 626      49.020  46.260  58.270  1.00  0.00           O
ATOM    687  N   GLY A 627      49.680  44.090  58.000  1.00  0.00           N
ATOM    688  HN  GLY A 627      50.140  43.410  57.430  1.00  0.00           H
ATOM    689  CA  GLY A 627      49.280  43.630  59.280  1.00  0.00           C
ATOM    690  HA1 GLY A 627      49.460  42.580  59.490  1.00  0.00           H
ATOM    691  HA2 GLY A 627      48.230  43.820  59.490  1.00  0.00           H
ATOM    692  C   GLY A 627      50.110  44.220  60.380  1.00  0.00           C
ATOM    693  O   GLY A 627      49.660  44.760  61.410  1.00  0.00           O
ATOM    694  N   GLY A 628      51.450  44.380  60.090  1.00  0.00           N
ATOM    695  HN  GLY A 628      51.800  44.070  59.220  1.00  0.00           H
ATOM    696  CA  GLY A 628      52.370  45.090  60.990  1.00  0.00           C
ATOM    697  HA1 GLY A 628      53.340  45.110  60.500  1.00  0.00           H
ATOM    698  HA2 GLY A 628      52.370  44.440  61.860  1.00  0.00           H
ATOM    699  C   GLY A 628      52.000  46.550  61.280  1.00  0.00           C
ATOM    700  O   GLY A 628      51.890  46.970  62.390  1.00  0.00           O
ATOM    701  N   LEU A 629      51.750  47.330  60.220  1.00  0.00           N
ATOM    702  HN  LEU A 629      51.950  46.980  59.310  1.00  0.00           H
ATOM    703  CA  LEU A 629      51.260  48.720  60.260  1.00  0.00           C
ATOM    704  HA  LEU A 629      52.040  49.240  60.800  1.00  0.00           H
ATOM    705  CB  LEU A 629      51.530  49.550  59.010  1.00  0.00           C
ATOM    706  HB1 LEU A 629      51.100  50.560  59.130  1.00  0.00           H
ATOM    707  HB2 LEU A 629      50.980  48.900  58.280  1.00  0.00           H
ATOM    708  CG  LEU A 629      53.070  49.640  58.580  1.00  0.00           C
ATOM    709  HG  LEU A 629      53.630  48.830  59.100  1.00  0.00           H
ATOM    710  CD1 LEU A 629      53.110  49.420  57.030  1.00  0.00           C
ATOM    711 HD11 LEU A 629      54.130  49.400  56.600  1.00  0.00           H
ATOM    712 HD12 LEU A 629      52.670  50.260  56.440  1.00  0.00           H
ATOM    713 HD13 LEU A 629      52.540  48.520  56.720  1.00  0.00           H
ATOM    714  CD2 LEU A 629      53.770  50.980  58.980  1.00  0.00           C
ATOM    715 HD21 LEU A 629      54.710  51.120  58.420  1.00  0.00           H
ATOM    716 HD22 LEU A 629      53.860  51.130  60.080  1.00  0.00           H
ATOM    717 HD23 LEU A 629      53.150  51.740  58.450  1.00  0.00           H
ATOM    718  C   LEU A 629      49.930  48.970  60.870  1.00  0.00           C
ATOM    719  O   LEU A 629      49.730  50.000  61.550  1.00  0.00           O
ATOM    720  N   LEU A 630      48.900  48.120  60.600  1.00  0.00           N
ATOM    721  HN  LEU A 630      49.020  47.330  60.000  1.00  0.00           H
ATOM    722  CA  LEU A 630      47.580  48.250  61.240  1.00  0.00           C
ATOM    723  HA  LEU A 630      47.330  49.290  61.190  1.00  0.00           H
ATOM    724  CB  LEU A 630      46.510  47.380  60.550  1.00  0.00           C
ATOM    725  HB1 LEU A 630      46.700  46.300  60.720  1.00  0.00           H
ATOM    726  HB2 LEU A 630      46.580  47.650  59.470  1.00  0.00           H
ATOM    727  CG  LEU A 630      45.070  47.740  61.000  1.00  0.00           C
ATOM    728  HG  LEU A 630      44.870  47.380  62.040  1.00  0.00           H
ATOM    729  CD1 LEU A 630      44.700  49.210  60.890  1.00  0.00           C
ATOM    730 HD11 LEU A 630      43.610  49.350  61.060  1.00  0.00           H
ATOM    731 HD12 LEU A 630      44.880  49.630  59.870  1.00  0.00           H
ATOM    732 HD13 LEU A 630      45.260  49.770  61.670  1.00  0.00           H
ATOM    733  CD2 LEU A 630      44.100  46.960  60.110  1.00  0.00           C
ATOM    734 HD21 LEU A 630      43.100  47.210  60.520  1.00  0.00           H
ATOM    735 HD22 LEU A 630      44.300  45.870  60.070  1.00  0.00           H
ATOM    736 HD23 LEU A 630      44.180  47.300  59.050  1.00  0.00           H
ATOM    737  C   LEU A 630      47.640  48.030  62.770  1.00  0.00           C
ATOM    738  O   LEU A 630      47.000  48.630  63.600  1.00  0.00           O
ATOM    739  N   GLY A 631      48.560  47.110  63.200  1.00  0.00           N
ATOM    740  HN  GLY A 631      48.980  46.440  62.600  1.00  0.00           H
ATOM    741  CA  GLY A 631      49.060  46.940  64.500  1.00  0.00           C
ATOM    742  HA1 GLY A 631      49.910  46.290  64.440  1.00  0.00           H
ATOM    743  HA2 GLY A 631      48.240  46.560  65.090  1.00  0.00           H
ATOM    744  C   GLY A 631      49.550  48.220  65.240  1.00  0.00           C
ATOM    745  O   GLY A 631      49.090  48.460  66.360  1.00  0.00           O
ATOM    746  N   GLU A 632      50.500  49.030  64.720  1.00  0.00           N
ATOM    747  HN  GLU A 632      50.800  48.940  63.770  1.00  0.00           H
ATOM    748  CA  GLU A 632      50.800  50.340  65.420  1.00  0.00           C
ATOM    749  HA  GLU A 632      50.970  50.170  66.480  1.00  0.00           H
ATOM    750  CB  GLU A 632      52.060  50.930  64.790  1.00  0.00           C
ATOM    751  HB1 GLU A 632      52.120  52.010  65.050  1.00  0.00           H
ATOM    752  HB2 GLU A 632      51.960  50.880  63.680  1.00  0.00           H
ATOM    753  CG  GLU A 632      53.280  50.100  65.260  1.00  0.00           C
ATOM    754  HG1 GLU A 632      54.160  50.470  64.680  1.00  0.00           H
ATOM    755  HG2 GLU A 632      53.230  49.000  65.140  1.00  0.00           H
ATOM    756  CD  GLU A 632      53.540  50.290  66.740  1.00  0.00           C
ATOM    757  OE1 GLU A 632      53.550  51.430  67.200  1.00  0.00           O
ATOM    758  OE2 GLU A 632      53.760  49.260  67.560  1.00  0.00           O
ATOM    759  C   GLU A 632      49.690  51.360  65.430  1.00  0.00           C
ATOM    760  O   GLU A 632      49.610  52.160  66.360  1.00  0.00           O
ATOM    761  N   ALA A 633      48.920  51.340  64.330  1.00  0.00           N
ATOM    762  HN  ALA A 633      49.220  50.880  63.500  1.00  0.00           H
ATOM    763  CA  ALA A 633      47.780  52.240  64.110  1.00  0.00           C
ATOM    764  HA  ALA A 633      48.100  53.250  64.290  1.00  0.00           H
ATOM    765  CB  ALA A 633      47.190  52.140  62.660  1.00  0.00           C
ATOM    766  HB1 ALA A 633      46.310  52.820  62.660  1.00  0.00           H
ATOM    767  HB2 ALA A 633      46.940  51.090  62.430  1.00  0.00           H
ATOM    768  HB3 ALA A 633      47.900  52.520  61.890  1.00  0.00           H
ATOM    769  C   ALA A 633      46.770  52.020  65.170  1.00  0.00           C
ATOM    770  O   ALA A 633      46.200  53.020  65.620  1.00  0.00           O
ATOM    771  N   THR A 634      46.650  50.760  65.610  1.00  0.00           N
ATOM    772  HN  THR A 634      47.210  50.050  65.200  1.00  0.00           H
ATOM    773  CA  THR A 634      45.600  50.390  66.570  1.00  0.00           C
ATOM    774  HA  THR A 634      44.890  51.210  66.570  1.00  0.00           H
ATOM    775  CB  THR A 634      44.740  49.210  66.200  1.00  0.00           C
ATOM    776  HB  THR A 634      43.930  49.000  66.910  1.00  0.00           H
ATOM    777  OG1 THR A 634      45.600  48.120  66.060  1.00  0.00           O
ATOM    778  HG1 THR A 634      46.060  48.150  65.220  1.00  0.00           H
ATOM    779  CG2 THR A 634      43.990  49.230  64.870  1.00  0.00           C
ATOM    780 HG21 THR A 634      43.380  48.300  64.810  1.00  0.00           H
ATOM    781 HG22 THR A 634      44.700  49.300  64.020  1.00  0.00           H
ATOM    782 HG23 THR A 634      43.310  50.110  64.900  1.00  0.00           H
ATOM    783  C   THR A 634      46.140  50.120  68.000  1.00  0.00           C
ATOM    784  O   THR A 634      45.380  49.780  68.910  1.00  0.00           O
ATOM    785  N   GLU A 635      47.480  50.310  68.100  1.00  0.00           N
ATOM    786  HN  GLU A 635      48.030  50.390  67.280  1.00  0.00           H
ATOM    787  CA  GLU A 635      48.350  50.130  69.220  1.00  0.00           C
ATOM    788  HA  GLU A 635      49.330  50.380  68.860  1.00  0.00           H
ATOM    789  CB  GLU A 635      47.940  51.160  70.350  1.00  0.00           C
ATOM    790  HB1 GLU A 635      48.670  51.000  71.180  1.00  0.00           H
ATOM    791  HB2 GLU A 635      46.940  50.900  70.760  1.00  0.00           H
ATOM    792  CG  GLU A 635      48.150  52.610  70.060  1.00  0.00           C
ATOM    793  HG1 GLU A 635      47.380  52.810  69.280  1.00  0.00           H
ATOM    794  HG2 GLU A 635      49.200  52.670  69.680  1.00  0.00           H
ATOM    795  CD  GLU A 635      47.860  53.660  71.130  1.00  0.00           C
ATOM    796  OE1 GLU A 635      48.530  53.990  72.120  1.00  0.00           O
ATOM    797  OE2 GLU A 635      46.800  54.390  70.880  1.00  0.00           O
ATOM    798  C   GLU A 635      48.190  48.650  69.800  1.00  0.00           C
ATOM    799  O   GLU A 635      47.820  48.490  70.970  1.00  0.00           O
ATOM    800  N   GLY A 636      48.460  47.710  68.950  1.00  0.00           N
ATOM    801  HN  GLY A 636      48.690  47.990  68.020  1.00  0.00           H
ATOM    802  CA  GLY A 636      48.800  46.370  69.350  1.00  0.00           C
ATOM    803  HA1 GLY A 636      49.260  46.440  70.330  1.00  0.00           H
ATOM    804  HA2 GLY A 636      49.470  45.860  68.670  1.00  0.00           H
ATOM    805  C   GLY A 636      47.590  45.550  69.380  1.00  0.00           C
ATOM    806  O   GLY A 636      47.530  44.440  69.960  1.00  0.00           O
ATOM    807  N   ARG A 637      46.470  46.040  68.830  1.00  0.00           N
ATOM    808  HN  ARG A 637      46.520  46.940  68.420  1.00  0.00           H
ATOM    809  CA  ARG A 637      45.160  45.400  68.760  1.00  0.00           C
ATOM    810  HA  ARG A 637      44.870  44.860  69.660  1.00  0.00           H
ATOM    811  CB  ARG A 637      44.050  46.550  68.700  1.00  0.00           C
ATOM    812  HB1 ARG A 637      44.210  47.070  67.740  1.00  0.00           H
ATOM    813  HB2 ARG A 637      44.170  47.260  69.530  1.00  0.00           H
ATOM    814  CG  ARG A 637      42.540  45.970  68.510  1.00  0.00           C
ATOM    815  HG1 ARG A 637      42.470  45.260  67.660  1.00  0.00           H
ATOM    816  HG2 ARG A 637      41.730  46.720  68.400  1.00  0.00           H
ATOM    817  CD  ARG A 637      42.100  45.040  69.580  1.00  0.00           C
ATOM    818  HD1 ARG A 637      42.750  44.170  69.810  1.00  0.00           H
ATOM    819  HD2 ARG A 637      41.170  44.530  69.270  1.00  0.00           H
ATOM    820  NE  ARG A 637      41.710  45.890  70.800  1.00  0.00           N
ATOM    821  HE  ARG A 637      42.120  46.800  70.850  1.00  0.00           H
ATOM    822  CZ  ARG A 637      41.250  45.330  71.940  1.00  0.00           C
ATOM    823  NH1 ARG A 637      41.140  46.000  73.100  1.00  0.00           N
ATOM    824 HH11 ARG A 637      41.540  46.910  73.180  1.00  0.00           H
ATOM    825 HH12 ARG A 637      41.020  45.440  73.920  1.00  0.00           H
ATOM    826  NH2 ARG A 637      40.820  44.070  72.010  1.00  0.00           N
ATOM    827 HH21 ARG A 637      40.530  43.530  71.230  1.00  0.00           H
ATOM    828 HH22 ARG A 637      40.070  44.070  72.660  1.00  0.00           H
ATOM    829  C   ARG A 637      45.060  44.330  67.700  1.00  0.00           C
ATOM    830  O   ARG A 637      44.330  43.360  67.780  1.00  0.00           O
ATOM    831  N   ILE A 638      45.870  44.470  66.600  1.00  0.00           N
ATOM    832  HN  ILE A 638      46.270  45.380  66.590  1.00  0.00           H
ATOM    833  CA  ILE A 638      45.990  43.560  65.540  1.00  0.00           C
ATOM    834  HA  ILE A 638      45.540  42.600  65.760  1.00  0.00           H
ATOM    835  CB  ILE A 638      45.490  44.200  64.250  1.00  0.00           C
ATOM    836  HB  ILE A 638      45.820  45.250  64.230  1.00  0.00           H
ATOM    837  CG2 ILE A 638      45.960  43.440  63.040  1.00  0.00           C
ATOM    838 HG21 ILE A 638      45.560  42.410  63.020  1.00  0.00           H
ATOM    839 HG22 ILE A 638      47.070  43.430  62.940  1.00  0.00           H
ATOM    840 HG23 ILE A 638      45.590  43.920  62.110  1.00  0.00           H
ATOM    841  CG1 ILE A 638      43.960  44.150  64.290  1.00  0.00           C
ATOM    842 HG11 ILE A 638      43.530  44.500  65.260  1.00  0.00           H
ATOM    843 HG12 ILE A 638      43.640  43.090  64.220  1.00  0.00           H
ATOM    844  CD  ILE A 638      43.280  45.030  63.270  1.00  0.00           C
ATOM    845  HD1 ILE A 638      43.230  44.560  62.260  1.00  0.00           H
ATOM    846  HD2 ILE A 638      43.690  46.040  63.050  1.00  0.00           H
ATOM    847  HD3 ILE A 638      42.220  45.230  63.520  1.00  0.00           H
ATOM    848  C   ILE A 638      47.460  43.300  65.400  1.00  0.00           C
ATOM    849  O   ILE A 638      48.270  44.180  65.620  1.00  0.00           O
ATOM    850  N   SER A 639      47.820  42.030  65.070  1.00  0.00           N
ATOM    851  HN  SER A 639      47.030  41.440  64.920  1.00  0.00           H
ATOM    852  CA  SER A 639      49.200  41.580  65.050  1.00  0.00           C
ATOM    853  HA  SER A 639      49.930  42.290  65.430  1.00  0.00           H
ATOM    854  CB  SER A 639      49.300  40.210  65.860  1.00  0.00           C
ATOM    855  HB1 SER A 639      49.190  40.330  66.970  1.00  0.00           H
ATOM    856  HB2 SER A 639      50.340  39.870  65.720  1.00  0.00           H
ATOM    857  OG  SER A 639      48.330  39.220  65.430  1.00  0.00           O
ATOM    858  HG1 SER A 639      47.450  39.590  65.540  1.00  0.00           H
ATOM    859  C   SER A 639      49.820  41.190  63.750  1.00  0.00           C
ATOM    860  O   SER A 639      51.010  41.440  63.520  1.00  0.00           O
ATOM    861  N   ALA A 640      49.010  40.590  62.940  1.00  0.00           N
ATOM    862  HN  ALA A 640      48.130  40.430  63.380  1.00  0.00           H
ATOM    863  CA  ALA A 640      49.200  40.040  61.610  1.00  0.00           C
ATOM    864  HA  ALA A 640      48.550  40.640  60.990  1.00  0.00           H
ATOM    865  CB  ALA A 640      50.550  40.110  60.930  1.00  0.00           C
ATOM    866  HB1 ALA A 640      50.480  39.790  59.860  1.00  0.00           H
ATOM    867  HB2 ALA A 640      51.380  39.530  61.400  1.00  0.00           H
ATOM    868  HB3 ALA A 640      50.870  41.170  60.900  1.00  0.00           H
ATOM    869  C   ALA A 640      48.650  38.600  61.560  1.00  0.00           C
ATOM    870  O   ALA A 640      48.370  38.070  60.500  1.00  0.00           O
ATOM    871  N   ILE A 641      48.250  38.030  62.750  1.00  0.00           N
ATOM    872  HN  ILE A 641      48.330  38.540  63.600  1.00  0.00           H
ATOM    873  CA  ILE A 641      47.550  36.750  62.650  1.00  0.00           C
ATOM    874  HA  ILE A 641      47.990  36.180  61.840  1.00  0.00           H
ATOM    875  CB  ILE A 641      47.570  35.960  63.950  1.00  0.00           C
ATOM    876  HB  ILE A 641      47.110  36.560  64.770  1.00  0.00           H
ATOM    877  CG2 ILE A 641      46.660  34.750  64.130  1.00  0.00           C
ATOM    878 HG21 ILE A 641      46.920  33.920  63.440  1.00  0.00           H
ATOM    879 HG22 ILE A 641      45.590  34.920  63.930  1.00  0.00           H
ATOM    880 HG23 ILE A 641      46.730  34.460  65.200  1.00  0.00           H
ATOM    881  CG1 ILE A 641      48.980  35.530  64.270  1.00  0.00           C
ATOM    882 HG11 ILE A 641      48.910  34.930  65.200  1.00  0.00           H
ATOM    883 HG12 ILE A 641      49.770  36.300  64.410  1.00  0.00           H
ATOM    884  CD  ILE A 641      49.640  34.570  63.260  1.00  0.00           C
ATOM    885  HD1 ILE A 641      49.060  33.620  63.150  1.00  0.00           H
ATOM    886  HD2 ILE A 641      50.670  34.260  63.550  1.00  0.00           H
ATOM    887  HD3 ILE A 641      49.660  35.000  62.240  1.00  0.00           H
ATOM    888  C   ILE A 641      46.100  36.920  62.040  1.00  0.00           C
ATOM    889  O   ILE A 641      45.620  36.140  61.170  1.00  0.00           O
ATOM    890  N   GLU A 642      45.400  38.020  62.420  1.00  0.00           N
ATOM    891  HN  GLU A 642      45.670  38.560  63.210  1.00  0.00           H
ATOM    892  CA  GLU A 642      44.080  38.370  62.000  1.00  0.00           C
ATOM    893  HA  GLU A 642      43.460  37.500  62.120  1.00  0.00           H
ATOM    894  CB  GLU A 642      43.570  39.640  62.720  1.00  0.00           C
ATOM    895  HB1 GLU A 642      42.480  39.700  62.490  1.00  0.00           H
ATOM    896  HB2 GLU A 642      43.970  40.580  62.290  1.00  0.00           H
ATOM    897  CG  GLU A 642      43.560  39.730  64.290  1.00  0.00           C
ATOM    898  HG1 GLU A 642      42.990  38.850  64.680  1.00  0.00           H
ATOM    899  HG2 GLU A 642      42.950  40.620  64.550  1.00  0.00           H
ATOM    900  CD  GLU A 642      44.950  39.690  64.860  1.00  0.00           C
ATOM    901  OE1 GLU A 642      45.980  40.080  64.270  1.00  0.00           O
ATOM    902  OE2 GLU A 642      45.000  39.330  66.080  1.00  0.00           O
ATOM    903  C   GLU A 642      44.030  38.820  60.600  1.00  0.00           C
ATOM    904  O   GLU A 642      43.010  38.550  59.880  1.00  0.00           O
ATOM    905  N   SER A 643      45.120  39.320  60.080  1.00  0.00           N
ATOM    906  HN  SER A 643      45.770  39.480  60.820  1.00  0.00           H
ATOM    907  CA  SER A 643      45.440  39.520  58.680  1.00  0.00           C
ATOM    908  HA  SER A 643      44.660  40.050  58.160  1.00  0.00           H
ATOM    909  CB  SER A 643      46.740  40.340  58.560  1.00  0.00           C
ATOM    910  HB1 SER A 643      46.940  40.330  57.460  1.00  0.00           H
ATOM    911  HB2 SER A 643      47.610  39.890  59.090  1.00  0.00           H
ATOM    912  OG  SER A 643      46.520  41.650  58.940  1.00  0.00           O
ATOM    913  HG1 SER A 643      46.480  42.120  58.100  1.00  0.00           H
ATOM    914  C   SER A 643      45.620  38.240  57.860  1.00  0.00           C
ATOM    915  O   SER A 643      45.140  38.160  56.730  1.00  0.00           O
ATOM    916  N   LEU A 644      46.270  37.160  58.330  1.00  0.00           N
ATOM    917  HN  LEU A 644      46.890  37.230  59.110  1.00  0.00           H
ATOM    918  CA  LEU A 644      46.270  35.920  57.590  1.00  0.00           C
ATOM    919  HA  LEU A 644      46.620  36.130  56.600  1.00  0.00           H
ATOM    920  CB  LEU A 644      47.310  34.940  58.310  1.00  0.00           C
ATOM    921  HB1 LEU A 644      47.240  33.900  57.910  1.00  0.00           H
ATOM    922  HB2 LEU A 644      47.080  34.760  59.390  1.00  0.00           H
ATOM    923  CG  LEU A 644      48.770  35.420  58.230  1.00  0.00           C
ATOM    924  HG  LEU A 644      48.800  36.490  58.530  1.00  0.00           H
ATOM    925  CD1 LEU A 644      49.680  34.590  59.130  1.00  0.00           C
ATOM    926 HD11 LEU A 644      49.770  33.530  58.820  1.00  0.00           H
ATOM    927 HD12 LEU A 644      49.430  34.640  60.210  1.00  0.00           H
ATOM    928 HD13 LEU A 644      50.730  34.930  59.040  1.00  0.00           H
ATOM    929  CD2 LEU A 644      49.280  35.400  56.810  1.00  0.00           C
ATOM    930 HD21 LEU A 644      49.080  34.360  56.500  1.00  0.00           H
ATOM    931 HD22 LEU A 644      50.310  35.820  56.700  1.00  0.00           H
ATOM    932 HD23 LEU A 644      48.720  36.130  56.180  1.00  0.00           H
ATOM    933  C   LEU A 644      44.920  35.200  57.550  1.00  0.00           C
ATOM    934  O   LEU A 644      44.580  34.560  56.530  1.00  0.00           O
ATOM    935  N   PHE A 645      44.210  35.100  58.710  1.00  0.00           N
ATOM    936  HN  PHE A 645      44.610  35.480  59.540  1.00  0.00           H
ATOM    937  CA  PHE A 645      42.880  34.580  58.760  1.00  0.00           C
ATOM    938  HA  PHE A 645      42.920  33.570  58.380  1.00  0.00           H
ATOM    939  CB  PHE A 645      42.420  34.520  60.290  1.00  0.00           C
ATOM    940  HB1 PHE A 645      41.320  34.540  60.490  1.00  0.00           H
ATOM    941  HB2 PHE A 645      42.720  35.420  60.870  1.00  0.00           H
ATOM    942  CG  PHE A 645      42.810  33.280  60.990  1.00  0.00           C
ATOM    943  CD1 PHE A 645      43.520  33.430  62.220  1.00  0.00           C
ATOM    944  HD1 PHE A 645      43.880  34.390  62.560  1.00  0.00           H
ATOM    945  CE1 PHE A 645      43.870  32.290  62.960  1.00  0.00           C
ATOM    946  HE1 PHE A 645      44.350  32.510  63.910  1.00  0.00           H
ATOM    947  CZ  PHE A 645      43.350  31.010  62.660  1.00  0.00           C
ATOM    948  HZ  PHE A 645      43.470  30.240  63.400  1.00  0.00           H
ATOM    949  CD2 PHE A 645      42.470  32.000  60.620  1.00  0.00           C
ATOM    950  HD2 PHE A 645      41.900  31.760  59.730  1.00  0.00           H
ATOM    951  CE2 PHE A 645      42.660  30.850  61.440  1.00  0.00           C
ATOM    952  HE2 PHE A 645      42.220  29.880  61.260  1.00  0.00           H
ATOM    953  C   PHE A 645      41.840  35.230  57.900  1.00  0.00           C
ATOM    954  O   PHE A 645      41.080  34.550  57.240  1.00  0.00           O
ATOM    955  N   GLY A 646      41.870  36.580  57.810  1.00  0.00           N
ATOM    956  HN  GLY A 646      42.580  37.070  58.300  1.00  0.00           H
ATOM    957  CA  GLY A 646      40.950  37.490  57.070  1.00  0.00           C
ATOM    958  HA1 GLY A 646      41.030  38.490  57.470  1.00  0.00           H
ATOM    959  HA2 GLY A 646      39.940  37.090  57.140  1.00  0.00           H
ATOM    960  C   GLY A 646      41.310  37.480  55.620  1.00  0.00           C
ATOM    961  O   GLY A 646      40.410  37.600  54.810  1.00  0.00           O
ATOM    962  N   ALA A 647      42.580  37.420  55.240  1.00  0.00           N
ATOM    963  HN  ALA A 647      43.320  37.470  55.920  1.00  0.00           H
ATOM    964  CA  ALA A 647      42.940  37.220  53.840  1.00  0.00           C
ATOM    965  HA  ALA A 647      42.640  38.050  53.220  1.00  0.00           H
ATOM    966  CB  ALA A 647      44.500  37.250  53.850  1.00  0.00           C
ATOM    967  HB1 ALA A 647      44.940  38.150  54.320  1.00  0.00           H
ATOM    968  HB2 ALA A 647      44.840  37.220  52.790  1.00  0.00           H
ATOM    969  HB3 ALA A 647      44.830  36.340  54.380  1.00  0.00           H
ATOM    970  C   ALA A 647      42.480  36.010  53.100  1.00  0.00           C
ATOM    971  O   ALA A 647      41.960  36.100  51.990  1.00  0.00           O
ATOM    972  N   SER A 648      42.590  34.890  53.840  1.00  0.00           N
ATOM    973  HN  SER A 648      42.970  34.980  54.760  1.00  0.00           H
ATOM    974  CA  SER A 648      42.240  33.540  53.430  1.00  0.00           C
ATOM    975  HA  SER A 648      42.440  33.400  52.370  1.00  0.00           H
ATOM    976  CB  SER A 648      43.130  32.480  54.200  1.00  0.00           C
ATOM    977  HB1 SER A 648      44.200  32.620  53.910  1.00  0.00           H
ATOM    978  HB2 SER A 648      42.630  31.520  53.910  1.00  0.00           H
ATOM    979  OG  SER A 648      42.900  32.640  55.590  1.00  0.00           O
ATOM    980  HG1 SER A 648      43.490  33.260  56.030  1.00  0.00           H
ATOM    981  C   SER A 648      40.780  33.170  53.510  1.00  0.00           C
ATOM    982  O   SER A 648      40.280  32.540  52.580  1.00  0.00           O
ATOM    983  N   LEU A 649      40.040  33.540  54.530  1.00  0.00           N
ATOM    984  HN  LEU A 649      40.540  34.030  55.250  1.00  0.00           H
ATOM    985  CA  LEU A 649      38.520  33.480  54.600  1.00  0.00           C
ATOM    986  HA  LEU A 649      38.210  32.440  54.630  1.00  0.00           H
ATOM    987  CB  LEU A 649      38.130  34.210  55.960  1.00  0.00           C
ATOM    988  HB1 LEU A 649      38.740  35.130  55.930  1.00  0.00           H
ATOM    989  HB2 LEU A 649      38.500  33.550  56.780  1.00  0.00           H
ATOM    990  CG  LEU A 649      36.580  34.490  56.050  1.00  0.00           C
ATOM    991  HG  LEU A 649      36.010  34.080  55.200  1.00  0.00           H
ATOM    992  CD1 LEU A 649      35.970  33.900  57.320  1.00  0.00           C
ATOM    993 HD11 LEU A 649      36.460  34.500  58.110  1.00  0.00           H
ATOM    994 HD12 LEU A 649      36.340  32.850  57.310  1.00  0.00           H
ATOM    995 HD13 LEU A 649      34.870  34.090  57.400  1.00  0.00           H
ATOM    996  CD2 LEU A 649      36.410  35.990  55.750  1.00  0.00           C
ATOM    997 HD21 LEU A 649      36.880  36.520  56.600  1.00  0.00           H
ATOM    998 HD22 LEU A 649      35.350  36.320  55.680  1.00  0.00           H
ATOM    999 HD23 LEU A 649      36.990  36.270  54.840  1.00  0.00           H
ATOM   1000  C   LEU A 649      37.870  34.170  53.410  1.00  0.00           C
ATOM   1001  O   LEU A 649      37.040  33.570  52.650  1.00  0.00           O
ATOM   1002  N   THR A 650      38.330  35.460  53.170  1.00  0.00           N
ATOM   1003  HN  THR A 650      39.030  35.800  53.810  1.00  0.00           H
ATOM   1004  CA  THR A 650      37.780  36.270  52.000  1.00  0.00           C
ATOM   1005  HA  THR A 650      36.730  36.420  52.090  1.00  0.00           H
ATOM   1006  CB  THR A 650      38.380  37.690  52.050  1.00  0.00           C
ATOM   1007  HB  THR A 650      39.470  37.600  51.890  1.00  0.00           H
ATOM   1008  OG1 THR A 650      38.080  38.230  53.260  1.00  0.00           O
ATOM   1009  HG1 THR A 650      38.840  38.140  53.850  1.00  0.00           H
ATOM   1010  CG2 THR A 650      37.660  38.640  51.060  1.00  0.00           C
ATOM   1011 HG21 THR A 650      37.800  38.200  50.040  1.00  0.00           H
ATOM   1012 HG22 THR A 650      38.150  39.640  51.030  1.00  0.00           H
ATOM   1013 HG23 THR A 650      36.590  38.760  51.320  1.00  0.00           H
ATOM   1014  C   THR A 650      38.180  35.600  50.690  1.00  0.00           C
ATOM   1015  O   THR A 650      37.260  35.400  49.900  1.00  0.00           O
ATOM   1016  N   GLY A 651      39.480  35.230  50.580  1.00  0.00           N
ATOM   1017  HN  GLY A 651      40.080  35.510  51.340  1.00  0.00           H
ATOM   1018  CA  GLY A 651      40.130  34.590  49.510  1.00  0.00           C
ATOM   1019  HA1 GLY A 651      41.150  34.330  49.710  1.00  0.00           H
ATOM   1020  HA2 GLY A 651      40.080  35.290  48.690  1.00  0.00           H
ATOM   1021  C   GLY A 651      39.410  33.360  49.020  1.00  0.00           C
ATOM   1022  O   GLY A 651      39.250  33.320  47.800  1.00  0.00           O
ATOM   1023  N   ILE A 652      39.130  32.360  49.890  1.00  0.00           N
ATOM   1024  HN  ILE A 652      39.320  32.440  50.860  1.00  0.00           H
ATOM   1025  CA  ILE A 652      38.470  31.120  49.480  1.00  0.00           C
ATOM   1026  HA  ILE A 652      39.020  30.570  48.740  1.00  0.00           H
ATOM   1027  CB  ILE A 652      38.440  30.120  50.670  1.00  0.00           C
ATOM   1028  HB  ILE A 652      38.070  30.590  51.610  1.00  0.00           H
ATOM   1029  CG2 ILE A 652      37.570  28.900  50.330  1.00  0.00           C
ATOM   1030 HG21 ILE A 652      38.020  28.240  49.570  1.00  0.00           H
ATOM   1031 HG22 ILE A 652      36.490  29.090  50.090  1.00  0.00           H
ATOM   1032 HG23 ILE A 652      37.520  28.230  51.220  1.00  0.00           H
ATOM   1033  CG1 ILE A 652      39.910  29.640  51.130  1.00  0.00           C
ATOM   1034 HG11 ILE A 652      40.640  30.460  50.940  1.00  0.00           H
ATOM   1035 HG12 ILE A 652      40.160  28.870  50.370  1.00  0.00           H
ATOM   1036  CD  ILE A 652      40.060  28.950  52.540  1.00  0.00           C
ATOM   1037  HD1 ILE A 652      41.130  28.910  52.820  1.00  0.00           H
ATOM   1038  HD2 ILE A 652      39.700  27.900  52.550  1.00  0.00           H
ATOM   1039  HD3 ILE A 652      39.570  29.570  53.320  1.00  0.00           H
ATOM   1040  C   ILE A 652      37.110  31.320  48.970  1.00  0.00           C
ATOM   1041  O   ILE A 652      36.750  30.840  47.900  1.00  0.00           O
ATOM   1042  N   ALA A 653      36.310  32.110  49.740  1.00  0.00           N
ATOM   1043  HN  ALA A 653      36.610  32.520  50.600  1.00  0.00           H
ATOM   1044  CA  ALA A 653      34.960  32.500  49.330  1.00  0.00           C
ATOM   1045  HA  ALA A 653      34.370  31.600  49.220  1.00  0.00           H
ATOM   1046  CB  ALA A 653      34.380  33.480  50.330  1.00  0.00           C
ATOM   1047  HB1 ALA A 653      34.130  32.920  51.260  1.00  0.00           H
ATOM   1048  HB2 ALA A 653      33.380  33.850  50.010  1.00  0.00           H
ATOM   1049  HB3 ALA A 653      35.000  34.370  50.560  1.00  0.00           H
ATOM   1050  C   ALA A 653      34.910  33.160  47.920  1.00  0.00           C
ATOM   1051  O   ALA A 653      34.210  32.670  47.040  1.00  0.00           O
ATOM   1052  N   TYR A 654      35.800  34.190  47.860  1.00  0.00           N
ATOM   1053  HN  TYR A 654      36.390  34.500  48.610  1.00  0.00           H
ATOM   1054  CA  TYR A 654      36.050  35.010  46.690  1.00  0.00           C
ATOM   1055  HA  TYR A 654      35.140  35.490  46.360  1.00  0.00           H
ATOM   1056  CB  TYR A 654      37.090  36.130  47.030  1.00  0.00           C
ATOM   1057  HB1 TYR A 654      37.970  35.580  47.410  1.00  0.00           H
ATOM   1058  HB2 TYR A 654      36.600  36.730  47.830  1.00  0.00           H
ATOM   1059  CG  TYR A 654      37.440  37.100  45.910  1.00  0.00           C
ATOM   1060  CD1 TYR A 654      38.470  36.890  44.950  1.00  0.00           C
ATOM   1061  HD1 TYR A 654      39.070  35.990  45.040  1.00  0.00           H
ATOM   1062  CE1 TYR A 654      38.760  37.770  43.930  1.00  0.00           C
ATOM   1063  HE1 TYR A 654      39.670  37.700  43.350  1.00  0.00           H
ATOM   1064  CZ  TYR A 654      38.000  38.950  43.870  1.00  0.00           C
ATOM   1065  OH  TYR A 654      38.340  39.950  42.880  1.00  0.00           O
ATOM   1066  HH  TYR A 654      39.120  39.650  42.420  1.00  0.00           H
ATOM   1067  CD2 TYR A 654      36.640  38.220  45.710  1.00  0.00           C
ATOM   1068  HD2 TYR A 654      35.800  38.450  46.350  1.00  0.00           H
ATOM   1069  CE2 TYR A 654      36.800  39.120  44.630  1.00  0.00           C
ATOM   1070  HE2 TYR A 654      36.280  40.060  44.540  1.00  0.00           H
ATOM   1071  C   TYR A 654      36.570  34.190  45.510  1.00  0.00           C
ATOM   1072  O   TYR A 654      36.020  34.330  44.440  1.00  0.00           O
ATOM   1073  N   SER A 655      37.650  33.340  45.650  1.00  0.00           N
ATOM   1074  HN  SER A 655      38.140  33.340  46.520  1.00  0.00           H
ATOM   1075  CA  SER A 655      38.160  32.540  44.540  1.00  0.00           C
ATOM   1076  HA  SER A 655      38.160  33.210  43.700  1.00  0.00           H
ATOM   1077  CB  SER A 655      39.690  32.280  44.630  1.00  0.00           C
ATOM   1078  HB1 SER A 655      40.350  33.170  44.630  1.00  0.00           H
ATOM   1079  HB2 SER A 655      39.980  31.720  43.710  1.00  0.00           H
ATOM   1080  OG  SER A 655      39.910  31.480  45.820  1.00  0.00           O
ATOM   1081  HG1 SER A 655      39.820  32.100  46.550  1.00  0.00           H
ATOM   1082  C   SER A 655      37.390  31.280  44.180  1.00  0.00           C
ATOM   1083  O   SER A 655      37.300  31.030  43.000  1.00  0.00           O
ATOM   1084  N   LEU A 656      36.870  30.500  45.100  1.00  0.00           N
ATOM   1085  HN  LEU A 656      36.900  30.790  46.060  1.00  0.00           H
ATOM   1086  CA  LEU A 656      36.080  29.320  44.820  1.00  0.00           C
ATOM   1087  HA  LEU A 656      36.720  28.590  44.330  1.00  0.00           H
ATOM   1088  CB  LEU A 656      35.560  28.640  46.130  1.00  0.00           C
ATOM   1089  HB1 LEU A 656      35.070  29.460  46.700  1.00  0.00           H
ATOM   1090  HB2 LEU A 656      36.450  28.280  46.690  1.00  0.00           H
ATOM   1091  CG  LEU A 656      34.730  27.380  45.950  1.00  0.00           C
ATOM   1092  HG  LEU A 656      33.720  27.680  45.580  1.00  0.00           H
ATOM   1093  CD1 LEU A 656      35.220  26.340  44.900  1.00  0.00           C
ATOM   1094 HD11 LEU A 656      35.240  26.650  43.820  1.00  0.00           H
ATOM   1095 HD12 LEU A 656      34.610  25.430  44.990  1.00  0.00           H
ATOM   1096 HD13 LEU A 656      36.240  26.010  45.220  1.00  0.00           H
ATOM   1097  CD2 LEU A 656      34.540  26.720  47.310  1.00  0.00           C
ATOM   1098 HD21 LEU A 656      35.550  26.370  47.600  1.00  0.00           H
ATOM   1099 HD22 LEU A 656      33.870  25.860  47.150  1.00  0.00           H
ATOM   1100 HD23 LEU A 656      34.140  27.390  48.110  1.00  0.00           H
ATOM   1101  C   LEU A 656      34.850  29.550  43.880  1.00  0.00           C
ATOM   1102  O   LEU A 656      34.520  28.860  42.900  1.00  0.00           O
ATOM   1103  N   PHE A 657      34.310  30.770  44.160  1.00  0.00           N
ATOM   1104  HN  PHE A 657      34.600  31.340  44.930  1.00  0.00           H
ATOM   1105  CA  PHE A 657      33.100  31.190  43.370  1.00  0.00           C
ATOM   1106  HA  PHE A 657      32.600  30.260  43.120  1.00  0.00           H
ATOM   1107  CB  PHE A 657      32.070  32.000  44.280  1.00  0.00           C
ATOM   1108  HB1 PHE A 657      32.610  32.950  44.500  1.00  0.00           H
ATOM   1109  HB2 PHE A 657      31.960  31.440  45.240  1.00  0.00           H
ATOM   1110  CG  PHE A 657      30.690  32.150  43.590  1.00  0.00           C
ATOM   1111  CD1 PHE A 657      30.060  31.160  42.810  1.00  0.00           C
ATOM   1112  HD1 PHE A 657      30.570  30.230  42.590  1.00  0.00           H
ATOM   1113  CE1 PHE A 657      28.720  31.400  42.300  1.00  0.00           C
ATOM   1114  HE1 PHE A 657      28.360  30.540  41.750  1.00  0.00           H
ATOM   1115  CZ  PHE A 657      28.090  32.580  42.590  1.00  0.00           C
ATOM   1116  HZ  PHE A 657      27.130  32.780  42.140  1.00  0.00           H
ATOM   1117  CD2 PHE A 657      29.980  33.400  43.830  1.00  0.00           C
ATOM   1118  HD2 PHE A 657      30.520  34.150  44.380  1.00  0.00           H
ATOM   1119  CE2 PHE A 657      28.720  33.660  43.140  1.00  0.00           C
ATOM   1120  HE2 PHE A 657      28.370  34.670  43.230  1.00  0.00           H
ATOM   1121  C   PHE A 657      33.480  31.910  42.060  1.00  0.00           C
ATOM   1122  O   PHE A 657      32.680  32.090  41.210  1.00  0.00           O
ATOM   1123  N   ALA A 658      34.750  32.170  41.860  1.00  0.00           N
ATOM   1124  HN  ALA A 658      35.450  31.880  42.520  1.00  0.00           H
ATOM   1125  CA  ALA A 658      35.360  32.810  40.650  1.00  0.00           C
ATOM   1126  HA  ALA A 658      36.440  32.810  40.650  1.00  0.00           H
ATOM   1127  CB  ALA A 658      35.070  31.990  39.330  1.00  0.00           C
ATOM   1128  HB1 ALA A 658      35.290  30.930  39.540  1.00  0.00           H
ATOM   1129  HB2 ALA A 658      35.680  32.510  38.550  1.00  0.00           H
ATOM   1130  HB3 ALA A 658      34.010  32.060  38.970  1.00  0.00           H
ATOM   1131  C   ALA A 658      34.830  34.210  40.500  1.00  0.00           C
ATOM   1132  O   ALA A 658      34.100  34.630  39.530  1.00  0.00           O
ATOM   1133  N   GLY A 659      35.190  35.020  41.440  1.00  0.00           N
ATOM   1134  HN  GLY A 659      35.710  34.620  42.200  1.00  0.00           H
ATOM   1135  CA  GLY A 659      34.930  36.500  41.450  1.00  0.00           C
ATOM   1136  HA1 GLY A 659      35.320  36.940  42.360  1.00  0.00           H
ATOM   1137  HA2 GLY A 659      33.850  36.580  41.470  1.00  0.00           H
ATOM   1138  C   GLY A 659      35.410  37.290  40.240  1.00  0.00           C
ATOM   1139  O   GLY A 659      34.830  38.280  39.810  1.00  0.00           O
ATOM   1140  N   GLN A 660      36.610  36.930  39.750  1.00  0.00           N
ATOM   1141  HN  GLN A 660      37.130  36.170  40.140  1.00  0.00           H
ATOM   1142  CA  GLN A 660      37.290  37.480  38.630  1.00  0.00           C
ATOM   1143  HA  GLN A 660      36.640  37.260  37.780  1.00  0.00           H
ATOM   1144  CB  GLN A 660      37.700  38.950  38.640  1.00  0.00           C
ATOM   1145  HB1 GLN A 660      38.440  39.160  39.430  1.00  0.00           H
ATOM   1146  HB2 GLN A 660      36.740  39.410  38.970  1.00  0.00           H
ATOM   1147  CG  GLN A 660      38.090  39.690  37.330  1.00  0.00           C
ATOM   1148  HG1 GLN A 660      39.040  39.170  37.080  1.00  0.00           H
ATOM   1149  HG2 GLN A 660      38.300  40.780  37.460  1.00  0.00           H
ATOM   1150  CD  GLN A 660      37.310  39.330  36.070  1.00  0.00           C
ATOM   1151  OE1 GLN A 660      37.670  38.340  35.430  1.00  0.00           O
ATOM   1152  NE2 GLN A 660      36.230  40.030  35.740  1.00  0.00           N
ATOM   1153 HE21 GLN A 660      35.780  39.890  34.870  1.00  0.00           H
ATOM   1154 HE22 GLN A 660      35.940  40.740  36.390  1.00  0.00           H
ATOM   1155  C   GLN A 660      38.580  36.700  38.640  1.00  0.00           C
ATOM   1156  O   GLN A 660      39.370  36.930  39.580  1.00  0.00           O
ATOM   1157  N   PRO A 661      38.790  35.740  37.750  1.00  0.00           N
ATOM   1158  CD  PRO A 661      37.880  35.360  36.630  1.00  0.00           C
ATOM   1159  HD1 PRO A 661      37.880  36.180  35.870  1.00  0.00           H
ATOM   1160  HD2 PRO A 661      36.870  35.180  37.080  1.00  0.00           H
ATOM   1161  CA  PRO A 661      39.580  34.590  38.170  1.00  0.00           C
ATOM   1162  HA  PRO A 661      39.050  34.130  38.980  1.00  0.00           H
ATOM   1163  CB  PRO A 661      39.460  33.570  37.010  1.00  0.00           C
ATOM   1164  HB1 PRO A 661      39.360  32.520  37.350  1.00  0.00           H
ATOM   1165  HB2 PRO A 661      40.430  33.570  36.470  1.00  0.00           H
ATOM   1166  CG  PRO A 661      38.330  33.980  36.090  1.00  0.00           C
ATOM   1167  HG1 PRO A 661      38.810  34.020  35.090  1.00  0.00           H
ATOM   1168  HG2 PRO A 661      37.520  33.220  36.110  1.00  0.00           H
ATOM   1169  C   PRO A 661      41.020  34.780  38.690  1.00  0.00           C
ATOM   1170  O   PRO A 661      41.450  34.200  39.630  1.00  0.00           O
ATOM   1171  N   LEU A 662      41.890  35.680  38.110  1.00  0.00           N
ATOM   1172  HN  LEU A 662      41.600  36.290  37.390  1.00  0.00           H
ATOM   1173  CA  LEU A 662      43.280  35.720  38.450  1.00  0.00           C
ATOM   1174  HA  LEU A 662      43.600  34.950  39.140  1.00  0.00           H
ATOM   1175  CB  LEU A 662      44.200  35.730  37.210  1.00  0.00           C
ATOM   1176  HB1 LEU A 662      45.190  36.010  37.600  1.00  0.00           H
ATOM   1177  HB2 LEU A 662      43.820  36.540  36.530  1.00  0.00           H
ATOM   1178  CG  LEU A 662      44.210  34.370  36.420  1.00  0.00           C
ATOM   1179  HG  LEU A 662      43.130  34.130  36.360  1.00  0.00           H
ATOM   1180  CD1 LEU A 662      44.780  34.620  35.040  1.00  0.00           C
ATOM   1181 HD11 LEU A 662      44.990  33.670  34.500  1.00  0.00           H
ATOM   1182 HD12 LEU A 662      45.720  35.190  35.140  1.00  0.00           H
ATOM   1183 HD13 LEU A 662      44.020  35.230  34.510  1.00  0.00           H
ATOM   1184  CD2 LEU A 662      44.990  33.290  37.210  1.00  0.00           C
ATOM   1185 HD21 LEU A 662      44.600  33.180  38.240  1.00  0.00           H
ATOM   1186 HD22 LEU A 662      46.010  33.730  37.260  1.00  0.00           H
ATOM   1187 HD23 LEU A 662      45.080  32.390  36.550  1.00  0.00           H
ATOM   1188  C   LEU A 662      43.560  36.990  39.370  1.00  0.00           C
ATOM   1189  O   LEU A 662      44.700  37.330  39.790  1.00  0.00           O
ATOM   1190  N   THR A 663      42.490  37.760  39.690  1.00  0.00           N
ATOM   1191  HN  THR A 663      41.610  37.380  39.440  1.00  0.00           H
ATOM   1192  CA  THR A 663      42.580  38.840  40.730  1.00  0.00           C
ATOM   1193  HA  THR A 663      43.380  39.440  40.310  1.00  0.00           H
ATOM   1194  CB  THR A 663      41.390  39.780  40.770  1.00  0.00           C
ATOM   1195  HB  THR A 663      41.500  40.540  41.570  1.00  0.00           H
ATOM   1196  OG1 THR A 663      40.220  39.020  41.120  1.00  0.00           O
ATOM   1197  HG1 THR A 663      40.160  38.250  40.550  1.00  0.00           H
ATOM   1198  CG2 THR A 663      41.290  40.500  39.370  1.00  0.00           C
ATOM   1199 HG21 THR A 663      42.100  41.260  39.300  1.00  0.00           H
ATOM   1200 HG22 THR A 663      40.330  41.060  39.390  1.00  0.00           H
ATOM   1201 HG23 THR A 663      41.200  39.780  38.530  1.00  0.00           H
ATOM   1202  C   THR A 663      42.950  38.290  42.120  1.00  0.00           C
ATOM   1203  O   THR A 663      42.540  37.250  42.610  1.00  0.00           O
ATOM   1204  N   ILE A 664      43.860  39.110  42.770  1.00  0.00           N
ATOM   1205  HN  ILE A 664      44.270  39.850  42.240  1.00  0.00           H
ATOM   1206  CA  ILE A 664      44.370  38.920  44.050  1.00  0.00           C
ATOM   1207  HA  ILE A 664      44.010  38.080  44.630  1.00  0.00           H
ATOM   1208  CB  ILE A 664      45.890  38.720  44.050  1.00  0.00           C
ATOM   1209  HB  ILE A 664      46.390  39.550  43.510  1.00  0.00           H
ATOM   1210  CG2 ILE A 664      46.500  38.710  45.500  1.00  0.00           C
ATOM   1211 HG21 ILE A 664      47.600  38.530  45.400  1.00  0.00           H
ATOM   1212 HG22 ILE A 664      46.070  37.960  46.190  1.00  0.00           H
ATOM   1213 HG23 ILE A 664      46.390  39.700  45.960  1.00  0.00           H
ATOM   1214  CG1 ILE A 664      46.220  37.400  43.240  1.00  0.00           C
ATOM   1215 HG11 ILE A 664      47.330  37.300  43.260  1.00  0.00           H
ATOM   1216 HG12 ILE A 664      45.940  37.570  42.180  1.00  0.00           H
ATOM   1217  CD  ILE A 664      45.660  36.040  43.710  1.00  0.00           C
ATOM   1218  HD1 ILE A 664      46.080  35.230  43.080  1.00  0.00           H
ATOM   1219  HD2 ILE A 664      44.560  36.010  43.610  1.00  0.00           H
ATOM   1220  HD3 ILE A 664      45.840  35.880  44.790  1.00  0.00           H
ATOM   1221  C   ILE A 664      43.890  40.030  44.940  1.00  0.00           C
ATOM   1222  O   ILE A 664      43.940  41.190  44.580  1.00  0.00           O
ATOM   1223  N   LEU A 665      43.390  39.650  46.110  1.00  0.00           N
ATOM   1224  HN  LEU A 665      43.370  38.680  46.310  1.00  0.00           H
ATOM   1225  CA  LEU A 665      43.090  40.550  47.220  1.00  0.00           C
ATOM   1226  HA  LEU A 665      42.570  41.420  46.830  1.00  0.00           H
ATOM   1227  CB  LEU A 665      42.190  39.740  48.200  1.00  0.00           C
ATOM   1228  HB1 LEU A 665      42.080  40.340  49.130  1.00  0.00           H
ATOM   1229  HB2 LEU A 665      42.790  38.840  48.460  1.00  0.00           H
ATOM   1230  CG  LEU A 665      40.770  39.370  47.680  1.00  0.00           C
ATOM   1231  HG  LEU A 665      40.850  39.410  46.580  1.00  0.00           H
ATOM   1232  CD1 LEU A 665      40.510  37.870  48.140  1.00  0.00           C
ATOM   1233 HD11 LEU A 665      41.390  37.240  47.890  1.00  0.00           H
ATOM   1234 HD12 LEU A 665      39.650  37.560  47.510  1.00  0.00           H
ATOM   1235 HD13 LEU A 665      40.370  37.910  49.250  1.00  0.00           H
ATOM   1236  CD2 LEU A 665      39.690  40.380  48.000  1.00  0.00           C
ATOM   1237 HD21 LEU A 665      38.700  40.180  47.520  1.00  0.00           H
ATOM   1238 HD22 LEU A 665      40.020  41.430  47.870  1.00  0.00           H
ATOM   1239 HD23 LEU A 665      39.620  40.430  49.100  1.00  0.00           H
ATOM   1240  C   LEU A 665      44.330  40.960  47.940  1.00  0.00           C
ATOM   1241  O   LEU A 665      45.250  40.160  48.070  1.00  0.00           O
ATOM   1242  N   GLY A 666      44.330  42.150  48.520  1.00  0.00           N
ATOM   1243  HN  GLY A 666      43.580  42.800  48.400  1.00  0.00           H
ATOM   1244  CA  GLY A 666      45.260  42.630  49.600  1.00  0.00           C
ATOM   1245  HA1 GLY A 666      46.080  43.080  49.050  1.00  0.00           H
ATOM   1246  HA2 GLY A 666      45.560  41.820  50.250  1.00  0.00           H
ATOM   1247  C   GLY A 666      44.840  43.650  50.540  1.00  0.00           C
ATOM   1248  O   GLY A 666      43.710  44.010  50.690  1.00  0.00           O
ATOM   1249  N   SER A 667      45.840  44.240  51.200  1.00  0.00           N
ATOM   1250  HN  SER A 667      46.760  43.860  51.150  1.00  0.00           H
ATOM   1251  CA  SER A 667      45.740  45.460  51.960  1.00  0.00           C
ATOM   1252  HA  SER A 667      44.720  45.570  52.300  1.00  0.00           H
ATOM   1253  CB  SER A 667      46.740  45.530  53.170  1.00  0.00           C
ATOM   1254  HB1 SER A 667      46.390  46.430  53.720  1.00  0.00           H
ATOM   1255  HB2 SER A 667      47.810  45.710  52.930  1.00  0.00           H
ATOM   1256  OG  SER A 667      46.710  44.390  54.020  1.00  0.00           O
ATOM   1257  HG1 SER A 667      45.820  44.290  54.370  1.00  0.00           H
ATOM   1258  C   SER A 667      46.040  46.670  51.140  1.00  0.00           C
ATOM   1259  O   SER A 667      47.110  46.660  50.410  1.00  0.00           O
ATOM   1260  N   THR A 668      45.180  47.800  51.300  1.00  0.00           N
ATOM   1261  HN  THR A 668      44.350  47.810  51.860  1.00  0.00           H
ATOM   1262  CA  THR A 668      45.290  49.030  50.450  1.00  0.00           C
ATOM   1263  HA  THR A 668      46.200  48.930  49.870  1.00  0.00           H
ATOM   1264  CB  THR A 668      44.130  49.270  49.460  1.00  0.00           C
ATOM   1265  HB  THR A 668      44.410  48.760  48.510  1.00  0.00           H
ATOM   1266  OG1 THR A 668      43.930  50.650  49.130  1.00  0.00           O
ATOM   1267  HG1 THR A 668      43.250  50.540  48.460  1.00  0.00           H
ATOM   1268  CG2 THR A 668      42.910  48.550  49.940  1.00  0.00           C
ATOM   1269 HG21 THR A 668      43.030  47.450  49.960  1.00  0.00           H
ATOM   1270 HG22 THR A 668      42.080  48.790  49.220  1.00  0.00           H
ATOM   1271 HG23 THR A 668      42.500  48.890  50.920  1.00  0.00           H
ATOM   1272  C   THR A 668      45.520  50.310  51.260  1.00  0.00           C
ATOM   1273  O   THR A 668      44.930  50.540  52.350  1.00  0.00           O
ATOM   1274  N   GLY A 669      46.480  51.140  50.730  1.00  0.00           N
ATOM   1275  HN  GLY A 669      47.050  50.840  49.960  1.00  0.00           H
ATOM   1276  CA  GLY A 669      46.900  52.470  51.260  1.00  0.00           C
ATOM   1277  HA1 GLY A 669      47.540  52.900  50.510  1.00  0.00           H
ATOM   1278  HA2 GLY A 669      47.380  52.210  52.190  1.00  0.00           H
ATOM   1279  C   GLY A 669      45.830  53.480  51.650  1.00  0.00           C
ATOM   1280  O   GLY A 669      45.990  54.060  52.750  1.00  0.00           O
ATOM   1281  N   PRO A 670      44.750  53.780  50.960  1.00  0.00           N
ATOM   1282  CD  PRO A 670      44.800  53.840  49.520  1.00  0.00           C
ATOM   1283  HD1 PRO A 670      44.850  52.890  48.950  1.00  0.00           H
ATOM   1284  HD2 PRO A 670      45.550  54.590  49.190  1.00  0.00           H
ATOM   1285  CA  PRO A 670      43.780  54.730  51.500  1.00  0.00           C
ATOM   1286  HA  PRO A 670      44.460  55.490  51.850  1.00  0.00           H
ATOM   1287  CB  PRO A 670      42.960  55.240  50.380  1.00  0.00           C
ATOM   1288  HB1 PRO A 670      43.100  56.330  50.260  1.00  0.00           H
ATOM   1289  HB2 PRO A 670      41.870  55.210  50.600  1.00  0.00           H
ATOM   1290  CG  PRO A 670      43.410  54.430  49.150  1.00  0.00           C
ATOM   1291  HG1 PRO A 670      42.700  53.580  49.120  1.00  0.00           H
ATOM   1292  HG2 PRO A 670      43.450  54.920  48.140  1.00  0.00           H
ATOM   1293  C   PRO A 670      43.030  54.120  52.660  1.00  0.00           C
ATOM   1294  O   PRO A 670      42.810  54.880  53.650  1.00  0.00           O
ATOM   1295  N   VAL A 671      42.700  52.820  52.660  1.00  0.00           N
ATOM   1296  HN  VAL A 671      42.940  52.290  51.840  1.00  0.00           H
ATOM   1297  CA  VAL A 671      42.000  52.090  53.680  1.00  0.00           C
ATOM   1298  HA  VAL A 671      41.070  52.630  53.780  1.00  0.00           H
ATOM   1299  CB  VAL A 671      41.460  50.710  53.240  1.00  0.00           C
ATOM   1300  HB  VAL A 671      42.250  49.970  52.990  1.00  0.00           H
ATOM   1301  CG1 VAL A 671      40.450  50.030  54.230  1.00  0.00           C
ATOM   1302 HG11 VAL A 671      39.690  50.820  54.420  1.00  0.00           H
ATOM   1303 HG12 VAL A 671      40.890  49.620  55.160  1.00  0.00           H
ATOM   1304 HG13 VAL A 671      39.980  49.140  53.760  1.00  0.00           H
ATOM   1305  CG2 VAL A 671      40.670  50.960  51.850  1.00  0.00           C
ATOM   1306 HG21 VAL A 671      39.810  51.620  52.110  1.00  0.00           H
ATOM   1307 HG22 VAL A 671      40.310  49.960  51.530  1.00  0.00           H
ATOM   1308 HG23 VAL A 671      41.360  51.190  51.020  1.00  0.00           H
ATOM   1309  C   VAL A 671      42.800  52.040  55.000  1.00  0.00           C
ATOM   1310  O   VAL A 671      42.140  52.250  56.000  1.00  0.00           O
ATOM   1311  N   LEU A 672      44.070  51.770  54.980  1.00  0.00           N
ATOM   1312  HN  LEU A 672      44.350  51.550  54.050  1.00  0.00           H
ATOM   1313  CA  LEU A 672      45.040  51.920  56.050  1.00  0.00           C
ATOM   1314  HA  LEU A 672      44.770  51.250  56.850  1.00  0.00           H
ATOM   1315  CB  LEU A 672      46.420  51.720  55.460  1.00  0.00           C
ATOM   1316  HB1 LEU A 672      46.820  52.580  54.870  1.00  0.00           H
ATOM   1317  HB2 LEU A 672      46.370  50.800  54.830  1.00  0.00           H
ATOM   1318  CG  LEU A 672      47.520  51.600  56.580  1.00  0.00           C
ATOM   1319  HG  LEU A 672      47.400  52.500  57.200  1.00  0.00           H
ATOM   1320  CD1 LEU A 672      47.270  50.330  57.520  1.00  0.00           C
ATOM   1321 HD11 LEU A 672      46.510  50.610  58.270  1.00  0.00           H
ATOM   1322 HD12 LEU A 672      48.220  50.080  58.030  1.00  0.00           H
ATOM   1323 HD13 LEU A 672      46.870  49.470  56.930  1.00  0.00           H
ATOM   1324  CD2 LEU A 672      48.960  51.610  56.010  1.00  0.00           C
ATOM   1325 HD21 LEU A 672      49.720  51.400  56.790  1.00  0.00           H
ATOM   1326 HD22 LEU A 672      49.170  52.640  55.650  1.00  0.00           H
ATOM   1327 HD23 LEU A 672      48.980  50.940  55.120  1.00  0.00           H
ATOM   1328  C   LEU A 672      44.980  53.330  56.680  1.00  0.00           C
ATOM   1329  O   LEU A 672      44.760  53.600  57.890  1.00  0.00           O
ATOM   1330  N   VAL A 673      45.050  54.400  55.790  1.00  0.00           N
ATOM   1331  HN  VAL A 673      45.180  54.270  54.800  1.00  0.00           H
ATOM   1332  CA  VAL A 673      45.020  55.760  56.210  1.00  0.00           C
ATOM   1333  HA  VAL A 673      45.690  55.870  57.050  1.00  0.00           H
ATOM   1334  CB  VAL A 673      45.550  56.690  55.090  1.00  0.00           C
ATOM   1335  HB  VAL A 673      45.060  56.380  54.140  1.00  0.00           H
ATOM   1336  CG1 VAL A 673      45.350  58.190  55.490  1.00  0.00           C
ATOM   1337 HG11 VAL A 673      45.830  58.300  56.470  1.00  0.00           H
ATOM   1338 HG12 VAL A 673      44.280  58.460  55.600  1.00  0.00           H
ATOM   1339 HG13 VAL A 673      45.830  58.910  54.780  1.00  0.00           H
ATOM   1340  CG2 VAL A 673      47.080  56.440  54.920  1.00  0.00           C
ATOM   1341 HG21 VAL A 673      47.660  56.860  55.780  1.00  0.00           H
ATOM   1342 HG22 VAL A 673      47.480  56.920  54.000  1.00  0.00           H
ATOM   1343 HG23 VAL A 673      47.410  55.380  54.890  1.00  0.00           H
ATOM   1344  C   VAL A 673      43.670  56.160  56.760  1.00  0.00           C
ATOM   1345  O   VAL A 673      43.570  56.870  57.780  1.00  0.00           O
ATOM   1346  N   PHE A 674      42.560  55.550  56.200  1.00  0.00           N
ATOM   1347  HN  PHE A 674      42.760  54.830  55.550  1.00  0.00           H
ATOM   1348  CA  PHE A 674      41.250  55.680  56.770  1.00  0.00           C
ATOM   1349  HA  PHE A 674      41.120  56.760  56.760  1.00  0.00           H
ATOM   1350  CB  PHE A 674      40.230  55.120  55.810  1.00  0.00           C
ATOM   1351  HB1 PHE A 674      40.430  54.040  55.690  1.00  0.00           H
ATOM   1352  HB2 PHE A 674      40.290  55.630  54.840  1.00  0.00           H
ATOM   1353  CG  PHE A 674      38.760  55.200  56.270  1.00  0.00           C
ATOM   1354  CD1 PHE A 674      38.160  56.390  55.900  1.00  0.00           C
ATOM   1355  HD1 PHE A 674      38.680  57.120  55.300  1.00  0.00           H
ATOM   1356  CE1 PHE A 674      36.790  56.530  56.180  1.00  0.00           C
ATOM   1357  HE1 PHE A 674      36.200  57.370  55.850  1.00  0.00           H
ATOM   1358  CZ  PHE A 674      36.100  55.460  56.770  1.00  0.00           C
ATOM   1359  HZ  PHE A 674      35.120  55.670  57.160  1.00  0.00           H
ATOM   1360  CD2 PHE A 674      38.000  54.090  56.790  1.00  0.00           C
ATOM   1361  HD2 PHE A 674      38.490  53.140  56.940  1.00  0.00           H
ATOM   1362  CE2 PHE A 674      36.640  54.220  57.020  1.00  0.00           C
ATOM   1363  HE2 PHE A 674      35.990  53.460  57.440  1.00  0.00           H
ATOM   1364  C   PHE A 674      40.980  55.200  58.140  1.00  0.00           C
ATOM   1365  O   PHE A 674      40.460  55.900  58.990  1.00  0.00           O
ATOM   1366  N   GLU A 675      41.500  53.980  58.380  1.00  0.00           N
ATOM   1367  HN  GLU A 675      42.170  53.510  57.810  1.00  0.00           H
ATOM   1368  CA  GLU A 675      41.360  53.390  59.680  1.00  0.00           C
ATOM   1369  HA  GLU A 675      40.320  53.350  59.930  1.00  0.00           H
ATOM   1370  CB  GLU A 675      41.980  51.940  59.660  1.00  0.00           C
ATOM   1371  HB1 GLU A 675      42.140  51.670  60.730  1.00  0.00           H
ATOM   1372  HB2 GLU A 675      42.930  51.970  59.070  1.00  0.00           H
ATOM   1373  CG  GLU A 675      40.880  50.980  59.050  1.00  0.00           C
ATOM   1374  HG1 GLU A 675      40.990  51.060  57.940  1.00  0.00           H
ATOM   1375  HG2 GLU A 675      39.920  51.410  59.400  1.00  0.00           H
ATOM   1376  CD  GLU A 675      41.020  49.540  59.510  1.00  0.00           C
ATOM   1377  OE1 GLU A 675      40.930  49.330  60.700  1.00  0.00           O
ATOM   1378  OE2 GLU A 675      41.120  48.570  58.700  1.00  0.00           O
ATOM   1379  C   GLU A 675      41.980  54.250  60.730  1.00  0.00           C
ATOM   1380  O   GLU A 675      41.600  54.300  61.880  1.00  0.00           O
ATOM   1381  N   LYS A 676      43.140  54.930  60.350  1.00  0.00           N
ATOM   1382  HN  LYS A 676      43.460  54.840  59.400  1.00  0.00           H
ATOM   1383  CA  LYS A 676      43.860  55.870  61.110  1.00  0.00           C
ATOM   1384  HA  LYS A 676      44.160  55.450  62.060  1.00  0.00           H
ATOM   1385  CB  LYS A 676      45.190  56.170  60.470  1.00  0.00           C
ATOM   1386  HB1 LYS A 676      45.120  56.740  59.530  1.00  0.00           H
ATOM   1387  HB2 LYS A 676      45.560  55.170  60.180  1.00  0.00           H
ATOM   1388  CG  LYS A 676      46.160  56.980  61.340  1.00  0.00           C
ATOM   1389  HG1 LYS A 676      46.350  56.360  62.250  1.00  0.00           H
ATOM   1390  HG2 LYS A 676      45.740  57.960  61.620  1.00  0.00           H
ATOM   1391  CD  LYS A 676      47.570  57.080  60.710  1.00  0.00           C
ATOM   1392  HD1 LYS A 676      47.470  57.650  59.760  1.00  0.00           H
ATOM   1393  HD2 LYS A 676      47.730  56.020  60.420  1.00  0.00           H
ATOM   1394  CE  LYS A 676      48.740  57.510  61.620  1.00  0.00           C
ATOM   1395  HE1 LYS A 676      49.120  56.610  62.130  1.00  0.00           H
ATOM   1396  HE2 LYS A 676      48.510  58.300  62.360  1.00  0.00           H
ATOM   1397  NZ  LYS A 676      49.910  57.950  60.790  1.00  0.00           N
ATOM   1398  HZ1 LYS A 676      49.610  58.560  59.990  1.00  0.00           H
ATOM   1399  HZ2 LYS A 676      50.420  57.160  60.350  1.00  0.00           H
ATOM   1400  HZ3 LYS A 676      50.560  58.460  61.410  1.00  0.00           H
ATOM   1401  C   LYS A 676      43.080  57.030  61.470  1.00  0.00           C
ATOM   1402  O   LYS A 676      43.090  57.530  62.590  1.00  0.00           O
ATOM   1403  N   ILE A 677      42.420  57.640  60.450  1.00  0.00           N
ATOM   1404  HN  ILE A 677      42.530  57.380  59.490  1.00  0.00           H
ATOM   1405  CA  ILE A 677      41.460  58.730  60.640  1.00  0.00           C
ATOM   1406  HA  ILE A 677      42.000  59.570  61.030  1.00  0.00           H
ATOM   1407  CB  ILE A 677      40.880  59.250  59.320  1.00  0.00           C
ATOM   1408  HB  ILE A 677      40.350  58.400  58.850  1.00  0.00           H
ATOM   1409  CG2 ILE A 677      39.850  60.360  59.640  1.00  0.00           C
ATOM   1410 HG21 ILE A 677      38.990  59.950  60.200  1.00  0.00           H
ATOM   1411 HG22 ILE A 677      39.350  60.900  58.810  1.00  0.00           H
ATOM   1412 HG23 ILE A 677      40.350  61.170  60.220  1.00  0.00           H
ATOM   1413  CG1 ILE A 677      41.940  59.870  58.310  1.00  0.00           C
ATOM   1414 HG11 ILE A 677      42.850  59.240  58.320  1.00  0.00           H
ATOM   1415 HG12 ILE A 677      42.260  60.820  58.770  1.00  0.00           H
ATOM   1416  CD  ILE A 677      41.290  60.100  56.990  1.00  0.00           C
ATOM   1417  HD1 ILE A 677      40.630  61.000  57.020  1.00  0.00           H
ATOM   1418  HD2 ILE A 677      40.690  59.210  56.720  1.00  0.00           H
ATOM   1419  HD3 ILE A 677      42.040  60.180  56.180  1.00  0.00           H
ATOM   1420  C   ILE A 677      40.320  58.240  61.660  1.00  0.00           C
ATOM   1421  O   ILE A 677      40.030  58.900  62.650  1.00  0.00           O
ATOM   1422  N   LEU A 678      39.780  57.050  61.450  1.00  0.00           N
ATOM   1423  HN  LEU A 678      40.040  56.540  60.640  1.00  0.00           H
ATOM   1424  CA  LEU A 678      38.800  56.380  62.310  1.00  0.00           C
ATOM   1425  HA  LEU A 678      37.940  57.040  62.370  1.00  0.00           H
ATOM   1426  CB  LEU A 678      38.370  55.030  61.620  1.00  0.00           C
ATOM   1427  HB1 LEU A 678      39.280  54.460  61.370  1.00  0.00           H
ATOM   1428  HB2 LEU A 678      37.970  55.290  60.620  1.00  0.00           H
ATOM   1429  CG  LEU A 678      37.290  54.120  62.370  1.00  0.00           C
ATOM   1430  HG  LEU A 678      37.790  53.520  63.160  1.00  0.00           H
ATOM   1431  CD1 LEU A 678      36.000  54.820  62.800  1.00  0.00           C
ATOM   1432 HD11 LEU A 678      36.220  55.700  63.430  1.00  0.00           H
ATOM   1433 HD12 LEU A 678      35.200  54.270  63.350  1.00  0.00           H
ATOM   1434 HD13 LEU A 678      35.520  55.300  61.920  1.00  0.00           H
ATOM   1435  CD2 LEU A 678      36.720  53.040  61.410  1.00  0.00           C
ATOM   1436 HD21 LEU A 678      35.990  52.310  61.820  1.00  0.00           H
ATOM   1437 HD22 LEU A 678      37.590  52.470  61.020  1.00  0.00           H
ATOM   1438 HD23 LEU A 678      36.280  53.530  60.520  1.00  0.00           H
ATOM   1439  C   LEU A 678      39.130  56.170  63.770  1.00  0.00           C
ATOM   1440  O   LEU A 678      38.450  56.590  64.670  1.00  0.00           O
ATOM   1441  N   TYR A 679      40.330  55.570  64.020  1.00  0.00           N
ATOM   1442  HN  TYR A 679      40.840  55.260  63.230  1.00  0.00           H
ATOM   1443  CA  TYR A 679      40.940  55.460  65.340  1.00  0.00           C
ATOM   1444  HA  TYR A 679      40.200  55.020  65.990  1.00  0.00           H
ATOM   1445  CB  TYR A 679      42.150  54.550  65.120  1.00  0.00           C
ATOM   1446  HB1 TYR A 679      42.870  55.030  64.440  1.00  0.00           H
ATOM   1447  HB2 TYR A 679      41.830  53.590  64.640  1.00  0.00           H
ATOM   1448  CG  TYR A 679      42.810  54.240  66.420  1.00  0.00           C
ATOM   1449  CD1 TYR A 679      42.160  53.320  67.300  1.00  0.00           C
ATOM   1450  HD1 TYR A 679      41.280  52.780  66.990  1.00  0.00           H
ATOM   1451  CE1 TYR A 679      42.660  52.990  68.540  1.00  0.00           C
ATOM   1452  HE1 TYR A 679      42.120  52.190  69.020  1.00  0.00           H
ATOM   1453  CZ  TYR A 679      43.840  53.570  68.950  1.00  0.00           C
ATOM   1454  OH  TYR A 679      44.300  53.220  70.250  1.00  0.00           O
ATOM   1455  HH  TYR A 679      45.230  53.420  70.360  1.00  0.00           H
ATOM   1456  CD2 TYR A 679      44.010  54.820  66.900  1.00  0.00           C
ATOM   1457  HD2 TYR A 679      44.610  55.480  66.290  1.00  0.00           H
ATOM   1458  CE2 TYR A 679      44.520  54.500  68.200  1.00  0.00           C
ATOM   1459  HE2 TYR A 679      45.420  54.970  68.570  1.00  0.00           H
ATOM   1460  C   TYR A 679      41.240  56.820  65.950  1.00  0.00           C
ATOM   1461  O   TYR A 679      41.000  57.070  67.130  1.00  0.00           O
ATOM   1462  N   LYS A 680      41.840  57.780  65.200  1.00  0.00           N
ATOM   1463  HN  LYS A 680      42.190  57.640  64.280  1.00  0.00           H
ATOM   1464  CA  LYS A 680      42.020  59.190  65.740  1.00  0.00           C
ATOM   1465  HA  LYS A 680      42.540  59.130  66.670  1.00  0.00           H
ATOM   1466  CB  LYS A 680      42.930  60.150  64.890  1.00  0.00           C
ATOM   1467  HB1 LYS A 680      42.440  60.220  63.890  1.00  0.00           H
ATOM   1468  HB2 LYS A 680      43.850  59.540  64.800  1.00  0.00           H
ATOM   1469  CG  LYS A 680      43.130  61.570  65.430  1.00  0.00           C
ATOM   1470  HG1 LYS A 680      42.120  62.050  65.470  1.00  0.00           H
ATOM   1471  HG2 LYS A 680      43.680  62.200  64.690  1.00  0.00           H
ATOM   1472  CD  LYS A 680      43.880  61.660  66.740  1.00  0.00           C
ATOM   1473  HD1 LYS A 680      44.670  60.880  66.730  1.00  0.00           H
ATOM   1474  HD2 LYS A 680      43.140  61.590  67.570  1.00  0.00           H
ATOM   1475  CE  LYS A 680      44.560  62.980  67.170  1.00  0.00           C
ATOM   1476  HE1 LYS A 680      45.480  63.220  66.600  1.00  0.00           H
ATOM   1477  HE2 LYS A 680      44.870  62.930  68.240  1.00  0.00           H
ATOM   1478  NZ  LYS A 680      43.710  64.170  66.900  1.00  0.00           N
ATOM   1479  HZ1 LYS A 680      43.920  64.510  65.930  1.00  0.00           H
ATOM   1480  HZ2 LYS A 680      43.850  65.010  67.490  1.00  0.00           H
ATOM   1481  HZ3 LYS A 680      42.700  63.970  66.850  1.00  0.00           H
ATOM   1482  C   LYS A 680      40.630  59.850  65.990  1.00  0.00           C
ATOM   1483  O   LYS A 680      40.350  60.500  67.010  1.00  0.00           O
ATOM   1484  N   PHE A 681      39.640  59.690  65.090  1.00  0.00           N
ATOM   1485  HN  PHE A 681      39.850  59.340  64.180  1.00  0.00           H
ATOM   1486  CA  PHE A 681      38.240  60.120  65.330  1.00  0.00           C
ATOM   1487  HA  PHE A 681      38.380  61.190  65.450  1.00  0.00           H
ATOM   1488  CB  PHE A 681      37.310  59.810  64.180  1.00  0.00           C
ATOM   1489  HB1 PHE A 681      36.990  58.750  64.050  1.00  0.00           H
ATOM   1490  HB2 PHE A 681      37.700  60.020  63.160  1.00  0.00           H
ATOM   1491  CG  PHE A 681      36.050  60.630  64.310  1.00  0.00           C
ATOM   1492  CD1 PHE A 681      34.850  59.980  64.480  1.00  0.00           C
ATOM   1493  HD1 PHE A 681      34.800  58.930  64.670  1.00  0.00           H
ATOM   1494  CE1 PHE A 681      33.590  60.680  64.410  1.00  0.00           C
ATOM   1495  HE1 PHE A 681      32.600  60.280  64.600  1.00  0.00           H
ATOM   1496  CZ  PHE A 681      33.650  62.020  63.960  1.00  0.00           C
ATOM   1497  HZ  PHE A 681      32.720  62.540  63.850  1.00  0.00           H
ATOM   1498  CD2 PHE A 681      36.090  61.970  63.850  1.00  0.00           C
ATOM   1499  HD2 PHE A 681      37.100  62.330  63.700  1.00  0.00           H
ATOM   1500  CE2 PHE A 681      34.920  62.650  63.760  1.00  0.00           C
ATOM   1501  HE2 PHE A 681      35.010  63.670  63.440  1.00  0.00           H
ATOM   1502  C   PHE A 681      37.660  59.560  66.660  1.00  0.00           C
ATOM   1503  O   PHE A 681      36.930  60.280  67.400  1.00  0.00           O
ATOM   1504  N   CYS A 682      37.920  58.310  66.870  1.00  0.00           N
ATOM   1505  HN  CYS A 682      38.230  57.870  66.040  1.00  0.00           H
ATOM   1506  CA  CYS A 682      37.530  57.660  68.140  1.00  0.00           C
ATOM   1507  HA  CYS A 682      36.470  57.670  68.340  1.00  0.00           H
ATOM   1508  CB  CYS A 682      37.820  56.120  68.070  1.00  0.00           C
ATOM   1509  HB1 CYS A 682      37.460  55.640  69.010  1.00  0.00           H
ATOM   1510  HB2 CYS A 682      38.880  55.950  67.820  1.00  0.00           H
ATOM   1511  SG  CYS A 682      36.730  55.330  66.760  1.00  0.00           S
ATOM   1512  HG1 CYS A 682      37.640  55.370  65.800  1.00  0.00           H
ATOM   1513  C   CYS A 682      38.190  58.170  69.380  1.00  0.00           C
ATOM   1514  O   CYS A 682      37.580  58.270  70.420  1.00  0.00           O
ATOM   1515  N   ARG A 683      39.480  58.500  69.350  1.00  0.00           N
ATOM   1516  HN  ARG A 683      40.000  58.510  68.500  1.00  0.00           H
ATOM   1517  CA  ARG A 683      40.210  58.880  70.530  1.00  0.00           C
ATOM   1518  HA  ARG A 683      39.750  58.350  71.340  1.00  0.00           H
ATOM   1519  CB  ARG A 683      41.750  58.500  70.450  1.00  0.00           C
ATOM   1520  HB1 ARG A 683      42.140  59.040  71.340  1.00  0.00           H
ATOM   1521  HB2 ARG A 683      42.250  58.960  69.560  1.00  0.00           H
ATOM   1522  CG  ARG A 683      41.920  56.970  70.540  1.00  0.00           C
ATOM   1523  HG1 ARG A 683      43.030  56.940  70.530  1.00  0.00           H
ATOM   1524  HG2 ARG A 683      41.590  56.410  69.640  1.00  0.00           H
ATOM   1525  CD  ARG A 683      41.510  56.230  71.820  1.00  0.00           C
ATOM   1526  HD1 ARG A 683      40.400  56.280  71.930  1.00  0.00           H
ATOM   1527  HD2 ARG A 683      42.160  56.630  72.640  1.00  0.00           H
ATOM   1528  NE  ARG A 683      41.950  54.830  71.660  1.00  0.00           N
ATOM   1529  HE  ARG A 683      42.920  54.590  71.780  1.00  0.00           H
ATOM   1530  CZ  ARG A 683      41.190  53.810  71.970  1.00  0.00           C
ATOM   1531  NH1 ARG A 683      41.800  52.650  71.890  1.00  0.00           N
ATOM   1532 HH11 ARG A 683      41.170  51.900  71.720  1.00  0.00           H
ATOM   1533 HH12 ARG A 683      42.700  52.660  71.450  1.00  0.00           H
ATOM   1534  NH2 ARG A 683      39.910  53.740  72.300  1.00  0.00           N
ATOM   1535 HH21 ARG A 683      39.340  54.550  72.160  1.00  0.00           H
ATOM   1536 HH22 ARG A 683      39.590  52.940  72.810  1.00  0.00           H
ATOM   1537  C   ARG A 683      40.030  60.370  70.900  1.00  0.00           C
ATOM   1538  O   ARG A 683      40.190  60.730  72.060  1.00  0.00           O
ATOM   1539  N   ASP A 684      39.860  61.220  69.860  1.00  0.00           N
ATOM   1540  HN  ASP A 684      39.790  60.790  68.960  1.00  0.00           H
ATOM   1541  CA  ASP A 684      39.530  62.620  69.980  1.00  0.00           C
ATOM   1542  HA  ASP A 684      40.290  63.140  70.550  1.00  0.00           H
ATOM   1543  CB  ASP A 684      39.570  63.160  68.590  1.00  0.00           C
ATOM   1544  HB1 ASP A 684      39.000  64.100  68.640  1.00  0.00           H
ATOM   1545  HB2 ASP A 684      38.970  62.510  67.930  1.00  0.00           H
ATOM   1546  CG  ASP A 684      40.890  63.460  68.060  1.00  0.00           C
ATOM   1547  OD1 ASP A 684      41.900  63.270  68.750  1.00  0.00           O
ATOM   1548  OD2 ASP A 684      40.960  63.990  66.960  1.00  0.00           O
ATOM   1549  C   ASP A 684      38.120  62.860  70.590  1.00  0.00           C
ATOM   1550  O   ASP A 684      37.990  63.590  71.560  1.00  0.00           O
ATOM   1551  N   TYR A 685      37.130  62.110  70.090  1.00  0.00           N
ATOM   1552  HN  TYR A 685      37.330  61.540  69.310  1.00  0.00           H
ATOM   1553  CA  TYR A 685      35.730  62.320  70.450  1.00  0.00           C
ATOM   1554  HA  TYR A 685      35.650  63.290  70.900  1.00  0.00           H
ATOM   1555  CB  TYR A 685      34.860  62.310  69.170  1.00  0.00           C
ATOM   1556  HB1 TYR A 685      33.800  62.400  69.510  1.00  0.00           H
ATOM   1557  HB2 TYR A 685      35.000  61.410  68.550  1.00  0.00           H
ATOM   1558  CG  TYR A 685      35.050  63.590  68.410  1.00  0.00           C
ATOM   1559  CD1 TYR A 685      34.540  64.720  68.970  1.00  0.00           C
ATOM   1560  HD1 TYR A 685      34.100  64.730  69.960  1.00  0.00           H
ATOM   1561  CE1 TYR A 685      34.630  65.930  68.280  1.00  0.00           C
ATOM   1562  HE1 TYR A 685      34.330  66.800  68.840  1.00  0.00           H
ATOM   1563  CZ  TYR A 685      35.320  66.010  67.060  1.00  0.00           C
ATOM   1564  OH  TYR A 685      35.560  67.260  66.460  1.00  0.00           O
ATOM   1565  HH  TYR A 685      35.500  67.890  67.180  1.00  0.00           H
ATOM   1566  CD2 TYR A 685      35.680  63.660  67.140  1.00  0.00           C
ATOM   1567  HD2 TYR A 685      36.160  62.780  66.710  1.00  0.00           H
ATOM   1568  CE2 TYR A 685      35.850  64.830  66.450  1.00  0.00           C
ATOM   1569  HE2 TYR A 685      36.300  64.830  65.460  1.00  0.00           H
ATOM   1570  C   TYR A 685      35.200  61.320  71.390  1.00  0.00           C
ATOM   1571  O   TYR A 685      34.070  61.460  71.780  1.00  0.00           O
ATOM   1572  N   GLN A 686      35.970  60.270  71.750  1.00  0.00           N
ATOM   1573  HN  GLN A 686      36.880  60.170  71.360  1.00  0.00           H
ATOM   1574  CA  GLN A 686      35.600  59.420  72.820  1.00  0.00           C
ATOM   1575  HA  GLN A 686      36.480  58.830  73.000  1.00  0.00           H
ATOM   1576  CB  GLN A 686      35.410  60.060  74.240  1.00  0.00           C
ATOM   1577  HB1 GLN A 686      35.190  59.240  74.960  1.00  0.00           H
ATOM   1578  HB2 GLN A 686      34.530  60.720  74.190  1.00  0.00           H
ATOM   1579  CG  GLN A 686      36.540  60.920  74.780  1.00  0.00           C
ATOM   1580  HG1 GLN A 686      36.460  61.520  75.710  1.00  0.00           H
ATOM   1581  HG2 GLN A 686      36.960  61.540  73.960  1.00  0.00           H
ATOM   1582  CD  GLN A 686      37.760  59.990  75.040  1.00  0.00           C
ATOM   1583  OE1 GLN A 686      37.600  58.770  75.080  1.00  0.00           O
ATOM   1584  NE2 GLN A 686      38.980  60.550  75.120  1.00  0.00           N
ATOM   1585 HE21 GLN A 686      39.780  60.090  75.510  1.00  0.00           H
ATOM   1586 HE22 GLN A 686      39.010  61.510  74.860  1.00  0.00           H
ATOM   1587  C   GLN A 686      34.540  58.340  72.500  1.00  0.00           C
ATOM   1588  O   GLN A 686      33.900  57.780  73.370  1.00  0.00           O
ATOM   1589  N   LEU A 687      34.450  57.950  71.180  1.00  0.00           N
ATOM   1590  HN  LEU A 687      34.980  58.490  70.530  1.00  0.00           H
ATOM   1591  CA  LEU A 687      33.520  56.890  70.790  1.00  0.00           C
ATOM   1592  HA  LEU A 687      32.690  57.000  71.470  1.00  0.00           H
ATOM   1593  CB  LEU A 687      33.110  57.010  69.270  1.00  0.00           C
ATOM   1594  HB1 LEU A 687      32.330  56.280  68.990  1.00  0.00           H
ATOM   1595  HB2 LEU A 687      33.960  56.710  68.610  1.00  0.00           H
ATOM   1596  CG  LEU A 687      32.630  58.450  68.840  1.00  0.00           C
ATOM   1597  HG  LEU A 687      32.980  59.210  69.570  1.00  0.00           H
ATOM   1598  CD1 LEU A 687      33.320  58.960  67.520  1.00  0.00           C
ATOM   1599 HD11 LEU A 687      34.430  58.790  67.520  1.00  0.00           H
ATOM   1600 HD12 LEU A 687      33.210  60.060  67.410  1.00  0.00           H
ATOM   1601 HD13 LEU A 687      32.900  58.410  66.660  1.00  0.00           H
ATOM   1602  CD2 LEU A 687      31.160  58.480  68.750  1.00  0.00           C
ATOM   1603 HD21 LEU A 687      30.790  57.590  68.190  1.00  0.00           H
ATOM   1604 HD22 LEU A 687      30.820  59.440  68.300  1.00  0.00           H
ATOM   1605 HD23 LEU A 687      30.760  58.630  69.780  1.00  0.00           H
ATOM   1606  C   LEU A 687      34.070  55.520  71.100  1.00  0.00           C
ATOM   1607  O   LEU A 687      35.270  55.310  71.160  1.00  0.00           O
ATOM   1608  N   SER A 688      33.270  54.570  71.360  1.00  0.00           N
ATOM   1609  HN  SER A 688      32.320  54.640  71.650  1.00  0.00           H
ATOM   1610  CA  SER A 688      33.750  53.250  71.560  1.00  0.00           C
ATOM   1611  HA  SER A 688      34.600  53.240  72.230  1.00  0.00           H
ATOM   1612  CB  SER A 688      32.670  52.400  72.260  1.00  0.00           C
ATOM   1613  HB1 SER A 688      33.060  51.360  72.180  1.00  0.00           H
ATOM   1614  HB2 SER A 688      31.790  52.480  71.590  1.00  0.00           H
ATOM   1615  OG  SER A 688      32.460  52.800  73.590  1.00  0.00           O
ATOM   1616  HG1 SER A 688      31.930  52.140  74.050  1.00  0.00           H
ATOM   1617  C   SER A 688      34.150  52.500  70.200  1.00  0.00           C
ATOM   1618  O   SER A 688      33.330  52.360  69.280  1.00  0.00           O
ATOM   1619  N   TYR A 689      35.480  52.180  70.160  1.00  0.00           N
ATOM   1620  HN  TYR A 689      35.990  52.270  71.020  1.00  0.00           H
ATOM   1621  CA  TYR A 689      36.130  51.850  68.880  1.00  0.00           C
ATOM   1622  HA  TYR A 689      35.940  52.740  68.310  1.00  0.00           H
ATOM   1623  CB  TYR A 689      37.700  51.630  69.120  1.00  0.00           C
ATOM   1624  HB1 TYR A 689      37.940  50.870  69.890  1.00  0.00           H
ATOM   1625  HB2 TYR A 689      37.960  52.630  69.540  1.00  0.00           H
ATOM   1626  CG  TYR A 689      38.540  51.340  67.950  1.00  0.00           C
ATOM   1627  CD1 TYR A 689      39.570  50.380  68.040  1.00  0.00           C
ATOM   1628  HD1 TYR A 689      39.600  49.870  68.990  1.00  0.00           H
ATOM   1629  CE1 TYR A 689      40.270  50.020  66.930  1.00  0.00           C
ATOM   1630  HE1 TYR A 689      41.010  49.230  67.090  1.00  0.00           H
ATOM   1631  CZ  TYR A 689      40.030  50.640  65.690  1.00  0.00           C
ATOM   1632  OH  TYR A 689      40.760  50.220  64.590  1.00  0.00           O
ATOM   1633  HH  TYR A 689      40.400  50.720  63.860  1.00  0.00           H
ATOM   1634  CD2 TYR A 689      38.250  51.890  66.660  1.00  0.00           C
ATOM   1635  HD2 TYR A 689      37.590  52.730  66.490  1.00  0.00           H
ATOM   1636  CE2 TYR A 689      39.000  51.510  65.550  1.00  0.00           C
ATOM   1637  HE2 TYR A 689      38.860  51.940  64.570  1.00  0.00           H
ATOM   1638  C   TYR A 689      35.520  50.700  68.050  1.00  0.00           C
ATOM   1639  O   TYR A 689      35.060  50.750  66.890  1.00  0.00           O
ATOM   1640  N   LEU A 690      35.660  49.600  68.560  1.00  0.00           N
ATOM   1641  HN  LEU A 690      35.980  49.590  69.500  1.00  0.00           H
ATOM   1642  CA  LEU A 690      35.330  48.340  67.830  1.00  0.00           C
ATOM   1643  HA  LEU A 690      35.880  48.360  66.900  1.00  0.00           H
ATOM   1644  CB  LEU A 690      35.910  47.190  68.700  1.00  0.00           C
ATOM   1645  HB1 LEU A 690      35.710  46.210  68.200  1.00  0.00           H
ATOM   1646  HB2 LEU A 690      35.390  47.230  69.680  1.00  0.00           H
ATOM   1647  CG  LEU A 690      37.440  47.180  68.980  1.00  0.00           C
ATOM   1648  HG  LEU A 690      37.690  48.050  69.620  1.00  0.00           H
ATOM   1649  CD1 LEU A 690      37.860  45.900  69.750  1.00  0.00           C
ATOM   1650 HD11 LEU A 690      37.660  45.930  70.840  1.00  0.00           H
ATOM   1651 HD12 LEU A 690      38.970  45.730  69.680  1.00  0.00           H
ATOM   1652 HD13 LEU A 690      37.250  45.030  69.420  1.00  0.00           H
ATOM   1653  CD2 LEU A 690      38.260  47.150  67.660  1.00  0.00           C
ATOM   1654 HD21 LEU A 690      39.350  46.990  67.830  1.00  0.00           H
ATOM   1655 HD22 LEU A 690      38.120  48.100  67.100  1.00  0.00           H
ATOM   1656 HD23 LEU A 690      37.870  46.340  67.020  1.00  0.00           H
ATOM   1657  C   LEU A 690      33.890  48.160  67.410  1.00  0.00           C
ATOM   1658  O   LEU A 690      33.620  47.770  66.250  1.00  0.00           O
ATOM   1659  N   SER A 691      32.960  48.630  68.300  1.00  0.00           N
ATOM   1660  HN  SER A 691      33.200  49.010  69.190  1.00  0.00           H
ATOM   1661  CA  SER A 691      31.510  48.630  68.020  1.00  0.00           C
ATOM   1662  HA  SER A 691      31.250  47.680  67.590  1.00  0.00           H
ATOM   1663  CB  SER A 691      30.530  48.860  69.190  1.00  0.00           C
ATOM   1664  HB1 SER A 691      30.650  47.960  69.830  1.00  0.00           H
ATOM   1665  HB2 SER A 691      29.430  48.880  69.020  1.00  0.00           H
ATOM   1666  OG  SER A 691      30.900  49.980  70.020  1.00  0.00           O
ATOM   1667  HG1 SER A 691      31.380  49.560  70.720  1.00  0.00           H
ATOM   1668  C   SER A 691      31.160  49.660  66.960  1.00  0.00           C
ATOM   1669  O   SER A 691      30.340  49.440  66.050  1.00  0.00           O
ATOM   1670  N   LEU A 692      31.830  50.850  67.010  1.00  0.00           N
ATOM   1671  HN  LEU A 692      32.340  51.280  67.740  1.00  0.00           H
ATOM   1672  CA  LEU A 692      31.760  51.790  65.850  1.00  0.00           C
ATOM   1673  HA  LEU A 692      30.730  52.070  65.670  1.00  0.00           H
ATOM   1674  CB  LEU A 692      32.250  53.230  66.360  1.00  0.00           C
ATOM   1675  HB1 LEU A 692      33.230  53.160  66.880  1.00  0.00           H
ATOM   1676  HB2 LEU A 692      31.500  53.610  67.100  1.00  0.00           H
ATOM   1677  CG  LEU A 692      32.350  54.430  65.340  1.00  0.00           C
ATOM   1678  HG  LEU A 692      33.050  54.100  64.550  1.00  0.00           H
ATOM   1679  CD1 LEU A 692      30.920  54.780  64.730  1.00  0.00           C
ATOM   1680 HD11 LEU A 692      30.420  53.930  64.220  1.00  0.00           H
ATOM   1681 HD12 LEU A 692      31.070  55.530  63.930  1.00  0.00           H
ATOM   1682 HD13 LEU A 692      30.170  55.120  65.480  1.00  0.00           H
ATOM   1683  CD2 LEU A 692      32.990  55.600  66.010  1.00  0.00           C
ATOM   1684 HD21 LEU A 692      33.850  55.260  66.620  1.00  0.00           H
ATOM   1685 HD22 LEU A 692      32.360  56.190  66.710  1.00  0.00           H
ATOM   1686 HD23 LEU A 692      33.460  56.320  65.310  1.00  0.00           H
ATOM   1687  C   LEU A 692      32.360  51.350  64.560  1.00  0.00           C
ATOM   1688  O   LEU A 692      31.810  51.670  63.490  1.00  0.00           O
ATOM   1689  N   ARG A 693      33.540  50.710  64.540  1.00  0.00           N
ATOM   1690  HN  ARG A 693      34.080  50.640  65.380  1.00  0.00           H
ATOM   1691  CA  ARG A 693      34.120  50.070  63.420  1.00  0.00           C
ATOM   1692  HA  ARG A 693      34.330  50.700  62.560  1.00  0.00           H
ATOM   1693  CB  ARG A 693      35.630  49.560  63.650  1.00  0.00           C
ATOM   1694  HB1 ARG A 693      35.600  48.880  64.520  1.00  0.00           H
ATOM   1695  HB2 ARG A 693      36.200  50.490  63.890  1.00  0.00           H
ATOM   1696  CG  ARG A 693      36.300  48.990  62.440  1.00  0.00           C
ATOM   1697  HG1 ARG A 693      36.290  49.680  61.560  1.00  0.00           H
ATOM   1698  HG2 ARG A 693      35.700  48.110  62.130  1.00  0.00           H
ATOM   1699  CD  ARG A 693      37.710  48.490  62.500  1.00  0.00           C
ATOM   1700  HD1 ARG A 693      37.850  47.710  63.280  1.00  0.00           H
ATOM   1701  HD2 ARG A 693      38.300  49.370  62.850  1.00  0.00           H
ATOM   1702  NE  ARG A 693      38.380  48.150  61.210  1.00  0.00           N
ATOM   1703  HE  ARG A 693      39.110  48.730  60.840  1.00  0.00           H
ATOM   1704  CZ  ARG A 693      38.430  46.940  60.760  1.00  0.00           C
ATOM   1705  NH1 ARG A 693      37.590  45.960  61.000  1.00  0.00           N
ATOM   1706 HH11 ARG A 693      36.840  46.120  61.650  1.00  0.00           H
ATOM   1707 HH12 ARG A 693      37.850  45.030  60.720  1.00  0.00           H
ATOM   1708  NH2 ARG A 693      39.350  46.610  59.840  1.00  0.00           N
ATOM   1709 HH21 ARG A 693      39.310  45.770  59.310  1.00  0.00           H
ATOM   1710 HH22 ARG A 693      39.980  47.340  59.590  1.00  0.00           H
ATOM   1711  C   ARG A 693      33.310  48.940  62.810  1.00  0.00           C
ATOM   1712  O   ARG A 693      33.070  48.890  61.590  1.00  0.00           O
ATOM   1713  N   THR A 694      32.750  48.070  63.680  1.00  0.00           N
ATOM   1714  HN  THR A 694      33.020  48.180  64.630  1.00  0.00           H
ATOM   1715  CA  THR A 694      31.840  46.930  63.330  1.00  0.00           C
ATOM   1716  HA  THR A 694      32.470  46.400  62.620  1.00  0.00           H
ATOM   1717  CB  THR A 694      31.500  46.030  64.530  1.00  0.00           C
ATOM   1718  HB  THR A 694      31.040  46.560  65.390  1.00  0.00           H
ATOM   1719  OG1 THR A 694      32.660  45.420  65.030  1.00  0.00           O
ATOM   1720  HG1 THR A 694      33.180  46.190  65.250  1.00  0.00           H
ATOM   1721  CG2 THR A 694      30.470  44.940  64.140  1.00  0.00           C
ATOM   1722 HG21 THR A 694      30.310  44.150  64.910  1.00  0.00           H
ATOM   1723 HG22 THR A 694      30.730  44.410  63.200  1.00  0.00           H
ATOM   1724 HG23 THR A 694      29.490  45.450  64.040  1.00  0.00           H
ATOM   1725  C   THR A 694      30.610  47.460  62.640  1.00  0.00           C
ATOM   1726  O   THR A 694      30.000  46.890  61.750  1.00  0.00           O
ATOM   1727  N   SER A 695      30.100  48.580  63.180  1.00  0.00           N
ATOM   1728  HN  SER A 695      30.650  49.030  63.890  1.00  0.00           H
ATOM   1729  CA  SER A 695      28.920  49.330  62.700  1.00  0.00           C
ATOM   1730  HA  SER A 695      28.140  48.590  62.620  1.00  0.00           H
ATOM   1731  CB  SER A 695      28.350  50.420  63.630  1.00  0.00           C
ATOM   1732  HB1 SER A 695      27.520  50.910  63.050  1.00  0.00           H
ATOM   1733  HB2 SER A 695      29.160  51.130  63.910  1.00  0.00           H
ATOM   1734  OG  SER A 695      27.930  49.790  64.810  1.00  0.00           O
ATOM   1735  HG1 SER A 695      28.710  49.390  65.220  1.00  0.00           H
ATOM   1736  C   SER A 695      29.200  49.920  61.380  1.00  0.00           C
ATOM   1737  O   SER A 695      28.390  49.810  60.460  1.00  0.00           O
ATOM   1738  N   ILE A 696      30.400  50.550  61.260  1.00  0.00           N
ATOM   1739  HN  ILE A 696      30.930  50.660  62.100  1.00  0.00           H
ATOM   1740  CA  ILE A 696      30.850  51.190  60.040  1.00  0.00           C
ATOM   1741  HA  ILE A 696      30.150  51.950  59.710  1.00  0.00           H
ATOM   1742  CB  ILE A 696      32.060  52.110  60.220  1.00  0.00           C
ATOM   1743  HB  ILE A 696      32.780  51.520  60.840  1.00  0.00           H
ATOM   1744  CG2 ILE A 696      32.710  52.500  58.870  1.00  0.00           C
ATOM   1745 HG21 ILE A 696      33.290  51.650  58.480  1.00  0.00           H
ATOM   1746 HG22 ILE A 696      33.480  53.280  59.090  1.00  0.00           H
ATOM   1747 HG23 ILE A 696      32.010  52.970  58.160  1.00  0.00           H
ATOM   1748  CG1 ILE A 696      31.580  53.380  60.990  1.00  0.00           C
ATOM   1749 HG11 ILE A 696      30.730  53.090  61.660  1.00  0.00           H
ATOM   1750 HG12 ILE A 696      31.170  54.110  60.270  1.00  0.00           H
ATOM   1751  CD  ILE A 696      32.690  54.110  61.680  1.00  0.00           C
ATOM   1752  HD1 ILE A 696      33.360  54.600  60.940  1.00  0.00           H
ATOM   1753  HD2 ILE A 696      33.320  53.370  62.220  1.00  0.00           H
ATOM   1754  HD3 ILE A 696      32.270  54.960  62.280  1.00  0.00           H
ATOM   1755  C   ILE A 696      31.130  50.170  58.890  1.00  0.00           C
ATOM   1756  O   ILE A 696      30.650  50.240  57.750  1.00  0.00           O
ATOM   1757  N   GLY A 697      31.730  49.030  59.250  1.00  0.00           N
ATOM   1758  HN  GLY A 697      32.160  48.910  60.130  1.00  0.00           H
ATOM   1759  CA  GLY A 697      31.820  47.970  58.240  1.00  0.00           C
ATOM   1760  HA1 GLY A 697      32.440  47.190  58.660  1.00  0.00           H
ATOM   1761  HA2 GLY A 697      32.320  48.360  57.380  1.00  0.00           H
ATOM   1762  C   GLY A 697      30.620  47.230  57.920  1.00  0.00           C
ATOM   1763  O   GLY A 697      30.350  47.040  56.750  1.00  0.00           O
ATOM   1764  N   LEU A 698      29.720  46.860  58.890  1.00  0.00           N
ATOM   1765  HN  LEU A 698      29.960  46.850  59.850  1.00  0.00           H
ATOM   1766  CA  LEU A 698      28.430  46.340  58.490  1.00  0.00           C
ATOM   1767  HA  LEU A 698      28.560  45.530  57.780  1.00  0.00           H
ATOM   1768  CB  LEU A 698      27.700  45.760  59.710  1.00  0.00           C
ATOM   1769  HB1 LEU A 698      26.620  45.610  59.450  1.00  0.00           H
ATOM   1770  HB2 LEU A 698      27.750  46.480  60.560  1.00  0.00           H
ATOM   1771  CG  LEU A 698      28.240  44.430  60.120  1.00  0.00           C
ATOM   1772  HG  LEU A 698      29.350  44.320  60.080  1.00  0.00           H
ATOM   1773  CD1 LEU A 698      27.940  44.120  61.580  1.00  0.00           C
ATOM   1774 HD11 LEU A 698      28.380  44.860  62.300  1.00  0.00           H
ATOM   1775 HD12 LEU A 698      28.300  43.110  61.840  1.00  0.00           H
ATOM   1776 HD13 LEU A 698      26.840  44.060  61.670  1.00  0.00           H
ATOM   1777  CD2 LEU A 698      27.680  43.320  59.240  1.00  0.00           C
ATOM   1778 HD21 LEU A 698      28.190  43.400  58.260  1.00  0.00           H
ATOM   1779 HD22 LEU A 698      26.600  43.360  59.010  1.00  0.00           H
ATOM   1780 HD23 LEU A 698      27.810  42.280  59.600  1.00  0.00           H
ATOM   1781  C   LEU A 698      27.570  47.290  57.670  1.00  0.00           C
ATOM   1782  O   LEU A 698      26.930  46.940  56.610  1.00  0.00           O
ATOM   1783  N   TRP A 699      27.530  48.600  58.000  1.00  0.00           N
ATOM   1784  HN  TRP A 699      28.100  49.060  58.680  1.00  0.00           H
ATOM   1785  CA  TRP A 699      26.880  49.560  57.110  1.00  0.00           C
ATOM   1786  HA  TRP A 699      25.910  49.120  56.920  1.00  0.00           H
ATOM   1787  CB  TRP A 699      26.710  51.030  57.730  1.00  0.00           C
ATOM   1788  HB1 TRP A 699      26.480  51.680  56.870  1.00  0.00           H
ATOM   1789  HB2 TRP A 699      27.710  51.150  58.200  1.00  0.00           H
ATOM   1790  CG  TRP A 699      25.530  51.350  58.690  1.00  0.00           C
ATOM   1791  CD1 TRP A 699      25.480  51.520  60.050  1.00  0.00           C
ATOM   1792  HD1 TRP A 699      26.240  51.120  60.700  1.00  0.00           H
ATOM   1793  NE1 TRP A 699      24.310  52.010  60.360  1.00  0.00           N
ATOM   1794  HE1 TRP A 699      23.940  51.830  61.240  1.00  0.00           H
ATOM   1795  CE2 TRP A 699      23.540  52.210  59.240  1.00  0.00           C
ATOM   1796  CD2 TRP A 699      24.310  51.870  58.120  1.00  0.00           C
ATOM   1797  CE3 TRP A 699      23.820  52.060  56.870  1.00  0.00           C
ATOM   1798  HE3 TRP A 699      24.330  51.740  55.970  1.00  0.00           H
ATOM   1799  CZ3 TRP A 699      22.640  52.780  56.720  1.00  0.00           C
ATOM   1800  HZ3 TRP A 699      22.320  53.020  55.720  1.00  0.00           H
ATOM   1801  CZ2 TRP A 699      22.260  52.740  59.180  1.00  0.00           C
ATOM   1802  HZ2 TRP A 699      21.770  53.070  60.080  1.00  0.00           H
ATOM   1803  CH2 TRP A 699      21.830  53.090  57.860  1.00  0.00           C
ATOM   1804  HH2 TRP A 699      20.920  53.650  57.750  1.00  0.00           H
ATOM   1805  C   TRP A 699      27.580  49.490  55.720  1.00  0.00           C
ATOM   1806  O   TRP A 699      26.850  49.540  54.720  1.00  0.00           O
ATOM   1807  N   THR A 700      28.910  49.450  55.560  1.00  0.00           N
ATOM   1808  HN  THR A 700      29.330  49.580  56.450  1.00  0.00           H
ATOM   1809  CA  THR A 700      29.610  49.410  54.340  1.00  0.00           C
ATOM   1810  HA  THR A 700      29.250  50.170  53.660  1.00  0.00           H
ATOM   1811  CB  THR A 700      31.110  49.580  54.490  1.00  0.00           C
ATOM   1812  HB  THR A 700      31.660  48.720  54.920  1.00  0.00           H
ATOM   1813  OG1 THR A 700      31.310  50.810  55.180  1.00  0.00           O
ATOM   1814  HG1 THR A 700      31.280  50.660  56.130  1.00  0.00           H
ATOM   1815  CG2 THR A 700      31.710  49.950  53.010  1.00  0.00           C
ATOM   1816 HG21 THR A 700      32.790  50.150  53.090  1.00  0.00           H
ATOM   1817 HG22 THR A 700      31.150  50.820  52.580  1.00  0.00           H
ATOM   1818 HG23 THR A 700      31.740  49.110  52.280  1.00  0.00           H
ATOM   1819  C   THR A 700      29.390  48.180  53.500  1.00  0.00           C
ATOM   1820  O   THR A 700      29.150  48.250  52.280  1.00  0.00           O
ATOM   1821  N   SER A 701      29.360  47.010  54.150  1.00  0.00           N
ATOM   1822  HN  SER A 701      29.550  46.940  55.120  1.00  0.00           H
ATOM   1823  CA  SER A 701      29.030  45.720  53.490  1.00  0.00           C
ATOM   1824  HA  SER A 701      29.690  45.560  52.650  1.00  0.00           H
ATOM   1825  CB  SER A 701      29.140  44.650  54.600  1.00  0.00           C
ATOM   1826  HB1 SER A 701      28.730  45.110  55.530  1.00  0.00           H
ATOM   1827  HB2 SER A 701      30.230  44.700  54.780  1.00  0.00           H
ATOM   1828  OG  SER A 701      28.550  43.370  54.210  1.00  0.00           O
ATOM   1829  HG1 SER A 701      29.220  42.980  53.650  1.00  0.00           H
ATOM   1830  C   SER A 701      27.620  45.810  52.840  1.00  0.00           C
ATOM   1831  O   SER A 701      27.420  45.410  51.720  1.00  0.00           O
ATOM   1832  N   PHE A 702      26.660  46.470  53.560  1.00  0.00           N
ATOM   1833  HN  PHE A 702      26.800  46.930  54.430  1.00  0.00           H
ATOM   1834  CA  PHE A 702      25.400  46.640  52.990  1.00  0.00           C
ATOM   1835  HA  PHE A 702      25.000  45.720  52.600  1.00  0.00           H
ATOM   1836  CB  PHE A 702      24.450  47.170  54.080  1.00  0.00           C
ATOM   1837  HB1 PHE A 702      24.850  48.120  54.510  1.00  0.00           H
ATOM   1838  HB2 PHE A 702      24.370  46.500  54.970  1.00  0.00           H
ATOM   1839  CG  PHE A 702      23.150  47.680  53.590  1.00  0.00           C
ATOM   1840  CD1 PHE A 702      22.060  46.770  53.400  1.00  0.00           C
ATOM   1841  HD1 PHE A 702      22.170  45.690  53.350  1.00  0.00           H
ATOM   1842  CE1 PHE A 702      20.770  47.260  53.040  1.00  0.00           C
ATOM   1843  HE1 PHE A 702      19.960  46.600  52.810  1.00  0.00           H
ATOM   1844  CZ  PHE A 702      20.580  48.630  52.810  1.00  0.00           C
ATOM   1845  HZ  PHE A 702      19.650  49.070  52.480  1.00  0.00           H
ATOM   1846  CD2 PHE A 702      22.950  49.080  53.320  1.00  0.00           C
ATOM   1847  HD2 PHE A 702      23.750  49.810  53.390  1.00  0.00           H
ATOM   1848  CE2 PHE A 702      21.630  49.520  52.940  1.00  0.00           C
ATOM   1849  HE2 PHE A 702      21.540  50.580  52.760  1.00  0.00           H
ATOM   1850  C   PHE A 702      25.360  47.560  51.760  1.00  0.00           C
ATOM   1851  O   PHE A 702      24.760  47.270  50.760  1.00  0.00           O
ATOM   1852  N   LEU A 703      26.090  48.690  51.820  1.00  0.00           N
ATOM   1853  HN  LEU A 703      26.550  48.960  52.660  1.00  0.00           H
ATOM   1854  CA  LEU A 703      26.160  49.650  50.730  1.00  0.00           C
ATOM   1855  HA  LEU A 703      25.120  49.910  50.550  1.00  0.00           H
ATOM   1856  CB  LEU A 703      27.000  50.890  51.220  1.00  0.00           C
ATOM   1857  HB1 LEU A 703      27.280  51.570  50.400  1.00  0.00           H
ATOM   1858  HB2 LEU A 703      27.870  50.520  51.810  1.00  0.00           H
ATOM   1859  CG  LEU A 703      26.140  51.700  52.300  1.00  0.00           C
ATOM   1860  HG  LEU A 703      25.800  51.010  53.110  1.00  0.00           H
ATOM   1861  CD1 LEU A 703      27.050  52.620  53.090  1.00  0.00           C
ATOM   1862 HD11 LEU A 703      27.730  52.090  53.800  1.00  0.00           H
ATOM   1863 HD12 LEU A 703      26.410  53.340  53.660  1.00  0.00           H
ATOM   1864 HD13 LEU A 703      27.770  53.190  52.470  1.00  0.00           H
ATOM   1865  CD2 LEU A 703      25.030  52.470  51.550  1.00  0.00           C
ATOM   1866 HD21 LEU A 703      25.450  53.180  50.810  1.00  0.00           H
ATOM   1867 HD22 LEU A 703      24.530  53.170  52.270  1.00  0.00           H
ATOM   1868 HD23 LEU A 703      24.280  51.760  51.150  1.00  0.00           H
ATOM   1869  C   LEU A 703      26.780  49.080  49.440  1.00  0.00           C
ATOM   1870  O   LEU A 703      26.310  49.420  48.360  1.00  0.00           O
ATOM   1871  N   CYS A 704      27.740  48.190  49.620  1.00  0.00           N
ATOM   1872  HN  CYS A 704      28.070  47.950  50.530  1.00  0.00           H
ATOM   1873  CA  CYS A 704      28.350  47.460  48.550  1.00  0.00           C
ATOM   1874  HA  CYS A 704      28.540  48.140  47.730  1.00  0.00           H
ATOM   1875  CB  CYS A 704      29.670  46.770  49.040  1.00  0.00           C
ATOM   1876  HB1 CYS A 704      30.140  46.160  48.240  1.00  0.00           H
ATOM   1877  HB2 CYS A 704      29.580  46.010  49.830  1.00  0.00           H
ATOM   1878  SG  CYS A 704      31.040  47.880  49.560  1.00  0.00           S
ATOM   1879  HG1 CYS A 704      30.450  48.540  50.550  1.00  0.00           H
ATOM   1880  C   CYS A 704      27.320  46.520  47.860  1.00  0.00           C
ATOM   1881  O   CYS A 704      27.230  46.350  46.650  1.00  0.00           O
ATOM   1882  N   ILE A 705      26.390  45.890  48.630  1.00  0.00           N
ATOM   1883  HN  ILE A 705      26.380  45.960  49.630  1.00  0.00           H
ATOM   1884  CA  ILE A 705      25.330  45.030  48.110  1.00  0.00           C
ATOM   1885  HA  ILE A 705      25.810  44.420  47.350  1.00  0.00           H
ATOM   1886  CB  ILE A 705      24.830  44.150  49.250  1.00  0.00           C
ATOM   1887  HB  ILE A 705      24.600  44.790  50.130  1.00  0.00           H
ATOM   1888  CG2 ILE A 705      23.570  43.420  48.720  1.00  0.00           C
ATOM   1889 HG21 ILE A 705      23.770  42.780  47.840  1.00  0.00           H
ATOM   1890 HG22 ILE A 705      22.750  44.160  48.550  1.00  0.00           H
ATOM   1891 HG23 ILE A 705      23.260  42.660  49.470  1.00  0.00           H
ATOM   1892  CG1 ILE A 705      25.900  43.170  49.810  1.00  0.00           C
ATOM   1893 HG11 ILE A 705      26.840  43.740  49.900  1.00  0.00           H
ATOM   1894 HG12 ILE A 705      26.170  42.280  49.200  1.00  0.00           H
ATOM   1895  CD  ILE A 705      25.610  42.740  51.240  1.00  0.00           C
ATOM   1896  HD1 ILE A 705      24.580  42.340  51.420  1.00  0.00           H
ATOM   1897  HD2 ILE A 705      25.780  43.530  52.000  1.00  0.00           H
ATOM   1898  HD3 ILE A 705      26.340  41.970  51.560  1.00  0.00           H
ATOM   1899  C   ILE A 705      24.420  45.910  47.330  1.00  0.00           C
ATOM   1900  O   ILE A 705      24.000  45.630  46.150  1.00  0.00           O
ATOM   1901  N   VAL A 706      24.000  47.080  47.920  1.00  0.00           N
ATOM   1902  HN  VAL A 706      24.320  47.180  48.860  1.00  0.00           H
ATOM   1903  CA  VAL A 706      23.150  48.120  47.210  1.00  0.00           C
ATOM   1904  HA  VAL A 706      22.210  47.640  46.980  1.00  0.00           H
ATOM   1905  CB  VAL A 706      22.760  49.260  48.110  1.00  0.00           C
ATOM   1906  HB  VAL A 706      23.720  49.640  48.510  1.00  0.00           H
ATOM   1907  CG1 VAL A 706      22.010  50.450  47.390  1.00  0.00           C
ATOM   1908 HG11 VAL A 706      22.550  50.780  46.480  1.00  0.00           H
ATOM   1909 HG12 VAL A 706      22.110  51.330  48.050  1.00  0.00           H
ATOM   1910 HG13 VAL A 706      20.970  50.130  47.170  1.00  0.00           H
ATOM   1911  CG2 VAL A 706      21.920  48.710  49.330  1.00  0.00           C
ATOM   1912 HG21 VAL A 706      20.990  48.250  48.920  1.00  0.00           H
ATOM   1913 HG22 VAL A 706      21.630  49.550  50.000  1.00  0.00           H
ATOM   1914 HG23 VAL A 706      22.550  47.980  49.890  1.00  0.00           H
ATOM   1915  C   VAL A 706      23.830  48.660  45.990  1.00  0.00           C
ATOM   1916  O   VAL A 706      23.310  48.740  44.900  1.00  0.00           O
ATOM   1917  N   LEU A 707      25.100  49.090  46.110  1.00  0.00           N
ATOM   1918  HN  LEU A 707      25.470  48.990  47.030  1.00  0.00           H
ATOM   1919  CA  LEU A 707      26.030  49.600  45.090  1.00  0.00           C
ATOM   1920  HA  LEU A 707      25.580  50.510  44.730  1.00  0.00           H
ATOM   1921  CB  LEU A 707      27.400  50.010  45.710  1.00  0.00           C
ATOM   1922  HB1 LEU A 707      27.960  49.100  46.030  1.00  0.00           H
ATOM   1923  HB2 LEU A 707      27.150  50.630  46.590  1.00  0.00           H
ATOM   1924  CG  LEU A 707      28.330  50.770  44.690  1.00  0.00           C
ATOM   1925  HG  LEU A 707      28.670  50.070  43.890  1.00  0.00           H
ATOM   1926  CD1 LEU A 707      27.730  51.900  43.850  1.00  0.00           C
ATOM   1927 HD11 LEU A 707      28.570  52.460  43.390  1.00  0.00           H
ATOM   1928 HD12 LEU A 707      27.110  52.540  44.510  1.00  0.00           H
ATOM   1929 HD13 LEU A 707      27.070  51.460  43.060  1.00  0.00           H
ATOM   1930  CD2 LEU A 707      29.510  51.320  45.450  1.00  0.00           C
ATOM   1931 HD21 LEU A 707      30.310  51.630  44.750  1.00  0.00           H
ATOM   1932 HD22 LEU A 707      29.980  50.490  46.030  1.00  0.00           H
ATOM   1933 HD23 LEU A 707      29.220  52.200  46.070  1.00  0.00           H
ATOM   1934  C   LEU A 707      26.160  48.670  43.830  1.00  0.00           C
ATOM   1935  O   LEU A 707      26.240  49.200  42.720  1.00  0.00           O
ATOM   1936  N   VAL A 708      26.170  47.390  44.040  1.00  0.00           N
ATOM   1937  HN  VAL A 708      26.220  47.010  44.960  1.00  0.00           H
ATOM   1938  CA  VAL A 708      26.020  46.410  43.060  1.00  0.00           C
ATOM   1939  HA  VAL A 708      26.830  46.630  42.380  1.00  0.00           H
ATOM   1940  CB  VAL A 708      26.330  44.990  43.570  1.00  0.00           C
ATOM   1941  HB  VAL A 708      25.790  44.790  44.530  1.00  0.00           H
ATOM   1942  CG1 VAL A 708      25.950  43.910  42.490  1.00  0.00           C
ATOM   1943 HG11 VAL A 708      26.280  44.130  41.450  1.00  0.00           H
ATOM   1944 HG12 VAL A 708      24.860  43.670  42.580  1.00  0.00           H
ATOM   1945 HG13 VAL A 708      26.440  42.940  42.740  1.00  0.00           H
ATOM   1946  CG2 VAL A 708      27.810  44.920  43.880  1.00  0.00           C
ATOM   1947 HG21 VAL A 708      28.120  43.900  44.200  1.00  0.00           H
ATOM   1948 HG22 VAL A 708      28.210  45.540  44.700  1.00  0.00           H
ATOM   1949 HG23 VAL A 708      28.380  45.090  42.930  1.00  0.00           H
ATOM   1950  C   VAL A 708      24.710  46.440  42.320  1.00  0.00           C
ATOM   1951  O   VAL A 708      24.770  46.230  41.130  1.00  0.00           O
ATOM   1952  N   ALA A 709      23.560  46.580  43.020  1.00  0.00           N
ATOM   1953  HN  ALA A 709      23.620  46.660  44.010  1.00  0.00           H
ATOM   1954  CA  ALA A 709      22.210  46.550  42.450  1.00  0.00           C
ATOM   1955  HA  ALA A 709      22.100  45.640  41.890  1.00  0.00           H
ATOM   1956  CB  ALA A 709      21.300  46.440  43.660  1.00  0.00           C
ATOM   1957  HB1 ALA A 709      21.670  45.670  44.370  1.00  0.00           H
ATOM   1958  HB2 ALA A 709      20.290  46.130  43.320  1.00  0.00           H
ATOM   1959  HB3 ALA A 709      21.170  47.380  44.230  1.00  0.00           H
ATOM   1960  C   ALA A 709      21.760  47.760  41.590  1.00  0.00           C
ATOM   1961  O   ALA A 709      20.920  47.650  40.710  1.00  0.00           O
ATOM   1962  N   THR A 710      22.370  48.950  41.750  1.00  0.00           N
ATOM   1963  HN  THR A 710      23.090  48.980  42.430  1.00  0.00           H
ATOM   1964  CA  THR A 710      22.120  50.030  40.840  1.00  0.00           C
ATOM   1965  HA  THR A 710      21.210  49.910  40.280  1.00  0.00           H
ATOM   1966  CB  THR A 710      21.920  51.250  41.710  1.00  0.00           C
ATOM   1967  HB  THR A 710      20.980  51.040  42.240  1.00  0.00           H
ATOM   1968  OG1 THR A 710      21.580  52.420  40.950  1.00  0.00           O
ATOM   1969  HG1 THR A 710      20.900  52.130  40.330  1.00  0.00           H
ATOM   1970  CG2 THR A 710      23.050  51.570  42.690  1.00  0.00           C
ATOM   1971 HG21 THR A 710      23.950  51.710  42.040  1.00  0.00           H
ATOM   1972 HG22 THR A 710      23.320  50.800  43.440  1.00  0.00           H
ATOM   1973 HG23 THR A 710      22.890  52.470  43.300  1.00  0.00           H
ATOM   1974  C   THR A 710      23.120  50.230  39.800  1.00  0.00           C
ATOM   1975  O   THR A 710      24.270  49.860  39.980  1.00  0.00           O
ATOM   1976  N   ASP A 711      22.790  50.870  38.670  1.00  0.00           N
ATOM   1977  HN  ASP A 711      21.860  51.160  38.500  1.00  0.00           H
ATOM   1978  CA  ASP A 711      23.670  50.940  37.460  1.00  0.00           C
ATOM   1979  HA  ASP A 711      24.210  50.010  37.450  1.00  0.00           H
ATOM   1980  CB  ASP A 711      22.840  51.210  36.130  1.00  0.00           C
ATOM   1981  HB1 ASP A 711      22.140  52.060  36.280  1.00  0.00           H
ATOM   1982  HB2 ASP A 711      22.240  50.300  35.890  1.00  0.00           H
ATOM   1983  CG  ASP A 711      23.570  51.560  34.820  1.00  0.00           C
ATOM   1984  OD1 ASP A 711      22.900  51.880  33.820  1.00  0.00           O
ATOM   1985  OD2 ASP A 711      24.800  51.430  34.750  1.00  0.00           O
ATOM   1986  C   ASP A 711      24.810  51.950  37.680  1.00  0.00           C
ATOM   1987  O   ASP A 711      24.470  53.100  38.000  1.00  0.00           O
ATOM   1988  N   ALA A 712      26.150  51.570  37.610  1.00  0.00           N
ATOM   1989  HN  ALA A 712      26.250  50.580  37.640  1.00  0.00           H
ATOM   1990  CA  ALA A 712      27.280  52.430  38.020  1.00  0.00           C
ATOM   1991  HA  ALA A 712      26.950  53.310  38.560  1.00  0.00           H
ATOM   1992  CB  ALA A 712      28.160  51.590  38.910  1.00  0.00           C
ATOM   1993  HB1 ALA A 712      29.110  52.180  39.010  1.00  0.00           H
ATOM   1994  HB2 ALA A 712      28.430  50.570  38.560  1.00  0.00           H
ATOM   1995  HB3 ALA A 712      27.650  51.540  39.900  1.00  0.00           H
ATOM   1996  C   ALA A 712      28.030  52.850  36.750  1.00  0.00           C
ATOM   1997  O   ALA A 712      29.110  53.390  36.960  1.00  0.00           O
ATOM   1998  N   SER A 713      27.380  52.690  35.540  1.00  0.00           N
ATOM   1999  HN  SER A 713      26.500  52.230  35.450  1.00  0.00           H
ATOM   2000  CA  SER A 713      28.050  53.110  34.380  1.00  0.00           C
ATOM   2001  HA  SER A 713      28.980  52.580  34.450  1.00  0.00           H
ATOM   2002  CB  SER A 713      27.330  52.700  33.090  1.00  0.00           C
ATOM   2003  HB1 SER A 713      27.250  51.590  33.100  1.00  0.00           H
ATOM   2004  HB2 SER A 713      27.890  53.160  32.240  1.00  0.00           H
ATOM   2005  OG  SER A 713      25.990  53.150  32.990  1.00  0.00           O
ATOM   2006  HG1 SER A 713      25.440  52.720  33.650  1.00  0.00           H
ATOM   2007  C   SER A 713      28.510  54.530  34.300  1.00  0.00           C
ATOM   2008  O   SER A 713      29.610  54.830  33.890  1.00  0.00           O
ATOM   2009  N   SER A 714      27.710  55.450  34.760  1.00  0.00           N
ATOM   2010  HN  SER A 714      26.810  55.180  35.100  1.00  0.00           H
ATOM   2011  CA  SER A 714      27.970  56.860  34.910  1.00  0.00           C
ATOM   2012  HA  SER A 714      28.450  57.100  33.980  1.00  0.00           H
ATOM   2013  CB  SER A 714      26.700  57.720  35.080  1.00  0.00           C
ATOM   2014  HB1 SER A 714      25.940  57.480  34.310  1.00  0.00           H
ATOM   2015  HB2 SER A 714      26.950  58.790  35.070  1.00  0.00           H
ATOM   2016  OG  SER A 714      26.100  57.400  36.370  1.00  0.00           O
ATOM   2017  HG1 SER A 714      25.610  56.590  36.180  1.00  0.00           H
ATOM   2018  C   SER A 714      29.030  57.210  35.930  1.00  0.00           C
ATOM   2019  O   SER A 714      29.810  58.090  35.770  1.00  0.00           O
ATOM   2020  N   LEU A 715      29.100  56.490  37.070  1.00  0.00           N
ATOM   2021  HN  LEU A 715      28.440  55.750  37.190  1.00  0.00           H
ATOM   2022  CA  LEU A 715      30.110  56.630  38.080  1.00  0.00           C
ATOM   2023  HA  LEU A 715      30.150  57.680  38.360  1.00  0.00           H
ATOM   2024  CB  LEU A 715      29.890  55.730  39.390  1.00  0.00           C
ATOM   2025  HB1 LEU A 715      30.500  56.100  40.250  1.00  0.00           H
ATOM   2026  HB2 LEU A 715      30.370  54.760  39.170  1.00  0.00           H
ATOM   2027  CG  LEU A 715      28.480  55.650  39.930  1.00  0.00           C
ATOM   2028  HG  LEU A 715      27.850  55.440  39.040  1.00  0.00           H
ATOM   2029  CD1 LEU A 715      28.400  54.410  40.880  1.00  0.00           C
ATOM   2030 HD11 LEU A 715      27.340  54.110  41.000  1.00  0.00           H
ATOM   2031 HD12 LEU A 715      28.800  54.700  41.880  1.00  0.00           H
ATOM   2032 HD13 LEU A 715      29.000  53.510  40.640  1.00  0.00           H
ATOM   2033  CD2 LEU A 715      28.010  57.020  40.410  1.00  0.00           C
ATOM   2034 HD21 LEU A 715      28.360  57.020  41.470  1.00  0.00           H
ATOM   2035 HD22 LEU A 715      26.920  57.200  40.300  1.00  0.00           H
ATOM   2036 HD23 LEU A 715      28.670  57.780  39.960  1.00  0.00           H
ATOM   2037  C   LEU A 715      31.630  56.450  37.770  1.00  0.00           C
ATOM   2038  O   LEU A 715      32.410  57.050  38.460  1.00  0.00           O
ATOM   2039  N   VAL A 716      31.900  55.670  36.710  1.00  0.00           N
ATOM   2040  HN  VAL A 716      31.090  55.260  36.320  1.00  0.00           H
ATOM   2041  CA  VAL A 716      33.220  55.380  36.210  1.00  0.00           C
ATOM   2042  HA  VAL A 716      33.950  55.710  36.930  1.00  0.00           H
ATOM   2043  CB  VAL A 716      33.250  53.850  36.140  1.00  0.00           C
ATOM   2044  HB  VAL A 716      34.310  53.680  35.850  1.00  0.00           H
ATOM   2045  CG1 VAL A 716      33.260  53.340  37.590  1.00  0.00           C
ATOM   2046 HG11 VAL A 716      33.410  52.250  37.440  1.00  0.00           H
ATOM   2047 HG12 VAL A 716      32.310  53.500  38.150  1.00  0.00           H
ATOM   2048 HG13 VAL A 716      34.090  53.810  38.170  1.00  0.00           H
ATOM   2049  CG2 VAL A 716      32.280  53.160  35.120  1.00  0.00           C
ATOM   2050 HG21 VAL A 716      32.390  53.460  34.060  1.00  0.00           H
ATOM   2051 HG22 VAL A 716      31.230  53.330  35.430  1.00  0.00           H
ATOM   2052 HG23 VAL A 716      32.490  52.060  35.200  1.00  0.00           H
ATOM   2053  C   VAL A 716      33.570  56.080  34.890  1.00  0.00           C
ATOM   2054  O   VAL A 716      34.480  55.760  34.090  1.00  0.00           O
ATOM   2055  N   CYS A 717      32.740  57.030  34.610  1.00  0.00           N
ATOM   2056  HN  CYS A 717      32.030  57.400  35.190  1.00  0.00           H
ATOM   2057  CA  CYS A 717      33.050  58.010  33.510  1.00  0.00           C
ATOM   2058  HA  CYS A 717      33.060  57.500  32.560  1.00  0.00           H
ATOM   2059  CB  CYS A 717      31.800  59.000  33.540  1.00  0.00           C
ATOM   2060  HB1 CYS A 717      31.920  59.680  34.410  1.00  0.00           H
ATOM   2061  HB2 CYS A 717      30.820  58.460  33.580  1.00  0.00           H
ATOM   2062  SG  CYS A 717      31.600  59.910  31.950  1.00  0.00           S
ATOM   2063  HG1 CYS A 717      31.190  58.950  31.140  1.00  0.00           H
ATOM   2064  C   CYS A 717      34.330  58.820  33.730  1.00  0.00           C
ATOM   2065  O   CYS A 717      35.120  59.120  32.800  1.00  0.00           O
ATOM   2066  N   TYR A 718      34.590  59.270  34.980  1.00  0.00           N
ATOM   2067  HN  TYR A 718      33.930  59.220  35.720  1.00  0.00           H
ATOM   2068  CA  TYR A 718      35.630  60.340  35.240  1.00  0.00           C
ATOM   2069  HA  TYR A 718      36.190  60.410  34.320  1.00  0.00           H
ATOM   2070  CB  TYR A 718      35.100  61.740  35.590  1.00  0.00           C
ATOM   2071  HB1 TYR A 718      35.890  62.510  35.610  1.00  0.00           H
ATOM   2072  HB2 TYR A 718      34.610  61.850  36.590  1.00  0.00           H
ATOM   2073  CG  TYR A 718      34.160  62.150  34.510  1.00  0.00           C
ATOM   2074  CD1 TYR A 718      34.680  62.670  33.310  1.00  0.00           C
ATOM   2075  HD1 TYR A 718      35.710  62.500  33.020  1.00  0.00           H
ATOM   2076  CE1 TYR A 718      33.860  63.350  32.430  1.00  0.00           C
ATOM   2077  HE1 TYR A 718      34.220  63.680  31.460  1.00  0.00           H
ATOM   2078  CZ  TYR A 718      32.510  63.510  32.720  1.00  0.00           C
ATOM   2079  OH  TYR A 718      31.730  64.220  31.720  1.00  0.00           O
ATOM   2080  HH  TYR A 718      32.370  64.500  31.060  1.00  0.00           H
ATOM   2081  CD2 TYR A 718      32.770  62.350  34.840  1.00  0.00           C
ATOM   2082  HD2 TYR A 718      32.410  62.010  35.790  1.00  0.00           H
ATOM   2083  CE2 TYR A 718      31.970  63.030  33.910  1.00  0.00           C
ATOM   2084  HE2 TYR A 718      30.910  63.100  34.100  1.00  0.00           H
ATOM   2085  C   TYR A 718      36.720  59.900  36.190  1.00  0.00           C
ATOM   2086  O   TYR A 718      37.540  60.690  36.640  1.00  0.00           O
ATOM   2087  N   ILE A 719      36.740  58.590  36.520  1.00  0.00           N
ATOM   2088  HN  ILE A 719      36.080  58.020  36.040  1.00  0.00           H
ATOM   2089  CA  ILE A 719      37.640  57.960  37.460  1.00  0.00           C
ATOM   2090  HA  ILE A 719      38.090  58.750  38.050  1.00  0.00           H
ATOM   2091  CB  ILE A 719      36.970  57.040  38.480  1.00  0.00           C
ATOM   2092  HB  ILE A 719      36.340  56.260  37.980  1.00  0.00           H
ATOM   2093  CG2 ILE A 719      38.040  56.350  39.320  1.00  0.00           C
ATOM   2094 HG21 ILE A 719      37.550  55.810  40.150  1.00  0.00           H
ATOM   2095 HG22 ILE A 719      38.830  57.050  39.670  1.00  0.00           H
ATOM   2096 HG23 ILE A 719      38.620  55.630  38.700  1.00  0.00           H
ATOM   2097  CG1 ILE A 719      36.050  57.900  39.390  1.00  0.00           C
ATOM   2098 HG11 ILE A 719      35.370  58.500  38.750  1.00  0.00           H
ATOM   2099 HG12 ILE A 719      36.820  58.540  39.880  1.00  0.00           H
ATOM   2100  CD  ILE A 719      35.250  57.200  40.460  1.00  0.00           C
ATOM   2101  HD1 ILE A 719      35.870  56.440  40.980  1.00  0.00           H
ATOM   2102  HD2 ILE A 719      34.480  56.630  39.900  1.00  0.00           H
ATOM   2103  HD3 ILE A 719      34.740  58.020  41.020  1.00  0.00           H
ATOM   2104  C   ILE A 719      38.770  57.390  36.600  1.00  0.00           C
ATOM   2105  O   ILE A 719      38.660  56.280  36.100  1.00  0.00           O
ATOM   2106  N   THR A 720      39.920  58.110  36.370  1.00  0.00           N
ATOM   2107  HN  THR A 720      40.030  58.950  36.910  1.00  0.00           H
ATOM   2108  CA  THR A 720      40.810  57.850  35.230  1.00  0.00           C
ATOM   2109  HA  THR A 720      40.780  56.800  34.950  1.00  0.00           H
ATOM   2110  CB  THR A 720      40.580  58.720  33.960  1.00  0.00           C
ATOM   2111  HB  THR A 720      41.110  58.330  33.070  1.00  0.00           H
ATOM   2112  OG1 THR A 720      40.780  60.170  34.020  1.00  0.00           O
ATOM   2113  HG1 THR A 720      40.840  60.390  33.090  1.00  0.00           H
ATOM   2114  CG2 THR A 720      39.100  58.630  33.560  1.00  0.00           C
ATOM   2115 HG21 THR A 720      38.530  59.200  34.330  1.00  0.00           H
ATOM   2116 HG22 THR A 720      38.910  57.540  33.680  1.00  0.00           H
ATOM   2117 HG23 THR A 720      38.830  59.150  32.610  1.00  0.00           H
ATOM   2118  C   THR A 720      42.190  58.200  35.730  1.00  0.00           C
ATOM   2119  O   THR A 720      42.320  58.480  36.950  1.00  0.00           O
ATOM   2120  N   ARG A 721      43.270  58.150  34.910  1.00  0.00           N
ATOM   2121  HN  ARG A 721      43.130  57.760  34.000  1.00  0.00           H
ATOM   2122  CA  ARG A 721      44.620  58.360  35.330  1.00  0.00           C
ATOM   2123  HA  ARG A 721      44.860  57.720  36.160  1.00  0.00           H
ATOM   2124  CB  ARG A 721      45.640  58.110  34.130  1.00  0.00           C
ATOM   2125  HB1 ARG A 721      46.660  58.390  34.450  1.00  0.00           H
ATOM   2126  HB2 ARG A 721      45.420  58.730  33.220  1.00  0.00           H
ATOM   2127  CG  ARG A 721      45.860  56.620  33.720  1.00  0.00           C
ATOM   2128  HG1 ARG A 721      46.550  56.560  32.850  1.00  0.00           H
ATOM   2129  HG2 ARG A 721      44.880  56.200  33.420  1.00  0.00           H
ATOM   2130  CD  ARG A 721      46.270  55.630  34.800  1.00  0.00           C
ATOM   2131  HD1 ARG A 721      46.090  54.570  34.490  1.00  0.00           H
ATOM   2132  HD2 ARG A 721      45.620  55.780  35.690  1.00  0.00           H
ATOM   2133  NE  ARG A 721      47.660  55.870  35.050  1.00  0.00           N
ATOM   2134  HE  ARG A 721      48.110  56.630  34.580  1.00  0.00           H
ATOM   2135  CZ  ARG A 721      48.420  55.090  35.800  1.00  0.00           C
ATOM   2136  NH1 ARG A 721      47.850  54.070  36.490  1.00  0.00           N
ATOM   2137 HH11 ARG A 721      46.890  54.110  36.740  1.00  0.00           H
ATOM   2138 HH12 ARG A 721      48.370  53.300  36.860  1.00  0.00           H
ATOM   2139  NH2 ARG A 721      49.720  55.180  35.900  1.00  0.00           N
ATOM   2140 HH21 ARG A 721      50.200  55.630  35.140  1.00  0.00           H
ATOM   2141 HH22 ARG A 721      50.250  54.520  36.450  1.00  0.00           H
ATOM   2142  C   ARG A 721      44.980  59.670  36.030  1.00  0.00           C
ATOM   2143  O   ARG A 721      45.920  59.650  36.800  1.00  0.00           O
ATOM   2144  N   PHE A 722      44.330  60.830  35.770  1.00  0.00           N
ATOM   2145  HN  PHE A 722      43.860  60.800  34.900  1.00  0.00           H
ATOM   2146  CA  PHE A 722      44.420  62.070  36.420  1.00  0.00           C
ATOM   2147  HA  PHE A 722      45.460  62.340  36.260  1.00  0.00           H
ATOM   2148  CB  PHE A 722      43.520  63.120  35.750  1.00  0.00           C
ATOM   2149  HB1 PHE A 722      42.440  62.850  35.840  1.00  0.00           H
ATOM   2150  HB2 PHE A 722      43.750  63.220  34.680  1.00  0.00           H
ATOM   2151  CG  PHE A 722      43.700  64.460  36.460  1.00  0.00           C
ATOM   2152  CD1 PHE A 722      44.900  65.170  36.180  1.00  0.00           C
ATOM   2153  HD1 PHE A 722      45.510  64.830  35.360  1.00  0.00           H
ATOM   2154  CE1 PHE A 722      45.140  66.320  36.920  1.00  0.00           C
ATOM   2155  HE1 PHE A 722      45.980  66.900  36.550  1.00  0.00           H
ATOM   2156  CZ  PHE A 722      44.270  66.770  38.000  1.00  0.00           C
ATOM   2157  HZ  PHE A 722      44.520  67.630  38.590  1.00  0.00           H
ATOM   2158  CD2 PHE A 722      42.840  64.970  37.390  1.00  0.00           C
ATOM   2159  HD2 PHE A 722      41.940  64.390  37.560  1.00  0.00           H
ATOM   2160  CE2 PHE A 722      43.070  66.050  38.180  1.00  0.00           C
ATOM   2161  HE2 PHE A 722      42.350  66.470  38.860  1.00  0.00           H
ATOM   2162  C   PHE A 722      44.160  61.900  37.940  1.00  0.00           C
ATOM   2163  O   PHE A 722      44.830  62.340  38.820  1.00  0.00           O
ATOM   2164  N   THR A 723      43.030  61.190  38.290  1.00  0.00           N
ATOM   2165  HN  THR A 723      42.420  60.990  37.540  1.00  0.00           H
ATOM   2166  CA  THR A 723      42.680  60.790  39.640  1.00  0.00           C
ATOM   2167  HA  THR A 723      42.930  61.590  40.320  1.00  0.00           H
ATOM   2168  CB  THR A 723      41.270  60.320  39.900  1.00  0.00           C
ATOM   2169  HB  THR A 723      40.850  59.530  39.240  1.00  0.00           H
ATOM   2170  OG1 THR A 723      40.340  61.370  39.730  1.00  0.00           O
ATOM   2171  HG1 THR A 723      40.290  61.590  38.790  1.00  0.00           H
ATOM   2172  CG2 THR A 723      40.930  59.690  41.250  1.00  0.00           C
ATOM   2173 HG21 THR A 723      39.850  59.470  41.370  1.00  0.00           H
ATOM   2174 HG22 THR A 723      41.150  60.400  42.080  1.00  0.00           H
ATOM   2175 HG23 THR A 723      41.580  58.820  41.530  1.00  0.00           H
ATOM   2176  C   THR A 723      43.630  59.710  40.210  1.00  0.00           C
ATOM   2177  O   THR A 723      44.200  59.970  41.240  1.00  0.00           O
ATOM   2178  N   GLU A 724      44.000  58.660  39.470  1.00  0.00           N
ATOM   2179  HN  GLU A 724      43.650  58.620  38.540  1.00  0.00           H
ATOM   2180  CA  GLU A 724      44.840  57.580  39.980  1.00  0.00           C
ATOM   2181  HA  GLU A 724      44.290  57.220  40.840  1.00  0.00           H
ATOM   2182  CB  GLU A 724      45.050  56.460  38.920  1.00  0.00           C
ATOM   2183  HB1 GLU A 724      45.670  55.630  39.310  1.00  0.00           H
ATOM   2184  HB2 GLU A 724      45.630  56.890  38.070  1.00  0.00           H
ATOM   2185  CG  GLU A 724      43.760  55.740  38.450  1.00  0.00           C
ATOM   2186  HG1 GLU A 724      42.990  56.420  38.000  1.00  0.00           H
ATOM   2187  HG2 GLU A 724      43.220  55.170  39.240  1.00  0.00           H
ATOM   2188  CD  GLU A 724      44.080  54.750  37.340  1.00  0.00           C
ATOM   2189  OE1 GLU A 724      43.290  54.600  36.350  1.00  0.00           O
ATOM   2190  OE2 GLU A 724      45.100  53.950  37.410  1.00  0.00           O
ATOM   2191  C   GLU A 724      46.250  57.950  40.410  1.00  0.00           C
ATOM   2192  O   GLU A 724      46.620  57.560  41.500  1.00  0.00           O
ATOM   2193  N   GLU A 725      46.920  58.810  39.620  1.00  0.00           N
ATOM   2194  HN  GLU A 725      46.570  59.090  38.730  1.00  0.00           H
ATOM   2195  CA  GLU A 725      48.280  59.040  39.900  1.00  0.00           C
ATOM   2196  HA  GLU A 725      48.600  58.060  40.240  1.00  0.00           H
ATOM   2197  CB  GLU A 725      49.110  59.390  38.630  1.00  0.00           C
ATOM   2198  HB1 GLU A 725      50.120  59.650  38.980  1.00  0.00           H
ATOM   2199  HB2 GLU A 725      48.650  60.290  38.170  1.00  0.00           H
ATOM   2200  CG  GLU A 725      49.080  58.230  37.610  1.00  0.00           C
ATOM   2201  HG1 GLU A 725      48.060  57.840  37.410  1.00  0.00           H
ATOM   2202  HG2 GLU A 725      49.660  57.340  37.950  1.00  0.00           H
ATOM   2203  CD  GLU A 725      49.730  58.520  36.300  1.00  0.00           C
ATOM   2204  OE1 GLU A 725      49.090  58.620  35.240  1.00  0.00           O
ATOM   2205  OE2 GLU A 725      50.950  58.900  36.290  1.00  0.00           O
ATOM   2206  C   GLU A 725      48.460  60.130  40.890  1.00  0.00           C
ATOM   2207  O   GLU A 725      49.480  60.190  41.550  1.00  0.00           O
ATOM   2208  N   ALA A 726      47.550  60.990  41.170  1.00  0.00           N
ATOM   2209  HN  ALA A 726      46.720  60.960  40.620  1.00  0.00           H
ATOM   2210  CA  ALA A 726      47.710  62.060  42.120  1.00  0.00           C
ATOM   2211  HA  ALA A 726      48.720  62.440  42.120  1.00  0.00           H
ATOM   2212  CB  ALA A 726      46.770  63.180  41.690  1.00  0.00           C
ATOM   2213  HB1 ALA A 726      45.710  62.890  41.790  1.00  0.00           H
ATOM   2214  HB2 ALA A 726      47.060  63.520  40.680  1.00  0.00           H
ATOM   2215  HB3 ALA A 726      46.860  64.080  42.340  1.00  0.00           H
ATOM   2216  C   ALA A 726      47.340  61.390  43.440  1.00  0.00           C
ATOM   2217  O   ALA A 726      48.100  61.550  44.460  1.00  0.00           O
ATOM   2218  N   PHE A 727      46.270  60.560  43.510  1.00  0.00           N
ATOM   2219  HN  PHE A 727      45.740  60.240  42.740  1.00  0.00           H
ATOM   2220  CA  PHE A 727      45.870  59.920  44.770  1.00  0.00           C
ATOM   2221  HA  PHE A 727      45.590  60.750  45.400  1.00  0.00           H
ATOM   2222  CB  PHE A 727      44.550  59.160  44.350  1.00  0.00           C
ATOM   2223  HB1 PHE A 727      44.800  58.400  43.570  1.00  0.00           H
ATOM   2224  HB2 PHE A 727      43.930  59.970  43.920  1.00  0.00           H
ATOM   2225  CG  PHE A 727      43.780  58.510  45.490  1.00  0.00           C
ATOM   2226  CD1 PHE A 727      42.830  57.580  45.110  1.00  0.00           C
ATOM   2227  HD1 PHE A 727      42.730  57.240  44.090  1.00  0.00           H
ATOM   2228  CE1 PHE A 727      41.910  57.060  46.050  1.00  0.00           C
ATOM   2229  HE1 PHE A 727      41.190  56.350  45.680  1.00  0.00           H
ATOM   2230  CZ  PHE A 727      42.160  57.390  47.390  1.00  0.00           C
ATOM   2231  HZ  PHE A 727      41.520  56.920  48.140  1.00  0.00           H
ATOM   2232  CD2 PHE A 727      43.840  58.860  46.870  1.00  0.00           C
ATOM   2233  HD2 PHE A 727      44.480  59.620  47.270  1.00  0.00           H
ATOM   2234  CE2 PHE A 727      42.990  58.400  47.790  1.00  0.00           C
ATOM   2235  HE2 PHE A 727      43.120  58.470  48.860  1.00  0.00           H
ATOM   2236  C   PHE A 727      46.980  58.960  45.360  1.00  0.00           C
ATOM   2237  O   PHE A 727      47.360  59.050  46.570  1.00  0.00           O
ATOM   2238  N   ALA A 728      47.640  58.190  44.430  1.00  0.00           N
ATOM   2239  HN  ALA A 728      47.310  58.360  43.510  1.00  0.00           H
ATOM   2240  CA  ALA A 728      48.830  57.450  44.600  1.00  0.00           C
ATOM   2241  HA  ALA A 728      48.540  56.690  45.310  1.00  0.00           H
ATOM   2242  CB  ALA A 728      49.200  56.740  43.260  1.00  0.00           C
ATOM   2243  HB1 ALA A 728      49.220  57.440  42.400  1.00  0.00           H
ATOM   2244  HB2 ALA A 728      48.430  56.020  42.910  1.00  0.00           H
ATOM   2245  HB3 ALA A 728      50.210  56.280  43.370  1.00  0.00           H
ATOM   2246  C   ALA A 728      50.040  58.250  45.230  1.00  0.00           C
ATOM   2247  O   ALA A 728      50.580  58.000  46.320  1.00  0.00           O
ATOM   2248  N   ALA A 729      50.420  59.340  44.560  1.00  0.00           N
ATOM   2249  HN  ALA A 729      49.990  59.480  43.660  1.00  0.00           H
ATOM   2250  CA  ALA A 729      51.480  60.250  44.900  1.00  0.00           C
ATOM   2251  HA  ALA A 729      52.450  59.770  44.870  1.00  0.00           H
ATOM   2252  CB  ALA A 729      51.340  61.380  43.860  1.00  0.00           C
ATOM   2253  HB1 ALA A 729      51.580  61.050  42.820  1.00  0.00           H
ATOM   2254  HB2 ALA A 729      52.030  62.210  44.110  1.00  0.00           H
ATOM   2255  HB3 ALA A 729      50.280  61.700  43.960  1.00  0.00           H
ATOM   2256  C   ALA A 729      51.260  60.860  46.350  1.00  0.00           C
ATOM   2257  O   ALA A 729      52.210  60.870  47.100  1.00  0.00           O
ATOM   2258  N   LEU A 730      50.080  61.200  46.740  1.00  0.00           N
ATOM   2259  HN  LEU A 730      49.250  61.070  46.190  1.00  0.00           H
ATOM   2260  CA  LEU A 730      49.760  61.780  48.050  1.00  0.00           C
ATOM   2261  HA  LEU A 730      50.460  62.560  48.330  1.00  0.00           H
ATOM   2262  CB  LEU A 730      48.270  62.250  48.030  1.00  0.00           C
ATOM   2263  HB1 LEU A 730      47.690  61.330  47.850  1.00  0.00           H
ATOM   2264  HB2 LEU A 730      48.100  62.900  47.140  1.00  0.00           H
ATOM   2265  CG  LEU A 730      47.740  63.070  49.290  1.00  0.00           C
ATOM   2266  HG  LEU A 730      48.080  62.540  50.200  1.00  0.00           H
ATOM   2267  CD1 LEU A 730      48.270  64.520  49.200  1.00  0.00           C
ATOM   2268 HD11 LEU A 730      48.070  64.910  48.180  1.00  0.00           H
ATOM   2269 HD12 LEU A 730      49.330  64.430  49.530  1.00  0.00           H
ATOM   2270 HD13 LEU A 730      47.780  65.030  50.060  1.00  0.00           H
ATOM   2271  CD2 LEU A 730      46.160  63.030  49.450  1.00  0.00           C
ATOM   2272 HD21 LEU A 730      45.860  63.350  50.470  1.00  0.00           H
ATOM   2273 HD22 LEU A 730      45.820  61.990  49.240  1.00  0.00           H
ATOM   2274 HD23 LEU A 730      45.740  63.670  48.650  1.00  0.00           H
ATOM   2275  C   LEU A 730      49.970  60.810  49.100  1.00  0.00           C
ATOM   2276  O   LEU A 730      50.750  60.960  50.090  1.00  0.00           O
ATOM   2277  N   ILE A 731      49.450  59.510  48.990  1.00  0.00           N
ATOM   2278  HN  ILE A 731      48.920  59.220  48.200  1.00  0.00           H
ATOM   2279  CA  ILE A 731      49.650  58.390  49.800  1.00  0.00           C
ATOM   2280  HA  ILE A 731      49.390  58.590  50.840  1.00  0.00           H
ATOM   2281  CB  ILE A 731      48.820  57.180  49.370  1.00  0.00           C
ATOM   2282  HB  ILE A 731      48.840  57.130  48.270  1.00  0.00           H
ATOM   2283  CG2 ILE A 731      49.200  55.790  49.950  1.00  0.00           C
ATOM   2284 HG21 ILE A 731      48.450  54.990  49.790  1.00  0.00           H
ATOM   2285 HG22 ILE A 731      49.260  55.900  51.050  1.00  0.00           H
ATOM   2286 HG23 ILE A 731      50.230  55.480  49.680  1.00  0.00           H
ATOM   2287  CG1 ILE A 731      47.290  57.350  49.660  1.00  0.00           C
ATOM   2288 HG11 ILE A 731      46.780  56.500  49.160  1.00  0.00           H
ATOM   2289 HG12 ILE A 731      46.900  58.270  49.150  1.00  0.00           H
ATOM   2290  CD  ILE A 731      46.890  57.510  51.140  1.00  0.00           C
ATOM   2291  HD1 ILE A 731      45.790  57.500  51.270  1.00  0.00           H
ATOM   2292  HD2 ILE A 731      47.330  58.460  51.520  1.00  0.00           H
ATOM   2293  HD3 ILE A 731      47.330  56.700  51.760  1.00  0.00           H
ATOM   2294  C   ILE A 731      51.070  57.920  49.970  1.00  0.00           C
ATOM   2295  O   ILE A 731      51.520  57.600  51.070  1.00  0.00           O
ATOM   2296  N   CYS A 732      51.820  57.790  48.870  1.00  0.00           N
ATOM   2297  HN  CYS A 732      51.400  57.850  47.970  1.00  0.00           H
ATOM   2298  CA  CYS A 732      53.290  57.640  48.920  1.00  0.00           C
ATOM   2299  HA  CYS A 732      53.480  56.620  49.190  1.00  0.00           H
ATOM   2300  CB  CYS A 732      53.840  57.680  47.430  1.00  0.00           C
ATOM   2301  HB1 CYS A 732      54.940  57.740  47.420  1.00  0.00           H
ATOM   2302  HB2 CYS A 732      53.460  58.600  46.910  1.00  0.00           H
ATOM   2303  SG  CYS A 732      53.370  56.150  46.520  1.00  0.00           S
ATOM   2304  HG1 CYS A 732      52.050  56.290  46.570  1.00  0.00           H
ATOM   2305  C   CYS A 732      53.980  58.640  49.810  1.00  0.00           C
ATOM   2306  O   CYS A 732      54.700  58.210  50.680  1.00  0.00           O
ATOM   2307  N   ILE A 733      53.750  60.000  49.680  1.00  0.00           N
ATOM   2308  HN  ILE A 733      53.120  60.350  48.990  1.00  0.00           H
ATOM   2309  CA  ILE A 733      54.350  60.940  50.580  1.00  0.00           C
ATOM   2310  HA  ILE A 733      55.400  60.760  50.400  1.00  0.00           H
ATOM   2311  CB  ILE A 733      53.910  62.320  50.070  1.00  0.00           C
ATOM   2312  HB  ILE A 733      52.820  62.270  49.870  1.00  0.00           H
ATOM   2313  CG2 ILE A 733      54.330  63.330  51.170  1.00  0.00           C
ATOM   2314 HG21 ILE A 733      55.320  63.210  51.650  1.00  0.00           H
ATOM   2315 HG22 ILE A 733      53.500  63.330  51.910  1.00  0.00           H
ATOM   2316 HG23 ILE A 733      54.360  64.340  50.710  1.00  0.00           H
ATOM   2317  CG1 ILE A 733      54.760  62.560  48.800  1.00  0.00           C
ATOM   2318 HG11 ILE A 733      55.170  61.630  48.320  1.00  0.00           H
ATOM   2319 HG12 ILE A 733      55.670  63.130  49.100  1.00  0.00           H
ATOM   2320  CD  ILE A 733      54.120  63.510  47.670  1.00  0.00           C
ATOM   2321  HD1 ILE A 733      54.330  64.550  47.990  1.00  0.00           H
ATOM   2322  HD2 ILE A 733      53.040  63.270  47.580  1.00  0.00           H
ATOM   2323  HD3 ILE A 733      54.650  63.300  46.720  1.00  0.00           H
ATOM   2324  C   ILE A 733      54.010  60.630  52.020  1.00  0.00           C
ATOM   2325  O   ILE A 733      54.970  60.490  52.760  1.00  0.00           O
ATOM   2326  N   ILE A 734      52.730  60.270  52.310  1.00  0.00           N
ATOM   2327  HN  ILE A 734      52.090  60.210  51.560  1.00  0.00           H
ATOM   2328  CA  ILE A 734      52.200  59.820  53.560  1.00  0.00           C
ATOM   2329  HA  ILE A 734      52.450  60.550  54.320  1.00  0.00           H
ATOM   2330  CB  ILE A 734      50.730  59.780  53.510  1.00  0.00           C
ATOM   2331  HB  ILE A 734      50.470  59.440  52.490  1.00  0.00           H
ATOM   2332  CG2 ILE A 734      50.010  58.980  54.520  1.00  0.00           C
ATOM   2333 HG21 ILE A 734      48.920  58.960  54.300  1.00  0.00           H
ATOM   2334 HG22 ILE A 734      50.170  59.190  55.590  1.00  0.00           H
ATOM   2335 HG23 ILE A 734      50.150  57.890  54.370  1.00  0.00           H
ATOM   2336  CG1 ILE A 734      50.120  61.240  53.430  1.00  0.00           C
ATOM   2337 HG11 ILE A 734      50.670  61.820  52.660  1.00  0.00           H
ATOM   2338 HG12 ILE A 734      50.140  61.780  54.390  1.00  0.00           H
ATOM   2339  CD  ILE A 734      48.630  61.230  52.910  1.00  0.00           C
ATOM   2340  HD1 ILE A 734      48.420  60.440  52.170  1.00  0.00           H
ATOM   2341  HD2 ILE A 734      48.420  62.190  52.400  1.00  0.00           H
ATOM   2342  HD3 ILE A 734      47.970  61.310  53.810  1.00  0.00           H
ATOM   2343  C   ILE A 734      52.810  58.540  54.130  1.00  0.00           C
ATOM   2344  O   ILE A 734      53.190  58.430  55.230  1.00  0.00           O
ATOM   2345  N   PHE A 735      52.900  57.530  53.330  1.00  0.00           N
ATOM   2346  HN  PHE A 735      52.380  57.500  52.490  1.00  0.00           H
ATOM   2347  CA  PHE A 735      53.620  56.290  53.590  1.00  0.00           C
ATOM   2348  HA  PHE A 735      53.170  55.730  54.390  1.00  0.00           H
ATOM   2349  CB  PHE A 735      53.690  55.410  52.220  1.00  0.00           C
ATOM   2350  HB1 PHE A 735      54.540  54.690  52.280  1.00  0.00           H
ATOM   2351  HB2 PHE A 735      53.840  55.950  51.250  1.00  0.00           H
ATOM   2352  CG  PHE A 735      52.630  54.490  51.960  1.00  0.00           C
ATOM   2353  CD1 PHE A 735      52.740  53.390  51.030  1.00  0.00           C
ATOM   2354  HD1 PHE A 735      53.710  53.340  50.560  1.00  0.00           H
ATOM   2355  CE1 PHE A 735      51.710  52.540  50.850  1.00  0.00           C
ATOM   2356  HE1 PHE A 735      51.780  51.740  50.120  1.00  0.00           H
ATOM   2357  CZ  PHE A 735      50.490  52.700  51.580  1.00  0.00           C
ATOM   2358  HZ  PHE A 735      49.660  52.020  51.470  1.00  0.00           H
ATOM   2359  CD2 PHE A 735      51.360  54.770  52.500  1.00  0.00           C
ATOM   2360  HD2 PHE A 735      51.210  55.590  53.190  1.00  0.00           H
ATOM   2361  CE2 PHE A 735      50.310  53.780  52.410  1.00  0.00           C
ATOM   2362  HE2 PHE A 735      49.410  53.930  52.990  1.00  0.00           H
ATOM   2363  C   PHE A 735      55.150  56.450  53.950  1.00  0.00           C
ATOM   2364  O   PHE A 735      55.650  55.890  54.870  1.00  0.00           O
ATOM   2365  N   ILE A 736      55.910  57.250  53.180  1.00  0.00           N
ATOM   2366  HN  ILE A 736      55.460  57.650  52.380  1.00  0.00           H
ATOM   2367  CA  ILE A 736      57.240  57.730  53.420  1.00  0.00           C
ATOM   2368  HA  ILE A 736      57.820  56.830  53.570  1.00  0.00           H
ATOM   2369  CB  ILE A 736      57.870  58.420  52.230  1.00  0.00           C
ATOM   2370  HB  ILE A 736      57.310  59.350  52.020  1.00  0.00           H
ATOM   2371  CG2 ILE A 736      59.260  58.960  52.610  1.00  0.00           C
ATOM   2372 HG21 ILE A 736      59.980  58.140  52.660  1.00  0.00           H
ATOM   2373 HG22 ILE A 736      59.350  59.570  53.540  1.00  0.00           H
ATOM   2374 HG23 ILE A 736      59.620  59.670  51.820  1.00  0.00           H
ATOM   2375  CG1 ILE A 736      57.930  57.600  50.920  1.00  0.00           C
ATOM   2376 HG11 ILE A 736      56.960  57.080  50.700  1.00  0.00           H
ATOM   2377 HG12 ILE A 736      58.760  56.880  51.020  1.00  0.00           H
ATOM   2378  CD  ILE A 736      58.150  58.450  49.660  1.00  0.00           C
ATOM   2379  HD1 ILE A 736      59.160  58.900  49.600  1.00  0.00           H
ATOM   2380  HD2 ILE A 736      57.370  59.220  49.480  1.00  0.00           H
ATOM   2381  HD3 ILE A 736      58.030  57.820  48.750  1.00  0.00           H
ATOM   2382  C   ILE A 736      57.370  58.520  54.680  1.00  0.00           C
ATOM   2383  O   ILE A 736      58.360  58.280  55.390  1.00  0.00           O
ATOM   2384  N   TYR A 737      56.500  59.500  54.930  1.00  0.00           N
ATOM   2385  HN  TYR A 737      55.820  59.840  54.290  1.00  0.00           H
ATOM   2386  CA  TYR A 737      56.620  60.280  56.200  1.00  0.00           C
ATOM   2387  HA  TYR A 737      57.640  60.620  56.300  1.00  0.00           H
ATOM   2388  CB  TYR A 737      55.630  61.480  56.040  1.00  0.00           C
ATOM   2389  HB1 TYR A 737      54.560  61.240  55.870  1.00  0.00           H
ATOM   2390  HB2 TYR A 737      55.900  61.990  55.080  1.00  0.00           H
ATOM   2391  CG  TYR A 737      55.750  62.410  57.130  1.00  0.00           C
ATOM   2392  CD1 TYR A 737      56.950  63.150  57.240  1.00  0.00           C
ATOM   2393  HD1 TYR A 737      57.580  62.980  56.380  1.00  0.00           H
ATOM   2394  CE1 TYR A 737      57.120  64.060  58.270  1.00  0.00           C
ATOM   2395  HE1 TYR A 737      58.050  64.600  58.410  1.00  0.00           H
ATOM   2396  CZ  TYR A 737      56.120  64.120  59.300  1.00  0.00           C
ATOM   2397  OH  TYR A 737      56.410  64.960  60.400  1.00  0.00           O
ATOM   2398  HH  TYR A 737      55.990  64.620  61.190  1.00  0.00           H
ATOM   2399  CD2 TYR A 737      54.740  62.530  58.060  1.00  0.00           C
ATOM   2400  HD2 TYR A 737      53.870  61.890  57.990  1.00  0.00           H
ATOM   2401  CE2 TYR A 737      54.900  63.470  59.130  1.00  0.00           C
ATOM   2402  HE2 TYR A 737      54.200  63.520  59.950  1.00  0.00           H
ATOM   2403  C   TYR A 737      56.230  59.400  57.390  1.00  0.00           C
ATOM   2404  O   TYR A 737      56.820  59.570  58.450  1.00  0.00           O
ATOM   2405  N   GLU A 738      55.280  58.430  57.330  1.00  0.00           N
ATOM   2406  HN  GLU A 738      54.740  58.290  56.500  1.00  0.00           H
ATOM   2407  CA  GLU A 738      55.210  57.350  58.300  1.00  0.00           C
ATOM   2408  HA  GLU A 738      54.940  57.820  59.230  1.00  0.00           H
ATOM   2409  CB  GLU A 738      53.940  56.430  57.950  1.00  0.00           C
ATOM   2410  HB1 GLU A 738      54.260  55.830  57.070  1.00  0.00           H
ATOM   2411  HB2 GLU A 738      53.030  56.990  57.660  1.00  0.00           H
ATOM   2412  CG  GLU A 738      53.430  55.550  59.150  1.00  0.00           C
ATOM   2413  HG1 GLU A 738      54.280  55.480  59.860  1.00  0.00           H
ATOM   2414  HG2 GLU A 738      53.170  54.540  58.770  1.00  0.00           H
ATOM   2415  CD  GLU A 738      52.280  56.150  59.820  1.00  0.00           C
ATOM   2416  OE1 GLU A 738      51.190  56.060  59.240  1.00  0.00           O
ATOM   2417  OE2 GLU A 738      52.310  56.800  60.930  1.00  0.00           O
ATOM   2418  C   GLU A 738      56.470  56.580  58.530  1.00  0.00           C
ATOM   2419  O   GLU A 738      56.920  56.520  59.680  1.00  0.00           O
ATOM   2420  N   ALA A 739      57.190  56.110  57.490  1.00  0.00           N
ATOM   2421  HN  ALA A 739      56.790  56.340  56.600  1.00  0.00           H
ATOM   2422  CA  ALA A 739      58.440  55.340  57.590  1.00  0.00           C
ATOM   2423  HA  ALA A 739      58.290  54.490  58.230  1.00  0.00           H
ATOM   2424  CB  ALA A 739      58.790  54.780  56.170  1.00  0.00           C
ATOM   2425  HB1 ALA A 739      59.720  54.180  56.100  1.00  0.00           H
ATOM   2426  HB2 ALA A 739      58.990  55.620  55.480  1.00  0.00           H
ATOM   2427  HB3 ALA A 739      57.970  54.170  55.720  1.00  0.00           H
ATOM   2428  C   ALA A 739      59.520  56.150  58.300  1.00  0.00           C
ATOM   2429  O   ALA A 739      60.210  55.710  59.250  1.00  0.00           O
ATOM   2430  N   LEU A 740      59.560  57.470  57.930  1.00  0.00           N
ATOM   2431  HN  LEU A 740      59.070  57.800  57.130  1.00  0.00           H
ATOM   2432  CA  LEU A 740      60.510  58.350  58.600  1.00  0.00           C
ATOM   2433  HA  LEU A 740      61.520  57.970  58.550  1.00  0.00           H
ATOM   2434  CB  LEU A 740      60.470  59.670  57.740  1.00  0.00           C
ATOM   2435  HB1 LEU A 740      59.430  60.030  57.720  1.00  0.00           H
ATOM   2436  HB2 LEU A 740      60.770  59.450  56.680  1.00  0.00           H
ATOM   2437  CG  LEU A 740      61.440  60.690  58.260  1.00  0.00           C
ATOM   2438  HG  LEU A 740      61.140  60.940  59.300  1.00  0.00           H
ATOM   2439  CD1 LEU A 740      62.860  60.170  58.330  1.00  0.00           C
ATOM   2440 HD11 LEU A 740      63.580  60.910  58.780  1.00  0.00           H
ATOM   2441 HD12 LEU A 740      63.140  59.850  57.310  1.00  0.00           H
ATOM   2442 HD13 LEU A 740      62.960  59.240  58.940  1.00  0.00           H
ATOM   2443  CD2 LEU A 740      61.420  61.910  57.440  1.00  0.00           C
ATOM   2444 HD21 LEU A 740      62.120  62.710  57.740  1.00  0.00           H
ATOM   2445 HD22 LEU A 740      60.460  62.420  57.670  1.00  0.00           H
ATOM   2446 HD23 LEU A 740      61.610  61.730  56.350  1.00  0.00           H
ATOM   2447  C   LEU A 740      60.170  58.660  60.080  1.00  0.00           C
ATOM   2448  O   LEU A 740      60.990  58.680  60.970  1.00  0.00           O
ATOM   2449  N   GLU A 741      58.910  58.850  60.420  1.00  0.00           N
ATOM   2450  HN  GLU A 741      58.210  58.900  59.710  1.00  0.00           H
ATOM   2451  CA  GLU A 741      58.290  59.090  61.700  1.00  0.00           C
ATOM   2452  HA  GLU A 741      58.720  60.010  62.090  1.00  0.00           H
ATOM   2453  CB  GLU A 741      56.800  59.630  61.630  1.00  0.00           C
ATOM   2454  HB1 GLU A 741      56.070  58.880  61.280  1.00  0.00           H
ATOM   2455  HB2 GLU A 741      56.720  60.500  60.940  1.00  0.00           H
ATOM   2456  CG  GLU A 741      56.160  59.900  63.030  1.00  0.00           C
ATOM   2457  HG1 GLU A 741      56.780  60.620  63.610  1.00  0.00           H
ATOM   2458  HG2 GLU A 741      56.060  59.000  63.680  1.00  0.00           H
ATOM   2459  CD  GLU A 741      54.810  60.540  62.930  1.00  0.00           C
ATOM   2460  OE1 GLU A 741      54.770  61.780  63.170  1.00  0.00           O
ATOM   2461  OE2 GLU A 741      53.830  59.800  62.590  1.00  0.00           O
ATOM   2462  C   GLU A 741      58.480  57.960  62.710  1.00  0.00           C
ATOM   2463  O   GLU A 741      58.630  58.150  63.910  1.00  0.00           O
ATOM   2464  N   LYS A 742      58.510  56.700  62.230  1.00  0.00           N
ATOM   2465  HN  LYS A 742      58.090  56.520  61.350  1.00  0.00           H
ATOM   2466  CA  LYS A 742      58.760  55.510  63.030  1.00  0.00           C
ATOM   2467  HA  LYS A 742      58.260  55.720  63.970  1.00  0.00           H
ATOM   2468  CB  LYS A 742      58.090  54.190  62.560  1.00  0.00           C
ATOM   2469  HB1 LYS A 742      58.500  53.330  63.150  1.00  0.00           H
ATOM   2470  HB2 LYS A 742      58.420  53.930  61.530  1.00  0.00           H
ATOM   2471  CG  LYS A 742      56.560  54.100  62.700  1.00  0.00           C
ATOM   2472  HG1 LYS A 742      56.250  53.090  62.340  1.00  0.00           H
ATOM   2473  HG2 LYS A 742      56.060  54.820  62.020  1.00  0.00           H
ATOM   2474  CD  LYS A 742      56.130  54.260  64.170  1.00  0.00           C
ATOM   2475  HD1 LYS A 742      56.110  55.320  64.510  1.00  0.00           H
ATOM   2476  HD2 LYS A 742      56.870  53.740  64.810  1.00  0.00           H
ATOM   2477  CE  LYS A 742      54.790  53.680  64.340  1.00  0.00           C
ATOM   2478  HE1 LYS A 742      54.690  52.620  64.080  1.00  0.00           H
ATOM   2479  HE2 LYS A 742      53.990  54.290  63.870  1.00  0.00           H
ATOM   2480  NZ  LYS A 742      54.470  53.800  65.770  1.00  0.00           N
ATOM   2481  HZ1 LYS A 742      54.070  52.920  66.140  1.00  0.00           H
ATOM   2482  HZ2 LYS A 742      53.710  54.510  65.870  1.00  0.00           H
ATOM   2483  HZ3 LYS A 742      55.320  54.030  66.310  1.00  0.00           H
ATOM   2484  C   LYS A 742      60.250  55.410  63.380  1.00  0.00           C
ATOM   2485  O   LYS A 742      60.550  54.780  64.380  1.00  0.00           O
ATOM   2486  N   LEU A 743      61.230  56.040  62.650  1.00  0.00           N
ATOM   2487  HN  LEU A 743      61.030  56.580  61.840  1.00  0.00           H
ATOM   2488  CA  LEU A 743      62.630  56.140  63.080  1.00  0.00           C
ATOM   2489  HA  LEU A 743      62.920  55.150  63.420  1.00  0.00           H
ATOM   2490  CB  LEU A 743      63.610  56.560  62.000  1.00  0.00           C
ATOM   2491  HB1 LEU A 743      64.670  56.500  62.300  1.00  0.00           H
ATOM   2492  HB2 LEU A 743      63.390  57.620  61.720  1.00  0.00           H
ATOM   2493  CG  LEU A 743      63.560  55.770  60.670  1.00  0.00           C
ATOM   2494  HG  LEU A 743      62.560  55.890  60.210  1.00  0.00           H
ATOM   2495  CD1 LEU A 743      64.460  56.440  59.620  1.00  0.00           C
ATOM   2496 HD11 LEU A 743      64.270  56.170  58.570  1.00  0.00           H
ATOM   2497 HD12 LEU A 743      65.510  56.140  59.810  1.00  0.00           H
ATOM   2498 HD13 LEU A 743      64.340  57.550  59.580  1.00  0.00           H
ATOM   2499  CD2 LEU A 743      63.990  54.330  60.920  1.00  0.00           C
ATOM   2500 HD21 LEU A 743      65.040  54.310  61.270  1.00  0.00           H
ATOM   2501 HD22 LEU A 743      63.930  53.690  60.020  1.00  0.00           H
ATOM   2502 HD23 LEU A 743      63.440  53.940  61.800  1.00  0.00           H
ATOM   2503  C   LEU A 743      62.650  57.090  64.250  1.00  0.00           C
ATOM   2504  O   LEU A 743      63.340  56.870  65.260  1.00  0.00           O
ATOM   2505  N   PHE A 744      61.800  58.120  64.240  1.00  0.00           N
ATOM   2506  HN  PHE A 744      61.150  58.310  63.510  1.00  0.00           H
ATOM   2507  CA  PHE A 744      61.560  58.980  65.340  1.00  0.00           C
ATOM   2508  HA  PHE A 744      62.560  59.240  65.630  1.00  0.00           H
ATOM   2509  CB  PHE A 744      60.750  60.310  64.980  1.00  0.00           C
ATOM   2510  HB1 PHE A 744      60.520  60.810  65.940  1.00  0.00           H
ATOM   2511  HB2 PHE A 744      59.850  60.120  64.360  1.00  0.00           H
ATOM   2512  CG  PHE A 744      61.620  61.250  64.240  1.00  0.00           C
ATOM   2513  CD1 PHE A 744      61.310  61.530  62.860  1.00  0.00           C
ATOM   2514  HD1 PHE A 744      60.500  60.980  62.400  1.00  0.00           H
ATOM   2515  CE1 PHE A 744      62.170  62.330  62.100  1.00  0.00           C
ATOM   2516  HE1 PHE A 744      61.860  62.700  61.130  1.00  0.00           H
ATOM   2517  CZ  PHE A 744      63.370  62.760  62.670  1.00  0.00           C
ATOM   2518  HZ  PHE A 744      64.100  63.260  62.050  1.00  0.00           H
ATOM   2519  CD2 PHE A 744      62.810  61.730  64.770  1.00  0.00           C
ATOM   2520  HD2 PHE A 744      63.080  61.450  65.770  1.00  0.00           H
ATOM   2521  CE2 PHE A 744      63.700  62.550  63.980  1.00  0.00           C
ATOM   2522  HE2 PHE A 744      64.620  62.870  64.440  1.00  0.00           H
ATOM   2523  C   PHE A 744      60.860  58.190  66.510  1.00  0.00           C
ATOM   2524  O   PHE A 744      61.200  58.400  67.650  1.00  0.00           O
ATOM   2525  N   ASP A 745      59.870  57.290  66.270  1.00  0.00           N
ATOM   2526  HN  ASP A 745      59.410  57.280  65.380  1.00  0.00           H
ATOM   2527  CA  ASP A 745      59.370  56.400  67.370  1.00  0.00           C
ATOM   2528  HA  ASP A 745      59.120  56.980  68.250  1.00  0.00           H
ATOM   2529  CB  ASP A 745      58.210  55.650  66.740  1.00  0.00           C
ATOM   2530  HB1 ASP A 745      58.580  54.770  66.180  1.00  0.00           H
ATOM   2531  HB2 ASP A 745      57.710  56.240  65.940  1.00  0.00           H
ATOM   2532  CG  ASP A 745      57.280  55.090  67.740  1.00  0.00           C
ATOM   2533  OD1 ASP A 745      56.330  54.290  67.380  1.00  0.00           O
ATOM   2534  OD2 ASP A 745      57.380  55.330  68.980  1.00  0.00           O
ATOM   2535  C   ASP A 745      60.360  55.460  67.970  1.00  0.00           C
ATOM   2536  O   ASP A 745      60.410  55.270  69.130  1.00  0.00           O
ATOM   2537  N   LEU A 746      61.120  54.750  67.190  1.00  0.00           N
ATOM   2538  HN  LEU A 746      60.980  54.790  66.210  1.00  0.00           H
ATOM   2539  CA  LEU A 746      62.220  53.930  67.700  1.00  0.00           C
ATOM   2540  HA  LEU A 746      61.740  53.290  68.430  1.00  0.00           H
ATOM   2541  CB  LEU A 746      63.010  53.010  66.740  1.00  0.00           C
ATOM   2542  HB1 LEU A 746      63.770  52.470  67.340  1.00  0.00           H
ATOM   2543  HB2 LEU A 746      63.470  53.760  66.060  1.00  0.00           H
ATOM   2544  CG  LEU A 746      62.180  52.110  65.820  1.00  0.00           C
ATOM   2545  HG  LEU A 746      61.330  52.740  65.470  1.00  0.00           H
ATOM   2546  CD1 LEU A 746      63.030  51.760  64.540  1.00  0.00           C
ATOM   2547 HD11 LEU A 746      64.020  51.340  64.820  1.00  0.00           H
ATOM   2548 HD12 LEU A 746      63.190  52.740  64.040  1.00  0.00           H
ATOM   2549 HD13 LEU A 746      62.520  51.080  63.820  1.00  0.00           H
ATOM   2550  CD2 LEU A 746      61.690  50.900  66.540  1.00  0.00           C
ATOM   2551 HD21 LEU A 746      60.980  50.330  65.900  1.00  0.00           H
ATOM   2552 HD22 LEU A 746      61.220  51.260  67.470  1.00  0.00           H
ATOM   2553 HD23 LEU A 746      62.550  50.280  66.880  1.00  0.00           H
ATOM   2554  C   LEU A 746      63.350  54.690  68.490  1.00  0.00           C
ATOM   2555  O   LEU A 746      63.710  54.440  69.620  1.00  0.00           O
ATOM   2556  N   GLY A 747      63.860  55.750  67.920  1.00  0.00           N
ATOM   2557  HN  GLY A 747      63.470  55.980  67.030  1.00  0.00           H
ATOM   2558  CA  GLY A 747      64.920  56.580  68.490  1.00  0.00           C
ATOM   2559  HA1 GLY A 747      65.220  57.180  67.650  1.00  0.00           H
ATOM   2560  HA2 GLY A 747      65.710  55.990  68.940  1.00  0.00           H
ATOM   2561  C   GLY A 747      64.560  57.480  69.650  1.00  0.00           C
ATOM   2562  O   GLY A 747      65.430  57.950  70.420  1.00  0.00           O
ATOM   2563  N   GLU A 748      63.270  57.780  69.760  1.00  0.00           N
ATOM   2564  HN  GLU A 748      62.680  57.750  68.970  1.00  0.00           H
ATOM   2565  CA  GLU A 748      62.610  58.240  70.940  1.00  0.00           C
ATOM   2566  HA  GLU A 748      63.260  59.000  71.340  1.00  0.00           H
ATOM   2567  CB  GLU A 748      61.210  58.820  70.550  1.00  0.00           C
ATOM   2568  HB1 GLU A 748      60.640  58.020  70.020  1.00  0.00           H
ATOM   2569  HB2 GLU A 748      61.390  59.650  69.840  1.00  0.00           H
ATOM   2570  CG  GLU A 748      60.320  59.330  71.730  1.00  0.00           C
ATOM   2571  HG1 GLU A 748      61.000  59.730  72.500  1.00  0.00           H
ATOM   2572  HG2 GLU A 748      59.750  58.500  72.200  1.00  0.00           H
ATOM   2573  CD  GLU A 748      59.240  60.350  71.440  1.00  0.00           C
ATOM   2574  OE1 GLU A 748      58.350  59.950  70.620  1.00  0.00           O
ATOM   2575  OE2 GLU A 748      59.260  61.490  72.000  1.00  0.00           O
ATOM   2576  C   GLU A 748      62.440  57.240  72.120  1.00  0.00           C
ATOM   2577  O   GLU A 748      62.520  57.540  73.330  1.00  0.00           O
ATOM   2578  N   THR A 749      62.250  56.000  71.830  1.00  0.00           N
ATOM   2579  HN  THR A 749      62.330  55.720  70.880  1.00  0.00           H
ATOM   2580  CA  THR A 749      62.120  54.920  72.910  1.00  0.00           C
ATOM   2581  HA  THR A 749      61.770  55.360  73.830  1.00  0.00           H
ATOM   2582  CB  THR A 749      61.150  53.830  72.430  1.00  0.00           C
ATOM   2583  HB  THR A 749      61.520  53.290  71.530  1.00  0.00           H
ATOM   2584  OG1 THR A 749      59.850  54.250  71.980  1.00  0.00           O
ATOM   2585  HG1 THR A 749      59.930  54.890  71.260  1.00  0.00           H
ATOM   2586  CG2 THR A 749      60.850  52.700  73.400  1.00  0.00           C
ATOM   2587 HG21 THR A 749      60.040  52.070  72.970  1.00  0.00           H
ATOM   2588 HG22 THR A 749      60.440  53.070  74.350  1.00  0.00           H
ATOM   2589 HG23 THR A 749      61.770  52.080  73.500  1.00  0.00           H
ATOM   2590  C   THR A 749      63.450  54.280  73.210  1.00  0.00           C
ATOM   2591  O   THR A 749      63.700  53.820  74.300  1.00  0.00           O
ATOM   2592  N   TYR A 750      64.310  54.190  72.250  1.00  0.00           N
ATOM   2593  HN  TYR A 750      64.070  54.500  71.340  1.00  0.00           H
ATOM   2594  CA  TYR A 750      65.630  53.450  72.360  1.00  0.00           C
ATOM   2595  HA  TYR A 750      65.610  52.970  73.330  1.00  0.00           H
ATOM   2596  CB  TYR A 750      65.640  52.350  71.260  1.00  0.00           C
ATOM   2597  HB1 TYR A 750      66.670  51.940  71.200  1.00  0.00           H
ATOM   2598  HB2 TYR A 750      65.410  52.880  70.300  1.00  0.00           H
ATOM   2599  CG  TYR A 750      64.560  51.260  71.400  1.00  0.00           C
ATOM   2600  CD1 TYR A 750      63.540  51.170  70.460  1.00  0.00           C
ATOM   2601  HD1 TYR A 750      63.570  51.690  69.520  1.00  0.00           H
ATOM   2602  CE1 TYR A 750      62.370  50.420  70.830  1.00  0.00           C
ATOM   2603  HE1 TYR A 750      61.570  50.480  70.100  1.00  0.00           H
ATOM   2604  CZ  TYR A 750      62.210  49.780  72.040  1.00  0.00           C
ATOM   2605  OH  TYR A 750      61.030  49.060  72.290  1.00  0.00           O
ATOM   2606  HH  TYR A 750      60.360  49.510  71.770  1.00  0.00           H
ATOM   2607  CD2 TYR A 750      64.510  50.470  72.600  1.00  0.00           C
ATOM   2608  HD2 TYR A 750      65.400  50.410  73.220  1.00  0.00           H
ATOM   2609  CE2 TYR A 750      63.320  49.760  72.890  1.00  0.00           C
ATOM   2610  HE2 TYR A 750      63.250  49.260  73.840  1.00  0.00           H
ATOM   2611  C   TYR A 750      66.820  54.440  72.290  1.00  0.00           C
ATOM   2612  O   TYR A 750      67.150  55.050  71.250  1.00  0.00           O
ATOM   2613  N   ALA A 751      67.610  54.480  73.360  1.00  0.00           N
ATOM   2614  HN  ALA A 751      67.430  54.000  74.220  1.00  0.00           H
ATOM   2615  CA  ALA A 751      68.740  55.300  73.480  1.00  0.00           C
ATOM   2616  HA  ALA A 751      68.430  56.330  73.350  1.00  0.00           H
ATOM   2617  CB  ALA A 751      69.470  55.080  74.820  1.00  0.00           C
ATOM   2618  HB1 ALA A 751      70.430  55.620  74.860  1.00  0.00           H
ATOM   2619  HB2 ALA A 751      69.640  53.990  74.870  1.00  0.00           H
ATOM   2620  HB3 ALA A 751      68.830  55.300  75.710  1.00  0.00           H
ATOM   2621  C   ALA A 751      69.840  54.900  72.430  1.00  0.00           C
ATOM   2622  O   ALA A 751      70.000  53.720  72.000  1.00  0.00           O
ATOM   2623  N   PHE A 752      70.640  55.850  72.010  1.00  0.00           N
ATOM   2624  HN  PHE A 752      70.530  56.740  72.450  1.00  0.00           H
ATOM   2625  CA  PHE A 752      71.830  55.780  71.090  1.00  0.00           C
ATOM   2626  HA  PHE A 752      71.600  55.110  70.270  1.00  0.00           H
ATOM   2627  CB  PHE A 752      72.150  57.190  70.590  1.00  0.00           C
ATOM   2628  HB1 PHE A 752      72.530  57.900  71.350  1.00  0.00           H
ATOM   2629  HB2 PHE A 752      71.150  57.610  70.340  1.00  0.00           H
ATOM   2630  CG  PHE A 752      73.040  57.230  69.350  1.00  0.00           C
ATOM   2631  CD1 PHE A 752      72.460  56.690  68.140  1.00  0.00           C
ATOM   2632  HD1 PHE A 752      71.440  56.350  68.140  1.00  0.00           H
ATOM   2633  CE1 PHE A 752      73.310  56.520  67.090  1.00  0.00           C
ATOM   2634  HE1 PHE A 752      72.930  56.220  66.130  1.00  0.00           H
ATOM   2635  CZ  PHE A 752      74.690  56.850  67.200  1.00  0.00           C
ATOM   2636  HZ  PHE A 752      75.380  56.500  66.450  1.00  0.00           H
ATOM   2637  CD2 PHE A 752      74.350  57.710  69.440  1.00  0.00           C
ATOM   2638  HD2 PHE A 752      74.750  58.010  70.390  1.00  0.00           H
ATOM   2639  CE2 PHE A 752      75.180  57.420  68.390  1.00  0.00           C
ATOM   2640  HE2 PHE A 752      76.240  57.660  68.410  1.00  0.00           H
ATOM   2641  C   PHE A 752      72.960  55.250  71.930  1.00  0.00           C
ATOM   2642  O   PHE A 752      72.970  55.620  73.120  1.00  0.00           O
ATOM   2643  N   PRO A 822      73.930  54.560  71.450  1.00  0.00           N
ATOM   2644  CD  PRO A 822      75.090  54.240  72.320  1.00  0.00           C
ATOM   2645  HD1 PRO A 822      74.930  53.640  73.240  1.00  0.00           H
ATOM   2646  HD2 PRO A 822      75.570  55.210  72.570  1.00  0.00           H
ATOM   2647  CA  PRO A 822      74.110  53.940  70.160  1.00  0.00           C
ATOM   2648  HA  PRO A 822      73.810  54.620  69.370  1.00  0.00           H
ATOM   2649  CB  PRO A 822      75.630  53.620  70.020  1.00  0.00           C
ATOM   2650  HB1 PRO A 822      76.160  54.560  69.780  1.00  0.00           H
ATOM   2651  HB2 PRO A 822      75.850  52.850  69.250  1.00  0.00           H
ATOM   2652  CG  PRO A 822      76.020  53.330  71.510  1.00  0.00           C
ATOM   2653  HG1 PRO A 822      75.800  52.270  71.760  1.00  0.00           H
ATOM   2654  HG2 PRO A 822      77.080  53.560  71.690  1.00  0.00           H
ATOM   2655  C   PRO A 822      73.200  52.770  70.010  1.00  0.00           C
ATOM   2656  O   PRO A 822      72.120  53.020  69.420  1.00  0.00           O
ATOM   2657  N   ASP A 823      73.510  51.630  70.740  1.00  0.00           N
ATOM   2658  HN  ASP A 823      74.360  51.710  71.270  1.00  0.00           H
ATOM   2659  CA  ASP A 823      72.740  50.420  71.000  1.00  0.00           C
ATOM   2660  HA  ASP A 823      73.340  49.520  70.940  1.00  0.00           H
ATOM   2661  CB  ASP A 823      72.140  50.570  72.320  1.00  0.00           C
ATOM   2662  HB1 ASP A 823      71.560  49.730  72.760  1.00  0.00           H
ATOM   2663  HB2 ASP A 823      71.440  51.440  72.300  1.00  0.00           H
ATOM   2664  CG  ASP A 823      73.170  50.780  73.370  1.00  0.00           C
ATOM   2665  OD1 ASP A 823      74.320  50.310  73.380  1.00  0.00           O
ATOM   2666  OD2 ASP A 823      72.750  51.380  74.420  1.00  0.00           O
ATOM   2667  C   ASP A 823      71.610  50.150  69.940  1.00  0.00           C
ATOM   2668  O   ASP A 823      71.820  50.010  68.710  1.00  0.00           O
ATOM   2669  N   VAL A 824      70.400  49.790  70.380  1.00  0.00           N
ATOM   2670  HN  VAL A 824      70.270  49.790  71.370  1.00  0.00           H
ATOM   2671  CA  VAL A 824      69.240  49.250  69.640  1.00  0.00           C
ATOM   2672  HA  VAL A 824      69.620  48.370  69.140  1.00  0.00           H
ATOM   2673  CB  VAL A 824      68.040  48.830  70.490  1.00  0.00           C
ATOM   2674  HB  VAL A 824      67.580  49.740  70.910  1.00  0.00           H
ATOM   2675  CG1 VAL A 824      66.880  48.240  69.580  1.00  0.00           C
ATOM   2676 HG11 VAL A 824      66.040  47.820  70.170  1.00  0.00           H
ATOM   2677 HG12 VAL A 824      67.400  47.380  69.110  1.00  0.00           H
ATOM   2678 HG13 VAL A 824      66.600  48.910  68.730  1.00  0.00           H
ATOM   2679  CG2 VAL A 824      68.390  47.900  71.720  1.00  0.00           C
ATOM   2680 HG21 VAL A 824      67.450  47.680  72.270  1.00  0.00           H
ATOM   2681 HG22 VAL A 824      69.170  48.450  72.280  1.00  0.00           H
ATOM   2682 HG23 VAL A 824      68.970  47.030  71.330  1.00  0.00           H
ATOM   2683  C   VAL A 824      68.850  50.230  68.560  1.00  0.00           C
ATOM   2684  O   VAL A 824      68.610  49.780  67.410  1.00  0.00           O
ATOM   2685  N   LEU A 825      68.810  51.540  68.830  1.00  0.00           N
ATOM   2686  HN  LEU A 825      69.080  51.930  69.710  1.00  0.00           H
ATOM   2687  CA  LEU A 825      68.620  52.590  67.840  1.00  0.00           C
ATOM   2688  HA  LEU A 825      67.620  52.520  67.410  1.00  0.00           H
ATOM   2689  CB  LEU A 825      68.820  54.010  68.500  1.00  0.00           C
ATOM   2690  HB1 LEU A 825      69.840  54.120  68.920  1.00  0.00           H
ATOM   2691  HB2 LEU A 825      68.030  53.960  69.280  1.00  0.00           H
ATOM   2692  CG  LEU A 825      68.650  55.280  67.560  1.00  0.00           C
ATOM   2693  HG  LEU A 825      69.460  55.220  66.800  1.00  0.00           H
ATOM   2694  CD1 LEU A 825      67.360  55.140  66.690  1.00  0.00           C
ATOM   2695 HD11 LEU A 825      67.100  56.080  66.130  1.00  0.00           H
ATOM   2696 HD12 LEU A 825      66.400  55.030  67.260  1.00  0.00           H
ATOM   2697 HD13 LEU A 825      67.350  54.320  65.940  1.00  0.00           H
ATOM   2698  CD2 LEU A 825      68.670  56.700  68.260  1.00  0.00           C
ATOM   2699 HD21 LEU A 825      68.600  57.520  67.500  1.00  0.00           H
ATOM   2700 HD22 LEU A 825      69.630  56.840  68.780  1.00  0.00           H
ATOM   2701 HD23 LEU A 825      67.840  56.850  68.990  1.00  0.00           H
ATOM   2702  C   LEU A 825      69.620  52.570  66.710  1.00  0.00           C
ATOM   2703  O   LEU A 825      69.190  52.740  65.540  1.00  0.00           O
ATOM   2704  N   PHE A 826      70.960  52.450  66.910  1.00  0.00           N
ATOM   2705  HN  PHE A 826      71.300  52.220  67.820  1.00  0.00           H
ATOM   2706  CA  PHE A 826      71.950  52.380  65.780  1.00  0.00           C
ATOM   2707  HA  PHE A 826      71.650  53.200  65.130  1.00  0.00           H
ATOM   2708  CB  PHE A 826      73.390  52.480  66.330  1.00  0.00           C
ATOM   2709  HB1 PHE A 826      73.390  51.750  67.160  1.00  0.00           H
ATOM   2710  HB2 PHE A 826      73.600  53.470  66.800  1.00  0.00           H
ATOM   2711  CG  PHE A 826      74.610  51.910  65.640  1.00  0.00           C
ATOM   2712  CD1 PHE A 826      75.050  50.590  65.680  1.00  0.00           C
ATOM   2713  HD1 PHE A 826      74.400  49.790  66.020  1.00  0.00           H
ATOM   2714  CE1 PHE A 826      76.290  50.200  65.070  1.00  0.00           C
ATOM   2715  HE1 PHE A 826      76.510  49.140  65.070  1.00  0.00           H
ATOM   2716  CZ  PHE A 826      77.070  51.230  64.630  1.00  0.00           C
ATOM   2717  HZ  PHE A 826      77.990  51.000  64.090  1.00  0.00           H
ATOM   2718  CD2 PHE A 826      75.420  52.890  65.080  1.00  0.00           C
ATOM   2719  HD2 PHE A 826      75.260  53.950  65.240  1.00  0.00           H
ATOM   2720  CE2 PHE A 826      76.720  52.550  64.620  1.00  0.00           C
ATOM   2721  HE2 PHE A 826      77.270  53.330  64.110  1.00  0.00           H
ATOM   2722  C   PHE A 826      71.690  51.160  64.980  1.00  0.00           C
ATOM   2723  O   PHE A 826      71.600  51.200  63.750  1.00  0.00           O
ATOM   2724  N   TRP A 827      71.480  50.020  65.680  1.00  0.00           N
ATOM   2725  HN  TRP A 827      71.510  50.040  66.680  1.00  0.00           H
ATOM   2726  CA  TRP A 827      71.180  48.720  65.080  1.00  0.00           C
ATOM   2727  HA  TRP A 827      71.930  48.570  64.320  1.00  0.00           H
ATOM   2728  CB  TRP A 827      71.270  47.450  66.000  1.00  0.00           C
ATOM   2729  HB1 TRP A 827      70.830  46.610  65.420  1.00  0.00           H
ATOM   2730  HB2 TRP A 827      70.730  47.620  66.950  1.00  0.00           H
ATOM   2731  CG  TRP A 827      72.680  47.110  66.350  1.00  0.00           C
ATOM   2732  CD1 TRP A 827      73.190  47.400  67.610  1.00  0.00           C
ATOM   2733  HD1 TRP A 827      72.540  47.450  68.480  1.00  0.00           H
ATOM   2734  NE1 TRP A 827      74.550  47.250  67.590  1.00  0.00           N
ATOM   2735  HE1 TRP A 827      75.160  47.270  68.350  1.00  0.00           H
ATOM   2736  CE2 TRP A 827      74.920  46.970  66.340  1.00  0.00           C
ATOM   2737  CD2 TRP A 827      73.760  46.820  65.480  1.00  0.00           C
ATOM   2738  CE3 TRP A 827      73.860  46.690  64.100  1.00  0.00           C
ATOM   2739  HE3 TRP A 827      72.950  46.750  63.530  1.00  0.00           H
ATOM   2740  CZ3 TRP A 827      75.120  46.460  63.600  1.00  0.00           C
ATOM   2741  HZ3 TRP A 827      75.260  46.320  62.550  1.00  0.00           H
ATOM   2742  CZ2 TRP A 827      76.140  46.700  65.860  1.00  0.00           C
ATOM   2743  HZ2 TRP A 827      77.090  46.820  66.370  1.00  0.00           H
ATOM   2744  CH2 TRP A 827      76.280  46.420  64.430  1.00  0.00           C
ATOM   2745  HH2 TRP A 827      77.260  46.160  64.070  1.00  0.00           H
ATOM   2746  C   TRP A 827      69.920  48.730  64.170  1.00  0.00           C
ATOM   2747  O   TRP A 827      69.910  48.200  63.060  1.00  0.00           O
ATOM   2748  N   CYS A 828      68.900  49.490  64.590  1.00  0.00           N
ATOM   2749  HN  CYS A 828      68.770  49.760  65.530  1.00  0.00           H
ATOM   2750  CA  CYS A 828      67.650  49.650  63.860  1.00  0.00           C
ATOM   2751  HA  CYS A 828      67.310  48.680  63.550  1.00  0.00           H
ATOM   2752  CB  CYS A 828      66.560  50.390  64.630  1.00  0.00           C
ATOM   2753  HB1 CYS A 828      65.760  50.680  63.910  1.00  0.00           H
ATOM   2754  HB2 CYS A 828      67.040  51.300  65.030  1.00  0.00           H
ATOM   2755  SG  CYS A 828      66.020  49.250  66.010  1.00  0.00           S
ATOM   2756  HG1 CYS A 828      67.290  49.200  66.390  1.00  0.00           H
ATOM   2757  C   CYS A 828      67.840  50.360  62.550  1.00  0.00           C
ATOM   2758  O   CYS A 828      67.450  49.920  61.480  1.00  0.00           O
ATOM   2759  N   VAL A 829      68.530  51.530  62.610  1.00  0.00           N
ATOM   2760  HN  VAL A 829      69.000  51.690  63.470  1.00  0.00           H
ATOM   2761  CA  VAL A 829      68.760  52.480  61.440  1.00  0.00           C
ATOM   2762  HA  VAL A 829      67.790  52.620  61.010  1.00  0.00           H
ATOM   2763  CB  VAL A 829      69.370  53.730  61.980  1.00  0.00           C
ATOM   2764  HB  VAL A 829      70.100  53.520  62.800  1.00  0.00           H
ATOM   2765  CG1 VAL A 829      69.930  54.580  60.860  1.00  0.00           C
ATOM   2766 HG11 VAL A 829      69.230  54.740  60.010  1.00  0.00           H
ATOM   2767 HG12 VAL A 829      70.910  54.200  60.490  1.00  0.00           H
ATOM   2768 HG13 VAL A 829      70.200  55.560  61.310  1.00  0.00           H
ATOM   2769  CG2 VAL A 829      68.230  54.510  62.660  1.00  0.00           C
ATOM   2770 HG21 VAL A 829      67.660  53.960  63.450  1.00  0.00           H
ATOM   2771 HG22 VAL A 829      67.480  54.850  61.920  1.00  0.00           H
ATOM   2772 HG23 VAL A 829      68.610  55.520  62.930  1.00  0.00           H
ATOM   2773  C   VAL A 829      69.660  51.770  60.380  1.00  0.00           C
ATOM   2774  O   VAL A 829      69.260  51.670  59.210  1.00  0.00           O
ATOM   2775  N   ILE A 830      70.730  51.060  60.800  1.00  0.00           N
ATOM   2776  HN  ILE A 830      70.940  51.010  61.770  1.00  0.00           H
ATOM   2777  CA  ILE A 830      71.570  50.220  59.880  1.00  0.00           C
ATOM   2778  HA  ILE A 830      71.910  50.850  59.080  1.00  0.00           H
ATOM   2779  CB  ILE A 830      72.820  49.690  60.660  1.00  0.00           C
ATOM   2780  HB  ILE A 830      72.430  49.440  61.670  1.00  0.00           H
ATOM   2781  CG2 ILE A 830      73.350  48.350  60.020  1.00  0.00           C
ATOM   2782 HG21 ILE A 830      73.810  48.570  59.030  1.00  0.00           H
ATOM   2783 HG22 ILE A 830      72.650  47.500  59.880  1.00  0.00           H
ATOM   2784 HG23 ILE A 830      74.260  47.990  60.550  1.00  0.00           H
ATOM   2785  CG1 ILE A 830      73.990  50.770  60.730  1.00  0.00           C
ATOM   2786 HG11 ILE A 830      73.700  51.490  61.520  1.00  0.00           H
ATOM   2787 HG12 ILE A 830      74.030  51.300  59.750  1.00  0.00           H
ATOM   2788  CD  ILE A 830      75.420  50.410  60.960  1.00  0.00           C
ATOM   2789  HD1 ILE A 830      75.920  49.960  60.080  1.00  0.00           H
ATOM   2790  HD2 ILE A 830      75.580  49.770  61.860  1.00  0.00           H
ATOM   2791  HD3 ILE A 830      76.020  51.350  61.040  1.00  0.00           H
ATOM   2792  C   ILE A 830      70.730  49.110  59.150  1.00  0.00           C
ATOM   2793  O   ILE A 830      70.870  48.960  57.960  1.00  0.00           O
ATOM   2794  N   LEU A 831      69.870  48.360  59.940  1.00  0.00           N
ATOM   2795  HN  LEU A 831      69.790  48.600  60.910  1.00  0.00           H
ATOM   2796  CA  LEU A 831      68.940  47.390  59.480  1.00  0.00           C
ATOM   2797  HA  LEU A 831      69.510  46.650  58.940  1.00  0.00           H
ATOM   2798  CB  LEU A 831      68.250  46.630  60.700  1.00  0.00           C
ATOM   2799  HB1 LEU A 831      67.550  47.180  61.370  1.00  0.00           H
ATOM   2800  HB2 LEU A 831      69.180  46.400  61.250  1.00  0.00           H
ATOM   2801  CG  LEU A 831      67.600  45.280  60.350  1.00  0.00           C
ATOM   2802  HG  LEU A 831      66.980  45.370  59.430  1.00  0.00           H
ATOM   2803  CD1 LEU A 831      68.620  44.170  59.960  1.00  0.00           C
ATOM   2804 HD11 LEU A 831      69.150  44.590  59.070  1.00  0.00           H
ATOM   2805 HD12 LEU A 831      68.200  43.180  59.710  1.00  0.00           H
ATOM   2806 HD13 LEU A 831      69.390  43.910  60.710  1.00  0.00           H
ATOM   2807  CD2 LEU A 831      66.760  44.630  61.420  1.00  0.00           C
ATOM   2808 HD21 LEU A 831      66.290  43.760  60.900  1.00  0.00           H
ATOM   2809 HD22 LEU A 831      65.950  45.270  61.840  1.00  0.00           H
ATOM   2810 HD23 LEU A 831      67.350  44.340  62.320  1.00  0.00           H
ATOM   2811  C   LEU A 831      67.990  47.930  58.500  1.00  0.00           C
ATOM   2812  O   LEU A 831      67.800  47.350  57.470  1.00  0.00           O
ATOM   2813  N   PHE A 832      67.390  49.110  58.810  1.00  0.00           N
ATOM   2814  HN  PHE A 832      67.660  49.450  59.710  1.00  0.00           H
ATOM   2815  CA  PHE A 832      66.440  49.820  57.950  1.00  0.00           C
ATOM   2816  HA  PHE A 832      65.590  49.200  57.730  1.00  0.00           H
ATOM   2817  CB  PHE A 832      65.900  51.050  58.730  1.00  0.00           C
ATOM   2818  HB1 PHE A 832      66.750  51.710  59.020  1.00  0.00           H
ATOM   2819  HB2 PHE A 832      65.410  50.660  59.640  1.00  0.00           H
ATOM   2820  CG  PHE A 832      64.860  51.770  57.990  1.00  0.00           C
ATOM   2821  CD1 PHE A 832      65.250  53.050  57.470  1.00  0.00           C
ATOM   2822  HD1 PHE A 832      66.280  53.290  57.680  1.00  0.00           H
ATOM   2823  CE1 PHE A 832      64.340  53.860  56.870  1.00  0.00           C
ATOM   2824  HE1 PHE A 832      64.670  54.830  56.530  1.00  0.00           H
ATOM   2825  CZ  PHE A 832      63.020  53.350  56.620  1.00  0.00           C
ATOM   2826  HZ  PHE A 832      62.160  53.950  56.320  1.00  0.00           H
ATOM   2827  CD2 PHE A 832      63.580  51.240  57.730  1.00  0.00           C
ATOM   2828  HD2 PHE A 832      63.280  50.290  58.140  1.00  0.00           H
ATOM   2829  CE2 PHE A 832      62.690  52.100  57.060  1.00  0.00           C
ATOM   2830  HE2 PHE A 832      61.670  51.780  56.980  1.00  0.00           H
ATOM   2831  C   PHE A 832      66.960  50.190  56.520  1.00  0.00           C
ATOM   2832  O   PHE A 832      66.420  49.750  55.540  1.00  0.00           O
ATOM   2833  N   PHE A 833      68.200  50.880  56.520  1.00  0.00           N
ATOM   2834  HN  PHE A 833      68.450  51.260  57.390  1.00  0.00           H
ATOM   2835  CA  PHE A 833      68.910  51.070  55.290  1.00  0.00           C
ATOM   2836  HA  PHE A 833      68.180  51.510  54.640  1.00  0.00           H
ATOM   2837  CB  PHE A 833      70.030  52.200  55.440  1.00  0.00           C
ATOM   2838  HB1 PHE A 833      70.790  51.970  56.220  1.00  0.00           H
ATOM   2839  HB2 PHE A 833      69.430  53.100  55.730  1.00  0.00           H
ATOM   2840  CG  PHE A 833      70.840  52.530  54.160  1.00  0.00           C
ATOM   2841  CD1 PHE A 833      72.260  52.530  54.160  1.00  0.00           C
ATOM   2842  HD1 PHE A 833      72.670  52.440  55.160  1.00  0.00           H
ATOM   2843  CE1 PHE A 833      72.950  52.980  53.070  1.00  0.00           C
ATOM   2844  HE1 PHE A 833      74.020  53.130  53.040  1.00  0.00           H
ATOM   2845  CZ  PHE A 833      72.260  53.120  51.810  1.00  0.00           C
ATOM   2846  HZ  PHE A 833      72.910  53.380  50.980  1.00  0.00           H
ATOM   2847  CD2 PHE A 833      70.190  52.570  52.950  1.00  0.00           C
ATOM   2848  HD2 PHE A 833      69.140  52.360  52.800  1.00  0.00           H
ATOM   2849  CE2 PHE A 833      70.820  52.970  51.750  1.00  0.00           C
ATOM   2850  HE2 PHE A 833      70.350  53.190  50.800  1.00  0.00           H
ATOM   2851  C   PHE A 833      69.370  49.830  54.510  1.00  0.00           C
ATOM   2852  O   PHE A 833      69.240  49.690  53.300  1.00  0.00           O
ATOM   2853  N   THR A 834      69.880  48.770  55.210  1.00  0.00           N
ATOM   2854  HN  THR A 834      70.160  48.910  56.160  1.00  0.00           H
ATOM   2855  CA  THR A 834      70.280  47.620  54.530  1.00  0.00           C
ATOM   2856  HA  THR A 834      70.900  47.840  53.670  1.00  0.00           H
ATOM   2857  CB  THR A 834      71.110  46.820  55.490  1.00  0.00           C
ATOM   2858  HB  THR A 834      71.240  45.800  55.050  1.00  0.00           H
ATOM   2859  OG1 THR A 834      70.410  46.540  56.690  1.00  0.00           O
ATOM   2860  HG1 THR A 834      70.690  47.290  57.210  1.00  0.00           H
ATOM   2861  CG2 THR A 834      72.420  47.540  55.630  1.00  0.00           C
ATOM   2862 HG21 THR A 834      73.110  47.520  54.770  1.00  0.00           H
ATOM   2863 HG22 THR A 834      72.970  47.080  56.480  1.00  0.00           H
ATOM   2864 HG23 THR A 834      72.330  48.630  55.850  1.00  0.00           H
ATOM   2865  C   THR A 834      69.080  46.790  53.940  1.00  0.00           C
ATOM   2866  O   THR A 834      69.160  46.300  52.790  1.00  0.00           O
ATOM   2867  N   THR A 835      67.920  46.670  54.690  1.00  0.00           N
ATOM   2868  HN  THR A 835      67.810  47.140  55.570  1.00  0.00           H
ATOM   2869  CA  THR A 835      66.740  46.120  54.050  1.00  0.00           C
ATOM   2870  HA  THR A 835      66.950  45.110  53.730  1.00  0.00           H
ATOM   2871  CB  THR A 835      65.540  46.090  54.970  1.00  0.00           C
ATOM   2872  HB  THR A 835      65.490  47.080  55.480  1.00  0.00           H
ATOM   2873  OG1 THR A 835      65.790  45.280  56.070  1.00  0.00           O
ATOM   2874  HG1 THR A 835      66.470  45.660  56.640  1.00  0.00           H
ATOM   2875  CG2 THR A 835      64.240  45.730  54.310  1.00  0.00           C
ATOM   2876 HG21 THR A 835      64.260  44.750  53.780  1.00  0.00           H
ATOM   2877 HG22 THR A 835      63.900  46.550  53.640  1.00  0.00           H
ATOM   2878 HG23 THR A 835      63.480  45.610  55.120  1.00  0.00           H
ATOM   2879  C   THR A 835      66.310  46.880  52.820  1.00  0.00           C
ATOM   2880  O   THR A 835      66.030  46.190  51.820  1.00  0.00           O
ATOM   2881  N   PHE A 836      66.210  48.220  52.860  1.00  0.00           N
ATOM   2882  HN  PHE A 836      66.300  48.690  53.740  1.00  0.00           H
ATOM   2883  CA  PHE A 836      65.800  49.090  51.670  1.00  0.00           C
ATOM   2884  HA  PHE A 836      64.880  48.740  51.230  1.00  0.00           H
ATOM   2885  CB  PHE A 836      65.650  50.490  52.360  1.00  0.00           C
ATOM   2886  HB1 PHE A 836      66.370  50.850  53.130  1.00  0.00           H
ATOM   2887  HB2 PHE A 836      64.620  50.520  52.760  1.00  0.00           H
ATOM   2888  CG  PHE A 836      65.640  51.570  51.220  1.00  0.00           C
ATOM   2889  CD1 PHE A 836      64.640  51.470  50.200  1.00  0.00           C
ATOM   2890  HD1 PHE A 836      64.020  50.590  50.140  1.00  0.00           H
ATOM   2891  CE1 PHE A 836      64.450  52.530  49.310  1.00  0.00           C
ATOM   2892  HE1 PHE A 836      63.690  52.520  48.550  1.00  0.00           H
ATOM   2893  CZ  PHE A 836      65.170  53.740  49.460  1.00  0.00           C
ATOM   2894  HZ  PHE A 836      64.890  54.540  48.790  1.00  0.00           H
ATOM   2895  CD2 PHE A 836      66.310  52.820  51.280  1.00  0.00           C
ATOM   2896  HD2 PHE A 836      66.920  52.950  52.170  1.00  0.00           H
ATOM   2897  CE2 PHE A 836      66.170  53.860  50.310  1.00  0.00           C
ATOM   2898  HE2 PHE A 836      66.780  54.760  50.420  1.00  0.00           H
ATOM   2899  C   PHE A 836      66.820  48.930  50.540  1.00  0.00           C
ATOM   2900  O   PHE A 836      66.350  48.760  49.380  1.00  0.00           O
ATOM   2901  N   PHE A 837      68.110  48.910  50.810  1.00  0.00           N
ATOM   2902  HN  PHE A 837      68.490  49.120  51.710  1.00  0.00           H
ATOM   2903  CA  PHE A 837      69.100  48.720  49.830  1.00  0.00           C
ATOM   2904  HA  PHE A 837      68.890  49.460  49.080  1.00  0.00           H
ATOM   2905  CB  PHE A 837      70.520  49.090  50.490  1.00  0.00           C
ATOM   2906  HB1 PHE A 837      70.530  48.750  51.540  1.00  0.00           H
ATOM   2907  HB2 PHE A 837      70.620  50.190  50.380  1.00  0.00           H
ATOM   2908  CG  PHE A 837      71.630  48.490  49.790  1.00  0.00           C
ATOM   2909  CD1 PHE A 837      72.500  47.510  50.370  1.00  0.00           C
ATOM   2910  HD1 PHE A 837      72.310  47.090  51.360  1.00  0.00           H
ATOM   2911  CE1 PHE A 837      73.630  46.940  49.720  1.00  0.00           C
ATOM   2912  HE1 PHE A 837      74.170  46.120  50.160  1.00  0.00           H
ATOM   2913  CZ  PHE A 837      73.860  47.380  48.370  1.00  0.00           C
ATOM   2914  HZ  PHE A 837      74.700  47.010  47.790  1.00  0.00           H
ATOM   2915  CD2 PHE A 837      71.980  49.000  48.510  1.00  0.00           C
ATOM   2916  HD2 PHE A 837      71.480  49.820  48.000  1.00  0.00           H
ATOM   2917  CE2 PHE A 837      73.070  48.410  47.860  1.00  0.00           C
ATOM   2918  HE2 PHE A 837      73.410  48.800  46.910  1.00  0.00           H
ATOM   2919  C   PHE A 837      69.090  47.370  49.120  1.00  0.00           C
ATOM   2920  O   PHE A 837      69.080  47.220  47.880  1.00  0.00           O
ATOM   2921  N   LEU A 838      69.100  46.300  49.900  1.00  0.00           N
ATOM   2922  HN  LEU A 838      69.230  46.430  50.870  1.00  0.00           H
ATOM   2923  CA  LEU A 838      69.180  44.870  49.580  1.00  0.00           C
ATOM   2924  HA  LEU A 838      70.060  44.730  48.960  1.00  0.00           H
ATOM   2925  CB  LEU A 838      69.330  43.970  50.810  1.00  0.00           C
ATOM   2926  HB1 LEU A 838      68.520  44.230  51.520  1.00  0.00           H
ATOM   2927  HB2 LEU A 838      70.280  44.130  51.360  1.00  0.00           H
ATOM   2928  CG  LEU A 838      69.390  42.460  50.440  1.00  0.00           C
ATOM   2929  HG  LEU A 838      68.580  42.140  49.750  1.00  0.00           H
ATOM   2930  CD1 LEU A 838      70.620  42.040  49.460  1.00  0.00           C
ATOM   2931 HD11 LEU A 838      70.410  40.960  49.250  1.00  0.00           H
ATOM   2932 HD12 LEU A 838      71.590  42.290  49.930  1.00  0.00           H
ATOM   2933 HD13 LEU A 838      70.580  42.660  48.550  1.00  0.00           H
ATOM   2934  CD2 LEU A 838      69.350  41.550  51.670  1.00  0.00           C
ATOM   2935 HD21 LEU A 838      69.370  40.480  51.390  1.00  0.00           H
ATOM   2936 HD22 LEU A 838      68.410  41.720  52.240  1.00  0.00           H
ATOM   2937 HD23 LEU A 838      70.210  41.860  52.290  1.00  0.00           H
ATOM   2938  C   LEU A 838      67.960  44.470  48.720  1.00  0.00           C
ATOM   2939  O   LEU A 838      68.110  43.880  47.670  1.00  0.00           O
ATOM   2940  N   SER A 839      66.750  44.890  49.060  1.00  0.00           N
ATOM   2941  HN  SER A 839      66.680  45.500  49.850  1.00  0.00           H
ATOM   2942  CA  SER A 839      65.550  44.520  48.310  1.00  0.00           C
ATOM   2943  HA  SER A 839      65.610  43.440  48.190  1.00  0.00           H
ATOM   2944  CB  SER A 839      64.260  44.810  49.100  1.00  0.00           C
ATOM   2945  HB1 SER A 839      64.120  44.110  49.950  1.00  0.00           H
ATOM   2946  HB2 SER A 839      63.490  44.550  48.350  1.00  0.00           H
ATOM   2947  OG  SER A 839      64.190  46.110  49.580  1.00  0.00           O
ATOM   2948  HG1 SER A 839      64.860  46.350  50.220  1.00  0.00           H
ATOM   2949  C   SER A 839      65.440  45.180  46.900  1.00  0.00           C
ATOM   2950  O   SER A 839      65.110  44.630  45.880  1.00  0.00           O
ATOM   2951  N   SER A 840      65.920  46.370  46.820  1.00  0.00           N
ATOM   2952  HN  SER A 840      66.360  46.900  47.540  1.00  0.00           H
ATOM   2953  CA  SER A 840      66.160  46.990  45.450  1.00  0.00           C
ATOM   2954  HA  SER A 840      65.360  46.730  44.770  1.00  0.00           H
ATOM   2955  CB  SER A 840      66.130  48.560  45.630  1.00  0.00           C
ATOM   2956  HB1 SER A 840      65.080  48.750  45.960  1.00  0.00           H
ATOM   2957  HB2 SER A 840      66.440  49.060  44.690  1.00  0.00           H
ATOM   2958  OG  SER A 840      67.140  48.990  46.590  1.00  0.00           O
ATOM   2959  HG1 SER A 840      66.690  49.000  47.440  1.00  0.00           H
ATOM   2960  C   SER A 840      67.450  46.470  44.690  1.00  0.00           C
ATOM   2961  O   SER A 840      67.440  46.360  43.470  1.00  0.00           O
ATOM   2962  N   PHE A 841      68.520  46.110  45.440  1.00  0.00           N
ATOM   2963  HN  PHE A 841      68.680  46.480  46.350  1.00  0.00           H
ATOM   2964  CA  PHE A 841      69.660  45.450  44.820  1.00  0.00           C
ATOM   2965  HA  PHE A 841      69.980  46.120  44.040  1.00  0.00           H
ATOM   2966  CB  PHE A 841      70.740  45.380  45.920  1.00  0.00           C
ATOM   2967  HB1 PHE A 841      70.240  44.930  46.810  1.00  0.00           H
ATOM   2968  HB2 PHE A 841      71.180  46.350  46.250  1.00  0.00           H
ATOM   2969  CG  PHE A 841      71.920  44.500  45.520  1.00  0.00           C
ATOM   2970  CD1 PHE A 841      73.010  44.900  44.640  1.00  0.00           C
ATOM   2971  HD1 PHE A 841      73.060  45.930  44.310  1.00  0.00           H
ATOM   2972  CE1 PHE A 841      74.050  44.020  44.410  1.00  0.00           C
ATOM   2973  HE1 PHE A 841      74.870  44.400  43.800  1.00  0.00           H
ATOM   2974  CZ  PHE A 841      73.960  42.690  44.750  1.00  0.00           C
ATOM   2975  HZ  PHE A 841      74.770  42.060  44.440  1.00  0.00           H
ATOM   2976  CD2 PHE A 841      71.890  43.150  45.930  1.00  0.00           C
ATOM   2977  HD2 PHE A 841      71.020  42.780  46.480  1.00  0.00           H
ATOM   2978  CE2 PHE A 841      72.900  42.280  45.520  1.00  0.00           C
ATOM   2979  HE2 PHE A 841      72.960  41.250  45.820  1.00  0.00           H
ATOM   2980  C   PHE A 841      69.310  44.120  44.140  1.00  0.00           C
ATOM   2981  O   PHE A 841      69.760  43.790  43.050  1.00  0.00           O
ATOM   2982  N   LEU A 842      68.520  43.330  44.800  1.00  0.00           N
ATOM   2983  HN  LEU A 842      68.340  43.520  45.750  1.00  0.00           H
ATOM   2984  CA  LEU A 842      67.960  42.010  44.310  1.00  0.00           C
ATOM   2985  HA  LEU A 842      68.760  41.450  43.830  1.00  0.00           H
ATOM   2986  CB  LEU A 842      67.330  41.280  45.440  1.00  0.00           C
ATOM   2987  HB1 LEU A 842      66.780  40.400  45.060  1.00  0.00           H
ATOM   2988  HB2 LEU A 842      66.580  41.890  46.000  1.00  0.00           H
ATOM   2989  CG  LEU A 842      68.250  40.800  46.540  1.00  0.00           C
ATOM   2990  HG  LEU A 842      68.800  41.670  46.950  1.00  0.00           H
ATOM   2991  CD1 LEU A 842      67.440  40.210  47.670  1.00  0.00           C
ATOM   2992 HD11 LEU A 842      66.780  41.020  48.060  1.00  0.00           H
ATOM   2993 HD12 LEU A 842      68.110  40.010  48.520  1.00  0.00           H
ATOM   2994 HD13 LEU A 842      66.970  39.250  47.420  1.00  0.00           H
ATOM   2995  CD2 LEU A 842      69.320  39.870  45.890  1.00  0.00           C
ATOM   2996 HD21 LEU A 842      69.920  40.550  45.260  1.00  0.00           H
ATOM   2997 HD22 LEU A 842      68.750  39.090  45.330  1.00  0.00           H
ATOM   2998 HD23 LEU A 842      69.930  39.450  46.730  1.00  0.00           H
ATOM   2999  C   LEU A 842      66.900  42.290  43.200  1.00  0.00           C
ATOM   3000  O   LEU A 842      66.820  41.550  42.200  1.00  0.00           O
ATOM   3001  N   LYS A 843      66.180  43.440  43.220  1.00  0.00           N
ATOM   3002  HN  LYS A 843      66.240  44.140  43.920  1.00  0.00           H
ATOM   3003  CA  LYS A 843      65.240  43.750  42.180  1.00  0.00           C
ATOM   3004  HA  LYS A 843      64.690  42.860  41.900  1.00  0.00           H
ATOM   3005  CB  LYS A 843      64.240  44.740  42.670  1.00  0.00           C
ATOM   3006  HB1 LYS A 843      63.910  45.440  41.870  1.00  0.00           H
ATOM   3007  HB2 LYS A 843      64.820  45.400  43.350  1.00  0.00           H
ATOM   3008  CG  LYS A 843      63.030  44.090  43.350  1.00  0.00           C
ATOM   3009  HG1 LYS A 843      62.510  44.860  43.970  1.00  0.00           H
ATOM   3010  HG2 LYS A 843      63.470  43.310  44.010  1.00  0.00           H
ATOM   3011  CD  LYS A 843      62.040  43.630  42.330  1.00  0.00           C
ATOM   3012  HD1 LYS A 843      62.660  43.110  41.560  1.00  0.00           H
ATOM   3013  HD2 LYS A 843      61.590  44.570  41.960  1.00  0.00           H
ATOM   3014  CE  LYS A 843      60.890  42.600  42.870  1.00  0.00           C
ATOM   3015  HE1 LYS A 843      60.270  43.320  43.440  1.00  0.00           H
ATOM   3016  HE2 LYS A 843      61.370  41.850  43.540  1.00  0.00           H
ATOM   3017  NZ  LYS A 843      60.200  41.860  41.760  1.00  0.00           N
ATOM   3018  HZ1 LYS A 843      60.940  41.300  41.280  1.00  0.00           H
ATOM   3019  HZ2 LYS A 843      59.800  42.520  41.090  1.00  0.00           H
ATOM   3020  HZ3 LYS A 843      59.440  41.190  42.030  1.00  0.00           H
ATOM   3021  C   LYS A 843      65.930  44.230  40.910  1.00  0.00           C
ATOM   3022  O   LYS A 843      65.550  43.870  39.820  1.00  0.00           O
ATOM   3023  N   GLN A 844      67.030  45.100  41.020  1.00  0.00           N
ATOM   3024  HN  GLN A 844      67.240  45.640  41.830  1.00  0.00           H
ATOM   3025  CA  GLN A 844      67.700  45.530  39.780  1.00  0.00           C
ATOM   3026  HA  GLN A 844      66.900  45.650  39.040  1.00  0.00           H
ATOM   3027  CB  GLN A 844      68.550  46.820  39.950  1.00  0.00           C
ATOM   3028  HB1 GLN A 844      68.990  46.970  38.950  1.00  0.00           H
ATOM   3029  HB2 GLN A 844      69.410  46.670  40.630  1.00  0.00           H
ATOM   3030  CG  GLN A 844      68.020  48.140  40.340  1.00  0.00           C
ATOM   3031  HG1 GLN A 844      68.720  49.020  40.290  1.00  0.00           H
ATOM   3032  HG2 GLN A 844      67.760  48.060  41.420  1.00  0.00           H
ATOM   3033  CD  GLN A 844      66.720  48.500  39.720  1.00  0.00           C
ATOM   3034  OE1 GLN A 844      65.780  48.810  40.450  1.00  0.00           O
ATOM   3035  NE2 GLN A 844      66.650  48.380  38.360  1.00  0.00           N
ATOM   3036 HE21 GLN A 844      65.780  48.630  37.950  1.00  0.00           H
ATOM   3037 HE22 GLN A 844      67.390  47.980  37.810  1.00  0.00           H
ATOM   3038  C   GLN A 844      68.540  44.340  39.300  1.00  0.00           C
ATOM   3039  O   GLN A 844      69.110  44.510  38.270  1.00  0.00           O
ATOM   3040  N   PHE A 845      68.600  43.210  40.030  1.00  0.00           N
ATOM   3041  HN  PHE A 845      68.090  43.080  40.860  1.00  0.00           H
ATOM   3042  CA  PHE A 845      69.590  42.080  39.780  1.00  0.00           C
ATOM   3043  HA  PHE A 845      70.580  42.500  39.830  1.00  0.00           H
ATOM   3044  CB  PHE A 845      69.540  41.020  40.950  1.00  0.00           C
ATOM   3045  HB1 PHE A 845      68.510  40.620  40.850  1.00  0.00           H
ATOM   3046  HB2 PHE A 845      69.590  41.500  41.940  1.00  0.00           H
ATOM   3047  CG  PHE A 845      70.570  39.890  40.920  1.00  0.00           C
ATOM   3048  CD1 PHE A 845      71.720  40.030  41.620  1.00  0.00           C
ATOM   3049  HD1 PHE A 845      71.940  40.890  42.250  1.00  0.00           H
ATOM   3050  CE1 PHE A 845      72.640  38.940  41.610  1.00  0.00           C
ATOM   3051  HE1 PHE A 845      73.500  39.030  42.250  1.00  0.00           H
ATOM   3052  CZ  PHE A 845      72.320  37.770  40.910  1.00  0.00           C
ATOM   3053  HZ  PHE A 845      72.990  36.930  40.810  1.00  0.00           H
ATOM   3054  CD2 PHE A 845      70.290  38.780  40.170  1.00  0.00           C
ATOM   3055  HD2 PHE A 845      69.290  38.770  39.780  1.00  0.00           H
ATOM   3056  CE2 PHE A 845      71.130  37.720  40.110  1.00  0.00           C
ATOM   3057  HE2 PHE A 845      71.050  36.970  39.340  1.00  0.00           H
ATOM   3058  C   PHE A 845      69.440  41.520  38.450  1.00  0.00           C
ATOM   3059  O   PHE A 845      70.450  41.040  37.930  1.00  0.00           O
ATOM   3060  N   LYS A 846      68.210  41.380  37.820  1.00  0.00           N
ATOM   3061  HN  LYS A 846      67.330  41.430  38.290  1.00  0.00           H
ATOM   3062  CA  LYS A 846      68.030  41.040  36.450  1.00  0.00           C
ATOM   3063  HA  LYS A 846      68.610  40.160  36.250  1.00  0.00           H
ATOM   3064  CB  LYS A 846      66.520  40.690  36.300  1.00  0.00           C
ATOM   3065  HB1 LYS A 846      66.250  39.880  37.010  1.00  0.00           H
ATOM   3066  HB2 LYS A 846      66.350  40.370  35.250  1.00  0.00           H
ATOM   3067  CG  LYS A 846      65.530  41.870  36.580  1.00  0.00           C
ATOM   3068  HG1 LYS A 846      65.850  42.780  36.040  1.00  0.00           H
ATOM   3069  HG2 LYS A 846      65.660  42.250  37.620  1.00  0.00           H
ATOM   3070  CD  LYS A 846      64.080  41.310  36.330  1.00  0.00           C
ATOM   3071  HD1 LYS A 846      63.950  40.410  36.980  1.00  0.00           H
ATOM   3072  HD2 LYS A 846      63.920  41.030  35.270  1.00  0.00           H
ATOM   3073  CE  LYS A 846      62.930  42.290  36.620  1.00  0.00           C
ATOM   3074  HE1 LYS A 846      63.200  43.210  36.070  1.00  0.00           H
ATOM   3075  HE2 LYS A 846      62.970  42.530  37.710  1.00  0.00           H
ATOM   3076  NZ  LYS A 846      61.540  41.880  36.360  1.00  0.00           N
ATOM   3077  HZ1 LYS A 846      61.390  40.910  36.020  1.00  0.00           H
ATOM   3078  HZ2 LYS A 846      60.970  42.520  35.800  1.00  0.00           H
ATOM   3079  HZ3 LYS A 846      61.020  41.900  37.260  1.00  0.00           H
ATOM   3080  C   LYS A 846      68.520  42.040  35.440  1.00  0.00           C
ATOM   3081  O   LYS A 846      68.600  41.660  34.290  1.00  0.00           O
ATOM   3082  N   THR A 847      68.820  43.300  35.810  1.00  0.00           N
ATOM   3083  HN  THR A 847      68.720  43.670  36.730  1.00  0.00           H
ATOM   3084  CA  THR A 847      69.020  44.280  34.720  1.00  0.00           C
ATOM   3085  HA  THR A 847      68.550  43.950  33.810  1.00  0.00           H
ATOM   3086  CB  THR A 847      68.410  45.630  35.040  1.00  0.00           C
ATOM   3087  HB  THR A 847      68.590  46.330  34.200  1.00  0.00           H
ATOM   3088  OG1 THR A 847      68.880  46.220  36.260  1.00  0.00           O
ATOM   3089  HG1 THR A 847      69.040  45.530  36.910  1.00  0.00           H
ATOM   3090  CG2 THR A 847      66.910  45.480  35.260  1.00  0.00           C
ATOM   3091 HG21 THR A 847      66.370  44.950  34.450  1.00  0.00           H
ATOM   3092 HG22 THR A 847      66.570  46.530  35.350  1.00  0.00           H
ATOM   3093 HG23 THR A 847      66.720  44.950  36.220  1.00  0.00           H
ATOM   3094  C   THR A 847      70.510  44.430  34.580  1.00  0.00           C
ATOM   3095  O   THR A 847      71.000  45.390  33.990  1.00  0.00           O
ATOM   3096  N   LYS A 848      71.350  43.410  35.120  1.00  0.00           N
ATOM   3097  HN  LYS A 848      70.970  42.790  35.810  1.00  0.00           H
ATOM   3098  CA  LYS A 848      72.750  43.700  35.110  1.00  0.00           C
ATOM   3099  HA  LYS A 848      72.960  44.740  34.890  1.00  0.00           H
ATOM   3100  CB  LYS A 848      73.210  43.330  36.570  1.00  0.00           C
ATOM   3101  HB1 LYS A 848      74.280  43.540  36.760  1.00  0.00           H
ATOM   3102  HB2 LYS A 848      73.070  42.240  36.720  1.00  0.00           H
ATOM   3103  CG  LYS A 848      72.340  43.970  37.700  1.00  0.00           C
ATOM   3104  HG1 LYS A 848      72.640  43.410  38.610  1.00  0.00           H
ATOM   3105  HG2 LYS A 848      71.280  43.710  37.550  1.00  0.00           H
ATOM   3106  CD  LYS A 848      72.380  45.530  37.880  1.00  0.00           C
ATOM   3107  HD1 LYS A 848      71.630  45.780  38.650  1.00  0.00           H
ATOM   3108  HD2 LYS A 848      72.080  46.020  36.940  1.00  0.00           H
ATOM   3109  CE  LYS A 848      73.670  46.050  38.560  1.00  0.00           C
ATOM   3110  HE1 LYS A 848      74.540  45.990  37.870  1.00  0.00           H
ATOM   3111  HE2 LYS A 848      73.880  45.520  39.510  1.00  0.00           H
ATOM   3112  NZ  LYS A 848      73.380  47.470  38.830  1.00  0.00           N
ATOM   3113  HZ1 LYS A 848      74.300  47.940  38.910  1.00  0.00           H
ATOM   3114  HZ2 LYS A 848      72.820  47.630  39.700  1.00  0.00           H
ATOM   3115  HZ3 LYS A 848      72.870  47.830  37.990  1.00  0.00           H
ATOM   3116  C   LYS A 848      73.530  42.870  34.100  1.00  0.00           C
ATOM   3117  O   LYS A 848      73.020  42.000  33.400  1.00  0.00           O
ATOM   3118  N   ARG A 849      74.810  43.250  33.820  1.00  0.00           N
ATOM   3119  HN  ARG A 849      75.170  44.100  34.190  1.00  0.00           H
ATOM   3120  CA  ARG A 849      75.540  42.520  32.770  1.00  0.00           C
ATOM   3121  HA  ARG A 849      74.890  42.230  31.950  1.00  0.00           H
ATOM   3122  CB  ARG A 849      76.650  43.460  32.300  1.00  0.00           C
ATOM   3123  HB1 ARG A 849      77.190  42.880  31.520  1.00  0.00           H
ATOM   3124  HB2 ARG A 849      77.300  43.660  33.180  1.00  0.00           H
ATOM   3125  CG  ARG A 849      76.250  44.790  31.620  1.00  0.00           C
ATOM   3126  HG1 ARG A 849      77.180  45.390  31.480  1.00  0.00           H
ATOM   3127  HG2 ARG A 849      75.600  45.400  32.270  1.00  0.00           H
ATOM   3128  CD  ARG A 849      75.530  44.650  30.300  1.00  0.00           C
ATOM   3129  HD1 ARG A 849      74.570  44.130  30.480  1.00  0.00           H
ATOM   3130  HD2 ARG A 849      76.120  44.140  29.510  1.00  0.00           H
ATOM   3131  NE  ARG A 849      75.120  46.020  29.900  1.00  0.00           N
ATOM   3132  HE  ARG A 849      74.170  46.250  30.040  1.00  0.00           H
ATOM   3133  CZ  ARG A 849      75.740  46.750  28.980  1.00  0.00           C
ATOM   3134  NH1 ARG A 849      75.140  47.850  28.640  1.00  0.00           N
ATOM   3135 HH11 ARG A 849      74.450  48.140  29.290  1.00  0.00           H
ATOM   3136 HH12 ARG A 849      75.730  48.490  28.150  1.00  0.00           H
ATOM   3137  NH2 ARG A 849      76.920  46.480  28.490  1.00  0.00           N
ATOM   3138 HH21 ARG A 849      77.430  45.670  28.790  1.00  0.00           H
ATOM   3139 HH22 ARG A 849      77.160  46.980  27.670  1.00  0.00           H
ATOM   3140  C   ARG A 849      76.150  41.140  33.230  1.00  0.00           C
ATOM   3141  O   ARG A 849      77.310  40.940  32.940  1.00  0.00           O
ATOM   3142  N   TYR A 850      75.460  40.300  33.970  1.00  0.00           N
ATOM   3143  HN  TYR A 850      74.500  40.460  34.210  1.00  0.00           H
ATOM   3144  CA  TYR A 850      75.970  39.100  34.660  1.00  0.00           C
ATOM   3145  HA  TYR A 850      76.560  38.580  33.930  1.00  0.00           H
ATOM   3146  CB  TYR A 850      76.680  39.390  36.020  1.00  0.00           C
ATOM   3147  HB1 TYR A 850      77.690  39.790  35.780  1.00  0.00           H
ATOM   3148  HB2 TYR A 850      76.720  38.530  36.710  1.00  0.00           H
ATOM   3149  CG  TYR A 850      76.040  40.460  36.860  1.00  0.00           C
ATOM   3150  CD1 TYR A 850      74.870  40.200  37.630  1.00  0.00           C
ATOM   3151  HD1 TYR A 850      74.300  39.300  37.470  1.00  0.00           H
ATOM   3152  CE1 TYR A 850      74.550  41.010  38.730  1.00  0.00           C
ATOM   3153  HE1 TYR A 850      73.660  40.810  39.300  1.00  0.00           H
ATOM   3154  CZ  TYR A 850      75.260  42.130  39.000  1.00  0.00           C
ATOM   3155  OH  TYR A 850      74.870  42.940  40.100  1.00  0.00           O
ATOM   3156  HH  TYR A 850      75.500  43.670  40.170  1.00  0.00           H
ATOM   3157  CD2 TYR A 850      76.780  41.640  37.170  1.00  0.00           C
ATOM   3158  HD2 TYR A 850      77.740  41.930  36.760  1.00  0.00           H
ATOM   3159  CE2 TYR A 850      76.350  42.420  38.210  1.00  0.00           C
ATOM   3160  HE2 TYR A 850      76.890  43.350  38.360  1.00  0.00           H
ATOM   3161  C   TYR A 850      74.830  38.120  34.900  1.00  0.00           C
ATOM   3162  O   TYR A 850      73.690  38.540  34.980  1.00  0.00           O
ATOM   3163  N   PHE A 851      75.140  36.800  35.040  1.00  0.00           N
ATOM   3164  HN  PHE A 851      76.110  36.540  35.000  1.00  0.00           H
ATOM   3165  CA  PHE A 851      74.180  35.760  35.190  1.00  0.00           C
ATOM   3166  HA  PHE A 851      74.870  34.950  35.380  1.00  0.00           H
ATOM   3167  CB  PHE A 851      73.310  35.820  36.460  1.00  0.00           C
ATOM   3168  HB1 PHE A 851      72.430  35.160  36.440  1.00  0.00           H
ATOM   3169  HB2 PHE A 851      72.970  36.880  36.570  1.00  0.00           H
ATOM   3170  CG  PHE A 851      74.100  35.430  37.710  1.00  0.00           C
ATOM   3171  CD1 PHE A 851      74.930  36.410  38.330  1.00  0.00           C
ATOM   3172  HD1 PHE A 851      75.180  37.360  37.850  1.00  0.00           H
ATOM   3173  CE1 PHE A 851      75.510  36.040  39.570  1.00  0.00           C
ATOM   3174  HE1 PHE A 851      76.180  36.770  40.010  1.00  0.00           H
ATOM   3175  CZ  PHE A 851      75.270  34.840  40.200  1.00  0.00           C
ATOM   3176  HZ  PHE A 851      75.670  34.810  41.210  1.00  0.00           H
ATOM   3177  CD2 PHE A 851      73.820  34.150  38.380  1.00  0.00           C
ATOM   3178  HD2 PHE A 851      73.080  33.450  38.020  1.00  0.00           H
ATOM   3179  CE2 PHE A 851      74.500  33.850  39.620  1.00  0.00           C
ATOM   3180  HE2 PHE A 851      74.210  32.990  40.190  1.00  0.00           H
ATOM   3181  C   PHE A 851      73.280  35.330  33.990  1.00  0.00           C
ATOM   3182  O   PHE A 851      73.000  36.160  33.140  1.00  0.00           O
ATOM   3183  N   PRO A 852      72.880  34.080  33.800  1.00  0.00           N
ATOM   3184  CD  PRO A 852      73.660  32.940  34.360  1.00  0.00           C
ATOM   3185  HD1 PRO A 852      73.340  32.710  35.410  1.00  0.00           H
ATOM   3186  HD2 PRO A 852      74.770  33.070  34.450  1.00  0.00           H
ATOM   3187  CA  PRO A 852      71.800  33.530  32.980  1.00  0.00           C
ATOM   3188  HA  PRO A 852      72.110  33.850  32.000  1.00  0.00           H
ATOM   3189  CB  PRO A 852      71.720  32.050  33.240  1.00  0.00           C
ATOM   3190  HB1 PRO A 852      71.410  31.500  32.320  1.00  0.00           H
ATOM   3191  HB2 PRO A 852      71.060  31.720  34.060  1.00  0.00           H
ATOM   3192  CG  PRO A 852      73.170  31.710  33.630  1.00  0.00           C
ATOM   3193  HG1 PRO A 852      73.220  30.790  34.240  1.00  0.00           H
ATOM   3194  HG2 PRO A 852      73.730  31.560  32.680  1.00  0.00           H
ATOM   3195  C   PRO A 852      70.530  34.180  33.180  1.00  0.00           C
ATOM   3196  O   PRO A 852      70.280  34.590  34.310  1.00  0.00           O
ATOM   3197  N   THR A 853      69.720  34.350  32.140  1.00  0.00           N
ATOM   3198  HN  THR A 853      69.930  33.850  31.310  1.00  0.00           H
ATOM   3199  CA  THR A 853      68.400  35.080  32.190  1.00  0.00           C
ATOM   3200  HA  THR A 853      68.660  36.110  32.380  1.00  0.00           H
ATOM   3201  CB  THR A 853      67.860  35.130  30.740  1.00  0.00           C
ATOM   3202  HB  THR A 853      66.750  35.190  30.700  1.00  0.00           H
ATOM   3203  OG1 THR A 853      68.310  34.050  29.980  1.00  0.00           O
ATOM   3204  HG1 THR A 853      68.080  34.260  29.070  1.00  0.00           H
ATOM   3205  CG2 THR A 853      68.460  36.360  30.080  1.00  0.00           C
ATOM   3206 HG21 THR A 853      68.160  36.430  29.000  1.00  0.00           H
ATOM   3207 HG22 THR A 853      69.550  36.360  30.270  1.00  0.00           H
ATOM   3208 HG23 THR A 853      67.960  37.240  30.530  1.00  0.00           H
ATOM   3209  C   THR A 853      67.290  34.590  33.110  1.00  0.00           C
ATOM   3210  O   THR A 853      66.680  35.380  33.770  1.00  0.00           O
ATOM   3211  N   LYS A 854      67.090  33.260  33.140  1.00  0.00           N
ATOM   3212  HN  LYS A 854      67.610  32.620  32.570  1.00  0.00           H
ATOM   3213  CA  LYS A 854      65.990  32.780  34.040  1.00  0.00           C
ATOM   3214  HA  LYS A 854      65.160  33.460  34.100  1.00  0.00           H
ATOM   3215  CB  LYS A 854      65.460  31.340  33.580  1.00  0.00           C
ATOM   3216  HB1 LYS A 854      64.650  31.010  34.280  1.00  0.00           H
ATOM   3217  HB2 LYS A 854      66.280  30.600  33.540  1.00  0.00           H
ATOM   3218  CG  LYS A 854      64.810  31.510  32.180  1.00  0.00           C
ATOM   3219  HG1 LYS A 854      65.570  32.010  31.530  1.00  0.00           H
ATOM   3220  HG2 LYS A 854      63.980  32.250  32.240  1.00  0.00           H
ATOM   3221  CD  LYS A 854      64.450  30.190  31.480  1.00  0.00           C
ATOM   3222  HD1 LYS A 854      65.330  29.550  31.320  1.00  0.00           H
ATOM   3223  HD2 LYS A 854      64.160  30.500  30.450  1.00  0.00           H
ATOM   3224  CE  LYS A 854      63.350  29.350  32.140  1.00  0.00           C
ATOM   3225  HE1 LYS A 854      62.520  30.070  32.230  1.00  0.00           H
ATOM   3226  HE2 LYS A 854      63.680  29.060  33.160  1.00  0.00           H
ATOM   3227  NZ  LYS A 854      63.100  28.140  31.400  1.00  0.00           N
ATOM   3228  HZ1 LYS A 854      62.130  27.790  31.540  1.00  0.00           H
ATOM   3229  HZ2 LYS A 854      63.820  27.390  31.510  1.00  0.00           H
ATOM   3230  HZ3 LYS A 854      63.220  28.420  30.400  1.00  0.00           H
ATOM   3231  C   LYS A 854      66.400  32.750  35.480  1.00  0.00           C
ATOM   3232  O   LYS A 854      65.610  32.950  36.410  1.00  0.00           O
ATOM   3233  N   VAL A 855      67.770  32.670  35.750  1.00  0.00           N
ATOM   3234  HN  VAL A 855      68.300  32.460  34.930  1.00  0.00           H
ATOM   3235  CA  VAL A 855      68.420  32.590  37.030  1.00  0.00           C
ATOM   3236  HA  VAL A 855      67.950  31.820  37.620  1.00  0.00           H
ATOM   3237  CB  VAL A 855      69.840  32.130  36.810  1.00  0.00           C
ATOM   3238  HB  VAL A 855      70.370  32.830  36.120  1.00  0.00           H
ATOM   3239  CG1 VAL A 855      70.440  32.050  38.230  1.00  0.00           C
ATOM   3240 HG11 VAL A 855      69.640  31.650  38.900  1.00  0.00           H
ATOM   3241 HG12 VAL A 855      70.790  33.050  38.550  1.00  0.00           H
ATOM   3242 HG13 VAL A 855      71.200  31.250  38.380  1.00  0.00           H
ATOM   3243  CG2 VAL A 855      69.650  30.670  36.260  1.00  0.00           C
ATOM   3244 HG21 VAL A 855      70.660  30.210  36.310  1.00  0.00           H
ATOM   3245 HG22 VAL A 855      69.410  30.730  35.180  1.00  0.00           H
ATOM   3246 HG23 VAL A 855      68.930  29.970  36.750  1.00  0.00           H
ATOM   3247  C   VAL A 855      68.340  33.950  37.740  1.00  0.00           C
ATOM   3248  O   VAL A 855      67.850  34.110  38.890  1.00  0.00           O
ATOM   3249  N   ARG A 856      68.690  35.090  37.060  1.00  0.00           N
ATOM   3250  HN  ARG A 856      69.120  34.970  36.170  1.00  0.00           H
ATOM   3251  CA  ARG A 856      68.650  36.420  37.620  1.00  0.00           C
ATOM   3252  HA  ARG A 856      69.070  36.340  38.620  1.00  0.00           H
ATOM   3253  CB  ARG A 856      69.670  37.360  36.970  1.00  0.00           C
ATOM   3254  HB1 ARG A 856      70.690  36.900  37.010  1.00  0.00           H
ATOM   3255  HB2 ARG A 856      69.750  38.240  37.650  1.00  0.00           H
ATOM   3256  CG  ARG A 856      69.350  37.660  35.440  1.00  0.00           C
ATOM   3257  HG1 ARG A 856      68.390  38.220  35.480  1.00  0.00           H
ATOM   3258  HG2 ARG A 856      69.130  36.730  34.880  1.00  0.00           H
ATOM   3259  CD  ARG A 856      70.520  38.470  34.770  1.00  0.00           C
ATOM   3260  HD1 ARG A 856      71.420  37.840  34.830  1.00  0.00           H
ATOM   3261  HD2 ARG A 856      70.770  39.430  35.260  1.00  0.00           H
ATOM   3262  NE  ARG A 856      69.980  38.660  33.350  1.00  0.00           N
ATOM   3263  HE  ARG A 856      69.010  38.910  33.230  1.00  0.00           H
ATOM   3264  CZ  ARG A 856      70.840  38.980  32.350  1.00  0.00           C
ATOM   3265  NH1 ARG A 856      72.170  39.020  32.520  1.00  0.00           N
ATOM   3266 HH11 ARG A 856      72.520  38.730  33.410  1.00  0.00           H
ATOM   3267 HH12 ARG A 856      72.620  39.290  31.670  1.00  0.00           H
ATOM   3268  NH2 ARG A 856      70.250  39.370  31.260  1.00  0.00           N
ATOM   3269 HH21 ARG A 856      70.800  39.720  30.500  1.00  0.00           H
ATOM   3270 HH22 ARG A 856      69.250  39.490  31.300  1.00  0.00           H
ATOM   3271  C   ARG A 856      67.290  36.990  37.800  1.00  0.00           C
ATOM   3272  O   ARG A 856      66.990  37.500  38.830  1.00  0.00           O
ATOM   3273  N   SER A 857      66.420  36.770  36.810  1.00  0.00           N
ATOM   3274  HN  SER A 857      66.660  36.090  36.120  1.00  0.00           H
ATOM   3275  CA  SER A 857      65.000  37.090  36.890  1.00  0.00           C
ATOM   3276  HA  SER A 857      64.980  38.140  37.150  1.00  0.00           H
ATOM   3277  CB  SER A 857      64.280  36.720  35.640  1.00  0.00           C
ATOM   3278  HB1 SER A 857      64.370  35.660  35.350  1.00  0.00           H
ATOM   3279  HB2 SER A 857      64.740  37.390  34.870  1.00  0.00           H
ATOM   3280  OG  SER A 857      62.920  37.100  35.600  1.00  0.00           O
ATOM   3281  HG1 SER A 857      62.420  36.450  36.110  1.00  0.00           H
ATOM   3282  C   SER A 857      64.280  36.430  38.040  1.00  0.00           C
ATOM   3283  O   SER A 857      63.510  37.060  38.770  1.00  0.00           O
ATOM   3284  N   THR A 858      64.640  35.160  38.350  1.00  0.00           N
ATOM   3285  HN  THR A 858      65.370  34.670  37.870  1.00  0.00           H
ATOM   3286  CA  THR A 858      64.060  34.420  39.490  1.00  0.00           C
ATOM   3287  HA  THR A 858      62.990  34.490  39.420  1.00  0.00           H
ATOM   3288  CB  THR A 858      64.380  32.900  39.510  1.00  0.00           C
ATOM   3289  HB  THR A 858      65.490  32.810  39.380  1.00  0.00           H
ATOM   3290  OG1 THR A 858      63.850  32.270  38.350  1.00  0.00           O
ATOM   3291  HG1 THR A 858      64.520  32.220  37.660  1.00  0.00           H
ATOM   3292  CG2 THR A 858      63.750  32.180  40.740  1.00  0.00           C
ATOM   3293 HG21 THR A 858      64.150  32.440  41.750  1.00  0.00           H
ATOM   3294 HG22 THR A 858      63.700  31.070  40.670  1.00  0.00           H
ATOM   3295 HG23 THR A 858      62.680  32.450  40.780  1.00  0.00           H
ATOM   3296  C   THR A 858      64.470  34.940  40.810  1.00  0.00           C
ATOM   3297  O   THR A 858      63.790  35.050  41.840  1.00  0.00           O
ATOM   3298  N   ILE A 859      65.770  35.370  40.890  1.00  0.00           N
ATOM   3299  HN  ILE A 859      66.440  35.240  40.160  1.00  0.00           H
ATOM   3300  CA  ILE A 859      66.380  36.120  41.970  1.00  0.00           C
ATOM   3301  HA  ILE A 859      66.170  35.630  42.910  1.00  0.00           H
ATOM   3302  CB  ILE A 859      67.890  35.870  41.860  1.00  0.00           C
ATOM   3303  HB  ILE A 859      68.180  35.980  40.800  1.00  0.00           H
ATOM   3304  CG2 ILE A 859      68.580  36.920  42.700  1.00  0.00           C
ATOM   3305 HG21 ILE A 859      68.410  37.950  42.320  1.00  0.00           H
ATOM   3306 HG22 ILE A 859      69.680  36.720  42.700  1.00  0.00           H
ATOM   3307 HG23 ILE A 859      68.260  36.860  43.760  1.00  0.00           H
ATOM   3308  CG1 ILE A 859      68.390  34.420  42.230  1.00  0.00           C
ATOM   3309 HG11 ILE A 859      67.790  33.620  41.750  1.00  0.00           H
ATOM   3310 HG12 ILE A 859      68.260  34.150  43.300  1.00  0.00           H
ATOM   3311  CD  ILE A 859      69.830  34.170  41.800  1.00  0.00           C
ATOM   3312  HD1 ILE A 859      70.540  34.880  42.260  1.00  0.00           H
ATOM   3313  HD2 ILE A 859      69.950  34.360  40.710  1.00  0.00           H
ATOM   3314  HD3 ILE A 859      69.970  33.090  41.970  1.00  0.00           H
ATOM   3315  C   ILE A 859      65.750  37.490  42.300  1.00  0.00           C
ATOM   3316  O   ILE A 859      65.630  37.960  43.460  1.00  0.00           O
ATOM   3317  N   SER A 860      65.270  38.170  41.270  1.00  0.00           N
ATOM   3318  HN  SER A 860      65.380  37.820  40.350  1.00  0.00           H
ATOM   3319  CA  SER A 860      64.420  39.390  41.390  1.00  0.00           C
ATOM   3320  HA  SER A 860      64.820  39.950  42.220  1.00  0.00           H
ATOM   3321  CB  SER A 860      64.450  40.320  40.180  1.00  0.00           C
ATOM   3322  HB1 SER A 860      63.820  41.210  40.380  1.00  0.00           H
ATOM   3323  HB2 SER A 860      64.070  39.860  39.230  1.00  0.00           H
ATOM   3324  OG  SER A 860      65.730  40.810  39.790  1.00  0.00           O
ATOM   3325  HG1 SER A 860      66.030  41.300  40.560  1.00  0.00           H
ATOM   3326  C   SER A 860      62.950  39.180  41.680  1.00  0.00           C
ATOM   3327  O   SER A 860      62.350  39.960  42.420  1.00  0.00           O
ATOM   3328  N   ASP A 861      62.210  38.120  41.170  1.00  0.00           N
ATOM   3329  HN  ASP A 861      62.630  37.610  40.420  1.00  0.00           H
ATOM   3330  CA  ASP A 861      60.840  37.770  41.500  1.00  0.00           C
ATOM   3331  HA  ASP A 861      60.190  38.620  41.370  1.00  0.00           H
ATOM   3332  CB  ASP A 861      60.370  36.540  40.620  1.00  0.00           C
ATOM   3333  HB1 ASP A 861      59.740  35.890  41.260  1.00  0.00           H
ATOM   3334  HB2 ASP A 861      61.240  35.870  40.430  1.00  0.00           H
ATOM   3335  CG  ASP A 861      59.720  36.830  39.300  1.00  0.00           C
ATOM   3336  OD1 ASP A 861      59.580  38.050  38.880  1.00  0.00           O
ATOM   3337  OD2 ASP A 861      59.330  35.810  38.650  1.00  0.00           O
ATOM   3338  C   ASP A 861      60.620  37.400  42.970  1.00  0.00           C
ATOM   3339  O   ASP A 861      59.560  37.620  43.570  1.00  0.00           O
ATOM   3340  N   PHE A 862      61.700  36.890  43.580  1.00  0.00           N
ATOM   3341  HN  PHE A 862      62.540  36.600  43.140  1.00  0.00           H
ATOM   3342  CA  PHE A 862      61.750  36.540  44.970  1.00  0.00           C
ATOM   3343  HA  PHE A 862      60.780  36.510  45.440  1.00  0.00           H
ATOM   3344  CB  PHE A 862      62.300  35.100  45.150  1.00  0.00           C
ATOM   3345  HB1 PHE A 862      62.680  34.800  46.150  1.00  0.00           H
ATOM   3346  HB2 PHE A 862      63.230  34.920  44.580  1.00  0.00           H
ATOM   3347  CG  PHE A 862      61.260  34.080  44.820  1.00  0.00           C
ATOM   3348  CD1 PHE A 862      60.430  33.260  45.630  1.00  0.00           C
ATOM   3349  HD1 PHE A 862      60.570  33.330  46.700  1.00  0.00           H
ATOM   3350  CE1 PHE A 862      59.560  32.310  45.120  1.00  0.00           C
ATOM   3351  HE1 PHE A 862      59.000  31.600  45.710  1.00  0.00           H
ATOM   3352  CZ  PHE A 862      59.530  32.150  43.740  1.00  0.00           C
ATOM   3353  HZ  PHE A 862      58.920  31.390  43.250  1.00  0.00           H
ATOM   3354  CD2 PHE A 862      61.140  33.910  43.430  1.00  0.00           C
ATOM   3355  HD2 PHE A 862      61.770  34.520  42.800  1.00  0.00           H
ATOM   3356  CE2 PHE A 862      60.270  33.000  42.920  1.00  0.00           C
ATOM   3357  HE2 PHE A 862      60.240  32.940  41.840  1.00  0.00           H
ATOM   3358  C   PHE A 862      62.530  37.430  45.830  1.00  0.00           C
ATOM   3359  O   PHE A 862      62.670  37.200  47.050  1.00  0.00           O
ATOM   3360  N   ALA A 863      63.080  38.510  45.350  1.00  0.00           N
ATOM   3361  HN  ALA A 863      62.900  38.720  44.390  1.00  0.00           H
ATOM   3362  CA  ALA A 863      63.790  39.550  46.070  1.00  0.00           C
ATOM   3363  HA  ALA A 863      64.790  39.220  46.320  1.00  0.00           H
ATOM   3364  CB  ALA A 863      63.760  40.800  45.220  1.00  0.00           C
ATOM   3365  HB1 ALA A 863      64.390  40.700  44.310  1.00  0.00           H
ATOM   3366  HB2 ALA A 863      64.320  41.640  45.700  1.00  0.00           H
ATOM   3367  HB3 ALA A 863      62.720  41.080  44.980  1.00  0.00           H
ATOM   3368  C   ALA A 863      63.210  40.060  47.410  1.00  0.00           C
ATOM   3369  O   ALA A 863      63.950  40.060  48.420  1.00  0.00           O
ATOM   3370  N   VAL A 864      61.960  40.510  47.420  1.00  0.00           N
ATOM   3371  HN  VAL A 864      61.370  40.490  46.620  1.00  0.00           H
ATOM   3372  CA  VAL A 864      61.440  41.010  48.710  1.00  0.00           C
ATOM   3373  HA  VAL A 864      62.110  41.790  49.060  1.00  0.00           H
ATOM   3374  CB  VAL A 864      59.980  41.640  48.450  1.00  0.00           C
ATOM   3375  HB  VAL A 864      59.300  40.890  48.000  1.00  0.00           H
ATOM   3376  CG1 VAL A 864      59.380  42.210  49.740  1.00  0.00           C
ATOM   3377 HG11 VAL A 864      58.340  42.560  49.530  1.00  0.00           H
ATOM   3378 HG12 VAL A 864      60.100  42.960  50.130  1.00  0.00           H
ATOM   3379 HG13 VAL A 864      59.180  41.400  50.470  1.00  0.00           H
ATOM   3380  CG2 VAL A 864      60.060  42.800  47.390  1.00  0.00           C
ATOM   3381 HG21 VAL A 864      60.000  42.380  46.370  1.00  0.00           H
ATOM   3382 HG22 VAL A 864      60.940  43.450  47.540  1.00  0.00           H
ATOM   3383 HG23 VAL A 864      59.090  43.350  47.470  1.00  0.00           H
ATOM   3384  C   VAL A 864      61.290  39.950  49.820  1.00  0.00           C
ATOM   3385  O   VAL A 864      61.610  40.240  50.980  1.00  0.00           O
ATOM   3386  N   PHE A 865      60.860  38.710  49.400  1.00  0.00           N
ATOM   3387  HN  PHE A 865      60.370  38.640  48.540  1.00  0.00           H
ATOM   3388  CA  PHE A 865      60.860  37.600  50.290  1.00  0.00           C
ATOM   3389  HA  PHE A 865      60.280  37.790  51.180  1.00  0.00           H
ATOM   3390  CB  PHE A 865      60.260  36.410  49.480  1.00  0.00           C
ATOM   3391  HB1 PHE A 865      60.890  36.240  48.590  1.00  0.00           H
ATOM   3392  HB2 PHE A 865      59.220  36.540  49.120  1.00  0.00           H
ATOM   3393  CG  PHE A 865      60.280  35.150  50.340  1.00  0.00           C
ATOM   3394  CD1 PHE A 865      61.120  34.070  49.940  1.00  0.00           C
ATOM   3395  HD1 PHE A 865      61.860  34.140  49.150  1.00  0.00           H
ATOM   3396  CE1 PHE A 865      60.870  32.780  50.450  1.00  0.00           C
ATOM   3397  HE1 PHE A 865      61.440  31.920  50.130  1.00  0.00           H
ATOM   3398  CZ  PHE A 865      60.000  32.590  51.520  1.00  0.00           C
ATOM   3399  HZ  PHE A 865      59.790  31.610  51.920  1.00  0.00           H
ATOM   3400  CD2 PHE A 865      59.340  34.920  51.360  1.00  0.00           C
ATOM   3401  HD2 PHE A 865      58.750  35.820  51.520  1.00  0.00           H
ATOM   3402  CE2 PHE A 865      59.250  33.660  51.920  1.00  0.00           C
ATOM   3403  HE2 PHE A 865      58.590  33.640  52.770  1.00  0.00           H
ATOM   3404  C   PHE A 865      62.260  37.210  50.710  1.00  0.00           C
ATOM   3405  O   PHE A 865      62.460  37.000  51.870  1.00  0.00           O
ATOM   3406  N   LEU A 866      63.260  37.160  49.740  1.00  0.00           N
ATOM   3407  HN  LEU A 866      63.130  37.340  48.770  1.00  0.00           H
ATOM   3408  CA  LEU A 866      64.610  36.720  50.050  1.00  0.00           C
ATOM   3409  HA  LEU A 866      64.500  35.760  50.530  1.00  0.00           H
ATOM   3410  CB  LEU A 866      65.360  36.690  48.660  1.00  0.00           C
ATOM   3411  HB1 LEU A 866      65.220  37.620  48.080  1.00  0.00           H
ATOM   3412  HB2 LEU A 866      64.960  35.890  48.000  1.00  0.00           H
ATOM   3413  CG  LEU A 866      66.840  36.330  48.830  1.00  0.00           C
ATOM   3414  HG  LEU A 866      67.270  37.200  49.370  1.00  0.00           H
ATOM   3415  CD1 LEU A 866      67.000  35.020  49.530  1.00  0.00           C
ATOM   3416 HD11 LEU A 866      66.280  34.270  49.140  1.00  0.00           H
ATOM   3417 HD12 LEU A 866      66.890  35.040  50.640  1.00  0.00           H
ATOM   3418 HD13 LEU A 866      68.000  34.590  49.280  1.00  0.00           H
ATOM   3419  CD2 LEU A 866      67.580  36.220  47.500  1.00  0.00           C
ATOM   3420 HD21 LEU A 866      68.670  36.230  47.730  1.00  0.00           H
ATOM   3421 HD22 LEU A 866      67.400  37.050  46.790  1.00  0.00           H
ATOM   3422 HD23 LEU A 866      67.370  35.240  47.030  1.00  0.00           H
ATOM   3423  C   LEU A 866      65.280  37.720  51.030  1.00  0.00           C
ATOM   3424  O   LEU A 866      66.180  37.420  51.850  1.00  0.00           O
ATOM   3425  N   THR A 867      64.880  38.960  50.980  1.00  0.00           N
ATOM   3426  HN  THR A 867      64.320  39.200  50.200  1.00  0.00           H
ATOM   3427  CA  THR A 867      65.230  40.030  51.920  1.00  0.00           C
ATOM   3428  HA  THR A 867      66.300  40.000  52.070  1.00  0.00           H
ATOM   3429  CB  THR A 867      64.790  41.400  51.450  1.00  0.00           C
ATOM   3430  HB  THR A 867      63.690  41.520  51.280  1.00  0.00           H
ATOM   3431  OG1 THR A 867      65.530  41.700  50.310  1.00  0.00           O
ATOM   3432  HG1 THR A 867      65.240  41.290  49.510  1.00  0.00           H
ATOM   3433  CG2 THR A 867      65.270  42.570  52.400  1.00  0.00           C
ATOM   3434 HG21 THR A 867      65.080  43.550  51.920  1.00  0.00           H
ATOM   3435 HG22 THR A 867      66.370  42.590  52.580  1.00  0.00           H
ATOM   3436 HG23 THR A 867      64.730  42.450  53.370  1.00  0.00           H
ATOM   3437  C   THR A 867      64.650  39.820  53.350  1.00  0.00           C
ATOM   3438  O   THR A 867      65.390  40.060  54.290  1.00  0.00           O
ATOM   3439  N   ILE A 868      63.460  39.300  53.530  1.00  0.00           N
ATOM   3440  HN  ILE A 868      62.810  39.010  52.820  1.00  0.00           H
ATOM   3441  CA  ILE A 868      63.000  39.020  54.890  1.00  0.00           C
ATOM   3442  HA  ILE A 868      63.360  39.860  55.470  1.00  0.00           H
ATOM   3443  CB  ILE A 868      61.480  38.780  55.090  1.00  0.00           C
ATOM   3444  HB  ILE A 868      61.170  37.960  54.410  1.00  0.00           H
ATOM   3445  CG2 ILE A 868      61.250  38.520  56.600  1.00  0.00           C
ATOM   3446 HG21 ILE A 868      60.150  38.370  56.750  1.00  0.00           H
ATOM   3447 HG22 ILE A 868      61.460  39.410  57.240  1.00  0.00           H
ATOM   3448 HG23 ILE A 868      61.820  37.630  56.920  1.00  0.00           H
ATOM   3449  CG1 ILE A 868      60.510  39.940  54.580  1.00  0.00           C
ATOM   3450 HG11 ILE A 868      60.930  40.450  53.670  1.00  0.00           H
ATOM   3451 HG12 ILE A 868      60.590  40.810  55.280  1.00  0.00           H
ATOM   3452  CD  ILE A 868      59.030  39.510  54.270  1.00  0.00           C
ATOM   3453  HD1 ILE A 868      58.950  38.700  53.510  1.00  0.00           H
ATOM   3454  HD2 ILE A 868      58.480  40.450  54.030  1.00  0.00           H
ATOM   3455  HD3 ILE A 868      58.600  39.130  55.210  1.00  0.00           H
ATOM   3456  C   ILE A 868      63.730  37.740  55.340  1.00  0.00           C
ATOM   3457  O   ILE A 868      64.290  37.630  56.440  1.00  0.00           O
ATOM   3458  N   VAL A 869      63.900  36.720  54.370  1.00  0.00           N
ATOM   3459  HN  VAL A 869      63.450  36.910  53.510  1.00  0.00           H
ATOM   3460  CA  VAL A 869      64.570  35.500  54.740  1.00  0.00           C
ATOM   3461  HA  VAL A 869      64.160  35.050  55.630  1.00  0.00           H
ATOM   3462  CB  VAL A 869      64.360  34.510  53.540  1.00  0.00           C
ATOM   3463  HB  VAL A 869      64.430  35.060  52.570  1.00  0.00           H
ATOM   3464  CG1 VAL A 869      65.360  33.310  53.570  1.00  0.00           C
ATOM   3465 HG11 VAL A 869      66.300  33.720  53.140  1.00  0.00           H
ATOM   3466 HG12 VAL A 869      64.880  32.450  53.070  1.00  0.00           H
ATOM   3467 HG13 VAL A 869      65.570  32.870  54.570  1.00  0.00           H
ATOM   3468  CG2 VAL A 869      62.880  33.980  53.500  1.00  0.00           C
ATOM   3469 HG21 VAL A 869      62.680  33.650  52.450  1.00  0.00           H
ATOM   3470 HG22 VAL A 869      62.110  34.770  53.660  1.00  0.00           H
ATOM   3471 HG23 VAL A 869      62.720  33.220  54.280  1.00  0.00           H
ATOM   3472  C   VAL A 869      66.000  35.560  55.120  1.00  0.00           C
ATOM   3473  O   VAL A 869      66.560  34.870  56.040  1.00  0.00           O
ATOM   3474  N   ILE A 870      66.770  36.370  54.400  1.00  0.00           N
ATOM   3475  HN  ILE A 870      66.410  36.910  53.640  1.00  0.00           H
ATOM   3476  CA  ILE A 870      68.180  36.640  54.750  1.00  0.00           C
ATOM   3477  HA  ILE A 870      68.700  35.700  54.830  1.00  0.00           H
ATOM   3478  CB  ILE A 870      68.980  37.440  53.740  1.00  0.00           C
ATOM   3479  HB  ILE A 870      68.310  38.290  53.460  1.00  0.00           H
ATOM   3480  CG2 ILE A 870      70.310  38.020  54.340  1.00  0.00           C
ATOM   3481 HG21 ILE A 870      71.000  38.460  53.570  1.00  0.00           H
ATOM   3482 HG22 ILE A 870      70.930  37.170  54.690  1.00  0.00           H
ATOM   3483 HG23 ILE A 870      70.230  38.780  55.150  1.00  0.00           H
ATOM   3484  CG1 ILE A 870      69.080  36.620  52.430  1.00  0.00           C
ATOM   3485 HG11 ILE A 870      68.050  36.360  52.130  1.00  0.00           H
ATOM   3486 HG12 ILE A 870      69.620  35.650  52.580  1.00  0.00           H
ATOM   3487  CD  ILE A 870      69.830  37.320  51.210  1.00  0.00           C
ATOM   3488  HD1 ILE A 870      70.910  37.320  51.490  1.00  0.00           H
ATOM   3489  HD2 ILE A 870      69.520  38.370  51.020  1.00  0.00           H
ATOM   3490  HD3 ILE A 870      69.710  36.610  50.370  1.00  0.00           H
ATOM   3491  C   ILE A 870      68.320  37.250  56.170  1.00  0.00           C
ATOM   3492  O   ILE A 870      69.090  36.820  57.040  1.00  0.00           O
ATOM   3493  N   MET A 871      67.480  38.290  56.450  1.00  0.00           N
ATOM   3494  HN  MET A 871      66.840  38.570  55.740  1.00  0.00           H
ATOM   3495  CA  MET A 871      67.470  39.050  57.680  1.00  0.00           C
ATOM   3496  HA  MET A 871      68.510  39.310  57.840  1.00  0.00           H
ATOM   3497  CB  MET A 871      66.630  40.320  57.550  1.00  0.00           C
ATOM   3498  HB1 MET A 871      66.600  41.050  58.390  1.00  0.00           H
ATOM   3499  HB2 MET A 871      65.620  40.080  57.180  1.00  0.00           H
ATOM   3500  CG  MET A 871      67.280  41.240  56.450  1.00  0.00           C
ATOM   3501  HG1 MET A 871      66.500  42.020  56.300  1.00  0.00           H
ATOM   3502  HG2 MET A 871      67.290  40.690  55.490  1.00  0.00           H
ATOM   3503  SD  MET A 871      68.920  41.960  56.760  1.00  0.00           S
ATOM   3504  CE  MET A 871      68.780  43.240  55.450  1.00  0.00           C
ATOM   3505  HE1 MET A 871      68.560  42.750  54.480  1.00  0.00           H
ATOM   3506  HE2 MET A 871      69.780  43.710  55.380  1.00  0.00           H
ATOM   3507  HE3 MET A 871      67.990  43.990  55.640  1.00  0.00           H
ATOM   3508  C   MET A 871      67.130  38.290  58.980  1.00  0.00           C
ATOM   3509  O   MET A 871      67.840  38.350  59.970  1.00  0.00           O
ATOM   3510  N   VAL A 872      66.030  37.430  58.920  1.00  0.00           N
ATOM   3511  HN  VAL A 872      65.460  37.430  58.110  1.00  0.00           H
ATOM   3512  CA  VAL A 872      65.750  36.380  59.880  1.00  0.00           C
ATOM   3513  HA  VAL A 872      65.650  36.950  60.790  1.00  0.00           H
ATOM   3514  CB  VAL A 872      64.320  35.700  59.710  1.00  0.00           C
ATOM   3515  HB  VAL A 872      64.160  35.230  60.710  1.00  0.00           H
ATOM   3516  CG1 VAL A 872      63.230  36.780  59.560  1.00  0.00           C
ATOM   3517 HG11 VAL A 872      63.260  37.270  58.560  1.00  0.00           H
ATOM   3518 HG12 VAL A 872      63.340  37.500  60.400  1.00  0.00           H
ATOM   3519 HG13 VAL A 872      62.290  36.240  59.740  1.00  0.00           H
ATOM   3520  CG2 VAL A 872      64.180  34.620  58.670  1.00  0.00           C
ATOM   3521 HG21 VAL A 872      63.110  34.430  58.440  1.00  0.00           H
ATOM   3522 HG22 VAL A 872      64.660  33.650  58.950  1.00  0.00           H
ATOM   3523 HG23 VAL A 872      64.690  34.910  57.730  1.00  0.00           H
ATOM   3524  C   VAL A 872      66.850  35.380  60.180  1.00  0.00           C
ATOM   3525  O   VAL A 872      67.020  34.900  61.290  1.00  0.00           O
ATOM   3526  N   THR A 873      67.690  35.000  59.150  1.00  0.00           N
ATOM   3527  HN  THR A 873      67.490  35.400  58.260  1.00  0.00           H
ATOM   3528  CA  THR A 873      68.870  34.060  59.220  1.00  0.00           C
ATOM   3529  HA  THR A 873      68.620  33.170  59.770  1.00  0.00           H
ATOM   3530  CB  THR A 873      69.420  33.640  57.860  1.00  0.00           C
ATOM   3531  HB  THR A 873      69.830  34.500  57.300  1.00  0.00           H
ATOM   3532  OG1 THR A 873      68.330  33.150  57.020  1.00  0.00           O
ATOM   3533  HG1 THR A 873      67.780  33.880  56.750  1.00  0.00           H
ATOM   3534  CG2 THR A 873      70.370  32.460  58.030  1.00  0.00           C
ATOM   3535 HG21 THR A 873      69.780  31.710  58.600  1.00  0.00           H
ATOM   3536 HG22 THR A 873      71.270  32.840  58.570  1.00  0.00           H
ATOM   3537 HG23 THR A 873      70.660  31.990  57.070  1.00  0.00           H
ATOM   3538  C   THR A 873      69.980  34.680  59.960  1.00  0.00           C
ATOM   3539  O   THR A 873      70.510  34.100  60.920  1.00  0.00           O
ATOM   3540  N   ILE A 874      70.280  35.910  59.660  1.00  0.00           N
ATOM   3541  HN  ILE A 874      69.920  36.350  58.840  1.00  0.00           H
ATOM   3542  CA  ILE A 874      71.250  36.590  60.470  1.00  0.00           C
ATOM   3543  HA  ILE A 874      72.170  36.030  60.420  1.00  0.00           H
ATOM   3544  CB  ILE A 874      71.690  37.930  59.770  1.00  0.00           C
ATOM   3545  HB  ILE A 874      70.760  38.520  59.610  1.00  0.00           H
ATOM   3546  CG2 ILE A 874      72.530  38.820  60.810  1.00  0.00           C
ATOM   3547 HG21 ILE A 874      71.860  39.360  61.510  1.00  0.00           H
ATOM   3548 HG22 ILE A 874      73.070  39.590  60.220  1.00  0.00           H
ATOM   3549 HG23 ILE A 874      73.250  38.180  61.350  1.00  0.00           H
ATOM   3550  CG1 ILE A 874      72.340  37.610  58.400  1.00  0.00           C
ATOM   3551 HG11 ILE A 874      72.280  38.570  57.840  1.00  0.00           H
ATOM   3552 HG12 ILE A 874      71.770  36.850  57.850  1.00  0.00           H
ATOM   3553  CD  ILE A 874      73.780  37.170  58.470  1.00  0.00           C
ATOM   3554  HD1 ILE A 874      73.910  36.310  59.160  1.00  0.00           H
ATOM   3555  HD2 ILE A 874      74.410  38.080  58.570  1.00  0.00           H
ATOM   3556  HD3 ILE A 874      74.090  36.790  57.470  1.00  0.00           H
ATOM   3557  C   ILE A 874      70.850  36.780  61.940  1.00  0.00           C
ATOM   3558  O   ILE A 874      71.650  36.630  62.900  1.00  0.00           O
ATOM   3559  N   ASP A 875      69.640  37.200  62.140  1.00  0.00           N
ATOM   3560  HN  ASP A 875      69.010  37.370  61.390  1.00  0.00           H
ATOM   3561  CA  ASP A 875      69.050  37.400  63.460  1.00  0.00           C
ATOM   3562  HA  ASP A 875      69.720  38.040  64.020  1.00  0.00           H
ATOM   3563  CB  ASP A 875      67.720  38.080  63.320  1.00  0.00           C
ATOM   3564  HB1 ASP A 875      66.870  37.460  62.930  1.00  0.00           H
ATOM   3565  HB2 ASP A 875      67.770  39.000  62.690  1.00  0.00           H
ATOM   3566  CG  ASP A 875      67.280  38.760  64.540  1.00  0.00           C
ATOM   3567  OD1 ASP A 875      66.060  38.910  64.900  1.00  0.00           O
ATOM   3568  OD2 ASP A 875      68.160  39.330  65.220  1.00  0.00           O
ATOM   3569  C   ASP A 875      69.050  36.070  64.250  1.00  0.00           C
ATOM   3570  O   ASP A 875      69.390  36.000  65.450  1.00  0.00           O
ATOM   3571  N   TYR A 876      68.780  34.960  63.600  1.00  0.00           N
ATOM   3572  HN  TYR A 876      68.540  35.030  62.640  1.00  0.00           H
ATOM   3573  CA  TYR A 876      68.910  33.660  64.240  1.00  0.00           C
ATOM   3574  HA  TYR A 876      68.330  33.650  65.150  1.00  0.00           H
ATOM   3575  CB  TYR A 876      68.190  32.580  63.370  1.00  0.00           C
ATOM   3576  HB1 TYR A 876      68.750  32.650  62.410  1.00  0.00           H
ATOM   3577  HB2 TYR A 876      67.210  33.010  63.150  1.00  0.00           H
ATOM   3578  CG  TYR A 876      68.080  31.170  63.890  1.00  0.00           C
ATOM   3579  CD1 TYR A 876      68.700  30.130  63.090  1.00  0.00           C
ATOM   3580  HD1 TYR A 876      69.100  30.320  62.110  1.00  0.00           H
ATOM   3581  CE1 TYR A 876      68.690  28.780  63.550  1.00  0.00           C
ATOM   3582  HE1 TYR A 876      69.270  28.050  62.990  1.00  0.00           H
ATOM   3583  CZ  TYR A 876      68.100  28.480  64.790  1.00  0.00           C
ATOM   3584  OH  TYR A 876      68.190  27.220  65.380  1.00  0.00           O
ATOM   3585  HH  TYR A 876      67.750  27.330  66.220  1.00  0.00           H
ATOM   3586  CD2 TYR A 876      67.470  30.890  65.040  1.00  0.00           C
ATOM   3587  HD2 TYR A 876      67.040  31.690  65.640  1.00  0.00           H
ATOM   3588  CE2 TYR A 876      67.330  29.500  65.420  1.00  0.00           C
ATOM   3589  HE2 TYR A 876      66.780  29.280  66.330  1.00  0.00           H
ATOM   3590  C   TYR A 876      70.280  33.200  64.620  1.00  0.00           C
ATOM   3591  O   TYR A 876      70.510  32.760  65.690  1.00  0.00           O
ATOM   3592  N   LEU A 877      71.250  33.320  63.670  1.00  0.00           N
ATOM   3593  HN  LEU A 877      70.930  33.790  62.850  1.00  0.00           H
ATOM   3594  CA  LEU A 877      72.600  32.790  63.830  1.00  0.00           C
ATOM   3595  HA  LEU A 877      72.430  31.880  64.390  1.00  0.00           H
ATOM   3596  CB  LEU A 877      73.150  32.290  62.470  1.00  0.00           C
ATOM   3597  HB1 LEU A 877      74.170  31.860  62.570  1.00  0.00           H
ATOM   3598  HB2 LEU A 877      73.060  33.170  61.810  1.00  0.00           H
ATOM   3599  CG  LEU A 877      72.250  31.190  61.820  1.00  0.00           C
ATOM   3600  HG  LEU A 877      71.230  31.630  61.780  1.00  0.00           H
ATOM   3601  CD1 LEU A 877      72.720  30.890  60.370  1.00  0.00           C
ATOM   3602 HD11 LEU A 877      72.840  31.860  59.840  1.00  0.00           H
ATOM   3603 HD12 LEU A 877      71.850  30.570  59.760  1.00  0.00           H
ATOM   3604 HD13 LEU A 877      73.690  30.340  60.420  1.00  0.00           H
ATOM   3605  CD2 LEU A 877      72.160  29.850  62.550  1.00  0.00           C
ATOM   3606 HD21 LEU A 877      71.720  29.090  61.870  1.00  0.00           H
ATOM   3607 HD22 LEU A 877      71.500  29.900  63.450  1.00  0.00           H
ATOM   3608 HD23 LEU A 877      73.190  29.580  62.840  1.00  0.00           H
ATOM   3609  C   LEU A 877      73.600  33.630  64.640  1.00  0.00           C
ATOM   3610  O   LEU A 877      74.650  33.190  65.130  1.00  0.00           O
ATOM   3611  N   VAL A 878      73.240  34.910  64.790  1.00  0.00           N
ATOM   3612  HN  VAL A 878      72.450  35.320  64.350  1.00  0.00           H
ATOM   3613  CA  VAL A 878      74.130  35.950  65.270  1.00  0.00           C
ATOM   3614  HA  VAL A 878      74.870  35.480  65.900  1.00  0.00           H
ATOM   3615  CB  VAL A 878      74.840  36.720  64.180  1.00  0.00           C
ATOM   3616  HB  VAL A 878      74.090  37.270  63.580  1.00  0.00           H
ATOM   3617  CG1 VAL A 878      75.880  37.660  64.790  1.00  0.00           C
ATOM   3618 HG11 VAL A 878      76.740  37.170  65.300  1.00  0.00           H
ATOM   3619 HG12 VAL A 878      75.520  38.450  65.480  1.00  0.00           H
ATOM   3620 HG13 VAL A 878      76.450  38.270  64.060  1.00  0.00           H
ATOM   3621  CG2 VAL A 878      75.600  35.780  63.280  1.00  0.00           C
ATOM   3622 HG21 VAL A 878      76.480  35.240  63.720  1.00  0.00           H
ATOM   3623 HG22 VAL A 878      76.130  36.350  62.480  1.00  0.00           H
ATOM   3624 HG23 VAL A 878      74.910  35.070  62.790  1.00  0.00           H
ATOM   3625  C   VAL A 878      73.440  36.910  66.140  1.00  0.00           C
ATOM   3626  O   VAL A 878      73.850  37.300  67.240  1.00  0.00           O
ATOM   3627  N   GLY A 879      72.220  37.370  65.570  1.00  0.00           N
ATOM   3628  HN  GLY A 879      72.030  36.990  64.690  1.00  0.00           H
ATOM   3629  CA  GLY A 879      71.340  38.390  66.250  1.00  0.00           C
ATOM   3630  HA1 GLY A 879      71.480  38.430  67.310  1.00  0.00           H
ATOM   3631  HA2 GLY A 879      70.330  38.130  65.970  1.00  0.00           H
ATOM   3632  C   GLY A 879      71.640  39.770  65.780  1.00  0.00           C
ATOM   3633  O   GLY A 879      72.790  40.180  65.700  1.00  0.00           O
ATOM   3634  N   VAL A 880      70.600  40.630  65.560  1.00  0.00           N
ATOM   3635  HN  VAL A 880      69.670  40.280  65.580  1.00  0.00           H
ATOM   3636  CA  VAL A 880      70.780  42.040  65.430  1.00  0.00           C
ATOM   3637  HA  VAL A 880      71.760  42.350  65.760  1.00  0.00           H
ATOM   3638  CB  VAL A 880      70.680  42.520  63.950  1.00  0.00           C
ATOM   3639  HB  VAL A 880      71.540  42.080  63.400  1.00  0.00           H
ATOM   3640  CG1 VAL A 880      69.360  42.050  63.300  1.00  0.00           C
ATOM   3641 HG11 VAL A 880      68.500  42.580  63.740  1.00  0.00           H
ATOM   3642 HG12 VAL A 880      69.290  40.940  63.360  1.00  0.00           H
ATOM   3643 HG13 VAL A 880      69.290  42.300  62.220  1.00  0.00           H
ATOM   3644  CG2 VAL A 880      70.840  44.070  63.940  1.00  0.00           C
ATOM   3645 HG21 VAL A 880      70.090  44.550  64.590  1.00  0.00           H
ATOM   3646 HG22 VAL A 880      70.770  44.400  62.890  1.00  0.00           H
ATOM   3647 HG23 VAL A 880      71.830  44.430  64.290  1.00  0.00           H
ATOM   3648  C   VAL A 880      69.740  42.720  66.450  1.00  0.00           C
ATOM   3649  O   VAL A 880      68.510  42.450  66.280  1.00  0.00           O
ATOM   3650  N   PRO A 881      70.050  43.560  67.430  1.00  0.00           N
ATOM   3651  CD  PRO A 881      71.430  43.640  67.920  1.00  0.00           C
ATOM   3652  HD1 PRO A 881      72.000  44.390  67.310  1.00  0.00           H
ATOM   3653  HD2 PRO A 881      71.940  42.660  68.000  1.00  0.00           H
ATOM   3654  CA  PRO A 881      69.090  44.250  68.340  1.00  0.00           C
ATOM   3655  HA  PRO A 881      68.640  43.410  68.840  1.00  0.00           H
ATOM   3656  CB  PRO A 881      69.980  45.040  69.300  1.00  0.00           C
ATOM   3657  HB1 PRO A 881      69.540  45.170  70.310  1.00  0.00           H
ATOM   3658  HB2 PRO A 881      70.300  46.060  68.980  1.00  0.00           H
ATOM   3659  CG  PRO A 881      71.210  44.180  69.400  1.00  0.00           C
ATOM   3660  HG1 PRO A 881      72.080  44.520  70.010  1.00  0.00           H
ATOM   3661  HG2 PRO A 881      70.920  43.310  70.020  1.00  0.00           H
ATOM   3662  C   PRO A 881      67.920  44.920  67.630  1.00  0.00           C
ATOM   3663  O   PRO A 881      68.180  45.590  66.620  1.00  0.00           O
ATOM   3664  N   SER A 882      66.680  44.860  68.140  1.00  0.00           N
ATOM   3665  HN  SER A 882      66.540  44.250  68.920  1.00  0.00           H
ATOM   3666  CA  SER A 882      65.500  45.320  67.490  1.00  0.00           C
ATOM   3667  HA  SER A 882      65.510  46.390  67.610  1.00  0.00           H
ATOM   3668  CB  SER A 882      65.410  44.910  65.920  1.00  0.00           C
ATOM   3669  HB1 SER A 882      64.350  44.770  65.610  1.00  0.00           H
ATOM   3670  HB2 SER A 882      65.780  43.900  65.640  1.00  0.00           H
ATOM   3671  OG  SER A 882      66.010  45.900  65.100  1.00  0.00           O
ATOM   3672  HG1 SER A 882      66.960  45.860  65.250  1.00  0.00           H
ATOM   3673  C   SER A 882      64.220  44.900  68.250  1.00  0.00           C
ATOM   3674  O   SER A 882      64.200  43.730  68.750  1.00  0.00           O
ATOM   3675  N   PRO A 883      63.160  45.730  68.210  1.00  0.00           N
ATOM   3676  CD  PRO A 883      63.150  47.110  67.650  1.00  0.00           C
ATOM   3677  HD1 PRO A 883      63.480  47.260  66.600  1.00  0.00           H
ATOM   3678  HD2 PRO A 883      63.750  47.720  68.360  1.00  0.00           H
ATOM   3679  CA  PRO A 883      61.850  45.260  68.420  1.00  0.00           C
ATOM   3680  HA  PRO A 883      61.910  44.820  69.400  1.00  0.00           H
ATOM   3681  CB  PRO A 883      61.000  46.440  68.530  1.00  0.00           C
ATOM   3682  HB1 PRO A 883      60.900  46.740  69.590  1.00  0.00           H
ATOM   3683  HB2 PRO A 883      59.930  46.270  68.290  1.00  0.00           H
ATOM   3684  CG  PRO A 883      61.670  47.530  67.750  1.00  0.00           C
ATOM   3685  HG1 PRO A 883      61.260  47.460  66.720  1.00  0.00           H
ATOM   3686  HG2 PRO A 883      61.590  48.560  68.150  1.00  0.00           H
ATOM   3687  C   PRO A 883      61.330  44.240  67.400  1.00  0.00           C
ATOM   3688  O   PRO A 883      61.660  44.260  66.210  1.00  0.00           O
ATOM   3689  N   LYS A 884      60.620  43.110  67.830  1.00  0.00           N
ATOM   3690  HN  LYS A 884      60.240  43.170  68.760  1.00  0.00           H
ATOM   3691  CA  LYS A 884      60.150  42.040  67.080  1.00  0.00           C
ATOM   3692  HA  LYS A 884      60.460  42.220  66.060  1.00  0.00           H
ATOM   3693  CB  LYS A 884      60.590  40.650  67.730  1.00  0.00           C
ATOM   3694  HB1 LYS A 884      60.030  39.870  67.160  1.00  0.00           H
ATOM   3695  HB2 LYS A 884      60.290  40.670  68.800  1.00  0.00           H
ATOM   3696  CG  LYS A 884      62.120  40.460  67.720  1.00  0.00           C
ATOM   3697  HG1 LYS A 884      62.660  41.310  68.190  1.00  0.00           H
ATOM   3698  HG2 LYS A 884      62.440  40.460  66.660  1.00  0.00           H
ATOM   3699  CD  LYS A 884      62.430  39.080  68.280  1.00  0.00           C
ATOM   3700  HD1 LYS A 884      61.820  38.190  67.990  1.00  0.00           H
ATOM   3701  HD2 LYS A 884      62.170  39.150  69.350  1.00  0.00           H
ATOM   3702  CE  LYS A 884      63.900  38.700  68.110  1.00  0.00           C
ATOM   3703  HE1 LYS A 884      64.180  37.750  68.610  1.00  0.00           H
ATOM   3704  HE2 LYS A 884      64.530  39.490  68.570  1.00  0.00           H
ATOM   3705  NZ  LYS A 884      64.230  38.640  66.690  1.00  0.00           N
ATOM   3706  HZ1 LYS A 884      65.240  38.480  66.480  1.00  0.00           H
ATOM   3707  HZ2 LYS A 884      63.960  39.570  66.310  1.00  0.00           H
ATOM   3708  HZ3 LYS A 884      63.730  37.910  66.150  1.00  0.00           H
ATOM   3709  C   LYS A 884      58.590  42.130  67.030  1.00  0.00           C
ATOM   3710  O   LYS A 884      57.980  42.770  67.890  1.00  0.00           O
ATOM   3711  N   LEU A 885      57.960  41.500  66.110  1.00  0.00           N
ATOM   3712  HN  LEU A 885      58.470  41.000  65.410  1.00  0.00           H
ATOM   3713  CA  LEU A 885      56.530  41.570  65.980  1.00  0.00           C
ATOM   3714  HA  LEU A 885      56.110  42.550  66.080  1.00  0.00           H
ATOM   3715  CB  LEU A 885      56.150  41.160  64.510  1.00  0.00           C
ATOM   3716  HB1 LEU A 885      56.490  40.130  64.310  1.00  0.00           H
ATOM   3717  HB2 LEU A 885      56.720  41.810  63.810  1.00  0.00           H
ATOM   3718  CG  LEU A 885      54.700  41.190  64.070  1.00  0.00           C
ATOM   3719  HG  LEU A 885      54.190  40.430  64.680  1.00  0.00           H
ATOM   3720  CD1 LEU A 885      54.000  42.590  64.110  1.00  0.00           C
ATOM   3721 HD11 LEU A 885      52.970  42.470  63.710  1.00  0.00           H
ATOM   3722 HD12 LEU A 885      54.600  43.420  63.690  1.00  0.00           H
ATOM   3723 HD13 LEU A 885      53.860  42.800  65.190  1.00  0.00           H
ATOM   3724  CD2 LEU A 885      54.570  40.570  62.690  1.00  0.00           C
ATOM   3725 HD21 LEU A 885      54.860  41.360  61.970  1.00  0.00           H
ATOM   3726 HD22 LEU A 885      53.510  40.290  62.500  1.00  0.00           H
ATOM   3727 HD23 LEU A 885      55.230  39.670  62.710  1.00  0.00           H
ATOM   3728  C   LEU A 885      55.830  40.750  67.120  1.00  0.00           C
ATOM   3729  O   LEU A 885      56.350  39.740  67.610  1.00  0.00           O
ATOM   3730  N   HSD A 886      54.770  41.390  67.650  1.00  0.00           N
ATOM   3731  HN  HSD A 886      54.440  42.290  67.360  1.00  0.00           H
ATOM   3732  CA  HSD A 886      54.020  40.880  68.780  1.00  0.00           C
ATOM   3733  HA  HSD A 886      54.670  40.140  69.230  1.00  0.00           H
ATOM   3734  CB  HSD A 886      53.850  41.960  69.900  1.00  0.00           C
ATOM   3735  HB1 HSD A 886      53.400  42.860  69.460  1.00  0.00           H
ATOM   3736  HB2 HSD A 886      54.820  42.190  70.400  1.00  0.00           H
ATOM   3737  ND1 HSD A 886      53.150  40.190  71.590  1.00  0.00           N
ATOM   3738  HD1 HSD A 886      53.880  39.540  71.390  1.00  0.00           H
ATOM   3739  CG  HSD A 886      52.930  41.400  70.930  1.00  0.00           C
ATOM   3740  CE1 HSD A 886      52.170  40.020  72.450  1.00  0.00           C
ATOM   3741  HE1 HSD A 886      52.040  39.130  73.080  1.00  0.00           H
ATOM   3742  NE2 HSD A 886      51.280  40.970  72.390  1.00  0.00           N
ATOM   3743  CD2 HSD A 886      51.810  41.900  71.490  1.00  0.00           C
ATOM   3744  HD2 HSD A 886      51.270  42.830  71.560  1.00  0.00           H
ATOM   3745  C   HSD A 886      52.760  40.080  68.370  1.00  0.00           C
ATOM   3746  O   HSD A 886      51.770  40.510  67.770  1.00  0.00           O
ATOM   3747  N   VAL A 887      52.710  38.810  68.790  1.00  0.00           N
ATOM   3748  HN  VAL A 887      53.490  38.420  69.260  1.00  0.00           H
ATOM   3749  CA  VAL A 887      51.590  37.880  68.540  1.00  0.00           C
ATOM   3750  HA  VAL A 887      50.730  38.310  68.050  1.00  0.00           H
ATOM   3751  CB  VAL A 887      51.930  36.720  67.570  1.00  0.00           C
ATOM   3752  HB  VAL A 887      52.820  36.090  67.850  1.00  0.00           H
ATOM   3753  CG1 VAL A 887      50.630  35.900  67.450  1.00  0.00           C
ATOM   3754 HG11 VAL A 887      49.720  36.440  67.150  1.00  0.00           H
ATOM   3755 HG12 VAL A 887      50.580  35.270  68.360  1.00  0.00           H
ATOM   3756 HG13 VAL A 887      50.820  35.090  66.710  1.00  0.00           H
ATOM   3757  CG2 VAL A 887      52.330  37.290  66.190  1.00  0.00           C
ATOM   3758 HG21 VAL A 887      52.550  36.450  65.500  1.00  0.00           H
ATOM   3759 HG22 VAL A 887      53.200  37.980  66.290  1.00  0.00           H
ATOM   3760 HG23 VAL A 887      51.620  37.990  65.710  1.00  0.00           H
ATOM   3761  C   VAL A 887      51.150  37.310  69.880  1.00  0.00           C
ATOM   3762  O   VAL A 887      51.900  36.530  70.540  1.00  0.00           O
ATOM   3763  N   PRO A 888      50.010  37.600  70.480  1.00  0.00           N
ATOM   3764  CD  PRO A 888      49.210  38.780  70.200  1.00  0.00           C
ATOM   3765  HD1 PRO A 888      48.800  38.860  69.160  1.00  0.00           H
ATOM   3766  HD2 PRO A 888      49.820  39.690  70.330  1.00  0.00           H
ATOM   3767  CA  PRO A 888      49.510  36.830  71.680  1.00  0.00           C
ATOM   3768  HA  PRO A 888      50.000  37.160  72.590  1.00  0.00           H
ATOM   3769  CB  PRO A 888      48.030  37.290  71.690  1.00  0.00           C
ATOM   3770  HB1 PRO A 888      47.600  37.240  72.710  1.00  0.00           H
ATOM   3771  HB2 PRO A 888      47.380  36.810  70.930  1.00  0.00           H
ATOM   3772  CG  PRO A 888      48.090  38.790  71.190  1.00  0.00           C
ATOM   3773  HG1 PRO A 888      47.130  39.060  70.690  1.00  0.00           H
ATOM   3774  HG2 PRO A 888      48.330  39.490  72.020  1.00  0.00           H
ATOM   3775  C   PRO A 888      49.510  35.280  71.570  1.00  0.00           C
ATOM   3776  O   PRO A 888      49.350  34.720  70.480  1.00  0.00           O
ATOM   3777  N   GLU A 889      49.520  34.600  72.750  1.00  0.00           N
ATOM   3778  HN  GLU A 889      49.520  35.030  73.650  1.00  0.00           H
ATOM   3779  CA  GLU A 889      49.780  33.180  72.730  1.00  0.00           C
ATOM   3780  HA  GLU A 889      50.390  32.960  71.870  1.00  0.00           H
ATOM   3781  CB  GLU A 889      50.720  32.770  73.830  1.00  0.00           C
ATOM   3782  HB1 GLU A 889      51.000  31.720  73.600  1.00  0.00           H
ATOM   3783  HB2 GLU A 889      50.290  32.760  74.850  1.00  0.00           H
ATOM   3784  CG  GLU A 889      51.950  33.710  74.160  1.00  0.00           C
ATOM   3785  HG1 GLU A 889      52.280  33.390  75.170  1.00  0.00           H
ATOM   3786  HG2 GLU A 889      51.590  34.750  74.270  1.00  0.00           H
ATOM   3787  CD  GLU A 889      53.160  33.490  73.220  1.00  0.00           C
ATOM   3788  OE1 GLU A 889      53.710  34.560  72.890  1.00  0.00           O
ATOM   3789  OE2 GLU A 889      53.520  32.340  72.770  1.00  0.00           O
ATOM   3790  C   GLU A 889      48.550  32.290  72.640  1.00  0.00           C
ATOM   3791  O   GLU A 889      48.570  31.070  72.720  1.00  0.00           O
ATOM   3792  N   LYS A 890      47.360  32.890  72.250  1.00  0.00           N
ATOM   3793  HN  LYS A 890      47.340  33.890  72.250  1.00  0.00           H
ATOM   3794  CA  LYS A 890      46.220  32.100  71.800  1.00  0.00           C
ATOM   3795  HA  LYS A 890      46.570  31.310  71.150  1.00  0.00           H
ATOM   3796  CB  LYS A 890      45.320  31.570  73.000  1.00  0.00           C
ATOM   3797  HB1 LYS A 890      45.970  30.970  73.660  1.00  0.00           H
ATOM   3798  HB2 LYS A 890      44.540  30.870  72.620  1.00  0.00           H
ATOM   3799  CG  LYS A 890      44.620  32.550  73.950  1.00  0.00           C
ATOM   3800  HG1 LYS A 890      43.930  31.990  74.600  1.00  0.00           H
ATOM   3801  HG2 LYS A 890      43.960  33.160  73.290  1.00  0.00           H
ATOM   3802  CD  LYS A 890      45.580  33.440  74.800  1.00  0.00           C
ATOM   3803  HD1 LYS A 890      46.130  34.130  74.130  1.00  0.00           H
ATOM   3804  HD2 LYS A 890      46.300  32.780  75.330  1.00  0.00           H
ATOM   3805  CE  LYS A 890      44.760  34.190  75.860  1.00  0.00           C
ATOM   3806  HE1 LYS A 890      45.520  34.660  76.530  1.00  0.00           H
ATOM   3807  HE2 LYS A 890      44.120  33.510  76.470  1.00  0.00           H
ATOM   3808  NZ  LYS A 890      43.880  35.260  75.310  1.00  0.00           N
ATOM   3809  HZ1 LYS A 890      44.350  35.650  74.480  1.00  0.00           H
ATOM   3810  HZ2 LYS A 890      43.840  36.070  75.970  1.00  0.00           H
ATOM   3811  HZ3 LYS A 890      42.920  34.950  75.050  1.00  0.00           H
ATOM   3812  C   LYS A 890      45.480  33.120  71.010  1.00  0.00           C
ATOM   3813  O   LYS A 890      45.490  34.360  71.220  1.00  0.00           O
ATOM   3814  N   PHE A 891      44.760  32.660  70.020  1.00  0.00           N
ATOM   3815  HN  PHE A 891      44.900  31.720  69.740  1.00  0.00           H
ATOM   3816  CA  PHE A 891      43.870  33.420  69.220  1.00  0.00           C
ATOM   3817  HA  PHE A 891      44.040  34.440  69.510  1.00  0.00           H
ATOM   3818  CB  PHE A 891      44.080  33.120  67.730  1.00  0.00           C
ATOM   3819  HB1 PHE A 891      44.040  32.010  67.700  1.00  0.00           H
ATOM   3820  HB2 PHE A 891      45.120  33.270  67.400  1.00  0.00           H
ATOM   3821  CG  PHE A 891      43.130  33.760  66.730  1.00  0.00           C
ATOM   3822  CD1 PHE A 891      43.420  35.120  66.500  1.00  0.00           C
ATOM   3823  HD1 PHE A 891      44.180  35.600  67.110  1.00  0.00           H
ATOM   3824  CE1 PHE A 891      42.600  35.970  65.750  1.00  0.00           C
ATOM   3825  HE1 PHE A 891      42.870  37.010  65.650  1.00  0.00           H
ATOM   3826  CZ  PHE A 891      41.650  35.320  64.910  1.00  0.00           C
ATOM   3827  HZ  PHE A 891      40.990  35.930  64.310  1.00  0.00           H
ATOM   3828  CD2 PHE A 891      42.090  33.180  66.050  1.00  0.00           C
ATOM   3829  HD2 PHE A 891      41.870  32.120  66.100  1.00  0.00           H
ATOM   3830  CE2 PHE A 891      41.310  33.960  65.150  1.00  0.00           C
ATOM   3831  HE2 PHE A 891      40.580  33.390  64.600  1.00  0.00           H
ATOM   3832  C   PHE A 891      42.410  33.100  69.520  1.00  0.00           C
ATOM   3833  O   PHE A 891      41.950  31.950  69.480  1.00  0.00           O
ATOM   3834  N   GLU A 892      41.630  34.120  69.990  1.00  0.00           N
ATOM   3835  HN  GLU A 892      42.070  35.020  69.980  1.00  0.00           H
ATOM   3836  CA  GLU A 892      40.320  34.000  70.630  1.00  0.00           C
ATOM   3837  HA  GLU A 892      40.120  32.940  70.540  1.00  0.00           H
ATOM   3838  CB  GLU A 892      40.490  34.300  72.170  1.00  0.00           C
ATOM   3839  HB1 GLU A 892      39.480  34.580  72.530  1.00  0.00           H
ATOM   3840  HB2 GLU A 892      41.290  35.070  72.240  1.00  0.00           H
ATOM   3841  CG  GLU A 892      40.920  33.080  73.090  1.00  0.00           C
ATOM   3842  HG1 GLU A 892      41.800  32.600  72.610  1.00  0.00           H
ATOM   3843  HG2 GLU A 892      40.060  32.380  73.150  1.00  0.00           H
ATOM   3844  CD  GLU A 892      41.220  33.560  74.490  1.00  0.00           C
ATOM   3845  OE1 GLU A 892      41.280  34.760  74.820  1.00  0.00           O
ATOM   3846  OE2 GLU A 892      41.440  32.640  75.270  1.00  0.00           O
ATOM   3847  C   GLU A 892      39.290  34.890  70.020  1.00  0.00           C
ATOM   3848  O   GLU A 892      39.670  35.940  69.550  1.00  0.00           O
ATOM   3849  N   PRO A 893      38.030  34.540  69.900  1.00  0.00           N
ATOM   3850  CD  PRO A 893      37.510  33.250  70.300  1.00  0.00           C
ATOM   3851  HD1 PRO A 893      37.710  33.040  71.370  1.00  0.00           H
ATOM   3852  HD2 PRO A 893      38.070  32.460  69.760  1.00  0.00           H
ATOM   3853  CA  PRO A 893      37.020  35.550  69.720  1.00  0.00           C
ATOM   3854  HA  PRO A 893      37.200  35.850  68.700  1.00  0.00           H
ATOM   3855  CB  PRO A 893      35.660  34.800  69.790  1.00  0.00           C
ATOM   3856  HB1 PRO A 893      35.020  35.130  68.950  1.00  0.00           H
ATOM   3857  HB2 PRO A 893      35.230  35.070  70.790  1.00  0.00           H
ATOM   3858  CG  PRO A 893      36.080  33.280  69.810  1.00  0.00           C
ATOM   3859  HG1 PRO A 893      35.420  32.620  70.420  1.00  0.00           H
ATOM   3860  HG2 PRO A 893      35.930  32.780  68.820  1.00  0.00           H
ATOM   3861  C   PRO A 893      37.130  36.780  70.610  1.00  0.00           C
ATOM   3862  O   PRO A 893      37.350  36.660  71.800  1.00  0.00           O
ATOM   3863  N   THR A 894      36.860  38.010  70.010  1.00  0.00           N
ATOM   3864  HN  THR A 894      36.740  37.870  69.020  1.00  0.00           H
ATOM   3865  CA  THR A 894      36.860  39.290  70.690  1.00  0.00           C
ATOM   3866  HA  THR A 894      37.760  39.350  71.270  1.00  0.00           H
ATOM   3867  CB  THR A 894      36.790  40.500  69.790  1.00  0.00           C
ATOM   3868  HB  THR A 894      35.830  40.390  69.240  1.00  0.00           H
ATOM   3869  OG1 THR A 894      37.840  40.580  68.810  1.00  0.00           O
ATOM   3870  HG1 THR A 894      37.700  39.780  68.290  1.00  0.00           H
ATOM   3871  CG2 THR A 894      36.720  41.790  70.530  1.00  0.00           C
ATOM   3872 HG21 THR A 894      37.560  42.000  71.240  1.00  0.00           H
ATOM   3873 HG22 THR A 894      35.730  41.870  71.020  1.00  0.00           H
ATOM   3874 HG23 THR A 894      36.710  42.670  69.850  1.00  0.00           H
ATOM   3875  C   THR A 894      35.720  39.290  71.810  1.00  0.00           C
ATOM   3876  O   THR A 894      35.910  39.860  72.830  1.00  0.00           O
ATOM   3877  N   HSD A 895      34.540  38.690  71.600  1.00  0.00           N
ATOM   3878  HN  HSD A 895      34.300  38.540  70.650  1.00  0.00           H
ATOM   3879  CA  HSD A 895      33.590  38.280  72.680  1.00  0.00           C
ATOM   3880  HA  HSD A 895      33.900  38.830  73.550  1.00  0.00           H
ATOM   3881  CB  HSD A 895      32.140  38.510  72.360  1.00  0.00           C
ATOM   3882  HB1 HSD A 895      31.570  38.380  73.310  1.00  0.00           H
ATOM   3883  HB2 HSD A 895      31.750  37.900  71.520  1.00  0.00           H
ATOM   3884  ND1 HSD A 895      31.810  40.240  70.420  1.00  0.00           N
ATOM   3885  HD1 HSD A 895      32.190  39.690  69.680  1.00  0.00           H
ATOM   3886  CG  HSD A 895      31.890  39.930  71.770  1.00  0.00           C
ATOM   3887  CE1 HSD A 895      31.160  41.390  70.320  1.00  0.00           C
ATOM   3888  HE1 HSD A 895      30.890  41.760  69.320  1.00  0.00           H
ATOM   3889  NE2 HSD A 895      30.790  41.890  71.500  1.00  0.00           N
ATOM   3890  CD2 HSD A 895      31.220  40.950  72.380  1.00  0.00           C
ATOM   3891  HD2 HSD A 895      31.090  41.130  73.440  1.00  0.00           H
ATOM   3892  C   HSD A 895      33.870  36.790  72.920  1.00  0.00           C
ATOM   3893  O   HSD A 895      33.260  36.040  72.160  1.00  0.00           O
ATOM   3894  N   PRO A 896      34.660  36.260  73.900  1.00  0.00           N
ATOM   3895  CD  PRO A 896      35.540  36.920  74.790  1.00  0.00           C
ATOM   3896  HD1 PRO A 896      34.930  37.110  75.690  1.00  0.00           H
ATOM   3897  HD2 PRO A 896      35.940  37.860  74.340  1.00  0.00           H
ATOM   3898  CA  PRO A 896      34.890  34.810  73.950  1.00  0.00           C
ATOM   3899  HA  PRO A 896      35.250  34.460  73.000  1.00  0.00           H
ATOM   3900  CB  PRO A 896      36.000  34.530  75.050  1.00  0.00           C
ATOM   3901  HB1 PRO A 896      36.590  33.680  74.630  1.00  0.00           H
ATOM   3902  HB2 PRO A 896      35.670  34.190  76.060  1.00  0.00           H
ATOM   3903  CG  PRO A 896      36.680  35.890  75.130  1.00  0.00           C
ATOM   3904  HG1 PRO A 896      37.260  36.140  76.050  1.00  0.00           H
ATOM   3905  HG2 PRO A 896      37.490  35.790  74.360  1.00  0.00           H
ATOM   3906  C   PRO A 896      33.700  33.980  74.240  1.00  0.00           C
ATOM   3907  O   PRO A 896      33.560  32.860  73.840  1.00  0.00           O
ATOM   3908  N   GLU A 897      32.740  34.550  74.950  1.00  0.00           N
ATOM   3909  HN  GLU A 897      32.750  35.510  75.210  1.00  0.00           H
ATOM   3910  CA  GLU A 897      31.540  33.790  75.270  1.00  0.00           C
ATOM   3911  HA  GLU A 897      31.740  32.780  75.610  1.00  0.00           H
ATOM   3912  CB  GLU A 897      30.850  34.530  76.450  1.00  0.00           C
ATOM   3913  HB1 GLU A 897      29.950  33.980  76.800  1.00  0.00           H
ATOM   3914  HB2 GLU A 897      30.480  35.510  76.080  1.00  0.00           H
ATOM   3915  CG  GLU A 897      31.730  34.600  77.710  1.00  0.00           C
ATOM   3916  HG1 GLU A 897      32.760  35.020  77.610  1.00  0.00           H
ATOM   3917  HG2 GLU A 897      31.990  33.540  77.960  1.00  0.00           H
ATOM   3918  CD  GLU A 897      31.020  35.270  78.900  1.00  0.00           C
ATOM   3919  OE1 GLU A 897      29.950  34.770  79.320  1.00  0.00           O
ATOM   3920  OE2 GLU A 897      31.460  36.380  79.280  1.00  0.00           O
ATOM   3921  C   GLU A 897      30.510  33.660  74.150  1.00  0.00           C
ATOM   3922  O   GLU A 897      29.940  32.580  73.900  1.00  0.00           O
ATOM   3923  N   ARG A 898      30.410  34.690  73.330  1.00  0.00           N
ATOM   3924  HN  ARG A 898      30.960  35.490  73.520  1.00  0.00           H
ATOM   3925  CA  ARG A 898      29.410  34.790  72.330  1.00  0.00           C
ATOM   3926  HA  ARG A 898      28.590  34.140  72.590  1.00  0.00           H
ATOM   3927  CB  ARG A 898      28.850  36.240  72.310  1.00  0.00           C
ATOM   3928  HB1 ARG A 898      27.990  36.370  71.610  1.00  0.00           H
ATOM   3929  HB2 ARG A 898      29.720  36.810  71.970  1.00  0.00           H
ATOM   3930  CG  ARG A 898      28.360  36.700  73.730  1.00  0.00           C
ATOM   3931  HG1 ARG A 898      29.240  36.980  74.330  1.00  0.00           H
ATOM   3932  HG2 ARG A 898      27.890  35.890  74.340  1.00  0.00           H
ATOM   3933  CD  ARG A 898      27.490  37.970  73.660  1.00  0.00           C
ATOM   3934  HD1 ARG A 898      27.960  38.790  73.070  1.00  0.00           H
ATOM   3935  HD2 ARG A 898      27.290  38.370  74.680  1.00  0.00           H
ATOM   3936  NE  ARG A 898      26.090  37.670  73.200  1.00  0.00           N
ATOM   3937  HE  ARG A 898      25.480  36.970  73.550  1.00  0.00           H
ATOM   3938  CZ  ARG A 898      25.450  38.390  72.330  1.00  0.00           C
ATOM   3939  NH1 ARG A 898      25.810  39.510  71.780  1.00  0.00           N
ATOM   3940 HH11 ARG A 898      25.210  39.900  71.100  1.00  0.00           H
ATOM   3941 HH12 ARG A 898      26.740  39.860  71.720  1.00  0.00           H
ATOM   3942  NH2 ARG A 898      24.330  37.810  71.940  1.00  0.00           N
ATOM   3943 HH21 ARG A 898      23.790  38.330  71.270  1.00  0.00           H
ATOM   3944 HH22 ARG A 898      24.170  36.910  72.340  1.00  0.00           H
ATOM   3945  C   ARG A 898      29.880  34.400  70.940  1.00  0.00           C
ATOM   3946  O   ARG A 898      29.050  34.210  70.090  1.00  0.00           O
ATOM   3947  N   GLY A 899      31.190  34.120  70.800  1.00  0.00           N
ATOM   3948  HN  GLY A 899      31.800  34.210  71.570  1.00  0.00           H
ATOM   3949  CA  GLY A 899      31.850  33.750  69.590  1.00  0.00           C
ATOM   3950  HA1 GLY A 899      31.420  32.870  69.120  1.00  0.00           H
ATOM   3951  HA2 GLY A 899      32.900  33.670  69.840  1.00  0.00           H
ATOM   3952  C   GLY A 899      31.890  34.840  68.480  1.00  0.00           C
ATOM   3953  O   GLY A 899      31.920  36.080  68.720  1.00  0.00           O
ATOM   3954  N   TRP A 900      31.950  34.370  67.240  1.00  0.00           N
ATOM   3955  HN  TRP A 900      31.710  33.420  67.060  1.00  0.00           H
ATOM   3956  CA  TRP A 900      32.190  35.120  66.050  1.00  0.00           C
ATOM   3957  HA  TRP A 900      32.890  35.900  66.310  1.00  0.00           H
ATOM   3958  CB  TRP A 900      32.730  34.150  65.030  1.00  0.00           C
ATOM   3959  HB1 TRP A 900      33.010  34.730  64.130  1.00  0.00           H
ATOM   3960  HB2 TRP A 900      31.920  33.480  64.660  1.00  0.00           H
ATOM   3961  CG  TRP A 900      33.920  33.350  65.470  1.00  0.00           C
ATOM   3962  CD1 TRP A 900      33.990  32.020  65.810  1.00  0.00           C
ATOM   3963  HD1 TRP A 900      33.150  31.340  65.880  1.00  0.00           H
ATOM   3964  NE1 TRP A 900      35.260  31.740  66.220  1.00  0.00           N
ATOM   3965  HE1 TRP A 900      35.460  30.880  66.640  1.00  0.00           H
ATOM   3966  CE2 TRP A 900      36.080  32.890  66.090  1.00  0.00           C
ATOM   3967  CD2 TRP A 900      35.190  33.940  65.660  1.00  0.00           C
ATOM   3968  CE3 TRP A 900      35.740  35.170  65.420  1.00  0.00           C
ATOM   3969  HE3 TRP A 900      35.190  36.050  65.140  1.00  0.00           H
ATOM   3970  CZ3 TRP A 900      37.100  35.400  65.640  1.00  0.00           C
ATOM   3971  HZ3 TRP A 900      37.550  36.330  65.310  1.00  0.00           H
ATOM   3972  CZ2 TRP A 900      37.460  33.060  66.230  1.00  0.00           C
ATOM   3973  HZ2 TRP A 900      38.140  32.250  66.430  1.00  0.00           H
ATOM   3974  CH2 TRP A 900      37.890  34.390  65.990  1.00  0.00           C
ATOM   3975  HH2 TRP A 900      38.900  34.620  66.330  1.00  0.00           H
ATOM   3976  C   TRP A 900      31.060  35.860  65.420  1.00  0.00           C
ATOM   3977  O   TRP A 900      31.200  36.920  64.770  1.00  0.00           O
ATOM   3978  N   ILE A 901      29.900  35.320  65.600  1.00  0.00           N
ATOM   3979  HN  ILE A 901      29.730  34.450  66.070  1.00  0.00           H
ATOM   3980  CA  ILE A 901      28.660  35.920  65.000  1.00  0.00           C
ATOM   3981  HA  ILE A 901      28.920  36.130  63.970  1.00  0.00           H
ATOM   3982  CB  ILE A 901      27.520  34.970  64.970  1.00  0.00           C
ATOM   3983  HB  ILE A 901      27.200  34.600  65.980  1.00  0.00           H
ATOM   3984  CG2 ILE A 901      26.200  35.450  64.250  1.00  0.00           C
ATOM   3985 HG21 ILE A 901      25.410  34.660  64.170  1.00  0.00           H
ATOM   3986 HG22 ILE A 901      26.410  35.690  63.190  1.00  0.00           H
ATOM   3987 HG23 ILE A 901      25.780  36.330  64.790  1.00  0.00           H
ATOM   3988  CG1 ILE A 901      28.020  33.690  64.290  1.00  0.00           C
ATOM   3989 HG11 ILE A 901      27.080  33.190  63.960  1.00  0.00           H
ATOM   3990 HG12 ILE A 901      28.550  32.940  64.910  1.00  0.00           H
ATOM   3991  CD  ILE A 901      28.880  33.930  62.950  1.00  0.00           C
ATOM   3992  HD1 ILE A 901      28.330  34.610  62.260  1.00  0.00           H
ATOM   3993  HD2 ILE A 901      29.080  32.960  62.460  1.00  0.00           H
ATOM   3994  HD3 ILE A 901      29.870  34.340  63.230  1.00  0.00           H
ATOM   3995  C   ILE A 901      28.180  37.150  65.720  1.00  0.00           C
ATOM   3996  O   ILE A 901      27.710  37.150  66.870  1.00  0.00           O
ATOM   3997  N   ILE A 902      28.190  38.210  64.920  1.00  0.00           N
ATOM   3998  HN  ILE A 902      28.550  38.100  63.990  1.00  0.00           H
ATOM   3999  CA  ILE A 902      27.530  39.440  65.240  1.00  0.00           C
ATOM   4000  HA  ILE A 902      27.370  39.500  66.310  1.00  0.00           H
ATOM   4001  CB  ILE A 902      28.180  40.670  64.650  1.00  0.00           C
ATOM   4002  HB  ILE A 902      28.290  40.450  63.570  1.00  0.00           H
ATOM   4003  CG2 ILE A 902      27.260  41.920  64.620  1.00  0.00           C
ATOM   4004 HG21 ILE A 902      27.040  42.140  65.700  1.00  0.00           H
ATOM   4005 HG22 ILE A 902      26.300  41.740  64.110  1.00  0.00           H
ATOM   4006 HG23 ILE A 902      27.720  42.830  64.180  1.00  0.00           H
ATOM   4007  CG1 ILE A 902      29.570  41.010  65.180  1.00  0.00           C
ATOM   4008 HG11 ILE A 902      29.930  41.750  64.450  1.00  0.00           H
ATOM   4009 HG12 ILE A 902      30.280  40.150  65.230  1.00  0.00           H
ATOM   4010  CD  ILE A 902      29.580  41.650  66.500  1.00  0.00           C
ATOM   4011  HD1 ILE A 902      29.310  42.730  66.600  1.00  0.00           H
ATOM   4012  HD2 ILE A 902      30.610  41.550  66.930  1.00  0.00           H
ATOM   4013  HD3 ILE A 902      28.830  41.150  67.140  1.00  0.00           H
ATOM   4014  C   ILE A 902      26.110  39.330  64.680  1.00  0.00           C
ATOM   4015  O   ILE A 902      25.980  38.910  63.560  1.00  0.00           O
ATOM   4016  N   SER A 903      25.080  39.760  65.420  1.00  0.00           N
ATOM   4017  HN  SER A 903      25.280  40.090  66.340  1.00  0.00           H
ATOM   4018  CA  SER A 903      23.710  39.820  64.910  1.00  0.00           C
ATOM   4019  HA  SER A 903      23.650  39.140  64.090  1.00  0.00           H
ATOM   4020  CB  SER A 903      22.580  39.530  65.960  1.00  0.00           C
ATOM   4021  HB1 SER A 903      22.690  40.140  66.880  1.00  0.00           H
ATOM   4022  HB2 SER A 903      22.690  38.440  66.170  1.00  0.00           H
ATOM   4023  OG  SER A 903      21.260  39.720  65.510  1.00  0.00           O
ATOM   4024  HG1 SER A 903      20.680  39.340  66.170  1.00  0.00           H
ATOM   4025  C   SER A 903      23.430  41.260  64.520  1.00  0.00           C
ATOM   4026  O   SER A 903      23.560  42.070  65.430  1.00  0.00           O
ATOM   4027  N   PRO A 904      23.280  41.630  63.250  1.00  0.00           N
ATOM   4028  CD  PRO A 904      22.850  40.720  62.190  1.00  0.00           C
ATOM   4029  HD1 PRO A 904      21.740  40.710  62.040  1.00  0.00           H
ATOM   4030  HD2 PRO A 904      23.290  39.700  62.240  1.00  0.00           H
ATOM   4031  CA  PRO A 904      23.830  42.900  62.790  1.00  0.00           C
ATOM   4032  HA  PRO A 904      24.890  43.000  62.920  1.00  0.00           H
ATOM   4033  CB  PRO A 904      23.610  42.830  61.180  1.00  0.00           C
ATOM   4034  HB1 PRO A 904      24.430  43.350  60.640  1.00  0.00           H
ATOM   4035  HB2 PRO A 904      22.600  43.200  60.890  1.00  0.00           H
ATOM   4036  CG  PRO A 904      23.660  41.340  61.030  1.00  0.00           C
ATOM   4037  HG1 PRO A 904      23.430  40.930  60.020  1.00  0.00           H
ATOM   4038  HG2 PRO A 904      24.700  40.970  61.140  1.00  0.00           H
ATOM   4039  C   PRO A 904      23.250  44.130  63.420  1.00  0.00           C
ATOM   4040  O   PRO A 904      24.010  45.120  63.640  1.00  0.00           O
ATOM   4041  N   LEU A 905      21.980  44.190  63.680  1.00  0.00           N
ATOM   4042  HN  LEU A 905      21.450  43.400  63.360  1.00  0.00           H
ATOM   4043  CA  LEU A 905      21.350  45.350  64.350  1.00  0.00           C
ATOM   4044  HA  LEU A 905      22.040  46.170  64.240  1.00  0.00           H
ATOM   4045  CB  LEU A 905      20.000  45.730  63.720  1.00  0.00           C
ATOM   4046  HB1 LEU A 905      19.400  46.470  64.300  1.00  0.00           H
ATOM   4047  HB2 LEU A 905      19.460  44.780  63.860  1.00  0.00           H
ATOM   4048  CG  LEU A 905      20.020  46.040  62.250  1.00  0.00           C
ATOM   4049  HG  LEU A 905      20.360  45.180  61.630  1.00  0.00           H
ATOM   4050  CD1 LEU A 905      18.580  46.260  61.740  1.00  0.00           C
ATOM   4051 HD11 LEU A 905      17.940  46.930  62.340  1.00  0.00           H
ATOM   4052 HD12 LEU A 905      18.040  45.310  61.580  1.00  0.00           H
ATOM   4053 HD13 LEU A 905      18.650  46.650  60.700  1.00  0.00           H
ATOM   4054  CD2 LEU A 905      20.970  47.270  62.000  1.00  0.00           C
ATOM   4055 HD21 LEU A 905      22.020  46.920  62.130  1.00  0.00           H
ATOM   4056 HD22 LEU A 905      20.880  48.130  62.690  1.00  0.00           H
ATOM   4057 HD23 LEU A 905      20.920  47.700  60.980  1.00  0.00           H
ATOM   4058  C   LEU A 905      21.100  45.170  65.860  1.00  0.00           C
ATOM   4059  O   LEU A 905      20.550  45.940  66.590  1.00  0.00           O
ATOM   4060  N   GLY A 906      21.510  43.970  66.340  1.00  0.00           N
ATOM   4061  HN  GLY A 906      21.970  43.340  65.730  1.00  0.00           H
ATOM   4062  CA  GLY A 906      21.200  43.550  67.760  1.00  0.00           C
ATOM   4063  HA1 GLY A 906      20.860  42.530  67.720  1.00  0.00           H
ATOM   4064  HA2 GLY A 906      20.390  44.180  68.090  1.00  0.00           H
ATOM   4065  C   GLY A 906      22.310  43.660  68.760  1.00  0.00           C
ATOM   4066  O   GLY A 906      22.230  44.130  69.860  1.00  0.00           O
ATOM   4067  N   ASP A 907      23.500  43.400  68.170  1.00  0.00           N
ATOM   4068  HN  ASP A 907      23.550  42.930  67.290  1.00  0.00           H
ATOM   4069  CA  ASP A 907      24.730  43.410  68.940  1.00  0.00           C
ATOM   4070  HA  ASP A 907      24.650  43.300  70.010  1.00  0.00           H
ATOM   4071  CB  ASP A 907      25.550  42.200  68.570  1.00  0.00           C
ATOM   4072  HB1 ASP A 907      26.530  42.310  69.080  1.00  0.00           H
ATOM   4073  HB2 ASP A 907      25.650  42.240  67.470  1.00  0.00           H
ATOM   4074  CG  ASP A 907      24.890  40.960  69.030  1.00  0.00           C
ATOM   4075  OD1 ASP A 907      24.200  40.860  70.120  1.00  0.00           O
ATOM   4076  OD2 ASP A 907      25.250  39.900  68.380  1.00  0.00           O
ATOM   4077  C   ASP A 907      25.510  44.680  68.750  1.00  0.00           C
ATOM   4078  O   ASP A 907      26.670  44.810  69.210  1.00  0.00           O
ATOM   4079  N   ASN A 908      24.870  45.680  68.040  1.00  0.00           N
ATOM   4080  HN  ASN A 908      23.920  45.460  67.830  1.00  0.00           H
ATOM   4081  CA  ASN A 908      25.420  47.030  67.820  1.00  0.00           C
ATOM   4082  HA  ASN A 908      26.400  47.100  68.280  1.00  0.00           H
ATOM   4083  CB  ASN A 908      25.590  47.380  66.300  1.00  0.00           C
ATOM   4084  HB1 ASN A 908      25.840  48.450  66.170  1.00  0.00           H
ATOM   4085  HB2 ASN A 908      24.640  47.230  65.750  1.00  0.00           H
ATOM   4086  CG  ASN A 908      26.700  46.590  65.730  1.00  0.00           C
ATOM   4087  OD1 ASN A 908      27.820  46.570  66.180  1.00  0.00           O
ATOM   4088  ND2 ASN A 908      26.550  45.910  64.530  1.00  0.00           N
ATOM   4089 HD21 ASN A 908      27.330  45.350  64.290  1.00  0.00           H
ATOM   4090 HD22 ASN A 908      25.600  45.780  64.220  1.00  0.00           H
ATOM   4091  C   ASN A 908      24.410  48.040  68.350  1.00  0.00           C
ATOM   4092  O   ASN A 908      23.330  48.130  67.770  1.00  0.00           O
ATOM   4093  N   PRO A 909      24.580  48.800  69.450  1.00  0.00           N
ATOM   4094  CD  PRO A 909      25.430  48.420  70.610  1.00  0.00           C
ATOM   4095  HD1 PRO A 909      26.490  48.550  70.300  1.00  0.00           H
ATOM   4096  HD2 PRO A 909      25.260  47.360  70.910  1.00  0.00           H
ATOM   4097  CA  PRO A 909      23.640  49.880  69.830  1.00  0.00           C
ATOM   4098  HA  PRO A 909      22.770  49.320  70.120  1.00  0.00           H
ATOM   4099  CB  PRO A 909      24.350  50.520  70.980  1.00  0.00           C
ATOM   4100  HB1 PRO A 909      23.650  51.100  71.620  1.00  0.00           H
ATOM   4101  HB2 PRO A 909      25.140  51.100  70.490  1.00  0.00           H
ATOM   4102  CG  PRO A 909      25.040  49.370  71.760  1.00  0.00           C
ATOM   4103  HG1 PRO A 909      25.960  49.910  72.100  1.00  0.00           H
ATOM   4104  HG2 PRO A 909      24.400  49.000  72.580  1.00  0.00           H
ATOM   4105  C   PRO A 909      23.260  50.860  68.790  1.00  0.00           C
ATOM   4106  O   PRO A 909      24.050  51.170  67.830  1.00  0.00           O
ATOM   4107  N   TRP A 910      22.040  51.350  69.010  1.00  0.00           N
ATOM   4108  HN  TRP A 910      21.380  50.830  69.550  1.00  0.00           H
ATOM   4109  CA  TRP A 910      21.440  52.260  68.070  1.00  0.00           C
ATOM   4110  HA  TRP A 910      21.470  51.770  67.110  1.00  0.00           H
ATOM   4111  CB  TRP A 910      19.970  52.640  68.440  1.00  0.00           C
ATOM   4112  HB1 TRP A 910      19.680  53.540  67.860  1.00  0.00           H
ATOM   4113  HB2 TRP A 910      19.900  53.090  69.450  1.00  0.00           H
ATOM   4114  CG  TRP A 910      19.010  51.560  68.300  1.00  0.00           C
ATOM   4115  CD1 TRP A 910      18.250  51.060  69.330  1.00  0.00           C
ATOM   4116  HD1 TRP A 910      18.410  51.340  70.370  1.00  0.00           H
ATOM   4117  NE1 TRP A 910      17.390  50.080  68.850  1.00  0.00           N
ATOM   4118  HE1 TRP A 910      17.120  49.300  69.380  1.00  0.00           H
ATOM   4119  CE2 TRP A 910      17.780  49.860  67.560  1.00  0.00           C
ATOM   4120  CD2 TRP A 910      18.750  50.760  67.090  1.00  0.00           C
ATOM   4121  CE3 TRP A 910      19.240  50.720  65.780  1.00  0.00           C
ATOM   4122  HE3 TRP A 910      19.990  51.420  65.440  1.00  0.00           H
ATOM   4123  CZ3 TRP A 910      18.730  49.760  64.950  1.00  0.00           C
ATOM   4124  HZ3 TRP A 910      19.100  49.620  63.940  1.00  0.00           H
ATOM   4125  CZ2 TRP A 910      17.300  48.910  66.630  1.00  0.00           C
ATOM   4126  HZ2 TRP A 910      16.500  48.250  66.910  1.00  0.00           H
ATOM   4127  CH2 TRP A 910      17.800  48.890  65.320  1.00  0.00           C
ATOM   4128  HH2 TRP A 910      17.310  48.130  64.720  1.00  0.00           H
ATOM   4129  C   TRP A 910      22.290  53.440  67.810  1.00  0.00           C
ATOM   4130  O   TRP A 910      22.590  53.810  66.670  1.00  0.00           O
ATOM   4131  N   TRP A 911      22.830  54.130  68.800  1.00  0.00           N
ATOM   4132  HN  TRP A 911      22.770  53.850  69.760  1.00  0.00           H
ATOM   4133  CA  TRP A 911      23.710  55.310  68.570  1.00  0.00           C
ATOM   4134  HA  TRP A 911      23.080  55.960  68.000  1.00  0.00           H
ATOM   4135  CB  TRP A 911      24.120  55.870  69.920  1.00  0.00           C
ATOM   4136  HB1 TRP A 911      24.680  55.100  70.490  1.00  0.00           H
ATOM   4137  HB2 TRP A 911      23.230  55.990  70.590  1.00  0.00           H
ATOM   4138  CG  TRP A 911      24.940  57.180  69.900  1.00  0.00           C
ATOM   4139  CD1 TRP A 911      26.280  57.400  70.000  1.00  0.00           C
ATOM   4140  HD1 TRP A 911      26.920  56.540  70.130  1.00  0.00           H
ATOM   4141  NE1 TRP A 911      26.600  58.780  69.950  1.00  0.00           N
ATOM   4142  HE1 TRP A 911      27.490  59.160  70.090  1.00  0.00           H
ATOM   4143  CE2 TRP A 911      25.470  59.450  69.730  1.00  0.00           C
ATOM   4144  CD2 TRP A 911      24.370  58.510  69.680  1.00  0.00           C
ATOM   4145  CE3 TRP A 911      23.110  58.980  69.510  1.00  0.00           C
ATOM   4146  HE3 TRP A 911      22.310  58.260  69.550  1.00  0.00           H
ATOM   4147  CZ3 TRP A 911      22.950  60.330  69.150  1.00  0.00           C
ATOM   4148  HZ3 TRP A 911      21.950  60.710  68.990  1.00  0.00           H
ATOM   4149  CZ2 TRP A 911      25.290  60.770  69.520  1.00  0.00           C
ATOM   4150  HZ2 TRP A 911      26.070  61.510  69.370  1.00  0.00           H
ATOM   4151  CH2 TRP A 911      24.030  61.200  69.210  1.00  0.00           C
ATOM   4152  HH2 TRP A 911      23.920  62.270  69.160  1.00  0.00           H
ATOM   4153  C   TRP A 911      25.070  54.980  67.800  1.00  0.00           C
ATOM   4154  O   TRP A 911      25.410  55.730  66.920  1.00  0.00           O
ATOM   4155  N   THR A 912      25.790  53.850  68.080  1.00  0.00           N
ATOM   4156  HN  THR A 912      25.580  53.240  68.840  1.00  0.00           H
ATOM   4157  CA  THR A 912      26.920  53.410  67.210  1.00  0.00           C
ATOM   4158  HA  THR A 912      27.540  54.290  67.160  1.00  0.00           H
ATOM   4159  CB  THR A 912      27.650  52.260  67.710  1.00  0.00           C
ATOM   4160  HB  THR A 912      28.310  51.720  66.990  1.00  0.00           H
ATOM   4161  OG1 THR A 912      26.900  51.360  68.530  1.00  0.00           O
ATOM   4162  HG1 THR A 912      26.150  51.040  68.020  1.00  0.00           H
ATOM   4163  CG2 THR A 912      28.720  52.840  68.640  1.00  0.00           C
ATOM   4164 HG21 THR A 912      29.390  53.380  67.950  1.00  0.00           H
ATOM   4165 HG22 THR A 912      29.280  52.040  69.150  1.00  0.00           H
ATOM   4166 HG23 THR A 912      28.260  53.520  69.390  1.00  0.00           H
ATOM   4167  C   THR A 912      26.500  53.100  65.770  1.00  0.00           C
ATOM   4168  O   THR A 912      27.240  53.380  64.820  1.00  0.00           O
ATOM   4169  N   LEU A 913      25.320  52.540  65.560  1.00  0.00           N
ATOM   4170  HN  LEU A 913      24.720  52.400  66.350  1.00  0.00           H
ATOM   4171  CA  LEU A 913      24.670  52.560  64.240  1.00  0.00           C
ATOM   4172  HA  LEU A 913      25.400  52.100  63.590  1.00  0.00           H
ATOM   4173  CB  LEU A 913      23.470  51.570  64.180  1.00  0.00           C
ATOM   4174  HB1 LEU A 913      22.850  51.600  63.260  1.00  0.00           H
ATOM   4175  HB2 LEU A 913      22.800  51.940  64.990  1.00  0.00           H
ATOM   4176  CG  LEU A 913      23.840  50.140  64.410  1.00  0.00           C
ATOM   4177  HG  LEU A 913      24.700  50.150  65.110  1.00  0.00           H
ATOM   4178  CD1 LEU A 913      22.610  49.490  65.070  1.00  0.00           C
ATOM   4179 HD11 LEU A 913      22.460  50.080  65.990  1.00  0.00           H
ATOM   4180 HD12 LEU A 913      22.870  48.460  65.410  1.00  0.00           H
ATOM   4181 HD13 LEU A 913      21.680  49.390  64.480  1.00  0.00           H
ATOM   4182  CD2 LEU A 913      24.150  49.420  63.080  1.00  0.00           C
ATOM   4183 HD21 LEU A 913      24.370  48.340  63.250  1.00  0.00           H
ATOM   4184 HD22 LEU A 913      24.990  49.890  62.520  1.00  0.00           H
ATOM   4185 HD23 LEU A 913      23.260  49.550  62.440  1.00  0.00           H
ATOM   4186  C   LEU A 913      24.410  53.920  63.580  1.00  0.00           C
ATOM   4187  O   LEU A 913      24.780  54.130  62.440  1.00  0.00           O
ATOM   4188  N   LEU A 914      23.810  54.900  64.230  1.00  0.00           N
ATOM   4189  HN  LEU A 914      23.600  54.740  65.200  1.00  0.00           H
ATOM   4190  CA  LEU A 914      23.500  56.240  63.720  1.00  0.00           C
ATOM   4191  HA  LEU A 914      22.800  56.190  62.900  1.00  0.00           H
ATOM   4192  CB  LEU A 914      22.890  56.970  64.880  1.00  0.00           C
ATOM   4193  HB1 LEU A 914      23.640  57.030  65.690  1.00  0.00           H
ATOM   4194  HB2 LEU A 914      22.080  56.290  65.240  1.00  0.00           H
ATOM   4195  CG  LEU A 914      22.360  58.370  64.570  1.00  0.00           C
ATOM   4196  HG  LEU A 914      23.030  59.020  63.950  1.00  0.00           H
ATOM   4197  CD1 LEU A 914      20.970  58.390  63.930  1.00  0.00           C
ATOM   4198 HD11 LEU A 914      20.750  59.440  63.660  1.00  0.00           H
ATOM   4199 HD12 LEU A 914      20.260  57.980  64.690  1.00  0.00           H
ATOM   4200 HD13 LEU A 914      21.010  57.770  63.010  1.00  0.00           H
ATOM   4201  CD2 LEU A 914      22.220  59.030  65.930  1.00  0.00           C
ATOM   4202 HD21 LEU A 914      21.480  58.610  66.650  1.00  0.00           H
ATOM   4203 HD22 LEU A 914      21.950  60.100  65.820  1.00  0.00           H
ATOM   4204 HD23 LEU A 914      23.170  58.990  66.510  1.00  0.00           H
ATOM   4205  C   LEU A 914      24.800  56.960  63.360  1.00  0.00           C
ATOM   4206  O   LEU A 914      24.890  57.590  62.290  1.00  0.00           O
ATOM   4207  N   ILE A 915      25.820  56.840  64.220  1.00  0.00           N
ATOM   4208  HN  ILE A 915      25.640  56.550  65.150  1.00  0.00           H
ATOM   4209  CA  ILE A 915      27.070  57.530  64.000  1.00  0.00           C
ATOM   4210  HA  ILE A 915      26.950  58.550  63.680  1.00  0.00           H
ATOM   4211  CB  ILE A 915      27.860  57.620  65.240  1.00  0.00           C
ATOM   4212  HB  ILE A 915      27.870  56.610  65.680  1.00  0.00           H
ATOM   4213  CG2 ILE A 915      29.250  58.280  65.120  1.00  0.00           C
ATOM   4214 HG21 ILE A 915      29.970  57.590  64.630  1.00  0.00           H
ATOM   4215 HG22 ILE A 915      29.650  58.430  66.150  1.00  0.00           H
ATOM   4216 HG23 ILE A 915      29.130  59.250  64.600  1.00  0.00           H
ATOM   4217  CG1 ILE A 915      27.030  58.390  66.330  1.00  0.00           C
ATOM   4218 HG11 ILE A 915      27.670  58.520  67.220  1.00  0.00           H
ATOM   4219 HG12 ILE A 915      26.120  57.970  66.810  1.00  0.00           H
ATOM   4220  CD  ILE A 915      26.740  59.920  65.960  1.00  0.00           C
ATOM   4221  HD1 ILE A 915      26.190  60.010  65.000  1.00  0.00           H
ATOM   4222  HD2 ILE A 915      27.710  60.440  65.870  1.00  0.00           H
ATOM   4223  HD3 ILE A 915      26.130  60.460  66.710  1.00  0.00           H
ATOM   4224  C   ILE A 915      27.920  56.880  62.850  1.00  0.00           C
ATOM   4225  O   ILE A 915      28.660  57.620  62.160  1.00  0.00           O
ATOM   4226  N   ALA A 916      27.750  55.600  62.510  1.00  0.00           N
ATOM   4227  HN  ALA A 916      27.220  54.940  63.040  1.00  0.00           H
ATOM   4228  CA  ALA A 916      28.330  54.910  61.450  1.00  0.00           C
ATOM   4229  HA  ALA A 916      29.370  55.210  61.470  1.00  0.00           H
ATOM   4230  CB  ALA A 916      28.030  53.490  61.790  1.00  0.00           C
ATOM   4231  HB1 ALA A 916      28.430  53.280  62.810  1.00  0.00           H
ATOM   4232  HB2 ALA A 916      28.520  52.780  61.090  1.00  0.00           H
ATOM   4233  HB3 ALA A 916      26.970  53.210  61.920  1.00  0.00           H
ATOM   4234  C   ALA A 916      27.870  55.180  60.070  1.00  0.00           C
ATOM   4235  O   ALA A 916      28.730  55.220  59.180  1.00  0.00           O
ATOM   4236  N   ALA A 917      26.570  55.350  59.790  1.00  0.00           N
ATOM   4237  HN  ALA A 917      25.850  55.500  60.470  1.00  0.00           H
ATOM   4238  CA  ALA A 917      26.090  55.310  58.330  1.00  0.00           C
ATOM   4239  HA  ALA A 917      26.370  54.340  57.940  1.00  0.00           H
ATOM   4240  CB  ALA A 917      24.610  55.640  58.290  1.00  0.00           C
ATOM   4241  HB1 ALA A 917      24.520  56.740  58.310  1.00  0.00           H
ATOM   4242  HB2 ALA A 917      24.040  55.120  59.100  1.00  0.00           H
ATOM   4243  HB3 ALA A 917      24.080  55.380  57.360  1.00  0.00           H
ATOM   4244  C   ALA A 917      26.800  56.220  57.350  1.00  0.00           C
ATOM   4245  O   ALA A 917      27.100  55.880  56.170  1.00  0.00           O
ATOM   4246  N   ILE A 918      27.050  57.430  57.740  1.00  0.00           N
ATOM   4247  HN  ILE A 918      26.880  57.730  58.670  1.00  0.00           H
ATOM   4248  CA  ILE A 918      27.660  58.480  56.870  1.00  0.00           C
ATOM   4249  HA  ILE A 918      27.150  58.340  55.930  1.00  0.00           H
ATOM   4250  CB  ILE A 918      27.350  59.910  57.350  1.00  0.00           C
ATOM   4251  HB  ILE A 918      27.640  59.950  58.420  1.00  0.00           H
ATOM   4252  CG2 ILE A 918      28.040  61.010  56.510  1.00  0.00           C
ATOM   4253 HG21 ILE A 918      27.710  60.900  55.460  1.00  0.00           H
ATOM   4254 HG22 ILE A 918      29.140  60.940  56.600  1.00  0.00           H
ATOM   4255 HG23 ILE A 918      27.910  62.050  56.860  1.00  0.00           H
ATOM   4256  CG1 ILE A 918      25.800  60.000  57.550  1.00  0.00           C
ATOM   4257 HG11 ILE A 918      25.620  60.990  58.040  1.00  0.00           H
ATOM   4258 HG12 ILE A 918      25.470  59.150  58.190  1.00  0.00           H
ATOM   4259  CD  ILE A 918      24.950  59.820  56.260  1.00  0.00           C
ATOM   4260  HD1 ILE A 918      25.080  58.830  55.790  1.00  0.00           H
ATOM   4261  HD2 ILE A 918      25.030  60.650  55.520  1.00  0.00           H
ATOM   4262  HD3 ILE A 918      23.950  59.790  56.750  1.00  0.00           H
ATOM   4263  C   ILE A 918      29.150  58.270  56.590  1.00  0.00           C
ATOM   4264  O   ILE A 918      29.570  58.230  55.460  1.00  0.00           O
ATOM   4265  N   PRO A 919      29.980  58.020  57.670  1.00  0.00           N
ATOM   4266  CD  PRO A 919      29.870  58.620  59.020  1.00  0.00           C
ATOM   4267  HD1 PRO A 919      29.020  58.180  59.600  1.00  0.00           H
ATOM   4268  HD2 PRO A 919      29.590  59.680  58.920  1.00  0.00           H
ATOM   4269  CA  PRO A 919      31.220  57.220  57.570  1.00  0.00           C
ATOM   4270  HA  PRO A 919      31.850  57.900  57.030  1.00  0.00           H
ATOM   4271  CB  PRO A 919      31.660  57.020  58.980  1.00  0.00           C
ATOM   4272  HB1 PRO A 919      32.680  56.710  59.300  1.00  0.00           H
ATOM   4273  HB2 PRO A 919      31.030  56.190  59.370  1.00  0.00           H
ATOM   4274  CG  PRO A 919      31.210  58.310  59.630  1.00  0.00           C
ATOM   4275  HG1 PRO A 919      31.030  58.180  60.720  1.00  0.00           H
ATOM   4276  HG2 PRO A 919      32.020  59.040  59.420  1.00  0.00           H
ATOM   4277  C   PRO A 919      31.250  55.990  56.670  1.00  0.00           C
ATOM   4278  O   PRO A 919      32.190  55.820  55.950  1.00  0.00           O
ATOM   4279  N   ALA A 920      30.320  54.980  56.770  1.00  0.00           N
ATOM   4280  HN  ALA A 920      29.610  55.070  57.460  1.00  0.00           H
ATOM   4281  CA  ALA A 920      30.240  53.840  55.760  1.00  0.00           C
ATOM   4282  HA  ALA A 920      31.190  53.320  55.770  1.00  0.00           H
ATOM   4283  CB  ALA A 920      29.020  52.980  56.150  1.00  0.00           C
ATOM   4284  HB1 ALA A 920      28.040  53.500  56.240  1.00  0.00           H
ATOM   4285  HB2 ALA A 920      29.360  52.630  57.140  1.00  0.00           H
ATOM   4286  HB3 ALA A 920      28.850  52.160  55.420  1.00  0.00           H
ATOM   4287  C   ALA A 920      30.090  54.360  54.280  1.00  0.00           C
ATOM   4288  O   ALA A 920      30.680  53.790  53.380  1.00  0.00           O
ATOM   4289  N   LEU A 921      29.360  55.470  54.030  1.00  0.00           N
ATOM   4290  HN  LEU A 921      28.810  55.860  54.760  1.00  0.00           H
ATOM   4291  CA  LEU A 921      29.290  56.170  52.750  1.00  0.00           C
ATOM   4292  HA  LEU A 921      29.020  55.450  51.990  1.00  0.00           H
ATOM   4293  CB  LEU A 921      28.240  57.330  52.730  1.00  0.00           C
ATOM   4294  HB1 LEU A 921      28.560  58.060  51.940  1.00  0.00           H
ATOM   4295  HB2 LEU A 921      28.350  57.960  53.630  1.00  0.00           H
ATOM   4296  CG  LEU A 921      26.740  56.930  52.570  1.00  0.00           C
ATOM   4297  HG  LEU A 921      26.440  56.470  53.540  1.00  0.00           H
ATOM   4298  CD1 LEU A 921      25.780  58.190  52.420  1.00  0.00           C
ATOM   4299 HD11 LEU A 921      25.850  58.870  53.310  1.00  0.00           H
ATOM   4300 HD12 LEU A 921      24.760  57.830  52.190  1.00  0.00           H
ATOM   4301 HD13 LEU A 921      26.000  58.840  51.560  1.00  0.00           H
ATOM   4302  CD2 LEU A 921      26.510  55.960  51.390  1.00  0.00           C
ATOM   4303 HD21 LEU A 921      26.710  56.450  50.410  1.00  0.00           H
ATOM   4304 HD22 LEU A 921      25.460  55.600  51.470  1.00  0.00           H
ATOM   4305 HD23 LEU A 921      27.140  55.040  51.390  1.00  0.00           H
ATOM   4306  C   LEU A 921      30.690  56.730  52.350  1.00  0.00           C
ATOM   4307  O   LEU A 921      31.090  56.550  51.210  1.00  0.00           O
ATOM   4308  N   LEU A 922      31.450  57.310  53.320  1.00  0.00           N
ATOM   4309  HN  LEU A 922      31.150  57.570  54.230  1.00  0.00           H
ATOM   4310  CA  LEU A 922      32.830  57.560  53.030  1.00  0.00           C
ATOM   4311  HA  LEU A 922      32.870  58.110  52.090  1.00  0.00           H
ATOM   4312  CB  LEU A 922      33.570  58.440  54.100  1.00  0.00           C
ATOM   4313  HB1 LEU A 922      34.590  58.770  53.820  1.00  0.00           H
ATOM   4314  HB2 LEU A 922      33.800  57.830  55.000  1.00  0.00           H
ATOM   4315  CG  LEU A 922      32.840  59.760  54.370  1.00  0.00           C
ATOM   4316  HG  LEU A 922      31.760  59.670  54.560  1.00  0.00           H
ATOM   4317  CD1 LEU A 922      33.410  60.440  55.670  1.00  0.00           C
ATOM   4318 HD11 LEU A 922      34.520  60.440  55.740  1.00  0.00           H
ATOM   4319 HD12 LEU A 922      32.900  59.940  56.520  1.00  0.00           H
ATOM   4320 HD13 LEU A 922      33.100  61.500  55.650  1.00  0.00           H
ATOM   4321  CD2 LEU A 922      32.930  60.700  53.120  1.00  0.00           C
ATOM   4322 HD21 LEU A 922      32.270  60.310  52.310  1.00  0.00           H
ATOM   4323 HD22 LEU A 922      33.990  60.650  52.760  1.00  0.00           H
ATOM   4324 HD23 LEU A 922      32.620  61.730  53.400  1.00  0.00           H
ATOM   4325  C   LEU A 922      33.720  56.270  52.740  1.00  0.00           C
ATOM   4326  O   LEU A 922      34.570  56.310  51.850  1.00  0.00           O
ATOM   4327  N   CYS A 923      33.560  55.200  53.490  1.00  0.00           N
ATOM   4328  HN  CYS A 923      32.980  55.270  54.290  1.00  0.00           H
ATOM   4329  CA  CYS A 923      34.280  53.990  53.300  1.00  0.00           C
ATOM   4330  HA  CYS A 923      35.340  54.230  53.240  1.00  0.00           H
ATOM   4331  CB  CYS A 923      34.200  52.960  54.510  1.00  0.00           C
ATOM   4332  HB1 CYS A 923      33.180  52.580  54.740  1.00  0.00           H
ATOM   4333  HB2 CYS A 923      34.450  53.560  55.410  1.00  0.00           H
ATOM   4334  SG  CYS A 923      35.270  51.430  54.330  1.00  0.00           S
ATOM   4335  HG1 CYS A 923      34.820  51.220  53.110  1.00  0.00           H
ATOM   4336  C   CYS A 923      33.850  53.110  52.090  1.00  0.00           C
ATOM   4337  O   CYS A 923      34.620  52.420  51.440  1.00  0.00           O
ATOM   4338  N   THR A 924      32.620  53.300  51.630  1.00  0.00           N
ATOM   4339  HN  THR A 924      32.100  54.020  52.070  1.00  0.00           H
ATOM   4340  CA  THR A 924      32.060  52.680  50.380  1.00  0.00           C
ATOM   4341  HA  THR A 924      32.230  51.610  50.480  1.00  0.00           H
ATOM   4342  CB  THR A 924      30.510  52.890  50.220  1.00  0.00           C
ATOM   4343  HB  THR A 924      30.230  53.960  50.120  1.00  0.00           H
ATOM   4344  OG1 THR A 924      29.790  52.210  51.250  1.00  0.00           O
ATOM   4345  HG1 THR A 924      30.030  52.610  52.090  1.00  0.00           H
ATOM   4346  CG2 THR A 924      30.000  52.320  48.880  1.00  0.00           C
ATOM   4347 HG21 THR A 924      30.430  52.730  47.940  1.00  0.00           H
ATOM   4348 HG22 THR A 924      28.910  52.460  48.770  1.00  0.00           H
ATOM   4349 HG23 THR A 924      30.180  51.220  48.840  1.00  0.00           H
ATOM   4350  C   THR A 924      32.820  53.110  49.180  1.00  0.00           C
ATOM   4351  O   THR A 924      33.210  52.300  48.340  1.00  0.00           O
ATOM   4352  N   ILE A 925      33.220  54.420  49.110  1.00  0.00           N
ATOM   4353  HN  ILE A 925      33.070  55.110  49.820  1.00  0.00           H
ATOM   4354  CA  ILE A 925      34.080  54.950  48.040  1.00  0.00           C
ATOM   4355  HA  ILE A 925      33.630  54.710  47.090  1.00  0.00           H
ATOM   4356  CB  ILE A 925      34.180  56.500  48.230  1.00  0.00           C
ATOM   4357  HB  ILE A 925      34.370  56.780  49.280  1.00  0.00           H
ATOM   4358  CG2 ILE A 925      35.340  57.200  47.350  1.00  0.00           C
ATOM   4359 HG21 ILE A 925      36.340  56.760  47.560  1.00  0.00           H
ATOM   4360 HG22 ILE A 925      35.410  58.290  47.560  1.00  0.00           H
ATOM   4361 HG23 ILE A 925      35.160  57.060  46.270  1.00  0.00           H
ATOM   4362  CG1 ILE A 925      32.910  57.140  47.830  1.00  0.00           C
ATOM   4363 HG11 ILE A 925      32.030  56.510  48.050  1.00  0.00           H
ATOM   4364 HG12 ILE A 925      32.990  57.520  46.800  1.00  0.00           H
ATOM   4365  CD  ILE A 925      32.550  58.420  48.680  1.00  0.00           C
ATOM   4366  HD1 ILE A 925      32.010  58.100  49.600  1.00  0.00           H
ATOM   4367  HD2 ILE A 925      31.860  59.100  48.150  1.00  0.00           H
ATOM   4368  HD3 ILE A 925      33.460  59.020  48.910  1.00  0.00           H
ATOM   4369  C   ILE A 925      35.440  54.340  47.810  1.00  0.00           C
ATOM   4370  O   ILE A 925      35.870  53.950  46.740  1.00  0.00           O
ATOM   4371  N   LEU A 926      36.110  54.160  48.980  1.00  0.00           N
ATOM   4372  HN  LEU A 926      35.720  54.550  49.800  1.00  0.00           H
ATOM   4373  CA  LEU A 926      37.310  53.450  49.060  1.00  0.00           C
ATOM   4374  HA  LEU A 926      37.940  53.880  48.300  1.00  0.00           H
ATOM   4375  CB  LEU A 926      37.940  53.610  50.470  1.00  0.00           C
ATOM   4376  HB1 LEU A 926      38.770  52.890  50.640  1.00  0.00           H
ATOM   4377  HB2 LEU A 926      37.200  53.220  51.200  1.00  0.00           H
ATOM   4378  CG  LEU A 926      38.340  55.040  50.880  1.00  0.00           C
ATOM   4379  HG  LEU A 926      37.400  55.610  51.030  1.00  0.00           H
ATOM   4380  CD1 LEU A 926      39.250  55.010  52.170  1.00  0.00           C
ATOM   4381 HD11 LEU A 926      38.740  54.640  53.090  1.00  0.00           H
ATOM   4382 HD12 LEU A 926      39.340  56.090  52.400  1.00  0.00           H
ATOM   4383 HD13 LEU A 926      40.300  54.680  52.050  1.00  0.00           H
ATOM   4384  CD2 LEU A 926      39.200  55.790  49.790  1.00  0.00           C
ATOM   4385 HD21 LEU A 926      39.980  55.110  49.390  1.00  0.00           H
ATOM   4386 HD22 LEU A 926      39.620  56.730  50.220  1.00  0.00           H
ATOM   4387 HD23 LEU A 926      38.620  56.150  48.920  1.00  0.00           H
ATOM   4388  C   LEU A 926      37.340  51.950  48.720  1.00  0.00           C
ATOM   4389  O   LEU A 926      38.190  51.460  48.020  1.00  0.00           O
ATOM   4390  N   ILE A 927      36.330  51.170  49.180  1.00  0.00           N
ATOM   4391  HN  ILE A 927      35.560  51.490  49.720  1.00  0.00           H
ATOM   4392  CA  ILE A 927      36.260  49.740  48.730  1.00  0.00           C
ATOM   4393  HA  ILE A 927      37.190  49.290  49.050  1.00  0.00           H
ATOM   4394  CB  ILE A 927      35.220  48.920  49.560  1.00  0.00           C
ATOM   4395  HB  ILE A 927      34.170  49.230  49.410  1.00  0.00           H
ATOM   4396  CG2 ILE A 927      35.150  47.380  49.270  1.00  0.00           C
ATOM   4397 HG21 ILE A 927      34.970  47.230  48.180  1.00  0.00           H
ATOM   4398 HG22 ILE A 927      34.360  46.900  49.880  1.00  0.00           H
ATOM   4399 HG23 ILE A 927      36.130  46.940  49.540  1.00  0.00           H
ATOM   4400  CG1 ILE A 927      35.420  49.080  51.160  1.00  0.00           C
ATOM   4401 HG11 ILE A 927      34.790  48.360  51.720  1.00  0.00           H
ATOM   4402 HG12 ILE A 927      35.030  50.030  51.570  1.00  0.00           H
ATOM   4403  CD  ILE A 927      36.890  48.840  51.700  1.00  0.00           C
ATOM   4404  HD1 ILE A 927      37.460  49.800  51.700  1.00  0.00           H
ATOM   4405  HD2 ILE A 927      37.470  48.190  51.010  1.00  0.00           H
ATOM   4406  HD3 ILE A 927      36.820  48.550  52.770  1.00  0.00           H
ATOM   4407  C   ILE A 927      36.030  49.590  47.230  1.00  0.00           C
ATOM   4408  O   ILE A 927      36.520  48.710  46.550  1.00  0.00           O
ATOM   4409  N   PHE A 928      35.160  50.530  46.760  1.00  0.00           N
ATOM   4410  HN  PHE A 928      34.870  51.210  47.420  1.00  0.00           H
ATOM   4411  CA  PHE A 928      34.690  50.690  45.360  1.00  0.00           C
ATOM   4412  HA  PHE A 928      34.440  49.690  45.060  1.00  0.00           H
ATOM   4413  CB  PHE A 928      33.540  51.700  45.230  1.00  0.00           C
ATOM   4414  HB1 PHE A 928      33.760  52.570  45.880  1.00  0.00           H
ATOM   4415  HB2 PHE A 928      32.670  51.210  45.720  1.00  0.00           H
ATOM   4416  CG  PHE A 928      33.050  52.120  43.860  1.00  0.00           C
ATOM   4417  CD1 PHE A 928      32.410  51.160  42.990  1.00  0.00           C
ATOM   4418  HD1 PHE A 928      32.280  50.140  43.300  1.00  0.00           H
ATOM   4419  CE1 PHE A 928      31.890  51.480  41.720  1.00  0.00           C
ATOM   4420  HE1 PHE A 928      31.460  50.750  41.050  1.00  0.00           H
ATOM   4421  CZ  PHE A 928      32.000  52.790  41.250  1.00  0.00           C
ATOM   4422  HZ  PHE A 928      31.640  53.080  40.280  1.00  0.00           H
ATOM   4423  CD2 PHE A 928      33.210  53.400  43.370  1.00  0.00           C
ATOM   4424  HD2 PHE A 928      33.710  54.210  43.870  1.00  0.00           H
ATOM   4425  CE2 PHE A 928      32.660  53.730  42.110  1.00  0.00           C
ATOM   4426  HE2 PHE A 928      32.800  54.710  41.670  1.00  0.00           H
ATOM   4427  C   PHE A 928      35.800  51.000  44.380  1.00  0.00           C
ATOM   4428  O   PHE A 928      35.990  50.320  43.370  1.00  0.00           O
ATOM   4429  N   MET A 929      36.560  52.060  44.630  1.00  0.00           N
ATOM   4430  HN  MET A 929      36.350  52.650  45.400  1.00  0.00           H
ATOM   4431  CA  MET A 929      37.760  52.520  43.880  1.00  0.00           C
ATOM   4432  HA  MET A 929      37.350  52.950  42.990  1.00  0.00           H
ATOM   4433  CB  MET A 929      38.370  53.760  44.560  1.00  0.00           C
ATOM   4434  HB1 MET A 929      39.450  53.730  44.340  1.00  0.00           H
ATOM   4435  HB2 MET A 929      38.420  53.620  45.660  1.00  0.00           H
ATOM   4436  CG  MET A 929      37.630  55.190  44.340  1.00  0.00           C
ATOM   4437  HG1 MET A 929      38.030  55.710  45.240  1.00  0.00           H
ATOM   4438  HG2 MET A 929      36.530  55.140  44.470  1.00  0.00           H
ATOM   4439  SD  MET A 929      38.260  56.070  42.910  1.00  0.00           S
ATOM   4440  CE  MET A 929      37.600  57.710  43.310  1.00  0.00           C
ATOM   4441  HE1 MET A 929      38.210  58.460  42.740  1.00  0.00           H
ATOM   4442  HE2 MET A 929      37.820  57.840  44.380  1.00  0.00           H
ATOM   4443  HE3 MET A 929      36.540  57.960  43.080  1.00  0.00           H
ATOM   4444  C   MET A 929      38.760  51.400  43.500  1.00  0.00           C
ATOM   4445  O   MET A 929      39.120  51.200  42.310  1.00  0.00           O
ATOM   4446  N   ASP A 930      39.220  50.720  44.530  1.00  0.00           N
ATOM   4447  HN  ASP A 930      38.700  50.720  45.380  1.00  0.00           H
ATOM   4448  CA  ASP A 930      40.360  49.820  44.440  1.00  0.00           C
ATOM   4449  HA  ASP A 930      41.150  50.220  43.810  1.00  0.00           H
ATOM   4450  CB  ASP A 930      40.800  49.350  45.850  1.00  0.00           C
ATOM   4451  HB1 ASP A 930      41.070  48.270  45.820  1.00  0.00           H
ATOM   4452  HB2 ASP A 930      39.980  49.540  46.580  1.00  0.00           H
ATOM   4453  CG  ASP A 930      41.970  50.170  46.320  1.00  0.00           C
ATOM   4454  OD1 ASP A 930      42.900  50.410  45.560  1.00  0.00           O
ATOM   4455  OD2 ASP A 930      42.000  50.490  47.530  1.00  0.00           O
ATOM   4456  C   ASP A 930      39.850  48.570  43.660  1.00  0.00           C
ATOM   4457  O   ASP A 930      40.630  47.980  42.830  1.00  0.00           O
ATOM   4458  N   GLN A 931      38.560  48.110  43.790  1.00  0.00           N
ATOM   4459  HN  GLN A 931      37.950  48.620  44.410  1.00  0.00           H
ATOM   4460  CA  GLN A 931      37.870  47.210  42.890  1.00  0.00           C
ATOM   4461  HA  GLN A 931      38.390  46.270  42.790  1.00  0.00           H
ATOM   4462  CB  GLN A 931      36.550  46.830  43.470  1.00  0.00           C
ATOM   4463  HB1 GLN A 931      36.060  46.250  42.670  1.00  0.00           H
ATOM   4464  HB2 GLN A 931      35.860  47.680  43.690  1.00  0.00           H
ATOM   4465  CG  GLN A 931      36.570  45.990  44.810  1.00  0.00           C
ATOM   4466  HG1 GLN A 931      35.530  45.590  44.920  1.00  0.00           H
ATOM   4467  HG2 GLN A 931      36.850  46.550  45.730  1.00  0.00           H
ATOM   4468  CD  GLN A 931      37.510  44.770  44.680  1.00  0.00           C
ATOM   4469  OE1 GLN A 931      38.340  44.610  45.570  1.00  0.00           O
ATOM   4470  NE2 GLN A 931      37.420  43.930  43.620  1.00  0.00           N
ATOM   4471 HE21 GLN A 931      37.840  43.020  43.570  1.00  0.00           H
ATOM   4472 HE22 GLN A 931      36.790  44.140  42.880  1.00  0.00           H
ATOM   4473  C   GLN A 931      37.740  47.650  41.370  1.00  0.00           C
ATOM   4474  O   GLN A 931      38.090  46.890  40.460  1.00  0.00           O
ATOM   4475  N   GLN A 932      37.200  48.840  41.070  1.00  0.00           N
ATOM   4476  HN  GLN A 932      36.830  49.400  41.800  1.00  0.00           H
ATOM   4477  CA  GLN A 932      37.130  49.380  39.780  1.00  0.00           C
ATOM   4478  HA  GLN A 932      36.530  48.690  39.210  1.00  0.00           H
ATOM   4479  CB  GLN A 932      36.360  50.740  39.840  1.00  0.00           C
ATOM   4480  HB1 GLN A 932      36.470  51.390  38.940  1.00  0.00           H
ATOM   4481  HB2 GLN A 932      36.850  51.230  40.710  1.00  0.00           H
ATOM   4482  CG  GLN A 932      34.830  50.730  40.100  1.00  0.00           C
ATOM   4483  HG1 GLN A 932      34.330  51.730  40.050  1.00  0.00           H
ATOM   4484  HG2 GLN A 932      34.840  50.400  41.160  1.00  0.00           H
ATOM   4485  CD  GLN A 932      33.970  49.760  39.260  1.00  0.00           C
ATOM   4486  OE1 GLN A 932      33.260  48.920  39.850  1.00  0.00           O
ATOM   4487  NE2 GLN A 932      34.020  49.820  37.980  1.00  0.00           N
ATOM   4488 HE21 GLN A 932      34.570  50.480  37.470  1.00  0.00           H
ATOM   4489 HE22 GLN A 932      33.580  49.080  37.450  1.00  0.00           H
ATOM   4490  C   GLN A 932      38.460  49.610  39.040  1.00  0.00           C
ATOM   4491  O   GLN A 932      38.640  49.350  37.850  1.00  0.00           O
ATOM   4492  N   ILE A 933      39.450  50.190  39.710  1.00  0.00           N
ATOM   4493  HN  ILE A 933      39.250  50.290  40.680  1.00  0.00           H
ATOM   4494  CA  ILE A 933      40.770  50.470  39.140  1.00  0.00           C
ATOM   4495  HA  ILE A 933      40.590  50.900  38.160  1.00  0.00           H
ATOM   4496  CB  ILE A 933      41.550  51.560  39.980  1.00  0.00           C
ATOM   4497  HB  ILE A 933      41.740  51.160  41.010  1.00  0.00           H
ATOM   4498  CG2 ILE A 933      42.900  51.750  39.210  1.00  0.00           C
ATOM   4499 HG21 ILE A 933      43.380  52.640  39.660  1.00  0.00           H
ATOM   4500 HG22 ILE A 933      42.670  51.970  38.140  1.00  0.00           H
ATOM   4501 HG23 ILE A 933      43.600  50.880  39.190  1.00  0.00           H
ATOM   4502  CG1 ILE A 933      40.750  52.880  40.070  1.00  0.00           C
ATOM   4503 HG11 ILE A 933      39.680  52.590  40.090  1.00  0.00           H
ATOM   4504 HG12 ILE A 933      40.910  53.470  39.130  1.00  0.00           H
ATOM   4505  CD  ILE A 933      41.160  53.790  41.160  1.00  0.00           C
ATOM   4506  HD1 ILE A 933      41.260  53.140  42.060  1.00  0.00           H
ATOM   4507  HD2 ILE A 933      40.440  54.620  41.300  1.00  0.00           H
ATOM   4508  HD3 ILE A 933      42.150  54.250  40.980  1.00  0.00           H
ATOM   4509  C   ILE A 933      41.410  49.100  38.890  1.00  0.00           C
ATOM   4510  O   ILE A 933      41.890  48.780  37.840  1.00  0.00           O
ATOM   4511  N   THR A 934      41.270  48.070  39.790  1.00  0.00           N
ATOM   4512  HN  THR A 934      40.880  48.250  40.680  1.00  0.00           H
ATOM   4513  CA  THR A 934      41.850  46.710  39.630  1.00  0.00           C
ATOM   4514  HA  THR A 934      42.880  46.750  39.300  1.00  0.00           H
ATOM   4515  CB  THR A 934      41.920  45.820  40.850  1.00  0.00           C
ATOM   4516  HB  THR A 934      40.950  45.540  41.310  1.00  0.00           H
ATOM   4517  OG1 THR A 934      42.680  46.500  41.860  1.00  0.00           O
ATOM   4518  HG1 THR A 934      41.980  46.960  42.310  1.00  0.00           H
ATOM   4519  CG2 THR A 934      42.630  44.490  40.490  1.00  0.00           C
ATOM   4520 HG21 THR A 934      42.830  43.790  41.330  1.00  0.00           H
ATOM   4521 HG22 THR A 934      43.560  44.620  39.910  1.00  0.00           H
ATOM   4522 HG23 THR A 934      41.930  43.950  39.830  1.00  0.00           H
ATOM   4523  C   THR A 934      41.280  45.960  38.420  1.00  0.00           C
ATOM   4524  O   THR A 934      42.050  45.320  37.720  1.00  0.00           O
ATOM   4525  N   ALA A 935      39.950  46.000  38.210  1.00  0.00           N
ATOM   4526  HN  ALA A 935      39.290  46.430  38.810  1.00  0.00           H
ATOM   4527  CA  ALA A 935      39.330  45.490  37.010  1.00  0.00           C
ATOM   4528  HA  ALA A 935      39.330  44.410  37.070  1.00  0.00           H
ATOM   4529  CB  ALA A 935      37.850  45.840  37.050  1.00  0.00           C
ATOM   4530  HB1 ALA A 935      37.360  45.560  36.100  1.00  0.00           H
ATOM   4531  HB2 ALA A 935      37.640  46.930  37.100  1.00  0.00           H
ATOM   4532  HB3 ALA A 935      37.430  45.200  37.850  1.00  0.00           H
ATOM   4533  C   ALA A 935      39.880  46.090  35.690  1.00  0.00           C
ATOM   4534  O   ALA A 935      40.210  45.390  34.800  1.00  0.00           O
ATOM   4535  N   VAL A 936      40.110  47.410  35.500  1.00  0.00           N
ATOM   4536  HN  VAL A 936      39.730  48.060  36.140  1.00  0.00           H
ATOM   4537  CA  VAL A 936      40.790  48.050  34.410  1.00  0.00           C
ATOM   4538  HA  VAL A 936      40.200  47.690  33.590  1.00  0.00           H
ATOM   4539  CB  VAL A 936      40.670  49.580  34.540  1.00  0.00           C
ATOM   4540  HB  VAL A 936      40.940  49.900  35.570  1.00  0.00           H
ATOM   4541  CG1 VAL A 936      41.620  50.350  33.610  1.00  0.00           C
ATOM   4542 HG11 VAL A 936      41.380  51.430  33.490  1.00  0.00           H
ATOM   4543 HG12 VAL A 936      41.660  49.890  32.600  1.00  0.00           H
ATOM   4544 HG13 VAL A 936      42.680  50.360  33.970  1.00  0.00           H
ATOM   4545  CG2 VAL A 936      39.160  49.830  34.190  1.00  0.00           C
ATOM   4546 HG21 VAL A 936      38.510  49.360  34.960  1.00  0.00           H
ATOM   4547 HG22 VAL A 936      38.790  49.680  33.150  1.00  0.00           H
ATOM   4548 HG23 VAL A 936      38.980  50.900  34.420  1.00  0.00           H
ATOM   4549  C   VAL A 936      42.250  47.530  34.370  1.00  0.00           C
ATOM   4550  O   VAL A 936      42.690  47.140  33.270  1.00  0.00           O
ATOM   4551  N   ILE A 937      42.940  47.510  35.500  1.00  0.00           N
ATOM   4552  HN  ILE A 937      42.580  47.790  36.380  1.00  0.00           H
ATOM   4553  CA  ILE A 937      44.330  47.220  35.570  1.00  0.00           C
ATOM   4554  HA  ILE A 937      44.760  47.830  34.780  1.00  0.00           H
ATOM   4555  CB  ILE A 937      45.070  47.480  36.880  1.00  0.00           C
ATOM   4556  HB  ILE A 937      44.580  46.970  37.730  1.00  0.00           H
ATOM   4557  CG2 ILE A 937      46.570  47.020  36.750  1.00  0.00           C
ATOM   4558 HG21 ILE A 937      47.220  47.360  37.570  1.00  0.00           H
ATOM   4559 HG22 ILE A 937      46.980  47.420  35.790  1.00  0.00           H
ATOM   4560 HG23 ILE A 937      46.600  45.910  36.770  1.00  0.00           H
ATOM   4561  CG1 ILE A 937      45.060  49.030  37.260  1.00  0.00           C
ATOM   4562 HG11 ILE A 937      45.460  49.120  38.300  1.00  0.00           H
ATOM   4563 HG12 ILE A 937      44.010  49.360  37.280  1.00  0.00           H
ATOM   4564  CD  ILE A 937      45.860  49.870  36.240  1.00  0.00           C
ATOM   4565  HD1 ILE A 937      45.350  49.790  35.260  1.00  0.00           H
ATOM   4566  HD2 ILE A 937      46.900  49.510  36.240  1.00  0.00           H
ATOM   4567  HD3 ILE A 937      45.840  50.930  36.600  1.00  0.00           H
ATOM   4568  C   ILE A 937      44.590  45.880  35.040  1.00  0.00           C
ATOM   4569  O   ILE A 937      45.460  45.710  34.220  1.00  0.00           O
ATOM   4570  N   ILE A 938      43.770  44.840  35.400  1.00  0.00           N
ATOM   4571  HN  ILE A 938      43.110  45.050  36.110  1.00  0.00           H
ATOM   4572  CA  ILE A 938      43.860  43.460  34.810  1.00  0.00           C
ATOM   4573  HA  ILE A 938      44.860  43.100  34.990  1.00  0.00           H
ATOM   4574  CB  ILE A 938      42.990  42.400  35.550  1.00  0.00           C
ATOM   4575  HB  ILE A 938      43.270  41.430  35.070  1.00  0.00           H
ATOM   4576  CG2 ILE A 938      43.390  42.280  37.040  1.00  0.00           C
ATOM   4577 HG21 ILE A 938      43.050  41.360  37.550  1.00  0.00           H
ATOM   4578 HG22 ILE A 938      43.020  43.170  37.600  1.00  0.00           H
ATOM   4579 HG23 ILE A 938      44.500  42.300  37.070  1.00  0.00           H
ATOM   4580  CG1 ILE A 938      41.500  42.640  35.340  1.00  0.00           C
ATOM   4581 HG11 ILE A 938      41.300  43.170  34.390  1.00  0.00           H
ATOM   4582 HG12 ILE A 938      41.200  43.370  36.120  1.00  0.00           H
ATOM   4583  CD  ILE A 938      40.680  41.390  35.480  1.00  0.00           C
ATOM   4584  HD1 ILE A 938      41.050  40.530  34.870  1.00  0.00           H
ATOM   4585  HD2 ILE A 938      39.640  41.620  35.170  1.00  0.00           H
ATOM   4586  HD3 ILE A 938      40.680  41.040  36.540  1.00  0.00           H
ATOM   4587  C   ILE A 938      43.660  43.380  33.320  1.00  0.00           C
ATOM   4588  O   ILE A 938      43.930  42.340  32.670  1.00  0.00           O
ATOM   4589  N   ASN A 939      43.080  44.450  32.710  1.00  0.00           N
ATOM   4590  HN  ASN A 939      42.800  45.260  33.210  1.00  0.00           H
ATOM   4591  CA  ASN A 939      42.780  44.520  31.300  1.00  0.00           C
ATOM   4592  HA  ASN A 939      43.070  43.590  30.870  1.00  0.00           H
ATOM   4593  CB  ASN A 939      41.310  44.890  31.110  1.00  0.00           C
ATOM   4594  HB1 ASN A 939      41.050  45.190  30.070  1.00  0.00           H
ATOM   4595  HB2 ASN A 939      41.080  45.760  31.770  1.00  0.00           H
ATOM   4596  CG  ASN A 939      40.370  43.790  31.490  1.00  0.00           C
ATOM   4597  OD1 ASN A 939      40.310  42.690  30.890  1.00  0.00           O
ATOM   4598  ND2 ASN A 939      39.380  43.950  32.430  1.00  0.00           N
ATOM   4599 HD21 ASN A 939      39.290  44.710  33.070  1.00  0.00           H
ATOM   4600 HD22 ASN A 939      38.980  43.140  32.860  1.00  0.00           H
ATOM   4601  C   ASN A 939      43.630  45.560  30.660  1.00  0.00           C
ATOM   4602  O   ASN A 939      43.190  46.160  29.650  1.00  0.00           O
ATOM   4603  N   ARG A 940      44.860  45.830  31.150  1.00  0.00           N
ATOM   4604  HN  ARG A 940      45.140  45.460  32.020  1.00  0.00           H
ATOM   4605  CA  ARG A 940      45.840  46.590  30.430  1.00  0.00           C
ATOM   4606  HA  ARG A 940      45.540  47.630  30.400  1.00  0.00           H
ATOM   4607  CB  ARG A 940      47.190  46.560  31.220  1.00  0.00           C
ATOM   4608  HB1 ARG A 940      46.970  47.020  32.210  1.00  0.00           H
ATOM   4609  HB2 ARG A 940      47.920  47.160  30.640  1.00  0.00           H
ATOM   4610  CG  ARG A 940      47.640  45.060  31.570  1.00  0.00           C
ATOM   4611  HG1 ARG A 940      47.610  44.520  30.600  1.00  0.00           H
ATOM   4612  HG2 ARG A 940      46.830  44.650  32.210  1.00  0.00           H
ATOM   4613  CD  ARG A 940      48.960  44.770  32.330  1.00  0.00           C
ATOM   4614  HD1 ARG A 940      48.830  45.330  33.280  1.00  0.00           H
ATOM   4615  HD2 ARG A 940      49.840  45.110  31.740  1.00  0.00           H
ATOM   4616  NE  ARG A 940      48.970  43.290  32.550  1.00  0.00           N
ATOM   4617  HE  ARG A 940      48.270  42.710  32.170  1.00  0.00           H
ATOM   4618  CZ  ARG A 940      50.090  42.640  32.880  1.00  0.00           C
ATOM   4619  NH1 ARG A 940      49.980  41.340  33.000  1.00  0.00           N
ATOM   4620 HH11 ARG A 940      49.050  40.970  32.940  1.00  0.00           H
ATOM   4621 HH12 ARG A 940      50.780  40.780  33.210  1.00  0.00           H
ATOM   4622  NH2 ARG A 940      51.240  43.220  32.980  1.00  0.00           N
ATOM   4623 HH21 ARG A 940      51.440  44.190  32.830  1.00  0.00           H
ATOM   4624 HH22 ARG A 940      52.050  42.620  32.870  1.00  0.00           H
ATOM   4625  C   ARG A 940      46.180  46.190  28.970  1.00  0.00           C
ATOM   4626  O   ARG A 940      45.650  45.140  28.490  1.00  0.00           O
ATOM   4627  N   LYS A 941      46.990  46.990  28.290  1.00  0.00           N
ATOM   4628  HN  LYS A 941      47.030  47.920  28.650  1.00  0.00           H
ATOM   4629  CA  LYS A 941      47.280  46.830  26.910  1.00  0.00           C
ATOM   4630  HA  LYS A 941      46.380  46.870  26.300  1.00  0.00           H
ATOM   4631  CB  LYS A 941      48.160  47.890  26.270  1.00  0.00           C
ATOM   4632  HB1 LYS A 941      48.320  47.740  25.190  1.00  0.00           H
ATOM   4633  HB2 LYS A 941      49.120  47.920  26.820  1.00  0.00           H
ATOM   4634  CG  LYS A 941      47.590  49.350  26.240  1.00  0.00           C
ATOM   4635  HG1 LYS A 941      48.300  50.060  25.730  1.00  0.00           H
ATOM   4636  HG2 LYS A 941      47.440  49.670  27.290  1.00  0.00           H
ATOM   4637  CD  LYS A 941      46.130  49.390  25.600  1.00  0.00           C
ATOM   4638  HD1 LYS A 941      45.560  48.500  25.940  1.00  0.00           H
ATOM   4639  HD2 LYS A 941      46.160  49.440  24.490  1.00  0.00           H
ATOM   4640  CE  LYS A 941      45.300  50.550  26.200  1.00  0.00           C
ATOM   4641  HE1 LYS A 941      45.030  50.330  27.260  1.00  0.00           H
ATOM   4642  HE2 LYS A 941      44.360  50.670  25.620  1.00  0.00           H
ATOM   4643  NZ  LYS A 941      46.060  51.800  26.130  1.00  0.00           N
ATOM   4644  HZ1 LYS A 941      45.250  52.440  26.230  1.00  0.00           H
ATOM   4645  HZ2 LYS A 941      46.600  51.910  25.240  1.00  0.00           H
ATOM   4646  HZ3 LYS A 941      46.680  51.860  26.970  1.00  0.00           H
ATOM   4647  C   LYS A 941      47.890  45.390  26.650  1.00  0.00           C
ATOM   4648  O   LYS A 941      47.580  44.690  25.690  1.00  0.00           O
ATOM   4649  N   GLU A 942      48.880  44.930  27.350  1.00  0.00           N
ATOM   4650  HN  GLU A 942      49.150  45.460  28.150  1.00  0.00           H
ATOM   4651  CA  GLU A 942      49.690  43.710  27.120  1.00  0.00           C
ATOM   4652  HA  GLU A 942      49.690  43.430  26.080  1.00  0.00           H
ATOM   4653  CB  GLU A 942      51.170  43.990  27.450  1.00  0.00           C
ATOM   4654  HB1 GLU A 942      51.830  43.160  27.140  1.00  0.00           H
ATOM   4655  HB2 GLU A 942      51.200  44.080  28.550  1.00  0.00           H
ATOM   4656  CG  GLU A 942      51.720  45.280  26.840  1.00  0.00           C
ATOM   4657  HG1 GLU A 942      51.100  46.170  27.120  1.00  0.00           H
ATOM   4658  HG2 GLU A 942      51.740  45.160  25.750  1.00  0.00           H
ATOM   4659  CD  GLU A 942      53.090  45.520  27.410  1.00  0.00           C
ATOM   4660  OE1 GLU A 942      54.060  44.790  27.060  1.00  0.00           O
ATOM   4661  OE2 GLU A 942      53.300  46.460  28.220  1.00  0.00           O
ATOM   4662  C   GLU A 942      49.200  42.550  27.970  1.00  0.00           C
ATOM   4663  O   GLU A 942      48.500  42.720  28.970  1.00  0.00           O
ATOM   4664  N   HSD A 943      49.580  41.330  27.520  1.00  0.00           N
ATOM   4665  HN  HSD A 943      50.180  41.320  26.730  1.00  0.00           H
ATOM   4666  CA  HSD A 943      49.240  40.130  28.140  1.00  0.00           C
ATOM   4667  HA  HSD A 943      49.600  39.360  27.470  1.00  0.00           H
ATOM   4668  CB  HSD A 943      50.070  39.900  29.460  1.00  0.00           C
ATOM   4669  HB1 HSD A 943      49.810  38.960  29.970  1.00  0.00           H
ATOM   4670  HB2 HSD A 943      49.990  40.690  30.240  1.00  0.00           H
ATOM   4671  ND1 HSD A 943      52.100  39.460  27.950  1.00  0.00           N
ATOM   4672  HD1 HSD A 943      51.560  39.240  27.140  1.00  0.00           H
ATOM   4673  CG  HSD A 943      51.580  39.820  29.130  1.00  0.00           C
ATOM   4674  CE1 HSD A 943      53.420  39.810  27.950  1.00  0.00           C
ATOM   4675  HE1 HSD A 943      54.010  39.670  27.050  1.00  0.00           H
ATOM   4676  NE2 HSD A 943      53.850  40.230  29.170  1.00  0.00           N
ATOM   4677  CD2 HSD A 943      52.620  40.300  29.880  1.00  0.00           C
ATOM   4678  HD2 HSD A 943      52.590  40.490  30.960  1.00  0.00           H
ATOM   4679  C   HSD A 943      47.740  39.880  28.260  1.00  0.00           C
ATOM   4680  O   HSD A 943      47.230  39.940  29.390  1.00  0.00           O
ATOM   4681  N   LYS A 944      46.940  39.550  27.210  1.00  0.00           N
ATOM   4682  HN  LYS A 944      47.390  39.480  26.320  1.00  0.00           H
ATOM   4683  CA  LYS A 944      45.570  39.470  27.110  1.00  0.00           C
ATOM   4684  HA  LYS A 944      45.140  40.200  27.770  1.00  0.00           H
ATOM   4685  CB  LYS A 944      45.040  39.850  25.690  1.00  0.00           C
ATOM   4686  HB1 LYS A 944      43.950  39.690  25.560  1.00  0.00           H
ATOM   4687  HB2 LYS A 944      45.530  39.200  24.920  1.00  0.00           H
ATOM   4688  CG  LYS A 944      45.160  41.360  25.230  1.00  0.00           C
ATOM   4689  HG1 LYS A 944      44.640  41.470  24.250  1.00  0.00           H
ATOM   4690  HG2 LYS A 944      46.230  41.640  25.120  1.00  0.00           H
ATOM   4691  CD  LYS A 944      44.470  42.300  26.220  1.00  0.00           C
ATOM   4692  HD1 LYS A 944      45.160  42.340  27.100  1.00  0.00           H
ATOM   4693  HD2 LYS A 944      43.580  41.740  26.560  1.00  0.00           H
ATOM   4694  CE  LYS A 944      44.140  43.720  25.720  1.00  0.00           C
ATOM   4695  HE1 LYS A 944      43.310  43.550  25.010  1.00  0.00           H
ATOM   4696  HE2 LYS A 944      45.060  44.140  25.240  1.00  0.00           H
ATOM   4697  NZ  LYS A 944      43.710  44.690  26.720  1.00  0.00           N
ATOM   4698  HZ1 LYS A 944      44.410  44.890  27.460  1.00  0.00           H
ATOM   4699  HZ2 LYS A 944      42.860  44.280  27.180  1.00  0.00           H
ATOM   4700  HZ3 LYS A 944      43.340  45.540  26.250  1.00  0.00           H
ATOM   4701  C   LYS A 944      44.780  38.260  27.620  1.00  0.00           C
ATOM   4702  O   LYS A 944      45.040  37.110  27.230  1.00  0.00           O
ATOM   4703  N   LEU A 945      43.790  38.510  28.520  1.00  0.00           N
ATOM   4704  HN  LEU A 945      43.420  39.440  28.610  1.00  0.00           H
ATOM   4705  CA  LEU A 945      43.030  37.400  29.080  1.00  0.00           C
ATOM   4706  HA  LEU A 945      43.570  36.490  29.290  1.00  0.00           H
ATOM   4707  CB  LEU A 945      42.380  37.960  30.380  1.00  0.00           C
ATOM   4708  HB1 LEU A 945      41.680  37.170  30.740  1.00  0.00           H
ATOM   4709  HB2 LEU A 945      41.720  38.840  30.200  1.00  0.00           H
ATOM   4710  CG  LEU A 945      43.240  38.230  31.650  1.00  0.00           C
ATOM   4711  HG  LEU A 945      44.150  38.780  31.300  1.00  0.00           H
ATOM   4712  CD1 LEU A 945      42.500  39.070  32.690  1.00  0.00           C
ATOM   4713 HD11 LEU A 945      41.560  38.560  33.020  1.00  0.00           H
ATOM   4714 HD12 LEU A 945      42.210  40.100  32.420  1.00  0.00           H
ATOM   4715 HD13 LEU A 945      43.120  39.160  33.610  1.00  0.00           H
ATOM   4716  CD2 LEU A 945      43.980  37.030  32.160  1.00  0.00           C
ATOM   4717 HD21 LEU A 945      43.270  36.210  32.470  1.00  0.00           H
ATOM   4718 HD22 LEU A 945      44.610  37.400  32.980  1.00  0.00           H
ATOM   4719 HD23 LEU A 945      44.590  36.600  31.340  1.00  0.00           H
ATOM   4720  C   LEU A 945      41.920  37.140  27.980  1.00  0.00           C
ATOM   4721  O   LEU A 945      41.260  38.020  27.400  1.00  0.00           O
ATOM   4722  N   LYS A 946      41.700  35.790  27.690  1.00  0.00           N
ATOM   4723  HN  LYS A 946      42.150  35.000  28.120  1.00  0.00           H
ATOM   4724  CA  LYS A 946      40.930  35.150  26.570  1.00  0.00           C
ATOM   4725  HA  LYS A 946      40.330  35.910  26.100  1.00  0.00           H
ATOM   4726  CB  LYS A 946      41.940  34.360  25.630  1.00  0.00           C
ATOM   4727  HB1 LYS A 946      41.240  33.820  24.950  1.00  0.00           H
ATOM   4728  HB2 LYS A 946      42.440  33.630  26.290  1.00  0.00           H
ATOM   4729  CG  LYS A 946      42.840  35.170  24.700  1.00  0.00           C
ATOM   4730  HG1 LYS A 946      43.540  34.620  24.040  1.00  0.00           H
ATOM   4731  HG2 LYS A 946      43.630  35.640  25.330  1.00  0.00           H
ATOM   4732  CD  LYS A 946      42.220  36.340  23.860  1.00  0.00           C
ATOM   4733  HD1 LYS A 946      41.660  37.070  24.470  1.00  0.00           H
ATOM   4734  HD2 LYS A 946      41.430  35.920  23.190  1.00  0.00           H
ATOM   4735  CE  LYS A 946      43.300  37.140  23.120  1.00  0.00           C
ATOM   4736  HE1 LYS A 946      43.930  36.460  22.520  1.00  0.00           H
ATOM   4737  HE2 LYS A 946      44.080  37.570  23.780  1.00  0.00           H
ATOM   4738  NZ  LYS A 946      42.690  38.060  22.150  1.00  0.00           N
ATOM   4739  HZ1 LYS A 946      43.270  38.880  21.840  1.00  0.00           H
ATOM   4740  HZ2 LYS A 946      41.890  38.500  22.650  1.00  0.00           H
ATOM   4741  HZ3 LYS A 946      42.430  37.550  21.280  1.00  0.00           H
ATOM   4742  C   LYS A 946      39.820  34.220  26.960  1.00  0.00           C
ATOM   4743  O   LYS A 946      39.010  33.870  26.080  1.00  0.00           O
ATOM   4744  N   LYS A 947      39.790  33.730  28.200  1.00  0.00           N
ATOM   4745  HN  LYS A 947      40.610  33.750  28.770  1.00  0.00           H
ATOM   4746  CA  LYS A 947      38.570  32.940  28.720  1.00  0.00           C
ATOM   4747  HA  LYS A 947      38.070  32.310  28.010  1.00  0.00           H
ATOM   4748  CB  LYS A 947      39.190  31.970  29.750  1.00  0.00           C
ATOM   4749  HB1 LYS A 947      38.390  31.270  30.080  1.00  0.00           H
ATOM   4750  HB2 LYS A 947      39.580  32.480  30.660  1.00  0.00           H
ATOM   4751  CG  LYS A 947      40.220  30.970  29.190  1.00  0.00           C
ATOM   4752  HG1 LYS A 947      40.670  30.510  30.100  1.00  0.00           H
ATOM   4753  HG2 LYS A 947      41.030  31.540  28.680  1.00  0.00           H
ATOM   4754  CD  LYS A 947      39.680  29.760  28.350  1.00  0.00           C
ATOM   4755  HD1 LYS A 947      39.290  30.130  27.380  1.00  0.00           H
ATOM   4756  HD2 LYS A 947      38.770  29.300  28.820  1.00  0.00           H
ATOM   4757  CE  LYS A 947      40.720  28.590  28.270  1.00  0.00           C
ATOM   4758  HE1 LYS A 947      40.330  27.630  27.880  1.00  0.00           H
ATOM   4759  HE2 LYS A 947      41.040  28.310  29.290  1.00  0.00           H
ATOM   4760  NZ  LYS A 947      41.770  29.100  27.440  1.00  0.00           N
ATOM   4761  HZ1 LYS A 947      42.480  28.430  27.060  1.00  0.00           H
ATOM   4762  HZ2 LYS A 947      42.380  29.800  27.900  1.00  0.00           H
ATOM   4763  HZ3 LYS A 947      41.390  29.700  26.680  1.00  0.00           H
ATOM   4764  C   LYS A 947      37.480  33.840  29.370  1.00  0.00           C
ATOM   4765  O   LYS A 947      36.330  33.500  29.290  1.00  0.00           O
ATOM   4766  N   GLY A 948      37.880  35.030  29.880  1.00  0.00           N
ATOM   4767  HN  GLY A 948      38.820  35.360  29.850  1.00  0.00           H
ATOM   4768  CA  GLY A 948      37.040  36.110  30.440  1.00  0.00           C
ATOM   4769  HA1 GLY A 948      36.490  36.640  29.680  1.00  0.00           H
ATOM   4770  HA2 GLY A 948      37.750  36.660  31.030  1.00  0.00           H
ATOM   4771  C   GLY A 948      36.100  35.710  31.540  1.00  0.00           C
ATOM   4772  O   GLY A 948      36.090  34.600  32.100  1.00  0.00           O
ATOM   4773  N   ALA A 949      35.400  36.700  32.130  1.00  0.00           N
ATOM   4774  HN  ALA A 949      35.500  37.620  31.740  1.00  0.00           H
ATOM   4775  CA  ALA A 949      34.310  36.520  33.150  1.00  0.00           C
ATOM   4776  HA  ALA A 949      33.590  35.750  32.900  1.00  0.00           H
ATOM   4777  CB  ALA A 949      34.870  36.290  34.560  1.00  0.00           C
ATOM   4778  HB1 ALA A 949      35.740  36.940  34.720  1.00  0.00           H
ATOM   4779  HB2 ALA A 949      35.260  35.250  34.530  1.00  0.00           H
ATOM   4780  HB3 ALA A 949      34.110  36.340  35.380  1.00  0.00           H
ATOM   4781  C   ALA A 949      33.570  37.860  33.220  1.00  0.00           C
ATOM   4782  O   ALA A 949      33.970  38.860  32.660  1.00  0.00           O
ATOM   4783  N   GLY A 950      32.450  37.860  33.890  1.00  0.00           N
ATOM   4784  HN  GLY A 950      32.100  36.990  34.220  1.00  0.00           H
ATOM   4785  CA  GLY A 950      31.570  39.030  34.170  1.00  0.00           C
ATOM   4786  HA1 GLY A 950      30.560  38.760  34.470  1.00  0.00           H
ATOM   4787  HA2 GLY A 950      31.510  39.440  33.170  1.00  0.00           H
ATOM   4788  C   GLY A 950      32.200  40.090  35.060  1.00  0.00           C
ATOM   4789  O   GLY A 950      33.250  39.870  35.690  1.00  0.00           O
ATOM   4790  N   TYR A 951      31.580  41.250  35.110  1.00  0.00           N
ATOM   4791  HN  TYR A 951      30.800  41.460  34.520  1.00  0.00           H
ATOM   4792  CA  TYR A 951      32.150  42.420  35.790  1.00  0.00           C
ATOM   4793  HA  TYR A 951      32.980  42.140  36.430  1.00  0.00           H
ATOM   4794  CB  TYR A 951      32.720  43.520  34.760  1.00  0.00           C
ATOM   4795  HB1 TYR A 951      32.870  44.510  35.210  1.00  0.00           H
ATOM   4796  HB2 TYR A 951      31.950  43.500  33.960  1.00  0.00           H
ATOM   4797  CG  TYR A 951      34.090  43.100  34.220  1.00  0.00           C
ATOM   4798  CD1 TYR A 951      34.170  42.080  33.240  1.00  0.00           C
ATOM   4799  HD1 TYR A 951      33.250  41.640  32.910  1.00  0.00           H
ATOM   4800  CE1 TYR A 951      35.360  41.640  32.780  1.00  0.00           C
ATOM   4801  HE1 TYR A 951      35.340  40.900  32.000  1.00  0.00           H
ATOM   4802  CZ  TYR A 951      36.560  42.020  33.350  1.00  0.00           C
ATOM   4803  OH  TYR A 951      37.800  41.520  32.950  1.00  0.00           O
ATOM   4804  HH  TYR A 951      37.650  40.900  32.240  1.00  0.00           H
ATOM   4805  CD2 TYR A 951      35.260  43.510  34.820  1.00  0.00           C
ATOM   4806  HD2 TYR A 951      35.160  44.240  35.600  1.00  0.00           H
ATOM   4807  CE2 TYR A 951      36.510  42.970  34.410  1.00  0.00           C
ATOM   4808  HE2 TYR A 951      37.460  43.270  34.830  1.00  0.00           H
ATOM   4809  C   TYR A 951      31.210  43.010  36.850  1.00  0.00           C
ATOM   4810  O   TYR A 951      31.270  44.170  37.250  1.00  0.00           O
ATOM   4811  N   HSD A 952      30.310  42.330  37.480  1.00  0.00           N
ATOM   4812  HN  HSD A 952      29.870  41.510  37.130  1.00  0.00           H
ATOM   4813  CA  HSD A 952      29.580  42.890  38.680  1.00  0.00           C
ATOM   4814  HA  HSD A 952      29.780  43.940  38.780  1.00  0.00           H
ATOM   4815  CB  HSD A 952      28.010  42.810  38.540  1.00  0.00           C
ATOM   4816  HB1 HSD A 952      27.510  43.040  39.500  1.00  0.00           H
ATOM   4817  HB2 HSD A 952      27.810  41.800  38.140  1.00  0.00           H
ATOM   4818  ND1 HSD A 952      27.520  45.010  37.560  1.00  0.00           N
ATOM   4819  HD1 HSD A 952      28.230  45.440  38.110  1.00  0.00           H
ATOM   4820  CG  HSD A 952      27.360  43.660  37.560  1.00  0.00           C
ATOM   4821  CE1 HSD A 952      26.780  45.470  36.540  1.00  0.00           C
ATOM   4822  HE1 HSD A 952      26.870  46.510  36.230  1.00  0.00           H
ATOM   4823  NE2 HSD A 952      26.120  44.510  35.920  1.00  0.00           N
ATOM   4824  CD2 HSD A 952      26.540  43.340  36.590  1.00  0.00           C
ATOM   4825  HD2 HSD A 952      25.990  42.440  36.350  1.00  0.00           H
ATOM   4826  C   HSD A 952      29.840  42.080  39.950  1.00  0.00           C
ATOM   4827  O   HSD A 952      29.840  42.560  41.080  1.00  0.00           O
ATOM   4828  N   LEU A 953      30.360  40.810  39.810  1.00  0.00           N
ATOM   4829  HN  LEU A 953      30.680  40.570  38.890  1.00  0.00           H
ATOM   4830  CA  LEU A 953      30.260  39.890  40.880  1.00  0.00           C
ATOM   4831  HA  LEU A 953      29.370  40.060  41.470  1.00  0.00           H
ATOM   4832  CB  LEU A 953      30.410  38.450  40.240  1.00  0.00           C
ATOM   4833  HB1 LEU A 953      31.260  38.420  39.520  1.00  0.00           H
ATOM   4834  HB2 LEU A 953      29.530  38.390  39.570  1.00  0.00           H
ATOM   4835  CG  LEU A 953      30.440  37.260  41.270  1.00  0.00           C
ATOM   4836  HG  LEU A 953      31.280  37.390  41.990  1.00  0.00           H
ATOM   4837  CD1 LEU A 953      29.240  37.260  42.250  1.00  0.00           C
ATOM   4838 HD11 LEU A 953      29.270  38.230  42.800  1.00  0.00           H
ATOM   4839 HD12 LEU A 953      29.340  36.490  43.030  1.00  0.00           H
ATOM   4840 HD13 LEU A 953      28.300  37.040  41.690  1.00  0.00           H
ATOM   4841  CD2 LEU A 953      30.430  35.890  40.460  1.00  0.00           C
ATOM   4842 HD21 LEU A 953      30.520  35.030  41.150  1.00  0.00           H
ATOM   4843 HD22 LEU A 953      31.320  35.820  39.800  1.00  0.00           H
ATOM   4844 HD23 LEU A 953      29.420  35.930  40.000  1.00  0.00           H
ATOM   4845  C   LEU A 953      31.380  40.070  41.920  1.00  0.00           C
ATOM   4846  O   LEU A 953      31.170  39.890  43.170  1.00  0.00           O
ATOM   4847  N   ASP A 954      32.570  40.580  41.420  1.00  0.00           N
ATOM   4848  HN  ASP A 954      32.530  40.800  40.440  1.00  0.00           H
ATOM   4849  CA  ASP A 954      33.810  40.900  42.150  1.00  0.00           C
ATOM   4850  HA  ASP A 954      34.330  39.990  42.370  1.00  0.00           H
ATOM   4851  CB  ASP A 954      34.870  41.600  41.200  1.00  0.00           C
ATOM   4852  HB1 ASP A 954      35.060  40.870  40.390  1.00  0.00           H
ATOM   4853  HB2 ASP A 954      35.830  41.650  41.760  1.00  0.00           H
ATOM   4854  CG  ASP A 954      34.470  43.070  40.840  1.00  0.00           C
ATOM   4855  OD1 ASP A 954      35.140  44.020  41.220  1.00  0.00           O
ATOM   4856  OD2 ASP A 954      33.190  43.130  40.360  1.00  0.00           O
ATOM   4857  HD2 ASP A 954      32.960  43.990  40.010  1.00  0.00           H
ATOM   4858  C   ASP A 954      33.630  41.760  43.450  1.00  0.00           C
ATOM   4859  O   ASP A 954      34.170  41.470  44.510  1.00  0.00           O
ATOM   4860  N   LEU A 955      32.840  42.850  43.340  1.00  0.00           N
ATOM   4861  HN  LEU A 955      32.410  43.020  42.450  1.00  0.00           H
ATOM   4862  CA  LEU A 955      32.410  43.790  44.390  1.00  0.00           C
ATOM   4863  HA  LEU A 955      33.270  43.940  45.020  1.00  0.00           H
ATOM   4864  CB  LEU A 955      31.920  45.040  43.710  1.00  0.00           C
ATOM   4865  HB1 LEU A 955      31.070  44.680  43.100  1.00  0.00           H
ATOM   4866  HB2 LEU A 955      32.680  45.340  42.960  1.00  0.00           H
ATOM   4867  CG  LEU A 955      31.530  46.290  44.660  1.00  0.00           C
ATOM   4868  HG  LEU A 955      30.830  45.860  45.420  1.00  0.00           H
ATOM   4869  CD1 LEU A 955      32.680  46.880  45.390  1.00  0.00           C
ATOM   4870 HD11 LEU A 955      32.270  47.690  46.050  1.00  0.00           H
ATOM   4871 HD12 LEU A 955      33.450  47.310  44.700  1.00  0.00           H
ATOM   4872 HD13 LEU A 955      33.140  46.080  46.000  1.00  0.00           H
ATOM   4873  CD2 LEU A 955      30.810  47.370  43.890  1.00  0.00           C
ATOM   4874 HD21 LEU A 955      30.310  48.160  44.500  1.00  0.00           H
ATOM   4875 HD22 LEU A 955      30.010  46.890  43.290  1.00  0.00           H
ATOM   4876 HD23 LEU A 955      31.430  47.760  43.050  1.00  0.00           H
ATOM   4877  C   LEU A 955      31.370  43.150  45.340  1.00  0.00           C
ATOM   4878  O   LEU A 955      31.350  43.370  46.500  1.00  0.00           O
ATOM   4879  N   LEU A 956      30.400  42.290  44.830  1.00  0.00           N
ATOM   4880  HN  LEU A 956      30.360  42.020  43.860  1.00  0.00           H
ATOM   4881  CA  LEU A 956      29.350  41.700  45.660  1.00  0.00           C
ATOM   4882  HA  LEU A 956      28.830  42.450  46.240  1.00  0.00           H
ATOM   4883  CB  LEU A 956      28.270  41.060  44.800  1.00  0.00           C
ATOM   4884  HB1 LEU A 956      28.600  40.120  44.330  1.00  0.00           H
ATOM   4885  HB2 LEU A 956      27.960  41.680  43.930  1.00  0.00           H
ATOM   4886  CG  LEU A 956      26.990  40.700  45.530  1.00  0.00           C
ATOM   4887  HG  LEU A 956      27.230  39.890  46.260  1.00  0.00           H
ATOM   4888  CD1 LEU A 956      26.320  41.900  46.180  1.00  0.00           C
ATOM   4889 HD11 LEU A 956      26.120  42.700  45.440  1.00  0.00           H
ATOM   4890 HD12 LEU A 956      26.940  42.260  47.020  1.00  0.00           H
ATOM   4891 HD13 LEU A 956      25.310  41.650  46.580  1.00  0.00           H
ATOM   4892  CD2 LEU A 956      25.970  40.130  44.550  1.00  0.00           C
ATOM   4893 HD21 LEU A 956      25.030  40.090  45.150  1.00  0.00           H
ATOM   4894 HD22 LEU A 956      26.100  39.060  44.260  1.00  0.00           H
ATOM   4895 HD23 LEU A 956      25.610  40.780  43.740  1.00  0.00           H
ATOM   4896  C   LEU A 956      29.980  40.760  46.660  1.00  0.00           C
ATOM   4897  O   LEU A 956      29.980  41.040  47.850  1.00  0.00           O
ATOM   4898  N   MET A 957      30.880  39.900  46.090  1.00  0.00           N
ATOM   4899  HN  MET A 957      31.050  39.840  45.110  1.00  0.00           H
ATOM   4900  CA  MET A 957      31.820  39.090  46.920  1.00  0.00           C
ATOM   4901  HA  MET A 957      31.200  38.570  47.630  1.00  0.00           H
ATOM   4902  CB  MET A 957      32.530  38.110  46.050  1.00  0.00           C
ATOM   4903  HB1 MET A 957      33.230  37.490  46.640  1.00  0.00           H
ATOM   4904  HB2 MET A 957      33.170  38.590  45.280  1.00  0.00           H
ATOM   4905  CG  MET A 957      31.600  37.150  45.270  1.00  0.00           C
ATOM   4906  HG1 MET A 957      32.240  36.450  44.710  1.00  0.00           H
ATOM   4907  HG2 MET A 957      30.970  37.750  44.580  1.00  0.00           H
ATOM   4908  SD  MET A 957      30.640  36.130  46.510  1.00  0.00           S
ATOM   4909  CE  MET A 957      31.960  35.040  47.110  1.00  0.00           C
ATOM   4910  HE1 MET A 957      32.430  34.350  46.370  1.00  0.00           H
ATOM   4911  HE2 MET A 957      31.560  34.340  47.880  1.00  0.00           H
ATOM   4912  HE3 MET A 957      32.810  35.650  47.500  1.00  0.00           H
ATOM   4913  C   MET A 957      32.800  39.800  47.900  1.00  0.00           C
ATOM   4914  O   MET A 957      32.830  39.370  49.000  1.00  0.00           O
ATOM   4915  N   VAL A 958      33.530  40.900  47.490  1.00  0.00           N
ATOM   4916  HN  VAL A 958      33.400  41.130  46.530  1.00  0.00           H
ATOM   4917  CA  VAL A 958      34.340  41.730  48.420  1.00  0.00           C
ATOM   4918  HA  VAL A 958      35.120  41.150  48.890  1.00  0.00           H
ATOM   4919  CB  VAL A 958      35.060  42.790  47.620  1.00  0.00           C
ATOM   4920  HB  VAL A 958      34.360  43.310  46.940  1.00  0.00           H
ATOM   4921  CG1 VAL A 958      35.540  44.020  48.460  1.00  0.00           C
ATOM   4922 HG11 VAL A 958      36.160  44.660  47.780  1.00  0.00           H
ATOM   4923 HG12 VAL A 958      36.060  43.690  49.380  1.00  0.00           H
ATOM   4924 HG13 VAL A 958      34.640  44.610  48.740  1.00  0.00           H
ATOM   4925  CG2 VAL A 958      36.240  42.240  46.880  1.00  0.00           C
ATOM   4926 HG21 VAL A 958      35.930  41.340  46.300  1.00  0.00           H
ATOM   4927 HG22 VAL A 958      37.090  42.120  47.570  1.00  0.00           H
ATOM   4928 HG23 VAL A 958      36.530  43.030  46.150  1.00  0.00           H
ATOM   4929  C   VAL A 958      33.430  42.200  49.560  1.00  0.00           C
ATOM   4930  O   VAL A 958      33.780  42.020  50.730  1.00  0.00           O
ATOM   4931  N   GLY A 959      32.170  42.640  49.280  1.00  0.00           N
ATOM   4932  HN  GLY A 959      31.960  42.720  48.310  1.00  0.00           H
ATOM   4933  CA  GLY A 959      31.300  43.240  50.280  1.00  0.00           C
ATOM   4934  HA1 GLY A 959      30.530  43.770  49.740  1.00  0.00           H
ATOM   4935  HA2 GLY A 959      31.940  43.910  50.840  1.00  0.00           H
ATOM   4936  C   GLY A 959      30.620  42.290  51.270  1.00  0.00           C
ATOM   4937  O   GLY A 959      30.600  42.480  52.470  1.00  0.00           O
ATOM   4938  N   VAL A 960      30.150  41.120  50.820  1.00  0.00           N
ATOM   4939  HN  VAL A 960      30.170  40.860  49.860  1.00  0.00           H
ATOM   4940  CA  VAL A 960      29.580  40.100  51.720  1.00  0.00           C
ATOM   4941  HA  VAL A 960      28.810  40.510  52.340  1.00  0.00           H
ATOM   4942  CB  VAL A 960      29.090  38.920  50.860  1.00  0.00           C
ATOM   4943  HB  VAL A 960      29.830  38.680  50.060  1.00  0.00           H
ATOM   4944  CG1 VAL A 960      28.880  37.640  51.680  1.00  0.00           C
ATOM   4945 HG11 VAL A 960      28.110  37.790  52.470  1.00  0.00           H
ATOM   4946 HG12 VAL A 960      29.820  37.250  52.130  1.00  0.00           H
ATOM   4947 HG13 VAL A 960      28.550  36.840  50.970  1.00  0.00           H
ATOM   4948  CG2 VAL A 960      27.820  39.310  50.120  1.00  0.00           C
ATOM   4949 HG21 VAL A 960      27.410  38.430  49.590  1.00  0.00           H
ATOM   4950 HG22 VAL A 960      27.910  40.130  49.370  1.00  0.00           H
ATOM   4951 HG23 VAL A 960      27.080  39.680  50.870  1.00  0.00           H
ATOM   4952  C   VAL A 960      30.630  39.630  52.720  1.00  0.00           C
ATOM   4953  O   VAL A 960      30.370  39.660  53.920  1.00  0.00           O
ATOM   4954  N   MET A 961      31.800  39.360  52.160  1.00  0.00           N
ATOM   4955  HN  MET A 961      31.940  39.420  51.170  1.00  0.00           H
ATOM   4956  CA  MET A 961      32.960  39.000  52.860  1.00  0.00           C
ATOM   4957  HA  MET A 961      32.720  38.220  53.570  1.00  0.00           H
ATOM   4958  CB  MET A 961      33.980  38.240  51.890  1.00  0.00           C
ATOM   4959  HB1 MET A 961      34.890  38.000  52.470  1.00  0.00           H
ATOM   4960  HB2 MET A 961      34.140  39.040  51.130  1.00  0.00           H
ATOM   4961  CG  MET A 961      33.420  36.950  51.300  1.00  0.00           C
ATOM   4962  HG1 MET A 961      34.220  36.370  50.790  1.00  0.00           H
ATOM   4963  HG2 MET A 961      32.790  37.230  50.420  1.00  0.00           H
ATOM   4964  SD  MET A 961      32.510  35.730  52.330  1.00  0.00           S
ATOM   4965  CE  MET A 961      33.890  35.600  53.540  1.00  0.00           C
ATOM   4966  HE1 MET A 961      33.850  36.460  54.240  1.00  0.00           H
ATOM   4967  HE2 MET A 961      34.860  35.570  53.010  1.00  0.00           H
ATOM   4968  HE3 MET A 961      33.930  34.580  53.970  1.00  0.00           H
ATOM   4969  C   MET A 961      33.660  40.020  53.730  1.00  0.00           C
ATOM   4970  O   MET A 961      34.200  39.690  54.810  1.00  0.00           O
ATOM   4971  N   LEU A 962      33.540  41.330  53.420  1.00  0.00           N
ATOM   4972  HN  LEU A 962      33.130  41.470  52.530  1.00  0.00           H
ATOM   4973  CA  LEU A 962      33.890  42.500  54.200  1.00  0.00           C
ATOM   4974  HA  LEU A 962      34.830  42.230  54.650  1.00  0.00           H
ATOM   4975  CB  LEU A 962      33.820  43.830  53.400  1.00  0.00           C
ATOM   4976  HB1 LEU A 962      32.780  43.920  53.020  1.00  0.00           H
ATOM   4977  HB2 LEU A 962      34.400  43.610  52.480  1.00  0.00           H
ATOM   4978  CG  LEU A 962      34.190  45.130  54.120  1.00  0.00           C
ATOM   4979  HG  LEU A 962      34.980  44.920  54.870  1.00  0.00           H
ATOM   4980  CD1 LEU A 962      34.820  46.170  53.070  1.00  0.00           C
ATOM   4981 HD11 LEU A 962      35.280  46.900  53.780  1.00  0.00           H
ATOM   4982 HD12 LEU A 962      34.040  46.690  52.490  1.00  0.00           H
ATOM   4983 HD13 LEU A 962      35.590  45.650  52.450  1.00  0.00           H
ATOM   4984  CD2 LEU A 962      33.090  45.900  54.970  1.00  0.00           C
ATOM   4985 HD21 LEU A 962      32.900  45.200  55.810  1.00  0.00           H
ATOM   4986 HD22 LEU A 962      32.200  46.120  54.340  1.00  0.00           H
ATOM   4987 HD23 LEU A 962      33.610  46.780  55.400  1.00  0.00           H
ATOM   4988  C   LEU A 962      33.050  42.560  55.380  1.00  0.00           C
ATOM   4989  O   LEU A 962      33.460  42.840  56.520  1.00  0.00           O
ATOM   4990  N   GLY A 963      31.750  42.170  55.130  1.00  0.00           N
ATOM   4991  HN  GLY A 963      31.360  41.920  54.260  1.00  0.00           H
ATOM   4992  CA  GLY A 963      30.840  41.990  56.170  1.00  0.00           C
ATOM   4993  HA1 GLY A 963      29.980  41.640  55.620  1.00  0.00           H
ATOM   4994  HA2 GLY A 963      30.680  42.870  56.780  1.00  0.00           H
ATOM   4995  C   GLY A 963      31.190  40.950  57.170  1.00  0.00           C
ATOM   4996  O   GLY A 963      31.190  41.230  58.330  1.00  0.00           O
ATOM   4997  N   VAL A 964      31.650  39.810  56.730  1.00  0.00           N
ATOM   4998  HN  VAL A 964      31.480  39.590  55.780  1.00  0.00           H
ATOM   4999  CA  VAL A 964      32.260  38.770  57.570  1.00  0.00           C
ATOM   5000  HA  VAL A 964      31.600  38.580  58.400  1.00  0.00           H
ATOM   5001  CB  VAL A 964      32.530  37.480  56.750  1.00  0.00           C
ATOM   5002  HB  VAL A 964      33.310  37.640  55.960  1.00  0.00           H
ATOM   5003  CG1 VAL A 964      33.190  36.430  57.740  1.00  0.00           C
ATOM   5004 HG11 VAL A 964      34.230  36.700  58.030  1.00  0.00           H
ATOM   5005 HG12 VAL A 964      33.260  35.510  57.130  1.00  0.00           H
ATOM   5006 HG13 VAL A 964      32.540  36.140  58.600  1.00  0.00           H
ATOM   5007  CG2 VAL A 964      31.280  36.960  56.040  1.00  0.00           C
ATOM   5008 HG21 VAL A 964      31.700  36.160  55.410  1.00  0.00           H
ATOM   5009 HG22 VAL A 964      30.780  37.560  55.250  1.00  0.00           H
ATOM   5010 HG23 VAL A 964      30.490  36.600  56.720  1.00  0.00           H
ATOM   5011  C   VAL A 964      33.490  39.160  58.300  1.00  0.00           C
ATOM   5012  O   VAL A 964      33.640  39.050  59.490  1.00  0.00           O
ATOM   5013  N   CYS A 965      34.370  39.760  57.540  1.00  0.00           N
ATOM   5014  HN  CYS A 965      34.210  39.800  56.560  1.00  0.00           H
ATOM   5015  CA  CYS A 965      35.580  40.360  58.060  1.00  0.00           C
ATOM   5016  HA  CYS A 965      36.220  39.670  58.590  1.00  0.00           H
ATOM   5017  CB  CYS A 965      36.540  40.700  56.920  1.00  0.00           C
ATOM   5018  HB1 CYS A 965      37.260  41.360  57.430  1.00  0.00           H
ATOM   5019  HB2 CYS A 965      35.950  41.290  56.180  1.00  0.00           H
ATOM   5020  SG  CYS A 965      37.500  39.240  56.350  1.00  0.00           S
ATOM   5021  HG1 CYS A 965      36.510  38.620  55.710  1.00  0.00           H
ATOM   5022  C   CYS A 965      35.310  41.430  59.150  1.00  0.00           C
ATOM   5023  O   CYS A 965      35.940  41.420  60.240  1.00  0.00           O
ATOM   5024  N   SER A 966      34.310  42.300  58.920  1.00  0.00           N
ATOM   5025  HN  SER A 966      33.810  42.150  58.080  1.00  0.00           H
ATOM   5026  CA  SER A 966      33.950  43.270  60.010  1.00  0.00           C
ATOM   5027  HA  SER A 966      34.860  43.750  60.310  1.00  0.00           H
ATOM   5028  CB  SER A 966      32.910  44.270  59.430  1.00  0.00           C
ATOM   5029  HB1 SER A 966      32.630  44.980  60.220  1.00  0.00           H
ATOM   5030  HB2 SER A 966      32.020  43.680  59.140  1.00  0.00           H
ATOM   5031  OG  SER A 966      33.420  45.000  58.390  1.00  0.00           O
ATOM   5032  HG1 SER A 966      33.570  44.320  57.730  1.00  0.00           H
ATOM   5033  C   SER A 966      33.330  42.590  61.260  1.00  0.00           C
ATOM   5034  O   SER A 966      33.720  42.890  62.360  1.00  0.00           O
ATOM   5035  N   VAL A 967      32.400  41.620  61.030  1.00  0.00           N
ATOM   5036  HN  VAL A 967      32.180  41.360  60.090  1.00  0.00           H
ATOM   5037  CA  VAL A 967      31.720  40.800  62.040  1.00  0.00           C
ATOM   5038  HA  VAL A 967      31.130  41.490  62.630  1.00  0.00           H
ATOM   5039  CB  VAL A 967      30.730  39.790  61.430  1.00  0.00           C
ATOM   5040  HB  VAL A 967      31.190  39.420  60.490  1.00  0.00           H
ATOM   5041  CG1 VAL A 967      30.370  38.690  62.400  1.00  0.00           C
ATOM   5042 HG11 VAL A 967      29.550  38.140  61.900  1.00  0.00           H
ATOM   5043 HG12 VAL A 967      30.000  39.030  63.390  1.00  0.00           H
ATOM   5044 HG13 VAL A 967      31.250  38.010  62.470  1.00  0.00           H
ATOM   5045  CG2 VAL A 967      29.470  40.570  61.000  1.00  0.00           C
ATOM   5046 HG21 VAL A 967      28.830  39.810  60.500  1.00  0.00           H
ATOM   5047 HG22 VAL A 967      29.800  41.330  60.270  1.00  0.00           H
ATOM   5048 HG23 VAL A 967      28.960  41.100  61.830  1.00  0.00           H
ATOM   5049  C   VAL A 967      32.740  40.060  62.970  1.00  0.00           C
ATOM   5050  O   VAL A 967      32.690  40.150  64.200  1.00  0.00           O
ATOM   5051  N   MET A 968      33.770  39.340  62.430  1.00  0.00           N
ATOM   5052  HN  MET A 968      33.730  39.160  61.440  1.00  0.00           H
ATOM   5053  CA  MET A 968      34.830  38.660  63.150  1.00  0.00           C
ATOM   5054  HA  MET A 968      34.520  38.120  64.030  1.00  0.00           H
ATOM   5055  CB  MET A 968      35.450  37.680  62.080  1.00  0.00           C
ATOM   5056  HB1 MET A 968      36.260  37.060  62.520  1.00  0.00           H
ATOM   5057  HB2 MET A 968      35.850  38.210  61.190  1.00  0.00           H
ATOM   5058  CG  MET A 968      34.450  36.540  61.680  1.00  0.00           C
ATOM   5059  HG1 MET A 968      33.640  36.990  61.050  1.00  0.00           H
ATOM   5060  HG2 MET A 968      33.960  36.020  62.540  1.00  0.00           H
[truncated: 6,873,249 more chars]
