# Supplementary material for: CryoEM and computational modeling structural insights into the pH regulator NBCn1
Source: Nat Commun. 2025 Nov 11;16:9932. doi: 10.1038/s41467-025-64868-z (PMC12606367; doi:10.1038/s41467-025-64868-z)
Supplement: Supplementary file 7 — Supplementary Data 5 [file 41467_2025_64868_MOESM7_ESM.zip › 100ns_z_restr_MD_NBCn1_2NaCO3/hNBCn1_IF/z-restr_hNBCn1_IF_2NaCO3_first_step_42.pdb]

REMARK    GENERATED BY TRJCONV
TITLE     Title t= 4100.00000 step= 2050000
REMARK    THIS IS A SIMULATION BOX
CRYST1   93.243   93.243  102.861  90.00  90.00  90.00 P 1           1
MODEL        1
ATOM      1  N   LEU A 585      24.660  39.160  38.510  1.00  0.00           N
ATOM      2  HT1 LEU A 585      24.950  40.150  38.360  1.00  0.00           H
ATOM      3  HT2 LEU A 585      23.700  38.960  38.180  1.00  0.00           H
ATOM      4  HT3 LEU A 585      25.320  38.630  37.890  1.00  0.00           H
ATOM      5  CA  LEU A 585      24.770  38.810  39.940  1.00  0.00           C
ATOM      6  HA  LEU A 585      25.770  39.110  40.240  1.00  0.00           H
ATOM      7  CB  LEU A 585      23.810  39.640  40.890  1.00  0.00           C
ATOM      8  HB1 LEU A 585      23.680  39.280  41.930  1.00  0.00           H
ATOM      9  HB2 LEU A 585      22.760  39.590  40.530  1.00  0.00           H
ATOM     10  CG  LEU A 585      24.220  41.120  41.040  1.00  0.00           C
ATOM     11  HG  LEU A 585      25.330  41.160  41.070  1.00  0.00           H
ATOM     12  CD1 LEU A 585      23.470  41.920  40.000  1.00  0.00           C
ATOM     13 HD11 LEU A 585      22.380  41.700  40.180  1.00  0.00           H
ATOM     14 HD12 LEU A 585      23.870  41.650  39.020  1.00  0.00           H
ATOM     15 HD13 LEU A 585      23.500  43.030  40.110  1.00  0.00           H
ATOM     16  CD2 LEU A 585      23.840  41.530  42.520  1.00  0.00           C
ATOM     17 HD21 LEU A 585      22.750  41.360  42.680  1.00  0.00           H
ATOM     18 HD22 LEU A 585      23.840  42.630  42.640  1.00  0.00           H
ATOM     19 HD23 LEU A 585      24.530  41.080  43.260  1.00  0.00           H
ATOM     20  C   LEU A 585      24.830  37.290  40.190  1.00  0.00           C
ATOM     21  O   LEU A 585      25.810  36.600  39.940  1.00  0.00           O
ATOM     22  N   ILE A 586      23.680  36.680  40.630  1.00  0.00           N
ATOM     23  HN  ILE A 586      22.820  37.170  40.710  1.00  0.00           H
ATOM     24  CA  ILE A 586      23.580  35.270  41.030  1.00  0.00           C
ATOM     25  HA  ILE A 586      24.440  35.040  41.640  1.00  0.00           H
ATOM     26  CB  ILE A 586      22.340  34.980  41.930  1.00  0.00           C
ATOM     27  HB  ILE A 586      21.420  35.360  41.430  1.00  0.00           H
ATOM     28  CG2 ILE A 586      22.250  33.470  42.230  1.00  0.00           C
ATOM     29 HG21 ILE A 586      21.790  32.900  41.400  1.00  0.00           H
ATOM     30 HG22 ILE A 586      21.470  33.200  42.970  1.00  0.00           H
ATOM     31 HG23 ILE A 586      23.290  33.120  42.410  1.00  0.00           H
ATOM     32  CG1 ILE A 586      22.510  35.760  43.220  1.00  0.00           C
ATOM     33 HG11 ILE A 586      22.820  36.810  43.020  1.00  0.00           H
ATOM     34 HG12 ILE A 586      23.320  35.320  43.820  1.00  0.00           H
ATOM     35  CD  ILE A 586      21.180  35.740  44.030  1.00  0.00           C
ATOM     36  HD1 ILE A 586      20.740  34.770  44.360  1.00  0.00           H
ATOM     37  HD2 ILE A 586      20.420  36.350  43.500  1.00  0.00           H
ATOM     38  HD3 ILE A 586      21.500  36.290  44.940  1.00  0.00           H
ATOM     39  C   ILE A 586      23.550  34.490  39.690  1.00  0.00           C
ATOM     40  O   ILE A 586      24.050  33.400  39.540  1.00  0.00           O
ATOM     41  N   LEU A 587      23.210  35.170  38.580  1.00  0.00           N
ATOM     42  HN  LEU A 587      22.760  36.060  38.600  1.00  0.00           H
ATOM     43  CA  LEU A 587      23.260  34.610  37.230  1.00  0.00           C
ATOM     44  HA  LEU A 587      22.670  33.700  37.200  1.00  0.00           H
ATOM     45  CB  LEU A 587      22.700  35.660  36.140  1.00  0.00           C
ATOM     46  HB1 LEU A 587      23.230  36.640  36.120  1.00  0.00           H
ATOM     47  HB2 LEU A 587      21.670  35.730  36.550  1.00  0.00           H
ATOM     48  CG  LEU A 587      22.650  35.130  34.690  1.00  0.00           C
ATOM     49  HG  LEU A 587      23.660  34.820  34.330  1.00  0.00           H
ATOM     50  CD1 LEU A 587      21.760  33.910  34.520  1.00  0.00           C
ATOM     51 HD11 LEU A 587      20.790  34.100  35.020  1.00  0.00           H
ATOM     52 HD12 LEU A 587      22.210  33.020  35.020  1.00  0.00           H
ATOM     53 HD13 LEU A 587      21.530  33.660  33.460  1.00  0.00           H
ATOM     54  CD2 LEU A 587      22.190  36.270  33.710  1.00  0.00           C
ATOM     55 HD21 LEU A 587      21.110  36.440  33.890  1.00  0.00           H
ATOM     56 HD22 LEU A 587      22.480  36.030  32.660  1.00  0.00           H
ATOM     57 HD23 LEU A 587      22.730  37.220  33.890  1.00  0.00           H
ATOM     58  C   LEU A 587      24.670  34.160  36.760  1.00  0.00           C
ATOM     59  O   LEU A 587      24.820  33.070  36.210  1.00  0.00           O
ATOM     60  N   ASP A 588      25.740  34.920  37.030  1.00  0.00           N
ATOM     61  HN  ASP A 588      25.620  35.870  37.280  1.00  0.00           H
ATOM     62  CA  ASP A 588      27.120  34.640  36.740  1.00  0.00           C
ATOM     63  HA  ASP A 588      27.230  34.490  35.680  1.00  0.00           H
ATOM     64  CB  ASP A 588      27.890  35.820  37.390  1.00  0.00           C
ATOM     65  HB1 ASP A 588      28.960  35.680  37.120  1.00  0.00           H
ATOM     66  HB2 ASP A 588      27.760  35.750  38.490  1.00  0.00           H
ATOM     67  CG  ASP A 588      27.370  37.140  36.840  1.00  0.00           C
ATOM     68  OD1 ASP A 588      26.300  37.640  37.170  1.00  0.00           O
ATOM     69  OD2 ASP A 588      28.170  37.780  36.040  1.00  0.00           O
ATOM     70  C   ASP A 588      27.560  33.300  37.410  1.00  0.00           C
ATOM     71  O   ASP A 588      28.390  32.580  36.850  1.00  0.00           O
ATOM     72  N   ILE A 589      27.140  33.050  38.620  1.00  0.00           N
ATOM     73  HN  ILE A 589      26.520  33.680  39.070  1.00  0.00           H
ATOM     74  CA  ILE A 589      27.370  31.840  39.400  1.00  0.00           C
ATOM     75  HA  ILE A 589      28.410  31.600  39.340  1.00  0.00           H
ATOM     76  CB  ILE A 589      26.950  31.870  40.870  1.00  0.00           C
ATOM     77  HB  ILE A 589      25.860  32.050  40.850  1.00  0.00           H
ATOM     78  CG2 ILE A 589      27.200  30.590  41.660  1.00  0.00           C
ATOM     79 HG21 ILE A 589      28.270  30.410  41.880  1.00  0.00           H
ATOM     80 HG22 ILE A 589      26.850  29.710  41.090  1.00  0.00           H
ATOM     81 HG23 ILE A 589      26.690  30.560  42.640  1.00  0.00           H
ATOM     82  CG1 ILE A 589      27.630  33.030  41.570  1.00  0.00           C
ATOM     83 HG11 ILE A 589      27.760  33.840  40.820  1.00  0.00           H
ATOM     84 HG12 ILE A 589      28.620  32.650  41.910  1.00  0.00           H
ATOM     85  CD  ILE A 589      26.840  33.560  42.820  1.00  0.00           C
ATOM     86  HD1 ILE A 589      25.900  33.980  42.400  1.00  0.00           H
ATOM     87  HD2 ILE A 589      27.260  34.420  43.360  1.00  0.00           H
ATOM     88  HD3 ILE A 589      26.560  32.730  43.510  1.00  0.00           H
ATOM     89  C   ILE A 589      26.670  30.630  38.740  1.00  0.00           C
ATOM     90  O   ILE A 589      27.260  29.570  38.520  1.00  0.00           O
ATOM     91  N   LYS A 590      25.490  30.910  38.250  1.00  0.00           N
ATOM     92  HN  LYS A 590      25.110  31.820  38.420  1.00  0.00           H
ATOM     93  CA  LYS A 590      24.630  30.050  37.500  1.00  0.00           C
ATOM     94  HA  LYS A 590      24.600  29.140  38.080  1.00  0.00           H
ATOM     95  CB  LYS A 590      23.230  30.550  37.420  1.00  0.00           C
ATOM     96  HB1 LYS A 590      22.670  30.000  36.630  1.00  0.00           H
ATOM     97  HB2 LYS A 590      23.080  31.600  37.090  1.00  0.00           H
ATOM     98  CG  LYS A 590      22.410  30.380  38.760  1.00  0.00           C
ATOM     99  HG1 LYS A 590      22.770  30.930  39.660  1.00  0.00           H
ATOM    100  HG2 LYS A 590      22.560  29.340  39.110  1.00  0.00           H
ATOM    101  CD  LYS A 590      20.920  30.670  38.510  1.00  0.00           C
ATOM    102  HD1 LYS A 590      20.310  30.630  39.450  1.00  0.00           H
ATOM    103  HD2 LYS A 590      20.550  29.820  37.900  1.00  0.00           H
ATOM    104  CE  LYS A 590      20.580  31.940  37.730  1.00  0.00           C
ATOM    105  HE1 LYS A 590      21.180  31.970  36.800  1.00  0.00           H
ATOM    106  HE2 LYS A 590      20.710  32.870  38.320  1.00  0.00           H
ATOM    107  NZ  LYS A 590      19.210  31.970  37.170  1.00  0.00           N
ATOM    108  HZ1 LYS A 590      18.520  31.520  37.810  1.00  0.00           H
ATOM    109  HZ2 LYS A 590      19.140  31.330  36.340  1.00  0.00           H
ATOM    110  HZ3 LYS A 590      18.800  32.890  36.940  1.00  0.00           H
ATOM    111  C   LYS A 590      25.200  29.560  36.220  1.00  0.00           C
ATOM    112  O   LYS A 590      25.140  28.350  36.000  1.00  0.00           O
ATOM    113  N   ARG A 591      25.830  30.500  35.460  1.00  0.00           N
ATOM    114  HN  ARG A 591      25.880  31.430  35.850  1.00  0.00           H
ATOM    115  CA  ARG A 591      26.310  30.200  34.080  1.00  0.00           C
ATOM    116  HA  ARG A 591      25.600  29.430  33.810  1.00  0.00           H
ATOM    117  CB  ARG A 591      25.970  31.420  33.120  1.00  0.00           C
ATOM    118  HB1 ARG A 591      26.280  31.220  32.080  1.00  0.00           H
ATOM    119  HB2 ARG A 591      26.680  32.120  33.600  1.00  0.00           H
ATOM    120  CG  ARG A 591      24.530  31.810  32.990  1.00  0.00           C
ATOM    121  HG1 ARG A 591      24.590  32.800  32.500  1.00  0.00           H
ATOM    122  HG2 ARG A 591      24.040  31.940  33.980  1.00  0.00           H
ATOM    123  CD  ARG A 591      23.690  30.940  32.040  1.00  0.00           C
ATOM    124  HD1 ARG A 591      24.450  30.670  31.270  1.00  0.00           H
ATOM    125  HD2 ARG A 591      22.790  31.390  31.570  1.00  0.00           H
ATOM    126  NE  ARG A 591      23.310  29.690  32.750  1.00  0.00           N
ATOM    127  HE  ARG A 591      22.690  29.680  33.530  1.00  0.00           H
ATOM    128  CZ  ARG A 591      23.730  28.440  32.510  1.00  0.00           C
ATOM    129  NH1 ARG A 591      24.570  28.090  31.580  1.00  0.00           N
ATOM    130 HH11 ARG A 591      24.940  28.760  30.950  1.00  0.00           H
ATOM    131 HH12 ARG A 591      24.820  27.110  31.510  1.00  0.00           H
ATOM    132  NH2 ARG A 591      23.110  27.550  33.280  1.00  0.00           N
ATOM    133 HH21 ARG A 591      23.410  26.600  33.320  1.00  0.00           H
ATOM    134 HH22 ARG A 591      22.510  27.950  33.970  1.00  0.00           H
ATOM    135  C   ARG A 591      27.640  29.540  33.910  1.00  0.00           C
ATOM    136  O   ARG A 591      28.060  29.000  32.860  1.00  0.00           O
ATOM    137  N   LYS A 592      28.360  29.540  35.000  1.00  0.00           N
ATOM    138  HN  LYS A 592      27.990  30.000  35.800  1.00  0.00           H
ATOM    139  CA  LYS A 592      29.670  28.970  35.180  1.00  0.00           C
ATOM    140  HA  LYS A 592      29.990  28.600  34.220  1.00  0.00           H
ATOM    141  CB  LYS A 592      30.700  30.090  35.640  1.00  0.00           C
ATOM    142  HB1 LYS A 592      31.640  29.600  35.960  1.00  0.00           H
ATOM    143  HB2 LYS A 592      30.330  30.790  36.420  1.00  0.00           H
ATOM    144  CG  LYS A 592      31.180  31.070  34.500  1.00  0.00           C
ATOM    145  HG1 LYS A 592      32.070  31.610  34.900  1.00  0.00           H
ATOM    146  HG2 LYS A 592      30.310  31.740  34.420  1.00  0.00           H
ATOM    147  CD  LYS A 592      31.680  30.440  33.180  1.00  0.00           C
ATOM    148  HD1 LYS A 592      30.820  30.230  32.500  1.00  0.00           H
ATOM    149  HD2 LYS A 592      32.140  29.450  33.350  1.00  0.00           H
ATOM    150  CE  LYS A 592      32.780  31.250  32.470  1.00  0.00           C
ATOM    151  HE1 LYS A 592      33.190  30.720  31.590  1.00  0.00           H
ATOM    152  HE2 LYS A 592      33.610  31.490  33.170  1.00  0.00           H
ATOM    153  NZ  LYS A 592      32.330  32.560  31.900  1.00  0.00           N
ATOM    154  HZ1 LYS A 592      31.880  33.120  32.650  1.00  0.00           H
ATOM    155  HZ2 LYS A 592      31.680  32.460  31.090  1.00  0.00           H
ATOM    156  HZ3 LYS A 592      33.080  33.080  31.410  1.00  0.00           H
ATOM    157  C   LYS A 592      29.670  27.760  36.090  1.00  0.00           C
ATOM    158  O   LYS A 592      30.690  27.090  36.260  1.00  0.00           O
ATOM    159  N   ALA A 593      28.520  27.350  36.620  1.00  0.00           N
ATOM    160  HN  ALA A 593      27.620  27.740  36.380  1.00  0.00           H
ATOM    161  CA  ALA A 593      28.360  26.130  37.390  1.00  0.00           C
ATOM    162  HA  ALA A 593      28.930  26.340  38.290  1.00  0.00           H
ATOM    163  CB  ALA A 593      26.850  26.070  37.870  1.00  0.00           C
ATOM    164  HB1 ALA A 593      26.130  25.830  37.060  1.00  0.00           H
ATOM    165  HB2 ALA A 593      26.650  27.010  38.410  1.00  0.00           H
ATOM    166  HB3 ALA A 593      26.780  25.240  38.610  1.00  0.00           H
ATOM    167  C   ALA A 593      28.890  24.770  36.890  1.00  0.00           C
ATOM    168  O   ALA A 593      29.560  24.090  37.690  1.00  0.00           O
ATOM    169  N   PRO A 594      28.650  24.230  35.680  1.00  0.00           N
ATOM    170  CD  PRO A 594      27.930  24.910  34.600  1.00  0.00           C
ATOM    171  HD1 PRO A 594      28.360  25.900  34.330  1.00  0.00           H
ATOM    172  HD2 PRO A 594      26.870  25.170  34.800  1.00  0.00           H
ATOM    173  CA  PRO A 594      29.120  22.870  35.270  1.00  0.00           C
ATOM    174  HA  PRO A 594      28.980  22.110  36.020  1.00  0.00           H
ATOM    175  CB  PRO A 594      28.120  22.530  34.140  1.00  0.00           C
ATOM    176  HB1 PRO A 594      27.140  22.180  34.510  1.00  0.00           H
ATOM    177  HB2 PRO A 594      28.390  21.770  33.380  1.00  0.00           H
ATOM    178  CG  PRO A 594      28.010  23.920  33.420  1.00  0.00           C
ATOM    179  HG1 PRO A 594      28.880  24.220  32.790  1.00  0.00           H
ATOM    180  HG2 PRO A 594      27.060  24.040  32.860  1.00  0.00           H
ATOM    181  C   PRO A 594      30.590  22.830  34.900  1.00  0.00           C
ATOM    182  O   PRO A 594      30.970  21.910  34.290  1.00  0.00           O
ATOM    183  N   PHE A 595      31.370  23.910  35.160  1.00  0.00           N
ATOM    184  HN  PHE A 595      30.990  24.640  35.730  1.00  0.00           H
ATOM    185  CA  PHE A 595      32.740  24.070  34.820  1.00  0.00           C
ATOM    186  HA  PHE A 595      32.990  23.200  34.230  1.00  0.00           H
ATOM    187  CB  PHE A 595      33.010  25.340  33.960  1.00  0.00           C
ATOM    188  HB1 PHE A 595      34.110  25.470  33.870  1.00  0.00           H
ATOM    189  HB2 PHE A 595      32.730  26.270  34.480  1.00  0.00           H
ATOM    190  CG  PHE A 595      32.460  25.230  32.660  1.00  0.00           C
ATOM    191  CD1 PHE A 595      31.290  25.910  32.280  1.00  0.00           C
ATOM    192  HD1 PHE A 595      30.760  26.470  33.050  1.00  0.00           H
ATOM    193  CE1 PHE A 595      30.720  25.820  30.980  1.00  0.00           C
ATOM    194  HE1 PHE A 595      29.830  26.390  30.770  1.00  0.00           H
ATOM    195  CZ  PHE A 595      31.550  25.210  29.990  1.00  0.00           C
ATOM    196  HZ  PHE A 595      31.180  25.130  28.980  1.00  0.00           H
ATOM    197  CD2 PHE A 595      33.130  24.470  31.700  1.00  0.00           C
ATOM    198  HD2 PHE A 595      34.020  23.980  32.040  1.00  0.00           H
ATOM    199  CE2 PHE A 595      32.700  24.510  30.400  1.00  0.00           C
ATOM    200  HE2 PHE A 595      33.410  24.090  29.690  1.00  0.00           H
ATOM    201  C   PHE A 595      33.710  24.020  36.130  1.00  0.00           C
ATOM    202  O   PHE A 595      34.870  24.460  36.200  1.00  0.00           O
ATOM    203  N   PHE A 596      33.120  23.410  37.200  1.00  0.00           N
ATOM    204  HN  PHE A 596      32.140  23.220  37.100  1.00  0.00           H
ATOM    205  CA  PHE A 596      33.790  23.220  38.450  1.00  0.00           C
ATOM    206  HA  PHE A 596      34.310  24.070  38.870  1.00  0.00           H
ATOM    207  CB  PHE A 596      32.820  22.780  39.540  1.00  0.00           C
ATOM    208  HB1 PHE A 596      32.440  21.760  39.370  1.00  0.00           H
ATOM    209  HB2 PHE A 596      31.920  23.440  39.470  1.00  0.00           H
ATOM    210  CG  PHE A 596      33.350  22.880  40.930  1.00  0.00           C
ATOM    211  CD1 PHE A 596      33.180  21.810  41.860  1.00  0.00           C
ATOM    212  HD1 PHE A 596      32.730  20.900  41.490  1.00  0.00           H
ATOM    213  CE1 PHE A 596      33.530  21.970  43.160  1.00  0.00           C
ATOM    214  HE1 PHE A 596      33.420  21.170  43.880  1.00  0.00           H
ATOM    215  CZ  PHE A 596      34.170  23.160  43.660  1.00  0.00           C
ATOM    216  HZ  PHE A 596      34.430  23.260  44.710  1.00  0.00           H
ATOM    217  CD2 PHE A 596      33.880  24.060  41.450  1.00  0.00           C
ATOM    218  HD2 PHE A 596      33.970  24.870  40.750  1.00  0.00           H
ATOM    219  CE2 PHE A 596      34.320  24.210  42.740  1.00  0.00           C
ATOM    220  HE2 PHE A 596      34.590  25.240  42.950  1.00  0.00           H
ATOM    221  C   PHE A 596      35.090  22.360  38.400  1.00  0.00           C
ATOM    222  O   PHE A 596      36.260  22.730  38.610  1.00  0.00           O
ATOM    223  N   LEU A 597      34.720  21.120  37.950  1.00  0.00           N
ATOM    224  HN  LEU A 597      33.780  20.820  37.840  1.00  0.00           H
ATOM    225  CA  LEU A 597      35.610  19.990  37.800  1.00  0.00           C
ATOM    226  HA  LEU A 597      36.280  19.900  38.640  1.00  0.00           H
ATOM    227  CB  LEU A 597      34.880  18.650  37.580  1.00  0.00           C
ATOM    228  HB1 LEU A 597      35.500  17.900  37.050  1.00  0.00           H
ATOM    229  HB2 LEU A 597      34.050  18.910  36.880  1.00  0.00           H
ATOM    230  CG  LEU A 597      34.280  17.940  38.800  1.00  0.00           C
ATOM    231  HG  LEU A 597      35.190  17.560  39.320  1.00  0.00           H
ATOM    232  CD1 LEU A 597      33.440  18.690  39.860  1.00  0.00           C
ATOM    233 HD11 LEU A 597      32.660  19.300  39.360  1.00  0.00           H
ATOM    234 HD12 LEU A 597      34.000  19.360  40.540  1.00  0.00           H
ATOM    235 HD13 LEU A 597      32.860  18.010  40.520  1.00  0.00           H
ATOM    236  CD2 LEU A 597      33.500  16.700  38.360  1.00  0.00           C
ATOM    237 HD21 LEU A 597      34.190  16.200  37.630  1.00  0.00           H
ATOM    238 HD22 LEU A 597      32.540  16.950  37.860  1.00  0.00           H
ATOM    239 HD23 LEU A 597      33.230  16.070  39.220  1.00  0.00           H
ATOM    240  C   LEU A 597      36.500  20.260  36.590  1.00  0.00           C
ATOM    241  O   LEU A 597      37.540  19.710  36.540  1.00  0.00           O
ATOM    242  N   SER A 598      36.150  21.160  35.690  1.00  0.00           N
ATOM    243  HN  SER A 598      35.190  21.430  35.670  1.00  0.00           H
ATOM    244  CA  SER A 598      36.960  21.590  34.580  1.00  0.00           C
ATOM    245  HA  SER A 598      37.420  20.770  34.050  1.00  0.00           H
ATOM    246  CB  SER A 598      36.130  22.560  33.710  1.00  0.00           C
ATOM    247  HB1 SER A 598      35.900  23.450  34.320  1.00  0.00           H
ATOM    248  HB2 SER A 598      35.180  22.020  33.570  1.00  0.00           H
ATOM    249  OG  SER A 598      36.620  23.050  32.470  1.00  0.00           O
ATOM    250  HG1 SER A 598      36.790  22.290  31.910  1.00  0.00           H
ATOM    251  C   SER A 598      38.290  22.310  35.090  1.00  0.00           C
ATOM    252  O   SER A 598      39.300  22.270  34.440  1.00  0.00           O
ATOM    253  N   ASP A 599      38.240  22.900  36.340  1.00  0.00           N
ATOM    254  HN  ASP A 599      37.370  22.950  36.800  1.00  0.00           H
ATOM    255  CA  ASP A 599      39.380  23.520  36.960  1.00  0.00           C
ATOM    256  HA  ASP A 599      39.990  23.950  36.190  1.00  0.00           H
ATOM    257  CB  ASP A 599      38.960  24.630  38.040  1.00  0.00           C
ATOM    258  HB1 ASP A 599      39.830  24.780  38.720  1.00  0.00           H
ATOM    259  HB2 ASP A 599      38.050  24.420  38.640  1.00  0.00           H
ATOM    260  CG  ASP A 599      38.630  26.040  37.450  1.00  0.00           C
ATOM    261  OD1 ASP A 599      38.680  26.170  36.230  1.00  0.00           O
ATOM    262  OD2 ASP A 599      38.230  26.910  38.220  1.00  0.00           O
ATOM    263  C   ASP A 599      40.240  22.410  37.650  1.00  0.00           C
ATOM    264  O   ASP A 599      41.400  22.610  37.710  1.00  0.00           O
ATOM    265  N   PHE A 600      39.680  21.280  38.040  1.00  0.00           N
ATOM    266  HN  PHE A 600      38.700  21.180  37.860  1.00  0.00           H
ATOM    267  CA  PHE A 600      40.380  20.140  38.780  1.00  0.00           C
ATOM    268  HA  PHE A 600      40.920  20.460  39.660  1.00  0.00           H
ATOM    269  CB  PHE A 600      39.480  18.960  39.210  1.00  0.00           C
ATOM    270  HB1 PHE A 600      40.190  18.180  39.550  1.00  0.00           H
ATOM    271  HB2 PHE A 600      38.890  18.520  38.380  1.00  0.00           H
ATOM    272  CG  PHE A 600      38.510  19.260  40.360  1.00  0.00           C
ATOM    273  CD1 PHE A 600      38.430  20.510  41.070  1.00  0.00           C
ATOM    274  HD1 PHE A 600      39.160  21.290  40.910  1.00  0.00           H
ATOM    275  CE1 PHE A 600      37.340  20.790  41.850  1.00  0.00           C
ATOM    276  HE1 PHE A 600      37.290  21.840  42.140  1.00  0.00           H
ATOM    277  CZ  PHE A 600      36.490  19.810  42.250  1.00  0.00           C
ATOM    278  HZ  PHE A 600      35.740  20.030  42.990  1.00  0.00           H
ATOM    279  CD2 PHE A 600      37.500  18.320  40.660  1.00  0.00           C
ATOM    280  HD2 PHE A 600      37.510  17.400  40.100  1.00  0.00           H
ATOM    281  CE2 PHE A 600      36.520  18.610  41.640  1.00  0.00           C
ATOM    282  HE2 PHE A 600      35.790  17.830  41.820  1.00  0.00           H
ATOM    283  C   PHE A 600      41.500  19.530  37.990  1.00  0.00           C
ATOM    284  O   PHE A 600      42.640  19.320  38.520  1.00  0.00           O
ATOM    285  N   LYS A 601      41.320  19.260  36.750  1.00  0.00           N
ATOM    286  HN  LYS A 601      40.410  19.200  36.340  1.00  0.00           H
ATOM    287  CA  LYS A 601      42.400  18.750  35.800  1.00  0.00           C
ATOM    288  HA  LYS A 601      43.020  18.110  36.430  1.00  0.00           H
ATOM    289  CB  LYS A 601      41.920  18.050  34.560  1.00  0.00           C
ATOM    290  HB1 LYS A 601      41.770  17.010  34.940  1.00  0.00           H
ATOM    291  HB2 LYS A 601      42.690  17.890  33.780  1.00  0.00           H
ATOM    292  CG  LYS A 601      40.620  18.560  33.940  1.00  0.00           C
ATOM    293  HG1 LYS A 601      39.840  18.740  34.710  1.00  0.00           H
ATOM    294  HG2 LYS A 601      40.210  17.750  33.290  1.00  0.00           H
ATOM    295  CD  LYS A 601      40.790  19.830  33.060  1.00  0.00           C
ATOM    296  HD1 LYS A 601      41.240  20.570  33.760  1.00  0.00           H
ATOM    297  HD2 LYS A 601      39.840  20.140  32.590  1.00  0.00           H
ATOM    298  CE  LYS A 601      41.780  19.550  31.940  1.00  0.00           C
ATOM    299  HE1 LYS A 601      41.400  18.700  31.330  1.00  0.00           H
ATOM    300  HE2 LYS A 601      42.790  19.330  32.340  1.00  0.00           H
ATOM    301  NZ  LYS A 601      41.880  20.740  31.050  1.00  0.00           N
ATOM    302  HZ1 LYS A 601      42.380  21.440  31.630  1.00  0.00           H
ATOM    303  HZ2 LYS A 601      40.980  20.970  30.590  1.00  0.00           H
ATOM    304  HZ3 LYS A 601      42.470  20.460  30.230  1.00  0.00           H
ATOM    305  C   LYS A 601      43.400  19.840  35.430  1.00  0.00           C
ATOM    306  O   LYS A 601      44.580  19.580  35.070  1.00  0.00           O
ATOM    307  N   ASP A 602      42.990  21.190  35.400  1.00  0.00           N
ATOM    308  HN  ASP A 602      42.180  21.500  35.890  1.00  0.00           H
ATOM    309  CA  ASP A 602      43.830  22.320  35.010  1.00  0.00           C
ATOM    310  HA  ASP A 602      44.490  21.940  34.230  1.00  0.00           H
ATOM    311  CB  ASP A 602      43.050  23.540  34.590  1.00  0.00           C
ATOM    312  HB1 ASP A 602      43.670  24.460  34.510  1.00  0.00           H
ATOM    313  HB2 ASP A 602      42.210  23.830  35.250  1.00  0.00           H
ATOM    314  CG  ASP A 602      42.520  23.380  33.160  1.00  0.00           C
ATOM    315  OD1 ASP A 602      43.010  22.630  32.320  1.00  0.00           O
ATOM    316  OD2 ASP A 602      41.560  24.150  32.840  1.00  0.00           O
ATOM    317  C   ASP A 602      44.820  22.620  36.120  1.00  0.00           C
ATOM    318  O   ASP A 602      45.970  23.050  35.860  1.00  0.00           O
ATOM    319  N   ALA A 603      44.430  22.400  37.400  1.00  0.00           N
ATOM    320  HN  ALA A 603      43.540  22.010  37.620  1.00  0.00           H
ATOM    321  CA  ALA A 603      45.490  22.600  38.400  1.00  0.00           C
ATOM    322  HA  ALA A 603      45.940  23.550  38.160  1.00  0.00           H
ATOM    323  CB  ALA A 603      44.740  22.740  39.750  1.00  0.00           C
ATOM    324  HB1 ALA A 603      43.830  23.350  39.530  1.00  0.00           H
ATOM    325  HB2 ALA A 603      45.350  23.250  40.530  1.00  0.00           H
ATOM    326  HB3 ALA A 603      44.310  21.770  40.080  1.00  0.00           H
ATOM    327  C   ALA A 603      46.650  21.570  38.660  1.00  0.00           C
ATOM    328  O   ALA A 603      47.710  21.850  39.240  1.00  0.00           O
ATOM    329  N   LEU A 604      46.500  20.270  38.160  1.00  0.00           N
ATOM    330  HN  LEU A 604      45.770  20.040  37.510  1.00  0.00           H
ATOM    331  CA  LEU A 604      47.630  19.260  38.340  1.00  0.00           C
ATOM    332  HA  LEU A 604      48.220  19.490  39.210  1.00  0.00           H
ATOM    333  CB  LEU A 604      47.090  17.820  38.520  1.00  0.00           C
ATOM    334  HB1 LEU A 604      47.900  17.060  38.630  1.00  0.00           H
ATOM    335  HB2 LEU A 604      46.500  17.580  37.600  1.00  0.00           H
ATOM    336  CG  LEU A 604      46.050  17.550  39.640  1.00  0.00           C
ATOM    337  HG  LEU A 604      45.180  18.200  39.390  1.00  0.00           H
ATOM    338  CD1 LEU A 604      45.670  16.040  39.600  1.00  0.00           C
ATOM    339 HD11 LEU A 604      46.460  15.330  39.950  1.00  0.00           H
ATOM    340 HD12 LEU A 604      45.390  15.860  38.540  1.00  0.00           H
ATOM    341 HD13 LEU A 604      44.860  15.770  40.300  1.00  0.00           H
ATOM    342  CD2 LEU A 604      46.740  17.890  40.950  1.00  0.00           C
ATOM    343 HD21 LEU A 604      46.160  17.690  41.880  1.00  0.00           H
ATOM    344 HD22 LEU A 604      47.040  18.950  40.940  1.00  0.00           H
ATOM    345 HD23 LEU A 604      47.670  17.300  41.120  1.00  0.00           H
ATOM    346  C   LEU A 604      48.660  19.290  37.240  1.00  0.00           C
ATOM    347  O   LEU A 604      48.820  18.370  36.440  1.00  0.00           O
ATOM    348  N   SER A 605      49.400  20.370  37.210  1.00  0.00           N
ATOM    349  HN  SER A 605      49.200  21.070  37.900  1.00  0.00           H
ATOM    350  CA  SER A 605      50.390  20.690  36.290  1.00  0.00           C
ATOM    351  HA  SER A 605      50.730  19.850  35.710  1.00  0.00           H
ATOM    352  CB  SER A 605      49.950  21.890  35.390  1.00  0.00           C
ATOM    353  HB1 SER A 605      49.400  22.640  35.980  1.00  0.00           H
ATOM    354  HB2 SER A 605      49.060  21.500  34.850  1.00  0.00           H
ATOM    355  OG  SER A 605      50.870  22.520  34.550  1.00  0.00           O
ATOM    356  HG1 SER A 605      51.060  21.820  33.930  1.00  0.00           H
ATOM    357  C   SER A 605      51.540  21.180  37.160  1.00  0.00           C
ATOM    358  O   SER A 605      51.260  21.850  38.180  1.00  0.00           O
ATOM    359  N   LEU A 606      52.810  20.940  36.740  1.00  0.00           N
ATOM    360  HN  LEU A 606      52.990  20.370  35.940  1.00  0.00           H
ATOM    361  CA  LEU A 606      53.990  21.460  37.460  1.00  0.00           C
ATOM    362  HA  LEU A 606      53.920  21.060  38.470  1.00  0.00           H
ATOM    363  CB  LEU A 606      55.130  20.670  36.700  1.00  0.00           C
ATOM    364  HB1 LEU A 606      55.140  21.120  35.690  1.00  0.00           H
ATOM    365  HB2 LEU A 606      54.840  19.600  36.690  1.00  0.00           H
ATOM    366  CG  LEU A 606      56.500  20.920  37.240  1.00  0.00           C
ATOM    367  HG  LEU A 606      56.740  22.000  37.110  1.00  0.00           H
ATOM    368  CD1 LEU A 606      56.690  20.560  38.740  1.00  0.00           C
ATOM    369 HD11 LEU A 606      56.190  21.300  39.410  1.00  0.00           H
ATOM    370 HD12 LEU A 606      57.760  20.700  39.020  1.00  0.00           H
ATOM    371 HD13 LEU A 606      56.480  19.500  38.980  1.00  0.00           H
ATOM    372  CD2 LEU A 606      57.560  20.060  36.510  1.00  0.00           C
ATOM    373 HD21 LEU A 606      57.160  19.020  36.440  1.00  0.00           H
ATOM    374 HD22 LEU A 606      58.540  19.930  37.010  1.00  0.00           H
ATOM    375 HD23 LEU A 606      57.770  20.340  35.460  1.00  0.00           H
ATOM    376  C   LEU A 606      54.200  22.970  37.540  1.00  0.00           C
ATOM    377  O   LEU A 606      54.510  23.540  38.550  1.00  0.00           O
ATOM    378  N   GLN A 607      53.820  23.700  36.510  1.00  0.00           N
ATOM    379  HN  GLN A 607      53.570  23.270  35.640  1.00  0.00           H
ATOM    380  CA  GLN A 607      53.970  25.160  36.480  1.00  0.00           C
ATOM    381  HA  GLN A 607      54.940  25.360  36.890  1.00  0.00           H
ATOM    382  CB  GLN A 607      53.910  25.710  35.020  1.00  0.00           C
ATOM    383  HB1 GLN A 607      53.060  25.280  34.460  1.00  0.00           H
ATOM    384  HB2 GLN A 607      54.750  25.230  34.480  1.00  0.00           H
ATOM    385  CG  GLN A 607      53.900  27.220  34.910  1.00  0.00           C
ATOM    386  HG1 GLN A 607      54.960  27.480  35.140  1.00  0.00           H
ATOM    387  HG2 GLN A 607      53.280  27.800  35.630  1.00  0.00           H
ATOM    388  CD  GLN A 607      53.500  27.720  33.540  1.00  0.00           C
ATOM    389  OE1 GLN A 607      53.190  26.930  32.630  1.00  0.00           O
ATOM    390  NE2 GLN A 607      53.640  29.080  33.370  1.00  0.00           N
ATOM    391 HE21 GLN A 607      53.390  29.490  32.500  1.00  0.00           H
ATOM    392 HE22 GLN A 607      53.990  29.690  34.080  1.00  0.00           H
ATOM    393  C   GLN A 607      52.920  25.850  37.330  1.00  0.00           C
ATOM    394  O   GLN A 607      53.120  26.820  37.960  1.00  0.00           O
ATOM    395  N   CYS A 608      51.640  25.310  37.340  1.00  0.00           N
ATOM    396  HN  CYS A 608      51.410  24.760  36.530  1.00  0.00           H
ATOM    397  CA  CYS A 608      50.630  25.650  38.330  1.00  0.00           C
ATOM    398  HA  CYS A 608      50.570  26.730  38.280  1.00  0.00           H
ATOM    399  CB  CYS A 608      49.250  24.930  38.080  1.00  0.00           C
ATOM    400  HB1 CYS A 608      48.560  25.010  38.940  1.00  0.00           H
ATOM    401  HB2 CYS A 608      49.410  23.840  37.960  1.00  0.00           H
ATOM    402  SG  CYS A 608      48.430  25.440  36.530  1.00  0.00           S
ATOM    403  HG1 CYS A 608      47.790  24.290  36.390  1.00  0.00           H
ATOM    404  C   CYS A 608      51.010  25.330  39.780  1.00  0.00           C
ATOM    405  O   CYS A 608      50.930  26.120  40.700  1.00  0.00           O
ATOM    406  N   LEU A 609      51.460  24.050  40.050  1.00  0.00           N
ATOM    407  HN  LEU A 609      51.480  23.360  39.340  1.00  0.00           H
ATOM    408  CA  LEU A 609      51.990  23.570  41.350  1.00  0.00           C
ATOM    409  HA  LEU A 609      51.270  23.790  42.130  1.00  0.00           H
ATOM    410  CB  LEU A 609      52.310  22.010  41.340  1.00  0.00           C
ATOM    411  HB1 LEU A 609      52.610  21.710  42.360  1.00  0.00           H
ATOM    412  HB2 LEU A 609      53.090  21.860  40.560  1.00  0.00           H
ATOM    413  CG  LEU A 609      51.030  21.110  41.190  1.00  0.00           C
ATOM    414  HG  LEU A 609      50.480  21.280  40.240  1.00  0.00           H
ATOM    415  CD1 LEU A 609      51.540  19.650  41.210  1.00  0.00           C
ATOM    416 HD11 LEU A 609      52.180  19.400  42.090  1.00  0.00           H
ATOM    417 HD12 LEU A 609      52.010  19.470  40.220  1.00  0.00           H
ATOM    418 HD13 LEU A 609      50.660  18.990  41.320  1.00  0.00           H
ATOM    419  CD2 LEU A 609      49.940  21.310  42.220  1.00  0.00           C
ATOM    420 HD21 LEU A 609      50.310  21.170  43.260  1.00  0.00           H
ATOM    421 HD22 LEU A 609      49.220  20.460  42.100  1.00  0.00           H
ATOM    422 HD23 LEU A 609      49.320  22.210  42.060  1.00  0.00           H
ATOM    423  C   LEU A 609      53.140  24.430  41.840  1.00  0.00           C
ATOM    424  O   LEU A 609      53.220  24.740  43.030  1.00  0.00           O
ATOM    425  N   ALA A 610      54.000  24.810  40.900  1.00  0.00           N
ATOM    426  HN  ALA A 610      54.070  24.330  40.040  1.00  0.00           H
ATOM    427  CA  ALA A 610      55.040  25.770  41.190  1.00  0.00           C
ATOM    428  HA  ALA A 610      55.590  25.530  42.080  1.00  0.00           H
ATOM    429  CB  ALA A 610      55.940  25.710  39.970  1.00  0.00           C
ATOM    430  HB1 ALA A 610      55.350  25.970  39.070  1.00  0.00           H
ATOM    431  HB2 ALA A 610      56.470  24.780  39.700  1.00  0.00           H
ATOM    432  HB3 ALA A 610      56.650  26.570  40.000  1.00  0.00           H
ATOM    433  C   ALA A 610      54.420  27.210  41.460  1.00  0.00           C
ATOM    434  O   ALA A 610      54.840  27.870  42.360  1.00  0.00           O
ATOM    435  N   SER A 611      53.420  27.700  40.740  1.00  0.00           N
ATOM    436  HN  SER A 611      53.240  27.320  39.840  1.00  0.00           H
ATOM    437  CA  SER A 611      52.760  28.990  41.030  1.00  0.00           C
ATOM    438  HA  SER A 611      53.480  29.790  40.990  1.00  0.00           H
ATOM    439  CB  SER A 611      51.620  29.340  40.030  1.00  0.00           C
ATOM    440  HB1 SER A 611      51.150  30.310  40.320  1.00  0.00           H
ATOM    441  HB2 SER A 611      50.850  28.540  40.110  1.00  0.00           H
ATOM    442  OG  SER A 611      52.260  29.450  38.750  1.00  0.00           O
ATOM    443  HG1 SER A 611      52.540  28.540  38.600  1.00  0.00           H
ATOM    444  C   SER A 611      52.190  28.970  42.470  1.00  0.00           C
ATOM    445  O   SER A 611      52.390  29.970  43.130  1.00  0.00           O
ATOM    446  N   ILE A 612      51.560  27.900  43.060  1.00  0.00           N
ATOM    447  HN  ILE A 612      51.360  27.200  42.360  1.00  0.00           H
ATOM    448  CA  ILE A 612      51.080  27.860  44.420  1.00  0.00           C
ATOM    449  HA  ILE A 612      50.370  28.630  44.690  1.00  0.00           H
ATOM    450  CB  ILE A 612      50.370  26.500  44.660  1.00  0.00           C
ATOM    451  HB  ILE A 612      51.070  25.680  44.400  1.00  0.00           H
ATOM    452  CG2 ILE A 612      50.080  26.270  46.240  1.00  0.00           C
ATOM    453 HG21 ILE A 612      49.320  25.530  46.520  1.00  0.00           H
ATOM    454 HG22 ILE A 612      49.970  27.300  46.640  1.00  0.00           H
ATOM    455 HG23 ILE A 612      50.970  25.930  46.830  1.00  0.00           H
ATOM    456  CG1 ILE A 612      49.100  26.530  43.780  1.00  0.00           C
ATOM    457 HG11 ILE A 612      49.360  26.650  42.700  1.00  0.00           H
ATOM    458 HG12 ILE A 612      48.340  27.270  44.090  1.00  0.00           H
ATOM    459  CD  ILE A 612      48.390  25.170  43.850  1.00  0.00           C
ATOM    460  HD1 ILE A 612      49.110  24.370  44.110  1.00  0.00           H
ATOM    461  HD2 ILE A 612      47.780  24.960  42.940  1.00  0.00           H
ATOM    462  HD3 ILE A 612      47.620  25.170  44.640  1.00  0.00           H
ATOM    463  C   ILE A 612      52.140  28.200  45.430  1.00  0.00           C
ATOM    464  O   ILE A 612      51.980  29.120  46.280  1.00  0.00           O
ATOM    465  N   LEU A 613      53.350  27.560  45.300  1.00  0.00           N
ATOM    466  HN  LEU A 613      53.410  26.940  44.520  1.00  0.00           H
ATOM    467  CA  LEU A 613      54.370  27.570  46.350  1.00  0.00           C
ATOM    468  HA  LEU A 613      53.990  27.630  47.360  1.00  0.00           H
ATOM    469  CB  LEU A 613      55.340  26.340  46.480  1.00  0.00           C
ATOM    470  HB1 LEU A 613      55.950  26.460  47.400  1.00  0.00           H
ATOM    471  HB2 LEU A 613      56.040  26.260  45.620  1.00  0.00           H
ATOM    472  CG  LEU A 613      54.560  25.070  46.780  1.00  0.00           C
ATOM    473  HG  LEU A 613      53.950  24.830  45.880  1.00  0.00           H
ATOM    474  CD1 LEU A 613      55.290  23.730  46.850  1.00  0.00           C
ATOM    475 HD11 LEU A 613      56.020  23.800  47.690  1.00  0.00           H
ATOM    476 HD12 LEU A 613      55.780  23.350  45.930  1.00  0.00           H
ATOM    477 HD13 LEU A 613      54.540  22.970  47.140  1.00  0.00           H
ATOM    478  CD2 LEU A 613      53.650  25.160  48.040  1.00  0.00           C
ATOM    479 HD21 LEU A 613      53.000  26.060  47.910  1.00  0.00           H
ATOM    480 HD22 LEU A 613      54.200  25.280  49.010  1.00  0.00           H
ATOM    481 HD23 LEU A 613      52.910  24.330  48.060  1.00  0.00           H
ATOM    482  C   LEU A 613      55.160  28.770  46.120  1.00  0.00           C
ATOM    483  O   LEU A 613      55.670  29.390  47.100  1.00  0.00           O
ATOM    484  N   PHE A 614      55.330  29.270  44.880  1.00  0.00           N
ATOM    485  HN  PHE A 614      55.020  28.730  44.110  1.00  0.00           H
ATOM    486  CA  PHE A 614      55.960  30.600  44.640  1.00  0.00           C
ATOM    487  HA  PHE A 614      56.840  30.610  45.270  1.00  0.00           H
ATOM    488  CB  PHE A 614      56.450  30.490  43.210  1.00  0.00           C
ATOM    489  HB1 PHE A 614      55.590  30.330  42.520  1.00  0.00           H
ATOM    490  HB2 PHE A 614      57.140  29.620  43.140  1.00  0.00           H
ATOM    491  CG  PHE A 614      57.370  31.730  42.770  1.00  0.00           C
ATOM    492  CD1 PHE A 614      58.590  32.050  43.400  1.00  0.00           C
ATOM    493  HD1 PHE A 614      58.890  31.440  44.240  1.00  0.00           H
ATOM    494  CE1 PHE A 614      59.500  32.950  42.900  1.00  0.00           C
ATOM    495  HE1 PHE A 614      60.440  33.250  43.320  1.00  0.00           H
ATOM    496  CZ  PHE A 614      59.090  33.730  41.790  1.00  0.00           C
ATOM    497  HZ  PHE A 614      59.830  34.400  41.400  1.00  0.00           H
ATOM    498  CD2 PHE A 614      56.930  32.680  41.740  1.00  0.00           C
ATOM    499  HD2 PHE A 614      55.970  32.720  41.270  1.00  0.00           H
ATOM    500  CE2 PHE A 614      57.850  33.620  41.320  1.00  0.00           C
ATOM    501  HE2 PHE A 614      57.590  34.220  40.460  1.00  0.00           H
ATOM    502  C   PHE A 614      55.180  31.820  44.950  1.00  0.00           C
ATOM    503  O   PHE A 614      55.780  32.700  45.560  1.00  0.00           O
ATOM    504  N   LEU A 615      53.860  31.830  44.710  1.00  0.00           N
ATOM    505  HN  LEU A 615      53.500  31.000  44.290  1.00  0.00           H
ATOM    506  CA  LEU A 615      52.970  33.020  44.960  1.00  0.00           C
ATOM    507  HA  LEU A 615      53.560  33.910  44.890  1.00  0.00           H
ATOM    508  CB  LEU A 615      51.830  33.060  43.820  1.00  0.00           C
ATOM    509  HB1 LEU A 615      51.190  33.940  44.050  1.00  0.00           H
ATOM    510  HB2 LEU A 615      51.190  32.160  43.890  1.00  0.00           H
ATOM    511  CG  LEU A 615      52.160  33.140  42.290  1.00  0.00           C
ATOM    512  HG  LEU A 615      52.890  32.320  42.090  1.00  0.00           H
ATOM    513  CD1 LEU A 615      50.970  32.900  41.410  1.00  0.00           C
ATOM    514 HD11 LEU A 615      50.070  33.550  41.510  1.00  0.00           H
ATOM    515 HD12 LEU A 615      50.600  31.870  41.640  1.00  0.00           H
ATOM    516 HD13 LEU A 615      51.330  32.740  40.360  1.00  0.00           H
ATOM    517  CD2 LEU A 615      52.660  34.530  42.060  1.00  0.00           C
ATOM    518 HD21 LEU A 615      53.620  34.750  42.590  1.00  0.00           H
ATOM    519 HD22 LEU A 615      51.940  35.210  42.560  1.00  0.00           H
ATOM    520 HD23 LEU A 615      52.740  34.760  40.970  1.00  0.00           H
ATOM    521  C   LEU A 615      52.460  33.080  46.390  1.00  0.00           C
ATOM    522  O   LEU A 615      52.000  34.140  46.830  1.00  0.00           O
ATOM    523  N   TYR A 616      52.600  32.010  47.190  1.00  0.00           N
ATOM    524  HN  TYR A 616      53.000  31.160  46.850  1.00  0.00           H
ATOM    525  CA  TYR A 616      52.460  32.010  48.690  1.00  0.00           C
ATOM    526  HA  TYR A 616      51.520  32.480  48.920  1.00  0.00           H
ATOM    527  CB  TYR A 616      52.410  30.580  49.240  1.00  0.00           C
ATOM    528  HB1 TYR A 616      53.170  30.020  48.650  1.00  0.00           H
ATOM    529  HB2 TYR A 616      51.470  30.070  48.930  1.00  0.00           H
ATOM    530  CG  TYR A 616      52.460  30.510  50.750  1.00  0.00           C
ATOM    531  CD1 TYR A 616      53.640  30.110  51.400  1.00  0.00           C
ATOM    532  HD1 TYR A 616      54.430  29.800  50.720  1.00  0.00           H
ATOM    533  CE1 TYR A 616      53.710  30.180  52.790  1.00  0.00           C
ATOM    534  HE1 TYR A 616      54.600  29.820  53.280  1.00  0.00           H
ATOM    535  CZ  TYR A 616      52.730  30.860  53.500  1.00  0.00           C
ATOM    536  OH  TYR A 616      52.900  31.000  54.860  1.00  0.00           O
ATOM    537  HH  TYR A 616      52.080  31.180  55.310  1.00  0.00           H
ATOM    538  CD2 TYR A 616      51.390  31.070  51.570  1.00  0.00           C
ATOM    539  HD2 TYR A 616      50.440  31.210  51.070  1.00  0.00           H
ATOM    540  CE2 TYR A 616      51.510  31.230  52.910  1.00  0.00           C
ATOM    541  HE2 TYR A 616      50.770  31.780  53.460  1.00  0.00           H
ATOM    542  C   TYR A 616      53.490  32.990  49.310  1.00  0.00           C
ATOM    543  O   TYR A 616      53.070  33.900  50.050  1.00  0.00           O
ATOM    544  N   CYS A 617      54.680  32.920  48.820  1.00  0.00           N
ATOM    545  HN  CYS A 617      54.960  32.150  48.250  1.00  0.00           H
ATOM    546  CA  CYS A 617      55.830  33.610  49.290  1.00  0.00           C
ATOM    547  HA  CYS A 617      55.840  33.460  50.370  1.00  0.00           H
ATOM    548  CB  CYS A 617      57.230  33.140  48.920  1.00  0.00           C
ATOM    549  HB1 CYS A 617      58.030  33.640  49.500  1.00  0.00           H
ATOM    550  HB2 CYS A 617      57.480  33.490  47.890  1.00  0.00           H
ATOM    551  SG  CYS A 617      57.320  31.240  49.230  1.00  0.00           S
ATOM    552  HG1 CYS A 617      56.620  30.680  48.260  1.00  0.00           H
ATOM    553  C   CYS A 617      55.700  35.080  49.000  1.00  0.00           C
ATOM    554  O   CYS A 617      55.960  35.980  49.800  1.00  0.00           O
ATOM    555  N   ALA A 618      55.240  35.370  47.690  1.00  0.00           N
ATOM    556  HN  ALA A 618      55.150  34.610  47.050  1.00  0.00           H
ATOM    557  CA  ALA A 618      54.950  36.730  47.290  1.00  0.00           C
ATOM    558  HA  ALA A 618      55.870  37.300  47.280  1.00  0.00           H
ATOM    559  CB  ALA A 618      54.420  36.670  45.850  1.00  0.00           C
ATOM    560  HB1 ALA A 618      53.560  35.990  45.680  1.00  0.00           H
ATOM    561  HB2 ALA A 618      55.230  36.240  45.220  1.00  0.00           H
ATOM    562  HB3 ALA A 618      54.060  37.670  45.520  1.00  0.00           H
ATOM    563  C   ALA A 618      53.790  37.300  48.090  1.00  0.00           C
ATOM    564  O   ALA A 618      53.820  38.490  48.300  1.00  0.00           O
ATOM    565  N   CYS A 619      52.670  36.590  48.400  1.00  0.00           N
ATOM    566  HN  CYS A 619      52.600  35.630  48.170  1.00  0.00           H
ATOM    567  CA  CYS A 619      51.660  37.200  49.150  1.00  0.00           C
ATOM    568  HA  CYS A 619      51.470  38.200  48.790  1.00  0.00           H
ATOM    569  CB  CYS A 619      50.420  36.290  49.040  1.00  0.00           C
ATOM    570  HB1 CYS A 619      49.710  36.850  49.690  1.00  0.00           H
ATOM    571  HB2 CYS A 619      50.610  35.250  49.400  1.00  0.00           H
ATOM    572  SG  CYS A 619      49.800  36.370  47.320  1.00  0.00           S
ATOM    573  HG1 CYS A 619      50.690  35.620  46.670  1.00  0.00           H
ATOM    574  C   CYS A 619      51.960  37.520  50.620  1.00  0.00           C
ATOM    575  O   CYS A 619      51.490  38.500  51.160  1.00  0.00           O
ATOM    576  N   MET A 620      52.660  36.720  51.380  1.00  0.00           N
ATOM    577  HN  MET A 620      52.980  35.840  51.030  1.00  0.00           H
ATOM    578  CA  MET A 620      52.980  36.750  52.760  1.00  0.00           C
ATOM    579  HA  MET A 620      52.050  36.930  53.280  1.00  0.00           H
ATOM    580  CB  MET A 620      53.670  35.430  53.080  1.00  0.00           C
ATOM    581  HB1 MET A 620      54.230  35.640  54.020  1.00  0.00           H
ATOM    582  HB2 MET A 620      54.450  35.310  52.300  1.00  0.00           H
ATOM    583  CG  MET A 620      52.740  34.250  53.210  1.00  0.00           C
ATOM    584  HG1 MET A 620      53.340  33.360  53.430  1.00  0.00           H
ATOM    585  HG2 MET A 620      52.130  34.180  52.290  1.00  0.00           H
ATOM    586  SD  MET A 620      51.500  34.490  54.500  1.00  0.00           S
ATOM    587  CE  MET A 620      52.530  34.340  55.970  1.00  0.00           C
ATOM    588  HE1 MET A 620      51.880  34.510  56.850  1.00  0.00           H
ATOM    589  HE2 MET A 620      53.350  35.070  56.060  1.00  0.00           H
ATOM    590  HE3 MET A 620      53.050  33.360  55.960  1.00  0.00           H
ATOM    591  C   MET A 620      53.740  37.990  53.220  1.00  0.00           C
ATOM    592  O   MET A 620      53.350  38.630  54.170  1.00  0.00           O
ATOM    593  N   SER A 621      54.800  38.500  52.530  1.00  0.00           N
ATOM    594  HN  SER A 621      55.280  38.100  51.750  1.00  0.00           H
ATOM    595  CA  SER A 621      55.540  39.680  52.930  1.00  0.00           C
ATOM    596  HA  SER A 621      55.840  39.290  53.900  1.00  0.00           H
ATOM    597  CB  SER A 621      56.870  40.010  52.280  1.00  0.00           C
ATOM    598  HB1 SER A 621      57.570  40.430  53.020  1.00  0.00           H
ATOM    599  HB2 SER A 621      56.740  40.620  51.360  1.00  0.00           H
ATOM    600  OG  SER A 621      57.440  38.810  51.720  1.00  0.00           O
ATOM    601  HG1 SER A 621      57.230  38.950  50.790  1.00  0.00           H
ATOM    602  C   SER A 621      54.780  40.980  53.100  1.00  0.00           C
ATOM    603  O   SER A 621      54.970  41.590  54.160  1.00  0.00           O
ATOM    604  N   PRO A 622      53.890  41.500  52.130  1.00  0.00           N
ATOM    605  CD  PRO A 622      53.980  41.050  50.700  1.00  0.00           C
ATOM    606  HD1 PRO A 622      53.970  39.950  50.580  1.00  0.00           H
ATOM    607  HD2 PRO A 622      54.960  41.440  50.330  1.00  0.00           H
ATOM    608  CA  PRO A 622      53.220  42.800  52.270  1.00  0.00           C
ATOM    609  HA  PRO A 622      53.860  43.550  52.720  1.00  0.00           H
ATOM    610  CB  PRO A 622      52.910  43.150  50.770  1.00  0.00           C
ATOM    611  HB1 PRO A 622      53.780  43.720  50.390  1.00  0.00           H
ATOM    612  HB2 PRO A 622      51.980  43.760  50.700  1.00  0.00           H
ATOM    613  CG  PRO A 622      52.830  41.800  50.130  1.00  0.00           C
ATOM    614  HG1 PRO A 622      51.890  41.240  50.320  1.00  0.00           H
ATOM    615  HG2 PRO A 622      52.870  42.000  49.030  1.00  0.00           H
ATOM    616  C   PRO A 622      52.050  42.530  53.150  1.00  0.00           C
ATOM    617  O   PRO A 622      51.580  43.480  53.780  1.00  0.00           O
ATOM    618  N   VAL A 623      51.310  41.360  53.140  1.00  0.00           N
ATOM    619  HN  VAL A 623      51.620  40.550  52.640  1.00  0.00           H
ATOM    620  CA  VAL A 623      50.090  41.200  53.940  1.00  0.00           C
ATOM    621  HA  VAL A 623      49.450  42.030  53.690  1.00  0.00           H
ATOM    622  CB  VAL A 623      49.200  39.980  53.630  1.00  0.00           C
ATOM    623  HB  VAL A 623      49.750  39.040  53.840  1.00  0.00           H
ATOM    624  CG1 VAL A 623      47.890  39.930  54.360  1.00  0.00           C
ATOM    625 HG11 VAL A 623      48.100  40.050  55.450  1.00  0.00           H
ATOM    626 HG12 VAL A 623      47.500  38.920  54.120  1.00  0.00           H
ATOM    627 HG13 VAL A 623      47.100  40.630  54.010  1.00  0.00           H
ATOM    628  CG2 VAL A 623      48.820  40.090  52.130  1.00  0.00           C
ATOM    629 HG21 VAL A 623      48.560  39.070  51.800  1.00  0.00           H
ATOM    630 HG22 VAL A 623      49.600  40.450  51.430  1.00  0.00           H
ATOM    631 HG23 VAL A 623      47.870  40.610  51.910  1.00  0.00           H
ATOM    632  C   VAL A 623      50.470  41.200  55.430  1.00  0.00           C
ATOM    633  O   VAL A 623      49.900  41.810  56.330  1.00  0.00           O
ATOM    634  N   ILE A 624      51.550  40.560  55.720  1.00  0.00           N
ATOM    635  HN  ILE A 624      52.080  40.110  54.990  1.00  0.00           H
ATOM    636  CA  ILE A 624      52.190  40.700  57.130  1.00  0.00           C
ATOM    637  HA  ILE A 624      51.460  40.540  57.910  1.00  0.00           H
ATOM    638  CB  ILE A 624      53.240  39.620  57.290  1.00  0.00           C
ATOM    639  HB  ILE A 624      53.820  39.800  56.360  1.00  0.00           H
ATOM    640  CG2 ILE A 624      54.270  39.950  58.430  1.00  0.00           C
ATOM    641 HG21 ILE A 624      54.660  38.970  58.780  1.00  0.00           H
ATOM    642 HG22 ILE A 624      53.810  40.410  59.320  1.00  0.00           H
ATOM    643 HG23 ILE A 624      55.140  40.500  58.010  1.00  0.00           H
ATOM    644  CG1 ILE A 624      52.670  38.210  57.440  1.00  0.00           C
ATOM    645 HG11 ILE A 624      53.580  37.580  57.590  1.00  0.00           H
ATOM    646 HG12 ILE A 624      52.130  37.820  56.550  1.00  0.00           H
ATOM    647  CD  ILE A 624      51.650  38.060  58.610  1.00  0.00           C
ATOM    648  HD1 ILE A 624      51.440  36.990  58.810  1.00  0.00           H
ATOM    649  HD2 ILE A 624      50.800  38.730  58.400  1.00  0.00           H
ATOM    650  HD3 ILE A 624      52.190  38.480  59.490  1.00  0.00           H
ATOM    651  C   ILE A 624      52.700  42.140  57.440  1.00  0.00           C
ATOM    652  O   ILE A 624      52.610  42.650  58.600  1.00  0.00           O
ATOM    653  N   THR A 625      53.190  42.860  56.440  1.00  0.00           N
ATOM    654  HN  THR A 625      53.300  42.340  55.610  1.00  0.00           H
ATOM    655  CA  THR A 625      53.480  44.300  56.530  1.00  0.00           C
ATOM    656  HA  THR A 625      54.210  44.370  57.320  1.00  0.00           H
ATOM    657  CB  THR A 625      54.290  44.850  55.340  1.00  0.00           C
ATOM    658  HB  THR A 625      53.600  44.770  54.460  1.00  0.00           H
ATOM    659  OG1 THR A 625      55.480  44.130  55.120  1.00  0.00           O
ATOM    660  HG1 THR A 625      55.360  43.210  54.860  1.00  0.00           H
ATOM    661  CG2 THR A 625      54.670  46.290  55.690  1.00  0.00           C
ATOM    662 HG21 THR A 625      55.590  46.540  55.100  1.00  0.00           H
ATOM    663 HG22 THR A 625      55.060  46.360  56.730  1.00  0.00           H
ATOM    664 HG23 THR A 625      53.820  47.010  55.560  1.00  0.00           H
ATOM    665  C   THR A 625      52.310  45.180  56.840  1.00  0.00           C
ATOM    666  O   THR A 625      52.300  45.830  57.880  1.00  0.00           O
ATOM    667  N   PHE A 626      51.160  44.940  56.110  1.00  0.00           N
ATOM    668  HN  PHE A 626      51.110  44.250  55.410  1.00  0.00           H
ATOM    669  CA  PHE A 626      49.870  45.520  56.480  1.00  0.00           C
ATOM    670  HA  PHE A 626      49.940  46.600  56.380  1.00  0.00           H
ATOM    671  CB  PHE A 626      48.910  45.220  55.190  1.00  0.00           C
ATOM    672  HB1 PHE A 626      48.930  44.170  54.830  1.00  0.00           H
ATOM    673  HB2 PHE A 626      49.320  45.800  54.350  1.00  0.00           H
ATOM    674  CG  PHE A 626      47.420  45.460  55.290  1.00  0.00           C
ATOM    675  CD1 PHE A 626      46.630  44.670  56.140  1.00  0.00           C
ATOM    676  HD1 PHE A 626      47.100  43.940  56.780  1.00  0.00           H
ATOM    677  CE1 PHE A 626      45.250  44.790  56.110  1.00  0.00           C
ATOM    678  HE1 PHE A 626      44.630  44.230  56.790  1.00  0.00           H
ATOM    679  CZ  PHE A 626      44.620  45.620  55.180  1.00  0.00           C
ATOM    680  HZ  PHE A 626      43.550  45.720  55.160  1.00  0.00           H
ATOM    681  CD2 PHE A 626      46.810  46.380  54.410  1.00  0.00           C
ATOM    682  HD2 PHE A 626      47.430  46.930  53.720  1.00  0.00           H
ATOM    683  CE2 PHE A 626      45.390  46.460  54.350  1.00  0.00           C
ATOM    684  HE2 PHE A 626      44.990  47.100  53.600  1.00  0.00           H
ATOM    685  C   PHE A 626      49.260  45.250  57.770  1.00  0.00           C
ATOM    686  O   PHE A 626      48.840  46.120  58.520  1.00  0.00           O
ATOM    687  N   GLY A 627      49.390  43.920  58.150  1.00  0.00           N
ATOM    688  HN  GLY A 627      49.660  43.250  57.450  1.00  0.00           H
ATOM    689  CA  GLY A 627      49.130  43.500  59.530  1.00  0.00           C
ATOM    690  HA1 GLY A 627      49.190  42.430  59.680  1.00  0.00           H
ATOM    691  HA2 GLY A 627      48.170  43.900  59.810  1.00  0.00           H
ATOM    692  C   GLY A 627      49.920  44.030  60.710  1.00  0.00           C
ATOM    693  O   GLY A 627      49.370  44.440  61.710  1.00  0.00           O
ATOM    694  N   GLY A 628      51.260  43.940  60.680  1.00  0.00           N
ATOM    695  HN  GLY A 628      51.680  43.760  59.790  1.00  0.00           H
ATOM    696  CA  GLY A 628      52.180  44.360  61.730  1.00  0.00           C
ATOM    697  HA1 GLY A 628      53.160  43.970  61.520  1.00  0.00           H
ATOM    698  HA2 GLY A 628      51.830  43.930  62.660  1.00  0.00           H
ATOM    699  C   GLY A 628      52.200  45.800  62.000  1.00  0.00           C
ATOM    700  O   GLY A 628      52.410  46.220  63.100  1.00  0.00           O
ATOM    701  N   LEU A 629      52.030  46.640  60.920  1.00  0.00           N
ATOM    702  HN  LEU A 629      52.280  46.380  60.000  1.00  0.00           H
ATOM    703  CA  LEU A 629      51.770  48.040  61.030  1.00  0.00           C
ATOM    704  HA  LEU A 629      52.420  48.550  61.730  1.00  0.00           H
ATOM    705  CB  LEU A 629      52.000  48.720  59.640  1.00  0.00           C
ATOM    706  HB1 LEU A 629      51.370  49.640  59.600  1.00  0.00           H
ATOM    707  HB2 LEU A 629      51.530  47.980  58.950  1.00  0.00           H
ATOM    708  CG  LEU A 629      53.490  49.130  59.490  1.00  0.00           C
ATOM    709  HG  LEU A 629      54.170  48.310  59.840  1.00  0.00           H
ATOM    710  CD1 LEU A 629      53.740  49.480  58.060  1.00  0.00           C
ATOM    711 HD11 LEU A 629      54.800  49.800  57.920  1.00  0.00           H
ATOM    712 HD12 LEU A 629      53.010  50.230  57.700  1.00  0.00           H
ATOM    713 HD13 LEU A 629      53.590  48.590  57.420  1.00  0.00           H
ATOM    714  CD2 LEU A 629      53.990  50.320  60.420  1.00  0.00           C
ATOM    715 HD21 LEU A 629      53.180  51.060  60.300  1.00  0.00           H
ATOM    716 HD22 LEU A 629      55.030  50.610  60.170  1.00  0.00           H
ATOM    717 HD23 LEU A 629      54.070  49.960  61.470  1.00  0.00           H
ATOM    718  C   LEU A 629      50.370  48.400  61.460  1.00  0.00           C
ATOM    719  O   LEU A 629      50.310  49.470  62.030  1.00  0.00           O
ATOM    720  N   LEU A 630      49.270  47.710  61.050  1.00  0.00           N
ATOM    721  HN  LEU A 630      49.370  46.850  60.550  1.00  0.00           H
ATOM    722  CA  LEU A 630      47.840  47.970  61.410  1.00  0.00           C
ATOM    723  HA  LEU A 630      47.620  49.010  61.170  1.00  0.00           H
ATOM    724  CB  LEU A 630      46.780  46.990  60.760  1.00  0.00           C
ATOM    725  HB1 LEU A 630      46.980  45.960  61.140  1.00  0.00           H
ATOM    726  HB2 LEU A 630      46.980  47.040  59.660  1.00  0.00           H
ATOM    727  CG  LEU A 630      45.230  47.270  60.910  1.00  0.00           C
ATOM    728  HG  LEU A 630      45.060  47.300  62.010  1.00  0.00           H
ATOM    729  CD1 LEU A 630      44.890  48.600  60.260  1.00  0.00           C
ATOM    730 HD11 LEU A 630      43.820  48.860  60.450  1.00  0.00           H
ATOM    731 HD12 LEU A 630      45.010  48.580  59.160  1.00  0.00           H
ATOM    732 HD13 LEU A 630      45.460  49.480  60.610  1.00  0.00           H
ATOM    733  CD2 LEU A 630      44.480  46.120  60.280  1.00  0.00           C
ATOM    734 HD21 LEU A 630      44.520  46.070  59.170  1.00  0.00           H
ATOM    735 HD22 LEU A 630      43.440  46.100  60.650  1.00  0.00           H
ATOM    736 HD23 LEU A 630      44.980  45.250  60.780  1.00  0.00           H
ATOM    737  C   LEU A 630      47.680  47.880  62.940  1.00  0.00           C
ATOM    738  O   LEU A 630      46.970  48.560  63.640  1.00  0.00           O
ATOM    739  N   GLY A 631      48.550  47.050  63.510  1.00  0.00           N
ATOM    740  HN  GLY A 631      49.250  46.570  62.990  1.00  0.00           H
ATOM    741  CA  GLY A 631      48.700  46.920  64.970  1.00  0.00           C
ATOM    742  HA1 GLY A 631      49.440  46.170  65.210  1.00  0.00           H
ATOM    743  HA2 GLY A 631      47.750  46.610  65.390  1.00  0.00           H
ATOM    744  C   GLY A 631      49.180  48.140  65.730  1.00  0.00           C
ATOM    745  O   GLY A 631      48.570  48.560  66.700  1.00  0.00           O
ATOM    746  N   GLU A 632      50.220  48.780  65.180  1.00  0.00           N
ATOM    747  HN  GLU A 632      50.730  48.420  64.390  1.00  0.00           H
ATOM    748  CA  GLU A 632      50.830  49.940  65.780  1.00  0.00           C
ATOM    749  HA  GLU A 632      50.860  49.790  66.850  1.00  0.00           H
ATOM    750  CB  GLU A 632      52.240  50.320  65.450  1.00  0.00           C
ATOM    751  HB1 GLU A 632      52.400  51.290  65.970  1.00  0.00           H
ATOM    752  HB2 GLU A 632      52.350  50.460  64.350  1.00  0.00           H
ATOM    753  CG  GLU A 632      53.330  49.260  65.880  1.00  0.00           C
ATOM    754  HG1 GLU A 632      53.330  48.510  65.060  1.00  0.00           H
ATOM    755  HG2 GLU A 632      52.950  48.780  66.810  1.00  0.00           H
ATOM    756  CD  GLU A 632      54.710  49.910  66.070  1.00  0.00           C
ATOM    757  OE1 GLU A 632      55.410  50.470  65.170  1.00  0.00           O
ATOM    758  OE2 GLU A 632      55.210  49.910  67.240  1.00  0.00           O
ATOM    759  C   GLU A 632      49.920  51.130  65.570  1.00  0.00           C
ATOM    760  O   GLU A 632      49.970  52.020  66.350  1.00  0.00           O
ATOM    761  N   ALA A 633      49.150  51.170  64.490  1.00  0.00           N
ATOM    762  HN  ALA A 633      49.200  50.360  63.900  1.00  0.00           H
ATOM    763  CA  ALA A 633      48.150  52.160  64.140  1.00  0.00           C
ATOM    764  HA  ALA A 633      48.510  53.150  64.410  1.00  0.00           H
ATOM    765  CB  ALA A 633      47.730  51.980  62.680  1.00  0.00           C
ATOM    766  HB1 ALA A 633      47.070  51.100  62.540  1.00  0.00           H
ATOM    767  HB2 ALA A 633      48.590  51.830  62.010  1.00  0.00           H
ATOM    768  HB3 ALA A 633      47.230  52.910  62.320  1.00  0.00           H
ATOM    769  C   ALA A 633      47.000  52.200  65.080  1.00  0.00           C
ATOM    770  O   ALA A 633      46.590  53.360  65.330  1.00  0.00           O
ATOM    771  N   THR A 634      46.510  51.030  65.420  1.00  0.00           N
ATOM    772  HN  THR A 634      46.980  50.180  65.190  1.00  0.00           H
ATOM    773  CA  THR A 634      45.260  50.860  66.180  1.00  0.00           C
ATOM    774  HA  THR A 634      44.680  51.780  66.140  1.00  0.00           H
ATOM    775  CB  THR A 634      44.370  49.660  65.770  1.00  0.00           C
ATOM    776  HB  THR A 634      43.500  49.670  66.460  1.00  0.00           H
ATOM    777  OG1 THR A 634      45.080  48.440  65.880  1.00  0.00           O
ATOM    778  HG1 THR A 634      45.620  48.450  65.090  1.00  0.00           H
ATOM    779  CG2 THR A 634      43.930  49.820  64.300  1.00  0.00           C
ATOM    780 HG21 THR A 634      42.860  49.580  64.130  1.00  0.00           H
ATOM    781 HG22 THR A 634      44.400  49.030  63.660  1.00  0.00           H
ATOM    782 HG23 THR A 634      44.210  50.800  63.860  1.00  0.00           H
ATOM    783  C   THR A 634      45.510  50.740  67.680  1.00  0.00           C
ATOM    784  O   THR A 634      44.590  50.790  68.510  1.00  0.00           O
ATOM    785  N   GLU A 635      46.790  50.640  67.970  1.00  0.00           N
ATOM    786  HN  GLU A 635      47.430  50.600  67.210  1.00  0.00           H
ATOM    787  CA  GLU A 635      47.210  50.570  69.240  1.00  0.00           C
ATOM    788  HA  GLU A 635      48.280  50.730  69.190  1.00  0.00           H
ATOM    789  CB  GLU A 635      46.830  51.760  70.190  1.00  0.00           C
ATOM    790  HB1 GLU A 635      47.110  51.560  71.240  1.00  0.00           H
ATOM    791  HB2 GLU A 635      45.760  52.010  70.260  1.00  0.00           H
ATOM    792  CG  GLU A 635      47.570  53.020  69.670  1.00  0.00           C
ATOM    793  HG1 GLU A 635      47.340  53.190  68.600  1.00  0.00           H
ATOM    794  HG2 GLU A 635      48.650  52.800  69.680  1.00  0.00           H
ATOM    795  CD  GLU A 635      47.280  54.300  70.430  1.00  0.00           C
ATOM    796  OE1 GLU A 635      46.120  54.810  70.320  1.00  0.00           O
ATOM    797  OE2 GLU A 635      48.120  55.000  71.010  1.00  0.00           O
ATOM    798  C   GLU A 635      46.990  49.140  69.860  1.00  0.00           C
ATOM    799  O   GLU A 635      46.630  48.920  71.010  1.00  0.00           O
ATOM    800  N   GLY A 636      47.120  48.000  69.110  1.00  0.00           N
ATOM    801  HN  GLY A 636      47.520  48.090  68.200  1.00  0.00           H
ATOM    802  CA  GLY A 636      46.930  46.640  69.620  1.00  0.00           C
ATOM    803  HA1 GLY A 636      47.130  46.680  70.690  1.00  0.00           H
ATOM    804  HA2 GLY A 636      47.570  46.020  69.030  1.00  0.00           H
ATOM    805  C   GLY A 636      45.540  46.060  69.510  1.00  0.00           C
ATOM    806  O   GLY A 636      45.190  45.080  70.200  1.00  0.00           O
ATOM    807  N   ARG A 637      44.630  46.540  68.580  1.00  0.00           N
ATOM    808  HN  ARG A 637      45.150  47.080  67.910  1.00  0.00           H
ATOM    809  CA  ARG A 637      43.210  46.180  68.410  1.00  0.00           C
ATOM    810  HA  ARG A 637      42.880  45.770  69.360  1.00  0.00           H
ATOM    811  CB  ARG A 637      42.250  47.430  68.190  1.00  0.00           C
ATOM    812  HB1 ARG A 637      41.420  47.210  67.480  1.00  0.00           H
ATOM    813  HB2 ARG A 637      42.800  48.290  67.740  1.00  0.00           H
ATOM    814  CG  ARG A 637      41.640  48.090  69.470  1.00  0.00           C
ATOM    815  HG1 ARG A 637      40.960  47.360  69.960  1.00  0.00           H
ATOM    816  HG2 ARG A 637      40.940  48.920  69.220  1.00  0.00           H
ATOM    817  CD  ARG A 637      42.750  48.590  70.400  1.00  0.00           C
ATOM    818  HD1 ARG A 637      43.550  49.090  69.830  1.00  0.00           H
ATOM    819  HD2 ARG A 637      43.200  47.760  70.990  1.00  0.00           H
ATOM    820  NE  ARG A 637      42.050  49.540  71.350  1.00  0.00           N
ATOM    821  HE  ARG A 637      41.110  49.350  71.660  1.00  0.00           H
ATOM    822  CZ  ARG A 637      42.570  50.560  72.020  1.00  0.00           C
ATOM    823  NH1 ARG A 637      41.990  50.970  73.180  1.00  0.00           N
ATOM    824 HH11 ARG A 637      41.200  50.510  73.570  1.00  0.00           H
ATOM    825 HH12 ARG A 637      42.420  51.730  73.640  1.00  0.00           H
ATOM    826  NH2 ARG A 637      43.670  51.110  71.580  1.00  0.00           N
ATOM    827 HH21 ARG A 637      44.010  50.760  70.710  1.00  0.00           H
ATOM    828 HH22 ARG A 637      43.940  51.940  72.080  1.00  0.00           H
ATOM    829  C   ARG A 637      42.870  45.160  67.310  1.00  0.00           C
ATOM    830  O   ARG A 637      42.250  44.110  67.580  1.00  0.00           O
ATOM    831  N   ILE A 638      43.420  45.410  66.130  1.00  0.00           N
ATOM    832  HN  ILE A 638      43.890  46.250  65.900  1.00  0.00           H
ATOM    833  CA  ILE A 638      43.450  44.400  65.090  1.00  0.00           C
ATOM    834  HA  ILE A 638      43.360  43.450  65.610  1.00  0.00           H
ATOM    835  CB  ILE A 638      42.360  44.470  64.060  1.00  0.00           C
ATOM    836  HB  ILE A 638      42.610  43.840  63.180  1.00  0.00           H
ATOM    837  CG2 ILE A 638      40.940  43.970  64.590  1.00  0.00           C
ATOM    838 HG21 ILE A 638      40.790  44.450  65.580  1.00  0.00           H
ATOM    839 HG22 ILE A 638      40.910  42.910  64.900  1.00  0.00           H
ATOM    840 HG23 ILE A 638      40.090  44.300  63.960  1.00  0.00           H
ATOM    841  CG1 ILE A 638      42.200  46.000  63.650  1.00  0.00           C
ATOM    842 HG11 ILE A 638      43.150  46.360  63.190  1.00  0.00           H
ATOM    843 HG12 ILE A 638      42.230  46.710  64.500  1.00  0.00           H
ATOM    844  CD  ILE A 638      40.990  46.460  62.860  1.00  0.00           C
ATOM    845  HD1 ILE A 638      41.240  47.310  62.190  1.00  0.00           H
ATOM    846  HD2 ILE A 638      40.120  46.720  63.490  1.00  0.00           H
ATOM    847  HD3 ILE A 638      40.590  45.640  62.240  1.00  0.00           H
ATOM    848  C   ILE A 638      44.800  44.340  64.490  1.00  0.00           C
ATOM    849  O   ILE A 638      45.450  45.370  64.290  1.00  0.00           O
ATOM    850  N   SER A 639      45.350  43.150  64.120  1.00  0.00           N
ATOM    851  HN  SER A 639      44.980  42.290  64.470  1.00  0.00           H
ATOM    852  CA  SER A 639      46.730  43.030  63.650  1.00  0.00           C
ATOM    853  HA  SER A 639      46.870  43.930  63.080  1.00  0.00           H
ATOM    854  CB  SER A 639      47.690  42.880  64.850  1.00  0.00           C
ATOM    855  HB1 SER A 639      47.500  41.900  65.310  1.00  0.00           H
ATOM    856  HB2 SER A 639      47.380  43.590  65.640  1.00  0.00           H
ATOM    857  OG  SER A 639      49.050  43.000  64.460  1.00  0.00           O
ATOM    858  HG1 SER A 639      49.260  43.800  63.970  1.00  0.00           H
ATOM    859  C   SER A 639      46.840  41.850  62.620  1.00  0.00           C
ATOM    860  O   SER A 639      45.930  41.660  61.800  1.00  0.00           O
ATOM    861  N   ALA A 640      48.030  41.200  62.550  1.00  0.00           N
ATOM    862  HN  ALA A 640      48.660  41.630  63.210  1.00  0.00           H
ATOM    863  CA  ALA A 640      48.530  40.370  61.370  1.00  0.00           C
ATOM    864  HA  ALA A 640      48.220  40.850  60.460  1.00  0.00           H
ATOM    865  CB  ALA A 640      50.090  40.290  61.370  1.00  0.00           C
ATOM    866  HB1 ALA A 640      50.460  39.860  60.410  1.00  0.00           H
ATOM    867  HB2 ALA A 640      50.510  39.620  62.140  1.00  0.00           H
ATOM    868  HB3 ALA A 640      50.420  41.320  61.600  1.00  0.00           H
ATOM    869  C   ALA A 640      47.870  39.040  61.350  1.00  0.00           C
ATOM    870  O   ALA A 640      47.570  38.580  60.250  1.00  0.00           O
ATOM    871  N   ILE A 641      47.360  38.450  62.480  1.00  0.00           N
ATOM    872  HN  ILE A 641      47.390  38.920  63.360  1.00  0.00           H
ATOM    873  CA  ILE A 641      46.490  37.240  62.480  1.00  0.00           C
ATOM    874  HA  ILE A 641      46.830  36.520  61.760  1.00  0.00           H
ATOM    875  CB  ILE A 641      46.410  36.600  63.860  1.00  0.00           C
ATOM    876  HB  ILE A 641      45.970  37.250  64.660  1.00  0.00           H
ATOM    877  CG2 ILE A 641      45.440  35.360  63.940  1.00  0.00           C
ATOM    878 HG21 ILE A 641      45.130  35.150  64.990  1.00  0.00           H
ATOM    879 HG22 ILE A 641      45.940  34.520  63.420  1.00  0.00           H
ATOM    880 HG23 ILE A 641      44.500  35.670  63.420  1.00  0.00           H
ATOM    881  CG1 ILE A 641      47.790  36.240  64.530  1.00  0.00           C
ATOM    882 HG11 ILE A 641      47.550  35.550  65.380  1.00  0.00           H
ATOM    883 HG12 ILE A 641      48.290  37.180  64.850  1.00  0.00           H
ATOM    884  CD  ILE A 641      48.830  35.510  63.730  1.00  0.00           C
ATOM    885  HD1 ILE A 641      48.390  34.550  63.350  1.00  0.00           H
ATOM    886  HD2 ILE A 641      49.710  35.100  64.270  1.00  0.00           H
ATOM    887  HD3 ILE A 641      49.220  36.130  62.890  1.00  0.00           H
ATOM    888  C   ILE A 641      45.150  37.480  61.960  1.00  0.00           C
ATOM    889  O   ILE A 641      44.590  36.780  61.170  1.00  0.00           O
ATOM    890  N   GLU A 642      44.550  38.570  62.400  1.00  0.00           N
ATOM    891  HN  GLU A 642      45.060  39.080  63.090  1.00  0.00           H
ATOM    892  CA  GLU A 642      43.220  38.960  61.960  1.00  0.00           C
ATOM    893  HA  GLU A 642      42.580  38.090  62.080  1.00  0.00           H
ATOM    894  CB  GLU A 642      42.790  40.250  62.760  1.00  0.00           C
ATOM    895  HB1 GLU A 642      41.860  40.610  62.290  1.00  0.00           H
ATOM    896  HB2 GLU A 642      43.560  41.050  62.670  1.00  0.00           H
ATOM    897  CG  GLU A 642      42.460  40.010  64.290  1.00  0.00           C
ATOM    898  HG1 GLU A 642      42.400  38.920  64.460  1.00  0.00           H
ATOM    899  HG2 GLU A 642      41.540  40.580  64.560  1.00  0.00           H
ATOM    900  CD  GLU A 642      43.530  40.520  65.280  1.00  0.00           C
ATOM    901  OE1 GLU A 642      43.150  41.010  66.410  1.00  0.00           O
ATOM    902  OE2 GLU A 642      44.750  40.540  64.960  1.00  0.00           O
ATOM    903  C   GLU A 642      43.230  39.290  60.480  1.00  0.00           C
ATOM    904  O   GLU A 642      42.290  39.020  59.700  1.00  0.00           O
ATOM    905  N   SER A 643      44.340  39.860  60.020  1.00  0.00           N
ATOM    906  HN  SER A 643      44.960  40.130  60.750  1.00  0.00           H
ATOM    907  CA  SER A 643      44.650  40.160  58.620  1.00  0.00           C
ATOM    908  HA  SER A 643      43.800  40.610  58.130  1.00  0.00           H
ATOM    909  CB  SER A 643      45.950  40.890  58.500  1.00  0.00           C
ATOM    910  HB1 SER A 643      46.190  40.950  57.420  1.00  0.00           H
ATOM    911  HB2 SER A 643      46.810  40.450  59.050  1.00  0.00           H
ATOM    912  OG  SER A 643      45.760  42.160  59.020  1.00  0.00           O
ATOM    913  HG1 SER A 643      45.680  42.080  59.970  1.00  0.00           H
ATOM    914  C   SER A 643      44.870  38.750  57.870  1.00  0.00           C
ATOM    915  O   SER A 643      44.260  38.510  56.880  1.00  0.00           O
ATOM    916  N   LEU A 644      45.670  37.760  58.470  1.00  0.00           N
ATOM    917  HN  LEU A 644      46.230  37.890  59.290  1.00  0.00           H
ATOM    918  CA  LEU A 644      45.850  36.520  57.770  1.00  0.00           C
ATOM    919  HA  LEU A 644      46.180  36.750  56.760  1.00  0.00           H
ATOM    920  CB  LEU A 644      46.910  35.670  58.550  1.00  0.00           C
ATOM    921  HB1 LEU A 644      46.730  34.630  58.220  1.00  0.00           H
ATOM    922  HB2 LEU A 644      46.720  35.650  59.650  1.00  0.00           H
ATOM    923  CG  LEU A 644      48.370  35.880  58.150  1.00  0.00           C
ATOM    924  HG  LEU A 644      48.570  36.960  58.290  1.00  0.00           H
ATOM    925  CD1 LEU A 644      49.230  35.190  59.200  1.00  0.00           C
ATOM    926 HD11 LEU A 644      49.010  35.780  60.110  1.00  0.00           H
ATOM    927 HD12 LEU A 644      50.310  35.370  58.990  1.00  0.00           H
ATOM    928 HD13 LEU A 644      49.030  34.100  59.170  1.00  0.00           H
ATOM    929  CD2 LEU A 644      48.740  35.530  56.680  1.00  0.00           C
ATOM    930 HD21 LEU A 644      48.290  36.210  55.940  1.00  0.00           H
ATOM    931 HD22 LEU A 644      48.360  34.520  56.440  1.00  0.00           H
ATOM    932 HD23 LEU A 644      49.850  35.550  56.610  1.00  0.00           H
ATOM    933  C   LEU A 644      44.490  35.730  57.620  1.00  0.00           C
ATOM    934  O   LEU A 644      44.190  35.130  56.560  1.00  0.00           O
ATOM    935  N   PHE A 645      43.690  35.720  58.670  1.00  0.00           N
ATOM    936  HN  PHE A 645      43.950  36.280  59.450  1.00  0.00           H
ATOM    937  CA  PHE A 645      42.350  35.100  58.780  1.00  0.00           C
ATOM    938  HA  PHE A 645      42.580  34.070  58.540  1.00  0.00           H
ATOM    939  CB  PHE A 645      41.790  35.130  60.260  1.00  0.00           C
ATOM    940  HB1 PHE A 645      41.620  36.190  60.570  1.00  0.00           H
ATOM    941  HB2 PHE A 645      42.570  34.710  60.920  1.00  0.00           H
ATOM    942  CG  PHE A 645      40.550  34.440  60.640  1.00  0.00           C
ATOM    943  CD1 PHE A 645      39.860  33.550  59.790  1.00  0.00           C
ATOM    944  HD1 PHE A 645      40.230  33.510  58.780  1.00  0.00           H
ATOM    945  CE1 PHE A 645      38.740  32.840  60.240  1.00  0.00           C
ATOM    946  HE1 PHE A 645      38.290  32.240  59.470  1.00  0.00           H
ATOM    947  CZ  PHE A 645      38.260  32.990  61.660  1.00  0.00           C
ATOM    948  HZ  PHE A 645      37.370  32.470  62.020  1.00  0.00           H
ATOM    949  CD2 PHE A 645      40.020  34.660  61.930  1.00  0.00           C
ATOM    950  HD2 PHE A 645      40.530  35.290  62.650  1.00  0.00           H
ATOM    951  CE2 PHE A 645      38.990  33.930  62.460  1.00  0.00           C
ATOM    952  HE2 PHE A 645      38.750  34.200  63.470  1.00  0.00           H
ATOM    953  C   PHE A 645      41.470  35.800  57.820  1.00  0.00           C
ATOM    954  O   PHE A 645      40.840  35.140  57.000  1.00  0.00           O
ATOM    955  N   GLY A 646      41.480  37.100  57.720  1.00  0.00           N
ATOM    956  HN  GLY A 646      42.070  37.580  58.360  1.00  0.00           H
ATOM    957  CA  GLY A 646      40.650  37.830  56.850  1.00  0.00           C
ATOM    958  HA1 GLY A 646      40.780  38.890  57.070  1.00  0.00           H
ATOM    959  HA2 GLY A 646      39.640  37.460  56.870  1.00  0.00           H
ATOM    960  C   GLY A 646      40.920  37.670  55.400  1.00  0.00           C
ATOM    961  O   GLY A 646      40.050  37.470  54.610  1.00  0.00           O
ATOM    962  N   ALA A 647      42.220  37.680  54.960  1.00  0.00           N
ATOM    963  HN  ALA A 647      42.940  37.930  55.600  1.00  0.00           H
ATOM    964  CA  ALA A 647      42.690  37.450  53.660  1.00  0.00           C
ATOM    965  HA  ALA A 647      42.240  38.170  52.980  1.00  0.00           H
ATOM    966  CB  ALA A 647      44.190  37.710  53.740  1.00  0.00           C
ATOM    967  HB1 ALA A 647      44.320  38.730  54.140  1.00  0.00           H
ATOM    968  HB2 ALA A 647      44.790  37.700  52.800  1.00  0.00           H
ATOM    969  HB3 ALA A 647      44.750  37.060  54.450  1.00  0.00           H
ATOM    970  C   ALA A 647      42.420  36.010  53.280  1.00  0.00           C
ATOM    971  O   ALA A 647      41.900  35.760  52.230  1.00  0.00           O
ATOM    972  N   SER A 648      42.590  34.980  54.150  1.00  0.00           N
ATOM    973  HN  SER A 648      42.990  35.050  55.070  1.00  0.00           H
ATOM    974  CA  SER A 648      42.190  33.660  53.750  1.00  0.00           C
ATOM    975  HA  SER A 648      42.540  33.520  52.750  1.00  0.00           H
ATOM    976  CB  SER A 648      42.850  32.640  54.770  1.00  0.00           C
ATOM    977  HB1 SER A 648      43.940  32.820  54.770  1.00  0.00           H
ATOM    978  HB2 SER A 648      42.770  31.570  54.460  1.00  0.00           H
ATOM    979  OG  SER A 648      42.310  32.890  56.100  1.00  0.00           O
ATOM    980  HG1 SER A 648      42.720  33.700  56.400  1.00  0.00           H
ATOM    981  C   SER A 648      40.730  33.510  53.540  1.00  0.00           C
ATOM    982  O   SER A 648      40.280  32.890  52.610  1.00  0.00           O
ATOM    983  N   LEU A 649      39.900  34.030  54.500  1.00  0.00           N
ATOM    984  HN  LEU A 649      40.320  34.390  55.320  1.00  0.00           H
ATOM    985  CA  LEU A 649      38.420  33.940  54.560  1.00  0.00           C
ATOM    986  HA  LEU A 649      38.230  32.890  54.440  1.00  0.00           H
ATOM    987  CB  LEU A 649      37.910  34.490  55.990  1.00  0.00           C
ATOM    988  HB1 LEU A 649      38.370  35.510  56.010  1.00  0.00           H
ATOM    989  HB2 LEU A 649      38.460  33.920  56.760  1.00  0.00           H
ATOM    990  CG  LEU A 649      36.410  34.540  56.230  1.00  0.00           C
ATOM    991  HG  LEU A 649      35.910  34.930  55.310  1.00  0.00           H
ATOM    992  CD1 LEU A 649      35.820  33.110  56.530  1.00  0.00           C
ATOM    993 HD11 LEU A 649      36.040  32.770  57.560  1.00  0.00           H
ATOM    994 HD12 LEU A 649      36.240  32.440  55.750  1.00  0.00           H
ATOM    995 HD13 LEU A 649      34.720  33.240  56.540  1.00  0.00           H
ATOM    996  CD2 LEU A 649      36.200  35.370  57.580  1.00  0.00           C
ATOM    997 HD21 LEU A 649      36.720  36.350  57.430  1.00  0.00           H
ATOM    998 HD22 LEU A 649      36.790  34.870  58.370  1.00  0.00           H
ATOM    999 HD23 LEU A 649      35.120  35.500  57.820  1.00  0.00           H
ATOM   1000  C   LEU A 649      37.760  34.540  53.290  1.00  0.00           C
ATOM   1001  O   LEU A 649      36.970  33.880  52.580  1.00  0.00           O
ATOM   1002  N   THR A 650      38.180  35.790  53.010  1.00  0.00           N
ATOM   1003  HN  THR A 650      38.850  36.180  53.620  1.00  0.00           H
ATOM   1004  CA  THR A 650      37.570  36.510  51.810  1.00  0.00           C
ATOM   1005  HA  THR A 650      36.500  36.520  51.980  1.00  0.00           H
ATOM   1006  CB  THR A 650      38.000  38.050  51.600  1.00  0.00           C
ATOM   1007  HB  THR A 650      39.060  38.060  51.270  1.00  0.00           H
ATOM   1008  OG1 THR A 650      38.010  38.830  52.820  1.00  0.00           O
ATOM   1009  HG1 THR A 650      38.690  38.450  53.390  1.00  0.00           H
ATOM   1010  CG2 THR A 650      37.070  38.720  50.550  1.00  0.00           C
ATOM   1011 HG21 THR A 650      37.560  39.620  50.110  1.00  0.00           H
ATOM   1012 HG22 THR A 650      36.030  38.920  50.900  1.00  0.00           H
ATOM   1013 HG23 THR A 650      36.970  37.960  49.740  1.00  0.00           H
ATOM   1014  C   THR A 650      38.040  35.760  50.580  1.00  0.00           C
ATOM   1015  O   THR A 650      37.280  35.500  49.670  1.00  0.00           O
ATOM   1016  N   GLY A 651      39.310  35.320  50.590  1.00  0.00           N
ATOM   1017  HN  GLY A 651      39.830  35.400  51.440  1.00  0.00           H
ATOM   1018  CA  GLY A 651      40.110  34.550  49.610  1.00  0.00           C
ATOM   1019  HA1 GLY A 651      41.000  34.270  50.150  1.00  0.00           H
ATOM   1020  HA2 GLY A 651      40.270  35.190  48.750  1.00  0.00           H
ATOM   1021  C   GLY A 651      39.530  33.300  49.130  1.00  0.00           C
ATOM   1022  O   GLY A 651      39.260  33.230  47.900  1.00  0.00           O
ATOM   1023  N   ILE A 652      39.260  32.250  50.010  1.00  0.00           N
ATOM   1024  HN  ILE A 652      39.560  32.410  50.950  1.00  0.00           H
ATOM   1025  CA  ILE A 652      38.650  30.980  49.720  1.00  0.00           C
ATOM   1026  HA  ILE A 652      39.240  30.470  48.970  1.00  0.00           H
ATOM   1027  CB  ILE A 652      38.600  30.120  50.940  1.00  0.00           C
ATOM   1028  HB  ILE A 652      38.220  30.680  51.810  1.00  0.00           H
ATOM   1029  CG2 ILE A 652      37.670  28.790  50.810  1.00  0.00           C
ATOM   1030 HG21 ILE A 652      38.120  28.020  50.150  1.00  0.00           H
ATOM   1031 HG22 ILE A 652      36.630  29.090  50.560  1.00  0.00           H
ATOM   1032 HG23 ILE A 652      37.660  28.420  51.860  1.00  0.00           H
ATOM   1033  CG1 ILE A 652      40.100  29.760  51.240  1.00  0.00           C
ATOM   1034 HG11 ILE A 652      40.880  30.480  50.910  1.00  0.00           H
ATOM   1035 HG12 ILE A 652      40.370  28.840  50.680  1.00  0.00           H
ATOM   1036  CD  ILE A 652      40.410  29.370  52.680  1.00  0.00           C
ATOM   1037  HD1 ILE A 652      39.830  28.440  52.830  1.00  0.00           H
ATOM   1038  HD2 ILE A 652      40.130  30.190  53.380  1.00  0.00           H
ATOM   1039  HD3 ILE A 652      41.520  29.220  52.700  1.00  0.00           H
ATOM   1040  C   ILE A 652      37.310  31.100  49.070  1.00  0.00           C
ATOM   1041  O   ILE A 652      37.140  30.470  48.000  1.00  0.00           O
ATOM   1042  N   ALA A 653      36.410  31.880  49.660  1.00  0.00           N
ATOM   1043  HN  ALA A 653      36.590  32.330  50.530  1.00  0.00           H
ATOM   1044  CA  ALA A 653      35.130  32.110  49.010  1.00  0.00           C
ATOM   1045  HA  ALA A 653      34.870  31.170  48.530  1.00  0.00           H
ATOM   1046  CB  ALA A 653      34.170  32.650  50.090  1.00  0.00           C
ATOM   1047  HB1 ALA A 653      34.480  33.660  50.400  1.00  0.00           H
ATOM   1048  HB2 ALA A 653      34.030  32.010  50.980  1.00  0.00           H
ATOM   1049  HB3 ALA A 653      33.140  32.820  49.720  1.00  0.00           H
ATOM   1050  C   ALA A 653      35.080  33.020  47.820  1.00  0.00           C
ATOM   1051  O   ALA A 653      34.390  32.640  46.920  1.00  0.00           O
ATOM   1052  N   TYR A 654      35.870  34.060  47.680  1.00  0.00           N
ATOM   1053  HN  TYR A 654      36.510  34.380  48.380  1.00  0.00           H
ATOM   1054  CA  TYR A 654      36.090  34.660  46.300  1.00  0.00           C
ATOM   1055  HA  TYR A 654      35.140  35.070  46.020  1.00  0.00           H
ATOM   1056  CB  TYR A 654      37.020  35.900  46.440  1.00  0.00           C
ATOM   1057  HB1 TYR A 654      37.910  35.580  47.030  1.00  0.00           H
ATOM   1058  HB2 TYR A 654      36.410  36.620  47.030  1.00  0.00           H
ATOM   1059  CG  TYR A 654      37.550  36.720  45.270  1.00  0.00           C
ATOM   1060  CD1 TYR A 654      38.690  36.310  44.480  1.00  0.00           C
ATOM   1061  HD1 TYR A 654      39.390  35.530  44.750  1.00  0.00           H
ATOM   1062  CE1 TYR A 654      39.080  37.110  43.360  1.00  0.00           C
ATOM   1063  HE1 TYR A 654      39.980  36.960  42.770  1.00  0.00           H
ATOM   1064  CZ  TYR A 654      38.320  38.260  43.060  1.00  0.00           C
ATOM   1065  OH  TYR A 654      38.790  39.160  42.120  1.00  0.00           O
ATOM   1066  HH  TYR A 654      38.500  40.030  42.430  1.00  0.00           H
ATOM   1067  CD2 TYR A 654      36.870  37.900  44.920  1.00  0.00           C
ATOM   1068  HD2 TYR A 654      36.000  38.190  45.470  1.00  0.00           H
ATOM   1069  CE2 TYR A 654      37.280  38.640  43.920  1.00  0.00           C
ATOM   1070  HE2 TYR A 654      36.730  39.560  43.740  1.00  0.00           H
ATOM   1071  C   TYR A 654      36.590  33.740  45.190  1.00  0.00           C
ATOM   1072  O   TYR A 654      36.020  33.660  44.130  1.00  0.00           O
ATOM   1073  N   SER A 655      37.610  32.990  45.510  1.00  0.00           N
ATOM   1074  HN  SER A 655      37.940  33.000  46.450  1.00  0.00           H
ATOM   1075  CA  SER A 655      38.180  31.980  44.580  1.00  0.00           C
ATOM   1076  HA  SER A 655      38.360  32.490  43.650  1.00  0.00           H
ATOM   1077  CB  SER A 655      39.570  31.730  44.920  1.00  0.00           C
ATOM   1078  HB1 SER A 655      40.160  32.650  44.750  1.00  0.00           H
ATOM   1079  HB2 SER A 655      39.930  30.950  44.220  1.00  0.00           H
ATOM   1080  OG  SER A 655      39.700  31.260  46.260  1.00  0.00           O
ATOM   1081  HG1 SER A 655      39.490  31.980  46.860  1.00  0.00           H
ATOM   1082  C   SER A 655      37.280  30.860  44.280  1.00  0.00           C
ATOM   1083  O   SER A 655      37.050  30.510  43.160  1.00  0.00           O
ATOM   1084  N   LEU A 656      36.610  30.180  45.290  1.00  0.00           N
ATOM   1085  HN  LEU A 656      36.770  30.430  46.240  1.00  0.00           H
ATOM   1086  CA  LEU A 656      35.730  29.020  45.010  1.00  0.00           C
ATOM   1087  HA  LEU A 656      36.400  28.280  44.580  1.00  0.00           H
ATOM   1088  CB  LEU A 656      35.340  28.580  46.420  1.00  0.00           C
ATOM   1089  HB1 LEU A 656      34.950  29.530  46.830  1.00  0.00           H
ATOM   1090  HB2 LEU A 656      36.310  28.300  46.900  1.00  0.00           H
ATOM   1091  CG  LEU A 656      34.350  27.390  46.550  1.00  0.00           C
ATOM   1092  HG  LEU A 656      33.440  27.790  46.040  1.00  0.00           H
ATOM   1093  CD1 LEU A 656      34.890  26.140  45.820  1.00  0.00           C
ATOM   1094 HD11 LEU A 656      35.330  26.350  44.830  1.00  0.00           H
ATOM   1095 HD12 LEU A 656      34.110  25.360  45.720  1.00  0.00           H
ATOM   1096 HD13 LEU A 656      35.660  25.620  46.440  1.00  0.00           H
ATOM   1097  CD2 LEU A 656      34.120  27.190  48.040  1.00  0.00           C
ATOM   1098 HD21 LEU A 656      33.660  28.070  48.530  1.00  0.00           H
ATOM   1099 HD22 LEU A 656      35.160  27.050  48.400  1.00  0.00           H
ATOM   1100 HD23 LEU A 656      33.480  26.290  48.190  1.00  0.00           H
ATOM   1101  C   LEU A 656      34.530  29.300  44.090  1.00  0.00           C
ATOM   1102  O   LEU A 656      34.320  28.520  43.160  1.00  0.00           O
ATOM   1103  N   PHE A 657      33.860  30.400  44.360  1.00  0.00           N
ATOM   1104  HN  PHE A 657      34.090  30.990  45.140  1.00  0.00           H
ATOM   1105  CA  PHE A 657      32.730  31.000  43.590  1.00  0.00           C
ATOM   1106  HA  PHE A 657      32.010  30.210  43.440  1.00  0.00           H
ATOM   1107  CB  PHE A 657      31.950  32.070  44.440  1.00  0.00           C
ATOM   1108  HB1 PHE A 657      31.320  32.760  43.830  1.00  0.00           H
ATOM   1109  HB2 PHE A 657      32.670  32.710  45.000  1.00  0.00           H
ATOM   1110  CG  PHE A 657      30.950  31.460  45.470  1.00  0.00           C
ATOM   1111  CD1 PHE A 657      29.770  31.090  44.930  1.00  0.00           C
ATOM   1112  HD1 PHE A 657      29.560  31.350  43.910  1.00  0.00           H
ATOM   1113  CE1 PHE A 657      28.660  30.680  45.660  1.00  0.00           C
ATOM   1114  HE1 PHE A 657      27.730  30.480  45.130  1.00  0.00           H
ATOM   1115  CZ  PHE A 657      28.840  30.500  47.020  1.00  0.00           C
ATOM   1116  HZ  PHE A 657      28.050  30.150  47.680  1.00  0.00           H
ATOM   1117  CD2 PHE A 657      31.090  31.320  46.830  1.00  0.00           C
ATOM   1118  HD2 PHE A 657      32.030  31.600  47.290  1.00  0.00           H
ATOM   1119  CE2 PHE A 657      30.050  30.770  47.600  1.00  0.00           C
ATOM   1120  HE2 PHE A 657      30.270  30.570  48.640  1.00  0.00           H
ATOM   1121  C   PHE A 657      33.220  31.650  42.300  1.00  0.00           C
ATOM   1122  O   PHE A 657      32.450  32.080  41.450  1.00  0.00           O
ATOM   1123  N   ALA A 658      34.500  31.670  42.060  1.00  0.00           N
ATOM   1124  HN  ALA A 658      35.050  31.120  42.690  1.00  0.00           H
ATOM   1125  CA  ALA A 658      35.260  32.110  40.980  1.00  0.00           C
ATOM   1126  HA  ALA A 658      36.300  32.180  41.270  1.00  0.00           H
ATOM   1127  CB  ALA A 658      35.210  30.960  40.010  1.00  0.00           C
ATOM   1128  HB1 ALA A 658      35.540  31.100  38.960  1.00  0.00           H
ATOM   1129  HB2 ALA A 658      34.170  30.580  39.970  1.00  0.00           H
ATOM   1130  HB3 ALA A 658      35.940  30.200  40.350  1.00  0.00           H
ATOM   1131  C   ALA A 658      34.990  33.510  40.550  1.00  0.00           C
ATOM   1132  O   ALA A 658      34.770  33.810  39.380  1.00  0.00           O
ATOM   1133  N   GLY A 659      35.070  34.450  41.510  1.00  0.00           N
ATOM   1134  HN  GLY A 659      35.160  34.210  42.460  1.00  0.00           H
ATOM   1135  CA  GLY A 659      34.950  35.930  41.270  1.00  0.00           C
ATOM   1136  HA1 GLY A 659      35.210  36.450  42.180  1.00  0.00           H
ATOM   1137  HA2 GLY A 659      33.880  36.020  41.110  1.00  0.00           H
ATOM   1138  C   GLY A 659      35.770  36.570  40.160  1.00  0.00           C
ATOM   1139  O   GLY A 659      35.240  37.150  39.250  1.00  0.00           O
ATOM   1140  N   GLN A 660      37.050  36.360  40.150  1.00  0.00           N
ATOM   1141  HN  GLN A 660      37.540  36.250  41.020  1.00  0.00           H
ATOM   1142  CA  GLN A 660      37.830  36.490  39.020  1.00  0.00           C
ATOM   1143  HA  GLN A 660      37.320  36.130  38.130  1.00  0.00           H
ATOM   1144  CB  GLN A 660      38.380  37.940  38.940  1.00  0.00           C
ATOM   1145  HB1 GLN A 660      38.970  38.100  39.860  1.00  0.00           H
ATOM   1146  HB2 GLN A 660      37.520  38.640  38.980  1.00  0.00           H
ATOM   1147  CG  GLN A 660      39.140  38.350  37.650  1.00  0.00           C
ATOM   1148  HG1 GLN A 660      40.090  37.780  37.640  1.00  0.00           H
ATOM   1149  HG2 GLN A 660      39.300  39.450  37.690  1.00  0.00           H
ATOM   1150  CD  GLN A 660      38.330  37.900  36.380  1.00  0.00           C
ATOM   1151  OE1 GLN A 660      38.840  37.070  35.610  1.00  0.00           O
ATOM   1152  NE2 GLN A 660      37.170  38.480  36.250  1.00  0.00           N
ATOM   1153 HE21 GLN A 660      36.640  38.230  35.440  1.00  0.00           H
ATOM   1154 HE22 GLN A 660      36.960  39.230  36.870  1.00  0.00           H
ATOM   1155  C   GLN A 660      39.020  35.570  39.310  1.00  0.00           C
ATOM   1156  O   GLN A 660      39.770  35.900  40.250  1.00  0.00           O
ATOM   1157  N   PRO A 661      39.370  34.500  38.480  1.00  0.00           N
ATOM   1158  CD  PRO A 661      38.620  34.160  37.260  1.00  0.00           C
ATOM   1159  HD1 PRO A 661      39.130  34.690  36.440  1.00  0.00           H
ATOM   1160  HD2 PRO A 661      37.530  34.400  37.320  1.00  0.00           H
ATOM   1161  CA  PRO A 661      40.300  33.430  38.860  1.00  0.00           C
ATOM   1162  HA  PRO A 661      39.970  32.860  39.720  1.00  0.00           H
ATOM   1163  CB  PRO A 661      40.330  32.560  37.560  1.00  0.00           C
ATOM   1164  HB1 PRO A 661      40.660  31.510  37.750  1.00  0.00           H
ATOM   1165  HB2 PRO A 661      41.030  32.920  36.780  1.00  0.00           H
ATOM   1166  CG  PRO A 661      38.870  32.650  37.070  1.00  0.00           C
ATOM   1167  HG1 PRO A 661      38.690  32.420  36.000  1.00  0.00           H
ATOM   1168  HG2 PRO A 661      38.200  32.080  37.750  1.00  0.00           H
ATOM   1169  C   PRO A 661      41.760  33.790  39.230  1.00  0.00           C
ATOM   1170  O   PRO A 661      42.350  33.340  40.180  1.00  0.00           O
ATOM   1171  N   LEU A 662      42.450  34.720  38.440  1.00  0.00           N
ATOM   1172  HN  LEU A 662      42.010  35.270  37.730  1.00  0.00           H
ATOM   1173  CA  LEU A 662      43.840  34.920  38.690  1.00  0.00           C
ATOM   1174  HA  LEU A 662      44.360  34.200  39.310  1.00  0.00           H
ATOM   1175  CB  LEU A 662      44.580  34.890  37.340  1.00  0.00           C
ATOM   1176  HB1 LEU A 662      45.640  34.800  37.680  1.00  0.00           H
ATOM   1177  HB2 LEU A 662      44.370  35.810  36.770  1.00  0.00           H
ATOM   1178  CG  LEU A 662      44.310  33.550  36.650  1.00  0.00           C
ATOM   1179  HG  LEU A 662      43.260  33.540  36.320  1.00  0.00           H
ATOM   1180  CD1 LEU A 662      45.110  33.400  35.350  1.00  0.00           C
ATOM   1181 HD11 LEU A 662      44.690  32.600  34.710  1.00  0.00           H
ATOM   1182 HD12 LEU A 662      46.190  33.200  35.490  1.00  0.00           H
ATOM   1183 HD13 LEU A 662      45.070  34.340  34.750  1.00  0.00           H
ATOM   1184  CD2 LEU A 662      44.470  32.380  37.540  1.00  0.00           C
ATOM   1185 HD21 LEU A 662      45.510  32.470  37.940  1.00  0.00           H
ATOM   1186 HD22 LEU A 662      44.390  31.320  37.170  1.00  0.00           H
ATOM   1187 HD23 LEU A 662      43.780  32.440  38.400  1.00  0.00           H
ATOM   1188  C   LEU A 662      44.080  36.280  39.310  1.00  0.00           C
ATOM   1189  O   LEU A 662      45.260  36.690  39.300  1.00  0.00           O
ATOM   1190  N   THR A 663      43.050  36.910  39.840  1.00  0.00           N
ATOM   1191  HN  THR A 663      42.240  36.330  39.820  1.00  0.00           H
ATOM   1192  CA  THR A 663      43.160  38.150  40.620  1.00  0.00           C
ATOM   1193  HA  THR A 663      44.000  38.740  40.300  1.00  0.00           H
ATOM   1194  CB  THR A 663      41.950  39.120  40.470  1.00  0.00           C
ATOM   1195  HB  THR A 663      40.990  38.670  40.810  1.00  0.00           H
ATOM   1196  OG1 THR A 663      41.730  39.430  39.090  1.00  0.00           O
ATOM   1197  HG1 THR A 663      41.660  38.590  38.630  1.00  0.00           H
ATOM   1198  CG2 THR A 663      42.230  40.420  41.280  1.00  0.00           C
ATOM   1199 HG21 THR A 663      41.440  41.190  41.170  1.00  0.00           H
ATOM   1200 HG22 THR A 663      43.130  40.950  40.890  1.00  0.00           H
ATOM   1201 HG23 THR A 663      42.160  40.210  42.370  1.00  0.00           H
ATOM   1202  C   THR A 663      43.210  37.800  42.060  1.00  0.00           C
ATOM   1203  O   THR A 663      42.470  37.090  42.700  1.00  0.00           O
ATOM   1204  N   ILE A 664      44.320  38.290  42.700  1.00  0.00           N
ATOM   1205  HN  ILE A 664      44.910  38.950  42.230  1.00  0.00           H
ATOM   1206  CA  ILE A 664      44.560  37.860  44.080  1.00  0.00           C
ATOM   1207  HA  ILE A 664      43.930  37.060  44.440  1.00  0.00           H
ATOM   1208  CB  ILE A 664      46.010  37.510  44.310  1.00  0.00           C
ATOM   1209  HB  ILE A 664      46.570  38.260  43.720  1.00  0.00           H
ATOM   1210  CG2 ILE A 664      46.490  37.680  45.820  1.00  0.00           C
ATOM   1211 HG21 ILE A 664      46.360  38.690  46.240  1.00  0.00           H
ATOM   1212 HG22 ILE A 664      47.570  37.570  46.060  1.00  0.00           H
ATOM   1213 HG23 ILE A 664      45.930  37.010  46.510  1.00  0.00           H
ATOM   1214  CG1 ILE A 664      46.520  36.130  43.810  1.00  0.00           C
ATOM   1215 HG11 ILE A 664      47.450  35.960  44.400  1.00  0.00           H
ATOM   1216 HG12 ILE A 664      46.650  36.190  42.710  1.00  0.00           H
ATOM   1217  CD  ILE A 664      45.610  34.960  44.190  1.00  0.00           C
ATOM   1218  HD1 ILE A 664      44.640  34.980  43.650  1.00  0.00           H
ATOM   1219  HD2 ILE A 664      45.540  34.800  45.290  1.00  0.00           H
ATOM   1220  HD3 ILE A 664      46.210  34.070  43.900  1.00  0.00           H
ATOM   1221  C   ILE A 664      44.120  39.080  44.940  1.00  0.00           C
ATOM   1222  O   ILE A 664      44.660  40.190  44.770  1.00  0.00           O
ATOM   1223  N   LEU A 665      43.180  38.830  45.890  1.00  0.00           N
ATOM   1224  HN  LEU A 665      42.630  38.000  45.860  1.00  0.00           H
ATOM   1225  CA  LEU A 665      42.910  39.690  47.030  1.00  0.00           C
ATOM   1226  HA  LEU A 665      42.540  40.610  46.600  1.00  0.00           H
ATOM   1227  CB  LEU A 665      41.740  39.190  47.890  1.00  0.00           C
ATOM   1228  HB1 LEU A 665      41.500  39.820  48.770  1.00  0.00           H
ATOM   1229  HB2 LEU A 665      42.060  38.200  48.290  1.00  0.00           H
ATOM   1230  CG  LEU A 665      40.410  38.890  47.110  1.00  0.00           C
ATOM   1231  HG  LEU A 665      40.650  38.230  46.250  1.00  0.00           H
ATOM   1232  CD1 LEU A 665      39.240  38.360  47.870  1.00  0.00           C
ATOM   1233 HD11 LEU A 665      38.350  38.220  47.220  1.00  0.00           H
ATOM   1234 HD12 LEU A 665      39.060  38.970  48.780  1.00  0.00           H
ATOM   1235 HD13 LEU A 665      39.680  37.410  48.230  1.00  0.00           H
ATOM   1236  CD2 LEU A 665      39.960  40.240  46.500  1.00  0.00           C
ATOM   1237 HD21 LEU A 665      39.830  40.890  47.390  1.00  0.00           H
ATOM   1238 HD22 LEU A 665      38.970  40.110  46.010  1.00  0.00           H
ATOM   1239 HD23 LEU A 665      40.740  40.650  45.830  1.00  0.00           H
ATOM   1240  C   LEU A 665      44.080  39.960  47.910  1.00  0.00           C
ATOM   1241  O   LEU A 665      44.750  39.020  48.230  1.00  0.00           O
ATOM   1242  N   GLY A 666      44.400  41.170  48.450  1.00  0.00           N
ATOM   1243  HN  GLY A 666      43.820  41.990  48.380  1.00  0.00           H
ATOM   1244  CA  GLY A 666      45.440  41.380  49.460  1.00  0.00           C
ATOM   1245  HA1 GLY A 666      46.350  41.130  48.920  1.00  0.00           H
ATOM   1246  HA2 GLY A 666      45.190  40.830  50.350  1.00  0.00           H
ATOM   1247  C   GLY A 666      45.590  42.840  49.860  1.00  0.00           C
ATOM   1248  O   GLY A 666      44.740  43.640  49.770  1.00  0.00           O
ATOM   1249  N   SER A 667      46.770  43.140  50.520  1.00  0.00           N
ATOM   1250  HN  SER A 667      47.580  42.560  50.460  1.00  0.00           H
ATOM   1251  CA  SER A 667      47.000  44.380  51.170  1.00  0.00           C
ATOM   1252  HA  SER A 667      46.260  44.360  51.950  1.00  0.00           H
ATOM   1253  CB  SER A 667      48.420  44.400  51.910  1.00  0.00           C
ATOM   1254  HB1 SER A 667      48.320  43.750  52.810  1.00  0.00           H
ATOM   1255  HB2 SER A 667      48.630  45.440  52.220  1.00  0.00           H
ATOM   1256  OG  SER A 667      49.280  43.750  50.990  1.00  0.00           O
ATOM   1257  HG1 SER A 667      49.290  44.230  50.160  1.00  0.00           H
ATOM   1258  C   SER A 667      46.720  45.670  50.370  1.00  0.00           C
ATOM   1259  O   SER A 667      47.420  46.140  49.500  1.00  0.00           O
ATOM   1260  N   THR A 668      45.580  46.270  50.750  1.00  0.00           N
ATOM   1261  HN  THR A 668      45.080  45.740  51.430  1.00  0.00           H
ATOM   1262  CA  THR A 668      44.930  47.350  50.020  1.00  0.00           C
ATOM   1263  HA  THR A 668      45.280  47.470  49.010  1.00  0.00           H
ATOM   1264  CB  THR A 668      43.420  47.050  49.840  1.00  0.00           C
ATOM   1265  HB  THR A 668      43.330  46.390  48.950  1.00  0.00           H
ATOM   1266  OG1 THR A 668      42.680  48.200  49.600  1.00  0.00           O
ATOM   1267  HG1 THR A 668      42.740  48.360  48.670  1.00  0.00           H
ATOM   1268  CG2 THR A 668      42.880  46.400  51.160  1.00  0.00           C
ATOM   1269 HG21 THR A 668      43.270  45.380  51.360  1.00  0.00           H
ATOM   1270 HG22 THR A 668      41.780  46.370  51.000  1.00  0.00           H
ATOM   1271 HG23 THR A 668      43.270  47.110  51.930  1.00  0.00           H
ATOM   1272  C   THR A 668      45.300  48.650  50.690  1.00  0.00           C
ATOM   1273  O   THR A 668      45.060  48.960  51.830  1.00  0.00           O
ATOM   1274  N   GLY A 669      45.990  49.550  50.000  1.00  0.00           N
ATOM   1275  HN  GLY A 669      46.150  49.320  49.050  1.00  0.00           H
ATOM   1276  CA  GLY A 669      46.430  50.870  50.380  1.00  0.00           C
ATOM   1277  HA1 GLY A 669      46.740  51.350  49.470  1.00  0.00           H
ATOM   1278  HA2 GLY A 669      47.240  50.700  51.080  1.00  0.00           H
ATOM   1279  C   GLY A 669      45.480  51.830  51.030  1.00  0.00           C
ATOM   1280  O   GLY A 669      45.790  52.180  52.210  1.00  0.00           O
ATOM   1281  N   PRO A 670      44.340  52.090  50.390  1.00  0.00           N
ATOM   1282  CD  PRO A 670      44.020  51.730  49.050  1.00  0.00           C
ATOM   1283  HD1 PRO A 670      43.980  50.620  48.960  1.00  0.00           H
ATOM   1284  HD2 PRO A 670      44.810  52.210  48.430  1.00  0.00           H
ATOM   1285  CA  PRO A 670      43.450  53.150  50.900  1.00  0.00           C
ATOM   1286  HA  PRO A 670      44.060  53.960  51.280  1.00  0.00           H
ATOM   1287  CB  PRO A 670      42.640  53.570  49.790  1.00  0.00           C
ATOM   1288  HB1 PRO A 670      43.110  54.480  49.380  1.00  0.00           H
ATOM   1289  HB2 PRO A 670      41.610  53.850  50.090  1.00  0.00           H
ATOM   1290  CG  PRO A 670      42.710  52.430  48.770  1.00  0.00           C
ATOM   1291  HG1 PRO A 670      41.790  51.830  48.900  1.00  0.00           H
ATOM   1292  HG2 PRO A 670      42.620  52.840  47.740  1.00  0.00           H
ATOM   1293  C   PRO A 670      42.630  52.650  52.070  1.00  0.00           C
ATOM   1294  O   PRO A 670      42.320  53.440  52.920  1.00  0.00           O
ATOM   1295  N   VAL A 671      42.310  51.400  52.150  1.00  0.00           N
ATOM   1296  HN  VAL A 671      42.520  50.760  51.430  1.00  0.00           H
ATOM   1297  CA  VAL A 671      41.790  50.730  53.330  1.00  0.00           C
ATOM   1298  HA  VAL A 671      40.900  51.280  53.600  1.00  0.00           H
ATOM   1299  CB  VAL A 671      41.380  49.300  52.880  1.00  0.00           C
ATOM   1300  HB  VAL A 671      42.290  48.800  52.470  1.00  0.00           H
ATOM   1301  CG1 VAL A 671      40.980  48.450  54.070  1.00  0.00           C
ATOM   1302 HG11 VAL A 671      40.050  48.860  54.510  1.00  0.00           H
ATOM   1303 HG12 VAL A 671      41.700  48.410  54.910  1.00  0.00           H
ATOM   1304 HG13 VAL A 671      40.700  47.440  53.720  1.00  0.00           H
ATOM   1305  CG2 VAL A 671      40.310  49.230  51.810  1.00  0.00           C
ATOM   1306 HG21 VAL A 671      39.350  49.680  52.130  1.00  0.00           H
ATOM   1307 HG22 VAL A 671      40.100  48.150  51.630  1.00  0.00           H
ATOM   1308 HG23 VAL A 671      40.640  49.680  50.850  1.00  0.00           H
ATOM   1309  C   VAL A 671      42.620  50.710  54.610  1.00  0.00           C
ATOM   1310  O   VAL A 671      42.110  50.910  55.660  1.00  0.00           O
ATOM   1311  N   LEU A 672      43.980  50.440  54.470  1.00  0.00           N
ATOM   1312  HN  LEU A 672      44.310  50.110  53.580  1.00  0.00           H
ATOM   1313  CA  LEU A 672      44.970  50.570  55.530  1.00  0.00           C
ATOM   1314  HA  LEU A 672      44.670  49.830  56.250  1.00  0.00           H
ATOM   1315  CB  LEU A 672      46.370  50.190  55.030  1.00  0.00           C
ATOM   1316  HB1 LEU A 672      46.720  50.820  54.190  1.00  0.00           H
ATOM   1317  HB2 LEU A 672      46.290  49.180  54.570  1.00  0.00           H
ATOM   1318  CG  LEU A 672      47.500  50.140  56.140  1.00  0.00           C
ATOM   1319  HG  LEU A 672      47.630  51.150  56.590  1.00  0.00           H
ATOM   1320  CD1 LEU A 672      47.040  49.110  57.240  1.00  0.00           C
ATOM   1321 HD11 LEU A 672      46.550  48.310  56.650  1.00  0.00           H
ATOM   1322 HD12 LEU A 672      46.310  49.620  57.890  1.00  0.00           H
ATOM   1323 HD13 LEU A 672      47.860  48.660  57.850  1.00  0.00           H
ATOM   1324  CD2 LEU A 672      48.820  49.810  55.520  1.00  0.00           C
ATOM   1325 HD21 LEU A 672      49.280  50.780  55.190  1.00  0.00           H
ATOM   1326 HD22 LEU A 672      48.760  49.030  54.730  1.00  0.00           H
ATOM   1327 HD23 LEU A 672      49.450  49.320  56.290  1.00  0.00           H
ATOM   1328  C   LEU A 672      45.030  51.940  56.200  1.00  0.00           C
ATOM   1329  O   LEU A 672      44.980  52.050  57.430  1.00  0.00           O
ATOM   1330  N   VAL A 673      45.140  53.040  55.410  1.00  0.00           N
ATOM   1331  HN  VAL A 673      45.340  52.980  54.440  1.00  0.00           H
ATOM   1332  CA  VAL A 673      45.030  54.440  55.840  1.00  0.00           C
ATOM   1333  HA  VAL A 673      45.760  54.480  56.650  1.00  0.00           H
ATOM   1334  CB  VAL A 673      45.440  55.370  54.730  1.00  0.00           C
ATOM   1335  HB  VAL A 673      44.880  55.100  53.810  1.00  0.00           H
ATOM   1336  CG1 VAL A 673      45.120  56.820  55.020  1.00  0.00           C
ATOM   1337 HG11 VAL A 673      44.020  56.960  55.040  1.00  0.00           H
ATOM   1338 HG12 VAL A 673      45.480  57.500  54.220  1.00  0.00           H
ATOM   1339 HG13 VAL A 673      45.430  57.120  56.050  1.00  0.00           H
ATOM   1340  CG2 VAL A 673      46.920  55.160  54.540  1.00  0.00           C
ATOM   1341 HG21 VAL A 673      47.300  54.120  54.690  1.00  0.00           H
ATOM   1342 HG22 VAL A 673      47.610  55.740  55.190  1.00  0.00           H
ATOM   1343 HG23 VAL A 673      47.270  55.480  53.530  1.00  0.00           H
ATOM   1344  C   VAL A 673      43.740  54.860  56.560  1.00  0.00           C
ATOM   1345  O   VAL A 673      43.810  55.610  57.540  1.00  0.00           O
ATOM   1346  N   PHE A 674      42.580  54.460  56.010  1.00  0.00           N
ATOM   1347  HN  PHE A 674      42.570  53.830  55.220  1.00  0.00           H
ATOM   1348  CA  PHE A 674      41.240  54.710  56.460  1.00  0.00           C
ATOM   1349  HA  PHE A 674      41.050  55.760  56.570  1.00  0.00           H
ATOM   1350  CB  PHE A 674      40.180  54.240  55.400  1.00  0.00           C
ATOM   1351  HB1 PHE A 674      40.300  53.150  55.280  1.00  0.00           H
ATOM   1352  HB2 PHE A 674      40.360  54.750  54.430  1.00  0.00           H
ATOM   1353  CG  PHE A 674      38.770  54.530  55.820  1.00  0.00           C
ATOM   1354  CD1 PHE A 674      38.150  55.660  55.200  1.00  0.00           C
ATOM   1355  HD1 PHE A 674      38.700  56.370  54.600  1.00  0.00           H
ATOM   1356  CE1 PHE A 674      36.780  55.810  55.280  1.00  0.00           C
ATOM   1357  HE1 PHE A 674      36.250  56.560  54.700  1.00  0.00           H
ATOM   1358  CZ  PHE A 674      36.010  54.910  56.060  1.00  0.00           C
ATOM   1359  HZ  PHE A 674      34.950  55.080  56.110  1.00  0.00           H
ATOM   1360  CD2 PHE A 674      37.980  53.660  56.660  1.00  0.00           C
ATOM   1361  HD2 PHE A 674      38.280  52.760  57.180  1.00  0.00           H
ATOM   1362  CE2 PHE A 674      36.620  53.850  56.770  1.00  0.00           C
ATOM   1363  HE2 PHE A 674      36.100  53.110  57.360  1.00  0.00           H
ATOM   1364  C   PHE A 674      40.890  54.050  57.870  1.00  0.00           C
ATOM   1365  O   PHE A 674      40.170  54.620  58.630  1.00  0.00           O
ATOM   1366  N   GLU A 675      41.490  52.940  58.210  1.00  0.00           N
ATOM   1367  HN  GLU A 675      41.950  52.440  57.480  1.00  0.00           H
ATOM   1368  CA  GLU A 675      41.330  52.280  59.530  1.00  0.00           C
ATOM   1369  HA  GLU A 675      40.290  52.110  59.770  1.00  0.00           H
ATOM   1370  CB  GLU A 675      41.990  50.870  59.540  1.00  0.00           C
ATOM   1371  HB1 GLU A 675      42.090  50.400  60.550  1.00  0.00           H
ATOM   1372  HB2 GLU A 675      42.970  50.920  59.010  1.00  0.00           H
ATOM   1373  CG  GLU A 675      41.100  49.820  58.750  1.00  0.00           C
ATOM   1374  HG1 GLU A 675      41.750  48.970  58.450  1.00  0.00           H
ATOM   1375  HG2 GLU A 675      40.670  50.350  57.870  1.00  0.00           H
ATOM   1376  CD  GLU A 675      39.940  49.140  59.510  1.00  0.00           C
ATOM   1377  OE1 GLU A 675      39.560  48.050  59.010  1.00  0.00           O
ATOM   1378  OE2 GLU A 675      39.450  49.600  60.560  1.00  0.00           O
ATOM   1379  C   GLU A 675      41.910  53.140  60.710  1.00  0.00           C
ATOM   1380  O   GLU A 675      41.370  53.280  61.780  1.00  0.00           O
ATOM   1381  N   LYS A 676      43.040  53.820  60.400  1.00  0.00           N
ATOM   1382  HN  LYS A 676      43.360  53.810  59.460  1.00  0.00           H
ATOM   1383  CA  LYS A 676      43.650  54.740  61.270  1.00  0.00           C
ATOM   1384  HA  LYS A 676      43.800  54.170  62.170  1.00  0.00           H
ATOM   1385  CB  LYS A 676      45.070  55.100  60.730  1.00  0.00           C
ATOM   1386  HB1 LYS A 676      45.000  55.450  59.680  1.00  0.00           H
ATOM   1387  HB2 LYS A 676      45.640  54.150  60.720  1.00  0.00           H
ATOM   1388  CG  LYS A 676      45.920  56.150  61.580  1.00  0.00           C
ATOM   1389  HG1 LYS A 676      45.880  55.740  62.620  1.00  0.00           H
ATOM   1390  HG2 LYS A 676      45.250  57.030  61.570  1.00  0.00           H
ATOM   1391  CD  LYS A 676      47.330  56.540  61.200  1.00  0.00           C
ATOM   1392  HD1 LYS A 676      47.600  57.480  61.720  1.00  0.00           H
ATOM   1393  HD2 LYS A 676      47.250  56.780  60.120  1.00  0.00           H
ATOM   1394  CE  LYS A 676      48.390  55.480  61.360  1.00  0.00           C
ATOM   1395  HE1 LYS A 676      48.100  54.600  60.750  1.00  0.00           H
ATOM   1396  HE2 LYS A 676      48.510  55.120  62.410  1.00  0.00           H
ATOM   1397  NZ  LYS A 676      49.730  56.100  61.030  1.00  0.00           N
ATOM   1398  HZ1 LYS A 676      50.210  56.620  61.780  1.00  0.00           H
ATOM   1399  HZ2 LYS A 676      49.780  56.740  60.200  1.00  0.00           H
ATOM   1400  HZ3 LYS A 676      50.400  55.330  60.760  1.00  0.00           H
ATOM   1401  C   LYS A 676      42.760  55.880  61.410  1.00  0.00           C
ATOM   1402  O   LYS A 676      42.590  56.550  62.500  1.00  0.00           O
ATOM   1403  N   ILE A 677      42.150  56.380  60.340  1.00  0.00           N
ATOM   1404  HN  ILE A 677      42.480  55.970  59.490  1.00  0.00           H
ATOM   1405  CA  ILE A 677      41.110  57.400  60.360  1.00  0.00           C
ATOM   1406  HA  ILE A 677      41.580  58.300  60.690  1.00  0.00           H
ATOM   1407  CB  ILE A 677      40.640  57.920  58.960  1.00  0.00           C
ATOM   1408  HB  ILE A 677      40.160  57.090  58.420  1.00  0.00           H
ATOM   1409  CG2 ILE A 677      39.550  58.980  58.960  1.00  0.00           C
ATOM   1410 HG21 ILE A 677      39.950  59.980  59.240  1.00  0.00           H
ATOM   1411 HG22 ILE A 677      38.870  58.710  59.790  1.00  0.00           H
ATOM   1412 HG23 ILE A 677      39.090  59.120  57.970  1.00  0.00           H
ATOM   1413  CG1 ILE A 677      41.890  58.590  58.160  1.00  0.00           C
ATOM   1414 HG11 ILE A 677      42.680  57.810  58.190  1.00  0.00           H
ATOM   1415 HG12 ILE A 677      42.200  59.440  58.800  1.00  0.00           H
ATOM   1416  CD  ILE A 677      41.640  58.870  56.680  1.00  0.00           C
ATOM   1417  HD1 ILE A 677      40.970  59.740  56.540  1.00  0.00           H
ATOM   1418  HD2 ILE A 677      41.110  57.980  56.270  1.00  0.00           H
ATOM   1419  HD3 ILE A 677      42.640  58.950  56.210  1.00  0.00           H
ATOM   1420  C   ILE A 677      39.940  57.060  61.230  1.00  0.00           C
ATOM   1421  O   ILE A 677      39.500  57.960  61.940  1.00  0.00           O
ATOM   1422  N   LEU A 678      39.290  55.840  61.140  1.00  0.00           N
ATOM   1423  HN  LEU A 678      39.610  55.140  60.520  1.00  0.00           H
ATOM   1424  CA  LEU A 678      38.150  55.310  61.890  1.00  0.00           C
ATOM   1425  HA  LEU A 678      37.450  56.120  61.740  1.00  0.00           H
ATOM   1426  CB  LEU A 678      37.600  53.960  61.260  1.00  0.00           C
ATOM   1427  HB1 LEU A 678      38.430  53.200  61.260  1.00  0.00           H
ATOM   1428  HB2 LEU A 678      37.350  54.170  60.200  1.00  0.00           H
ATOM   1429  CG  LEU A 678      36.360  53.280  61.920  1.00  0.00           C
ATOM   1430  HG  LEU A 678      36.710  53.140  62.960  1.00  0.00           H
ATOM   1431  CD1 LEU A 678      35.140  54.230  61.910  1.00  0.00           C
ATOM   1432 HD11 LEU A 678      35.450  55.110  62.520  1.00  0.00           H
ATOM   1433 HD12 LEU A 678      34.270  53.850  62.470  1.00  0.00           H
ATOM   1434 HD13 LEU A 678      34.880  54.580  60.900  1.00  0.00           H
ATOM   1435  CD2 LEU A 678      36.000  51.890  61.360  1.00  0.00           C
ATOM   1436 HD21 LEU A 678      36.830  51.160  61.440  1.00  0.00           H
ATOM   1437 HD22 LEU A 678      35.850  51.940  60.260  1.00  0.00           H
ATOM   1438 HD23 LEU A 678      35.060  51.600  61.870  1.00  0.00           H
ATOM   1439  C   LEU A 678      38.430  55.120  63.330  1.00  0.00           C
ATOM   1440  O   LEU A 678      37.690  55.540  64.200  1.00  0.00           O
ATOM   1441  N   TYR A 679      39.550  54.510  63.670  1.00  0.00           N
ATOM   1442  HN  TYR A 679      40.060  54.060  62.950  1.00  0.00           H
ATOM   1443  CA  TYR A 679      39.990  54.560  65.070  1.00  0.00           C
ATOM   1444  HA  TYR A 679      39.280  54.030  65.680  1.00  0.00           H
ATOM   1445  CB  TYR A 679      41.310  53.690  65.100  1.00  0.00           C
ATOM   1446  HB1 TYR A 679      42.060  54.160  64.440  1.00  0.00           H
ATOM   1447  HB2 TYR A 679      41.130  52.660  64.730  1.00  0.00           H
ATOM   1448  CG  TYR A 679      41.980  53.630  66.420  1.00  0.00           C
ATOM   1449  CD1 TYR A 679      41.400  52.990  67.540  1.00  0.00           C
ATOM   1450  HD1 TYR A 679      40.510  52.440  67.290  1.00  0.00           H
ATOM   1451  CE1 TYR A 679      41.990  53.140  68.800  1.00  0.00           C
ATOM   1452  HE1 TYR A 679      41.490  52.670  69.640  1.00  0.00           H
ATOM   1453  CZ  TYR A 679      43.140  53.880  68.940  1.00  0.00           C
ATOM   1454  OH  TYR A 679      43.640  54.060  70.230  1.00  0.00           O
ATOM   1455  HH  TYR A 679      44.530  54.430  70.230  1.00  0.00           H
ATOM   1456  CD2 TYR A 679      43.220  54.220  66.630  1.00  0.00           C
ATOM   1457  HD2 TYR A 679      43.750  54.620  65.770  1.00  0.00           H
ATOM   1458  CE2 TYR A 679      43.770  54.430  67.870  1.00  0.00           C
ATOM   1459  HE2 TYR A 679      44.740  54.890  67.930  1.00  0.00           H
ATOM   1460  C   TYR A 679      40.210  55.950  65.660  1.00  0.00           C
ATOM   1461  O   TYR A 679      39.760  56.190  66.800  1.00  0.00           O
ATOM   1462  N   LYS A 680      40.900  56.880  64.870  1.00  0.00           N
ATOM   1463  HN  LYS A 680      41.160  56.470  63.990  1.00  0.00           H
ATOM   1464  CA  LYS A 680      41.120  58.230  65.340  1.00  0.00           C
ATOM   1465  HA  LYS A 680      41.490  58.190  66.370  1.00  0.00           H
ATOM   1466  CB  LYS A 680      42.400  58.960  64.640  1.00  0.00           C
ATOM   1467  HB1 LYS A 680      42.410  59.940  65.150  1.00  0.00           H
ATOM   1468  HB2 LYS A 680      42.170  59.220  63.590  1.00  0.00           H
ATOM   1469  CG  LYS A 680      43.760  58.320  64.850  1.00  0.00           C
ATOM   1470  HG1 LYS A 680      44.460  58.740  64.090  1.00  0.00           H
ATOM   1471  HG2 LYS A 680      43.710  57.240  64.590  1.00  0.00           H
ATOM   1472  CD  LYS A 680      44.420  58.480  66.230  1.00  0.00           C
ATOM   1473  HD1 LYS A 680      43.930  57.820  66.970  1.00  0.00           H
ATOM   1474  HD2 LYS A 680      44.320  59.550  66.490  1.00  0.00           H
ATOM   1475  CE  LYS A 680      45.960  58.230  66.160  1.00  0.00           C
ATOM   1476  HE1 LYS A 680      46.470  58.860  65.390  1.00  0.00           H
ATOM   1477  HE2 LYS A 680      46.160  57.170  65.900  1.00  0.00           H
ATOM   1478  NZ  LYS A 680      46.550  58.630  67.460  1.00  0.00           N
ATOM   1479  HZ1 LYS A 680      46.260  58.060  68.270  1.00  0.00           H
ATOM   1480  HZ2 LYS A 680      46.300  59.620  67.710  1.00  0.00           H
ATOM   1481  HZ3 LYS A 680      47.590  58.630  67.520  1.00  0.00           H
ATOM   1482  C   LYS A 680      39.810  58.930  65.540  1.00  0.00           C
ATOM   1483  O   LYS A 680      39.630  59.660  66.530  1.00  0.00           O
ATOM   1484  N   PHE A 681      38.820  58.800  64.620  1.00  0.00           N
ATOM   1485  HN  PHE A 681      38.970  58.260  63.790  1.00  0.00           H
ATOM   1486  CA  PHE A 681      37.530  59.400  64.770  1.00  0.00           C
ATOM   1487  HA  PHE A 681      37.680  60.430  65.020  1.00  0.00           H
ATOM   1488  CB  PHE A 681      36.700  59.260  63.410  1.00  0.00           C
ATOM   1489  HB1 PHE A 681      36.880  58.230  63.030  1.00  0.00           H
ATOM   1490  HB2 PHE A 681      37.130  59.940  62.640  1.00  0.00           H
ATOM   1491  CG  PHE A 681      35.210  59.480  63.470  1.00  0.00           C
ATOM   1492  CD1 PHE A 681      34.320  58.560  63.910  1.00  0.00           C
ATOM   1493  HD1 PHE A 681      34.620  57.540  64.120  1.00  0.00           H
ATOM   1494  CE1 PHE A 681      32.980  58.810  64.000  1.00  0.00           C
ATOM   1495  HE1 PHE A 681      32.280  58.000  64.180  1.00  0.00           H
ATOM   1496  CZ  PHE A 681      32.490  60.150  63.620  1.00  0.00           C
ATOM   1497  HZ  PHE A 681      31.430  60.300  63.620  1.00  0.00           H
ATOM   1498  CD2 PHE A 681      34.790  60.810  63.210  1.00  0.00           C
ATOM   1499  HD2 PHE A 681      35.560  61.560  63.110  1.00  0.00           H
ATOM   1500  CE2 PHE A 681      33.390  61.150  63.220  1.00  0.00           C
ATOM   1501  HE2 PHE A 681      33.120  62.180  63.100  1.00  0.00           H
ATOM   1502  C   PHE A 681      36.720  58.850  66.000  1.00  0.00           C
ATOM   1503  O   PHE A 681      36.170  59.510  66.890  1.00  0.00           O
ATOM   1504  N   CYS A 682      36.740  57.530  66.170  1.00  0.00           N
ATOM   1505  HN  CYS A 682      37.190  56.970  65.480  1.00  0.00           H
ATOM   1506  CA  CYS A 682      36.090  56.870  67.310  1.00  0.00           C
ATOM   1507  HA  CYS A 682      35.100  57.310  67.360  1.00  0.00           H
ATOM   1508  CB  CYS A 682      36.010  55.360  67.220  1.00  0.00           C
ATOM   1509  HB1 CYS A 682      35.660  54.950  68.190  1.00  0.00           H
ATOM   1510  HB2 CYS A 682      37.030  54.920  67.120  1.00  0.00           H
ATOM   1511  SG  CYS A 682      34.910  54.820  65.770  1.00  0.00           S
ATOM   1512  HG1 CYS A 682      35.900  54.740  64.890  1.00  0.00           H
ATOM   1513  C   CYS A 682      36.620  57.310  68.680  1.00  0.00           C
ATOM   1514  O   CYS A 682      35.830  57.500  69.650  1.00  0.00           O
ATOM   1515  N   ARG A 683      37.930  57.550  68.680  1.00  0.00           N
ATOM   1516  HN  ARG A 683      38.450  57.240  67.890  1.00  0.00           H
ATOM   1517  CA  ARG A 683      38.630  58.110  69.780  1.00  0.00           C
ATOM   1518  HA  ARG A 683      38.440  57.450  70.610  1.00  0.00           H
ATOM   1519  CB  ARG A 683      40.120  58.030  69.430  1.00  0.00           C
ATOM   1520  HB1 ARG A 683      40.590  58.740  70.150  1.00  0.00           H
ATOM   1521  HB2 ARG A 683      40.380  58.310  68.390  1.00  0.00           H
ATOM   1522  CG  ARG A 683      40.710  56.620  69.670  1.00  0.00           C
ATOM   1523  HG1 ARG A 683      41.740  56.600  69.270  1.00  0.00           H
ATOM   1524  HG2 ARG A 683      40.170  55.890  69.040  1.00  0.00           H
ATOM   1525  CD  ARG A 683      40.610  56.070  71.070  1.00  0.00           C
ATOM   1526  HD1 ARG A 683      41.050  55.040  71.060  1.00  0.00           H
ATOM   1527  HD2 ARG A 683      39.650  55.990  71.640  1.00  0.00           H
ATOM   1528  NE  ARG A 683      41.480  57.000  71.850  1.00  0.00           N
ATOM   1529  HE  ARG A 683      41.910  57.770  71.380  1.00  0.00           H
ATOM   1530  CZ  ARG A 683      41.710  56.870  73.150  1.00  0.00           C
ATOM   1531  NH1 ARG A 683      42.610  57.670  73.820  1.00  0.00           N
ATOM   1532 HH11 ARG A 683      42.850  57.590  74.780  1.00  0.00           H
ATOM   1533 HH12 ARG A 683      43.140  58.270  73.220  1.00  0.00           H
ATOM   1534  NH2 ARG A 683      41.280  55.910  73.920  1.00  0.00           N
ATOM   1535 HH21 ARG A 683      40.730  55.180  73.540  1.00  0.00           H
ATOM   1536 HH22 ARG A 683      41.500  56.000  74.890  1.00  0.00           H
ATOM   1537  C   ARG A 683      38.150  59.500  70.240  1.00  0.00           C
ATOM   1538  O   ARG A 683      37.910  59.770  71.420  1.00  0.00           O
ATOM   1539  N   ASP A 684      37.970  60.450  69.250  1.00  0.00           N
ATOM   1540  HN  ASP A 684      38.260  60.300  68.310  1.00  0.00           H
ATOM   1541  CA  ASP A 684      37.620  61.840  69.600  1.00  0.00           C
ATOM   1542  HA  ASP A 684      38.180  62.100  70.490  1.00  0.00           H
ATOM   1543  CB  ASP A 684      38.080  62.850  68.550  1.00  0.00           C
ATOM   1544  HB1 ASP A 684      37.750  63.880  68.850  1.00  0.00           H
ATOM   1545  HB2 ASP A 684      37.570  62.660  67.590  1.00  0.00           H
ATOM   1546  CG  ASP A 684      39.570  62.960  68.330  1.00  0.00           C
ATOM   1547  OD1 ASP A 684      40.060  63.490  67.320  1.00  0.00           O
ATOM   1548  OD2 ASP A 684      40.340  62.560  69.260  1.00  0.00           O
ATOM   1549  C   ASP A 684      36.090  61.990  69.850  1.00  0.00           C
ATOM   1550  O   ASP A 684      35.610  62.830  70.590  1.00  0.00           O
ATOM   1551  N   TYR A 685      35.290  61.110  69.230  1.00  0.00           N
ATOM   1552  HN  TYR A 685      35.670  60.630  68.440  1.00  0.00           H
ATOM   1553  CA  TYR A 685      33.850  61.230  69.290  1.00  0.00           C
ATOM   1554  HA  TYR A 685      33.630  62.230  69.580  1.00  0.00           H
ATOM   1555  CB  TYR A 685      33.070  61.010  67.940  1.00  0.00           C
ATOM   1556  HB1 TYR A 685      32.000  60.870  68.190  1.00  0.00           H
ATOM   1557  HB2 TYR A 685      33.580  60.160  67.420  1.00  0.00           H
ATOM   1558  CG  TYR A 685      33.250  62.230  67.070  1.00  0.00           C
ATOM   1559  CD1 TYR A 685      34.480  62.470  66.440  1.00  0.00           C
ATOM   1560  HD1 TYR A 685      35.300  61.800  66.670  1.00  0.00           H
ATOM   1561  CE1 TYR A 685      34.730  63.750  65.850  1.00  0.00           C
ATOM   1562  HE1 TYR A 685      35.670  63.910  65.360  1.00  0.00           H
ATOM   1563  CZ  TYR A 685      33.650  64.590  65.630  1.00  0.00           C
ATOM   1564  OH  TYR A 685      33.680  65.910  65.080  1.00  0.00           O
ATOM   1565  HH  TYR A 685      34.610  66.060  64.850  1.00  0.00           H
ATOM   1566  CD2 TYR A 685      32.230  63.190  66.960  1.00  0.00           C
ATOM   1567  HD2 TYR A 685      31.330  63.120  67.550  1.00  0.00           H
ATOM   1568  CE2 TYR A 685      32.400  64.310  66.130  1.00  0.00           C
ATOM   1569  HE2 TYR A 685      31.550  64.970  66.110  1.00  0.00           H
ATOM   1570  C   TYR A 685      33.240  60.270  70.350  1.00  0.00           C
ATOM   1571  O   TYR A 685      32.040  60.300  70.590  1.00  0.00           O
ATOM   1572  N   GLN A 686      34.100  59.510  71.030  1.00  0.00           N
ATOM   1573  HN  GLN A 686      35.020  59.390  70.690  1.00  0.00           H
ATOM   1574  CA  GLN A 686      33.810  58.870  72.300  1.00  0.00           C
ATOM   1575  HA  GLN A 686      34.760  58.630  72.760  1.00  0.00           H
ATOM   1576  CB  GLN A 686      33.260  59.840  73.300  1.00  0.00           C
ATOM   1577  HB1 GLN A 686      33.070  59.280  74.230  1.00  0.00           H
ATOM   1578  HB2 GLN A 686      32.300  60.300  73.000  1.00  0.00           H
ATOM   1579  CG  GLN A 686      34.280  60.900  73.620  1.00  0.00           C
ATOM   1580  HG1 GLN A 686      34.470  61.560  72.750  1.00  0.00           H
ATOM   1581  HG2 GLN A 686      35.230  60.450  74.000  1.00  0.00           H
ATOM   1582  CD  GLN A 686      33.930  61.760  74.800  1.00  0.00           C
ATOM   1583  OE1 GLN A 686      34.810  62.230  75.550  1.00  0.00           O
ATOM   1584  NE2 GLN A 686      32.660  62.110  74.840  1.00  0.00           N
ATOM   1585 HE21 GLN A 686      32.300  62.440  75.720  1.00  0.00           H
ATOM   1586 HE22 GLN A 686      32.120  61.790  74.080  1.00  0.00           H
ATOM   1587  C   GLN A 686      33.150  57.430  72.080  1.00  0.00           C
ATOM   1588  O   GLN A 686      32.410  56.850  72.960  1.00  0.00           O
ATOM   1589  N   LEU A 687      33.460  56.820  70.940  1.00  0.00           N
ATOM   1590  HN  LEU A 687      34.100  57.320  70.360  1.00  0.00           H
ATOM   1591  CA  LEU A 687      32.930  55.650  70.320  1.00  0.00           C
ATOM   1592  HA  LEU A 687      32.060  55.380  70.910  1.00  0.00           H
ATOM   1593  CB  LEU A 687      32.670  55.850  68.860  1.00  0.00           C
ATOM   1594  HB1 LEU A 687      32.100  55.010  68.440  1.00  0.00           H
ATOM   1595  HB2 LEU A 687      33.670  55.840  68.370  1.00  0.00           H
ATOM   1596  CG  LEU A 687      31.790  57.000  68.410  1.00  0.00           C
ATOM   1597  HG  LEU A 687      32.030  57.840  69.100  1.00  0.00           H
ATOM   1598  CD1 LEU A 687      32.070  57.510  66.970  1.00  0.00           C
ATOM   1599 HD11 LEU A 687      32.920  58.230  66.930  1.00  0.00           H
ATOM   1600 HD12 LEU A 687      31.160  57.950  66.520  1.00  0.00           H
ATOM   1601 HD13 LEU A 687      32.280  56.590  66.400  1.00  0.00           H
ATOM   1602  CD2 LEU A 687      30.350  56.750  68.790  1.00  0.00           C
ATOM   1603 HD21 LEU A 687      29.900  55.920  68.200  1.00  0.00           H
ATOM   1604 HD22 LEU A 687      29.800  57.710  68.670  1.00  0.00           H
ATOM   1605 HD23 LEU A 687      30.230  56.530  69.870  1.00  0.00           H
ATOM   1606  C   LEU A 687      33.710  54.360  70.580  1.00  0.00           C
ATOM   1607  O   LEU A 687      34.940  54.430  70.640  1.00  0.00           O
ATOM   1608  N   SER A 688      33.070  53.160  70.690  1.00  0.00           N
ATOM   1609  HN  SER A 688      32.130  53.140  70.970  1.00  0.00           H
ATOM   1610  CA  SER A 688      33.740  51.910  70.770  1.00  0.00           C
ATOM   1611  HA  SER A 688      34.730  51.990  71.210  1.00  0.00           H
ATOM   1612  CB  SER A 688      32.850  50.800  71.430  1.00  0.00           C
ATOM   1613  HB1 SER A 688      31.890  50.700  70.900  1.00  0.00           H
ATOM   1614  HB2 SER A 688      32.510  51.180  72.410  1.00  0.00           H
ATOM   1615  OG  SER A 688      33.520  49.520  71.580  1.00  0.00           O
ATOM   1616  HG1 SER A 688      33.970  49.500  72.430  1.00  0.00           H
ATOM   1617  C   SER A 688      34.130  51.480  69.330  1.00  0.00           C
ATOM   1618  O   SER A 688      33.310  51.130  68.480  1.00  0.00           O
ATOM   1619  N   TYR A 689      35.400  51.530  69.000  1.00  0.00           N
ATOM   1620  HN  TYR A 689      36.130  51.840  69.610  1.00  0.00           H
ATOM   1621  CA  TYR A 689      35.910  51.290  67.640  1.00  0.00           C
ATOM   1622  HA  TYR A 689      35.600  52.130  67.040  1.00  0.00           H
ATOM   1623  CB  TYR A 689      37.470  51.200  67.820  1.00  0.00           C
ATOM   1624  HB1 TYR A 689      37.800  50.410  68.520  1.00  0.00           H
ATOM   1625  HB2 TYR A 689      37.850  52.180  68.160  1.00  0.00           H
ATOM   1626  CG  TYR A 689      38.290  50.940  66.540  1.00  0.00           C
ATOM   1627  CD1 TYR A 689      39.390  50.080  66.650  1.00  0.00           C
ATOM   1628  HD1 TYR A 689      39.700  49.580  67.560  1.00  0.00           H
ATOM   1629  CE1 TYR A 689      40.080  49.700  65.480  1.00  0.00           C
ATOM   1630  HE1 TYR A 689      40.920  49.030  65.540  1.00  0.00           H
ATOM   1631  CZ  TYR A 689      39.720  50.220  64.260  1.00  0.00           C
ATOM   1632  OH  TYR A 689      40.430  49.910  63.080  1.00  0.00           O
ATOM   1633  HH  TYR A 689      39.890  50.040  62.300  1.00  0.00           H
ATOM   1634  CD2 TYR A 689      37.940  51.520  65.320  1.00  0.00           C
ATOM   1635  HD2 TYR A 689      37.140  52.230  65.270  1.00  0.00           H
ATOM   1636  CE2 TYR A 689      38.690  51.200  64.160  1.00  0.00           C
ATOM   1637  HE2 TYR A 689      38.390  51.560  63.180  1.00  0.00           H
ATOM   1638  C   TYR A 689      35.420  50.050  66.800  1.00  0.00           C
ATOM   1639  O   TYR A 689      34.770  50.140  65.770  1.00  0.00           O
ATOM   1640  N   LEU A 690      35.890  48.920  67.290  1.00  0.00           N
ATOM   1641  HN  LEU A 690      36.290  48.940  68.210  1.00  0.00           H
ATOM   1642  CA  LEU A 690      35.740  47.660  66.590  1.00  0.00           C
ATOM   1643  HA  LEU A 690      36.070  47.950  65.610  1.00  0.00           H
ATOM   1644  CB  LEU A 690      36.550  46.430  67.180  1.00  0.00           C
ATOM   1645  HB1 LEU A 690      36.290  45.440  66.750  1.00  0.00           H
ATOM   1646  HB2 LEU A 690      36.200  46.200  68.220  1.00  0.00           H
ATOM   1647  CG  LEU A 690      38.040  46.480  67.120  1.00  0.00           C
ATOM   1648  HG  LEU A 690      38.430  47.370  67.650  1.00  0.00           H
ATOM   1649  CD1 LEU A 690      38.640  45.280  67.860  1.00  0.00           C
ATOM   1650 HD11 LEU A 690      38.300  45.430  68.910  1.00  0.00           H
ATOM   1651 HD12 LEU A 690      39.730  45.280  67.660  1.00  0.00           H
ATOM   1652 HD13 LEU A 690      38.270  44.330  67.430  1.00  0.00           H
ATOM   1653  CD2 LEU A 690      38.490  46.500  65.670  1.00  0.00           C
ATOM   1654 HD21 LEU A 690      38.090  45.650  65.070  1.00  0.00           H
ATOM   1655 HD22 LEU A 690      39.590  46.540  65.540  1.00  0.00           H
ATOM   1656 HD23 LEU A 690      38.040  47.440  65.270  1.00  0.00           H
ATOM   1657  C   LEU A 690      34.220  47.290  66.570  1.00  0.00           C
ATOM   1658  O   LEU A 690      33.680  46.800  65.530  1.00  0.00           O
ATOM   1659  N   SER A 691      33.480  47.510  67.670  1.00  0.00           N
ATOM   1660  HN  SER A 691      33.820  47.730  68.580  1.00  0.00           H
ATOM   1661  CA  SER A 691      31.980  47.470  67.670  1.00  0.00           C
ATOM   1662  HA  SER A 691      31.650  46.460  67.430  1.00  0.00           H
ATOM   1663  CB  SER A 691      31.650  48.020  69.120  1.00  0.00           C
ATOM   1664  HB1 SER A 691      32.080  49.040  69.240  1.00  0.00           H
ATOM   1665  HB2 SER A 691      32.100  47.420  69.930  1.00  0.00           H
ATOM   1666  OG  SER A 691      30.220  48.150  69.410  1.00  0.00           O
ATOM   1667  HG1 SER A 691      30.030  49.090  69.510  1.00  0.00           H
ATOM   1668  C   SER A 691      31.270  48.400  66.720  1.00  0.00           C
ATOM   1669  O   SER A 691      30.450  47.870  65.950  1.00  0.00           O
ATOM   1670  N   LEU A 692      31.640  49.720  66.640  1.00  0.00           N
ATOM   1671  HN  LEU A 692      32.370  50.150  67.180  1.00  0.00           H
ATOM   1672  CA  LEU A 692      31.140  50.490  65.520  1.00  0.00           C
ATOM   1673  HA  LEU A 692      30.070  50.300  65.600  1.00  0.00           H
ATOM   1674  CB  LEU A 692      31.500  52.010  65.630  1.00  0.00           C
ATOM   1675  HB1 LEU A 692      32.560  52.260  65.430  1.00  0.00           H
ATOM   1676  HB2 LEU A 692      31.290  52.340  66.660  1.00  0.00           H
ATOM   1677  CG  LEU A 692      30.710  52.970  64.640  1.00  0.00           C
ATOM   1678  HG  LEU A 692      31.070  52.860  63.580  1.00  0.00           H
ATOM   1679  CD1 LEU A 692      29.320  52.710  64.780  1.00  0.00           C
ATOM   1680 HD11 LEU A 692      29.030  51.780  64.270  1.00  0.00           H
ATOM   1681 HD12 LEU A 692      28.780  53.580  64.350  1.00  0.00           H
ATOM   1682 HD13 LEU A 692      28.960  52.640  65.830  1.00  0.00           H
ATOM   1683  CD2 LEU A 692      30.920  54.440  65.040  1.00  0.00           C
ATOM   1684 HD21 LEU A 692      30.210  54.740  65.850  1.00  0.00           H
ATOM   1685 HD22 LEU A 692      30.620  55.050  64.160  1.00  0.00           H
ATOM   1686 HD23 LEU A 692      31.970  54.570  65.360  1.00  0.00           H
ATOM   1687  C   LEU A 692      31.540  50.040  64.080  1.00  0.00           C
ATOM   1688  O   LEU A 692      30.690  49.880  63.230  1.00  0.00           O
ATOM   1689  N   ARG A 693      32.840  49.710  63.890  1.00  0.00           N
ATOM   1690  HN  ARG A 693      33.490  49.710  64.640  1.00  0.00           H
ATOM   1691  CA  ARG A 693      33.480  49.220  62.660  1.00  0.00           C
ATOM   1692  HA  ARG A 693      33.370  50.000  61.930  1.00  0.00           H
ATOM   1693  CB  ARG A 693      34.940  48.910  62.910  1.00  0.00           C
ATOM   1694  HB1 ARG A 693      34.870  48.150  63.720  1.00  0.00           H
ATOM   1695  HB2 ARG A 693      35.640  49.740  63.140  1.00  0.00           H
ATOM   1696  CG  ARG A 693      35.740  48.210  61.780  1.00  0.00           C
ATOM   1697  HG1 ARG A 693      35.900  48.900  60.930  1.00  0.00           H
ATOM   1698  HG2 ARG A 693      35.290  47.250  61.430  1.00  0.00           H
ATOM   1699  CD  ARG A 693      37.140  47.840  62.300  1.00  0.00           C
ATOM   1700  HD1 ARG A 693      37.070  47.090  63.120  1.00  0.00           H
ATOM   1701  HD2 ARG A 693      37.750  48.710  62.630  1.00  0.00           H
ATOM   1702  NE  ARG A 693      38.000  47.080  61.260  1.00  0.00           N
ATOM   1703  HE  ARG A 693      38.560  47.620  60.640  1.00  0.00           H
ATOM   1704  CZ  ARG A 693      37.650  45.920  60.690  1.00  0.00           C
ATOM   1705  NH1 ARG A 693      37.020  44.920  61.300  1.00  0.00           N
ATOM   1706 HH11 ARG A 693      36.780  45.020  62.260  1.00  0.00           H
ATOM   1707 HH12 ARG A 693      36.990  44.010  60.890  1.00  0.00           H
ATOM   1708  NH2 ARG A 693      37.900  45.770  59.380  1.00  0.00           N
ATOM   1709 HH21 ARG A 693      37.550  44.960  58.920  1.00  0.00           H
ATOM   1710 HH22 ARG A 693      38.140  46.530  58.780  1.00  0.00           H
ATOM   1711  C   ARG A 693      32.760  47.950  62.090  1.00  0.00           C
ATOM   1712  O   ARG A 693      32.440  47.880  60.910  1.00  0.00           O
ATOM   1713  N   THR A 694      32.350  46.980  62.980  1.00  0.00           N
ATOM   1714  HN  THR A 694      32.530  47.190  63.940  1.00  0.00           H
ATOM   1715  CA  THR A 694      31.490  45.880  62.560  1.00  0.00           C
ATOM   1716  HA  THR A 694      31.830  45.320  61.700  1.00  0.00           H
ATOM   1717  CB  THR A 694      31.230  44.870  63.730  1.00  0.00           C
ATOM   1718  HB  THR A 694      31.260  45.400  64.700  1.00  0.00           H
ATOM   1719  OG1 THR A 694      32.340  44.020  63.810  1.00  0.00           O
ATOM   1720  HG1 THR A 694      32.020  43.120  63.760  1.00  0.00           H
ATOM   1721  CG2 THR A 694      30.070  43.950  63.630  1.00  0.00           C
ATOM   1722 HG21 THR A 694      30.020  43.470  62.620  1.00  0.00           H
ATOM   1723 HG22 THR A 694      29.090  44.480  63.680  1.00  0.00           H
ATOM   1724 HG23 THR A 694      29.980  43.270  64.490  1.00  0.00           H
ATOM   1725  C   THR A 694      30.150  46.340  62.000  1.00  0.00           C
ATOM   1726  O   THR A 694      29.670  45.770  60.990  1.00  0.00           O
ATOM   1727  N   SER A 695      29.450  47.300  62.610  1.00  0.00           N
ATOM   1728  HN  SER A 695      29.940  47.890  63.270  1.00  0.00           H
ATOM   1729  CA  SER A 695      28.230  47.900  62.010  1.00  0.00           C
ATOM   1730  HA  SER A 695      27.560  47.120  61.690  1.00  0.00           H
ATOM   1731  CB  SER A 695      27.360  48.750  62.980  1.00  0.00           C
ATOM   1732  HB1 SER A 695      26.510  49.180  62.410  1.00  0.00           H
ATOM   1733  HB2 SER A 695      27.810  49.640  63.470  1.00  0.00           H
ATOM   1734  OG  SER A 695      26.870  47.940  64.080  1.00  0.00           O
ATOM   1735  HG1 SER A 695      27.360  48.180  64.870  1.00  0.00           H
ATOM   1736  C   SER A 695      28.370  48.640  60.780  1.00  0.00           C
ATOM   1737  O   SER A 695      27.560  48.630  59.840  1.00  0.00           O
ATOM   1738  N   ILE A 696      29.480  49.470  60.670  1.00  0.00           N
ATOM   1739  HN  ILE A 696      30.060  49.480  61.480  1.00  0.00           H
ATOM   1740  CA  ILE A 696      29.940  50.120  59.440  1.00  0.00           C
ATOM   1741  HA  ILE A 696      29.140  50.730  59.060  1.00  0.00           H
ATOM   1742  CB  ILE A 696      31.250  50.950  59.850  1.00  0.00           C
ATOM   1743  HB  ILE A 696      31.930  50.300  60.440  1.00  0.00           H
ATOM   1744  CG2 ILE A 696      31.820  51.490  58.510  1.00  0.00           C
ATOM   1745 HG21 ILE A 696      31.070  51.940  57.840  1.00  0.00           H
ATOM   1746 HG22 ILE A 696      32.300  50.610  58.020  1.00  0.00           H
ATOM   1747 HG23 ILE A 696      32.620  52.240  58.750  1.00  0.00           H
ATOM   1748  CG1 ILE A 696      30.940  52.160  60.810  1.00  0.00           C
ATOM   1749 HG11 ILE A 696      30.500  51.700  61.710  1.00  0.00           H
ATOM   1750 HG12 ILE A 696      30.310  52.900  60.280  1.00  0.00           H
ATOM   1751  CD  ILE A 696      32.200  52.850  61.240  1.00  0.00           C
ATOM   1752  HD1 ILE A 696      32.690  52.460  62.160  1.00  0.00           H
ATOM   1753  HD2 ILE A 696      32.000  53.890  61.580  1.00  0.00           H
ATOM   1754  HD3 ILE A 696      33.020  52.960  60.490  1.00  0.00           H
ATOM   1755  C   ILE A 696      30.300  49.010  58.330  1.00  0.00           C
ATOM   1756  O   ILE A 696      29.980  49.130  57.170  1.00  0.00           O
ATOM   1757  N   GLY A 697      30.990  47.910  58.660  1.00  0.00           N
ATOM   1758  HN  GLY A 697      31.400  47.840  59.570  1.00  0.00           H
ATOM   1759  CA  GLY A 697      31.260  46.760  57.740  1.00  0.00           C
ATOM   1760  HA1 GLY A 697      31.660  45.980  58.370  1.00  0.00           H
ATOM   1761  HA2 GLY A 697      31.950  47.030  56.960  1.00  0.00           H
ATOM   1762  C   GLY A 697      30.070  46.080  57.160  1.00  0.00           C
ATOM   1763  O   GLY A 697      29.940  45.910  55.950  1.00  0.00           O
ATOM   1764  N   LEU A 698      29.120  45.620  58.020  1.00  0.00           N
ATOM   1765  HN  LEU A 698      29.340  45.630  59.000  1.00  0.00           H
ATOM   1766  CA  LEU A 698      27.870  44.990  57.560  1.00  0.00           C
ATOM   1767  HA  LEU A 698      28.060  44.130  56.940  1.00  0.00           H
ATOM   1768  CB  LEU A 698      27.020  44.530  58.800  1.00  0.00           C
ATOM   1769  HB1 LEU A 698      26.120  44.100  58.320  1.00  0.00           H
ATOM   1770  HB2 LEU A 698      26.650  45.360  59.440  1.00  0.00           H
ATOM   1771  CG  LEU A 698      27.590  43.450  59.740  1.00  0.00           C
ATOM   1772  HG  LEU A 698      28.700  43.410  59.760  1.00  0.00           H
ATOM   1773  CD1 LEU A 698      27.070  43.600  61.170  1.00  0.00           C
ATOM   1774 HD11 LEU A 698      25.960  43.690  61.270  1.00  0.00           H
ATOM   1775 HD12 LEU A 698      27.540  44.480  61.660  1.00  0.00           H
ATOM   1776 HD13 LEU A 698      27.420  42.740  61.760  1.00  0.00           H
ATOM   1777  CD2 LEU A 698      27.070  42.170  59.060  1.00  0.00           C
ATOM   1778 HD21 LEU A 698      25.980  42.010  58.920  1.00  0.00           H
ATOM   1779 HD22 LEU A 698      27.500  41.250  59.510  1.00  0.00           H
ATOM   1780 HD23 LEU A 698      27.500  42.190  58.040  1.00  0.00           H
ATOM   1781  C   LEU A 698      27.050  45.990  56.630  1.00  0.00           C
ATOM   1782  O   LEU A 698      26.550  45.580  55.560  1.00  0.00           O
ATOM   1783  N   TRP A 699      27.070  47.260  57.120  1.00  0.00           N
ATOM   1784  HN  TRP A 699      27.540  47.610  57.920  1.00  0.00           H
ATOM   1785  CA  TRP A 699      26.510  48.360  56.210  1.00  0.00           C
ATOM   1786  HA  TRP A 699      25.500  48.060  55.970  1.00  0.00           H
ATOM   1787  CB  TRP A 699      26.570  49.820  56.820  1.00  0.00           C
ATOM   1788  HB1 TRP A 699      26.850  50.570  56.050  1.00  0.00           H
ATOM   1789  HB2 TRP A 699      27.390  49.780  57.580  1.00  0.00           H
ATOM   1790  CG  TRP A 699      25.320  50.240  57.580  1.00  0.00           C
ATOM   1791  CD1 TRP A 699      25.410  50.630  58.920  1.00  0.00           C
ATOM   1792  HD1 TRP A 699      26.310  50.970  59.390  1.00  0.00           H
ATOM   1793  NE1 TRP A 699      24.130  50.940  59.370  1.00  0.00           N
ATOM   1794  HE1 TRP A 699      23.880  51.040  60.310  1.00  0.00           H
ATOM   1795  CE2 TRP A 699      23.160  50.600  58.440  1.00  0.00           C
ATOM   1796  CD2 TRP A 699      23.860  50.050  57.370  1.00  0.00           C
ATOM   1797  CE3 TRP A 699      23.110  49.460  56.350  1.00  0.00           C
ATOM   1798  HE3 TRP A 699      23.630  49.060  55.490  1.00  0.00           H
ATOM   1799  CZ3 TRP A 699      21.680  49.470  56.400  1.00  0.00           C
ATOM   1800  HZ3 TRP A 699      20.970  49.010  55.720  1.00  0.00           H
ATOM   1801  CZ2 TRP A 699      21.780  50.730  58.480  1.00  0.00           C
ATOM   1802  HZ2 TRP A 699      21.290  51.120  59.370  1.00  0.00           H
ATOM   1803  CH2 TRP A 699      21.090  50.290  57.380  1.00  0.00           C
ATOM   1804  HH2 TRP A 699      20.010  50.340  57.280  1.00  0.00           H
ATOM   1805  C   TRP A 699      27.230  48.440  54.850  1.00  0.00           C
ATOM   1806  O   TRP A 699      26.640  48.370  53.810  1.00  0.00           O
ATOM   1807  N   THR A 700      28.530  48.480  54.890  1.00  0.00           N
ATOM   1808  HN  THR A 700      29.090  48.530  55.720  1.00  0.00           H
ATOM   1809  CA  THR A 700      29.380  48.520  53.630  1.00  0.00           C
ATOM   1810  HA  THR A 700      29.010  49.320  53.000  1.00  0.00           H
ATOM   1811  CB  THR A 700      30.840  48.610  53.850  1.00  0.00           C
ATOM   1812  HB  THR A 700      31.230  47.640  54.230  1.00  0.00           H
ATOM   1813  OG1 THR A 700      31.280  49.640  54.730  1.00  0.00           O
ATOM   1814  HG1 THR A 700      30.810  49.650  55.570  1.00  0.00           H
ATOM   1815  CG2 THR A 700      31.620  48.680  52.540  1.00  0.00           C
ATOM   1816 HG21 THR A 700      31.370  47.890  51.800  1.00  0.00           H
ATOM   1817 HG22 THR A 700      32.730  48.700  52.540  1.00  0.00           H
ATOM   1818 HG23 THR A 700      31.450  49.640  51.990  1.00  0.00           H
ATOM   1819  C   THR A 700      29.130  47.260  52.890  1.00  0.00           C
ATOM   1820  O   THR A 700      29.020  47.380  51.690  1.00  0.00           O
ATOM   1821  N   SER A 701      29.090  46.070  53.470  1.00  0.00           N
ATOM   1822  HN  SER A 701      29.120  46.070  54.470  1.00  0.00           H
ATOM   1823  CA  SER A 701      28.780  44.790  52.890  1.00  0.00           C
ATOM   1824  HA  SER A 701      29.600  44.530  52.220  1.00  0.00           H
ATOM   1825  CB  SER A 701      28.720  43.720  54.020  1.00  0.00           C
ATOM   1826  HB1 SER A 701      27.870  43.870  54.700  1.00  0.00           H
ATOM   1827  HB2 SER A 701      29.680  43.940  54.530  1.00  0.00           H
ATOM   1828  OG  SER A 701      28.750  42.400  53.580  1.00  0.00           O
ATOM   1829  HG1 SER A 701      29.340  42.270  52.830  1.00  0.00           H
ATOM   1830  C   SER A 701      27.440  44.900  52.060  1.00  0.00           C
ATOM   1831  O   SER A 701      27.510  44.690  50.880  1.00  0.00           O
ATOM   1832  N   PHE A 702      26.380  45.370  52.710  1.00  0.00           N
ATOM   1833  HN  PHE A 702      26.510  45.620  53.670  1.00  0.00           H
ATOM   1834  CA  PHE A 702      25.090  45.630  52.080  1.00  0.00           C
ATOM   1835  HA  PHE A 702      24.720  44.740  51.600  1.00  0.00           H
ATOM   1836  CB  PHE A 702      24.170  46.020  53.200  1.00  0.00           C
ATOM   1837  HB1 PHE A 702      24.620  46.780  53.880  1.00  0.00           H
ATOM   1838  HB2 PHE A 702      24.050  45.090  53.790  1.00  0.00           H
ATOM   1839  CG  PHE A 702      22.820  46.450  52.700  1.00  0.00           C
ATOM   1840  CD1 PHE A 702      22.310  47.730  53.150  1.00  0.00           C
ATOM   1841  HD1 PHE A 702      22.820  48.330  53.900  1.00  0.00           H
ATOM   1842  CE1 PHE A 702      21.060  48.190  52.810  1.00  0.00           C
ATOM   1843  HE1 PHE A 702      20.850  49.180  53.200  1.00  0.00           H
ATOM   1844  CZ  PHE A 702      20.250  47.440  51.920  1.00  0.00           C
ATOM   1845  HZ  PHE A 702      19.270  47.760  51.630  1.00  0.00           H
ATOM   1846  CD2 PHE A 702      21.950  45.650  51.900  1.00  0.00           C
ATOM   1847  HD2 PHE A 702      22.190  44.610  51.700  1.00  0.00           H
ATOM   1848  CE2 PHE A 702      20.740  46.210  51.510  1.00  0.00           C
ATOM   1849  HE2 PHE A 702      20.060  45.710  50.840  1.00  0.00           H
ATOM   1850  C   PHE A 702      25.230  46.640  50.940  1.00  0.00           C
ATOM   1851  O   PHE A 702      24.810  46.430  49.840  1.00  0.00           O
ATOM   1852  N   LEU A 703      25.820  47.870  51.110  1.00  0.00           N
ATOM   1853  HN  LEU A 703      26.210  48.160  51.970  1.00  0.00           H
ATOM   1854  CA  LEU A 703      25.950  48.920  50.080  1.00  0.00           C
ATOM   1855  HA  LEU A 703      24.970  49.320  49.840  1.00  0.00           H
ATOM   1856  CB  LEU A 703      26.650  50.300  50.550  1.00  0.00           C
ATOM   1857  HB1 LEU A 703      26.780  50.890  49.620  1.00  0.00           H
ATOM   1858  HB2 LEU A 703      27.690  49.990  50.830  1.00  0.00           H
ATOM   1859  CG  LEU A 703      25.960  51.190  51.590  1.00  0.00           C
ATOM   1860  HG  LEU A 703      25.520  50.580  52.410  1.00  0.00           H
ATOM   1861  CD1 LEU A 703      27.020  51.990  52.350  1.00  0.00           C
ATOM   1862 HD11 LEU A 703      26.660  52.930  52.820  1.00  0.00           H
ATOM   1863 HD12 LEU A 703      27.840  52.290  51.670  1.00  0.00           H
ATOM   1864 HD13 LEU A 703      27.480  51.340  53.120  1.00  0.00           H
ATOM   1865  CD2 LEU A 703      24.960  52.180  50.930  1.00  0.00           C
ATOM   1866 HD21 LEU A 703      25.530  52.920  50.330  1.00  0.00           H
ATOM   1867 HD22 LEU A 703      24.380  52.770  51.670  1.00  0.00           H
ATOM   1868 HD23 LEU A 703      24.320  51.580  50.270  1.00  0.00           H
ATOM   1869  C   LEU A 703      26.610  48.500  48.820  1.00  0.00           C
ATOM   1870  O   LEU A 703      26.170  48.830  47.710  1.00  0.00           O
ATOM   1871  N   CYS A 704      27.690  47.640  48.870  1.00  0.00           N
ATOM   1872  HN  CYS A 704      28.070  47.290  49.730  1.00  0.00           H
ATOM   1873  CA  CYS A 704      28.350  47.060  47.740  1.00  0.00           C
ATOM   1874  HA  CYS A 704      28.610  47.850  47.080  1.00  0.00           H
ATOM   1875  CB  CYS A 704      29.650  46.230  48.190  1.00  0.00           C
ATOM   1876  HB1 CYS A 704      30.030  45.710  47.290  1.00  0.00           H
ATOM   1877  HB2 CYS A 704      29.330  45.430  48.890  1.00  0.00           H
ATOM   1878  SG  CYS A 704      30.990  47.110  48.980  1.00  0.00           S
ATOM   1879  HG1 CYS A 704      30.230  47.350  50.030  1.00  0.00           H
ATOM   1880  C   CYS A 704      27.360  46.210  46.940  1.00  0.00           C
ATOM   1881  O   CYS A 704      27.270  46.400  45.740  1.00  0.00           O
ATOM   1882  N   ILE A 705      26.560  45.410  47.610  1.00  0.00           N
ATOM   1883  HN  ILE A 705      26.660  45.240  48.580  1.00  0.00           H
ATOM   1884  CA  ILE A 705      25.540  44.560  46.900  1.00  0.00           C
ATOM   1885  HA  ILE A 705      26.060  44.100  46.080  1.00  0.00           H
ATOM   1886  CB  ILE A 705      24.960  43.480  47.820  1.00  0.00           C
ATOM   1887  HB  ILE A 705      24.350  43.980  48.590  1.00  0.00           H
ATOM   1888  CG2 ILE A 705      24.000  42.610  46.900  1.00  0.00           C
ATOM   1889 HG21 ILE A 705      24.660  42.390  46.040  1.00  0.00           H
ATOM   1890 HG22 ILE A 705      23.130  43.210  46.560  1.00  0.00           H
ATOM   1891 HG23 ILE A 705      23.710  41.760  47.550  1.00  0.00           H
ATOM   1892  CG1 ILE A 705      26.080  42.660  48.510  1.00  0.00           C
ATOM   1893 HG11 ILE A 705      26.840  43.370  48.890  1.00  0.00           H
ATOM   1894 HG12 ILE A 705      26.580  41.960  47.810  1.00  0.00           H
ATOM   1895  CD  ILE A 705      25.590  41.900  49.760  1.00  0.00           C
ATOM   1896  HD1 ILE A 705      24.830  41.190  49.410  1.00  0.00           H
ATOM   1897  HD2 ILE A 705      25.080  42.610  50.450  1.00  0.00           H
ATOM   1898  HD3 ILE A 705      26.510  41.570  50.290  1.00  0.00           H
ATOM   1899  C   ILE A 705      24.390  45.430  46.310  1.00  0.00           C
ATOM   1900  O   ILE A 705      23.960  45.110  45.210  1.00  0.00           O
ATOM   1901  N   VAL A 706      23.910  46.470  46.960  1.00  0.00           N
ATOM   1902  HN  VAL A 706      24.150  46.710  47.900  1.00  0.00           H
ATOM   1903  CA  VAL A 706      23.000  47.390  46.430  1.00  0.00           C
ATOM   1904  HA  VAL A 706      22.110  46.870  46.080  1.00  0.00           H
ATOM   1905  CB  VAL A 706      22.530  48.320  47.520  1.00  0.00           C
ATOM   1906  HB  VAL A 706      23.350  48.880  48.030  1.00  0.00           H
ATOM   1907  CG1 VAL A 706      21.670  49.430  46.950  1.00  0.00           C
ATOM   1908 HG11 VAL A 706      20.690  49.230  46.450  1.00  0.00           H
ATOM   1909 HG12 VAL A 706      22.220  50.040  46.200  1.00  0.00           H
ATOM   1910 HG13 VAL A 706      21.470  50.170  47.750  1.00  0.00           H
ATOM   1911  CG2 VAL A 706      21.700  47.460  48.640  1.00  0.00           C
ATOM   1912 HG21 VAL A 706      22.160  46.520  49.010  1.00  0.00           H
ATOM   1913 HG22 VAL A 706      20.660  47.270  48.280  1.00  0.00           H
ATOM   1914 HG23 VAL A 706      21.760  48.050  49.570  1.00  0.00           H
ATOM   1915  C   VAL A 706      23.620  48.130  45.200  1.00  0.00           C
ATOM   1916  O   VAL A 706      23.000  48.430  44.200  1.00  0.00           O
ATOM   1917  N   LEU A 707      24.930  48.490  45.210  1.00  0.00           N
ATOM   1918  HN  LEU A 707      25.420  48.450  46.080  1.00  0.00           H
ATOM   1919  CA  LEU A 707      25.670  49.180  44.180  1.00  0.00           C
ATOM   1920  HA  LEU A 707      25.200  50.110  43.900  1.00  0.00           H
ATOM   1921  CB  LEU A 707      27.090  49.580  44.620  1.00  0.00           C
ATOM   1922  HB1 LEU A 707      27.640  48.710  45.050  1.00  0.00           H
ATOM   1923  HB2 LEU A 707      26.950  50.370  45.390  1.00  0.00           H
ATOM   1924  CG  LEU A 707      28.080  50.150  43.610  1.00  0.00           C
ATOM   1925  HG  LEU A 707      28.180  49.500  42.720  1.00  0.00           H
ATOM   1926  CD1 LEU A 707      27.640  51.470  43.010  1.00  0.00           C
ATOM   1927 HD11 LEU A 707      26.630  51.490  42.560  1.00  0.00           H
ATOM   1928 HD12 LEU A 707      28.270  51.820  42.170  1.00  0.00           H
ATOM   1929 HD13 LEU A 707      27.590  52.240  43.800  1.00  0.00           H
ATOM   1930  CD2 LEU A 707      29.450  50.250  44.190  1.00  0.00           C
ATOM   1931 HD21 LEU A 707      30.170  50.700  43.470  1.00  0.00           H
ATOM   1932 HD22 LEU A 707      29.750  49.240  44.540  1.00  0.00           H
ATOM   1933 HD23 LEU A 707      29.370  50.960  45.040  1.00  0.00           H
ATOM   1934  C   LEU A 707      25.760  48.430  42.920  1.00  0.00           C
ATOM   1935  O   LEU A 707      25.450  48.880  41.840  1.00  0.00           O
ATOM   1936  N   VAL A 708      26.020  47.160  43.130  1.00  0.00           N
ATOM   1937  HN  VAL A 708      26.060  46.800  44.060  1.00  0.00           H
ATOM   1938  CA  VAL A 708      26.090  46.140  42.140  1.00  0.00           C
ATOM   1939  HA  VAL A 708      26.740  46.470  41.340  1.00  0.00           H
ATOM   1940  CB  VAL A 708      26.870  44.990  42.710  1.00  0.00           C
ATOM   1941  HB  VAL A 708      26.400  44.680  43.670  1.00  0.00           H
ATOM   1942  CG1 VAL A 708      26.740  43.730  41.790  1.00  0.00           C
ATOM   1943 HG11 VAL A 708      27.120  44.010  40.780  1.00  0.00           H
ATOM   1944 HG12 VAL A 708      25.670  43.480  41.620  1.00  0.00           H
ATOM   1945 HG13 VAL A 708      27.260  42.820  42.130  1.00  0.00           H
ATOM   1946  CG2 VAL A 708      28.320  45.450  42.910  1.00  0.00           C
ATOM   1947 HG21 VAL A 708      28.760  45.920  42.000  1.00  0.00           H
ATOM   1948 HG22 VAL A 708      29.000  44.640  43.240  1.00  0.00           H
ATOM   1949 HG23 VAL A 708      28.330  46.220  43.700  1.00  0.00           H
ATOM   1950  C   VAL A 708      24.750  45.840  41.450  1.00  0.00           C
ATOM   1951  O   VAL A 708      24.680  45.870  40.250  1.00  0.00           O
ATOM   1952  N   ALA A 709      23.630  45.760  42.180  1.00  0.00           N
ATOM   1953  HN  ALA A 709      23.710  45.630  43.160  1.00  0.00           H
ATOM   1954  CA  ALA A 709      22.260  45.680  41.810  1.00  0.00           C
ATOM   1955  HA  ALA A 709      22.290  44.840  41.140  1.00  0.00           H
ATOM   1956  CB  ALA A 709      21.210  45.420  42.990  1.00  0.00           C
ATOM   1957  HB1 ALA A 709      21.690  44.820  43.790  1.00  0.00           H
ATOM   1958  HB2 ALA A 709      20.300  44.930  42.600  1.00  0.00           H
ATOM   1959  HB3 ALA A 709      20.940  46.420  43.390  1.00  0.00           H
ATOM   1960  C   ALA A 709      21.860  46.910  41.010  1.00  0.00           C
ATOM   1961  O   ALA A 709      21.110  46.800  40.070  1.00  0.00           O
ATOM   1962  N   THR A 710      22.360  48.090  41.380  1.00  0.00           N
ATOM   1963  HN  THR A 710      22.850  48.090  42.260  1.00  0.00           H
ATOM   1964  CA  THR A 710      22.080  49.320  40.690  1.00  0.00           C
ATOM   1965  HA  THR A 710      21.110  49.300  40.240  1.00  0.00           H
ATOM   1966  CB  THR A 710      22.070  50.600  41.520  1.00  0.00           C
ATOM   1967  HB  THR A 710      21.820  51.480  40.890  1.00  0.00           H
ATOM   1968  OG1 THR A 710      23.260  50.780  42.250  1.00  0.00           O
ATOM   1969  HG1 THR A 710      23.200  50.250  43.050  1.00  0.00           H
ATOM   1970  CG2 THR A 710      20.970  50.520  42.570  1.00  0.00           C
ATOM   1971 HG21 THR A 710      20.980  51.500  43.100  1.00  0.00           H
ATOM   1972 HG22 THR A 710      21.060  49.780  43.400  1.00  0.00           H
ATOM   1973 HG23 THR A 710      19.980  50.280  42.140  1.00  0.00           H
ATOM   1974  C   THR A 710      22.870  49.580  39.410  1.00  0.00           C
ATOM   1975  O   THR A 710      22.440  50.380  38.580  1.00  0.00           O
ATOM   1976  N   ASP A 711      23.990  48.830  39.270  1.00  0.00           N
ATOM   1977  HN  ASP A 711      24.190  48.190  40.020  1.00  0.00           H
ATOM   1978  CA  ASP A 711      24.920  48.960  38.190  1.00  0.00           C
ATOM   1979  HA  ASP A 711      25.520  48.080  38.360  1.00  0.00           H
ATOM   1980  CB  ASP A 711      24.290  48.830  36.760  1.00  0.00           C
ATOM   1981  HB1 ASP A 711      23.530  49.620  36.570  1.00  0.00           H
ATOM   1982  HB2 ASP A 711      23.860  47.810  36.670  1.00  0.00           H
ATOM   1983  CG  ASP A 711      25.360  48.810  35.640  1.00  0.00           C
ATOM   1984  OD1 ASP A 711      26.510  48.280  35.890  1.00  0.00           O
ATOM   1985  OD2 ASP A 711      25.050  49.300  34.490  1.00  0.00           O
ATOM   1986  C   ASP A 711      25.790  50.170  38.430  1.00  0.00           C
ATOM   1987  O   ASP A 711      25.330  51.270  38.650  1.00  0.00           O
ATOM   1988  N   ALA A 712      27.190  50.080  38.380  1.00  0.00           N
ATOM   1989  HN  ALA A 712      27.660  49.190  38.340  1.00  0.00           H
ATOM   1990  CA  ALA A 712      28.160  51.120  38.430  1.00  0.00           C
ATOM   1991  HA  ALA A 712      27.730  51.990  38.920  1.00  0.00           H
ATOM   1992  CB  ALA A 712      29.340  50.680  39.330  1.00  0.00           C
ATOM   1993  HB1 ALA A 712      29.550  49.660  38.940  1.00  0.00           H
ATOM   1994  HB2 ALA A 712      29.050  50.370  40.350  1.00  0.00           H
ATOM   1995  HB3 ALA A 712      30.170  51.410  39.270  1.00  0.00           H
ATOM   1996  C   ALA A 712      28.600  51.610  37.130  1.00  0.00           C
ATOM   1997  O   ALA A 712      29.380  52.550  37.030  1.00  0.00           O
ATOM   1998  N   SER A 713      28.150  51.030  36.020  1.00  0.00           N
ATOM   1999  HN  SER A 713      27.500  50.250  36.020  1.00  0.00           H
ATOM   2000  CA  SER A 713      28.640  51.400  34.710  1.00  0.00           C
ATOM   2001  HA  SER A 713      29.710  51.260  34.650  1.00  0.00           H
ATOM   2002  CB  SER A 713      28.170  50.390  33.660  1.00  0.00           C
ATOM   2003  HB1 SER A 713      28.560  50.640  32.660  1.00  0.00           H
ATOM   2004  HB2 SER A 713      27.060  50.410  33.550  1.00  0.00           H
ATOM   2005  OG  SER A 713      28.470  49.040  34.020  1.00  0.00           O
ATOM   2006  HG1 SER A 713      27.670  48.720  34.440  1.00  0.00           H
ATOM   2007  C   SER A 713      28.400  52.770  34.210  1.00  0.00           C
ATOM   2008  O   SER A 713      29.170  53.400  33.400  1.00  0.00           O
ATOM   2009  N   SER A 714      27.310  53.490  34.590  1.00  0.00           N
ATOM   2010  HN  SER A 714      26.630  53.040  35.170  1.00  0.00           H
ATOM   2011  CA  SER A 714      27.200  54.890  34.330  1.00  0.00           C
ATOM   2012  HA  SER A 714      27.460  54.990  33.280  1.00  0.00           H
ATOM   2013  CB  SER A 714      25.740  55.480  34.600  1.00  0.00           C
ATOM   2014  HB1 SER A 714      25.410  55.270  35.630  1.00  0.00           H
ATOM   2015  HB2 SER A 714      25.130  54.940  33.840  1.00  0.00           H
ATOM   2016  OG  SER A 714      25.570  56.910  34.310  1.00  0.00           O
ATOM   2017  HG1 SER A 714      25.980  57.110  33.470  1.00  0.00           H
ATOM   2018  C   SER A 714      28.220  55.680  35.090  1.00  0.00           C
ATOM   2019  O   SER A 714      28.840  56.620  34.600  1.00  0.00           O
ATOM   2020  N   LEU A 715      28.510  55.280  36.280  1.00  0.00           N
ATOM   2021  HN  LEU A 715      28.080  54.430  36.600  1.00  0.00           H
ATOM   2022  CA  LEU A 715      29.500  55.890  37.260  1.00  0.00           C
ATOM   2023  HA  LEU A 715      29.210  56.920  37.250  1.00  0.00           H
ATOM   2024  CB  LEU A 715      29.370  55.250  38.680  1.00  0.00           C
ATOM   2025  HB1 LEU A 715      29.880  55.760  39.530  1.00  0.00           H
ATOM   2026  HB2 LEU A 715      29.730  54.200  38.620  1.00  0.00           H
ATOM   2027  CG  LEU A 715      27.990  55.280  39.340  1.00  0.00           C
ATOM   2028  HG  LEU A 715      27.190  54.720  38.810  1.00  0.00           H
ATOM   2029  CD1 LEU A 715      27.860  54.610  40.700  1.00  0.00           C
ATOM   2030 HD11 LEU A 715      26.770  54.710  40.920  1.00  0.00           H
ATOM   2031 HD12 LEU A 715      28.450  55.190  41.440  1.00  0.00           H
ATOM   2032 HD13 LEU A 715      28.230  53.570  40.650  1.00  0.00           H
ATOM   2033  CD2 LEU A 715      27.420  56.730  39.420  1.00  0.00           C
ATOM   2034 HD21 LEU A 715      27.490  57.300  38.470  1.00  0.00           H
ATOM   2035 HD22 LEU A 715      28.070  57.220  40.180  1.00  0.00           H
ATOM   2036 HD23 LEU A 715      26.370  56.780  39.790  1.00  0.00           H
ATOM   2037  C   LEU A 715      30.910  55.920  36.930  1.00  0.00           C
ATOM   2038  O   LEU A 715      31.610  56.910  37.130  1.00  0.00           O
ATOM   2039  N   VAL A 716      31.380  54.800  36.360  1.00  0.00           N
ATOM   2040  HN  VAL A 716      30.700  54.090  36.260  1.00  0.00           H
ATOM   2041  CA  VAL A 716      32.740  54.610  35.850  1.00  0.00           C
ATOM   2042  HA  VAL A 716      33.390  54.620  36.710  1.00  0.00           H
ATOM   2043  CB  VAL A 716      32.860  53.250  35.190  1.00  0.00           C
ATOM   2044  HB  VAL A 716      32.110  53.110  34.390  1.00  0.00           H
ATOM   2045  CG1 VAL A 716      34.310  53.020  34.460  1.00  0.00           C
ATOM   2046 HG11 VAL A 716      34.150  52.940  33.360  1.00  0.00           H
ATOM   2047 HG12 VAL A 716      34.710  52.030  34.790  1.00  0.00           H
ATOM   2048 HG13 VAL A 716      34.990  53.850  34.710  1.00  0.00           H
ATOM   2049  CG2 VAL A 716      32.710  52.180  36.200  1.00  0.00           C
ATOM   2050 HG21 VAL A 716      33.620  52.200  36.850  1.00  0.00           H
ATOM   2051 HG22 VAL A 716      32.500  51.270  35.590  1.00  0.00           H
ATOM   2052 HG23 VAL A 716      31.890  52.400  36.930  1.00  0.00           H
ATOM   2053  C   VAL A 716      33.190  55.750  34.900  1.00  0.00           C
ATOM   2054  O   VAL A 716      34.300  56.260  34.880  1.00  0.00           O
ATOM   2055  N   CYS A 717      32.180  56.320  34.100  1.00  0.00           N
ATOM   2056  HN  CYS A 717      31.250  56.050  34.330  1.00  0.00           H
ATOM   2057  CA  CYS A 717      32.440  57.470  33.170  1.00  0.00           C
ATOM   2058  HA  CYS A 717      33.320  57.300  32.560  1.00  0.00           H
ATOM   2059  CB  CYS A 717      31.250  57.750  32.150  1.00  0.00           C
ATOM   2060  HB1 CYS A 717      31.460  58.700  31.620  1.00  0.00           H
ATOM   2061  HB2 CYS A 717      30.340  57.820  32.780  1.00  0.00           H
ATOM   2062  SG  CYS A 717      31.020  56.370  31.040  1.00  0.00           S
ATOM   2063  HG1 CYS A 717      32.190  56.260  30.430  1.00  0.00           H
ATOM   2064  C   CYS A 717      32.810  58.770  33.830  1.00  0.00           C
ATOM   2065  O   CYS A 717      33.390  59.680  33.220  1.00  0.00           O
ATOM   2066  N   TYR A 718      32.530  58.840  35.210  1.00  0.00           N
ATOM   2067  HN  TYR A 718      32.070  58.070  35.650  1.00  0.00           H
ATOM   2068  CA  TYR A 718      32.930  60.010  36.040  1.00  0.00           C
ATOM   2069  HA  TYR A 718      33.150  60.850  35.410  1.00  0.00           H
ATOM   2070  CB  TYR A 718      31.870  60.260  37.150  1.00  0.00           C
ATOM   2071  HB1 TYR A 718      32.070  61.270  37.570  1.00  0.00           H
ATOM   2072  HB2 TYR A 718      31.800  59.580  38.030  1.00  0.00           H
ATOM   2073  CG  TYR A 718      30.480  60.400  36.600  1.00  0.00           C
ATOM   2074  CD1 TYR A 718      30.120  61.160  35.470  1.00  0.00           C
ATOM   2075  HD1 TYR A 718      30.830  61.630  34.820  1.00  0.00           H
ATOM   2076  CE1 TYR A 718      28.750  61.340  35.110  1.00  0.00           C
ATOM   2077  HE1 TYR A 718      28.470  62.000  34.310  1.00  0.00           H
ATOM   2078  CZ  TYR A 718      27.750  60.780  35.920  1.00  0.00           C
ATOM   2079  OH  TYR A 718      26.380  60.850  35.670  1.00  0.00           O
ATOM   2080  HH  TYR A 718      26.290  61.370  34.860  1.00  0.00           H
ATOM   2081  CD2 TYR A 718      29.440  59.890  37.400  1.00  0.00           C
ATOM   2082  HD2 TYR A 718      29.690  59.270  38.250  1.00  0.00           H
ATOM   2083  CE2 TYR A 718      28.120  60.080  37.070  1.00  0.00           C
ATOM   2084  HE2 TYR A 718      27.370  59.760  37.790  1.00  0.00           H
ATOM   2085  C   TYR A 718      34.270  59.820  36.740  1.00  0.00           C
ATOM   2086  O   TYR A 718      34.700  60.700  37.490  1.00  0.00           O
ATOM   2087  N   ILE A 719      34.870  58.650  36.570  1.00  0.00           N
ATOM   2088  HN  ILE A 719      34.460  57.890  36.050  1.00  0.00           H
ATOM   2089  CA  ILE A 719      36.240  58.480  37.090  1.00  0.00           C
ATOM   2090  HA  ILE A 719      36.580  59.360  37.610  1.00  0.00           H
ATOM   2091  CB  ILE A 719      36.490  57.220  37.970  1.00  0.00           C
ATOM   2092  HB  ILE A 719      36.610  56.360  37.280  1.00  0.00           H
ATOM   2093  CG2 ILE A 719      37.810  57.400  38.750  1.00  0.00           C
ATOM   2094 HG21 ILE A 719      38.620  57.630  38.040  1.00  0.00           H
ATOM   2095 HG22 ILE A 719      37.930  56.510  39.410  1.00  0.00           H
ATOM   2096 HG23 ILE A 719      37.780  58.240  39.470  1.00  0.00           H
ATOM   2097  CG1 ILE A 719      35.370  56.890  39.000  1.00  0.00           C
ATOM   2098 HG11 ILE A 719      35.680  55.970  39.560  1.00  0.00           H
ATOM   2099 HG12 ILE A 719      34.460  56.520  38.470  1.00  0.00           H
ATOM   2100  CD  ILE A 719      35.250  58.040  39.990  1.00  0.00           C
ATOM   2101  HD1 ILE A 719      35.090  59.000  39.470  1.00  0.00           H
ATOM   2102  HD2 ILE A 719      36.110  58.030  40.680  1.00  0.00           H
ATOM   2103  HD3 ILE A 719      34.290  57.890  40.540  1.00  0.00           H
ATOM   2104  C   ILE A 719      37.080  58.310  35.840  1.00  0.00           C
ATOM   2105  O   ILE A 719      36.830  57.340  35.070  1.00  0.00           O
ATOM   2106  N   THR A 720      38.120  59.160  35.560  1.00  0.00           N
ATOM   2107  HN  THR A 720      38.160  60.030  36.050  1.00  0.00           H
ATOM   2108  CA  THR A 720      39.100  58.950  34.490  1.00  0.00           C
ATOM   2109  HA  THR A 720      38.980  57.950  34.130  1.00  0.00           H
ATOM   2110  CB  THR A 720      39.130  59.950  33.360  1.00  0.00           C
ATOM   2111  HB  THR A 720      39.860  59.680  32.570  1.00  0.00           H
ATOM   2112  OG1 THR A 720      39.420  61.280  33.900  1.00  0.00           O
ATOM   2113  HG1 THR A 720      39.550  61.740  33.060  1.00  0.00           H
ATOM   2114  CG2 THR A 720      37.770  60.050  32.710  1.00  0.00           C
ATOM   2115 HG21 THR A 720      38.040  60.550  31.760  1.00  0.00           H
ATOM   2116 HG22 THR A 720      37.050  60.730  33.200  1.00  0.00           H
ATOM   2117 HG23 THR A 720      37.290  59.060  32.530  1.00  0.00           H
ATOM   2118  C   THR A 720      40.450  58.980  35.180  1.00  0.00           C
ATOM   2119  O   THR A 720      40.500  59.160  36.360  1.00  0.00           O
ATOM   2120  N   ARG A 721      41.560  58.800  34.490  1.00  0.00           N
ATOM   2121  HN  ARG A 721      41.560  58.510  33.530  1.00  0.00           H
ATOM   2122  CA  ARG A 721      42.890  58.720  35.010  1.00  0.00           C
ATOM   2123  HA  ARG A 721      42.920  57.920  35.730  1.00  0.00           H
ATOM   2124  CB  ARG A 721      43.850  58.320  33.830  1.00  0.00           C
ATOM   2125  HB1 ARG A 721      44.860  58.530  34.210  1.00  0.00           H
ATOM   2126  HB2 ARG A 721      43.650  58.980  32.960  1.00  0.00           H
ATOM   2127  CG  ARG A 721      43.890  56.880  33.360  1.00  0.00           C
ATOM   2128  HG1 ARG A 721      44.550  56.700  32.490  1.00  0.00           H
ATOM   2129  HG2 ARG A 721      42.860  56.590  33.100  1.00  0.00           H
ATOM   2130  CD  ARG A 721      44.400  55.870  34.370  1.00  0.00           C
ATOM   2131  HD1 ARG A 721      43.950  54.910  34.030  1.00  0.00           H
ATOM   2132  HD2 ARG A 721      44.240  56.130  35.440  1.00  0.00           H
ATOM   2133  NE  ARG A 721      45.900  55.840  34.280  1.00  0.00           N
ATOM   2134  HE  ARG A 721      46.380  56.530  33.750  1.00  0.00           H
ATOM   2135  CZ  ARG A 721      46.570  54.750  34.590  1.00  0.00           C
ATOM   2136  NH1 ARG A 721      46.120  53.810  35.350  1.00  0.00           N
ATOM   2137 HH11 ARG A 721      45.220  53.940  35.790  1.00  0.00           H
ATOM   2138 HH12 ARG A 721      46.790  53.080  35.420  1.00  0.00           H
ATOM   2139  NH2 ARG A 721      47.830  54.810  34.280  1.00  0.00           N
ATOM   2140 HH21 ARG A 721      48.170  55.620  33.800  1.00  0.00           H
ATOM   2141 HH22 ARG A 721      48.420  54.020  34.430  1.00  0.00           H
ATOM   2142  C   ARG A 721      43.470  59.860  35.900  1.00  0.00           C
ATOM   2143  O   ARG A 721      44.380  59.630  36.640  1.00  0.00           O
ATOM   2144  N   PHE A 722      42.910  61.120  35.770  1.00  0.00           N
ATOM   2145  HN  PHE A 722      42.130  61.250  35.170  1.00  0.00           H
ATOM   2146  CA  PHE A 722      43.320  62.250  36.530  1.00  0.00           C
ATOM   2147  HA  PHE A 722      44.380  62.410  36.390  1.00  0.00           H
ATOM   2148  CB  PHE A 722      42.600  63.510  36.010  1.00  0.00           C
ATOM   2149  HB1 PHE A 722      41.500  63.420  35.930  1.00  0.00           H
ATOM   2150  HB2 PHE A 722      42.840  63.650  34.930  1.00  0.00           H
ATOM   2151  CG  PHE A 722      42.990  64.790  36.780  1.00  0.00           C
ATOM   2152  CD1 PHE A 722      43.980  65.630  36.250  1.00  0.00           C
ATOM   2153  HD1 PHE A 722      44.320  65.380  35.260  1.00  0.00           H
ATOM   2154  CE1 PHE A 722      44.490  66.750  36.890  1.00  0.00           C
ATOM   2155  HE1 PHE A 722      45.370  67.250  36.520  1.00  0.00           H
ATOM   2156  CZ  PHE A 722      43.930  67.140  38.140  1.00  0.00           C
ATOM   2157  HZ  PHE A 722      44.360  68.020  38.600  1.00  0.00           H
ATOM   2158  CD2 PHE A 722      42.370  65.220  37.980  1.00  0.00           C
ATOM   2159  HD2 PHE A 722      41.500  64.630  38.240  1.00  0.00           H
ATOM   2160  CE2 PHE A 722      42.730  66.410  38.630  1.00  0.00           C
ATOM   2161  HE2 PHE A 722      42.270  66.610  39.580  1.00  0.00           H
ATOM   2162  C   PHE A 722      43.050  61.940  38.030  1.00  0.00           C
ATOM   2163  O   PHE A 722      43.970  62.040  38.890  1.00  0.00           O
ATOM   2164  N   THR A 723      41.830  61.490  38.330  1.00  0.00           N
ATOM   2165  HN  THR A 723      41.180  61.600  37.580  1.00  0.00           H
ATOM   2166  CA  THR A 723      41.410  61.130  39.740  1.00  0.00           C
ATOM   2167  HA  THR A 723      41.620  61.980  40.370  1.00  0.00           H
ATOM   2168  CB  THR A 723      39.930  60.710  39.890  1.00  0.00           C
ATOM   2169  HB  THR A 723      39.700  59.830  39.250  1.00  0.00           H
ATOM   2170  OG1 THR A 723      39.160  61.820  39.460  1.00  0.00           O
ATOM   2171  HG1 THR A 723      39.220  61.830  38.500  1.00  0.00           H
ATOM   2172  CG2 THR A 723      39.300  60.430  41.300  1.00  0.00           C
ATOM   2173 HG21 THR A 723      39.410  61.300  41.990  1.00  0.00           H
ATOM   2174 HG22 THR A 723      39.820  59.580  41.800  1.00  0.00           H
ATOM   2175 HG23 THR A 723      38.210  60.230  41.320  1.00  0.00           H
ATOM   2176  C   THR A 723      42.260  59.870  40.200  1.00  0.00           C
ATOM   2177  O   THR A 723      42.760  59.830  41.310  1.00  0.00           O
ATOM   2178  N   GLU A 724      42.400  58.800  39.340  1.00  0.00           N
ATOM   2179  HN  GLU A 724      42.080  58.840  38.390  1.00  0.00           H
ATOM   2180  CA  GLU A 724      43.120  57.650  39.620  1.00  0.00           C
ATOM   2181  HA  GLU A 724      42.760  57.200  40.550  1.00  0.00           H
ATOM   2182  CB  GLU A 724      42.840  56.580  38.410  1.00  0.00           C
ATOM   2183  HB1 GLU A 724      43.350  55.640  38.730  1.00  0.00           H
ATOM   2184  HB2 GLU A 724      43.370  57.000  37.520  1.00  0.00           H
ATOM   2185  CG  GLU A 724      41.360  56.240  38.180  1.00  0.00           C
ATOM   2186  HG1 GLU A 724      40.740  57.150  38.100  1.00  0.00           H
ATOM   2187  HG2 GLU A 724      41.010  55.580  39.000  1.00  0.00           H
ATOM   2188  CD  GLU A 724      40.990  55.400  37.000  1.00  0.00           C
ATOM   2189  OE1 GLU A 724      39.830  54.930  36.820  1.00  0.00           O
ATOM   2190  OE2 GLU A 724      41.920  55.110  36.180  1.00  0.00           O
ATOM   2191  C   GLU A 724      44.570  57.860  39.980  1.00  0.00           C
ATOM   2192  O   GLU A 724      45.030  57.460  41.070  1.00  0.00           O
ATOM   2193  N   GLU A 725      45.320  58.480  39.070  1.00  0.00           N
ATOM   2194  HN  GLU A 725      44.940  58.810  38.220  1.00  0.00           H
ATOM   2195  CA  GLU A 725      46.750  58.790  39.370  1.00  0.00           C
ATOM   2196  HA  GLU A 725      47.360  57.970  39.700  1.00  0.00           H
ATOM   2197  CB  GLU A 725      47.570  59.280  38.100  1.00  0.00           C
ATOM   2198  HB1 GLU A 725      48.530  59.750  38.380  1.00  0.00           H
ATOM   2199  HB2 GLU A 725      47.020  60.060  37.520  1.00  0.00           H
ATOM   2200  CG  GLU A 725      47.950  58.000  37.310  1.00  0.00           C
ATOM   2201  HG1 GLU A 725      46.960  57.700  36.880  1.00  0.00           H
ATOM   2202  HG2 GLU A 725      48.260  57.130  37.930  1.00  0.00           H
ATOM   2203  CD  GLU A 725      48.990  58.350  36.330  1.00  0.00           C
ATOM   2204  OE1 GLU A 725      50.080  58.620  36.760  1.00  0.00           O
ATOM   2205  OE2 GLU A 725      48.660  58.590  35.150  1.00  0.00           O
ATOM   2206  C   GLU A 725      47.000  59.770  40.530  1.00  0.00           C
ATOM   2207  O   GLU A 725      47.930  59.570  41.360  1.00  0.00           O
ATOM   2208  N   ALA A 726      46.230  60.860  40.690  1.00  0.00           N
ATOM   2209  HN  ALA A 726      45.510  61.100  40.040  1.00  0.00           H
ATOM   2210  CA  ALA A 726      46.320  61.610  41.920  1.00  0.00           C
ATOM   2211  HA  ALA A 726      47.380  61.810  42.060  1.00  0.00           H
ATOM   2212  CB  ALA A 726      45.620  63.040  41.790  1.00  0.00           C
ATOM   2213  HB1 ALA A 726      45.920  63.570  42.720  1.00  0.00           H
ATOM   2214  HB2 ALA A 726      44.520  62.970  41.660  1.00  0.00           H
ATOM   2215  HB3 ALA A 726      45.940  63.610  40.890  1.00  0.00           H
ATOM   2216  C   ALA A 726      45.980  60.800  43.200  1.00  0.00           C
ATOM   2217  O   ALA A 726      46.690  60.850  44.220  1.00  0.00           O
ATOM   2218  N   PHE A 727      44.900  60.030  43.220  1.00  0.00           N
ATOM   2219  HN  PHE A 727      44.320  59.930  42.420  1.00  0.00           H
ATOM   2220  CA  PHE A 727      44.570  59.110  44.290  1.00  0.00           C
ATOM   2221  HA  PHE A 727      44.400  59.670  45.200  1.00  0.00           H
ATOM   2222  CB  PHE A 727      43.200  58.390  43.880  1.00  0.00           C
ATOM   2223  HB1 PHE A 727      43.400  57.880  42.920  1.00  0.00           H
ATOM   2224  HB2 PHE A 727      42.380  59.120  43.680  1.00  0.00           H
ATOM   2225  CG  PHE A 727      42.790  57.350  44.860  1.00  0.00           C
ATOM   2226  CD1 PHE A 727      42.770  55.940  44.630  1.00  0.00           C
ATOM   2227  HD1 PHE A 727      43.050  55.640  43.630  1.00  0.00           H
ATOM   2228  CE1 PHE A 727      42.470  55.070  45.610  1.00  0.00           C
ATOM   2229  HE1 PHE A 727      42.470  54.010  45.410  1.00  0.00           H
ATOM   2230  CZ  PHE A 727      42.200  55.580  46.950  1.00  0.00           C
ATOM   2231  HZ  PHE A 727      41.840  54.870  47.670  1.00  0.00           H
ATOM   2232  CD2 PHE A 727      42.410  57.800  46.140  1.00  0.00           C
ATOM   2233  HD2 PHE A 727      42.400  58.870  46.250  1.00  0.00           H
ATOM   2234  CE2 PHE A 727      42.010  56.930  47.170  1.00  0.00           C
ATOM   2235  HE2 PHE A 727      41.710  57.360  48.120  1.00  0.00           H
ATOM   2236  C   PHE A 727      45.600  58.060  44.740  1.00  0.00           C
ATOM   2237  O   PHE A 727      45.900  57.990  45.930  1.00  0.00           O
ATOM   2238  N   ALA A 728      46.180  57.330  43.770  1.00  0.00           N
ATOM   2239  HN  ALA A 728      45.920  57.430  42.810  1.00  0.00           H
ATOM   2240  CA  ALA A 728      47.280  56.370  43.950  1.00  0.00           C
ATOM   2241  HA  ALA A 728      46.820  55.610  44.560  1.00  0.00           H
ATOM   2242  CB  ALA A 728      47.620  55.720  42.580  1.00  0.00           C
ATOM   2243  HB1 ALA A 728      47.740  56.510  41.810  1.00  0.00           H
ATOM   2244  HB2 ALA A 728      46.800  55.000  42.360  1.00  0.00           H
ATOM   2245  HB3 ALA A 728      48.580  55.150  42.600  1.00  0.00           H
ATOM   2246  C   ALA A 728      48.470  57.060  44.590  1.00  0.00           C
ATOM   2247  O   ALA A 728      49.040  56.640  45.580  1.00  0.00           O
ATOM   2248  N   ALA A 729      48.780  58.300  44.030  1.00  0.00           N
ATOM   2249  HN  ALA A 729      48.260  58.650  43.260  1.00  0.00           H
ATOM   2250  CA  ALA A 729      50.010  58.970  44.460  1.00  0.00           C
ATOM   2251  HA  ALA A 729      50.770  58.210  44.510  1.00  0.00           H
ATOM   2252  CB  ALA A 729      50.420  59.890  43.330  1.00  0.00           C
ATOM   2253  HB1 ALA A 729      50.760  59.290  42.460  1.00  0.00           H
ATOM   2254  HB2 ALA A 729      51.330  60.470  43.610  1.00  0.00           H
ATOM   2255  HB3 ALA A 729      49.690  60.680  43.030  1.00  0.00           H
ATOM   2256  C   ALA A 729      49.970  59.660  45.780  1.00  0.00           C
ATOM   2257  O   ALA A 729      50.970  59.770  46.410  1.00  0.00           O
ATOM   2258  N   LEU A 730      48.720  60.050  46.220  1.00  0.00           N
ATOM   2259  HN  LEU A 730      47.870  60.060  45.700  1.00  0.00           H
ATOM   2260  CA  LEU A 730      48.580  60.640  47.560  1.00  0.00           C
ATOM   2261  HA  LEU A 730      49.230  61.470  47.750  1.00  0.00           H
ATOM   2262  CB  LEU A 730      47.070  60.970  47.750  1.00  0.00           C
ATOM   2263  HB1 LEU A 730      46.550  60.050  47.400  1.00  0.00           H
ATOM   2264  HB2 LEU A 730      46.710  61.850  47.160  1.00  0.00           H
ATOM   2265  CG  LEU A 730      46.560  61.240  49.220  1.00  0.00           C
ATOM   2266  HG  LEU A 730      46.710  60.390  49.910  1.00  0.00           H
ATOM   2267  CD1 LEU A 730      47.290  62.350  49.900  1.00  0.00           C
ATOM   2268 HD11 LEU A 730      47.160  63.240  49.260  1.00  0.00           H
ATOM   2269 HD12 LEU A 730      48.360  62.200  50.140  1.00  0.00           H
ATOM   2270 HD13 LEU A 730      46.820  62.500  50.890  1.00  0.00           H
ATOM   2271  CD2 LEU A 730      45.100  61.490  49.180  1.00  0.00           C
ATOM   2272 HD21 LEU A 730      44.560  60.630  48.730  1.00  0.00           H
ATOM   2273 HD22 LEU A 730      44.770  62.310  48.510  1.00  0.00           H
ATOM   2274 HD23 LEU A 730      44.690  61.750  50.180  1.00  0.00           H
ATOM   2275  C   LEU A 730      49.030  59.670  48.680  1.00  0.00           C
ATOM   2276  O   LEU A 730      49.720  60.000  49.640  1.00  0.00           O
ATOM   2277  N   ILE A 731      48.500  58.450  48.550  1.00  0.00           N
ATOM   2278  HN  ILE A 731      47.940  58.240  47.750  1.00  0.00           H
ATOM   2279  CA  ILE A 731      48.830  57.330  49.460  1.00  0.00           C
ATOM   2280  HA  ILE A 731      48.460  57.680  50.400  1.00  0.00           H
ATOM   2281  CB  ILE A 731      48.050  56.050  49.030  1.00  0.00           C
ATOM   2282  HB  ILE A 731      48.490  55.680  48.070  1.00  0.00           H
ATOM   2283  CG2 ILE A 731      48.200  54.890  50.080  1.00  0.00           C
ATOM   2284 HG21 ILE A 731      47.430  54.140  49.820  1.00  0.00           H
ATOM   2285 HG22 ILE A 731      47.800  55.360  51.000  1.00  0.00           H
ATOM   2286 HG23 ILE A 731      49.190  54.430  50.290  1.00  0.00           H
ATOM   2287  CG1 ILE A 731      46.530  56.350  48.820  1.00  0.00           C
ATOM   2288 HG11 ILE A 731      46.310  57.280  48.270  1.00  0.00           H
ATOM   2289 HG12 ILE A 731      46.070  56.540  49.810  1.00  0.00           H
ATOM   2290  CD  ILE A 731      45.800  55.240  48.000  1.00  0.00           C
ATOM   2291  HD1 ILE A 731      45.140  54.760  48.760  1.00  0.00           H
ATOM   2292  HD2 ILE A 731      46.560  54.520  47.640  1.00  0.00           H
ATOM   2293  HD3 ILE A 731      45.320  55.740  47.140  1.00  0.00           H
ATOM   2294  C   ILE A 731      50.360  57.020  49.560  1.00  0.00           C
ATOM   2295  O   ILE A 731      50.900  56.780  50.620  1.00  0.00           O
ATOM   2296  N   CYS A 732      51.120  57.040  48.420  1.00  0.00           N
ATOM   2297  HN  CYS A 732      50.760  57.220  47.520  1.00  0.00           H
ATOM   2298  CA  CYS A 732      52.530  56.890  48.450  1.00  0.00           C
ATOM   2299  HA  CYS A 732      52.670  55.890  48.830  1.00  0.00           H
ATOM   2300  CB  CYS A 732      53.130  56.810  47.000  1.00  0.00           C
ATOM   2301  HB1 CYS A 732      54.170  56.420  46.970  1.00  0.00           H
ATOM   2302  HB2 CYS A 732      53.130  57.880  46.650  1.00  0.00           H
ATOM   2303  SG  CYS A 732      52.160  56.000  45.700  1.00  0.00           S
ATOM   2304  HG1 CYS A 732      52.460  54.770  46.080  1.00  0.00           H
ATOM   2305  C   CYS A 732      53.260  57.880  49.340  1.00  0.00           C
ATOM   2306  O   CYS A 732      54.170  57.520  50.090  1.00  0.00           O
ATOM   2307  N   ILE A 733      52.850  59.230  49.230  1.00  0.00           N
ATOM   2308  HN  ILE A 733      52.070  59.490  48.660  1.00  0.00           H
ATOM   2309  CA  ILE A 733      53.340  60.280  50.070  1.00  0.00           C
ATOM   2310  HA  ILE A 733      54.420  60.240  50.040  1.00  0.00           H
ATOM   2311  CB  ILE A 733      52.870  61.630  49.660  1.00  0.00           C
ATOM   2312  HB  ILE A 733      51.830  61.810  50.010  1.00  0.00           H
ATOM   2313  CG2 ILE A 733      53.820  62.610  50.480  1.00  0.00           C
ATOM   2314 HG21 ILE A 733      54.100  62.170  51.460  1.00  0.00           H
ATOM   2315 HG22 ILE A 733      53.330  63.600  50.680  1.00  0.00           H
ATOM   2316 HG23 ILE A 733      54.780  62.750  49.960  1.00  0.00           H
ATOM   2317  CG1 ILE A 733      52.860  62.020  48.160  1.00  0.00           C
ATOM   2318 HG11 ILE A 733      52.970  63.120  48.070  1.00  0.00           H
ATOM   2319 HG12 ILE A 733      51.980  61.550  47.680  1.00  0.00           H
ATOM   2320  CD  ILE A 733      54.120  61.520  47.390  1.00  0.00           C
ATOM   2321  HD1 ILE A 733      55.100  61.910  47.750  1.00  0.00           H
ATOM   2322  HD2 ILE A 733      53.930  61.760  46.320  1.00  0.00           H
ATOM   2323  HD3 ILE A 733      54.220  60.420  47.410  1.00  0.00           H
ATOM   2324  C   ILE A 733      53.030  59.970  51.550  1.00  0.00           C
ATOM   2325  O   ILE A 733      53.860  60.090  52.460  1.00  0.00           O
ATOM   2326  N   ILE A 734      51.830  59.470  51.890  1.00  0.00           N
ATOM   2327  HN  ILE A 734      51.120  59.370  51.190  1.00  0.00           H
ATOM   2328  CA  ILE A 734      51.530  58.990  53.260  1.00  0.00           C
ATOM   2329  HA  ILE A 734      51.710  59.840  53.900  1.00  0.00           H
ATOM   2330  CB  ILE A 734      50.060  58.690  53.310  1.00  0.00           C
ATOM   2331  HB  ILE A 734      49.700  57.920  52.590  1.00  0.00           H
ATOM   2332  CG2 ILE A 734      49.680  58.210  54.790  1.00  0.00           C
ATOM   2333 HG21 ILE A 734      49.830  59.130  55.400  1.00  0.00           H
ATOM   2334 HG22 ILE A 734      50.480  57.540  55.160  1.00  0.00           H
ATOM   2335 HG23 ILE A 734      48.710  57.670  54.820  1.00  0.00           H
ATOM   2336  CG1 ILE A 734      49.200  59.900  52.930  1.00  0.00           C
ATOM   2337 HG11 ILE A 734      49.650  60.360  52.030  1.00  0.00           H
ATOM   2338 HG12 ILE A 734      49.340  60.610  53.770  1.00  0.00           H
ATOM   2339  CD  ILE A 734      47.740  59.540  52.720  1.00  0.00           C
ATOM   2340  HD1 ILE A 734      47.380  59.000  53.620  1.00  0.00           H
ATOM   2341  HD2 ILE A 734      47.590  58.860  51.870  1.00  0.00           H
ATOM   2342  HD3 ILE A 734      47.150  60.480  52.540  1.00  0.00           H
ATOM   2343  C   ILE A 734      52.390  57.860  53.670  1.00  0.00           C
ATOM   2344  O   ILE A 734      53.100  57.910  54.710  1.00  0.00           O
ATOM   2345  N   PHE A 735      52.570  56.770  52.880  1.00  0.00           N
ATOM   2346  HN  PHE A 735      52.000  56.730  52.060  1.00  0.00           H
ATOM   2347  CA  PHE A 735      53.490  55.640  53.240  1.00  0.00           C
ATOM   2348  HA  PHE A 735      53.230  55.320  54.250  1.00  0.00           H
ATOM   2349  CB  PHE A 735      53.500  54.570  52.100  1.00  0.00           C
ATOM   2350  HB1 PHE A 735      54.360  53.870  52.110  1.00  0.00           H
ATOM   2351  HB2 PHE A 735      53.490  55.130  51.140  1.00  0.00           H
ATOM   2352  CG  PHE A 735      52.280  53.750  52.040  1.00  0.00           C
ATOM   2353  CD1 PHE A 735      52.250  52.760  51.030  1.00  0.00           C
ATOM   2354  HD1 PHE A 735      53.130  52.590  50.410  1.00  0.00           H
ATOM   2355  CE1 PHE A 735      51.240  51.790  51.090  1.00  0.00           C
ATOM   2356  HE1 PHE A 735      51.130  51.060  50.290  1.00  0.00           H
ATOM   2357  CZ  PHE A 735      50.160  51.890  52.010  1.00  0.00           C
ATOM   2358  HZ  PHE A 735      49.280  51.280  51.890  1.00  0.00           H
ATOM   2359  CD2 PHE A 735      51.180  53.870  52.950  1.00  0.00           C
ATOM   2360  HD2 PHE A 735      51.170  54.700  53.640  1.00  0.00           H
ATOM   2361  CE2 PHE A 735      50.080  53.040  52.830  1.00  0.00           C
ATOM   2362  HE2 PHE A 735      49.180  53.190  53.420  1.00  0.00           H
ATOM   2363  C   PHE A 735      54.910  56.020  53.450  1.00  0.00           C
ATOM   2364  O   PHE A 735      55.500  55.720  54.440  1.00  0.00           O
ATOM   2365  N   ILE A 736      55.570  56.670  52.410  1.00  0.00           N
ATOM   2366  HN  ILE A 736      55.000  57.000  51.670  1.00  0.00           H
ATOM   2367  CA  ILE A 736      56.970  57.070  52.520  1.00  0.00           C
ATOM   2368  HA  ILE A 736      57.450  56.120  52.690  1.00  0.00           H
ATOM   2369  CB  ILE A 736      57.590  57.750  51.310  1.00  0.00           C
ATOM   2370  HB  ILE A 736      56.780  58.500  51.120  1.00  0.00           H
ATOM   2371  CG2 ILE A 736      59.020  58.350  51.670  1.00  0.00           C
ATOM   2372 HG21 ILE A 736      59.540  58.550  50.700  1.00  0.00           H
ATOM   2373 HG22 ILE A 736      59.690  57.720  52.300  1.00  0.00           H
ATOM   2374 HG23 ILE A 736      58.960  59.330  52.170  1.00  0.00           H
ATOM   2375  CG1 ILE A 736      57.530  56.840  50.050  1.00  0.00           C
ATOM   2376 HG11 ILE A 736      56.510  56.410  50.150  1.00  0.00           H
ATOM   2377 HG12 ILE A 736      58.250  56.000  50.200  1.00  0.00           H
ATOM   2378  CD  ILE A 736      57.480  57.620  48.750  1.00  0.00           C
ATOM   2379  HD1 ILE A 736      56.720  58.420  48.740  1.00  0.00           H
ATOM   2380  HD2 ILE A 736      57.320  56.930  47.900  1.00  0.00           H
ATOM   2381  HD3 ILE A 736      58.450  58.140  48.600  1.00  0.00           H
ATOM   2382  C   ILE A 736      57.160  57.970  53.780  1.00  0.00           C
ATOM   2383  O   ILE A 736      57.980  57.730  54.660  1.00  0.00           O
ATOM   2384  N   TYR A 737      56.300  58.970  53.850  1.00  0.00           N
ATOM   2385  HN  TYR A 737      55.540  59.170  53.240  1.00  0.00           H
ATOM   2386  CA  TYR A 737      56.440  59.940  54.960  1.00  0.00           C
ATOM   2387  HA  TYR A 737      57.500  60.170  54.920  1.00  0.00           H
ATOM   2388  CB  TYR A 737      55.470  61.200  54.700  1.00  0.00           C
ATOM   2389  HB1 TYR A 737      54.430  60.820  54.730  1.00  0.00           H
ATOM   2390  HB2 TYR A 737      55.410  61.550  53.640  1.00  0.00           H
ATOM   2391  CG  TYR A 737      55.620  62.400  55.590  1.00  0.00           C
ATOM   2392  CD1 TYR A 737      55.410  62.370  56.970  1.00  0.00           C
ATOM   2393  HD1 TYR A 737      55.250  61.400  57.440  1.00  0.00           H
ATOM   2394  CE1 TYR A 737      55.430  63.530  57.800  1.00  0.00           C
ATOM   2395  HE1 TYR A 737      55.190  63.540  58.860  1.00  0.00           H
ATOM   2396  CZ  TYR A 737      55.530  64.780  57.140  1.00  0.00           C
ATOM   2397  OH  TYR A 737      55.640  65.900  57.970  1.00  0.00           O
ATOM   2398  HH  TYR A 737      55.400  65.580  58.850  1.00  0.00           H
ATOM   2399  CD2 TYR A 737      55.840  63.670  55.020  1.00  0.00           C
ATOM   2400  HD2 TYR A 737      55.930  63.690  53.940  1.00  0.00           H
ATOM   2401  CE2 TYR A 737      55.860  64.780  55.810  1.00  0.00           C
ATOM   2402  HE2 TYR A 737      55.910  65.810  55.470  1.00  0.00           H
ATOM   2403  C   TYR A 737      56.240  59.320  56.400  1.00  0.00           C
ATOM   2404  O   TYR A 737      56.910  59.650  57.350  1.00  0.00           O
ATOM   2405  N   GLU A 738      55.240  58.390  56.550  1.00  0.00           N
ATOM   2406  HN  GLU A 738      54.570  58.180  55.830  1.00  0.00           H
ATOM   2407  CA  GLU A 738      55.010  57.590  57.710  1.00  0.00           C
ATOM   2408  HA  GLU A 738      55.110  58.260  58.550  1.00  0.00           H
ATOM   2409  CB  GLU A 738      53.530  56.940  57.720  1.00  0.00           C
ATOM   2410  HB1 GLU A 738      53.440  56.410  58.690  1.00  0.00           H
ATOM   2411  HB2 GLU A 738      53.410  56.230  56.880  1.00  0.00           H
ATOM   2412  CG  GLU A 738      52.310  57.930  57.800  1.00  0.00           C
ATOM   2413  HG1 GLU A 738      51.850  58.060  56.790  1.00  0.00           H
ATOM   2414  HG2 GLU A 738      52.720  58.900  58.170  1.00  0.00           H
ATOM   2415  CD  GLU A 738      51.240  57.560  58.720  1.00  0.00           C
ATOM   2416  OE1 GLU A 738      50.560  56.520  58.420  1.00  0.00           O
ATOM   2417  OE2 GLU A 738      50.870  58.410  59.610  1.00  0.00           O
ATOM   2418  C   GLU A 738      56.080  56.550  58.050  1.00  0.00           C
ATOM   2419  O   GLU A 738      56.410  56.330  59.200  1.00  0.00           O
ATOM   2420  N   ALA A 739      56.690  55.910  57.060  1.00  0.00           N
ATOM   2421  HN  ALA A 739      56.280  56.010  56.150  1.00  0.00           H
ATOM   2422  CA  ALA A 739      57.750  54.990  57.180  1.00  0.00           C
ATOM   2423  HA  ALA A 739      57.470  54.230  57.910  1.00  0.00           H
ATOM   2424  CB  ALA A 739      58.140  54.280  55.850  1.00  0.00           C
ATOM   2425  HB1 ALA A 739      58.510  55.090  55.190  1.00  0.00           H
ATOM   2426  HB2 ALA A 739      57.240  53.880  55.340  1.00  0.00           H
ATOM   2427  HB3 ALA A 739      58.920  53.490  55.880  1.00  0.00           H
ATOM   2428  C   ALA A 739      58.960  55.660  57.810  1.00  0.00           C
ATOM   2429  O   ALA A 739      59.650  55.130  58.680  1.00  0.00           O
ATOM   2430  N   LEU A 740      59.200  56.900  57.400  1.00  0.00           N
ATOM   2431  HN  LEU A 740      58.640  57.280  56.660  1.00  0.00           H
ATOM   2432  CA  LEU A 740      60.130  57.770  58.030  1.00  0.00           C
ATOM   2433  HA  LEU A 740      61.000  57.160  58.170  1.00  0.00           H
ATOM   2434  CB  LEU A 740      60.460  59.010  57.150  1.00  0.00           C
ATOM   2435  HB1 LEU A 740      60.950  59.850  57.690  1.00  0.00           H
ATOM   2436  HB2 LEU A 740      59.500  59.400  56.750  1.00  0.00           H
ATOM   2437  CG  LEU A 740      61.340  58.670  55.940  1.00  0.00           C
ATOM   2438  HG  LEU A 740      60.960  57.810  55.340  1.00  0.00           H
ATOM   2439  CD1 LEU A 740      61.410  59.960  55.080  1.00  0.00           C
ATOM   2440 HD11 LEU A 740      60.340  60.170  54.850  1.00  0.00           H
ATOM   2441 HD12 LEU A 740      61.880  59.850  54.080  1.00  0.00           H
ATOM   2442 HD13 LEU A 740      61.820  60.850  55.590  1.00  0.00           H
ATOM   2443  CD2 LEU A 740      62.700  58.170  56.350  1.00  0.00           C
ATOM   2444 HD21 LEU A 740      63.150  58.810  57.130  1.00  0.00           H
ATOM   2445 HD22 LEU A 740      63.360  58.290  55.450  1.00  0.00           H
ATOM   2446 HD23 LEU A 740      62.570  57.110  56.670  1.00  0.00           H
ATOM   2447  C   LEU A 740      59.820  58.240  59.440  1.00  0.00           C
ATOM   2448  O   LEU A 740      60.690  58.020  60.340  1.00  0.00           O
ATOM   2449  N   GLU A 741      58.580  58.770  59.750  1.00  0.00           N
ATOM   2450  HN  GLU A 741      57.970  58.980  59.000  1.00  0.00           H
ATOM   2451  CA  GLU A 741      58.110  59.270  61.020  1.00  0.00           C
ATOM   2452  HA  GLU A 741      58.810  60.060  61.270  1.00  0.00           H
ATOM   2453  CB  GLU A 741      56.640  59.880  60.830  1.00  0.00           C
ATOM   2454  HB1 GLU A 741      55.820  59.130  60.810  1.00  0.00           H
ATOM   2455  HB2 GLU A 741      56.540  60.570  59.960  1.00  0.00           H
ATOM   2456  CG  GLU A 741      56.330  60.720  62.060  1.00  0.00           C
ATOM   2457  HG1 GLU A 741      57.130  61.480  62.130  1.00  0.00           H
ATOM   2458  HG2 GLU A 741      56.490  60.120  62.980  1.00  0.00           H
ATOM   2459  CD  GLU A 741      54.960  61.380  62.000  1.00  0.00           C
ATOM   2460  OE1 GLU A 741      53.980  60.770  62.540  1.00  0.00           O
ATOM   2461  OE2 GLU A 741      54.830  62.530  61.570  1.00  0.00           O
ATOM   2462  C   GLU A 741      58.160  58.150  62.030  1.00  0.00           C
ATOM   2463  O   GLU A 741      58.420  58.330  63.200  1.00  0.00           O
ATOM   2464  N   LYS A 742      57.830  56.890  61.650  1.00  0.00           N
ATOM   2465  HN  LYS A 742      57.620  56.910  60.680  1.00  0.00           H
ATOM   2466  CA  LYS A 742      57.960  55.710  62.520  1.00  0.00           C
ATOM   2467  HA  LYS A 742      57.200  55.770  63.290  1.00  0.00           H
ATOM   2468  CB  LYS A 742      57.620  54.450  61.620  1.00  0.00           C
ATOM   2469  HB1 LYS A 742      58.220  54.610  60.710  1.00  0.00           H
ATOM   2470  HB2 LYS A 742      56.530  54.530  61.370  1.00  0.00           H
ATOM   2471  CG  LYS A 742      57.780  53.000  62.160  1.00  0.00           C
ATOM   2472  HG1 LYS A 742      58.850  52.710  62.300  1.00  0.00           H
ATOM   2473  HG2 LYS A 742      57.370  52.160  61.570  1.00  0.00           H
ATOM   2474  CD  LYS A 742      57.120  52.830  63.550  1.00  0.00           C
ATOM   2475  HD1 LYS A 742      57.620  53.250  64.450  1.00  0.00           H
ATOM   2476  HD2 LYS A 742      57.160  51.720  63.650  1.00  0.00           H
ATOM   2477  CE  LYS A 742      55.570  53.320  63.500  1.00  0.00           C
ATOM   2478  HE1 LYS A 742      55.120  52.720  62.680  1.00  0.00           H
ATOM   2479  HE2 LYS A 742      55.500  54.380  63.170  1.00  0.00           H
ATOM   2480  NZ  LYS A 742      54.890  53.060  64.710  1.00  0.00           N
ATOM   2481  HZ1 LYS A 742      55.200  53.710  65.450  1.00  0.00           H
ATOM   2482  HZ2 LYS A 742      55.050  52.050  64.880  1.00  0.00           H
ATOM   2483  HZ3 LYS A 742      53.890  53.230  64.470  1.00  0.00           H
ATOM   2484  C   LYS A 742      59.340  55.480  63.170  1.00  0.00           C
ATOM   2485  O   LYS A 742      59.360  54.990  64.320  1.00  0.00           O
ATOM   2486  N   LEU A 743      60.490  55.920  62.490  1.00  0.00           N
ATOM   2487  HN  LEU A 743      60.230  56.410  61.650  1.00  0.00           H
ATOM   2488  CA  LEU A 743      61.780  55.910  63.130  1.00  0.00           C
ATOM   2489  HA  LEU A 743      61.960  54.910  63.510  1.00  0.00           H
ATOM   2490  CB  LEU A 743      62.880  56.200  62.110  1.00  0.00           C
ATOM   2491  HB1 LEU A 743      63.900  56.080  62.520  1.00  0.00           H
ATOM   2492  HB2 LEU A 743      62.760  57.280  61.850  1.00  0.00           H
ATOM   2493  CG  LEU A 743      62.940  55.230  60.920  1.00  0.00           C
ATOM   2494  HG  LEU A 743      61.920  55.190  60.490  1.00  0.00           H
ATOM   2495  CD1 LEU A 743      63.960  55.850  59.880  1.00  0.00           C
ATOM   2496 HD11 LEU A 743      63.860  55.460  58.840  1.00  0.00           H
ATOM   2497 HD12 LEU A 743      64.990  55.590  60.190  1.00  0.00           H
ATOM   2498 HD13 LEU A 743      63.810  56.930  59.710  1.00  0.00           H
ATOM   2499  CD2 LEU A 743      63.420  53.810  61.360  1.00  0.00           C
ATOM   2500 HD21 LEU A 743      64.440  53.850  61.780  1.00  0.00           H
ATOM   2501 HD22 LEU A 743      63.370  53.080  60.510  1.00  0.00           H
ATOM   2502 HD23 LEU A 743      62.730  53.380  62.120  1.00  0.00           H
ATOM   2503  C   LEU A 743      61.910  56.850  64.290  1.00  0.00           C
ATOM   2504  O   LEU A 743      62.360  56.390  65.350  1.00  0.00           O
ATOM   2505  N   PHE A 744      61.390  58.130  64.220  1.00  0.00           N
ATOM   2506  HN  PHE A 744      61.090  58.490  63.340  1.00  0.00           H
ATOM   2507  CA  PHE A 744      61.170  58.980  65.400  1.00  0.00           C
ATOM   2508  HA  PHE A 744      62.170  59.170  65.780  1.00  0.00           H
ATOM   2509  CB  PHE A 744      60.660  60.440  64.950  1.00  0.00           C
ATOM   2510  HB1 PHE A 744      60.420  61.170  65.740  1.00  0.00           H
ATOM   2511  HB2 PHE A 744      59.760  60.400  64.300  1.00  0.00           H
ATOM   2512  CG  PHE A 744      61.650  60.960  63.980  1.00  0.00           C
ATOM   2513  CD1 PHE A 744      61.530  61.010  62.580  1.00  0.00           C
ATOM   2514  HD1 PHE A 744      60.680  60.600  62.050  1.00  0.00           H
ATOM   2515  CE1 PHE A 744      62.540  61.470  61.770  1.00  0.00           C
ATOM   2516  HE1 PHE A 744      62.490  61.380  60.700  1.00  0.00           H
ATOM   2517  CZ  PHE A 744      63.660  61.960  62.390  1.00  0.00           C
ATOM   2518  HZ  PHE A 744      64.410  62.480  61.800  1.00  0.00           H
ATOM   2519  CD2 PHE A 744      62.840  61.470  64.560  1.00  0.00           C
ATOM   2520  HD2 PHE A 744      62.840  61.620  65.640  1.00  0.00           H
ATOM   2521  CE2 PHE A 744      63.830  61.940  63.780  1.00  0.00           C
ATOM   2522  HE2 PHE A 744      64.630  62.510  64.220  1.00  0.00           H
ATOM   2523  C   PHE A 744      60.220  58.390  66.460  1.00  0.00           C
ATOM   2524  O   PHE A 744      60.540  58.340  67.650  1.00  0.00           O
ATOM   2525  N   ASP A 745      59.120  57.730  66.020  1.00  0.00           N
ATOM   2526  HN  ASP A 745      58.820  57.750  65.080  1.00  0.00           H
ATOM   2527  CA  ASP A 745      58.240  56.990  66.940  1.00  0.00           C
ATOM   2528  HA  ASP A 745      57.830  57.810  67.520  1.00  0.00           H
ATOM   2529  CB  ASP A 745      57.040  56.360  66.140  1.00  0.00           C
ATOM   2530  HB1 ASP A 745      57.350  55.410  65.650  1.00  0.00           H
ATOM   2531  HB2 ASP A 745      56.840  57.130  65.360  1.00  0.00           H
ATOM   2532  CG  ASP A 745      55.650  56.110  66.720  1.00  0.00           C
ATOM   2533  OD1 ASP A 745      55.410  56.170  68.000  1.00  0.00           O
ATOM   2534  OD2 ASP A 745      54.820  55.680  65.860  1.00  0.00           O
ATOM   2535  C   ASP A 745      58.980  55.930  67.740  1.00  0.00           C
ATOM   2536  O   ASP A 745      58.790  55.840  68.960  1.00  0.00           O
ATOM   2537  N   LEU A 746      59.870  55.090  67.130  1.00  0.00           N
ATOM   2538  HN  LEU A 746      59.950  55.130  66.130  1.00  0.00           H
ATOM   2539  CA  LEU A 746      60.750  54.220  67.860  1.00  0.00           C
ATOM   2540  HA  LEU A 746      60.110  53.530  68.400  1.00  0.00           H
ATOM   2541  CB  LEU A 746      61.670  53.390  66.940  1.00  0.00           C
ATOM   2542  HB1 LEU A 746      62.280  52.660  67.520  1.00  0.00           H
ATOM   2543  HB2 LEU A 746      62.290  54.180  66.460  1.00  0.00           H
ATOM   2544  CG  LEU A 746      61.060  52.480  65.920  1.00  0.00           C
ATOM   2545  HG  LEU A 746      60.400  53.100  65.270  1.00  0.00           H
ATOM   2546  CD1 LEU A 746      62.150  51.960  64.860  1.00  0.00           C
ATOM   2547 HD11 LEU A 746      62.780  52.860  64.650  1.00  0.00           H
ATOM   2548 HD12 LEU A 746      61.590  51.540  64.010  1.00  0.00           H
ATOM   2549 HD13 LEU A 746      62.770  51.210  65.400  1.00  0.00           H
ATOM   2550  CD2 LEU A 746      60.320  51.320  66.620  1.00  0.00           C
ATOM   2551 HD21 LEU A 746      59.820  50.670  65.860  1.00  0.00           H
ATOM   2552 HD22 LEU A 746      59.540  51.700  67.320  1.00  0.00           H
ATOM   2553 HD23 LEU A 746      61.010  50.830  67.330  1.00  0.00           H
ATOM   2554  C   LEU A 746      61.680  54.910  68.890  1.00  0.00           C
ATOM   2555  O   LEU A 746      61.940  54.380  69.960  1.00  0.00           O
ATOM   2556  N   GLY A 747      62.210  56.080  68.570  1.00  0.00           N
ATOM   2557  HN  GLY A 747      62.020  56.440  67.660  1.00  0.00           H
ATOM   2558  CA  GLY A 747      63.150  56.780  69.370  1.00  0.00           C
ATOM   2559  HA1 GLY A 747      63.700  57.530  68.820  1.00  0.00           H
ATOM   2560  HA2 GLY A 747      63.890  56.050  69.660  1.00  0.00           H
ATOM   2561  C   GLY A 747      62.540  57.510  70.590  1.00  0.00           C
ATOM   2562  O   GLY A 747      63.290  57.990  71.420  1.00  0.00           O
ATOM   2563  N   GLU A 748      61.250  57.520  70.710  1.00  0.00           N
ATOM   2564  HN  GLU A 748      60.640  57.080  70.060  1.00  0.00           H
ATOM   2565  CA  GLU A 748      60.540  57.850  71.950  1.00  0.00           C
ATOM   2566  HA  GLU A 748      61.000  58.710  72.420  1.00  0.00           H
ATOM   2567  CB  GLU A 748      59.070  58.120  71.730  1.00  0.00           C
ATOM   2568  HB1 GLU A 748      58.580  58.470  72.660  1.00  0.00           H
ATOM   2569  HB2 GLU A 748      58.540  57.170  71.470  1.00  0.00           H
ATOM   2570  CG  GLU A 748      58.750  59.130  70.650  1.00  0.00           C
ATOM   2571  HG1 GLU A 748      58.920  58.680  69.650  1.00  0.00           H
ATOM   2572  HG2 GLU A 748      59.410  60.010  70.790  1.00  0.00           H
ATOM   2573  CD  GLU A 748      57.330  59.610  70.670  1.00  0.00           C
ATOM   2574  OE1 GLU A 748      56.630  59.430  71.670  1.00  0.00           O
ATOM   2575  OE2 GLU A 748      56.850  60.320  69.690  1.00  0.00           O
ATOM   2576  C   GLU A 748      60.650  56.720  73.010  1.00  0.00           C
ATOM   2577  O   GLU A 748      60.420  57.040  74.180  1.00  0.00           O
ATOM   2578  N   THR A 749      60.970  55.490  72.680  1.00  0.00           N
ATOM   2579  HN  THR A 749      60.910  55.380  71.690  1.00  0.00           H
ATOM   2580  CA  THR A 749      61.360  54.420  73.530  1.00  0.00           C
ATOM   2581  HA  THR A 749      61.130  54.570  74.580  1.00  0.00           H
ATOM   2582  CB  THR A 749      60.730  53.120  73.000  1.00  0.00           C
ATOM   2583  HB  THR A 749      60.950  52.930  71.930  1.00  0.00           H
ATOM   2584  OG1 THR A 749      59.320  53.150  73.230  1.00  0.00           O
ATOM   2585  HG1 THR A 749      58.930  53.540  72.460  1.00  0.00           H
ATOM   2586  CG2 THR A 749      61.250  51.870  73.760  1.00  0.00           C
ATOM   2587 HG21 THR A 749      60.780  50.920  73.420  1.00  0.00           H
ATOM   2588 HG22 THR A 749      61.100  51.980  74.850  1.00  0.00           H
ATOM   2589 HG23 THR A 749      62.350  51.720  73.680  1.00  0.00           H
ATOM   2590  C   THR A 749      62.840  54.250  73.540  1.00  0.00           C
ATOM   2591  O   THR A 749      63.540  54.380  74.500  1.00  0.00           O
ATOM   2592  N   TYR A 750      63.450  54.080  72.330  1.00  0.00           N
ATOM   2593  HN  TYR A 750      63.020  53.860  71.450  1.00  0.00           H
ATOM   2594  CA  TYR A 750      64.830  53.680  72.250  1.00  0.00           C
ATOM   2595  HA  TYR A 750      65.080  53.130  73.140  1.00  0.00           H
ATOM   2596  CB  TYR A 750      64.800  52.740  70.970  1.00  0.00           C
ATOM   2597  HB1 TYR A 750      65.760  52.180  70.880  1.00  0.00           H
ATOM   2598  HB2 TYR A 750      64.570  53.330  70.060  1.00  0.00           H
ATOM   2599  CG  TYR A 750      63.800  51.570  71.060  1.00  0.00           C
ATOM   2600  CD1 TYR A 750      62.710  51.410  70.200  1.00  0.00           C
ATOM   2601  HD1 TYR A 750      62.530  52.150  69.440  1.00  0.00           H
ATOM   2602  CE1 TYR A 750      61.810  50.350  70.330  1.00  0.00           C
ATOM   2603  HE1 TYR A 750      60.860  50.280  69.840  1.00  0.00           H
ATOM   2604  CZ  TYR A 750      62.090  49.310  71.270  1.00  0.00           C
ATOM   2605  OH  TYR A 750      61.180  48.280  71.560  1.00  0.00           O
ATOM   2606  HH  TYR A 750      60.290  48.640  71.500  1.00  0.00           H
ATOM   2607  CD2 TYR A 750      64.050  50.490  71.930  1.00  0.00           C
ATOM   2608  HD2 TYR A 750      64.880  50.480  72.610  1.00  0.00           H
ATOM   2609  CE2 TYR A 750      63.230  49.370  72.010  1.00  0.00           C
ATOM   2610  HE2 TYR A 750      63.440  48.780  72.900  1.00  0.00           H
ATOM   2611  C   TYR A 750      65.870  54.850  72.200  1.00  0.00           C
ATOM   2612  O   TYR A 750      65.770  55.700  71.280  1.00  0.00           O
ATOM   2613  N   ALA A 751      66.870  54.880  73.090  1.00  0.00           N
ATOM   2614  HN  ALA A 751      66.830  54.310  73.910  1.00  0.00           H
ATOM   2615  CA  ALA A 751      67.800  55.940  72.990  1.00  0.00           C
ATOM   2616  HA  ALA A 751      67.380  56.830  72.540  1.00  0.00           H
ATOM   2617  CB  ALA A 751      68.260  56.420  74.380  1.00  0.00           C
ATOM   2618  HB1 ALA A 751      68.450  55.500  74.980  1.00  0.00           H
ATOM   2619  HB2 ALA A 751      67.490  57.030  74.900  1.00  0.00           H
ATOM   2620  HB3 ALA A 751      69.180  57.030  74.290  1.00  0.00           H
ATOM   2621  C   ALA A 751      69.020  55.610  72.090  1.00  0.00           C
ATOM   2622  O   ALA A 751      69.590  54.550  72.200  1.00  0.00           O
ATOM   2623  N   PHE A 752      69.470  56.620  71.300  1.00  0.00           N
ATOM   2624  HN  PHE A 752      68.810  57.380  71.230  1.00  0.00           H
ATOM   2625  CA  PHE A 752      70.630  56.630  70.430  1.00  0.00           C
ATOM   2626  HA  PHE A 752      70.430  55.960  69.600  1.00  0.00           H
ATOM   2627  CB  PHE A 752      70.740  58.040  69.760  1.00  0.00           C
ATOM   2628  HB1 PHE A 752      71.280  58.720  70.430  1.00  0.00           H
ATOM   2629  HB2 PHE A 752      69.720  58.460  69.590  1.00  0.00           H
ATOM   2630  CG  PHE A 752      71.470  57.840  68.510  1.00  0.00           C
ATOM   2631  CD1 PHE A 752      70.740  57.320  67.430  1.00  0.00           C
ATOM   2632  HD1 PHE A 752      69.680  57.190  67.520  1.00  0.00           H
ATOM   2633  CE1 PHE A 752      71.450  57.080  66.200  1.00  0.00           C
ATOM   2634  HE1 PHE A 752      70.940  56.800  65.290  1.00  0.00           H
ATOM   2635  CZ  PHE A 752      72.760  57.360  66.130  1.00  0.00           C
ATOM   2636  HZ  PHE A 752      73.260  57.110  65.210  1.00  0.00           H
ATOM   2637  CD2 PHE A 752      72.810  58.090  68.410  1.00  0.00           C
ATOM   2638  HD2 PHE A 752      73.420  58.450  69.220  1.00  0.00           H
ATOM   2639  CE2 PHE A 752      73.470  57.880  67.200  1.00  0.00           C
ATOM   2640  HE2 PHE A 752      74.530  58.100  67.190  1.00  0.00           H
ATOM   2641  C   PHE A 752      71.970  56.380  71.190  1.00  0.00           C
ATOM   2642  O   PHE A 752      72.120  56.900  72.290  1.00  0.00           O
ATOM   2643  N   PRO A 822      72.950  55.640  70.720  1.00  0.00           N
ATOM   2644  CD  PRO A 822      74.240  55.630  71.400  1.00  0.00           C
ATOM   2645  HD1 PRO A 822      74.190  55.320  72.460  1.00  0.00           H
ATOM   2646  HD2 PRO A 822      74.650  56.640  71.240  1.00  0.00           H
ATOM   2647  CA  PRO A 822      72.920  54.800  69.520  1.00  0.00           C
ATOM   2648  HA  PRO A 822      72.460  55.400  68.750  1.00  0.00           H
ATOM   2649  CB  PRO A 822      74.380  54.540  69.330  1.00  0.00           C
ATOM   2650  HB1 PRO A 822      74.720  55.350  68.650  1.00  0.00           H
ATOM   2651  HB2 PRO A 822      74.690  53.720  68.650  1.00  0.00           H
ATOM   2652  CG  PRO A 822      75.120  54.620  70.600  1.00  0.00           C
ATOM   2653  HG1 PRO A 822      75.140  53.630  71.100  1.00  0.00           H
ATOM   2654  HG2 PRO A 822      76.140  55.050  70.470  1.00  0.00           H
ATOM   2655  C   PRO A 822      72.040  53.620  69.680  1.00  0.00           C
ATOM   2656  O   PRO A 822      70.920  53.710  69.250  1.00  0.00           O
ATOM   2657  N   ASP A 823      72.570  52.610  70.360  1.00  0.00           N
ATOM   2658  HN  ASP A 823      73.520  52.680  70.680  1.00  0.00           H
ATOM   2659  CA  ASP A 823      71.920  51.400  70.730  1.00  0.00           C
ATOM   2660  HA  ASP A 823      72.720  50.690  70.850  1.00  0.00           H
ATOM   2661  CB  ASP A 823      71.350  51.370  72.170  1.00  0.00           C
ATOM   2662  HB1 ASP A 823      71.110  50.340  72.500  1.00  0.00           H
ATOM   2663  HB2 ASP A 823      70.570  52.140  72.290  1.00  0.00           H
ATOM   2664  CG  ASP A 823      72.440  51.790  73.150  1.00  0.00           C
ATOM   2665  OD1 ASP A 823      72.110  51.860  74.360  1.00  0.00           O
ATOM   2666  OD2 ASP A 823      73.600  51.920  72.760  1.00  0.00           O
ATOM   2667  C   ASP A 823      70.980  50.750  69.690  1.00  0.00           C
ATOM   2668  O   ASP A 823      71.260  50.600  68.470  1.00  0.00           O
ATOM   2669  N   VAL A 824      69.810  50.230  70.170  1.00  0.00           N
ATOM   2670  HN  VAL A 824      69.690  50.180  71.160  1.00  0.00           H
ATOM   2671  CA  VAL A 824      68.750  49.500  69.410  1.00  0.00           C
ATOM   2672  HA  VAL A 824      69.160  48.610  68.940  1.00  0.00           H
ATOM   2673  CB  VAL A 824      67.620  49.160  70.410  1.00  0.00           C
ATOM   2674  HB  VAL A 824      67.260  50.140  70.790  1.00  0.00           H
ATOM   2675  CG1 VAL A 824      66.500  48.370  69.700  1.00  0.00           C
ATOM   2676 HG11 VAL A 824      65.610  48.350  70.370  1.00  0.00           H
ATOM   2677 HG12 VAL A 824      66.950  47.430  69.310  1.00  0.00           H
ATOM   2678 HG13 VAL A 824      66.200  48.970  68.820  1.00  0.00           H
ATOM   2679  CG2 VAL A 824      68.120  48.180  71.530  1.00  0.00           C
ATOM   2680 HG21 VAL A 824      67.420  48.240  72.380  1.00  0.00           H
ATOM   2681 HG22 VAL A 824      69.130  48.500  71.900  1.00  0.00           H
ATOM   2682 HG23 VAL A 824      68.200  47.110  71.270  1.00  0.00           H
ATOM   2683  C   VAL A 824      68.180  50.400  68.350  1.00  0.00           C
ATOM   2684  O   VAL A 824      68.030  49.900  67.250  1.00  0.00           O
ATOM   2685  N   LEU A 825      67.950  51.700  68.540  1.00  0.00           N
ATOM   2686  HN  LEU A 825      68.090  51.890  69.510  1.00  0.00           H
ATOM   2687  CA  LEU A 825      67.510  52.750  67.630  1.00  0.00           C
ATOM   2688  HA  LEU A 825      66.550  52.580  67.170  1.00  0.00           H
ATOM   2689  CB  LEU A 825      67.300  54.150  68.390  1.00  0.00           C
ATOM   2690  HB1 LEU A 825      68.260  54.130  68.960  1.00  0.00           H
ATOM   2691  HB2 LEU A 825      66.450  54.090  69.090  1.00  0.00           H
ATOM   2692  CG  LEU A 825      67.010  55.450  67.520  1.00  0.00           C
ATOM   2693  HG  LEU A 825      67.830  55.610  66.780  1.00  0.00           H
ATOM   2694  CD1 LEU A 825      65.650  55.400  66.780  1.00  0.00           C
ATOM   2695 HD11 LEU A 825      64.820  55.140  67.480  1.00  0.00           H
ATOM   2696 HD12 LEU A 825      65.720  54.570  66.040  1.00  0.00           H
ATOM   2697 HD13 LEU A 825      65.370  56.380  66.380  1.00  0.00           H
ATOM   2698  CD2 LEU A 825      67.040  56.770  68.340  1.00  0.00           C
ATOM   2699 HD21 LEU A 825      66.850  57.650  67.680  1.00  0.00           H
ATOM   2700 HD22 LEU A 825      67.950  56.970  68.960  1.00  0.00           H
ATOM   2701 HD23 LEU A 825      66.290  56.750  69.170  1.00  0.00           H
ATOM   2702  C   LEU A 825      68.450  52.990  66.430  1.00  0.00           C
ATOM   2703  O   LEU A 825      67.980  52.940  65.310  1.00  0.00           O
ATOM   2704  N   PHE A 826      69.800  52.920  66.660  1.00  0.00           N
ATOM   2705  HN  PHE A 826      70.150  53.090  67.580  1.00  0.00           H
ATOM   2706  CA  PHE A 826      70.780  52.810  65.670  1.00  0.00           C
ATOM   2707  HA  PHE A 826      70.590  53.590  64.950  1.00  0.00           H
ATOM   2708  CB  PHE A 826      72.110  52.960  66.430  1.00  0.00           C
ATOM   2709  HB1 PHE A 826      72.140  52.240  67.280  1.00  0.00           H
ATOM   2710  HB2 PHE A 826      72.110  53.990  66.840  1.00  0.00           H
ATOM   2711  CG  PHE A 826      73.310  52.730  65.700  1.00  0.00           C
ATOM   2712  CD1 PHE A 826      73.930  53.820  64.970  1.00  0.00           C
ATOM   2713  HD1 PHE A 826      73.480  54.800  64.840  1.00  0.00           H
ATOM   2714  CE1 PHE A 826      75.170  53.630  64.260  1.00  0.00           C
ATOM   2715  HE1 PHE A 826      75.560  54.490  63.750  1.00  0.00           H
ATOM   2716  CZ  PHE A 826      75.820  52.410  64.310  1.00  0.00           C
ATOM   2717  HZ  PHE A 826      76.760  52.210  63.840  1.00  0.00           H
ATOM   2718  CD2 PHE A 826      74.030  51.580  65.790  1.00  0.00           C
ATOM   2719  HD2 PHE A 826      73.670  50.760  66.400  1.00  0.00           H
ATOM   2720  CE2 PHE A 826      75.250  51.330  65.070  1.00  0.00           C
ATOM   2721  HE2 PHE A 826      75.810  50.440  65.320  1.00  0.00           H
ATOM   2722  C   PHE A 826      70.760  51.480  64.880  1.00  0.00           C
ATOM   2723  O   PHE A 826      70.940  51.520  63.680  1.00  0.00           O
ATOM   2724  N   TRP A 827      70.440  50.330  65.580  1.00  0.00           N
ATOM   2725  HN  TRP A 827      70.400  50.350  66.570  1.00  0.00           H
ATOM   2726  CA  TRP A 827      70.200  49.100  64.850  1.00  0.00           C
ATOM   2727  HA  TRP A 827      70.960  48.850  64.140  1.00  0.00           H
ATOM   2728  CB  TRP A 827      70.130  47.850  65.770  1.00  0.00           C
ATOM   2729  HB1 TRP A 827      69.710  47.050  65.140  1.00  0.00           H
ATOM   2730  HB2 TRP A 827      69.440  47.920  66.640  1.00  0.00           H
ATOM   2731  CG  TRP A 827      71.520  47.570  66.270  1.00  0.00           C
ATOM   2732  CD1 TRP A 827      71.980  47.850  67.500  1.00  0.00           C
ATOM   2733  HD1 TRP A 827      71.370  48.220  68.320  1.00  0.00           H
ATOM   2734  NE1 TRP A 827      73.380  47.840  67.550  1.00  0.00           N
ATOM   2735  HE1 TRP A 827      74.030  47.940  68.260  1.00  0.00           H
ATOM   2736  CE2 TRP A 827      73.800  47.580  66.310  1.00  0.00           C
ATOM   2737  CD2 TRP A 827      72.680  47.450  65.470  1.00  0.00           C
ATOM   2738  CE3 TRP A 827      72.900  47.160  64.140  1.00  0.00           C
ATOM   2739  HE3 TRP A 827      71.970  46.960  63.650  1.00  0.00           H
ATOM   2740  CZ3 TRP A 827      74.220  47.120  63.630  1.00  0.00           C
ATOM   2741  HZ3 TRP A 827      74.260  46.970  62.560  1.00  0.00           H
ATOM   2742  CZ2 TRP A 827      75.070  47.510  65.830  1.00  0.00           C
ATOM   2743  HZ2 TRP A 827      75.930  47.740  66.460  1.00  0.00           H
ATOM   2744  CH2 TRP A 827      75.290  47.310  64.460  1.00  0.00           C
ATOM   2745  HH2 TRP A 827      76.280  47.360  64.040  1.00  0.00           H
ATOM   2746  C   TRP A 827      68.920  49.200  63.960  1.00  0.00           C
ATOM   2747  O   TRP A 827      69.000  48.790  62.830  1.00  0.00           O
ATOM   2748  N   CYS A 828      67.870  49.760  64.430  1.00  0.00           N
ATOM   2749  HN  CYS A 828      67.890  50.300  65.270  1.00  0.00           H
ATOM   2750  CA  CYS A 828      66.640  49.840  63.680  1.00  0.00           C
ATOM   2751  HA  CYS A 828      66.270  48.850  63.490  1.00  0.00           H
ATOM   2752  CB  CYS A 828      65.560  50.420  64.610  1.00  0.00           C
ATOM   2753  HB1 CYS A 828      64.630  50.410  64.020  1.00  0.00           H
ATOM   2754  HB2 CYS A 828      65.740  51.480  64.910  1.00  0.00           H
ATOM   2755  SG  CYS A 828      65.080  49.380  65.980  1.00  0.00           S
ATOM   2756  HG1 CYS A 828      66.260  49.160  66.520  1.00  0.00           H
ATOM   2757  C   CYS A 828      66.770  50.630  62.330  1.00  0.00           C
ATOM   2758  O   CYS A 828      66.190  50.190  61.310  1.00  0.00           O
ATOM   2759  N   VAL A 829      67.480  51.820  62.340  1.00  0.00           N
ATOM   2760  HN  VAL A 829      67.930  51.980  63.220  1.00  0.00           H
ATOM   2761  CA  VAL A 829      67.690  52.650  61.160  1.00  0.00           C
ATOM   2762  HA  VAL A 829      66.700  52.720  60.730  1.00  0.00           H
ATOM   2763  CB  VAL A 829      68.150  54.030  61.580  1.00  0.00           C
ATOM   2764  HB  VAL A 829      69.080  53.850  62.150  1.00  0.00           H
ATOM   2765  CG1 VAL A 829      68.470  54.840  60.310  1.00  0.00           C
ATOM   2766 HG11 VAL A 829      69.320  54.370  59.770  1.00  0.00           H
ATOM   2767 HG12 VAL A 829      68.740  55.880  60.580  1.00  0.00           H
ATOM   2768 HG13 VAL A 829      67.580  54.980  59.690  1.00  0.00           H
ATOM   2769  CG2 VAL A 829      67.170  54.660  62.500  1.00  0.00           C
ATOM   2770 HG21 VAL A 829      67.640  55.620  62.810  1.00  0.00           H
ATOM   2771 HG22 VAL A 829      67.120  54.050  63.420  1.00  0.00           H
ATOM   2772 HG23 VAL A 829      66.140  54.660  62.090  1.00  0.00           H
ATOM   2773  C   VAL A 829      68.560  51.930  60.120  1.00  0.00           C
ATOM   2774  O   VAL A 829      68.320  52.000  58.940  1.00  0.00           O
ATOM   2775  N   ILE A 830      69.680  51.310  60.550  1.00  0.00           N
ATOM   2776  HN  ILE A 830      69.940  51.160  61.510  1.00  0.00           H
ATOM   2777  CA  ILE A 830      70.490  50.470  59.710  1.00  0.00           C
ATOM   2778  HA  ILE A 830      70.860  51.090  58.900  1.00  0.00           H
ATOM   2779  CB  ILE A 830      71.660  49.820  60.570  1.00  0.00           C
ATOM   2780  HB  ILE A 830      71.280  49.530  61.580  1.00  0.00           H
ATOM   2781  CG2 ILE A 830      72.270  48.640  59.750  1.00  0.00           C
ATOM   2782 HG21 ILE A 830      73.380  48.550  59.850  1.00  0.00           H
ATOM   2783 HG22 ILE A 830      72.130  48.950  58.690  1.00  0.00           H
ATOM   2784 HG23 ILE A 830      71.670  47.710  59.890  1.00  0.00           H
ATOM   2785  CG1 ILE A 830      72.870  50.820  60.910  1.00  0.00           C
ATOM   2786 HG11 ILE A 830      72.400  51.680  61.410  1.00  0.00           H
ATOM   2787 HG12 ILE A 830      73.350  51.040  59.920  1.00  0.00           H
ATOM   2788  CD  ILE A 830      73.900  50.270  61.930  1.00  0.00           C
ATOM   2789  HD1 ILE A 830      73.300  49.860  62.760  1.00  0.00           H
ATOM   2790  HD2 ILE A 830      74.460  51.170  62.260  1.00  0.00           H
ATOM   2791  HD3 ILE A 830      74.620  49.520  61.540  1.00  0.00           H
ATOM   2792  C   ILE A 830      69.630  49.360  59.100  1.00  0.00           C
ATOM   2793  O   ILE A 830      69.810  49.120  57.870  1.00  0.00           O
ATOM   2794  N   LEU A 831      68.880  48.650  59.900  1.00  0.00           N
ATOM   2795  HN  LEU A 831      68.900  48.820  60.880  1.00  0.00           H
ATOM   2796  CA  LEU A 831      68.120  47.480  59.430  1.00  0.00           C
ATOM   2797  HA  LEU A 831      68.830  46.840  58.940  1.00  0.00           H
ATOM   2798  CB  LEU A 831      67.560  46.730  60.610  1.00  0.00           C
ATOM   2799  HB1 LEU A 831      66.940  47.460  61.180  1.00  0.00           H
ATOM   2800  HB2 LEU A 831      68.470  46.480  61.200  1.00  0.00           H
ATOM   2801  CG  LEU A 831      66.810  45.460  60.510  1.00  0.00           C
ATOM   2802  HG  LEU A 831      65.890  45.640  59.910  1.00  0.00           H
ATOM   2803  CD1 LEU A 831      67.720  44.380  59.930  1.00  0.00           C
ATOM   2804 HD11 LEU A 831      67.290  43.360  60.060  1.00  0.00           H
ATOM   2805 HD12 LEU A 831      68.630  44.360  60.560  1.00  0.00           H
ATOM   2806 HD13 LEU A 831      67.970  44.660  58.880  1.00  0.00           H
ATOM   2807  CD2 LEU A 831      66.240  44.940  61.870  1.00  0.00           C
ATOM   2808 HD21 LEU A 831      65.420  45.560  62.280  1.00  0.00           H
ATOM   2809 HD22 LEU A 831      67.070  45.020  62.600  1.00  0.00           H
ATOM   2810 HD23 LEU A 831      65.890  43.910  61.620  1.00  0.00           H
ATOM   2811  C   LEU A 831      67.010  47.970  58.360  1.00  0.00           C
ATOM   2812  O   LEU A 831      66.950  47.430  57.250  1.00  0.00           O
ATOM   2813  N   PHE A 832      66.270  49.040  58.650  1.00  0.00           N
ATOM   2814  HN  PHE A 832      66.240  49.260  59.620  1.00  0.00           H
ATOM   2815  CA  PHE A 832      65.390  49.750  57.740  1.00  0.00           C
ATOM   2816  HA  PHE A 832      64.580  49.050  57.620  1.00  0.00           H
ATOM   2817  CB  PHE A 832      64.930  51.010  58.510  1.00  0.00           C
ATOM   2818  HB1 PHE A 832      65.920  51.420  58.780  1.00  0.00           H
ATOM   2819  HB2 PHE A 832      64.330  50.610  59.350  1.00  0.00           H
ATOM   2820  CG  PHE A 832      64.020  51.900  57.700  1.00  0.00           C
ATOM   2821  CD1 PHE A 832      62.630  51.640  57.580  1.00  0.00           C
ATOM   2822  HD1 PHE A 832      62.210  50.790  58.100  1.00  0.00           H
ATOM   2823  CE1 PHE A 832      61.730  52.490  56.970  1.00  0.00           C
ATOM   2824  HE1 PHE A 832      60.680  52.220  56.920  1.00  0.00           H
ATOM   2825  CZ  PHE A 832      62.220  53.670  56.370  1.00  0.00           C
ATOM   2826  HZ  PHE A 832      61.600  54.360  55.820  1.00  0.00           H
ATOM   2827  CD2 PHE A 832      64.480  53.090  57.150  1.00  0.00           C
ATOM   2828  HD2 PHE A 832      65.550  53.170  57.190  1.00  0.00           H
ATOM   2829  CE2 PHE A 832      63.600  53.990  56.470  1.00  0.00           C
ATOM   2830  HE2 PHE A 832      64.060  54.860  56.020  1.00  0.00           H
ATOM   2831  C   PHE A 832      66.090  50.060  56.330  1.00  0.00           C
ATOM   2832  O   PHE A 832      65.760  49.550  55.250  1.00  0.00           O
ATOM   2833  N   PHE A 833      67.200  50.970  56.370  1.00  0.00           N
ATOM   2834  HN  PHE A 833      67.510  51.130  57.310  1.00  0.00           H
ATOM   2835  CA  PHE A 833      67.960  51.430  55.170  1.00  0.00           C
ATOM   2836  HA  PHE A 833      67.140  51.720  54.530  1.00  0.00           H
ATOM   2837  CB  PHE A 833      68.940  52.570  55.500  1.00  0.00           C
ATOM   2838  HB1 PHE A 833      69.730  52.640  54.720  1.00  0.00           H
ATOM   2839  HB2 PHE A 833      69.410  52.340  56.480  1.00  0.00           H
ATOM   2840  CG  PHE A 833      68.050  53.810  55.540  1.00  0.00           C
ATOM   2841  CD1 PHE A 833      67.960  54.470  56.700  1.00  0.00           C
ATOM   2842  HD1 PHE A 833      68.450  54.060  57.580  1.00  0.00           H
ATOM   2843  CE1 PHE A 833      67.320  55.700  56.780  1.00  0.00           C
ATOM   2844  HE1 PHE A 833      67.290  56.220  57.730  1.00  0.00           H
ATOM   2845  CZ  PHE A 833      66.690  56.220  55.630  1.00  0.00           C
ATOM   2846  HZ  PHE A 833      66.210  57.190  55.530  1.00  0.00           H
ATOM   2847  CD2 PHE A 833      67.420  54.270  54.370  1.00  0.00           C
ATOM   2848  HD2 PHE A 833      67.520  53.760  53.430  1.00  0.00           H
ATOM   2849  CE2 PHE A 833      66.750  55.490  54.450  1.00  0.00           C
ATOM   2850  HE2 PHE A 833      66.350  55.810  53.500  1.00  0.00           H
ATOM   2851  C   PHE A 833      68.650  50.310  54.400  1.00  0.00           C
ATOM   2852  O   PHE A 833      68.670  50.270  53.220  1.00  0.00           O
ATOM   2853  N   THR A 834      69.160  49.280  55.130  1.00  0.00           N
ATOM   2854  HN  THR A 834      69.200  49.430  56.110  1.00  0.00           H
ATOM   2855  CA  THR A 834      69.760  48.190  54.390  1.00  0.00           C
ATOM   2856  HA  THR A 834      70.160  48.600  53.470  1.00  0.00           H
ATOM   2857  CB  THR A 834      70.800  47.450  55.070  1.00  0.00           C
ATOM   2858  HB  THR A 834      71.240  46.620  54.490  1.00  0.00           H
ATOM   2859  OG1 THR A 834      70.390  46.990  56.400  1.00  0.00           O
ATOM   2860  HG1 THR A 834      70.270  47.800  56.900  1.00  0.00           H
ATOM   2861  CG2 THR A 834      72.040  48.330  55.240  1.00  0.00           C
ATOM   2862 HG21 THR A 834      72.910  47.830  55.710  1.00  0.00           H
ATOM   2863 HG22 THR A 834      71.770  49.140  55.950  1.00  0.00           H
ATOM   2864 HG23 THR A 834      72.390  48.730  54.270  1.00  0.00           H
ATOM   2865  C   THR A 834      68.730  47.210  53.840  1.00  0.00           C
ATOM   2866  O   THR A 834      69.000  46.790  52.740  1.00  0.00           O
ATOM   2867  N   THR A 835      67.590  46.970  54.480  1.00  0.00           N
ATOM   2868  HN  THR A 835      67.580  47.400  55.380  1.00  0.00           H
ATOM   2869  CA  THR A 835      66.380  46.320  53.940  1.00  0.00           C
ATOM   2870  HA  THR A 835      66.610  45.300  53.640  1.00  0.00           H
ATOM   2871  CB  THR A 835      65.300  46.150  54.970  1.00  0.00           C
ATOM   2872  HB  THR A 835      65.010  47.140  55.380  1.00  0.00           H
ATOM   2873  OG1 THR A 835      65.820  45.360  56.000  1.00  0.00           O
ATOM   2874  HG1 THR A 835      66.340  45.910  56.610  1.00  0.00           H
ATOM   2875  CG2 THR A 835      64.000  45.510  54.530  1.00  0.00           C
ATOM   2876 HG21 THR A 835      63.390  45.430  55.450  1.00  0.00           H
ATOM   2877 HG22 THR A 835      64.160  44.500  54.110  1.00  0.00           H
ATOM   2878 HG23 THR A 835      63.300  46.100  53.900  1.00  0.00           H
ATOM   2879  C   THR A 835      65.840  47.090  52.660  1.00  0.00           C
ATOM   2880  O   THR A 835      65.420  46.530  51.610  1.00  0.00           O
ATOM   2881  N   PHE A 836      65.870  48.420  52.590  1.00  0.00           N
ATOM   2882  HN  PHE A 836      66.250  48.890  53.380  1.00  0.00           H
ATOM   2883  CA  PHE A 836      65.450  49.200  51.470  1.00  0.00           C
ATOM   2884  HA  PHE A 836      64.530  48.740  51.150  1.00  0.00           H
ATOM   2885  CB  PHE A 836      65.410  50.750  51.750  1.00  0.00           C
ATOM   2886  HB1 PHE A 836      66.420  51.130  52.000  1.00  0.00           H
ATOM   2887  HB2 PHE A 836      64.710  50.980  52.570  1.00  0.00           H
ATOM   2888  CG  PHE A 836      64.880  51.450  50.530  1.00  0.00           C
ATOM   2889  CD1 PHE A 836      65.800  52.180  49.710  1.00  0.00           C
ATOM   2890  HD1 PHE A 836      66.860  52.190  49.920  1.00  0.00           H
ATOM   2891  CE1 PHE A 836      65.350  52.740  48.570  1.00  0.00           C
ATOM   2892  HE1 PHE A 836      66.150  53.130  47.970  1.00  0.00           H
ATOM   2893  CZ  PHE A 836      64.020  52.610  48.160  1.00  0.00           C
ATOM   2894  HZ  PHE A 836      63.780  52.830  47.140  1.00  0.00           H
ATOM   2895  CD2 PHE A 836      63.540  51.380  50.130  1.00  0.00           C
ATOM   2896  HD2 PHE A 836      62.930  50.650  50.640  1.00  0.00           H
ATOM   2897  CE2 PHE A 836      63.100  51.880  48.960  1.00  0.00           C
ATOM   2898  HE2 PHE A 836      62.090  51.650  48.650  1.00  0.00           H
ATOM   2899  C   PHE A 836      66.540  48.970  50.320  1.00  0.00           C
ATOM   2900  O   PHE A 836      66.230  48.650  49.180  1.00  0.00           O
ATOM   2901  N   PHE A 837      67.830  48.970  50.580  1.00  0.00           N
ATOM   2902  HN  PHE A 837      68.140  49.280  51.480  1.00  0.00           H
ATOM   2903  CA  PHE A 837      68.830  48.600  49.630  1.00  0.00           C
ATOM   2904  HA  PHE A 837      68.520  49.180  48.780  1.00  0.00           H
ATOM   2905  CB  PHE A 837      70.300  49.000  50.210  1.00  0.00           C
ATOM   2906  HB1 PHE A 837      70.420  48.370  51.110  1.00  0.00           H
ATOM   2907  HB2 PHE A 837      70.130  50.080  50.440  1.00  0.00           H
ATOM   2908  CG  PHE A 837      71.460  48.720  49.270  1.00  0.00           C
ATOM   2909  CD1 PHE A 837      71.370  48.860  47.910  1.00  0.00           C
ATOM   2910  HD1 PHE A 837      70.460  49.100  47.370  1.00  0.00           H
ATOM   2911  CE1 PHE A 837      72.530  48.700  47.120  1.00  0.00           C
ATOM   2912  HE1 PHE A 837      72.390  48.820  46.060  1.00  0.00           H
ATOM   2913  CZ  PHE A 837      73.810  48.520  47.700  1.00  0.00           C
ATOM   2914  HZ  PHE A 837      74.590  48.580  46.960  1.00  0.00           H
ATOM   2915  CD2 PHE A 837      72.670  48.520  49.880  1.00  0.00           C
ATOM   2916  HD2 PHE A 837      72.740  48.290  50.920  1.00  0.00           H
ATOM   2917  CE2 PHE A 837      73.870  48.480  49.100  1.00  0.00           C
ATOM   2918  HE2 PHE A 837      74.760  48.250  49.640  1.00  0.00           H
ATOM   2919  C   PHE A 837      68.710  47.210  49.050  1.00  0.00           C
ATOM   2920  O   PHE A 837      68.580  47.010  47.830  1.00  0.00           O
ATOM   2921  N   LEU A 838      68.640  46.240  49.920  1.00  0.00           N
ATOM   2922  HN  LEU A 838      68.880  46.310  50.870  1.00  0.00           H
ATOM   2923  CA  LEU A 838      68.480  44.940  49.420  1.00  0.00           C
ATOM   2924  HA  LEU A 838      69.270  44.790  48.700  1.00  0.00           H
ATOM   2925  CB  LEU A 838      68.650  44.000  50.700  1.00  0.00           C
ATOM   2926  HB1 LEU A 838      67.950  44.250  51.520  1.00  0.00           H
ATOM   2927  HB2 LEU A 838      69.640  44.260  51.150  1.00  0.00           H
ATOM   2928  CG  LEU A 838      68.650  42.520  50.480  1.00  0.00           C
ATOM   2929  HG  LEU A 838      67.600  42.210  50.290  1.00  0.00           H
ATOM   2930  CD1 LEU A 838      69.510  42.050  49.290  1.00  0.00           C
ATOM   2931 HD11 LEU A 838      70.620  41.980  49.380  1.00  0.00           H
ATOM   2932 HD12 LEU A 838      69.330  42.660  48.390  1.00  0.00           H
ATOM   2933 HD13 LEU A 838      69.170  40.990  49.180  1.00  0.00           H
ATOM   2934  CD2 LEU A 838      69.050  41.770  51.750  1.00  0.00           C
ATOM   2935 HD21 LEU A 838      68.240  41.890  52.500  1.00  0.00           H
ATOM   2936 HD22 LEU A 838      69.960  42.180  52.250  1.00  0.00           H
ATOM   2937 HD23 LEU A 838      69.220  40.680  51.690  1.00  0.00           H
ATOM   2938  C   LEU A 838      67.250  44.560  48.640  1.00  0.00           C
ATOM   2939  O   LEU A 838      67.280  43.990  47.590  1.00  0.00           O
ATOM   2940  N   SER A 839      66.070  44.930  49.210  1.00  0.00           N
ATOM   2941  HN  SER A 839      66.030  45.500  50.040  1.00  0.00           H
ATOM   2942  CA  SER A 839      64.810  44.720  48.570  1.00  0.00           C
ATOM   2943  HA  SER A 839      64.740  43.710  48.170  1.00  0.00           H
ATOM   2944  CB  SER A 839      63.580  45.190  49.410  1.00  0.00           C
ATOM   2945  HB1 SER A 839      63.610  44.710  50.410  1.00  0.00           H
ATOM   2946  HB2 SER A 839      62.610  45.010  48.910  1.00  0.00           H
ATOM   2947  OG  SER A 839      63.580  46.610  49.560  1.00  0.00           O
ATOM   2948  HG1 SER A 839      64.240  46.780  50.230  1.00  0.00           H
ATOM   2949  C   SER A 839      64.780  45.310  47.150  1.00  0.00           C
ATOM   2950  O   SER A 839      64.410  44.730  46.120  1.00  0.00           O
ATOM   2951  N   SER A 840      65.240  46.610  47.090  1.00  0.00           N
ATOM   2952  HN  SER A 840      65.440  47.060  47.960  1.00  0.00           H
ATOM   2953  CA  SER A 840      65.310  47.320  45.700  1.00  0.00           C
ATOM   2954  HA  SER A 840      64.380  47.180  45.180  1.00  0.00           H
ATOM   2955  CB  SER A 840      65.530  48.800  45.870  1.00  0.00           C
ATOM   2956  HB1 SER A 840      64.780  49.230  46.570  1.00  0.00           H
ATOM   2957  HB2 SER A 840      65.320  49.270  44.890  1.00  0.00           H
ATOM   2958  OG  SER A 840      66.880  49.110  46.360  1.00  0.00           O
ATOM   2959  HG1 SER A 840      66.820  48.890  47.300  1.00  0.00           H
ATOM   2960  C   SER A 840      66.260  46.800  44.650  1.00  0.00           C
ATOM   2961  O   SER A 840      65.970  46.600  43.480  1.00  0.00           O
ATOM   2962  N   PHE A 841      67.460  46.350  45.110  1.00  0.00           N
ATOM   2963  HN  PHE A 841      67.720  46.510  46.060  1.00  0.00           H
ATOM   2964  CA  PHE A 841      68.570  45.720  44.350  1.00  0.00           C
ATOM   2965  HA  PHE A 841      68.890  46.400  43.560  1.00  0.00           H
ATOM   2966  CB  PHE A 841      69.640  45.470  45.380  1.00  0.00           C
ATOM   2967  HB1 PHE A 841      69.250  44.840  46.210  1.00  0.00           H
ATOM   2968  HB2 PHE A 841      69.980  46.420  45.840  1.00  0.00           H
ATOM   2969  CG  PHE A 841      70.900  44.690  45.020  1.00  0.00           C
ATOM   2970  CD1 PHE A 841      70.880  43.290  45.020  1.00  0.00           C
ATOM   2971  HD1 PHE A 841      70.020  42.820  45.450  1.00  0.00           H
ATOM   2972  CE1 PHE A 841      71.950  42.440  44.590  1.00  0.00           C
ATOM   2973  HE1 PHE A 841      71.870  41.360  44.580  1.00  0.00           H
ATOM   2974  CZ  PHE A 841      73.100  43.080  44.190  1.00  0.00           C
ATOM   2975  HZ  PHE A 841      73.910  42.440  43.890  1.00  0.00           H
ATOM   2976  CD2 PHE A 841      72.160  45.300  44.590  1.00  0.00           C
ATOM   2977  HD2 PHE A 841      72.210  46.370  44.570  1.00  0.00           H
ATOM   2978  CE2 PHE A 841      73.250  44.510  44.160  1.00  0.00           C
ATOM   2979  HE2 PHE A 841      74.160  45.010  43.860  1.00  0.00           H
ATOM   2980  C   PHE A 841      68.220  44.410  43.650  1.00  0.00           C
ATOM   2981  O   PHE A 841      68.460  44.080  42.440  1.00  0.00           O
ATOM   2982  N   LEU A 842      67.410  43.520  44.390  1.00  0.00           N
ATOM   2983  HN  LEU A 842      67.190  43.720  45.350  1.00  0.00           H
ATOM   2984  CA  LEU A 842      66.660  42.340  43.930  1.00  0.00           C
ATOM   2985  HA  LEU A 842      67.380  41.790  43.350  1.00  0.00           H
ATOM   2986  CB  LEU A 842      66.280  41.520  45.160  1.00  0.00           C
ATOM   2987  HB1 LEU A 842      65.620  40.660  44.890  1.00  0.00           H
ATOM   2988  HB2 LEU A 842      65.790  42.160  45.920  1.00  0.00           H
ATOM   2989  CG  LEU A 842      67.560  41.000  45.960  1.00  0.00           C
ATOM   2990  HG  LEU A 842      68.210  41.870  46.190  1.00  0.00           H
ATOM   2991  CD1 LEU A 842      67.030  40.440  47.290  1.00  0.00           C
ATOM   2992 HD11 LEU A 842      66.890  41.260  48.040  1.00  0.00           H
ATOM   2993 HD12 LEU A 842      67.870  39.960  47.840  1.00  0.00           H
ATOM   2994 HD13 LEU A 842      66.070  39.910  47.130  1.00  0.00           H
ATOM   2995  CD2 LEU A 842      68.420  39.970  45.280  1.00  0.00           C
ATOM   2996 HD21 LEU A 842      69.270  39.750  45.960  1.00  0.00           H
ATOM   2997 HD22 LEU A 842      68.820  40.360  44.320  1.00  0.00           H
ATOM   2998 HD23 LEU A 842      67.940  38.970  45.140  1.00  0.00           H
ATOM   2999  C   LEU A 842      65.490  42.600  42.970  1.00  0.00           C
ATOM   3000  O   LEU A 842      65.430  42.020  41.890  1.00  0.00           O
ATOM   3001  N   LYS A 843      64.680  43.640  43.280  1.00  0.00           N
ATOM   3002  HN  LYS A 843      64.720  44.050  44.190  1.00  0.00           H
ATOM   3003  CA  LYS A 843      63.590  44.140  42.430  1.00  0.00           C
ATOM   3004  HA  LYS A 843      62.930  43.300  42.240  1.00  0.00           H
ATOM   3005  CB  LYS A 843      62.720  45.150  43.190  1.00  0.00           C
ATOM   3006  HB1 LYS A 843      63.380  45.890  43.670  1.00  0.00           H
ATOM   3007  HB2 LYS A 843      62.350  44.700  44.140  1.00  0.00           H
ATOM   3008  CG  LYS A 843      61.550  45.730  42.360  1.00  0.00           C
ATOM   3009  HG1 LYS A 843      61.940  46.170  41.420  1.00  0.00           H
ATOM   3010  HG2 LYS A 843      60.940  46.450  42.970  1.00  0.00           H
ATOM   3011  CD  LYS A 843      60.560  44.640  41.900  1.00  0.00           C
ATOM   3012  HD1 LYS A 843      59.970  44.350  42.800  1.00  0.00           H
ATOM   3013  HD2 LYS A 843      61.110  43.740  41.530  1.00  0.00           H
ATOM   3014  CE  LYS A 843      59.550  45.000  40.830  1.00  0.00           C
ATOM   3015  HE1 LYS A 843      58.990  45.940  41.020  1.00  0.00           H
ATOM   3016  HE2 LYS A 843      58.880  44.120  40.750  1.00  0.00           H
ATOM   3017  NZ  LYS A 843      60.230  45.140  39.500  1.00  0.00           N
ATOM   3018  HZ1 LYS A 843      61.010  45.840  39.460  1.00  0.00           H
ATOM   3019  HZ2 LYS A 843      59.500  45.300  38.780  1.00  0.00           H
ATOM   3020  HZ3 LYS A 843      60.690  44.220  39.320  1.00  0.00           H
ATOM   3021  C   LYS A 843      64.120  44.640  41.080  1.00  0.00           C
ATOM   3022  O   LYS A 843      63.520  44.290  40.060  1.00  0.00           O
ATOM   3023  N   GLN A 844      65.230  45.320  40.970  1.00  0.00           N
ATOM   3024  HN  GLN A 844      65.790  45.460  41.790  1.00  0.00           H
ATOM   3025  CA  GLN A 844      65.780  45.700  39.680  1.00  0.00           C
ATOM   3026  HA  GLN A 844      65.010  45.560  38.940  1.00  0.00           H
ATOM   3027  CB  GLN A 844      66.260  47.160  39.590  1.00  0.00           C
ATOM   3028  HB1 GLN A 844      66.850  47.380  38.670  1.00  0.00           H
ATOM   3029  HB2 GLN A 844      66.890  47.370  40.490  1.00  0.00           H
ATOM   3030  CG  GLN A 844      65.050  48.230  39.610  1.00  0.00           C
ATOM   3031  HG1 GLN A 844      65.470  49.240  39.440  1.00  0.00           H
ATOM   3032  HG2 GLN A 844      64.520  48.300  40.580  1.00  0.00           H
ATOM   3033  CD  GLN A 844      64.020  47.960  38.500  1.00  0.00           C
ATOM   3034  OE1 GLN A 844      62.930  47.560  38.870  1.00  0.00           O
ATOM   3035  NE2 GLN A 844      64.380  48.130  37.210  1.00  0.00           N
ATOM   3036 HE21 GLN A 844      63.790  47.680  36.550  1.00  0.00           H
ATOM   3037 HE22 GLN A 844      65.280  48.540  37.050  1.00  0.00           H
ATOM   3038  C   GLN A 844      66.960  44.870  39.340  1.00  0.00           C
ATOM   3039  O   GLN A 844      67.860  45.310  38.560  1.00  0.00           O
ATOM   3040  N   PHE A 845      66.990  43.570  39.740  1.00  0.00           N
ATOM   3041  HN  PHE A 845      66.390  43.300  40.490  1.00  0.00           H
ATOM   3042  CA  PHE A 845      67.970  42.490  39.340  1.00  0.00           C
ATOM   3043  HA  PHE A 845      68.930  42.970  39.470  1.00  0.00           H
ATOM   3044  CB  PHE A 845      67.980  41.190  40.220  1.00  0.00           C
ATOM   3045  HB1 PHE A 845      67.100  40.530  40.070  1.00  0.00           H
ATOM   3046  HB2 PHE A 845      68.060  41.460  41.290  1.00  0.00           H
ATOM   3047  CG  PHE A 845      69.160  40.270  39.880  1.00  0.00           C
ATOM   3048  CD1 PHE A 845      70.310  40.700  40.360  1.00  0.00           C
ATOM   3049  HD1 PHE A 845      70.320  41.630  40.910  1.00  0.00           H
ATOM   3050  CE1 PHE A 845      71.550  39.980  40.120  1.00  0.00           C
ATOM   3051  HE1 PHE A 845      72.470  40.170  40.660  1.00  0.00           H
ATOM   3052  CZ  PHE A 845      71.410  38.650  39.650  1.00  0.00           C
ATOM   3053  HZ  PHE A 845      72.190  37.920  39.510  1.00  0.00           H
ATOM   3054  CD2 PHE A 845      69.070  39.100  39.190  1.00  0.00           C
ATOM   3055  HD2 PHE A 845      68.140  38.700  38.830  1.00  0.00           H
ATOM   3056  CE2 PHE A 845      70.180  38.210  39.170  1.00  0.00           C
ATOM   3057  HE2 PHE A 845      70.040  37.210  38.800  1.00  0.00           H
ATOM   3058  C   PHE A 845      67.840  42.240  37.830  1.00  0.00           C
ATOM   3059  O   PHE A 845      68.800  42.100  37.040  1.00  0.00           O
ATOM   3060  N   LYS A 846      66.550  42.290  37.310  1.00  0.00           N
ATOM   3061  HN  LYS A 846      65.820  42.680  37.850  1.00  0.00           H
ATOM   3062  CA  LYS A 846      66.210  42.030  35.940  1.00  0.00           C
ATOM   3063  HA  LYS A 846      66.490  41.010  35.780  1.00  0.00           H
ATOM   3064  CB  LYS A 846      64.740  42.000  35.580  1.00  0.00           C
ATOM   3065  HB1 LYS A 846      64.230  41.370  36.330  1.00  0.00           H
ATOM   3066  HB2 LYS A 846      64.590  41.550  34.570  1.00  0.00           H
ATOM   3067  CG  LYS A 846      63.990  43.380  35.710  1.00  0.00           C
ATOM   3068  HG1 LYS A 846      64.420  44.080  34.960  1.00  0.00           H
ATOM   3069  HG2 LYS A 846      64.290  43.670  36.750  1.00  0.00           H
ATOM   3070  CD  LYS A 846      62.430  43.370  35.620  1.00  0.00           C
ATOM   3071  HD1 LYS A 846      62.120  44.420  35.800  1.00  0.00           H
ATOM   3072  HD2 LYS A 846      62.030  42.820  36.500  1.00  0.00           H
ATOM   3073  CE  LYS A 846      61.930  42.850  34.320  1.00  0.00           C
ATOM   3074  HE1 LYS A 846      62.440  41.880  34.250  1.00  0.00           H
ATOM   3075  HE2 LYS A 846      62.250  43.520  33.500  1.00  0.00           H
ATOM   3076  NZ  LYS A 846      60.460  42.820  34.430  1.00  0.00           N
ATOM   3077  HZ1 LYS A 846      60.130  42.570  33.480  1.00  0.00           H
ATOM   3078  HZ2 LYS A 846      60.010  43.740  34.600  1.00  0.00           H
ATOM   3079  HZ3 LYS A 846      60.040  42.180  35.140  1.00  0.00           H
ATOM   3080  C   LYS A 846      66.920  42.750  34.810  1.00  0.00           C
ATOM   3081  O   LYS A 846      67.230  42.300  33.700  1.00  0.00           O
ATOM   3082  N   THR A 847      67.320  44.030  35.010  1.00  0.00           N
ATOM   3083  HN  THR A 847      67.090  44.420  35.890  1.00  0.00           H
ATOM   3084  CA  THR A 847      67.790  44.870  33.980  1.00  0.00           C
ATOM   3085  HA  THR A 847      67.430  44.640  32.990  1.00  0.00           H
ATOM   3086  CB  THR A 847      67.380  46.330  34.260  1.00  0.00           C
ATOM   3087  HB  THR A 847      67.970  47.130  33.760  1.00  0.00           H
ATOM   3088  OG1 THR A 847      67.350  46.430  35.660  1.00  0.00           O
ATOM   3089  HG1 THR A 847      67.490  47.340  35.950  1.00  0.00           H
ATOM   3090  CG2 THR A 847      65.930  46.690  33.960  1.00  0.00           C
ATOM   3091 HG21 THR A 847      65.600  46.460  32.930  1.00  0.00           H
ATOM   3092 HG22 THR A 847      65.610  47.750  34.050  1.00  0.00           H
ATOM   3093 HG23 THR A 847      65.280  46.040  34.590  1.00  0.00           H
ATOM   3094  C   THR A 847      69.320  44.930  34.020  1.00  0.00           C
ATOM   3095  O   THR A 847      69.910  45.480  33.100  1.00  0.00           O
ATOM   3096  N   LYS A 848      69.940  44.170  34.940  1.00  0.00           N
ATOM   3097  HN  LYS A 848      69.290  43.720  35.560  1.00  0.00           H
ATOM   3098  CA  LYS A 848      71.350  43.910  34.850  1.00  0.00           C
ATOM   3099  HA  LYS A 848      71.940  44.760  34.550  1.00  0.00           H
ATOM   3100  CB  LYS A 848      71.720  43.360  36.230  1.00  0.00           C
ATOM   3101  HB1 LYS A 848      72.790  43.080  36.300  1.00  0.00           H
ATOM   3102  HB2 LYS A 848      71.110  42.480  36.540  1.00  0.00           H
ATOM   3103  CG  LYS A 848      71.500  44.340  37.430  1.00  0.00           C
ATOM   3104  HG1 LYS A 848      71.920  43.870  38.350  1.00  0.00           H
ATOM   3105  HG2 LYS A 848      70.410  44.430  37.620  1.00  0.00           H
ATOM   3106  CD  LYS A 848      72.350  45.630  37.130  1.00  0.00           C
ATOM   3107  HD1 LYS A 848      73.270  45.290  36.610  1.00  0.00           H
ATOM   3108  HD2 LYS A 848      72.770  45.940  38.110  1.00  0.00           H
ATOM   3109  CE  LYS A 848      71.520  46.840  36.520  1.00  0.00           C
ATOM   3110  HE1 LYS A 848      71.360  46.650  35.440  1.00  0.00           H
ATOM   3111  HE2 LYS A 848      72.110  47.780  36.580  1.00  0.00           H
ATOM   3112  NZ  LYS A 848      70.310  47.020  37.220  1.00  0.00           N
ATOM   3113  HZ1 LYS A 848      70.280  47.310  38.220  1.00  0.00           H
ATOM   3114  HZ2 LYS A 848      69.660  46.230  37.060  1.00  0.00           H
ATOM   3115  HZ3 LYS A 848      69.770  47.780  36.760  1.00  0.00           H
ATOM   3116  C   LYS A 848      71.580  42.730  33.910  1.00  0.00           C
ATOM   3117  O   LYS A 848      70.650  42.280  33.310  1.00  0.00           O
ATOM   3118  N   ARG A 849      72.890  42.260  33.670  1.00  0.00           N
ATOM   3119  HN  ARG A 849      73.670  42.780  34.020  1.00  0.00           H
ATOM   3120  CA  ARG A 849      73.150  41.240  32.720  1.00  0.00           C
ATOM   3121  HA  ARG A 849      72.360  41.000  32.030  1.00  0.00           H
ATOM   3122  CB  ARG A 849      74.340  41.830  31.780  1.00  0.00           C
ATOM   3123  HB1 ARG A 849      74.550  41.050  31.020  1.00  0.00           H
ATOM   3124  HB2 ARG A 849      75.330  41.950  32.270  1.00  0.00           H
ATOM   3125  CG  ARG A 849      74.100  43.200  31.110  1.00  0.00           C
ATOM   3126  HG1 ARG A 849      74.980  43.560  30.530  1.00  0.00           H
ATOM   3127  HG2 ARG A 849      73.840  44.000  31.840  1.00  0.00           H
ATOM   3128  CD  ARG A 849      72.890  43.060  30.060  1.00  0.00           C
ATOM   3129  HD1 ARG A 849      71.970  42.810  30.630  1.00  0.00           H
ATOM   3130  HD2 ARG A 849      73.100  42.260  29.310  1.00  0.00           H
ATOM   3131  NE  ARG A 849      72.710  44.410  29.460  1.00  0.00           N
ATOM   3132  HE  ARG A 849      71.890  44.910  29.750  1.00  0.00           H
ATOM   3133  CZ  ARG A 849      73.310  44.980  28.440  1.00  0.00           C
ATOM   3134  NH1 ARG A 849      72.780  46.050  27.920  1.00  0.00           N
ATOM   3135 HH11 ARG A 849      72.040  46.480  28.440  1.00  0.00           H
ATOM   3136 HH12 ARG A 849      73.450  46.510  27.350  1.00  0.00           H
ATOM   3137  NH2 ARG A 849      74.300  44.390  27.820  1.00  0.00           N
ATOM   3138 HH21 ARG A 849      74.670  43.520  28.160  1.00  0.00           H
ATOM   3139 HH22 ARG A 849      74.500  44.810  26.930  1.00  0.00           H
ATOM   3140  C   ARG A 849      73.490  39.990  33.370  1.00  0.00           C
ATOM   3141  O   ARG A 849      73.700  38.990  32.690  1.00  0.00           O
ATOM   3142  N   TYR A 850      73.660  39.890  34.730  1.00  0.00           N
ATOM   3143  HN  TYR A 850      73.440  40.730  35.240  1.00  0.00           H
ATOM   3144  CA  TYR A 850      73.880  38.670  35.490  1.00  0.00           C
ATOM   3145  HA  TYR A 850      74.840  38.270  35.170  1.00  0.00           H
ATOM   3146  CB  TYR A 850      73.740  38.820  37.020  1.00  0.00           C
ATOM   3147  HB1 TYR A 850      74.070  37.890  37.550  1.00  0.00           H
ATOM   3148  HB2 TYR A 850      72.660  38.900  37.290  1.00  0.00           H
ATOM   3149  CG  TYR A 850      74.590  39.880  37.580  1.00  0.00           C
ATOM   3150  CD1 TYR A 850      75.980  39.800  37.390  1.00  0.00           C
ATOM   3151  HD1 TYR A 850      76.340  38.920  36.880  1.00  0.00           H
ATOM   3152  CE1 TYR A 850      76.900  40.690  37.950  1.00  0.00           C
ATOM   3153  HE1 TYR A 850      77.970  40.520  37.850  1.00  0.00           H
ATOM   3154  CZ  TYR A 850      76.420  41.770  38.700  1.00  0.00           C
ATOM   3155  OH  TYR A 850      77.340  42.660  39.240  1.00  0.00           O
ATOM   3156  HH  TYR A 850      78.180  42.230  39.090  1.00  0.00           H
ATOM   3157  CD2 TYR A 850      74.100  41.020  38.230  1.00  0.00           C
ATOM   3158  HD2 TYR A 850      73.030  41.080  38.380  1.00  0.00           H
ATOM   3159  CE2 TYR A 850      75.000  41.900  38.840  1.00  0.00           C
ATOM   3160  HE2 TYR A 850      74.630  42.730  39.420  1.00  0.00           H
ATOM   3161  C   TYR A 850      72.890  37.510  35.070  1.00  0.00           C
ATOM   3162  O   TYR A 850      71.690  37.710  34.930  1.00  0.00           O
ATOM   3163  N   PHE A 851      73.380  36.200  34.970  1.00  0.00           N
ATOM   3164  HN  PHE A 851      74.360  36.020  35.090  1.00  0.00           H
ATOM   3165  CA  PHE A 851      72.600  35.030  34.710  1.00  0.00           C
ATOM   3166  HA  PHE A 851      73.210  34.130  34.660  1.00  0.00           H
ATOM   3167  CB  PHE A 851      71.780  34.730  36.000  1.00  0.00           C
ATOM   3168  HB1 PHE A 851      71.170  33.800  36.020  1.00  0.00           H
ATOM   3169  HB2 PHE A 851      71.160  35.630  36.200  1.00  0.00           H
ATOM   3170  CG  PHE A 851      72.610  34.590  37.340  1.00  0.00           C
ATOM   3171  CD1 PHE A 851      71.920  34.810  38.600  1.00  0.00           C
ATOM   3172  HD1 PHE A 851      70.870  35.040  38.590  1.00  0.00           H
ATOM   3173  CE1 PHE A 851      72.620  34.620  39.860  1.00  0.00           C
ATOM   3174  HE1 PHE A 851      72.030  34.780  40.740  1.00  0.00           H
ATOM   3175  CZ  PHE A 851      73.920  34.490  39.850  1.00  0.00           C
ATOM   3176  HZ  PHE A 851      74.370  34.280  40.800  1.00  0.00           H
ATOM   3177  CD2 PHE A 851      73.970  34.210  37.440  1.00  0.00           C
ATOM   3178  HD2 PHE A 851      74.500  33.980  36.530  1.00  0.00           H
ATOM   3179  CE2 PHE A 851      74.620  34.240  38.690  1.00  0.00           C
ATOM   3180  HE2 PHE A 851      75.670  34.010  38.690  1.00  0.00           H
ATOM   3181  C   PHE A 851      71.790  35.030  33.410  1.00  0.00           C
ATOM   3182  O   PHE A 851      71.820  36.000  32.680  1.00  0.00           O
ATOM   3183  N   PRO A 852      71.110  33.970  32.980  1.00  0.00           N
ATOM   3184  CD  PRO A 852      71.400  32.640  33.390  1.00  0.00           C
ATOM   3185  HD1 PRO A 852      70.890  32.270  34.300  1.00  0.00           H
ATOM   3186  HD2 PRO A 852      72.500  32.470  33.420  1.00  0.00           H
ATOM   3187  CA  PRO A 852      70.050  33.970  32.010  1.00  0.00           C
ATOM   3188  HA  PRO A 852      70.490  34.300  31.090  1.00  0.00           H
ATOM   3189  CB  PRO A 852      69.560  32.530  31.890  1.00  0.00           C
ATOM   3190  HB1 PRO A 852      69.180  32.430  30.850  1.00  0.00           H
ATOM   3191  HB2 PRO A 852      68.810  32.260  32.670  1.00  0.00           H
ATOM   3192  CG  PRO A 852      70.870  31.860  32.210  1.00  0.00           C
ATOM   3193  HG1 PRO A 852      70.750  30.760  32.400  1.00  0.00           H
ATOM   3194  HG2 PRO A 852      71.610  31.930  31.380  1.00  0.00           H
ATOM   3195  C   PRO A 852      68.940  34.810  32.420  1.00  0.00           C
ATOM   3196  O   PRO A 852      68.620  34.870  33.610  1.00  0.00           O
ATOM   3197  N   THR A 853      68.230  35.430  31.480  1.00  0.00           N
ATOM   3198  HN  THR A 853      68.460  35.200  30.540  1.00  0.00           H
ATOM   3199  CA  THR A 853      67.180  36.370  31.640  1.00  0.00           C
ATOM   3200  HA  THR A 853      67.540  37.160  32.280  1.00  0.00           H
ATOM   3201  CB  THR A 853      66.760  37.200  30.360  1.00  0.00           C
ATOM   3202  HB  THR A 853      67.660  37.260  29.720  1.00  0.00           H
ATOM   3203  OG1 THR A 853      66.080  38.410  30.710  1.00  0.00           O
ATOM   3204  HG1 THR A 853      65.900  38.880  29.890  1.00  0.00           H
ATOM   3205  CG2 THR A 853      65.830  36.450  29.380  1.00  0.00           C
ATOM   3206 HG21 THR A 853      64.880  36.190  29.900  1.00  0.00           H
ATOM   3207 HG22 THR A 853      66.340  35.520  29.040  1.00  0.00           H
ATOM   3208 HG23 THR A 853      65.600  37.160  28.560  1.00  0.00           H
ATOM   3209  C   THR A 853      65.960  35.880  32.380  1.00  0.00           C
ATOM   3210  O   THR A 853      65.400  36.470  33.320  1.00  0.00           O
ATOM   3211  N   LYS A 854      65.480  34.680  32.080  1.00  0.00           N
ATOM   3212  HN  LYS A 854      65.760  34.170  31.260  1.00  0.00           H
ATOM   3213  CA  LYS A 854      64.330  34.160  32.830  1.00  0.00           C
ATOM   3214  HA  LYS A 854      63.570  34.920  32.940  1.00  0.00           H
ATOM   3215  CB  LYS A 854      63.640  32.950  32.000  1.00  0.00           C
ATOM   3216  HB1 LYS A 854      62.860  32.460  32.630  1.00  0.00           H
ATOM   3217  HB2 LYS A 854      64.490  32.280  31.780  1.00  0.00           H
ATOM   3218  CG  LYS A 854      63.080  33.400  30.640  1.00  0.00           C
ATOM   3219  HG1 LYS A 854      63.790  33.910  29.950  1.00  0.00           H
ATOM   3220  HG2 LYS A 854      62.410  34.250  30.920  1.00  0.00           H
ATOM   3221  CD  LYS A 854      62.440  32.330  29.750  1.00  0.00           C
ATOM   3222  HD1 LYS A 854      63.280  31.690  29.430  1.00  0.00           H
ATOM   3223  HD2 LYS A 854      61.950  32.740  28.840  1.00  0.00           H
ATOM   3224  CE  LYS A 854      61.470  31.370  30.460  1.00  0.00           C
ATOM   3225  HE1 LYS A 854      61.830  30.940  31.420  1.00  0.00           H
ATOM   3226  HE2 LYS A 854      61.240  30.460  29.860  1.00  0.00           H
ATOM   3227  NZ  LYS A 854      60.230  32.110  30.930  1.00  0.00           N
ATOM   3228  HZ1 LYS A 854      59.650  32.270  30.080  1.00  0.00           H
ATOM   3229  HZ2 LYS A 854      60.430  33.040  31.350  1.00  0.00           H
ATOM   3230  HZ3 LYS A 854      59.730  31.460  31.570  1.00  0.00           H
ATOM   3231  C   LYS A 854      64.700  33.700  34.260  1.00  0.00           C
ATOM   3232  O   LYS A 854      63.890  33.820  35.170  1.00  0.00           O
ATOM   3233  N   VAL A 855      65.930  33.140  34.510  1.00  0.00           N
ATOM   3234  HN  VAL A 855      66.590  33.200  33.780  1.00  0.00           H
ATOM   3235  CA  VAL A 855      66.540  32.840  35.800  1.00  0.00           C
ATOM   3236  HA  VAL A 855      65.910  32.110  36.280  1.00  0.00           H
ATOM   3237  CB  VAL A 855      67.870  32.110  35.700  1.00  0.00           C
ATOM   3238  HB  VAL A 855      68.350  32.350  34.730  1.00  0.00           H
ATOM   3239  CG1 VAL A 855      68.800  32.360  36.900  1.00  0.00           C
ATOM   3240 HG11 VAL A 855      69.000  33.440  37.060  1.00  0.00           H
ATOM   3241 HG12 VAL A 855      69.760  31.810  36.880  1.00  0.00           H
ATOM   3242 HG13 VAL A 855      68.300  31.910  37.790  1.00  0.00           H
ATOM   3243  CG2 VAL A 855      67.600  30.650  35.560  1.00  0.00           C
ATOM   3244 HG21 VAL A 855      67.080  30.110  36.380  1.00  0.00           H
ATOM   3245 HG22 VAL A 855      68.550  30.060  35.490  1.00  0.00           H
ATOM   3246 HG23 VAL A 855      66.940  30.490  34.680  1.00  0.00           H
ATOM   3247  C   VAL A 855      66.590  34.130  36.630  1.00  0.00           C
ATOM   3248  O   VAL A 855      65.930  34.220  37.670  1.00  0.00           O
ATOM   3249  N   ARG A 856      67.130  35.180  36.030  1.00  0.00           N
ATOM   3250  HN  ARG A 856      67.510  34.980  35.130  1.00  0.00           H
ATOM   3251  CA  ARG A 856      67.270  36.560  36.450  1.00  0.00           C
ATOM   3252  HA  ARG A 856      67.890  36.620  37.330  1.00  0.00           H
ATOM   3253  CB  ARG A 856      67.970  37.460  35.470  1.00  0.00           C
ATOM   3254  HB1 ARG A 856      67.330  37.590  34.570  1.00  0.00           H
ATOM   3255  HB2 ARG A 856      68.830  36.840  35.140  1.00  0.00           H
ATOM   3256  CG  ARG A 856      68.510  38.830  35.900  1.00  0.00           C
ATOM   3257  HG1 ARG A 856      69.360  38.550  36.550  1.00  0.00           H
ATOM   3258  HG2 ARG A 856      67.760  39.310  36.560  1.00  0.00           H
ATOM   3259  CD  ARG A 856      68.750  39.840  34.740  1.00  0.00           C
ATOM   3260  HD1 ARG A 856      69.040  40.850  35.090  1.00  0.00           H
ATOM   3261  HD2 ARG A 856      67.740  39.960  34.310  1.00  0.00           H
ATOM   3262  NE  ARG A 856      69.670  39.150  33.770  1.00  0.00           N
ATOM   3263  HE  ARG A 856      70.500  38.780  34.170  1.00  0.00           H
ATOM   3264  CZ  ARG A 856      69.610  39.200  32.480  1.00  0.00           C
ATOM   3265  NH1 ARG A 856      68.680  39.910  31.860  1.00  0.00           N
ATOM   3266 HH11 ARG A 856      68.210  40.600  32.400  1.00  0.00           H
ATOM   3267 HH12 ARG A 856      68.590  39.910  30.870  1.00  0.00           H
ATOM   3268  NH2 ARG A 856      70.400  38.420  31.790  1.00  0.00           N
ATOM   3269 HH21 ARG A 856      70.300  38.290  30.810  1.00  0.00           H
ATOM   3270 HH22 ARG A 856      70.930  37.780  32.350  1.00  0.00           H
ATOM   3271  C   ARG A 856      65.840  37.160  36.790  1.00  0.00           C
ATOM   3272  O   ARG A 856      65.700  37.940  37.710  1.00  0.00           O
ATOM   3273  N   SER A 857      64.890  36.840  35.940  1.00  0.00           N
ATOM   3274  HN  SER A 857      64.980  36.280  35.120  1.00  0.00           H
ATOM   3275  CA  SER A 857      63.540  37.350  36.180  1.00  0.00           C
ATOM   3276  HA  SER A 857      63.720  38.370  36.500  1.00  0.00           H
ATOM   3277  CB  SER A 857      62.680  37.330  34.880  1.00  0.00           C
ATOM   3278  HB1 SER A 857      62.670  36.280  34.500  1.00  0.00           H
ATOM   3279  HB2 SER A 857      63.100  37.800  33.960  1.00  0.00           H
ATOM   3280  OG  SER A 857      61.410  37.850  35.000  1.00  0.00           O
ATOM   3281  HG1 SER A 857      60.850  37.190  35.430  1.00  0.00           H
ATOM   3282  C   SER A 857      62.910  36.550  37.370  1.00  0.00           C
ATOM   3283  O   SER A 857      62.240  37.240  38.150  1.00  0.00           O
ATOM   3284  N   THR A 858      63.080  35.250  37.550  1.00  0.00           N
ATOM   3285  HN  THR A 858      63.680  34.710  36.950  1.00  0.00           H
ATOM   3286  CA  THR A 858      62.470  34.540  38.680  1.00  0.00           C
ATOM   3287  HA  THR A 858      61.390  34.680  38.760  1.00  0.00           H
ATOM   3288  CB  THR A 858      62.630  33.080  38.560  1.00  0.00           C
ATOM   3289  HB  THR A 858      63.650  32.630  38.450  1.00  0.00           H
ATOM   3290  OG1 THR A 858      61.930  32.740  37.370  1.00  0.00           O
ATOM   3291  HG1 THR A 858      62.090  33.410  36.710  1.00  0.00           H
ATOM   3292  CG2 THR A 858      61.900  32.300  39.680  1.00  0.00           C
ATOM   3293 HG21 THR A 858      61.760  31.250  39.370  1.00  0.00           H
ATOM   3294 HG22 THR A 858      60.880  32.730  39.790  1.00  0.00           H
ATOM   3295 HG23 THR A 858      62.430  32.230  40.650  1.00  0.00           H
ATOM   3296  C   THR A 858      63.110  34.960  39.990  1.00  0.00           C
ATOM   3297  O   THR A 858      62.430  35.330  40.930  1.00  0.00           O
ATOM   3298  N   ILE A 859      64.510  35.080  39.920  1.00  0.00           N
ATOM   3299  HN  ILE A 859      65.030  34.860  39.110  1.00  0.00           H
ATOM   3300  CA  ILE A 859      65.160  35.880  41.020  1.00  0.00           C
ATOM   3301  HA  ILE A 859      64.810  35.340  41.880  1.00  0.00           H
ATOM   3302  CB  ILE A 859      66.640  35.710  41.000  1.00  0.00           C
ATOM   3303  HB  ILE A 859      67.080  35.920  39.990  1.00  0.00           H
ATOM   3304  CG2 ILE A 859      67.390  36.750  41.920  1.00  0.00           C
ATOM   3305 HG21 ILE A 859      68.480  36.510  42.000  1.00  0.00           H
ATOM   3306 HG22 ILE A 859      66.910  36.620  42.910  1.00  0.00           H
ATOM   3307 HG23 ILE A 859      67.250  37.840  41.740  1.00  0.00           H
ATOM   3308  CG1 ILE A 859      67.040  34.250  41.340  1.00  0.00           C
ATOM   3309 HG11 ILE A 859      66.190  33.570  41.070  1.00  0.00           H
ATOM   3310 HG12 ILE A 859      67.090  34.160  42.450  1.00  0.00           H
ATOM   3311  CD  ILE A 859      68.350  33.840  40.720  1.00  0.00           C
ATOM   3312  HD1 ILE A 859      69.060  34.580  41.140  1.00  0.00           H
ATOM   3313  HD2 ILE A 859      68.230  33.940  39.620  1.00  0.00           H
ATOM   3314  HD3 ILE A 859      68.700  32.820  40.990  1.00  0.00           H
ATOM   3315  C   ILE A 859      64.660  37.380  41.220  1.00  0.00           C
ATOM   3316  O   ILE A 859      64.280  37.700  42.350  1.00  0.00           O
ATOM   3317  N   SER A 860      64.460  38.180  40.160  1.00  0.00           N
ATOM   3318  HN  SER A 860      64.720  37.740  39.310  1.00  0.00           H
ATOM   3319  CA  SER A 860      63.890  39.560  40.260  1.00  0.00           C
ATOM   3320  HA  SER A 860      64.500  40.090  40.980  1.00  0.00           H
ATOM   3321  CB  SER A 860      64.150  40.400  38.990  1.00  0.00           C
ATOM   3322  HB1 SER A 860      63.590  39.910  38.170  1.00  0.00           H
ATOM   3323  HB2 SER A 860      65.190  40.510  38.620  1.00  0.00           H
ATOM   3324  OG  SER A 860      63.790  41.760  39.070  1.00  0.00           O
ATOM   3325  HG1 SER A 860      64.050  42.140  39.910  1.00  0.00           H
ATOM   3326  C   SER A 860      62.540  39.700  40.880  1.00  0.00           C
ATOM   3327  O   SER A 860      62.220  40.690  41.570  1.00  0.00           O
ATOM   3328  N   ASP A 861      61.580  38.730  40.650  1.00  0.00           N
ATOM   3329  HN  ASP A 861      61.760  37.970  40.030  1.00  0.00           H
ATOM   3330  CA  ASP A 861      60.220  38.730  41.090  1.00  0.00           C
ATOM   3331  HA  ASP A 861      59.880  39.730  41.310  1.00  0.00           H
ATOM   3332  CB  ASP A 861      59.370  38.030  40.030  1.00  0.00           C
ATOM   3333  HB1 ASP A 861      58.390  37.710  40.450  1.00  0.00           H
ATOM   3334  HB2 ASP A 861      59.950  37.160  39.650  1.00  0.00           H
ATOM   3335  CG  ASP A 861      59.250  38.960  38.890  1.00  0.00           C
ATOM   3336  OD1 ASP A 861      59.570  40.200  39.010  1.00  0.00           O
ATOM   3337  OD2 ASP A 861      58.780  38.540  37.840  1.00  0.00           O
ATOM   3338  C   ASP A 861      60.090  37.940  42.460  1.00  0.00           C
ATOM   3339  O   ASP A 861      58.960  37.750  42.930  1.00  0.00           O
ATOM   3340  N   PHE A 862      61.260  37.580  43.120  1.00  0.00           N
ATOM   3341  HN  PHE A 862      62.090  37.560  42.560  1.00  0.00           H
ATOM   3342  CA  PHE A 862      61.350  37.000  44.510  1.00  0.00           C
ATOM   3343  HA  PHE A 862      60.340  36.820  44.860  1.00  0.00           H
ATOM   3344  CB  PHE A 862      61.990  35.650  44.460  1.00  0.00           C
ATOM   3345  HB1 PHE A 862      63.090  35.730  44.360  1.00  0.00           H
ATOM   3346  HB2 PHE A 862      61.610  35.110  43.570  1.00  0.00           H
ATOM   3347  CG  PHE A 862      61.750  34.780  45.630  1.00  0.00           C
ATOM   3348  CD1 PHE A 862      60.420  34.400  45.840  1.00  0.00           C
ATOM   3349  HD1 PHE A 862      59.590  34.950  45.430  1.00  0.00           H
ATOM   3350  CE1 PHE A 862      60.090  33.470  46.840  1.00  0.00           C
ATOM   3351  HE1 PHE A 862      59.050  33.190  46.940  1.00  0.00           H
ATOM   3352  CZ  PHE A 862      61.120  32.880  47.600  1.00  0.00           C
ATOM   3353  HZ  PHE A 862      60.830  32.330  48.470  1.00  0.00           H
ATOM   3354  CD2 PHE A 862      62.760  34.160  46.370  1.00  0.00           C
ATOM   3355  HD2 PHE A 862      63.760  34.460  46.150  1.00  0.00           H
ATOM   3356  CE2 PHE A 862      62.440  33.270  47.420  1.00  0.00           C
ATOM   3357  HE2 PHE A 862      63.250  32.950  48.060  1.00  0.00           H
ATOM   3358  C   PHE A 862      62.060  37.870  45.520  1.00  0.00           C
ATOM   3359  O   PHE A 862      62.420  37.440  46.560  1.00  0.00           O
ATOM   3360  N   ALA A 863      62.310  39.100  45.070  1.00  0.00           N
ATOM   3361  HN  ALA A 863      62.030  39.290  44.140  1.00  0.00           H
ATOM   3362  CA  ALA A 863      62.990  40.160  45.780  1.00  0.00           C
ATOM   3363  HA  ALA A 863      64.010  39.820  45.820  1.00  0.00           H
ATOM   3364  CB  ALA A 863      62.840  41.470  45.030  1.00  0.00           C
ATOM   3365  HB1 ALA A 863      63.500  42.290  45.380  1.00  0.00           H
ATOM   3366  HB2 ALA A 863      61.820  41.880  45.210  1.00  0.00           H
ATOM   3367  HB3 ALA A 863      62.860  41.280  43.930  1.00  0.00           H
ATOM   3368  C   ALA A 863      62.680  40.490  47.300  1.00  0.00           C
ATOM   3369  O   ALA A 863      63.660  40.710  48.070  1.00  0.00           O
ATOM   3370  N   VAL A 864      61.410  40.520  47.710  1.00  0.00           N
ATOM   3371  HN  VAL A 864      60.630  40.300  47.120  1.00  0.00           H
ATOM   3372  CA  VAL A 864      61.020  41.030  49.050  1.00  0.00           C
ATOM   3373  HA  VAL A 864      61.800  41.710  49.410  1.00  0.00           H
ATOM   3374  CB  VAL A 864      59.620  41.670  49.120  1.00  0.00           C
ATOM   3375  HB  VAL A 864      58.800  40.950  48.860  1.00  0.00           H
ATOM   3376  CG1 VAL A 864      59.320  42.260  50.540  1.00  0.00           C
ATOM   3377 HG11 VAL A 864      59.410  41.630  51.450  1.00  0.00           H
ATOM   3378 HG12 VAL A 864      58.280  42.640  50.480  1.00  0.00           H
ATOM   3379 HG13 VAL A 864      60.060  43.070  50.680  1.00  0.00           H
ATOM   3380  CG2 VAL A 864      59.560  42.720  48.000  1.00  0.00           C
ATOM   3381 HG21 VAL A 864      58.510  43.090  48.070  1.00  0.00           H
ATOM   3382 HG22 VAL A 864      59.660  42.270  46.980  1.00  0.00           H
ATOM   3383 HG23 VAL A 864      60.350  43.490  48.070  1.00  0.00           H
ATOM   3384  C   VAL A 864      61.130  39.840  50.050  1.00  0.00           C
ATOM   3385  O   VAL A 864      61.770  40.020  51.140  1.00  0.00           O
ATOM   3386  N   PHE A 865      60.640  38.660  49.710  1.00  0.00           N
ATOM   3387  HN  PHE A 865      60.190  38.580  48.820  1.00  0.00           H
ATOM   3388  CA  PHE A 865      60.620  37.470  50.560  1.00  0.00           C
ATOM   3389  HA  PHE A 865      60.200  37.700  51.530  1.00  0.00           H
ATOM   3390  CB  PHE A 865      59.860  36.280  50.010  1.00  0.00           C
ATOM   3391  HB1 PHE A 865      60.400  36.000  49.070  1.00  0.00           H
ATOM   3392  HB2 PHE A 865      58.840  36.540  49.640  1.00  0.00           H
ATOM   3393  CG  PHE A 865      59.690  35.190  51.040  1.00  0.00           C
ATOM   3394  CD1 PHE A 865      60.610  34.170  51.120  1.00  0.00           C
ATOM   3395  HD1 PHE A 865      61.520  34.270  50.540  1.00  0.00           H
ATOM   3396  CE1 PHE A 865      60.410  33.140  52.030  1.00  0.00           C
ATOM   3397  HE1 PHE A 865      61.160  32.370  52.130  1.00  0.00           H
ATOM   3398  CZ  PHE A 865      59.160  33.050  52.690  1.00  0.00           C
ATOM   3399  HZ  PHE A 865      59.080  32.330  53.490  1.00  0.00           H
ATOM   3400  CD2 PHE A 865      58.600  35.230  51.880  1.00  0.00           C
ATOM   3401  HD2 PHE A 865      57.950  36.100  51.800  1.00  0.00           H
ATOM   3402  CE2 PHE A 865      58.280  34.100  52.630  1.00  0.00           C
ATOM   3403  HE2 PHE A 865      57.590  34.070  53.450  1.00  0.00           H
ATOM   3404  C   PHE A 865      62.110  37.180  50.780  1.00  0.00           C
ATOM   3405  O   PHE A 865      62.490  36.780  51.850  1.00  0.00           O
ATOM   3406  N   LEU A 866      62.910  37.280  49.740  1.00  0.00           N
ATOM   3407  HN  LEU A 866      62.690  37.540  48.790  1.00  0.00           H
ATOM   3408  CA  LEU A 866      64.290  36.940  49.810  1.00  0.00           C
ATOM   3409  HA  LEU A 866      64.400  35.950  50.210  1.00  0.00           H
ATOM   3410  CB  LEU A 866      64.950  37.070  48.410  1.00  0.00           C
ATOM   3411  HB1 LEU A 866      64.740  38.010  47.870  1.00  0.00           H
ATOM   3412  HB2 LEU A 866      64.480  36.290  47.780  1.00  0.00           H
ATOM   3413  CG  LEU A 866      66.480  36.850  48.420  1.00  0.00           C
ATOM   3414  HG  LEU A 866      67.020  37.660  48.980  1.00  0.00           H
ATOM   3415  CD1 LEU A 866      67.030  35.560  49.010  1.00  0.00           C
ATOM   3416 HD11 LEU A 866      67.040  35.600  50.120  1.00  0.00           H
ATOM   3417 HD12 LEU A 866      68.070  35.420  48.630  1.00  0.00           H
ATOM   3418 HD13 LEU A 866      66.360  34.750  48.670  1.00  0.00           H
ATOM   3419  CD2 LEU A 866      67.000  36.990  47.010  1.00  0.00           C
ATOM   3420 HD21 LEU A 866      66.640  36.120  46.420  1.00  0.00           H
ATOM   3421 HD22 LEU A 866      68.100  36.950  46.900  1.00  0.00           H
ATOM   3422 HD23 LEU A 866      66.630  37.880  46.470  1.00  0.00           H
ATOM   3423  C   LEU A 866      65.030  37.860  50.760  1.00  0.00           C
ATOM   3424  O   LEU A 866      65.850  37.390  51.560  1.00  0.00           O
ATOM   3425  N   THR A 867      64.680  39.110  50.710  1.00  0.00           N
ATOM   3426  HN  THR A 867      64.230  39.590  49.970  1.00  0.00           H
ATOM   3427  CA  THR A 867      65.190  40.090  51.650  1.00  0.00           C
ATOM   3428  HA  THR A 867      66.270  40.030  51.540  1.00  0.00           H
ATOM   3429  CB  THR A 867      64.650  41.460  51.340  1.00  0.00           C
ATOM   3430  HB  THR A 867      63.540  41.530  51.360  1.00  0.00           H
ATOM   3431  OG1 THR A 867      65.030  41.930  50.060  1.00  0.00           O
ATOM   3432  HG1 THR A 867      64.410  41.670  49.370  1.00  0.00           H
ATOM   3433  CG2 THR A 867      65.290  42.500  52.320  1.00  0.00           C
ATOM   3434 HG21 THR A 867      66.360  42.230  52.500  1.00  0.00           H
ATOM   3435 HG22 THR A 867      64.850  42.490  53.340  1.00  0.00           H
ATOM   3436 HG23 THR A 867      65.250  43.550  51.940  1.00  0.00           H
ATOM   3437  C   THR A 867      64.980  39.890  53.110  1.00  0.00           C
ATOM   3438  O   THR A 867      65.930  40.040  53.940  1.00  0.00           O
ATOM   3439  N   ILE A 868      63.720  39.460  53.560  1.00  0.00           N
ATOM   3440  HN  ILE A 868      62.960  39.500  52.930  1.00  0.00           H
ATOM   3441  CA  ILE A 868      63.520  39.040  54.900  1.00  0.00           C
ATOM   3442  HA  ILE A 868      63.920  39.790  55.570  1.00  0.00           H
ATOM   3443  CB  ILE A 868      62.000  38.810  55.170  1.00  0.00           C
ATOM   3444  HB  ILE A 868      61.700  37.910  54.590  1.00  0.00           H
ATOM   3445  CG2 ILE A 868      61.780  38.610  56.690  1.00  0.00           C
ATOM   3446 HG21 ILE A 868      62.390  37.810  57.160  1.00  0.00           H
ATOM   3447 HG22 ILE A 868      60.740  38.500  57.050  1.00  0.00           H
ATOM   3448 HG23 ILE A 868      62.190  39.440  57.310  1.00  0.00           H
ATOM   3449  CG1 ILE A 868      61.080  39.930  54.630  1.00  0.00           C
ATOM   3450 HG11 ILE A 868      61.340  40.200  53.580  1.00  0.00           H
ATOM   3451 HG12 ILE A 868      61.200  40.860  55.230  1.00  0.00           H
ATOM   3452  CD  ILE A 868      59.600  39.500  54.690  1.00  0.00           C
ATOM   3453  HD1 ILE A 868      58.890  40.350  54.610  1.00  0.00           H
ATOM   3454  HD2 ILE A 868      59.310  39.020  55.650  1.00  0.00           H
ATOM   3455  HD3 ILE A 868      59.320  38.810  53.860  1.00  0.00           H
ATOM   3456  C   ILE A 868      64.290  37.930  55.300  1.00  0.00           C
ATOM   3457  O   ILE A 868      64.700  37.930  56.490  1.00  0.00           O
ATOM   3458  N   VAL A 869      64.490  36.950  54.450  1.00  0.00           N
ATOM   3459  HN  VAL A 869      64.000  37.040  53.590  1.00  0.00           H
ATOM   3460  CA  VAL A 869      65.180  35.720  54.780  1.00  0.00           C
ATOM   3461  HA  VAL A 869      64.760  35.330  55.700  1.00  0.00           H
ATOM   3462  CB  VAL A 869      65.080  34.790  53.570  1.00  0.00           C
ATOM   3463  HB  VAL A 869      65.280  35.450  52.690  1.00  0.00           H
ATOM   3464  CG1 VAL A 869      66.150  33.690  53.480  1.00  0.00           C
ATOM   3465 HG11 VAL A 869      66.120  32.910  54.260  1.00  0.00           H
ATOM   3466 HG12 VAL A 869      67.170  34.130  53.490  1.00  0.00           H
ATOM   3467 HG13 VAL A 869      66.110  33.110  52.540  1.00  0.00           H
ATOM   3468  CG2 VAL A 869      63.740  34.090  53.480  1.00  0.00           C
ATOM   3469 HG21 VAL A 869      63.670  33.280  54.240  1.00  0.00           H
ATOM   3470 HG22 VAL A 869      63.570  33.540  52.530  1.00  0.00           H
ATOM   3471 HG23 VAL A 869      62.950  34.860  53.600  1.00  0.00           H
ATOM   3472  C   VAL A 869      66.570  35.960  55.180  1.00  0.00           C
ATOM   3473  O   VAL A 869      67.020  35.390  56.200  1.00  0.00           O
ATOM   3474  N   ILE A 870      67.360  36.790  54.380  1.00  0.00           N
ATOM   3475  HN  ILE A 870      67.030  37.200  53.530  1.00  0.00           H
ATOM   3476  CA  ILE A 870      68.770  37.050  54.720  1.00  0.00           C
ATOM   3477  HA  ILE A 870      69.310  36.120  54.740  1.00  0.00           H
ATOM   3478  CB  ILE A 870      69.390  38.010  53.730  1.00  0.00           C
ATOM   3479  HB  ILE A 870      68.890  39.000  53.790  1.00  0.00           H
ATOM   3480  CG2 ILE A 870      70.880  38.150  54.080  1.00  0.00           C
ATOM   3481 HG21 ILE A 870      71.080  38.480  55.120  1.00  0.00           H
ATOM   3482 HG22 ILE A 870      71.370  38.940  53.490  1.00  0.00           H
ATOM   3483 HG23 ILE A 870      71.410  37.200  53.850  1.00  0.00           H
ATOM   3484  CG1 ILE A 870      69.350  37.650  52.280  1.00  0.00           C
ATOM   3485 HG11 ILE A 870      70.160  38.180  51.730  1.00  0.00           H
ATOM   3486 HG12 ILE A 870      68.440  38.030  51.780  1.00  0.00           H
ATOM   3487  CD  ILE A 870      69.740  36.160  51.970  1.00  0.00           C
ATOM   3488  HD1 ILE A 870      70.850  36.060  52.080  1.00  0.00           H
ATOM   3489  HD2 ILE A 870      69.350  35.970  50.950  1.00  0.00           H
ATOM   3490  HD3 ILE A 870      69.210  35.440  52.640  1.00  0.00           H
ATOM   3491  C   ILE A 870      68.820  37.660  56.060  1.00  0.00           C
ATOM   3492  O   ILE A 870      69.720  37.360  56.870  1.00  0.00           O
ATOM   3493  N   MET A 871      67.860  38.570  56.390  1.00  0.00           N
ATOM   3494  HN  MET A 871      67.080  38.580  55.760  1.00  0.00           H
ATOM   3495  CA  MET A 871      67.810  39.200  57.730  1.00  0.00           C
ATOM   3496  HA  MET A 871      68.850  39.510  57.830  1.00  0.00           H
ATOM   3497  CB  MET A 871      66.780  40.350  57.520  1.00  0.00           C
ATOM   3498  HB1 MET A 871      66.830  40.950  58.460  1.00  0.00           H
ATOM   3499  HB2 MET A 871      65.800  39.840  57.360  1.00  0.00           H
ATOM   3500  CG  MET A 871      67.240  41.330  56.450  1.00  0.00           C
ATOM   3501  HG1 MET A 871      66.360  42.010  56.380  1.00  0.00           H
ATOM   3502  HG2 MET A 871      67.410  40.940  55.440  1.00  0.00           H
ATOM   3503  SD  MET A 871      68.760  42.150  57.030  1.00  0.00           S
ATOM   3504  CE  MET A 871      68.810  43.210  55.570  1.00  0.00           C
ATOM   3505  HE1 MET A 871      67.810  43.590  55.270  1.00  0.00           H
ATOM   3506  HE2 MET A 871      69.270  42.720  54.680  1.00  0.00           H
ATOM   3507  HE3 MET A 871      69.400  44.120  55.780  1.00  0.00           H
ATOM   3508  C   MET A 871      67.540  38.290  59.010  1.00  0.00           C
ATOM   3509  O   MET A 871      68.220  38.440  60.050  1.00  0.00           O
ATOM   3510  N   VAL A 872      66.600  37.310  58.930  1.00  0.00           N
ATOM   3511  HN  VAL A 872      65.940  37.300  58.180  1.00  0.00           H
ATOM   3512  CA  VAL A 872      66.350  36.280  59.980  1.00  0.00           C
ATOM   3513  HA  VAL A 872      66.270  36.680  60.990  1.00  0.00           H
ATOM   3514  CB  VAL A 872      65.020  35.550  59.880  1.00  0.00           C
ATOM   3515  HB  VAL A 872      64.950  34.770  60.670  1.00  0.00           H
ATOM   3516  CG1 VAL A 872      63.890  36.540  60.190  1.00  0.00           C
ATOM   3517 HG11 VAL A 872      63.850  36.780  61.280  1.00  0.00           H
ATOM   3518 HG12 VAL A 872      63.020  35.900  59.890  1.00  0.00           H
ATOM   3519 HG13 VAL A 872      63.860  37.400  59.480  1.00  0.00           H
ATOM   3520  CG2 VAL A 872      64.720  34.910  58.560  1.00  0.00           C
ATOM   3521 HG21 VAL A 872      64.750  35.720  57.800  1.00  0.00           H
ATOM   3522 HG22 VAL A 872      63.720  34.450  58.510  1.00  0.00           H
ATOM   3523 HG23 VAL A 872      65.420  34.060  58.410  1.00  0.00           H
ATOM   3524  C   VAL A 872      67.490  35.240  59.990  1.00  0.00           C
ATOM   3525  O   VAL A 872      67.740  34.670  61.080  1.00  0.00           O
ATOM   3526  N   THR A 873      68.270  35.040  58.860  1.00  0.00           N
ATOM   3527  HN  THR A 873      67.850  35.450  58.060  1.00  0.00           H
ATOM   3528  CA  THR A 873      69.430  34.270  58.860  1.00  0.00           C
ATOM   3529  HA  THR A 873      69.060  33.380  59.330  1.00  0.00           H
ATOM   3530  CB  THR A 873      69.900  33.970  57.480  1.00  0.00           C
ATOM   3531  HB  THR A 873      70.320  34.830  56.930  1.00  0.00           H
ATOM   3532  OG1 THR A 873      68.870  33.440  56.600  1.00  0.00           O
ATOM   3533  HG1 THR A 873      68.180  34.090  56.660  1.00  0.00           H
ATOM   3534  CG2 THR A 873      70.970  32.840  57.460  1.00  0.00           C
ATOM   3535 HG21 THR A 873      71.200  32.650  56.380  1.00  0.00           H
ATOM   3536 HG22 THR A 873      70.660  31.870  57.900  1.00  0.00           H
ATOM   3537 HG23 THR A 873      71.940  33.120  57.900  1.00  0.00           H
ATOM   3538  C   THR A 873      70.490  34.860  59.800  1.00  0.00           C
ATOM   3539  O   THR A 873      71.120  34.180  60.580  1.00  0.00           O
ATOM   3540  N   ILE A 874      70.670  36.170  59.680  1.00  0.00           N
ATOM   3541  HN  ILE A 874      70.360  36.670  58.880  1.00  0.00           H
ATOM   3542  CA  ILE A 874      71.500  36.940  60.490  1.00  0.00           C
ATOM   3543  HA  ILE A 874      72.440  36.410  60.570  1.00  0.00           H
ATOM   3544  CB  ILE A 874      71.790  38.370  60.030  1.00  0.00           C
ATOM   3545  HB  ILE A 874      70.820  38.880  59.840  1.00  0.00           H
ATOM   3546  CG2 ILE A 874      72.550  39.190  61.100  1.00  0.00           C
ATOM   3547 HG21 ILE A 874      73.530  38.740  61.340  1.00  0.00           H
ATOM   3548 HG22 ILE A 874      71.950  39.370  62.020  1.00  0.00           H
ATOM   3549 HG23 ILE A 874      72.840  40.160  60.640  1.00  0.00           H
ATOM   3550  CG1 ILE A 874      72.500  38.260  58.630  1.00  0.00           C
ATOM   3551 HG11 ILE A 874      72.220  37.430  57.930  1.00  0.00           H
ATOM   3552 HG12 ILE A 874      73.550  38.200  58.980  1.00  0.00           H
ATOM   3553  CD  ILE A 874      72.480  39.520  57.820  1.00  0.00           C
ATOM   3554  HD1 ILE A 874      71.430  39.870  57.770  1.00  0.00           H
ATOM   3555  HD2 ILE A 874      72.940  39.260  56.850  1.00  0.00           H
ATOM   3556  HD3 ILE A 874      73.100  40.320  58.280  1.00  0.00           H
ATOM   3557  C   ILE A 874      71.070  36.970  61.930  1.00  0.00           C
ATOM   3558  O   ILE A 874      71.810  36.850  62.930  1.00  0.00           O
ATOM   3559  N   ASP A 875      69.760  37.120  62.280  1.00  0.00           N
ATOM   3560  HN  ASP A 875      69.130  37.380  61.540  1.00  0.00           H
ATOM   3561  CA  ASP A 875      69.270  37.120  63.650  1.00  0.00           C
ATOM   3562  HA  ASP A 875      69.930  37.730  64.250  1.00  0.00           H
ATOM   3563  CB  ASP A 875      67.830  37.660  63.640  1.00  0.00           C
ATOM   3564  HB1 ASP A 875      67.150  36.950  63.120  1.00  0.00           H
ATOM   3565  HB2 ASP A 875      67.820  38.640  63.130  1.00  0.00           H
ATOM   3566  CG  ASP A 875      67.300  37.960  64.960  1.00  0.00           C
ATOM   3567  OD1 ASP A 875      68.150  38.510  65.720  1.00  0.00           O
ATOM   3568  OD2 ASP A 875      66.090  37.750  65.250  1.00  0.00           O
ATOM   3569  C   ASP A 875      69.390  35.720  64.310  1.00  0.00           C
ATOM   3570  O   ASP A 875      69.710  35.500  65.480  1.00  0.00           O
ATOM   3571  N   TYR A 876      69.070  34.660  63.570  1.00  0.00           N
ATOM   3572  HN  TYR A 876      68.620  34.770  62.680  1.00  0.00           H
ATOM   3573  CA  TYR A 876      69.300  33.370  63.980  1.00  0.00           C
ATOM   3574  HA  TYR A 876      69.000  33.120  64.980  1.00  0.00           H
ATOM   3575  CB  TYR A 876      68.600  32.350  62.900  1.00  0.00           C
ATOM   3576  HB1 TYR A 876      69.000  32.570  61.890  1.00  0.00           H
ATOM   3577  HB2 TYR A 876      67.490  32.350  62.820  1.00  0.00           H
ATOM   3578  CG  TYR A 876      68.870  30.920  63.130  1.00  0.00           C
ATOM   3579  CD1 TYR A 876      69.710  30.240  62.290  1.00  0.00           C
ATOM   3580  HD1 TYR A 876      70.140  30.740  61.440  1.00  0.00           H
ATOM   3581  CE1 TYR A 876      70.170  28.970  62.630  1.00  0.00           C
ATOM   3582  HE1 TYR A 876      71.000  28.530  62.080  1.00  0.00           H
ATOM   3583  CZ  TYR A 876      69.670  28.300  63.770  1.00  0.00           C
ATOM   3584  OH  TYR A 876      70.150  26.960  63.910  1.00  0.00           O
ATOM   3585  HH  TYR A 876      69.720  26.670  64.720  1.00  0.00           H
ATOM   3586  CD2 TYR A 876      68.320  30.240  64.230  1.00  0.00           C
ATOM   3587  HD2 TYR A 876      67.600  30.790  64.820  1.00  0.00           H
ATOM   3588  CE2 TYR A 876      68.780  28.930  64.600  1.00  0.00           C
ATOM   3589  HE2 TYR A 876      68.330  28.380  65.410  1.00  0.00           H
ATOM   3590  C   TYR A 876      70.740  32.970  64.170  1.00  0.00           C
ATOM   3591  O   TYR A 876      71.090  32.330  65.120  1.00  0.00           O
ATOM   3592  N   LEU A 877      71.670  33.400  63.280  1.00  0.00           N
ATOM   3593  HN  LEU A 877      71.510  34.030  62.530  1.00  0.00           H
ATOM   3594  CA  LEU A 877      73.050  32.870  63.390  1.00  0.00           C
ATOM   3595  HA  LEU A 877      73.060  31.860  63.790  1.00  0.00           H
ATOM   3596  CB  LEU A 877      73.820  32.910  62.050  1.00  0.00           C
ATOM   3597  HB1 LEU A 877      74.900  32.720  62.230  1.00  0.00           H
ATOM   3598  HB2 LEU A 877      73.680  33.970  61.740  1.00  0.00           H
ATOM   3599  CG  LEU A 877      73.350  31.840  61.030  1.00  0.00           C
ATOM   3600  HG  LEU A 877      72.250  31.950  60.860  1.00  0.00           H
ATOM   3601  CD1 LEU A 877      74.160  32.160  59.730  1.00  0.00           C
ATOM   3602 HD11 LEU A 877      74.060  31.360  58.980  1.00  0.00           H
ATOM   3603 HD12 LEU A 877      75.270  32.120  59.890  1.00  0.00           H
ATOM   3604 HD13 LEU A 877      73.860  33.110  59.230  1.00  0.00           H
ATOM   3605  CD2 LEU A 877      73.690  30.410  61.380  1.00  0.00           C
ATOM   3606 HD21 LEU A 877      74.800  30.290  61.370  1.00  0.00           H
ATOM   3607 HD22 LEU A 877      73.320  29.750  60.570  1.00  0.00           H
ATOM   3608 HD23 LEU A 877      73.310  30.110  62.370  1.00  0.00           H
ATOM   3609  C   LEU A 877      73.800  33.610  64.390  1.00  0.00           C
ATOM   3610  O   LEU A 877      74.850  33.300  64.960  1.00  0.00           O
ATOM   3611  N   VAL A 878      73.350  34.870  64.610  1.00  0.00           N
ATOM   3612  HN  VAL A 878      72.480  35.150  64.200  1.00  0.00           H
ATOM   3613  CA  VAL A 878      74.020  35.930  65.440  1.00  0.00           C
ATOM   3614  HA  VAL A 878      74.800  35.490  66.040  1.00  0.00           H
ATOM   3615  CB  VAL A 878      74.710  36.960  64.570  1.00  0.00           C
ATOM   3616  HB  VAL A 878      73.970  37.360  63.820  1.00  0.00           H
ATOM   3617  CG1 VAL A 878      75.110  38.210  65.340  1.00  0.00           C
ATOM   3618 HG11 VAL A 878      75.570  37.980  66.330  1.00  0.00           H
ATOM   3619 HG12 VAL A 878      74.260  38.900  65.520  1.00  0.00           H
ATOM   3620 HG13 VAL A 878      75.860  38.860  64.820  1.00  0.00           H
ATOM   3621  CG2 VAL A 878      75.810  36.410  63.650  1.00  0.00           C
ATOM   3622 HG21 VAL A 878      76.630  36.020  64.300  1.00  0.00           H
ATOM   3623 HG22 VAL A 878      76.340  37.290  63.230  1.00  0.00           H
ATOM   3624 HG23 VAL A 878      75.580  35.580  62.950  1.00  0.00           H
ATOM   3625  C   VAL A 878      72.980  36.530  66.400  1.00  0.00           C
ATOM   3626  O   VAL A 878      73.040  36.200  67.610  1.00  0.00           O
ATOM   3627  N   GLY A 879      72.080  37.460  66.010  1.00  0.00           N
ATOM   3628  HN  GLY A 879      71.910  37.650  65.040  1.00  0.00           H
ATOM   3629  CA  GLY A 879      71.180  38.110  66.960  1.00  0.00           C
ATOM   3630  HA1 GLY A 879      71.570  38.000  67.960  1.00  0.00           H
ATOM   3631  HA2 GLY A 879      70.170  37.730  66.920  1.00  0.00           H
ATOM   3632  C   GLY A 879      71.160  39.650  66.730  1.00  0.00           C
ATOM   3633  O   GLY A 879      72.140  40.220  67.150  1.00  0.00           O
ATOM   3634  N   VAL A 880      70.190  40.250  66.010  1.00  0.00           N
ATOM   3635  HN  VAL A 880      69.330  39.830  65.700  1.00  0.00           H
ATOM   3636  CA  VAL A 880      70.100  41.680  65.630  1.00  0.00           C
ATOM   3637  HA  VAL A 880      71.100  42.080  65.730  1.00  0.00           H
ATOM   3638  CB  VAL A 880      69.530  41.900  64.190  1.00  0.00           C
ATOM   3639  HB  VAL A 880      68.600  41.300  64.130  1.00  0.00           H
ATOM   3640  CG1 VAL A 880      69.340  43.330  63.710  1.00  0.00           C
ATOM   3641 HG11 VAL A 880      68.970  43.510  62.670  1.00  0.00           H
ATOM   3642 HG12 VAL A 880      70.340  43.810  63.750  1.00  0.00           H
ATOM   3643 HG13 VAL A 880      68.720  43.900  64.440  1.00  0.00           H
ATOM   3644  CG2 VAL A 880      70.530  41.310  63.140  1.00  0.00           C
ATOM   3645 HG21 VAL A 880      71.470  41.890  63.150  1.00  0.00           H
ATOM   3646 HG22 VAL A 880      70.120  41.320  62.110  1.00  0.00           H
ATOM   3647 HG23 VAL A 880      70.760  40.300  63.580  1.00  0.00           H
ATOM   3648  C   VAL A 880      69.120  42.340  66.680  1.00  0.00           C
ATOM   3649  O   VAL A 880      67.910  42.060  66.590  1.00  0.00           O
ATOM   3650  N   PRO A 881      69.570  43.160  67.650  1.00  0.00           N
ATOM   3651  CD  PRO A 881      70.970  43.530  67.890  1.00  0.00           C
ATOM   3652  HD1 PRO A 881      71.540  43.960  67.040  1.00  0.00           H
ATOM   3653  HD2 PRO A 881      71.500  42.610  68.240  1.00  0.00           H
ATOM   3654  CA  PRO A 881      68.670  44.110  68.300  1.00  0.00           C
ATOM   3655  HA  PRO A 881      68.160  43.540  69.070  1.00  0.00           H
ATOM   3656  CB  PRO A 881      69.650  45.230  68.770  1.00  0.00           C
ATOM   3657  HB1 PRO A 881      69.250  45.670  69.710  1.00  0.00           H
ATOM   3658  HB2 PRO A 881      69.790  46.020  68.000  1.00  0.00           H
ATOM   3659  CG  PRO A 881      70.960  44.510  68.980  1.00  0.00           C
ATOM   3660  HG1 PRO A 881      71.840  45.160  68.850  1.00  0.00           H
ATOM   3661  HG2 PRO A 881      70.970  43.900  69.910  1.00  0.00           H
ATOM   3662  C   PRO A 881      67.560  44.810  67.420  1.00  0.00           C
ATOM   3663  O   PRO A 881      67.900  45.190  66.300  1.00  0.00           O
ATOM   3664  N   SER A 882      66.300  44.980  67.960  1.00  0.00           N
ATOM   3665  HN  SER A 882      66.020  44.560  68.820  1.00  0.00           H
ATOM   3666  CA  SER A 882      65.190  45.580  67.350  1.00  0.00           C
ATOM   3667  HA  SER A 882      65.260  46.640  67.530  1.00  0.00           H
ATOM   3668  CB  SER A 882      64.910  45.360  65.770  1.00  0.00           C
ATOM   3669  HB1 SER A 882      63.870  45.700  65.620  1.00  0.00           H
ATOM   3670  HB2 SER A 882      65.010  44.290  65.500  1.00  0.00           H
ATOM   3671  OG  SER A 882      65.820  46.140  64.990  1.00  0.00           O
ATOM   3672  HG1 SER A 882      66.730  45.970  65.250  1.00  0.00           H
ATOM   3673  C   SER A 882      64.020  45.010  67.980  1.00  0.00           C
ATOM   3674  O   SER A 882      64.100  43.820  68.310  1.00  0.00           O
ATOM   3675  N   PRO A 883      62.870  45.660  68.260  1.00  0.00           N
ATOM   3676  CD  PRO A 883      62.600  47.080  68.000  1.00  0.00           C
ATOM   3677  HD1 PRO A 883      63.200  47.420  67.140  1.00  0.00           H
ATOM   3678  HD2 PRO A 883      62.850  47.640  68.940  1.00  0.00           H
ATOM   3679  CA  PRO A 883      61.570  45.010  68.430  1.00  0.00           C
ATOM   3680  HA  PRO A 883      61.580  44.460  69.360  1.00  0.00           H
ATOM   3681  CB  PRO A 883      60.530  46.130  68.510  1.00  0.00           C
ATOM   3682  HB1 PRO A 883      60.720  46.590  69.510  1.00  0.00           H
ATOM   3683  HB2 PRO A 883      59.480  45.820  68.330  1.00  0.00           H
ATOM   3684  CG  PRO A 883      61.110  47.180  67.670  1.00  0.00           C
ATOM   3685  HG1 PRO A 883      60.990  46.960  66.590  1.00  0.00           H
ATOM   3686  HG2 PRO A 883      60.720  48.200  67.890  1.00  0.00           H
ATOM   3687  C   PRO A 883      61.310  43.960  67.420  1.00  0.00           C
ATOM   3688  O   PRO A 883      61.580  44.050  66.200  1.00  0.00           O
ATOM   3689  N   LYS A 884      60.890  42.780  67.870  1.00  0.00           N
ATOM   3690  HN  LYS A 884      60.870  42.640  68.850  1.00  0.00           H
ATOM   3691  CA  LYS A 884      60.510  41.680  67.030  1.00  0.00           C
ATOM   3692  HA  LYS A 884      60.660  41.940  66.000  1.00  0.00           H
ATOM   3693  CB  LYS A 884      61.200  40.360  67.350  1.00  0.00           C
ATOM   3694  HB1 LYS A 884      60.980  39.680  66.510  1.00  0.00           H
ATOM   3695  HB2 LYS A 884      60.780  39.950  68.300  1.00  0.00           H
ATOM   3696  CG  LYS A 884      62.740  40.400  67.510  1.00  0.00           C
ATOM   3697  HG1 LYS A 884      63.120  39.450  67.930  1.00  0.00           H
ATOM   3698  HG2 LYS A 884      62.880  41.080  68.380  1.00  0.00           H
ATOM   3699  CD  LYS A 884      63.570  40.800  66.260  1.00  0.00           C
ATOM   3700  HD1 LYS A 884      63.080  41.770  65.970  1.00  0.00           H
ATOM   3701  HD2 LYS A 884      63.340  39.980  65.550  1.00  0.00           H
ATOM   3702  CE  LYS A 884      65.030  41.060  66.500  1.00  0.00           C
ATOM   3703  HE1 LYS A 884      65.120  41.810  67.310  1.00  0.00           H
ATOM   3704  HE2 LYS A 884      65.520  41.450  65.590  1.00  0.00           H
ATOM   3705  NZ  LYS A 884      65.760  39.850  67.030  1.00  0.00           N
ATOM   3706  HZ1 LYS A 884      65.380  39.540  67.940  1.00  0.00           H
ATOM   3707  HZ2 LYS A 884      66.760  40.010  67.250  1.00  0.00           H
ATOM   3708  HZ3 LYS A 884      65.810  39.100  66.300  1.00  0.00           H
ATOM   3709  C   LYS A 884      59.010  41.580  67.220  1.00  0.00           C
ATOM   3710  O   LYS A 884      58.400  41.810  68.310  1.00  0.00           O
ATOM   3711  N   LEU A 885      58.260  41.310  66.110  1.00  0.00           N
ATOM   3712  HN  LEU A 885      58.750  41.110  65.260  1.00  0.00           H
ATOM   3713  CA  LEU A 885      56.780  41.130  65.930  1.00  0.00           C
ATOM   3714  HA  LEU A 885      56.350  42.100  66.040  1.00  0.00           H
ATOM   3715  CB  LEU A 885      56.390  40.550  64.540  1.00  0.00           C
ATOM   3716  HB1 LEU A 885      56.850  39.550  64.390  1.00  0.00           H
ATOM   3717  HB2 LEU A 885      56.900  41.300  63.890  1.00  0.00           H
ATOM   3718  CG  LEU A 885      54.900  40.500  64.150  1.00  0.00           C
ATOM   3719  HG  LEU A 885      54.320  40.010  64.970  1.00  0.00           H
ATOM   3720  CD1 LEU A 885      54.280  41.830  63.850  1.00  0.00           C
ATOM   3721 HD11 LEU A 885      54.490  42.660  64.560  1.00  0.00           H
ATOM   3722 HD12 LEU A 885      53.170  41.830  63.810  1.00  0.00           H
ATOM   3723 HD13 LEU A 885      54.680  42.240  62.890  1.00  0.00           H
ATOM   3724  CD2 LEU A 885      54.710  39.570  62.960  1.00  0.00           C
ATOM   3725 HD21 LEU A 885      55.350  39.810  62.080  1.00  0.00           H
ATOM   3726 HD22 LEU A 885      53.630  39.470  62.700  1.00  0.00           H
ATOM   3727 HD23 LEU A 885      55.080  38.570  63.270  1.00  0.00           H
ATOM   3728  C   LEU A 885      56.150  40.300  67.070  1.00  0.00           C
ATOM   3729  O   LEU A 885      56.540  39.200  67.530  1.00  0.00           O
ATOM   3730  N   HSD A 886      55.060  40.820  67.610  1.00  0.00           N
ATOM   3731  HN  HSD A 886      54.920  41.770  67.400  1.00  0.00           H
ATOM   3732  CA  HSD A 886      54.220  40.280  68.570  1.00  0.00           C
ATOM   3733  HA  HSD A 886      54.790  39.510  69.060  1.00  0.00           H
ATOM   3734  CB  HSD A 886      53.760  41.310  69.630  1.00  0.00           C
ATOM   3735  HB1 HSD A 886      53.230  40.790  70.450  1.00  0.00           H
ATOM   3736  HB2 HSD A 886      53.120  42.150  69.270  1.00  0.00           H
ATOM   3737  ND1 HSD A 886      55.670  43.090  69.660  1.00  0.00           N
ATOM   3738  HD1 HSD A 886      55.550  43.370  68.720  1.00  0.00           H
ATOM   3739  CG  HSD A 886      55.020  41.980  70.230  1.00  0.00           C
ATOM   3740  CE1 HSD A 886      56.680  43.400  70.440  1.00  0.00           C
ATOM   3741  HE1 HSD A 886      57.190  44.350  70.300  1.00  0.00           H
ATOM   3742  NE2 HSD A 886      56.800  42.600  71.420  1.00  0.00           N
ATOM   3743  CD2 HSD A 886      55.650  41.770  71.360  1.00  0.00           C
ATOM   3744  HD2 HSD A 886      55.340  41.220  72.240  1.00  0.00           H
ATOM   3745  C   HSD A 886      52.990  39.700  67.950  1.00  0.00           C
ATOM   3746  O   HSD A 886      52.400  40.380  67.100  1.00  0.00           O
ATOM   3747  N   VAL A 887      52.560  38.430  68.310  1.00  0.00           N
ATOM   3748  HN  VAL A 887      52.990  37.810  68.950  1.00  0.00           H
ATOM   3749  CA  VAL A 887      51.240  37.920  67.850  1.00  0.00           C
ATOM   3750  HA  VAL A 887      50.630  38.720  67.470  1.00  0.00           H
ATOM   3751  CB  VAL A 887      51.240  36.900  66.710  1.00  0.00           C
ATOM   3752  HB  VAL A 887      50.270  36.380  66.680  1.00  0.00           H
ATOM   3753  CG1 VAL A 887      51.360  37.520  65.320  1.00  0.00           C
ATOM   3754 HG11 VAL A 887      52.400  37.890  65.190  1.00  0.00           H
ATOM   3755 HG12 VAL A 887      50.680  38.390  65.160  1.00  0.00           H
ATOM   3756 HG13 VAL A 887      51.280  36.810  64.470  1.00  0.00           H
ATOM   3757  CG2 VAL A 887      52.400  35.920  66.880  1.00  0.00           C
ATOM   3758 HG21 VAL A 887      52.670  35.760  67.940  1.00  0.00           H
ATOM   3759 HG22 VAL A 887      53.260  36.430  66.390  1.00  0.00           H
ATOM   3760 HG23 VAL A 887      52.230  34.950  66.360  1.00  0.00           H
ATOM   3761  C   VAL A 887      50.570  37.280  69.130  1.00  0.00           C
ATOM   3762  O   VAL A 887      51.340  36.870  70.070  1.00  0.00           O
ATOM   3763  N   PRO A 888      49.300  37.410  69.340  1.00  0.00           N
ATOM   3764  CD  PRO A 888      48.350  37.850  68.350  1.00  0.00           C
ATOM   3765  HD1 PRO A 888      48.550  37.440  67.340  1.00  0.00           H
ATOM   3766  HD2 PRO A 888      48.430  38.960  68.320  1.00  0.00           H
ATOM   3767  CA  PRO A 888      48.650  36.480  70.320  1.00  0.00           C
ATOM   3768  HA  PRO A 888      49.050  36.600  71.320  1.00  0.00           H
ATOM   3769  CB  PRO A 888      47.230  37.070  70.260  1.00  0.00           C
ATOM   3770  HB1 PRO A 888      47.140  38.070  70.750  1.00  0.00           H
ATOM   3771  HB2 PRO A 888      46.400  36.510  70.760  1.00  0.00           H
ATOM   3772  CG  PRO A 888      46.950  37.460  68.860  1.00  0.00           C
ATOM   3773  HG1 PRO A 888      46.620  36.550  68.320  1.00  0.00           H
ATOM   3774  HG2 PRO A 888      46.190  38.250  68.700  1.00  0.00           H
ATOM   3775  C   PRO A 888      48.780  34.970  69.920  1.00  0.00           C
ATOM   3776  O   PRO A 888      48.660  34.680  68.740  1.00  0.00           O
ATOM   3777  N   GLU A 889      49.050  34.000  70.870  1.00  0.00           N
ATOM   3778  HN  GLU A 889      48.960  34.290  71.820  1.00  0.00           H
ATOM   3779  CA  GLU A 889      49.120  32.540  70.640  1.00  0.00           C
ATOM   3780  HA  GLU A 889      49.570  32.420  69.660  1.00  0.00           H
ATOM   3781  CB  GLU A 889      49.990  32.010  71.870  1.00  0.00           C
ATOM   3782  HB1 GLU A 889      50.120  30.900  71.830  1.00  0.00           H
ATOM   3783  HB2 GLU A 889      49.430  32.180  72.810  1.00  0.00           H
ATOM   3784  CG  GLU A 889      51.410  32.570  71.900  1.00  0.00           C
ATOM   3785  HG1 GLU A 889      51.700  32.380  72.960  1.00  0.00           H
ATOM   3786  HG2 GLU A 889      51.530  33.670  71.890  1.00  0.00           H
ATOM   3787  CD  GLU A 889      52.450  31.800  71.070  1.00  0.00           C
ATOM   3788  OE1 GLU A 889      52.060  30.880  70.250  1.00  0.00           O
ATOM   3789  OE2 GLU A 889      53.670  32.100  71.260  1.00  0.00           O
ATOM   3790  C   GLU A 889      47.730  31.950  70.680  1.00  0.00           C
ATOM   3791  O   GLU A 889      46.780  32.570  71.120  1.00  0.00           O
ATOM   3792  N   LYS A 890      47.560  30.630  70.460  1.00  0.00           N
ATOM   3793  HN  LYS A 890      48.370  30.120  70.150  1.00  0.00           H
ATOM   3794  CA  LYS A 890      46.350  29.770  70.600  1.00  0.00           C
ATOM   3795  HA  LYS A 890      46.610  28.940  69.970  1.00  0.00           H
ATOM   3796  CB  LYS A 890      46.160  29.100  72.060  1.00  0.00           C
ATOM   3797  HB1 LYS A 890      45.200  28.520  72.010  1.00  0.00           H
ATOM   3798  HB2 LYS A 890      46.050  29.970  72.750  1.00  0.00           H
ATOM   3799  CG  LYS A 890      47.380  28.200  72.540  1.00  0.00           C
ATOM   3800  HG1 LYS A 890      47.130  27.880  73.570  1.00  0.00           H
ATOM   3801  HG2 LYS A 890      48.280  28.840  72.600  1.00  0.00           H
ATOM   3802  CD  LYS A 890      47.710  27.070  71.510  1.00  0.00           C
ATOM   3803  HD1 LYS A 890      48.570  26.450  71.870  1.00  0.00           H
ATOM   3804  HD2 LYS A 890      48.080  27.650  70.640  1.00  0.00           H
ATOM   3805  CE  LYS A 890      46.570  26.100  71.180  1.00  0.00           C
ATOM   3806  HE1 LYS A 890      45.740  26.680  70.710  1.00  0.00           H
ATOM   3807  HE2 LYS A 890      46.290  25.450  72.030  1.00  0.00           H
ATOM   3808  NZ  LYS A 890      46.980  25.250  70.030  1.00  0.00           N
ATOM   3809  HZ1 LYS A 890      46.200  24.600  69.820  1.00  0.00           H
ATOM   3810  HZ2 LYS A 890      47.870  24.760  70.280  1.00  0.00           H
ATOM   3811  HZ3 LYS A 890      47.180  25.880  69.230  1.00  0.00           H
ATOM   3812  C   LYS A 890      45.120  30.310  70.110  1.00  0.00           C
ATOM   3813  O   LYS A 890      44.060  30.070  70.610  1.00  0.00           O
ATOM   3814  N   PHE A 891      45.210  30.940  68.860  1.00  0.00           N
ATOM   3815  HN  PHE A 891      46.090  30.820  68.410  1.00  0.00           H
ATOM   3816  CA  PHE A 891      44.140  31.430  68.030  1.00  0.00           C
ATOM   3817  HA  PHE A 891      44.610  32.110  67.340  1.00  0.00           H
ATOM   3818  CB  PHE A 891      43.580  30.150  67.360  1.00  0.00           C
ATOM   3819  HB1 PHE A 891      43.330  29.440  68.190  1.00  0.00           H
ATOM   3820  HB2 PHE A 891      44.410  29.700  66.780  1.00  0.00           H
ATOM   3821  CG  PHE A 891      42.580  30.450  66.330  1.00  0.00           C
ATOM   3822  CD1 PHE A 891      41.260  30.120  66.630  1.00  0.00           C
ATOM   3823  HD1 PHE A 891      40.970  29.530  67.490  1.00  0.00           H
ATOM   3824  CE1 PHE A 891      40.200  30.610  65.780  1.00  0.00           C
ATOM   3825  HE1 PHE A 891      39.140  30.540  66.000  1.00  0.00           H
ATOM   3826  CZ  PHE A 891      40.540  31.430  64.660  1.00  0.00           C
ATOM   3827  HZ  PHE A 891      39.710  31.860  64.110  1.00  0.00           H
ATOM   3828  CD2 PHE A 891      42.880  31.250  65.240  1.00  0.00           C
ATOM   3829  HD2 PHE A 891      43.880  31.590  65.030  1.00  0.00           H
ATOM   3830  CE2 PHE A 891      41.870  31.820  64.420  1.00  0.00           C
ATOM   3831  HE2 PHE A 891      42.070  32.500  63.610  1.00  0.00           H
ATOM   3832  C   PHE A 891      43.100  32.150  68.880  1.00  0.00           C
ATOM   3833  O   PHE A 891      42.050  31.610  69.330  1.00  0.00           O
ATOM   3834  N   GLU A 892      43.300  33.480  69.050  1.00  0.00           N
ATOM   3835  HN  GLU A 892      44.150  33.850  68.680  1.00  0.00           H
ATOM   3836  CA  GLU A 892      42.580  34.430  69.790  1.00  0.00           C
ATOM   3837  HA  GLU A 892      41.560  34.110  69.820  1.00  0.00           H
ATOM   3838  CB  GLU A 892      42.950  34.450  71.290  1.00  0.00           C
ATOM   3839  HB1 GLU A 892      42.420  35.320  71.750  1.00  0.00           H
ATOM   3840  HB2 GLU A 892      44.040  34.600  71.380  1.00  0.00           H
ATOM   3841  CG  GLU A 892      42.390  33.220  72.050  1.00  0.00           C
ATOM   3842  HG1 GLU A 892      42.880  32.300  71.660  1.00  0.00           H
ATOM   3843  HG2 GLU A 892      41.300  33.180  71.820  1.00  0.00           H
ATOM   3844  CD  GLU A 892      42.510  33.270  73.610  1.00  0.00           C
ATOM   3845  OE1 GLU A 892      41.760  34.000  74.320  1.00  0.00           O
ATOM   3846  OE2 GLU A 892      43.410  32.520  74.100  1.00  0.00           O
ATOM   3847  C   GLU A 892      42.820  35.790  69.100  1.00  0.00           C
ATOM   3848  O   GLU A 892      43.840  35.950  68.410  1.00  0.00           O
ATOM   3849  N   PRO A 893      41.990  36.810  69.240  1.00  0.00           N
ATOM   3850  CD  PRO A 893      40.610  36.540  69.770  1.00  0.00           C
ATOM   3851  HD1 PRO A 893      40.730  36.540  70.870  1.00  0.00           H
ATOM   3852  HD2 PRO A 893      40.150  35.590  69.430  1.00  0.00           H
ATOM   3853  CA  PRO A 893      42.180  38.170  68.770  1.00  0.00           C
ATOM   3854  HA  PRO A 893      42.490  38.080  67.740  1.00  0.00           H
ATOM   3855  CB  PRO A 893      40.820  38.870  69.090  1.00  0.00           C
ATOM   3856  HB1 PRO A 893      40.440  39.640  68.400  1.00  0.00           H
ATOM   3857  HB2 PRO A 893      40.920  39.390  70.080  1.00  0.00           H
ATOM   3858  CG  PRO A 893      39.800  37.760  69.240  1.00  0.00           C
ATOM   3859  HG1 PRO A 893      38.940  37.980  69.900  1.00  0.00           H
ATOM   3860  HG2 PRO A 893      39.480  37.500  68.200  1.00  0.00           H
ATOM   3861  C   PRO A 893      43.370  38.900  69.350  1.00  0.00           C
ATOM   3862  O   PRO A 893      43.900  38.550  70.390  1.00  0.00           O
ATOM   3863  N   THR A 894      43.790  40.030  68.760  1.00  0.00           N
ATOM   3864  HN  THR A 894      43.420  40.390  67.920  1.00  0.00           H
ATOM   3865  CA  THR A 894      44.820  40.940  69.370  1.00  0.00           C
ATOM   3866  HA  THR A 894      45.550  40.240  69.740  1.00  0.00           H
ATOM   3867  CB  THR A 894      45.470  41.970  68.470  1.00  0.00           C
ATOM   3868  HB  THR A 894      44.790  42.830  68.270  1.00  0.00           H
ATOM   3869  OG1 THR A 894      45.900  41.480  67.250  1.00  0.00           O
ATOM   3870  HG1 THR A 894      45.110  41.240  66.760  1.00  0.00           H
ATOM   3871  CG2 THR A 894      46.830  42.400  69.130  1.00  0.00           C
ATOM   3872 HG21 THR A 894      46.700  42.620  70.210  1.00  0.00           H
ATOM   3873 HG22 THR A 894      47.130  43.430  68.820  1.00  0.00           H
ATOM   3874 HG23 THR A 894      47.690  41.710  68.990  1.00  0.00           H
ATOM   3875  C   THR A 894      44.220  41.720  70.550  1.00  0.00           C
ATOM   3876  O   THR A 894      44.760  41.770  71.620  1.00  0.00           O
ATOM   3877  N   HSD A 895      42.950  42.200  70.470  1.00  0.00           N
ATOM   3878  HN  HSD A 895      42.680  42.080  69.520  1.00  0.00           H
ATOM   3879  CA  HSD A 895      41.990  42.850  71.310  1.00  0.00           C
ATOM   3880  HA  HSD A 895      42.490  43.760  71.640  1.00  0.00           H
ATOM   3881  CB  HSD A 895      40.880  43.380  70.400  1.00  0.00           C
ATOM   3882  HB1 HSD A 895      40.440  42.520  69.840  1.00  0.00           H
ATOM   3883  HB2 HSD A 895      41.410  44.060  69.690  1.00  0.00           H
ATOM   3884  ND1 HSD A 895      39.920  45.270  71.770  1.00  0.00           N
ATOM   3885  HD1 HSD A 895      40.650  45.870  72.130  1.00  0.00           H
ATOM   3886  CG  HSD A 895      39.750  44.050  71.110  1.00  0.00           C
ATOM   3887  CE1 HSD A 895      38.690  45.680  72.130  1.00  0.00           C
ATOM   3888  HE1 HSD A 895      38.510  46.530  72.780  1.00  0.00           H
ATOM   3889  NE2 HSD A 895      37.740  44.790  71.830  1.00  0.00           N
ATOM   3890  CD2 HSD A 895      38.410  43.770  71.150  1.00  0.00           C
ATOM   3891  HD2 HSD A 895      37.900  42.890  70.770  1.00  0.00           H
ATOM   3892  C   HSD A 895      41.400  41.990  72.420  1.00  0.00           C
ATOM   3893  O   HSD A 895      40.610  41.120  72.200  1.00  0.00           O
ATOM   3894  N   PRO A 896      41.790  42.110  73.740  1.00  0.00           N
ATOM   3895  CD  PRO A 896      42.850  42.970  74.170  1.00  0.00           C
ATOM   3896  HD1 PRO A 896      42.530  44.000  74.440  1.00  0.00           H
ATOM   3897  HD2 PRO A 896      43.610  43.110  73.370  1.00  0.00           H
ATOM   3898  CA  PRO A 896      41.600  41.000  74.730  1.00  0.00           C
ATOM   3899  HA  PRO A 896      41.140  40.120  74.300  1.00  0.00           H
ATOM   3900  CB  PRO A 896      43.020  40.930  75.410  1.00  0.00           C
ATOM   3901  HB1 PRO A 896      43.690  40.400  74.690  1.00  0.00           H
ATOM   3902  HB2 PRO A 896      42.910  40.510  76.430  1.00  0.00           H
ATOM   3903  CG  PRO A 896      43.490  42.400  75.430  1.00  0.00           C
ATOM   3904  HG1 PRO A 896      42.920  42.960  76.200  1.00  0.00           H
ATOM   3905  HG2 PRO A 896      44.590  42.490  75.520  1.00  0.00           H
ATOM   3906  C   PRO A 896      40.570  41.400  75.730  1.00  0.00           C
ATOM   3907  O   PRO A 896      40.440  40.740  76.800  1.00  0.00           O
ATOM   3908  N   GLU A 897      39.770  42.380  75.380  1.00  0.00           N
ATOM   3909  HN  GLU A 897      39.990  42.880  74.540  1.00  0.00           H
ATOM   3910  CA  GLU A 897      38.450  42.630  76.070  1.00  0.00           C
ATOM   3911  HA  GLU A 897      38.680  42.660  77.130  1.00  0.00           H
ATOM   3912  CB  GLU A 897      37.860  43.980  75.600  1.00  0.00           C
ATOM   3913  HB1 GLU A 897      36.880  44.080  76.100  1.00  0.00           H
ATOM   3914  HB2 GLU A 897      37.660  44.010  74.510  1.00  0.00           H
ATOM   3915  CG  GLU A 897      38.780  45.160  75.960  1.00  0.00           C
ATOM   3916  HG1 GLU A 897      39.760  45.130  75.460  1.00  0.00           H
ATOM   3917  HG2 GLU A 897      38.890  45.060  77.060  1.00  0.00           H
ATOM   3918  CD  GLU A 897      37.980  46.390  75.710  1.00  0.00           C
ATOM   3919  OE1 GLU A 897      38.450  47.400  75.110  1.00  0.00           O
ATOM   3920  OE2 GLU A 897      36.760  46.470  76.000  1.00  0.00           O
ATOM   3921  C   GLU A 897      37.370  41.600  75.810  1.00  0.00           C
ATOM   3922  O   GLU A 897      36.650  41.290  76.750  1.00  0.00           O
ATOM   3923  N   ARG A 898      37.440  40.960  74.660  1.00  0.00           N
ATOM   3924  HN  ARG A 898      38.180  41.100  74.020  1.00  0.00           H
ATOM   3925  CA  ARG A 898      36.460  39.940  74.290  1.00  0.00           C
ATOM   3926  HA  ARG A 898      36.130  39.380  75.160  1.00  0.00           H
ATOM   3927  CB  ARG A 898      35.170  40.750  73.830  1.00  0.00           C
ATOM   3928  HB1 ARG A 898      34.820  41.410  74.640  1.00  0.00           H
ATOM   3929  HB2 ARG A 898      34.370  40.050  73.510  1.00  0.00           H
ATOM   3930  CG  ARG A 898      35.340  41.700  72.570  1.00  0.00           C
ATOM   3931  HG1 ARG A 898      36.140  42.430  72.810  1.00  0.00           H
ATOM   3932  HG2 ARG A 898      34.430  42.300  72.420  1.00  0.00           H
ATOM   3933  CD  ARG A 898      35.740  40.940  71.290  1.00  0.00           C
ATOM   3934  HD1 ARG A 898      34.990  40.140  71.110  1.00  0.00           H
ATOM   3935  HD2 ARG A 898      36.740  40.460  71.310  1.00  0.00           H
ATOM   3936  NE  ARG A 898      35.610  41.910  70.130  1.00  0.00           N
ATOM   3937  HE  ARG A 898      35.010  42.720  70.150  1.00  0.00           H
ATOM   3938  CZ  ARG A 898      36.280  41.780  68.990  1.00  0.00           C
ATOM   3939  NH1 ARG A 898      37.150  40.790  68.820  1.00  0.00           N
ATOM   3940 HH11 ARG A 898      37.400  40.690  67.860  1.00  0.00           H
ATOM   3941 HH12 ARG A 898      37.070  39.940  69.360  1.00  0.00           H
ATOM   3942  NH2 ARG A 898      36.250  42.850  68.220  1.00  0.00           N
ATOM   3943 HH21 ARG A 898      36.800  42.950  67.390  1.00  0.00           H
ATOM   3944 HH22 ARG A 898      35.420  43.400  68.310  1.00  0.00           H
ATOM   3945  C   ARG A 898      37.040  38.920  73.400  1.00  0.00           C
ATOM   3946  O   ARG A 898      38.220  38.960  73.060  1.00  0.00           O
ATOM   3947  N   GLY A 899      36.260  37.880  73.110  1.00  0.00           N
ATOM   3948  HN  GLY A 899      35.360  37.900  73.530  1.00  0.00           H
ATOM   3949  CA  GLY A 899      36.500  36.820  72.140  1.00  0.00           C
ATOM   3950  HA1 GLY A 899      35.650  36.160  72.190  1.00  0.00           H
ATOM   3951  HA2 GLY A 899      37.480  36.380  72.230  1.00  0.00           H
ATOM   3952  C   GLY A 899      36.420  37.170  70.690  1.00  0.00           C
ATOM   3953  O   GLY A 899      36.430  38.310  70.260  1.00  0.00           O
ATOM   3954  N   TRP A 900      36.380  36.090  69.780  1.00  0.00           N
ATOM   3955  HN  TRP A 900      36.330  35.130  70.050  1.00  0.00           H
ATOM   3956  CA  TRP A 900      36.300  36.380  68.320  1.00  0.00           C
ATOM   3957  HA  TRP A 900      37.110  37.060  68.050  1.00  0.00           H
ATOM   3958  CB  TRP A 900      36.570  35.110  67.380  1.00  0.00           C
ATOM   3959  HB1 TRP A 900      36.250  35.370  66.340  1.00  0.00           H
ATOM   3960  HB2 TRP A 900      35.940  34.280  67.740  1.00  0.00           H
ATOM   3961  CG  TRP A 900      38.040  34.700  67.470  1.00  0.00           C
ATOM   3962  CD1 TRP A 900      38.590  33.690  68.160  1.00  0.00           C
ATOM   3963  HD1 TRP A 900      38.000  33.100  68.840  1.00  0.00           H
ATOM   3964  NE1 TRP A 900      39.940  33.540  67.830  1.00  0.00           N
ATOM   3965  HE1 TRP A 900      40.690  33.000  68.150  1.00  0.00           H
ATOM   3966  CE2 TRP A 900      40.250  34.500  66.950  1.00  0.00           C
ATOM   3967  CD2 TRP A 900      39.040  35.220  66.650  1.00  0.00           C
ATOM   3968  CE3 TRP A 900      39.050  36.340  65.760  1.00  0.00           C
ATOM   3969  HE3 TRP A 900      38.140  36.810  65.420  1.00  0.00           H
ATOM   3970  CZ3 TRP A 900      40.280  36.620  65.120  1.00  0.00           C
ATOM   3971  HZ3 TRP A 900      40.290  37.410  64.390  1.00  0.00           H
ATOM   3972  CZ2 TRP A 900      41.470  34.840  66.320  1.00  0.00           C
ATOM   3973  HZ2 TRP A 900      42.400  34.390  66.650  1.00  0.00           H
ATOM   3974  CH2 TRP A 900      41.470  35.970  65.460  1.00  0.00           C
ATOM   3975  HH2 TRP A 900      42.380  36.300  65.000  1.00  0.00           H
ATOM   3976  C   TRP A 900      35.010  37.050  67.910  1.00  0.00           C
ATOM   3977  O   TRP A 900      34.930  38.160  67.360  1.00  0.00           O
ATOM   3978  N   ILE A 901      33.900  36.360  68.220  1.00  0.00           N
ATOM   3979  HN  ILE A 901      33.920  35.540  68.800  1.00  0.00           H
ATOM   3980  CA  ILE A 901      32.590  36.460  67.590  1.00  0.00           C
ATOM   3981  HA  ILE A 901      32.780  36.940  66.630  1.00  0.00           H
ATOM   3982  CB  ILE A 901      31.870  35.100  67.570  1.00  0.00           C
ATOM   3983  HB  ILE A 901      31.540  34.820  68.590  1.00  0.00           H
ATOM   3984  CG2 ILE A 901      30.510  35.090  66.810  1.00  0.00           C
ATOM   3985 HG21 ILE A 901      30.750  35.140  65.730  1.00  0.00           H
ATOM   3986 HG22 ILE A 901      29.860  35.980  67.030  1.00  0.00           H
ATOM   3987 HG23 ILE A 901      29.940  34.150  66.910  1.00  0.00           H
ATOM   3988  CG1 ILE A 901      32.790  33.970  66.980  1.00  0.00           C
ATOM   3989 HG11 ILE A 901      33.480  33.560  67.750  1.00  0.00           H
ATOM   3990 HG12 ILE A 901      33.370  34.420  66.150  1.00  0.00           H
ATOM   3991  CD  ILE A 901      32.150  32.770  66.380  1.00  0.00           C
ATOM   3992  HD1 ILE A 901      32.930  32.050  66.060  1.00  0.00           H
ATOM   3993  HD2 ILE A 901      31.660  32.950  65.390  1.00  0.00           H
ATOM   3994  HD3 ILE A 901      31.390  32.280  67.030  1.00  0.00           H
ATOM   3995  C   ILE A 901      31.740  37.390  68.320  1.00  0.00           C
ATOM   3996  O   ILE A 901      31.570  37.380  69.560  1.00  0.00           O
ATOM   3997  N   ILE A 902      31.160  38.390  67.670  1.00  0.00           N
ATOM   3998  HN  ILE A 902      31.320  38.630  66.720  1.00  0.00           H
ATOM   3999  CA  ILE A 902      30.400  39.500  68.180  1.00  0.00           C
ATOM   4000  HA  ILE A 902      30.180  39.390  69.240  1.00  0.00           H
ATOM   4001  CB  ILE A 902      31.110  40.810  68.140  1.00  0.00           C
ATOM   4002  HB  ILE A 902      31.580  40.990  67.150  1.00  0.00           H
ATOM   4003  CG2 ILE A 902      30.120  41.980  68.400  1.00  0.00           C
ATOM   4004 HG21 ILE A 902      29.380  42.160  67.580  1.00  0.00           H
ATOM   4005 HG22 ILE A 902      30.670  42.930  68.630  1.00  0.00           H
ATOM   4006 HG23 ILE A 902      29.650  41.720  69.370  1.00  0.00           H
ATOM   4007  CG1 ILE A 902      32.210  40.920  69.310  1.00  0.00           C
ATOM   4008 HG11 ILE A 902      32.550  41.970  69.190  1.00  0.00           H
ATOM   4009 HG12 ILE A 902      33.070  40.310  68.980  1.00  0.00           H
ATOM   4010  CD  ILE A 902      31.790  40.550  70.760  1.00  0.00           C
ATOM   4011  HD1 ILE A 902      31.050  41.330  71.060  1.00  0.00           H
ATOM   4012  HD2 ILE A 902      32.560  40.720  71.530  1.00  0.00           H
ATOM   4013  HD3 ILE A 902      31.290  39.560  70.710  1.00  0.00           H
ATOM   4014  C   ILE A 902      29.140  39.530  67.440  1.00  0.00           C
ATOM   4015  O   ILE A 902      29.080  39.170  66.270  1.00  0.00           O
ATOM   4016  N   SER A 903      28.040  39.960  68.160  1.00  0.00           N
ATOM   4017  HN  SER A 903      28.080  40.020  69.150  1.00  0.00           H
ATOM   4018  CA  SER A 903      26.740  40.100  67.500  1.00  0.00           C
ATOM   4019  HA  SER A 903      26.580  39.130  67.050  1.00  0.00           H
ATOM   4020  CB  SER A 903      25.550  40.290  68.420  1.00  0.00           C
ATOM   4021  HB1 SER A 903      24.680  40.330  67.740  1.00  0.00           H
ATOM   4022  HB2 SER A 903      25.630  41.240  68.980  1.00  0.00           H
ATOM   4023  OG  SER A 903      25.460  39.220  69.370  1.00  0.00           O
ATOM   4024  HG1 SER A 903      25.460  38.380  68.900  1.00  0.00           H
ATOM   4025  C   SER A 903      26.700  41.120  66.320  1.00  0.00           C
ATOM   4026  O   SER A 903      26.970  42.280  66.510  1.00  0.00           O
ATOM   4027  N   PRO A 904      26.170  40.760  65.170  1.00  0.00           N
ATOM   4028  CD  PRO A 904      26.520  39.560  64.440  1.00  0.00           C
ATOM   4029  HD1 PRO A 904      25.920  38.660  64.700  1.00  0.00           H
ATOM   4030  HD2 PRO A 904      27.600  39.290  64.520  1.00  0.00           H
ATOM   4031  CA  PRO A 904      25.380  41.710  64.370  1.00  0.00           C
ATOM   4032  HA  PRO A 904      26.010  42.580  64.250  1.00  0.00           H
ATOM   4033  CB  PRO A 904      25.050  40.930  63.090  1.00  0.00           C
ATOM   4034  HB1 PRO A 904      24.960  41.570  62.170  1.00  0.00           H
ATOM   4035  HB2 PRO A 904      24.150  40.320  63.270  1.00  0.00           H
ATOM   4036  CG  PRO A 904      26.230  39.970  62.980  1.00  0.00           C
ATOM   4037  HG1 PRO A 904      26.100  39.040  62.400  1.00  0.00           H
ATOM   4038  HG2 PRO A 904      27.030  40.690  62.660  1.00  0.00           H
ATOM   4039  C   PRO A 904      24.150  42.250  65.170  1.00  0.00           C
ATOM   4040  O   PRO A 904      23.540  41.370  65.790  1.00  0.00           O
ATOM   4041  N   LEU A 905      23.820  43.550  65.000  1.00  0.00           N
ATOM   4042  HN  LEU A 905      24.530  44.070  64.520  1.00  0.00           H
ATOM   4043  CA  LEU A 905      22.780  44.230  65.730  1.00  0.00           C
ATOM   4044  HA  LEU A 905      22.890  45.280  65.490  1.00  0.00           H
ATOM   4045  CB  LEU A 905      21.370  43.690  65.430  1.00  0.00           C
ATOM   4046  HB1 LEU A 905      20.590  44.400  65.810  1.00  0.00           H
ATOM   4047  HB2 LEU A 905      21.180  42.720  65.950  1.00  0.00           H
ATOM   4048  CG  LEU A 905      20.980  43.500  63.990  1.00  0.00           C
ATOM   4049  HG  LEU A 905      21.690  42.820  63.480  1.00  0.00           H
ATOM   4050  CD1 LEU A 905      19.550  43.080  63.780  1.00  0.00           C
ATOM   4051 HD11 LEU A 905      19.350  42.810  62.720  1.00  0.00           H
ATOM   4052 HD12 LEU A 905      18.890  43.920  64.090  1.00  0.00           H
ATOM   4053 HD13 LEU A 905      19.250  42.190  64.350  1.00  0.00           H
ATOM   4054  CD2 LEU A 905      21.140  44.820  63.280  1.00  0.00           C
ATOM   4055 HD21 LEU A 905      20.620  45.650  63.820  1.00  0.00           H
ATOM   4056 HD22 LEU A 905      20.700  44.710  62.260  1.00  0.00           H
ATOM   4057 HD23 LEU A 905      22.190  45.150  63.100  1.00  0.00           H
ATOM   4058  C   LEU A 905      23.100  44.230  67.190  1.00  0.00           C
ATOM   4059  O   LEU A 905      22.290  43.860  68.090  1.00  0.00           O
ATOM   4060  N   GLY A 906      24.340  44.660  67.600  1.00  0.00           N
ATOM   4061  HN  GLY A 906      24.890  44.900  66.800  1.00  0.00           H
ATOM   4062  CA  GLY A 906      24.940  44.740  68.980  1.00  0.00           C
ATOM   4063  HA1 GLY A 906      25.810  45.380  68.960  1.00  0.00           H
ATOM   4064  HA2 GLY A 906      25.270  43.790  69.390  1.00  0.00           H
ATOM   4065  C   GLY A 906      24.040  45.330  70.010  1.00  0.00           C
ATOM   4066  O   GLY A 906      23.050  45.950  69.670  1.00  0.00           O
ATOM   4067  N   ASP A 907      24.450  45.190  71.310  1.00  0.00           N
ATOM   4068  HN  ASP A 907      25.340  44.770  71.300  1.00  0.00           H
ATOM   4069  CA  ASP A 907      23.890  45.790  72.500  1.00  0.00           C
ATOM   4070  HA  ASP A 907      22.870  45.460  72.640  1.00  0.00           H
ATOM   4071  CB  ASP A 907      24.890  45.350  73.610  1.00  0.00           C
ATOM   4072  HB1 ASP A 907      24.580  45.920  74.510  1.00  0.00           H
ATOM   4073  HB2 ASP A 907      25.950  45.610  73.400  1.00  0.00           H
ATOM   4074  CG  ASP A 907      24.800  43.910  73.950  1.00  0.00           C
ATOM   4075  OD1 ASP A 907      25.700  43.440  74.710  1.00  0.00           O
ATOM   4076  OD2 ASP A 907      23.880  43.190  73.510  1.00  0.00           O
ATOM   4077  C   ASP A 907      23.830  47.320  72.470  1.00  0.00           C
ATOM   4078  O   ASP A 907      23.290  47.980  73.370  1.00  0.00           O
ATOM   4079  N   ASN A 908      24.400  47.930  71.450  1.00  0.00           N
ATOM   4080  HN  ASN A 908      24.970  47.370  70.850  1.00  0.00           H
ATOM   4081  CA  ASN A 908      24.600  49.350  71.450  1.00  0.00           C
ATOM   4082  HA  ASN A 908      25.050  49.610  72.400  1.00  0.00           H
ATOM   4083  CB  ASN A 908      25.480  49.750  70.220  1.00  0.00           C
ATOM   4084  HB1 ASN A 908      25.850  50.800  70.250  1.00  0.00           H
ATOM   4085  HB2 ASN A 908      24.930  49.660  69.260  1.00  0.00           H
ATOM   4086  CG  ASN A 908      26.710  48.880  70.210  1.00  0.00           C
ATOM   4087  OD1 ASN A 908      26.840  47.940  69.400  1.00  0.00           O
ATOM   4088  ND2 ASN A 908      27.670  49.160  71.090  1.00  0.00           N
ATOM   4089 HD21 ASN A 908      28.610  48.830  70.990  1.00  0.00           H
ATOM   4090 HD22 ASN A 908      27.420  49.800  71.830  1.00  0.00           H
ATOM   4091  C   ASN A 908      23.360  50.190  71.300  1.00  0.00           C
ATOM   4092  O   ASN A 908      22.400  49.610  70.860  1.00  0.00           O
ATOM   4093  N   PRO A 909      23.390  51.500  71.570  1.00  0.00           N
ATOM   4094  CD  PRO A 909      24.350  52.130  72.440  1.00  0.00           C
ATOM   4095  HD1 PRO A 909      25.240  52.480  71.880  1.00  0.00           H
ATOM   4096  HD2 PRO A 909      24.650  51.610  73.380  1.00  0.00           H
ATOM   4097  CA  PRO A 909      22.290  52.460  71.370  1.00  0.00           C
ATOM   4098  HA  PRO A 909      21.360  52.110  71.790  1.00  0.00           H
ATOM   4099  CB  PRO A 909      22.710  53.810  71.920  1.00  0.00           C
ATOM   4100  HB1 PRO A 909      21.800  54.320  72.320  1.00  0.00           H
ATOM   4101  HB2 PRO A 909      23.230  54.410  71.140  1.00  0.00           H
ATOM   4102  CG  PRO A 909      23.590  53.330  72.980  1.00  0.00           C
ATOM   4103  HG1 PRO A 909      24.280  54.120  73.340  1.00  0.00           H
ATOM   4104  HG2 PRO A 909      23.080  53.030  73.910  1.00  0.00           H
ATOM   4105  C   PRO A 909      22.070  52.600  69.890  1.00  0.00           C
ATOM   4106  O   PRO A 909      22.970  52.800  69.070  1.00  0.00           O
ATOM   4107  N   TRP A 910      20.790  52.570  69.480  1.00  0.00           N
ATOM   4108  HN  TRP A 910      20.090  52.480  70.180  1.00  0.00           H
ATOM   4109  CA  TRP A 910      20.250  52.520  68.180  1.00  0.00           C
ATOM   4110  HA  TRP A 910      20.400  51.490  67.860  1.00  0.00           H
ATOM   4111  CB  TRP A 910      18.770  52.560  68.270  1.00  0.00           C
ATOM   4112  HB1 TRP A 910      18.370  53.500  68.720  1.00  0.00           H
ATOM   4113  HB2 TRP A 910      18.520  51.770  69.010  1.00  0.00           H
ATOM   4114  CG  TRP A 910      17.850  52.490  67.060  1.00  0.00           C
ATOM   4115  CD1 TRP A 910      17.390  51.250  66.680  1.00  0.00           C
ATOM   4116  HD1 TRP A 910      17.590  50.310  67.160  1.00  0.00           H
ATOM   4117  NE1 TRP A 910      16.300  51.290  65.850  1.00  0.00           N
ATOM   4118  HE1 TRP A 910      15.990  50.620  65.220  1.00  0.00           H
ATOM   4119  CE2 TRP A 910      16.030  52.640  65.680  1.00  0.00           C
ATOM   4120  CD2 TRP A 910      16.950  53.420  66.440  1.00  0.00           C
ATOM   4121  CE3 TRP A 910      16.810  54.820  66.450  1.00  0.00           C
ATOM   4122  HE3 TRP A 910      17.520  55.390  67.030  1.00  0.00           H
ATOM   4123  CZ3 TRP A 910      15.800  55.400  65.660  1.00  0.00           C
ATOM   4124  HZ3 TRP A 910      15.670  56.470  65.730  1.00  0.00           H
ATOM   4125  CZ2 TRP A 910      15.070  53.270  64.890  1.00  0.00           C
ATOM   4126  HZ2 TRP A 910      14.380  52.650  64.350  1.00  0.00           H
ATOM   4127  CH2 TRP A 910      14.900  54.660  64.850  1.00  0.00           C
ATOM   4128  HH2 TRP A 910      14.190  55.200  64.230  1.00  0.00           H
ATOM   4129  C   TRP A 910      20.700  53.500  67.170  1.00  0.00           C
ATOM   4130  O   TRP A 910      21.040  53.160  66.030  1.00  0.00           O
ATOM   4131  N   TRP A 911      20.910  54.760  67.610  1.00  0.00           N
ATOM   4132  HN  TRP A 911      20.520  55.060  68.470  1.00  0.00           H
ATOM   4133  CA  TRP A 911      21.500  55.760  66.770  1.00  0.00           C
ATOM   4134  HA  TRP A 911      20.920  55.850  65.870  1.00  0.00           H
ATOM   4135  CB  TRP A 911      21.500  57.150  67.560  1.00  0.00           C
ATOM   4136  HB1 TRP A 911      20.450  57.390  67.860  1.00  0.00           H
ATOM   4137  HB2 TRP A 911      21.770  58.000  66.900  1.00  0.00           H
ATOM   4138  CG  TRP A 911      22.490  57.180  68.780  1.00  0.00           C
ATOM   4139  CD1 TRP A 911      22.180  57.020  70.100  1.00  0.00           C
ATOM   4140  HD1 TRP A 911      21.270  56.580  70.480  1.00  0.00           H
ATOM   4141  NE1 TRP A 911      23.340  57.120  70.870  1.00  0.00           N
ATOM   4142  HE1 TRP A 911      23.450  57.140  71.850  1.00  0.00           H
ATOM   4143  CE2 TRP A 911      24.380  57.530  70.040  1.00  0.00           C
ATOM   4144  CD2 TRP A 911      23.900  57.540  68.690  1.00  0.00           C
ATOM   4145  CE3 TRP A 911      24.750  57.770  67.660  1.00  0.00           C
ATOM   4146  HE3 TRP A 911      24.370  57.800  66.650  1.00  0.00           H
ATOM   4147  CZ3 TRP A 911      26.040  58.150  67.890  1.00  0.00           C
ATOM   4148  HZ3 TRP A 911      26.660  58.310  67.010  1.00  0.00           H
ATOM   4149  CZ2 TRP A 911      25.760  57.860  70.290  1.00  0.00           C
ATOM   4150  HZ2 TRP A 911      26.250  57.750  71.250  1.00  0.00           H
ATOM   4151  CH2 TRP A 911      26.610  58.110  69.150  1.00  0.00           C
ATOM   4152  HH2 TRP A 911      27.680  58.250  69.200  1.00  0.00           H
ATOM   4153  C   TRP A 911      22.950  55.500  66.160  1.00  0.00           C
ATOM   4154  O   TRP A 911      23.300  55.960  65.070  1.00  0.00           O
ATOM   4155  N   THR A 912      23.750  54.740  66.970  1.00  0.00           N
ATOM   4156  HN  THR A 912      23.410  54.430  67.850  1.00  0.00           H
ATOM   4157  CA  THR A 912      25.120  54.400  66.590  1.00  0.00           C
ATOM   4158  HA  THR A 912      25.620  55.320  66.290  1.00  0.00           H
ATOM   4159  CB  THR A 912      25.850  53.790  67.820  1.00  0.00           C
ATOM   4160  HB  THR A 912      26.920  53.720  67.520  1.00  0.00           H
ATOM   4161  OG1 THR A 912      25.380  52.500  68.160  1.00  0.00           O
ATOM   4162  HG1 THR A 912      24.540  52.630  68.610  1.00  0.00           H
ATOM   4163  CG2 THR A 912      25.820  54.530  69.140  1.00  0.00           C
ATOM   4164 HG21 THR A 912      24.760  54.790  69.370  1.00  0.00           H
ATOM   4165 HG22 THR A 912      26.440  55.430  68.960  1.00  0.00           H
ATOM   4166 HG23 THR A 912      26.200  53.920  69.990  1.00  0.00           H
ATOM   4167  C   THR A 912      25.110  53.400  65.390  1.00  0.00           C
ATOM   4168  O   THR A 912      25.890  53.520  64.430  1.00  0.00           O
ATOM   4169  N   LEU A 913      24.170  52.470  65.360  1.00  0.00           N
ATOM   4170  HN  LEU A 913      23.630  52.210  66.160  1.00  0.00           H
ATOM   4171  CA  LEU A 913      23.990  51.470  64.300  1.00  0.00           C
ATOM   4172  HA  LEU A 913      24.930  50.960  64.210  1.00  0.00           H
ATOM   4173  CB  LEU A 913      22.870  50.440  64.730  1.00  0.00           C
ATOM   4174  HB1 LEU A 913      23.090  49.640  64.010  1.00  0.00           H
ATOM   4175  HB2 LEU A 913      21.910  50.880  64.380  1.00  0.00           H
ATOM   4176  CG  LEU A 913      22.870  49.920  66.140  1.00  0.00           C
ATOM   4177  HG  LEU A 913      22.610  50.630  66.950  1.00  0.00           H
ATOM   4178  CD1 LEU A 913      21.720  48.790  66.120  1.00  0.00           C
ATOM   4179 HD11 LEU A 913      22.020  48.120  65.280  1.00  0.00           H
ATOM   4180 HD12 LEU A 913      20.760  49.310  65.910  1.00  0.00           H
ATOM   4181 HD13 LEU A 913      21.620  48.330  67.130  1.00  0.00           H
ATOM   4182  CD2 LEU A 913      24.160  49.220  66.460  1.00  0.00           C
ATOM   4183 HD21 LEU A 913      24.300  48.370  65.760  1.00  0.00           H
ATOM   4184 HD22 LEU A 913      24.030  48.720  67.450  1.00  0.00           H
ATOM   4185 HD23 LEU A 913      25.030  49.900  66.510  1.00  0.00           H
ATOM   4186  C   LEU A 913      23.600  52.110  62.970  1.00  0.00           C
ATOM   4187  O   LEU A 913      23.960  51.610  61.940  1.00  0.00           O
ATOM   4188  N   LEU A 914      22.760  53.180  63.000  1.00  0.00           N
ATOM   4189  HN  LEU A 914      22.330  53.410  63.860  1.00  0.00           H
ATOM   4190  CA  LEU A 914      22.390  54.020  61.950  1.00  0.00           C
ATOM   4191  HA  LEU A 914      22.220  53.370  61.100  1.00  0.00           H
ATOM   4192  CB  LEU A 914      21.090  54.860  62.380  1.00  0.00           C
ATOM   4193  HB1 LEU A 914      20.940  55.640  61.600  1.00  0.00           H
ATOM   4194  HB2 LEU A 914      21.230  55.310  63.390  1.00  0.00           H
ATOM   4195  CG  LEU A 914      19.890  53.910  62.530  1.00  0.00           C
ATOM   4196  HG  LEU A 914      20.130  52.940  62.990  1.00  0.00           H
ATOM   4197  CD1 LEU A 914      18.730  54.590  63.380  1.00  0.00           C
ATOM   4198 HD11 LEU A 914      17.810  53.980  63.460  1.00  0.00           H
ATOM   4199 HD12 LEU A 914      18.570  55.610  62.980  1.00  0.00           H
ATOM   4200 HD13 LEU A 914      19.060  54.760  64.440  1.00  0.00           H
ATOM   4201  CD2 LEU A 914      19.390  53.610  61.050  1.00  0.00           C
ATOM   4202 HD21 LEU A 914      18.680  52.760  61.110  1.00  0.00           H
ATOM   4203 HD22 LEU A 914      20.190  53.250  60.370  1.00  0.00           H
ATOM   4204 HD23 LEU A 914      18.940  54.530  60.620  1.00  0.00           H
ATOM   4205  C   LEU A 914      23.490  55.010  61.380  1.00  0.00           C
ATOM   4206  O   LEU A 914      23.870  54.980  60.170  1.00  0.00           O
ATOM   4207  N   ILE A 915      23.980  55.880  62.310  1.00  0.00           N
ATOM   4208  HN  ILE A 915      23.700  55.900  63.260  1.00  0.00           H
ATOM   4209  CA  ILE A 915      25.040  56.800  62.020  1.00  0.00           C
ATOM   4210  HA  ILE A 915      24.590  57.430  61.260  1.00  0.00           H
ATOM   4211  CB  ILE A 915      25.460  57.720  63.180  1.00  0.00           C
ATOM   4212  HB  ILE A 915      24.580  57.750  63.870  1.00  0.00           H
ATOM   4213  CG2 ILE A 915      26.720  57.130  63.850  1.00  0.00           C
ATOM   4214 HG21 ILE A 915      26.530  56.060  64.020  1.00  0.00           H
ATOM   4215 HG22 ILE A 915      27.090  57.620  64.790  1.00  0.00           H
ATOM   4216 HG23 ILE A 915      27.540  57.290  63.120  1.00  0.00           H
ATOM   4217  CG1 ILE A 915      25.650  59.160  62.660  1.00  0.00           C
ATOM   4218 HG11 ILE A 915      24.670  59.380  62.180  1.00  0.00           H
ATOM   4219 HG12 ILE A 915      26.450  59.080  61.900  1.00  0.00           H
ATOM   4220  CD  ILE A 915      25.890  60.090  63.780  1.00  0.00           C
ATOM   4221  HD1 ILE A 915      26.870  59.820  64.230  1.00  0.00           H
ATOM   4222  HD2 ILE A 915      25.170  59.880  64.610  1.00  0.00           H
ATOM   4223  HD3 ILE A 915      25.810  61.160  63.470  1.00  0.00           H
ATOM   4224  C   ILE A 915      26.260  56.150  61.270  1.00  0.00           C
ATOM   4225  O   ILE A 915      26.840  56.740  60.340  1.00  0.00           O
ATOM   4226  N   ALA A 916      26.600  54.910  61.580  1.00  0.00           N
ATOM   4227  HN  ALA A 916      26.050  54.450  62.260  1.00  0.00           H
ATOM   4228  CA  ALA A 916      27.530  54.050  60.890  1.00  0.00           C
ATOM   4229  HA  ALA A 916      28.510  54.500  60.900  1.00  0.00           H
ATOM   4230  CB  ALA A 916      27.580  52.690  61.680  1.00  0.00           C
ATOM   4231  HB1 ALA A 916      27.790  52.950  62.740  1.00  0.00           H
ATOM   4232  HB2 ALA A 916      28.310  51.940  61.300  1.00  0.00           H
ATOM   4233  HB3 ALA A 916      26.560  52.250  61.590  1.00  0.00           H
ATOM   4234  C   ALA A 916      27.360  53.760  59.380  1.00  0.00           C
ATOM   4235  O   ALA A 916      28.290  53.290  58.680  1.00  0.00           O
ATOM   4236  N   ALA A 917      26.190  54.060  58.850  1.00  0.00           N
ATOM   4237  HN  ALA A 917      25.540  54.540  59.450  1.00  0.00           H
ATOM   4238  CA  ALA A 917      26.060  54.040  57.390  1.00  0.00           C
ATOM   4239  HA  ALA A 917      26.360  53.070  57.030  1.00  0.00           H
ATOM   4240  CB  ALA A 917      24.580  54.270  57.010  1.00  0.00           C
ATOM   4241  HB1 ALA A 917      23.880  53.520  57.440  1.00  0.00           H
ATOM   4242  HB2 ALA A 917      24.540  54.210  55.900  1.00  0.00           H
ATOM   4243  HB3 ALA A 917      24.180  55.260  57.330  1.00  0.00           H
ATOM   4244  C   ALA A 917      26.920  55.080  56.730  1.00  0.00           C
ATOM   4245  O   ALA A 917      27.610  54.840  55.740  1.00  0.00           O
ATOM   4246  N   ILE A 918      27.040  56.290  57.330  1.00  0.00           N
ATOM   4247  HN  ILE A 918      26.570  56.360  58.210  1.00  0.00           H
ATOM   4248  CA  ILE A 918      27.870  57.390  56.790  1.00  0.00           C
ATOM   4249  HA  ILE A 918      27.410  57.510  55.830  1.00  0.00           H
ATOM   4250  CB  ILE A 918      27.540  58.710  57.530  1.00  0.00           C
ATOM   4251  HB  ILE A 918      27.500  58.610  58.640  1.00  0.00           H
ATOM   4252  CG2 ILE A 918      28.740  59.730  57.320  1.00  0.00           C
ATOM   4253 HG21 ILE A 918      28.860  60.140  56.300  1.00  0.00           H
ATOM   4254 HG22 ILE A 918      29.670  59.340  57.770  1.00  0.00           H
ATOM   4255 HG23 ILE A 918      28.550  60.650  57.910  1.00  0.00           H
ATOM   4256  CG1 ILE A 918      26.170  59.320  57.060  1.00  0.00           C
ATOM   4257 HG11 ILE A 918      25.570  58.520  56.570  1.00  0.00           H
ATOM   4258 HG12 ILE A 918      26.370  60.010  56.230  1.00  0.00           H
ATOM   4259  CD  ILE A 918      25.390  59.910  58.280  1.00  0.00           C
ATOM   4260  HD1 ILE A 918      24.480  60.430  57.910  1.00  0.00           H
ATOM   4261  HD2 ILE A 918      26.050  60.690  58.740  1.00  0.00           H
ATOM   4262  HD3 ILE A 918      25.090  59.080  58.960  1.00  0.00           H
ATOM   4263  C   ILE A 918      29.310  57.020  56.520  1.00  0.00           C
ATOM   4264  O   ILE A 918      29.650  57.020  55.350  1.00  0.00           O
ATOM   4265  N   PRO A 919      30.190  56.630  57.520  1.00  0.00           N
ATOM   4266  CD  PRO A 919      29.900  56.690  59.020  1.00  0.00           C
ATOM   4267  HD1 PRO A 919      29.120  55.920  59.230  1.00  0.00           H
ATOM   4268  HD2 PRO A 919      29.610  57.690  59.390  1.00  0.00           H
ATOM   4269  CA  PRO A 919      31.420  56.000  57.300  1.00  0.00           C
ATOM   4270  HA  PRO A 919      32.070  56.800  56.970  1.00  0.00           H
ATOM   4271  CB  PRO A 919      31.980  55.620  58.760  1.00  0.00           C
ATOM   4272  HB1 PRO A 919      33.070  55.790  58.900  1.00  0.00           H
ATOM   4273  HB2 PRO A 919      31.710  54.550  58.900  1.00  0.00           H
ATOM   4274  CG  PRO A 919      31.180  56.390  59.740  1.00  0.00           C
ATOM   4275  HG1 PRO A 919      31.110  55.900  60.740  1.00  0.00           H
ATOM   4276  HG2 PRO A 919      31.760  57.330  59.830  1.00  0.00           H
ATOM   4277  C   PRO A 919      31.450  54.830  56.330  1.00  0.00           C
ATOM   4278  O   PRO A 919      32.440  54.670  55.580  1.00  0.00           O
ATOM   4279  N   ALA A 920      30.470  53.950  56.260  1.00  0.00           N
ATOM   4280  HN  ALA A 920      29.710  54.050  56.900  1.00  0.00           H
ATOM   4281  CA  ALA A 920      30.370  52.920  55.200  1.00  0.00           C
ATOM   4282  HA  ALA A 920      31.290  52.350  55.130  1.00  0.00           H
ATOM   4283  CB  ALA A 920      29.110  51.950  55.470  1.00  0.00           C
ATOM   4284  HB1 ALA A 920      29.060  51.150  54.690  1.00  0.00           H
ATOM   4285  HB2 ALA A 920      28.160  52.530  55.400  1.00  0.00           H
ATOM   4286  HB3 ALA A 920      29.270  51.600  56.510  1.00  0.00           H
ATOM   4287  C   ALA A 920      30.310  53.470  53.810  1.00  0.00           C
ATOM   4288  O   ALA A 920      30.950  52.970  52.910  1.00  0.00           O
ATOM   4289  N   LEU A 921      29.630  54.520  53.550  1.00  0.00           N
ATOM   4290  HN  LEU A 921      29.070  54.950  54.250  1.00  0.00           H
ATOM   4291  CA  LEU A 921      29.610  55.070  52.150  1.00  0.00           C
ATOM   4292  HA  LEU A 921      29.430  54.330  51.370  1.00  0.00           H
ATOM   4293  CB  LEU A 921      28.650  56.230  52.110  1.00  0.00           C
ATOM   4294  HB1 LEU A 921      28.980  56.780  53.030  1.00  0.00           H
ATOM   4295  HB2 LEU A 921      27.600  55.930  52.250  1.00  0.00           H
ATOM   4296  CG  LEU A 921      28.640  57.150  50.850  1.00  0.00           C
ATOM   4297  HG  LEU A 921      29.620  57.690  50.820  1.00  0.00           H
ATOM   4298  CD1 LEU A 921      28.260  56.370  49.580  1.00  0.00           C
ATOM   4299 HD11 LEU A 921      27.200  56.070  49.520  1.00  0.00           H
ATOM   4300 HD12 LEU A 921      28.800  55.400  49.540  1.00  0.00           H
ATOM   4301 HD13 LEU A 921      28.490  56.910  48.630  1.00  0.00           H
ATOM   4302  CD2 LEU A 921      27.650  58.320  51.170  1.00  0.00           C
ATOM   4303 HD21 LEU A 921      27.720  59.160  50.450  1.00  0.00           H
ATOM   4304 HD22 LEU A 921      28.000  58.830  52.100  1.00  0.00           H
ATOM   4305 HD23 LEU A 921      26.600  57.980  51.240  1.00  0.00           H
ATOM   4306  C   LEU A 921      30.990  55.560  51.830  1.00  0.00           C
ATOM   4307  O   LEU A 921      31.490  55.440  50.710  1.00  0.00           O
ATOM   4308  N   LEU A 922      31.710  56.180  52.840  1.00  0.00           N
ATOM   4309  HN  LEU A 922      31.360  56.350  53.760  1.00  0.00           H
ATOM   4310  CA  LEU A 922      33.150  56.590  52.680  1.00  0.00           C
ATOM   4311  HA  LEU A 922      33.220  57.330  51.910  1.00  0.00           H
ATOM   4312  CB  LEU A 922      33.590  57.400  54.010  1.00  0.00           C
ATOM   4313  HB1 LEU A 922      34.670  57.660  53.870  1.00  0.00           H
ATOM   4314  HB2 LEU A 922      33.710  56.670  54.830  1.00  0.00           H
ATOM   4315  CG  LEU A 922      32.760  58.650  54.340  1.00  0.00           C
ATOM   4316  HG  LEU A 922      31.710  58.370  54.530  1.00  0.00           H
ATOM   4317  CD1 LEU A 922      33.300  59.430  55.560  1.00  0.00           C
ATOM   4318 HD11 LEU A 922      33.650  58.690  56.300  1.00  0.00           H
ATOM   4319 HD12 LEU A 922      32.590  60.210  55.890  1.00  0.00           H
ATOM   4320 HD13 LEU A 922      34.210  60.000  55.260  1.00  0.00           H
ATOM   4321  CD2 LEU A 922      32.740  59.640  53.240  1.00  0.00           C
ATOM   4322 HD21 LEU A 922      32.260  60.620  53.440  1.00  0.00           H
ATOM   4323 HD22 LEU A 922      32.170  59.150  52.430  1.00  0.00           H
ATOM   4324 HD23 LEU A 922      33.720  59.910  52.810  1.00  0.00           H
ATOM   4325  C   LEU A 922      34.060  55.370  52.370  1.00  0.00           C
ATOM   4326  O   LEU A 922      34.900  55.340  51.490  1.00  0.00           O
ATOM   4327  N   CYS A 923      33.860  54.250  53.070  1.00  0.00           N
ATOM   4328  HN  CYS A 923      33.470  54.260  53.980  1.00  0.00           H
ATOM   4329  CA  CYS A 923      34.580  53.020  52.780  1.00  0.00           C
ATOM   4330  HA  CYS A 923      35.650  53.200  52.830  1.00  0.00           H
ATOM   4331  CB  CYS A 923      34.130  51.920  53.820  1.00  0.00           C
ATOM   4332  HB1 CYS A 923      33.060  51.670  53.710  1.00  0.00           H
ATOM   4333  HB2 CYS A 923      34.310  52.310  54.860  1.00  0.00           H
ATOM   4334  SG  CYS A 923      35.030  50.370  53.700  1.00  0.00           S
ATOM   4335  HG1 CYS A 923      34.000  49.760  54.290  1.00  0.00           H
ATOM   4336  C   CYS A 923      34.260  52.540  51.420  1.00  0.00           C
ATOM   4337  O   CYS A 923      35.130  52.240  50.580  1.00  0.00           O
ATOM   4338  N   THR A 924      32.940  52.500  51.060  1.00  0.00           N
ATOM   4339  HN  THR A 924      32.290  52.730  51.770  1.00  0.00           H
ATOM   4340  CA  THR A 924      32.470  52.110  49.780  1.00  0.00           C
ATOM   4341  HA  THR A 924      32.730  51.070  49.670  1.00  0.00           H
ATOM   4342  CB  THR A 924      30.940  52.190  49.630  1.00  0.00           C
ATOM   4343  HB  THR A 924      30.660  53.260  49.670  1.00  0.00           H
ATOM   4344  OG1 THR A 924      30.340  51.550  50.670  1.00  0.00           O
ATOM   4345  HG1 THR A 924      30.660  51.960  51.470  1.00  0.00           H
ATOM   4346  CG2 THR A 924      30.420  51.590  48.300  1.00  0.00           C
ATOM   4347 HG21 THR A 924      29.340  51.330  48.330  1.00  0.00           H
ATOM   4348 HG22 THR A 924      31.000  50.660  48.140  1.00  0.00           H
ATOM   4349 HG23 THR A 924      30.540  52.320  47.470  1.00  0.00           H
ATOM   4350  C   THR A 924      33.090  52.820  48.530  1.00  0.00           C
ATOM   4351  O   THR A 924      33.550  52.120  47.610  1.00  0.00           O
ATOM   4352  N   ILE A 925      33.270  54.160  48.550  1.00  0.00           N
ATOM   4353  HN  ILE A 925      32.880  54.820  49.190  1.00  0.00           H
ATOM   4354  CA  ILE A 925      33.990  54.900  47.560  1.00  0.00           C
ATOM   4355  HA  ILE A 925      33.520  54.850  46.590  1.00  0.00           H
ATOM   4356  CB  ILE A 925      34.180  56.370  47.870  1.00  0.00           C
ATOM   4357  HB  ILE A 925      34.620  56.440  48.890  1.00  0.00           H
ATOM   4358  CG2 ILE A 925      35.080  57.130  46.850  1.00  0.00           C
ATOM   4359 HG21 ILE A 925      34.810  56.750  45.840  1.00  0.00           H
ATOM   4360 HG22 ILE A 925      36.150  57.040  47.140  1.00  0.00           H
ATOM   4361 HG23 ILE A 925      35.000  58.240  46.980  1.00  0.00           H
ATOM   4362  CG1 ILE A 925      32.810  57.070  47.860  1.00  0.00           C
ATOM   4363 HG11 ILE A 925      32.050  56.340  48.230  1.00  0.00           H
ATOM   4364 HG12 ILE A 925      32.490  57.350  46.820  1.00  0.00           H
ATOM   4365  CD  ILE A 925      32.670  58.270  48.850  1.00  0.00           C
ATOM   4366  HD1 ILE A 925      33.420  59.050  48.570  1.00  0.00           H
ATOM   4367  HD2 ILE A 925      32.910  57.740  49.790  1.00  0.00           H
ATOM   4368  HD3 ILE A 925      31.630  58.650  48.790  1.00  0.00           H
ATOM   4369  C   ILE A 925      35.370  54.380  47.390  1.00  0.00           C
ATOM   4370  O   ILE A 925      35.770  54.040  46.270  1.00  0.00           O
ATOM   4371  N   LEU A 926      36.150  54.270  48.450  1.00  0.00           N
ATOM   4372  HN  LEU A 926      35.810  54.490  49.360  1.00  0.00           H
ATOM   4373  CA  LEU A 926      37.480  53.690  48.450  1.00  0.00           C
ATOM   4374  HA  LEU A 926      38.080  54.290  47.790  1.00  0.00           H
ATOM   4375  CB  LEU A 926      38.070  53.660  49.880  1.00  0.00           C
ATOM   4376  HB1 LEU A 926      39.120  53.290  49.910  1.00  0.00           H
ATOM   4377  HB2 LEU A 926      37.520  52.950  50.530  1.00  0.00           H
ATOM   4378  CG  LEU A 926      38.210  55.020  50.620  1.00  0.00           C
ATOM   4379  HG  LEU A 926      37.140  55.290  50.730  1.00  0.00           H
ATOM   4380  CD1 LEU A 926      38.770  54.820  52.030  1.00  0.00           C
ATOM   4381 HD11 LEU A 926      37.950  54.340  52.600  1.00  0.00           H
ATOM   4382 HD12 LEU A 926      39.020  55.840  52.390  1.00  0.00           H
ATOM   4383 HD13 LEU A 926      39.740  54.270  52.160  1.00  0.00           H
ATOM   4384  CD2 LEU A 926      38.900  56.120  49.860  1.00  0.00           C
ATOM   4385 HD21 LEU A 926      38.320  56.520  48.990  1.00  0.00           H
ATOM   4386 HD22 LEU A 926      39.920  55.820  49.550  1.00  0.00           H
ATOM   4387 HD23 LEU A 926      39.160  56.990  50.510  1.00  0.00           H
ATOM   4388  C   LEU A 926      37.630  52.280  47.880  1.00  0.00           C
ATOM   4389  O   LEU A 926      38.530  52.050  47.160  1.00  0.00           O
ATOM   4390  N   ILE A 927      36.690  51.430  48.270  1.00  0.00           N
ATOM   4391  HN  ILE A 927      35.900  51.730  48.800  1.00  0.00           H
ATOM   4392  CA  ILE A 927      36.690  50.020  47.840  1.00  0.00           C
ATOM   4393  HA  ILE A 927      37.690  49.660  48.070  1.00  0.00           H
ATOM   4394  CB  ILE A 927      35.620  49.140  48.520  1.00  0.00           C
ATOM   4395  HB  ILE A 927      34.700  49.750  48.570  1.00  0.00           H
ATOM   4396  CG2 ILE A 927      35.300  47.750  47.780  1.00  0.00           C
ATOM   4397 HG21 ILE A 927      35.550  47.840  46.700  1.00  0.00           H
ATOM   4398 HG22 ILE A 927      34.230  47.460  47.840  1.00  0.00           H
ATOM   4399 HG23 ILE A 927      35.900  46.910  48.190  1.00  0.00           H
ATOM   4400  CG1 ILE A 927      36.040  48.870  49.940  1.00  0.00           C
ATOM   4401 HG11 ILE A 927      36.300  49.820  50.450  1.00  0.00           H
ATOM   4402 HG12 ILE A 927      37.040  48.390  50.000  1.00  0.00           H
ATOM   4403  CD  ILE A 927      35.110  48.060  50.860  1.00  0.00           C
ATOM   4404  HD1 ILE A 927      35.140  47.070  50.360  1.00  0.00           H
ATOM   4405  HD2 ILE A 927      34.080  48.490  50.870  1.00  0.00           H
ATOM   4406  HD3 ILE A 927      35.450  47.990  51.920  1.00  0.00           H
ATOM   4407  C   ILE A 927      36.500  49.990  46.320  1.00  0.00           C
ATOM   4408  O   ILE A 927      37.250  49.390  45.520  1.00  0.00           O
ATOM   4409  N   PHE A 928      35.540  50.820  45.740  1.00  0.00           N
ATOM   4410  HN  PHE A 928      35.000  51.380  46.360  1.00  0.00           H
ATOM   4411  CA  PHE A 928      35.380  51.100  44.330  1.00  0.00           C
ATOM   4412  HA  PHE A 928      35.040  50.130  43.970  1.00  0.00           H
ATOM   4413  CB  PHE A 928      34.170  52.040  44.060  1.00  0.00           C
ATOM   4414  HB1 PHE A 928      34.280  53.030  44.530  1.00  0.00           H
ATOM   4415  HB2 PHE A 928      33.240  51.570  44.430  1.00  0.00           H
ATOM   4416  CG  PHE A 928      33.810  52.190  42.660  1.00  0.00           C
ATOM   4417  CD1 PHE A 928      33.100  51.220  41.950  1.00  0.00           C
ATOM   4418  HD1 PHE A 928      33.160  50.270  42.440  1.00  0.00           H
ATOM   4419  CE1 PHE A 928      32.950  51.410  40.570  1.00  0.00           C
ATOM   4420  HE1 PHE A 928      32.540  50.630  39.950  1.00  0.00           H
ATOM   4421  CZ  PHE A 928      33.030  52.730  40.040  1.00  0.00           C
ATOM   4422  HZ  PHE A 928      32.720  52.960  39.030  1.00  0.00           H
ATOM   4423  CD2 PHE A 928      33.900  53.520  42.180  1.00  0.00           C
ATOM   4424  HD2 PHE A 928      34.300  54.350  42.740  1.00  0.00           H
ATOM   4425  CE2 PHE A 928      33.540  53.750  40.850  1.00  0.00           C
ATOM   4426  HE2 PHE A 928      33.570  54.740  40.440  1.00  0.00           H
ATOM   4427  C   PHE A 928      36.650  51.560  43.630  1.00  0.00           C
ATOM   4428  O   PHE A 928      37.130  50.950  42.670  1.00  0.00           O
ATOM   4429  N   MET A 929      37.270  52.650  44.150  1.00  0.00           N
ATOM   4430  HN  MET A 929      36.850  53.140  44.910  1.00  0.00           H
ATOM   4431  CA  MET A 929      38.480  53.150  43.560  1.00  0.00           C
ATOM   4432  HA  MET A 929      38.210  53.370  42.540  1.00  0.00           H
ATOM   4433  CB  MET A 929      39.080  54.490  44.220  1.00  0.00           C
ATOM   4434  HB1 MET A 929      40.110  54.640  43.880  1.00  0.00           H
ATOM   4435  HB2 MET A 929      39.180  54.390  45.310  1.00  0.00           H
ATOM   4436  CG  MET A 929      38.210  55.720  44.050  1.00  0.00           C
ATOM   4437  HG1 MET A 929      38.750  56.610  44.430  1.00  0.00           H
ATOM   4438  HG2 MET A 929      37.290  55.570  44.640  1.00  0.00           H
ATOM   4439  SD  MET A 929      37.830  56.090  42.390  1.00  0.00           S
ATOM   4440  CE  MET A 929      39.490  56.530  41.740  1.00  0.00           C
ATOM   4441  HE1 MET A 929      39.360  57.320  40.950  1.00  0.00           H
ATOM   4442  HE2 MET A 929      40.190  55.720  41.450  1.00  0.00           H
ATOM   4443  HE3 MET A 929      40.010  56.990  42.610  1.00  0.00           H
ATOM   4444  C   MET A 929      39.610  52.260  43.370  1.00  0.00           C
ATOM   4445  O   MET A 929      40.170  52.100  42.310  1.00  0.00           O
ATOM   4446  N   ASP A 930      39.950  51.600  44.470  1.00  0.00           N
ATOM   4447  HN  ASP A 930      39.570  51.740  45.390  1.00  0.00           H
ATOM   4448  CA  ASP A 930      41.060  50.660  44.420  1.00  0.00           C
ATOM   4449  HA  ASP A 930      41.870  51.240  43.990  1.00  0.00           H
ATOM   4450  CB  ASP A 930      41.380  50.190  45.800  1.00  0.00           C
ATOM   4451  HB1 ASP A 930      40.530  49.560  46.130  1.00  0.00           H
ATOM   4452  HB2 ASP A 930      41.260  51.030  46.530  1.00  0.00           H
ATOM   4453  CG  ASP A 930      42.720  49.590  46.030  1.00  0.00           C
ATOM   4454  OD1 ASP A 930      43.610  50.290  45.620  1.00  0.00           O
ATOM   4455  OD2 ASP A 930      42.850  48.740  46.950  1.00  0.00           O
ATOM   4456  C   ASP A 930      40.790  49.480  43.590  1.00  0.00           C
ATOM   4457  O   ASP A 930      41.600  48.920  42.810  1.00  0.00           O
ATOM   4458  N   GLN A 931      39.550  48.930  43.670  1.00  0.00           N
ATOM   4459  HN  GLN A 931      38.910  49.090  44.420  1.00  0.00           H
ATOM   4460  CA  GLN A 931      39.200  47.750  42.830  1.00  0.00           C
ATOM   4461  HA  GLN A 931      40.000  47.030  42.960  1.00  0.00           H
ATOM   4462  CB  GLN A 931      37.790  47.180  43.250  1.00  0.00           C
ATOM   4463  HB1 GLN A 931      36.970  47.920  43.170  1.00  0.00           H
ATOM   4464  HB2 GLN A 931      37.850  46.950  44.340  1.00  0.00           H
ATOM   4465  CG  GLN A 931      37.430  45.880  42.520  1.00  0.00           C
ATOM   4466  HG1 GLN A 931      37.080  46.210  41.510  1.00  0.00           H
ATOM   4467  HG2 GLN A 931      36.500  45.470  42.970  1.00  0.00           H
ATOM   4468  CD  GLN A 931      38.490  44.790  42.500  1.00  0.00           C
ATOM   4469  OE1 GLN A 931      38.720  44.150  43.570  1.00  0.00           O
ATOM   4470  NE2 GLN A 931      39.120  44.550  41.360  1.00  0.00           N
ATOM   4471 HE21 GLN A 931      39.450  43.620  41.160  1.00  0.00           H
ATOM   4472 HE22 GLN A 931      39.180  45.300  40.700  1.00  0.00           H
ATOM   4473  C   GLN A 931      39.160  48.150  41.360  1.00  0.00           C
ATOM   4474  O   GLN A 931      39.580  47.340  40.500  1.00  0.00           O
ATOM   4475  N   GLN A 932      38.590  49.300  40.990  1.00  0.00           N
ATOM   4476  HN  GLN A 932      38.190  49.900  41.670  1.00  0.00           H
ATOM   4477  CA  GLN A 932      38.510  49.890  39.690  1.00  0.00           C
ATOM   4478  HA  GLN A 932      37.950  49.200  39.070  1.00  0.00           H
ATOM   4479  CB  GLN A 932      37.510  51.080  39.620  1.00  0.00           C
ATOM   4480  HB1 GLN A 932      37.540  51.540  38.610  1.00  0.00           H
ATOM   4481  HB2 GLN A 932      37.860  51.850  40.350  1.00  0.00           H
ATOM   4482  CG  GLN A 932      36.040  50.670  39.850  1.00  0.00           C
ATOM   4483  HG1 GLN A 932      35.380  51.560  39.810  1.00  0.00           H
ATOM   4484  HG2 GLN A 932      35.910  50.240  40.870  1.00  0.00           H
ATOM   4485  CD  GLN A 932      35.460  49.630  38.850  1.00  0.00           C
ATOM   4486  OE1 GLN A 932      34.850  48.640  39.230  1.00  0.00           O
ATOM   4487  NE2 GLN A 932      35.750  49.850  37.560  1.00  0.00           N
ATOM   4488 HE21 GLN A 932      36.130  50.690  37.190  1.00  0.00           H
ATOM   4489 HE22 GLN A 932      35.400  49.240  36.840  1.00  0.00           H
ATOM   4490  C   GLN A 932      39.820  50.070  39.080  1.00  0.00           C
ATOM   4491  O   GLN A 932      39.990  49.790  37.890  1.00  0.00           O
ATOM   4492  N   ILE A 933      40.860  50.620  39.730  1.00  0.00           N
ATOM   4493  HN  ILE A 933      40.780  51.150  40.570  1.00  0.00           H
ATOM   4494  CA  ILE A 933      42.210  50.660  39.190  1.00  0.00           C
ATOM   4495  HA  ILE A 933      42.170  51.220  38.280  1.00  0.00           H
ATOM   4496  CB  ILE A 933      43.190  51.500  40.090  1.00  0.00           C
ATOM   4497  HB  ILE A 933      42.960  51.170  41.120  1.00  0.00           H
ATOM   4498  CG2 ILE A 933      44.690  51.230  39.620  1.00  0.00           C
ATOM   4499 HG21 ILE A 933      44.700  50.120  39.550  1.00  0.00           H
ATOM   4500 HG22 ILE A 933      45.500  51.620  40.270  1.00  0.00           H
ATOM   4501 HG23 ILE A 933      44.840  51.610  38.590  1.00  0.00           H
ATOM   4502  CG1 ILE A 933      42.710  53.020  40.020  1.00  0.00           C
ATOM   4503 HG11 ILE A 933      41.690  53.190  40.410  1.00  0.00           H
ATOM   4504 HG12 ILE A 933      42.680  53.470  39.010  1.00  0.00           H
ATOM   4505  CD  ILE A 933      43.690  54.040  40.810  1.00  0.00           C
ATOM   4506  HD1 ILE A 933      44.640  54.190  40.270  1.00  0.00           H
ATOM   4507  HD2 ILE A 933      43.920  53.640  41.820  1.00  0.00           H
ATOM   4508  HD3 ILE A 933      43.220  55.040  40.950  1.00  0.00           H
ATOM   4509  C   ILE A 933      42.620  49.220  38.820  1.00  0.00           C
ATOM   4510  O   ILE A 933      43.160  49.110  37.690  1.00  0.00           O
ATOM   4511  N   THR A 934      42.480  48.220  39.700  1.00  0.00           N
ATOM   4512  HN  THR A 934      42.060  48.430  40.580  1.00  0.00           H
ATOM   4513  CA  THR A 934      43.160  46.920  39.550  1.00  0.00           C
ATOM   4514  HA  THR A 934      44.210  47.070  39.350  1.00  0.00           H
ATOM   4515  CB  THR A 934      43.060  45.970  40.810  1.00  0.00           C
ATOM   4516  HB  THR A 934      42.030  45.790  41.170  1.00  0.00           H
ATOM   4517  OG1 THR A 934      43.790  46.610  41.870  1.00  0.00           O
ATOM   4518  HG1 THR A 934      43.470  46.220  42.680  1.00  0.00           H
ATOM   4519  CG2 THR A 934      43.520  44.520  40.540  1.00  0.00           C
ATOM   4520 HG21 THR A 934      42.790  43.830  40.040  1.00  0.00           H
ATOM   4521 HG22 THR A 934      43.780  44.100  41.540  1.00  0.00           H
ATOM   4522 HG23 THR A 934      44.420  44.630  39.900  1.00  0.00           H
ATOM   4523  C   THR A 934      42.570  46.180  38.390  1.00  0.00           C
ATOM   4524  O   THR A 934      43.210  45.460  37.660  1.00  0.00           O
ATOM   4525  N   ALA A 935      41.260  46.360  38.190  1.00  0.00           N
ATOM   4526  HN  ALA A 935      40.720  46.840  38.880  1.00  0.00           H
ATOM   4527  CA  ALA A 935      40.510  45.690  37.180  1.00  0.00           C
ATOM   4528  HA  ALA A 935      40.660  44.650  37.370  1.00  0.00           H
ATOM   4529  CB  ALA A 935      39.010  46.060  37.250  1.00  0.00           C
ATOM   4530  HB1 ALA A 935      38.390  45.800  36.370  1.00  0.00           H
ATOM   4531  HB2 ALA A 935      38.810  47.130  37.520  1.00  0.00           H
ATOM   4532  HB3 ALA A 935      38.560  45.460  38.070  1.00  0.00           H
ATOM   4533  C   ALA A 935      40.880  45.960  35.740  1.00  0.00           C
ATOM   4534  O   ALA A 935      40.990  44.980  35.000  1.00  0.00           O
ATOM   4535  N   VAL A 936      41.200  47.250  35.340  1.00  0.00           N
ATOM   4536  HN  VAL A 936      41.170  47.980  36.010  1.00  0.00           H
ATOM   4537  CA  VAL A 936      41.550  47.570  33.960  1.00  0.00           C
ATOM   4538  HA  VAL A 936      40.760  47.160  33.340  1.00  0.00           H
ATOM   4539  CB  VAL A 936      41.820  49.000  33.710  1.00  0.00           C
ATOM   4540  HB  VAL A 936      42.480  49.310  34.550  1.00  0.00           H
ATOM   4541  CG1 VAL A 936      42.330  49.390  32.330  1.00  0.00           C
ATOM   4542 HG11 VAL A 936      41.650  49.010  31.540  1.00  0.00           H
ATOM   4543 HG12 VAL A 936      43.200  48.820  31.940  1.00  0.00           H
ATOM   4544 HG13 VAL A 936      42.350  50.470  32.070  1.00  0.00           H
ATOM   4545  CG2 VAL A 936      40.510  49.700  33.960  1.00  0.00           C
ATOM   4546 HG21 VAL A 936      40.550  50.690  33.450  1.00  0.00           H
ATOM   4547 HG22 VAL A 936      40.300  49.810  35.040  1.00  0.00           H
ATOM   4548 HG23 VAL A 936      39.680  49.220  33.400  1.00  0.00           H
ATOM   4549  C   VAL A 936      42.780  46.730  33.460  1.00  0.00           C
ATOM   4550  O   VAL A 936      42.740  46.170  32.370  1.00  0.00           O
ATOM   4551  N   ILE A 937      43.850  46.580  34.330  1.00  0.00           N
ATOM   4552  HN  ILE A 937      43.700  47.010  35.220  1.00  0.00           H
ATOM   4553  CA  ILE A 937      45.090  45.900  34.090  1.00  0.00           C
ATOM   4554  HA  ILE A 937      45.620  46.430  33.310  1.00  0.00           H
ATOM   4555  CB  ILE A 937      45.990  46.030  35.270  1.00  0.00           C
ATOM   4556  HB  ILE A 937      45.440  45.860  36.210  1.00  0.00           H
ATOM   4557  CG2 ILE A 937      47.310  45.230  35.140  1.00  0.00           C
ATOM   4558 HG21 ILE A 937      48.050  45.590  35.870  1.00  0.00           H
ATOM   4559 HG22 ILE A 937      47.730  45.340  34.120  1.00  0.00           H
ATOM   4560 HG23 ILE A 937      47.050  44.170  35.340  1.00  0.00           H
ATOM   4561  CG1 ILE A 937      46.310  47.520  35.390  1.00  0.00           C
ATOM   4562 HG11 ILE A 937      45.590  48.230  34.960  1.00  0.00           H
ATOM   4563 HG12 ILE A 937      47.130  47.710  34.670  1.00  0.00           H
ATOM   4564  CD  ILE A 937      46.570  47.840  36.760  1.00  0.00           C
ATOM   4565  HD1 ILE A 937      46.840  48.910  36.880  1.00  0.00           H
ATOM   4566  HD2 ILE A 937      47.460  47.360  37.210  1.00  0.00           H
ATOM   4567  HD3 ILE A 937      45.680  47.690  37.410  1.00  0.00           H
ATOM   4568  C   ILE A 937      44.870  44.410  33.730  1.00  0.00           C
ATOM   4569  O   ILE A 937      45.430  43.850  32.800  1.00  0.00           O
ATOM   4570  N   ILE A 938      43.940  43.730  34.450  1.00  0.00           N
ATOM   4571  HN  ILE A 938      43.540  44.140  35.270  1.00  0.00           H
ATOM   4572  CA  ILE A 938      43.880  42.230  34.340  1.00  0.00           C
ATOM   4573  HA  ILE A 938      44.810  41.730  34.120  1.00  0.00           H
ATOM   4574  CB  ILE A 938      43.410  41.590  35.660  1.00  0.00           C
ATOM   4575  HB  ILE A 938      42.380  41.880  35.920  1.00  0.00           H
ATOM   4576  CG2 ILE A 938      43.360  40.050  35.530  1.00  0.00           C
ATOM   4577 HG21 ILE A 938      43.020  39.650  36.510  1.00  0.00           H
ATOM   4578 HG22 ILE A 938      44.300  39.580  35.160  1.00  0.00           H
ATOM   4579 HG23 ILE A 938      42.600  39.730  34.790  1.00  0.00           H
ATOM   4580  CG1 ILE A 938      44.360  41.980  36.850  1.00  0.00           C
ATOM   4581 HG11 ILE A 938      43.970  41.490  37.760  1.00  0.00           H
ATOM   4582 HG12 ILE A 938      44.270  43.090  36.900  1.00  0.00           H
ATOM   4583  CD  ILE A 938      45.870  41.570  36.720  1.00  0.00           C
ATOM   4584  HD1 ILE A 938      45.920  40.480  36.540  1.00  0.00           H
ATOM   4585  HD2 ILE A 938      46.440  41.900  37.620  1.00  0.00           H
ATOM   4586  HD3 ILE A 938      46.280  42.020  35.790  1.00  0.00           H
ATOM   4587  C   ILE A 938      42.900  41.880  33.200  1.00  0.00           C
ATOM   4588  O   ILE A 938      42.980  40.910  32.390  1.00  0.00           O
ATOM   4589  N   ASN A 939      41.940  42.790  32.910  1.00  0.00           N
ATOM   4590  HN  ASN A 939      42.030  43.640  33.400  1.00  0.00           H
ATOM   4591  CA  ASN A 939      41.080  42.800  31.730  1.00  0.00           C
ATOM   4592  HA  ASN A 939      40.830  41.770  31.530  1.00  0.00           H
ATOM   4593  CB  ASN A 939      39.770  43.570  32.100  1.00  0.00           C
ATOM   4594  HB1 ASN A 939      39.270  43.830  31.150  1.00  0.00           H
ATOM   4595  HB2 ASN A 939      39.960  44.570  32.550  1.00  0.00           H
ATOM   4596  CG  ASN A 939      38.740  42.980  33.000  1.00  0.00           C
ATOM   4597  OD1 ASN A 939      37.790  43.770  33.310  1.00  0.00           O
ATOM   4598  ND2 ASN A 939      38.940  41.690  33.460  1.00  0.00           N
ATOM   4599 HD21 ASN A 939      39.710  41.180  33.110  1.00  0.00           H
ATOM   4600 HD22 ASN A 939      38.300  41.460  34.200  1.00  0.00           H
ATOM   4601  C   ASN A 939      41.770  43.300  30.480  1.00  0.00           C
ATOM   4602  O   ASN A 939      41.010  43.570  29.500  1.00  0.00           O
ATOM   4603  N   ARG A 940      43.120  43.340  30.370  1.00  0.00           N
ATOM   4604  HN  ARG A 940      43.630  43.580  31.190  1.00  0.00           H
ATOM   4605  CA  ARG A 940      43.810  43.510  29.120  1.00  0.00           C
ATOM   4606  HA  ARG A 940      43.390  44.360  28.630  1.00  0.00           H
ATOM   4607  CB  ARG A 940      45.280  43.780  29.250  1.00  0.00           C
ATOM   4608  HB1 ARG A 940      45.730  43.850  28.230  1.00  0.00           H
ATOM   4609  HB2 ARG A 940      45.800  43.030  29.890  1.00  0.00           H
ATOM   4610  CG  ARG A 940      45.700  45.190  29.740  1.00  0.00           C
ATOM   4611  HG1 ARG A 940      45.080  45.260  30.660  1.00  0.00           H
ATOM   4612  HG2 ARG A 940      45.300  45.850  28.930  1.00  0.00           H
ATOM   4613  CD  ARG A 940      47.160  45.490  29.900  1.00  0.00           C
ATOM   4614  HD1 ARG A 940      47.720  45.650  28.950  1.00  0.00           H
ATOM   4615  HD2 ARG A 940      47.680  44.660  30.440  1.00  0.00           H
ATOM   4616  NE  ARG A 940      47.210  46.790  30.680  1.00  0.00           N
ATOM   4617  HE  ARG A 940      46.550  47.480  30.420  1.00  0.00           H
ATOM   4618  CZ  ARG A 940      48.230  47.220  31.450  1.00  0.00           C
ATOM   4619  NH1 ARG A 940      48.270  48.510  31.720  1.00  0.00           N
ATOM   4620 HH11 ARG A 940      47.540  49.160  31.530  1.00  0.00           H
ATOM   4621 HH12 ARG A 940      49.120  48.750  32.210  1.00  0.00           H
ATOM   4622  NH2 ARG A 940      49.230  46.490  31.850  1.00  0.00           N
ATOM   4623 HH21 ARG A 940      49.210  45.490  31.750  1.00  0.00           H
ATOM   4624 HH22 ARG A 940      50.180  46.820  31.840  1.00  0.00           H
ATOM   4625  C   ARG A 940      43.510  42.460  28.110  1.00  0.00           C
ATOM   4626  O   ARG A 940      42.990  41.390  28.360  1.00  0.00           O
ATOM   4627  N   LYS A 941      43.710  42.860  26.780  1.00  0.00           N
ATOM   4628  HN  LYS A 941      44.210  43.700  26.620  1.00  0.00           H
ATOM   4629  CA  LYS A 941      43.230  42.090  25.610  1.00  0.00           C
ATOM   4630  HA  LYS A 941      42.360  41.490  25.890  1.00  0.00           H
ATOM   4631  CB  LYS A 941      42.690  43.110  24.580  1.00  0.00           C
ATOM   4632  HB1 LYS A 941      42.230  42.570  23.730  1.00  0.00           H
ATOM   4633  HB2 LYS A 941      43.550  43.680  24.180  1.00  0.00           H
ATOM   4634  CG  LYS A 941      41.700  44.110  25.210  1.00  0.00           C
ATOM   4635  HG1 LYS A 941      41.310  44.780  24.410  1.00  0.00           H
ATOM   4636  HG2 LYS A 941      42.210  44.790  25.920  1.00  0.00           H
ATOM   4637  CD  LYS A 941      40.480  43.410  25.890  1.00  0.00           C
ATOM   4638  HD1 LYS A 941      40.690  43.100  26.920  1.00  0.00           H
ATOM   4639  HD2 LYS A 941      40.300  42.510  25.270  1.00  0.00           H
ATOM   4640  CE  LYS A 941      39.190  44.230  25.730  1.00  0.00           C
ATOM   4641  HE1 LYS A 941      38.940  44.400  24.650  1.00  0.00           H
ATOM   4642  HE2 LYS A 941      39.310  45.150  26.320  1.00  0.00           H
ATOM   4643  NZ  LYS A 941      38.100  43.400  26.330  1.00  0.00           N
ATOM   4644  HZ1 LYS A 941      37.190  43.780  26.020  1.00  0.00           H
ATOM   4645  HZ2 LYS A 941      38.200  43.430  27.370  1.00  0.00           H
ATOM   4646  HZ3 LYS A 941      38.060  42.410  26.050  1.00  0.00           H
ATOM   4647  C   LYS A 941      44.250  41.130  25.080  1.00  0.00           C
ATOM   4648  O   LYS A 941      44.260  40.740  23.880  1.00  0.00           O
ATOM   4649  N   GLU A 942      45.210  40.660  25.980  1.00  0.00           N
ATOM   4650  HN  GLU A 942      45.120  40.920  26.940  1.00  0.00           H
ATOM   4651  CA  GLU A 942      46.350  39.820  25.510  1.00  0.00           C
ATOM   4652  HA  GLU A 942      46.910  40.410  24.790  1.00  0.00           H
ATOM   4653  CB  GLU A 942      47.320  39.730  26.680  1.00  0.00           C
ATOM   4654  HB1 GLU A 942      48.210  39.110  26.440  1.00  0.00           H
ATOM   4655  HB2 GLU A 942      46.890  39.260  27.590  1.00  0.00           H
ATOM   4656  CG  GLU A 942      47.730  41.150  27.150  1.00  0.00           C
ATOM   4657  HG1 GLU A 942      47.000  41.420  27.960  1.00  0.00           H
ATOM   4658  HG2 GLU A 942      47.450  41.820  26.310  1.00  0.00           H
ATOM   4659  CD  GLU A 942      49.130  41.320  27.690  1.00  0.00           C
ATOM   4660  OE1 GLU A 942      49.540  40.550  28.620  1.00  0.00           O
ATOM   4661  OE2 GLU A 942      49.850  42.300  27.340  1.00  0.00           O
ATOM   4662  C   GLU A 942      46.040  38.480  24.790  1.00  0.00           C
ATOM   4663  O   GLU A 942      46.790  37.970  23.970  1.00  0.00           O
ATOM   4664  N   HSD A 943      44.950  37.730  25.300  1.00  0.00           N
ATOM   4665  HN  HSD A 943      44.230  38.110  25.880  1.00  0.00           H
ATOM   4666  CA  HSD A 943      44.720  36.370  24.950  1.00  0.00           C
ATOM   4667  HA  HSD A 943      45.080  36.220  23.950  1.00  0.00           H
ATOM   4668  CB  HSD A 943      45.480  35.330  25.820  1.00  0.00           C
ATOM   4669  HB1 HSD A 943      45.500  34.360  25.280  1.00  0.00           H
ATOM   4670  HB2 HSD A 943      45.040  35.320  26.840  1.00  0.00           H
ATOM   4671  ND1 HSD A 943      47.420  36.030  27.310  1.00  0.00           N
ATOM   4672  HD1 HSD A 943      46.900  36.440  28.070  1.00  0.00           H
ATOM   4673  CG  HSD A 943      46.910  35.600  26.060  1.00  0.00           C
ATOM   4674  CE1 HSD A 943      48.750  35.930  27.290  1.00  0.00           C
ATOM   4675  HE1 HSD A 943      49.370  36.060  28.170  1.00  0.00           H
ATOM   4676  NE2 HSD A 943      49.210  35.570  26.080  1.00  0.00           N
ATOM   4677  CD2 HSD A 943      48.030  35.420  25.280  1.00  0.00           C
ATOM   4678  HD2 HSD A 943      48.100  35.320  24.210  1.00  0.00           H
ATOM   4679  C   HSD A 943      43.240  36.130  24.920  1.00  0.00           C
ATOM   4680  O   HSD A 943      42.490  36.930  25.440  1.00  0.00           O
ATOM   4681  N   LYS A 944      42.890  34.960  24.300  1.00  0.00           N
ATOM   4682  HN  LYS A 944      43.500  34.370  23.780  1.00  0.00           H
ATOM   4683  CA  LYS A 944      41.530  34.440  24.410  1.00  0.00           C
ATOM   4684  HA  LYS A 944      40.750  35.190  24.390  1.00  0.00           H
ATOM   4685  CB  LYS A 944      41.420  33.460  23.280  1.00  0.00           C
ATOM   4686  HB1 LYS A 944      40.520  32.830  23.470  1.00  0.00           H
ATOM   4687  HB2 LYS A 944      42.200  32.670  23.130  1.00  0.00           H
ATOM   4688  CG  LYS A 944      41.430  34.090  21.840  1.00  0.00           C
ATOM   4689  HG1 LYS A 944      41.330  33.220  21.130  1.00  0.00           H
ATOM   4690  HG2 LYS A 944      42.410  34.560  21.630  1.00  0.00           H
ATOM   4691  CD  LYS A 944      40.300  35.030  21.560  1.00  0.00           C
ATOM   4692  HD1 LYS A 944      39.930  35.590  22.440  1.00  0.00           H
ATOM   4693  HD2 LYS A 944      39.390  34.510  21.210  1.00  0.00           H
ATOM   4694  CE  LYS A 944      40.660  36.140  20.550  1.00  0.00           C
ATOM   4695  HE1 LYS A 944      41.190  35.750  19.650  1.00  0.00           H
ATOM   4696  HE2 LYS A 944      41.290  36.940  21.000  1.00  0.00           H
ATOM   4697  NZ  LYS A 944      39.410  36.800  20.050  1.00  0.00           N
ATOM   4698  HZ1 LYS A 944      39.610  37.790  19.770  1.00  0.00           H
ATOM   4699  HZ2 LYS A 944      38.710  36.800  20.810  1.00  0.00           H
ATOM   4700  HZ3 LYS A 944      39.090  36.390  19.140  1.00  0.00           H
ATOM   4701  C   LYS A 944      41.340  33.710  25.770  1.00  0.00           C
ATOM   4702  O   LYS A 944      42.340  33.210  26.270  1.00  0.00           O
ATOM   4703  N   LEU A 945      40.210  33.720  26.390  1.00  0.00           N
ATOM   4704  HN  LEU A 945      39.540  34.280  25.920  1.00  0.00           H
ATOM   4705  CA  LEU A 945      39.810  33.230  27.680  1.00  0.00           C
ATOM   4706  HA  LEU A 945      40.650  33.100  28.360  1.00  0.00           H
ATOM   4707  CB  LEU A 945      38.650  34.030  28.370  1.00  0.00           C
ATOM   4708  HB1 LEU A 945      38.360  33.620  29.360  1.00  0.00           H
ATOM   4709  HB2 LEU A 945      37.750  34.070  27.720  1.00  0.00           H
ATOM   4710  CG  LEU A 945      39.070  35.440  28.740  1.00  0.00           C
ATOM   4711  HG  LEU A 945      39.590  35.810  27.830  1.00  0.00           H
ATOM   4712  CD1 LEU A 945      37.930  36.350  29.100  1.00  0.00           C
ATOM   4713 HD11 LEU A 945      37.230  36.020  29.880  1.00  0.00           H
ATOM   4714 HD12 LEU A 945      37.270  36.420  28.200  1.00  0.00           H
ATOM   4715 HD13 LEU A 945      38.250  37.370  29.410  1.00  0.00           H
ATOM   4716  CD2 LEU A 945      40.080  35.380  29.870  1.00  0.00           C
ATOM   4717 HD21 LEU A 945      40.970  34.740  29.700  1.00  0.00           H
ATOM   4718 HD22 LEU A 945      39.620  34.980  30.810  1.00  0.00           H
ATOM   4719 HD23 LEU A 945      40.460  36.390  30.150  1.00  0.00           H
ATOM   4720  C   LEU A 945      39.200  31.790  27.710  1.00  0.00           C
ATOM   4721  O   LEU A 945      38.340  31.370  26.910  1.00  0.00           O
ATOM   4722  N   LYS A 946      39.760  30.890  28.520  1.00  0.00           N
ATOM   4723  HN  LYS A 946      40.520  31.110  29.140  1.00  0.00           H
ATOM   4724  CA  LYS A 946      39.260  29.560  28.760  1.00  0.00           C
ATOM   4725  HA  LYS A 946      38.680  29.250  27.910  1.00  0.00           H
ATOM   4726  CB  LYS A 946      40.270  28.510  29.230  1.00  0.00           C
ATOM   4727  HB1 LYS A 946      39.770  27.560  28.980  1.00  0.00           H
ATOM   4728  HB2 LYS A 946      40.450  28.470  30.330  1.00  0.00           H
ATOM   4729  CG  LYS A 946      41.600  28.580  28.490  1.00  0.00           C
ATOM   4730  HG1 LYS A 946      42.160  29.540  28.530  1.00  0.00           H
ATOM   4731  HG2 LYS A 946      41.480  28.490  27.390  1.00  0.00           H
ATOM   4732  CD  LYS A 946      42.680  27.600  28.990  1.00  0.00           C
ATOM   4733  HD1 LYS A 946      42.190  26.650  29.280  1.00  0.00           H
ATOM   4734  HD2 LYS A 946      43.050  28.120  29.910  1.00  0.00           H
ATOM   4735  CE  LYS A 946      43.820  27.280  28.050  1.00  0.00           C
ATOM   4736  HE1 LYS A 946      43.390  27.030  27.050  1.00  0.00           H
ATOM   4737  HE2 LYS A 946      44.350  26.390  28.420  1.00  0.00           H
ATOM   4738  NZ  LYS A 946      44.670  28.410  27.840  1.00  0.00           N
ATOM   4739  HZ1 LYS A 946      44.260  29.030  27.110  1.00  0.00           H
ATOM   4740  HZ2 LYS A 946      45.530  28.060  27.390  1.00  0.00           H
ATOM   4741  HZ3 LYS A 946      44.820  29.110  28.600  1.00  0.00           H
ATOM   4742  C   LYS A 946      38.290  29.570  29.850  1.00  0.00           C
ATOM   4743  O   LYS A 946      37.520  28.620  29.920  1.00  0.00           O
ATOM   4744  N   LYS A 947      38.240  30.560  30.770  1.00  0.00           N
ATOM   4745  HN  LYS A 947      38.900  31.290  30.660  1.00  0.00           H
ATOM   4746  CA  LYS A 947      37.300  30.510  31.840  1.00  0.00           C
ATOM   4747  HA  LYS A 947      36.490  29.870  31.530  1.00  0.00           H
ATOM   4748  CB  LYS A 947      38.030  30.140  33.220  1.00  0.00           C
ATOM   4749  HB1 LYS A 947      37.350  30.010  34.080  1.00  0.00           H
ATOM   4750  HB2 LYS A 947      38.720  30.950  33.550  1.00  0.00           H
ATOM   4751  CG  LYS A 947      38.910  28.920  33.140  1.00  0.00           C
ATOM   4752  HG1 LYS A 947      39.380  29.000  34.150  1.00  0.00           H
ATOM   4753  HG2 LYS A 947      39.620  29.140  32.320  1.00  0.00           H
ATOM   4754  CD  LYS A 947      38.090  27.650  33.000  1.00  0.00           C
ATOM   4755  HD1 LYS A 947      37.310  27.820  32.220  1.00  0.00           H
ATOM   4756  HD2 LYS A 947      37.590  27.440  33.980  1.00  0.00           H
ATOM   4757  CE  LYS A 947      38.860  26.290  32.560  1.00  0.00           C
ATOM   4758  HE1 LYS A 947      39.530  26.500  31.710  1.00  0.00           H
ATOM   4759  HE2 LYS A 947      38.050  25.620  32.200  1.00  0.00           H
ATOM   4760  NZ  LYS A 947      39.590  25.750  33.670  1.00  0.00           N
ATOM   4761  HZ1 LYS A 947      38.890  25.620  34.420  1.00  0.00           H
ATOM   4762  HZ2 LYS A 947      40.170  26.450  34.150  1.00  0.00           H
ATOM   4763  HZ3 LYS A 947      40.060  24.830  33.510  1.00  0.00           H
ATOM   4764  C   LYS A 947      36.720  31.890  31.930  1.00  0.00           C
ATOM   4765  O   LYS A 947      35.610  32.220  31.540  1.00  0.00           O
ATOM   4766  N   GLY A 948      37.560  32.890  32.400  1.00  0.00           N
ATOM   4767  HN  GLY A 948      38.520  32.740  32.590  1.00  0.00           H
ATOM   4768  CA  GLY A 948      37.080  34.190  32.850  1.00  0.00           C
ATOM   4769  HA1 GLY A 948      36.740  34.760  32.010  1.00  0.00           H
ATOM   4770  HA2 GLY A 948      37.990  34.560  33.300  1.00  0.00           H
ATOM   4771  C   GLY A 948      36.020  34.160  33.960  1.00  0.00           C
ATOM   4772  O   GLY A 948      35.740  33.180  34.590  1.00  0.00           O
ATOM   4773  N   ALA A 949      35.380  35.310  34.290  1.00  0.00           N
ATOM   4774  HN  ALA A 949      35.570  36.100  33.720  1.00  0.00           H
ATOM   4775  CA  ALA A 949      34.260  35.340  35.210  1.00  0.00           C
ATOM   4776  HA  ALA A 949      33.600  34.530  34.950  1.00  0.00           H
ATOM   4777  CB  ALA A 949      34.740  35.280  36.700  1.00  0.00           C
ATOM   4778  HB1 ALA A 949      35.530  36.040  36.920  1.00  0.00           H
ATOM   4779  HB2 ALA A 949      35.130  34.260  36.860  1.00  0.00           H
ATOM   4780  HB3 ALA A 949      33.860  35.520  37.340  1.00  0.00           H
ATOM   4781  C   ALA A 949      33.500  36.660  35.090  1.00  0.00           C
ATOM   4782  O   ALA A 949      33.990  37.550  34.410  1.00  0.00           O
ATOM   4783  N   GLY A 950      32.280  36.890  35.680  1.00  0.00           N
ATOM   4784  HN  GLY A 950      31.820  36.190  36.220  1.00  0.00           H
ATOM   4785  CA  GLY A 950      31.450  38.070  35.440  1.00  0.00           C
ATOM   4786  HA1 GLY A 950      30.570  37.960  36.060  1.00  0.00           H
ATOM   4787  HA2 GLY A 950      31.250  38.220  34.390  1.00  0.00           H
ATOM   4788  C   GLY A 950      32.000  39.470  35.880  1.00  0.00           C
ATOM   4789  O   GLY A 950      32.870  39.670  36.720  1.00  0.00           O
ATOM   4790  N   TYR A 951      31.390  40.470  35.280  1.00  0.00           N
ATOM   4791  HN  TYR A 951      30.680  40.330  34.600  1.00  0.00           H
ATOM   4792  CA  TYR A 951      31.870  41.860  35.290  1.00  0.00           C
ATOM   4793  HA  TYR A 951      32.920  41.790  35.030  1.00  0.00           H
ATOM   4794  CB  TYR A 951      31.050  42.690  34.260  1.00  0.00           C
ATOM   4795  HB1 TYR A 951      30.050  42.820  34.730  1.00  0.00           H
ATOM   4796  HB2 TYR A 951      31.150  42.080  33.340  1.00  0.00           H
ATOM   4797  CG  TYR A 951      31.600  44.080  33.960  1.00  0.00           C
ATOM   4798  CD1 TYR A 951      32.920  44.260  33.610  1.00  0.00           C
ATOM   4799  HD1 TYR A 951      33.580  43.400  33.520  1.00  0.00           H
ATOM   4800  CE1 TYR A 951      33.540  45.480  33.350  1.00  0.00           C
ATOM   4801  HE1 TYR A 951      34.570  45.510  33.060  1.00  0.00           H
ATOM   4802  CZ  TYR A 951      32.730  46.600  33.540  1.00  0.00           C
ATOM   4803  OH  TYR A 951      33.220  47.880  33.450  1.00  0.00           O
ATOM   4804  HH  TYR A 951      33.960  47.970  34.050  1.00  0.00           H
ATOM   4805  CD2 TYR A 951      30.850  45.260  34.190  1.00  0.00           C
ATOM   4806  HD2 TYR A 951      29.790  45.340  34.400  1.00  0.00           H
ATOM   4807  CE2 TYR A 951      31.390  46.510  34.040  1.00  0.00           C
ATOM   4808  HE2 TYR A 951      30.880  47.430  34.290  1.00  0.00           H
ATOM   4809  C   TYR A 951      32.050  42.520  36.680  1.00  0.00           C
ATOM   4810  O   TYR A 951      33.030  43.170  37.020  1.00  0.00           O
ATOM   4811  N   HSD A 952      30.910  42.350  37.480  1.00  0.00           N
ATOM   4812  HN  HSD A 952      30.140  41.830  37.100  1.00  0.00           H
ATOM   4813  CA  HSD A 952      30.740  42.890  38.800  1.00  0.00           C
ATOM   4814  HA  HSD A 952      31.540  43.560  39.100  1.00  0.00           H
ATOM   4815  CB  HSD A 952      29.380  43.570  38.880  1.00  0.00           C
ATOM   4816  HB1 HSD A 952      29.410  44.400  38.140  1.00  0.00           H
ATOM   4817  HB2 HSD A 952      29.160  44.010  39.890  1.00  0.00           H
ATOM   4818  ND1 HSD A 952      27.070  43.250  37.890  1.00  0.00           N
ATOM   4819  HD1 HSD A 952      26.990  44.120  37.410  1.00  0.00           H
ATOM   4820  CG  HSD A 952      28.120  42.820  38.720  1.00  0.00           C
ATOM   4821  CE1 HSD A 952      26.090  42.280  37.810  1.00  0.00           C
ATOM   4822  HE1 HSD A 952      25.110  42.400  37.320  1.00  0.00           H
ATOM   4823  NE2 HSD A 952      26.480  41.240  38.480  1.00  0.00           N
ATOM   4824  CD2 HSD A 952      27.690  41.540  39.100  1.00  0.00           C
ATOM   4825  HD2 HSD A 952      28.260  40.870  39.720  1.00  0.00           H
ATOM   4826  C   HSD A 952      30.840  41.750  39.760  1.00  0.00           C
ATOM   4827  O   HSD A 952      30.450  41.770  40.910  1.00  0.00           O
ATOM   4828  N   LEU A 953      31.270  40.510  39.350  1.00  0.00           N
ATOM   4829  HN  LEU A 953      31.360  40.380  38.370  1.00  0.00           H
ATOM   4830  CA  LEU A 953      31.350  39.350  40.240  1.00  0.00           C
ATOM   4831  HA  LEU A 953      30.450  39.220  40.820  1.00  0.00           H
ATOM   4832  CB  LEU A 953      31.400  38.040  39.420  1.00  0.00           C
ATOM   4833  HB1 LEU A 953      32.390  37.970  38.900  1.00  0.00           H
ATOM   4834  HB2 LEU A 953      30.670  38.200  38.600  1.00  0.00           H
ATOM   4835  CG  LEU A 953      31.160  36.670  40.250  1.00  0.00           C
ATOM   4836  HG  LEU A 953      31.980  36.700  40.990  1.00  0.00           H
ATOM   4837  CD1 LEU A 953      29.870  36.650  41.010  1.00  0.00           C
ATOM   4838 HD11 LEU A 953      29.000  36.740  40.330  1.00  0.00           H
ATOM   4839 HD12 LEU A 953      29.820  37.430  41.790  1.00  0.00           H
ATOM   4840 HD13 LEU A 953      29.710  35.630  41.410  1.00  0.00           H
ATOM   4841  CD2 LEU A 953      31.430  35.410  39.290  1.00  0.00           C
ATOM   4842 HD21 LEU A 953      30.830  35.710  38.400  1.00  0.00           H
ATOM   4843 HD22 LEU A 953      30.890  34.570  39.770  1.00  0.00           H
ATOM   4844 HD23 LEU A 953      32.510  35.280  39.060  1.00  0.00           H
ATOM   4845  C   LEU A 953      32.510  39.540  41.280  1.00  0.00           C
ATOM   4846  O   LEU A 953      32.480  39.080  42.420  1.00  0.00           O
ATOM   4847  N   ASP A 954      33.420  40.390  40.910  1.00  0.00           N
ATOM   4848  HN  ASP A 954      33.130  41.010  40.170  1.00  0.00           H
ATOM   4849  CA  ASP A 954      34.530  40.740  41.770  1.00  0.00           C
ATOM   4850  HA  ASP A 954      34.970  39.790  42.050  1.00  0.00           H
ATOM   4851  CB  ASP A 954      35.560  41.560  40.880  1.00  0.00           C
ATOM   4852  HB1 ASP A 954      35.940  40.930  40.050  1.00  0.00           H
ATOM   4853  HB2 ASP A 954      36.460  41.950  41.410  1.00  0.00           H
ATOM   4854  CG  ASP A 954      34.830  42.760  40.180  1.00  0.00           C
ATOM   4855  OD1 ASP A 954      33.740  42.780  39.630  1.00  0.00           O
ATOM   4856  OD2 ASP A 954      35.350  43.930  40.680  1.00  0.00           O
ATOM   4857  HD2 ASP A 954      35.010  44.650  40.160  1.00  0.00           H
ATOM   4858  C   ASP A 954      34.210  41.450  43.130  1.00  0.00           C
ATOM   4859  O   ASP A 954      34.360  40.950  44.220  1.00  0.00           O
ATOM   4860  N   LEU A 955      33.450  42.570  42.980  1.00  0.00           N
ATOM   4861  HN  LEU A 955      33.260  42.880  42.060  1.00  0.00           H
ATOM   4862  CA  LEU A 955      33.020  43.470  44.040  1.00  0.00           C
ATOM   4863  HA  LEU A 955      33.890  43.500  44.670  1.00  0.00           H
ATOM   4864  CB  LEU A 955      32.520  44.770  43.380  1.00  0.00           C
ATOM   4865  HB1 LEU A 955      31.650  44.550  42.720  1.00  0.00           H
ATOM   4866  HB2 LEU A 955      33.270  45.030  42.600  1.00  0.00           H
ATOM   4867  CG  LEU A 955      32.280  46.000  44.230  1.00  0.00           C
ATOM   4868  HG  LEU A 955      31.550  45.620  44.980  1.00  0.00           H
ATOM   4869  CD1 LEU A 955      33.650  46.440  44.900  1.00  0.00           C
ATOM   4870 HD11 LEU A 955      34.050  45.640  45.560  1.00  0.00           H
ATOM   4871 HD12 LEU A 955      33.410  47.330  45.530  1.00  0.00           H
ATOM   4872 HD13 LEU A 955      34.360  46.620  44.060  1.00  0.00           H
ATOM   4873  CD2 LEU A 955      31.710  47.030  43.390  1.00  0.00           C
ATOM   4874 HD21 LEU A 955      32.390  47.310  42.550  1.00  0.00           H
ATOM   4875 HD22 LEU A 955      31.500  47.950  43.970  1.00  0.00           H
ATOM   4876 HD23 LEU A 955      30.740  46.690  42.960  1.00  0.00           H
ATOM   4877  C   LEU A 955      31.850  42.820  44.790  1.00  0.00           C
ATOM   4878  O   LEU A 955      31.770  43.020  45.980  1.00  0.00           O
ATOM   4879  N   LEU A 956      30.960  42.060  44.130  1.00  0.00           N
ATOM   4880  HN  LEU A 956      31.070  41.880  43.150  1.00  0.00           H
ATOM   4881  CA  LEU A 956      29.950  41.260  44.770  1.00  0.00           C
ATOM   4882  HA  LEU A 956      29.270  41.940  45.250  1.00  0.00           H
ATOM   4883  CB  LEU A 956      29.170  40.510  43.650  1.00  0.00           C
ATOM   4884  HB1 LEU A 956      29.890  39.780  43.220  1.00  0.00           H
ATOM   4885  HB2 LEU A 956      28.830  41.250  42.890  1.00  0.00           H
ATOM   4886  CG  LEU A 956      27.900  39.860  44.160  1.00  0.00           C
ATOM   4887  HG  LEU A 956      28.120  39.050  44.890  1.00  0.00           H
ATOM   4888  CD1 LEU A 956      27.000  40.890  44.940  1.00  0.00           C
ATOM   4889 HD11 LEU A 956      26.730  41.660  44.180  1.00  0.00           H
ATOM   4890 HD12 LEU A 956      27.470  41.340  45.840  1.00  0.00           H
ATOM   4891 HD13 LEU A 956      26.030  40.450  45.250  1.00  0.00           H
ATOM   4892  CD2 LEU A 956      27.190  39.230  42.980  1.00  0.00           C
ATOM   4893 HD21 LEU A 956      26.380  38.530  43.280  1.00  0.00           H
ATOM   4894 HD22 LEU A 956      28.000  38.750  42.390  1.00  0.00           H
ATOM   4895 HD23 LEU A 956      26.740  40.000  42.320  1.00  0.00           H
ATOM   4896  C   LEU A 956      30.510  40.210  45.710  1.00  0.00           C
ATOM   4897  O   LEU A 956      30.120  40.050  46.870  1.00  0.00           O
ATOM   4898  N   MET A 957      31.500  39.520  45.270  1.00  0.00           N
ATOM   4899  HN  MET A 957      31.910  39.650  44.370  1.00  0.00           H
ATOM   4900  CA  MET A 957      32.170  38.620  46.180  1.00  0.00           C
ATOM   4901  HA  MET A 957      31.430  37.950  46.600  1.00  0.00           H
ATOM   4902  CB  MET A 957      32.960  37.520  45.420  1.00  0.00           C
ATOM   4903  HB1 MET A 957      33.740  37.060  46.060  1.00  0.00           H
ATOM   4904  HB2 MET A 957      33.490  38.150  44.670  1.00  0.00           H
ATOM   4905  CG  MET A 957      32.170  36.510  44.630  1.00  0.00           C
ATOM   4906  HG1 MET A 957      32.810  35.890  43.970  1.00  0.00           H
ATOM   4907  HG2 MET A 957      31.410  37.010  44.000  1.00  0.00           H
ATOM   4908  SD  MET A 957      31.300  35.380  45.660  1.00  0.00           S
ATOM   4909  CE  MET A 957      29.910  35.430  44.520  1.00  0.00           C
ATOM   4910  HE1 MET A 957      29.180  36.260  44.580  1.00  0.00           H
ATOM   4911  HE2 MET A 957      29.340  34.510  44.740  1.00  0.00           H
ATOM   4912  HE3 MET A 957      30.350  35.230  43.520  1.00  0.00           H
ATOM   4913  C   MET A 957      32.940  39.220  47.370  1.00  0.00           C
ATOM   4914  O   MET A 957      32.680  38.830  48.550  1.00  0.00           O
ATOM   4915  N   VAL A 958      33.830  40.150  47.130  1.00  0.00           N
ATOM   4916  HN  VAL A 958      34.010  40.310  46.160  1.00  0.00           H
ATOM   4917  CA  VAL A 958      34.550  40.920  48.160  1.00  0.00           C
ATOM   4918  HA  VAL A 958      35.200  40.250  48.720  1.00  0.00           H
ATOM   4919  CB  VAL A 958      35.390  41.970  47.520  1.00  0.00           C
ATOM   4920  HB  VAL A 958      34.730  42.360  46.720  1.00  0.00           H
ATOM   4921  CG1 VAL A 958      35.880  43.070  48.460  1.00  0.00           C
ATOM   4922 HG11 VAL A 958      35.070  43.740  48.820  1.00  0.00           H
ATOM   4923 HG12 VAL A 958      36.610  43.730  47.950  1.00  0.00           H
ATOM   4924 HG13 VAL A 958      36.420  42.730  49.370  1.00  0.00           H
ATOM   4925  CG2 VAL A 958      36.600  41.450  46.690  1.00  0.00           C
ATOM   4926 HG21 VAL A 958      37.490  41.220  47.320  1.00  0.00           H
ATOM   4927 HG22 VAL A 958      36.870  42.320  46.060  1.00  0.00           H
ATOM   4928 HG23 VAL A 958      36.250  40.630  46.010  1.00  0.00           H
ATOM   4929  C   VAL A 958      33.520  41.580  49.120  1.00  0.00           C
ATOM   4930  O   VAL A 958      33.550  41.330  50.340  1.00  0.00           O
ATOM   4931  N   GLY A 959      32.560  42.370  48.600  1.00  0.00           N
ATOM   4932  HN  GLY A 959      32.450  42.540  47.610  1.00  0.00           H
ATOM   4933  CA  GLY A 959      31.500  42.960  49.410  1.00  0.00           C
ATOM   4934  HA1 GLY A 959      30.800  43.360  48.690  1.00  0.00           H
ATOM   4935  HA2 GLY A 959      32.050  43.610  50.080  1.00  0.00           H
ATOM   4936  C   GLY A 959      30.620  42.050  50.320  1.00  0.00           C
ATOM   4937  O   GLY A 959      30.400  42.370  51.480  1.00  0.00           O
ATOM   4938  N   VAL A 960      30.160  40.890  49.810  1.00  0.00           N
ATOM   4939  HN  VAL A 960      30.480  40.600  48.910  1.00  0.00           H
ATOM   4940  CA  VAL A 960      29.510  39.830  50.590  1.00  0.00           C
ATOM   4941  HA  VAL A 960      28.750  40.350  51.140  1.00  0.00           H
ATOM   4942  CB  VAL A 960      28.860  38.720  49.700  1.00  0.00           C
ATOM   4943  HB  VAL A 960      29.550  38.370  48.900  1.00  0.00           H
ATOM   4944  CG1 VAL A 960      28.470  37.570  50.630  1.00  0.00           C
ATOM   4945 HG11 VAL A 960      27.960  37.870  51.560  1.00  0.00           H
ATOM   4946 HG12 VAL A 960      29.420  37.090  50.950  1.00  0.00           H
ATOM   4947 HG13 VAL A 960      27.840  36.870  50.050  1.00  0.00           H
ATOM   4948  CG2 VAL A 960      27.630  39.330  49.040  1.00  0.00           C
ATOM   4949 HG21 VAL A 960      26.880  39.490  49.850  1.00  0.00           H
ATOM   4950 HG22 VAL A 960      27.140  38.590  48.370  1.00  0.00           H
ATOM   4951 HG23 VAL A 960      27.870  40.250  48.460  1.00  0.00           H
ATOM   4952  C   VAL A 960      30.360  39.270  51.660  1.00  0.00           C
ATOM   4953  O   VAL A 960      29.960  39.220  52.820  1.00  0.00           O
ATOM   4954  N   MET A 961      31.650  38.900  51.360  1.00  0.00           N
ATOM   4955  HN  MET A 961      32.040  38.890  50.440  1.00  0.00           H
ATOM   4956  CA  MET A 961      32.510  38.200  52.360  1.00  0.00           C
ATOM   4957  HA  MET A 961      31.830  37.550  52.910  1.00  0.00           H
ATOM   4958  CB  MET A 961      33.760  37.520  51.900  1.00  0.00           C
ATOM   4959  HB1 MET A 961      34.440  37.310  52.740  1.00  0.00           H
ATOM   4960  HB2 MET A 961      34.330  38.070  51.110  1.00  0.00           H
ATOM   4961  CG  MET A 961      33.530  36.070  51.270  1.00  0.00           C
ATOM   4962  HG1 MET A 961      34.570  35.680  51.160  1.00  0.00           H
ATOM   4963  HG2 MET A 961      33.070  36.330  50.290  1.00  0.00           H
ATOM   4964  SD  MET A 961      32.610  35.020  52.380  1.00  0.00           S
ATOM   4965  CE  MET A 961      33.730  34.520  53.630  1.00  0.00           C
ATOM   4966  HE1 MET A 961      34.570  33.920  53.200  1.00  0.00           H
ATOM   4967  HE2 MET A 961      33.180  33.990  54.440  1.00  0.00           H
ATOM   4968  HE3 MET A 961      34.310  35.380  54.010  1.00  0.00           H
ATOM   4969  C   MET A 961      32.940  39.160  53.490  1.00  0.00           C
ATOM   4970  O   MET A 961      33.300  38.790  54.590  1.00  0.00           O
ATOM   4971  N   LEU A 962      32.750  40.410  53.230  1.00  0.00           N
ATOM   4972  HN  LEU A 962      32.290  40.690  52.390  1.00  0.00           H
ATOM   4973  CA  LEU A 962      33.090  41.550  54.070  1.00  0.00           C
ATOM   4974  HA  LEU A 962      34.100  41.550  54.440  1.00  0.00           H
ATOM   4975  CB  LEU A 962      32.900  42.870  53.340  1.00  0.00           C
ATOM   4976  HB1 LEU A 962      31.870  43.170  53.040  1.00  0.00           H
ATOM   4977  HB2 LEU A 962      33.330  42.590  52.350  1.00  0.00           H
ATOM   4978  CG  LEU A 962      33.720  44.140  53.800  1.00  0.00           C
ATOM   4979  HG  LEU A 962      34.610  43.840  54.390  1.00  0.00           H
ATOM   4980  CD1 LEU A 962      34.050  44.980  52.500  1.00  0.00           C
ATOM   4981 HD11 LEU A 962      34.430  44.250  51.760  1.00  0.00           H
ATOM   4982 HD12 LEU A 962      34.720  45.850  52.640  1.00  0.00           H
ATOM   4983 HD13 LEU A 962      33.120  45.340  52.020  1.00  0.00           H
ATOM   4984  CD2 LEU A 962      32.840  44.960  54.690  1.00  0.00           C
ATOM   4985 HD21 LEU A 962      32.400  44.320  55.470  1.00  0.00           H
ATOM   4986 HD22 LEU A 962      31.950  45.370  54.160  1.00  0.00           H
ATOM   4987 HD23 LEU A 962      33.450  45.760  55.180  1.00  0.00           H
ATOM   4988  C   LEU A 962      32.240  41.580  55.380  1.00  0.00           C
ATOM   4989  O   LEU A 962      32.790  41.830  56.460  1.00  0.00           O
ATOM   4990  N   GLY A 963      30.930  41.310  55.430  1.00  0.00           N
ATOM   4991  HN  GLY A 963      30.440  41.270  54.560  1.00  0.00           H
ATOM   4992  CA  GLY A 963      30.140  41.120  56.650  1.00  0.00           C
ATOM   4993  HA1 GLY A 963      29.170  40.960  56.210  1.00  0.00           H
ATOM   4994  HA2 GLY A 963      30.110  42.060  57.160  1.00  0.00           H
ATOM   4995  C   GLY A 963      30.590  39.970  57.470  1.00  0.00           C
ATOM   4996  O   GLY A 963      30.630  40.060  58.660  1.00  0.00           O
ATOM   4997  N   VAL A 964      31.000  38.840  56.850  1.00  0.00           N
ATOM   4998  HN  VAL A 964      31.000  38.830  55.850  1.00  0.00           H
ATOM   4999  CA  VAL A 964      31.450  37.660  57.430  1.00  0.00           C
ATOM   5000  HA  VAL A 964      30.740  37.420  58.200  1.00  0.00           H
ATOM   5001  CB  VAL A 964      31.530  36.520  56.440  1.00  0.00           C
ATOM   5002  HB  VAL A 964      32.330  36.820  55.720  1.00  0.00           H
ATOM   5003  CG1 VAL A 964      31.820  35.280  57.250  1.00  0.00           C
ATOM   5004 HG11 VAL A 964      32.860  35.260  57.660  1.00  0.00           H
ATOM   5005 HG12 VAL A 964      31.510  34.300  56.830  1.00  0.00           H
ATOM   5006 HG13 VAL A 964      31.300  35.260  58.230  1.00  0.00           H
ATOM   5007  CG2 VAL A 964      30.180  36.320  55.680  1.00  0.00           C
ATOM   5008 HG21 VAL A 964      29.360  36.000  56.360  1.00  0.00           H
ATOM   5009 HG22 VAL A 964      30.210  35.430  55.020  1.00  0.00           H
ATOM   5010 HG23 VAL A 964      29.890  37.220  55.090  1.00  0.00           H
ATOM   5011  C   VAL A 964      32.810  37.920  58.110  1.00  0.00           C
ATOM   5012  O   VAL A 964      33.020  37.630  59.220  1.00  0.00           O
ATOM   5013  N   CYS A 965      33.740  38.630  57.450  1.00  0.00           N
ATOM   5014  HN  CYS A 965      33.570  38.770  56.480  1.00  0.00           H
ATOM   5015  CA  CYS A 965      34.940  39.230  57.970  1.00  0.00           C
ATOM   5016  HA  CYS A 965      35.470  38.350  58.330  1.00  0.00           H
ATOM   5017  CB  CYS A 965      35.850  39.960  56.890  1.00  0.00           C
ATOM   5018  HB1 CYS A 965      36.690  40.440  57.440  1.00  0.00           H
ATOM   5019  HB2 CYS A 965      35.160  40.770  56.540  1.00  0.00           H
ATOM   5020  SG  CYS A 965      36.360  38.940  55.520  1.00  0.00           S
ATOM   5021  HG1 CYS A 965      35.100  38.720  55.170  1.00  0.00           H
ATOM   5022  C   CYS A 965      34.660  40.150  59.120  1.00  0.00           C
ATOM   5023  O   CYS A 965      35.400  40.160  60.150  1.00  0.00           O
ATOM   5024  N   SER A 966      33.520  40.850  59.160  1.00  0.00           N
ATOM   5025  HN  SER A 966      32.880  40.750  58.390  1.00  0.00           H
ATOM   5026  CA  SER A 966      33.190  41.710  60.270  1.00  0.00           C
ATOM   5027  HA  SER A 966      34.150  42.120  60.570  1.00  0.00           H
ATOM   5028  CB  SER A 966      32.150  42.740  59.820  1.00  0.00           C
ATOM   5029  HB1 SER A 966      31.930  43.420  60.670  1.00  0.00           H
ATOM   5030  HB2 SER A 966      31.180  42.300  59.530  1.00  0.00           H
ATOM   5031  OG  SER A 966      32.700  43.390  58.670  1.00  0.00           O
ATOM   5032  HG1 SER A 966      32.620  42.830  57.890  1.00  0.00           H
ATOM   5033  C   SER A 966      32.660  41.010  61.480  1.00  0.00           C
ATOM   5034  O   SER A 966      32.810  41.580  62.600  1.00  0.00           O
ATOM   5035  N   VAL A 967      32.090  39.830  61.470  1.00  0.00           N
ATOM   5036  HN  VAL A 967      31.950  39.310  60.630  1.00  0.00           H
ATOM   5037  CA  VAL A 967      31.590  39.090  62.610  1.00  0.00           C
ATOM   5038  HA  VAL A 967      31.070  39.700  63.340  1.00  0.00           H
ATOM   5039  CB  VAL A 967      30.780  37.830  62.190  1.00  0.00           C
ATOM   5040  HB  VAL A 967      31.230  37.260  61.360  1.00  0.00           H
ATOM   5041  CG1 VAL A 967      30.580  36.930  63.390  1.00  0.00           C
ATOM   5042 HG11 VAL A 967      29.810  36.140  63.190  1.00  0.00           H
ATOM   5043 HG12 VAL A 967      30.380  37.490  64.330  1.00  0.00           H
ATOM   5044 HG13 VAL A 967      31.460  36.280  63.580  1.00  0.00           H
ATOM   5045  CG2 VAL A 967      29.440  38.430  61.720  1.00  0.00           C
ATOM   5046 HG21 VAL A 967      29.580  39.180  60.920  1.00  0.00           H
ATOM   5047 HG22 VAL A 967      28.900  38.940  62.560  1.00  0.00           H
ATOM   5048 HG23 VAL A 967      28.750  37.630  61.410  1.00  0.00           H
ATOM   5049  C   VAL A 967      32.700  38.810  63.670  1.00  0.00           C
ATOM   5050  O   VAL A 967      32.610  39.000  64.900  1.00  0.00           O
ATOM   5051  N   MET A 968      33.880  38.450  63.140  1.00  0.00           N
ATOM   5052  HN  MET A 968      33.910  38.340  62.150  1.00  0.00           H
ATOM   5053  CA  MET A 968      35.050  38.120  63.880  1.00  0.00           C
ATOM   5054  HA  MET A 968      34.750  37.780  64.870  1.00  0.00           H
ATOM   5055  CB  MET A 968      35.790  36.980  63.150  1.00  0.00           C
ATOM   5056  HB1 MET A 968      36.870  37.040  63.420  1.00  0.00           H
ATOM   5057  HB2 MET A 968      35.820  37.180  62.060  1.00  0.00           H
ATOM   5058  CG  MET A 968      35.250  35.570  63.450  1.00  0.00           C
ATOM   5059  HG1 MET A 968      35.070  35.410  64.540  1.00  0.00           H
ATOM   5060  HG2 MET A 968      36.080  34.890  63.170  1.00  0.00           H
[truncated: 6,873,249 more chars]
