# Supplementary material for: CryoEM and computational modeling structural insights into the pH regulator NBCn1
Source: Nat Commun. 2025 Nov 11;16:9932. doi: 10.1038/s41467-025-64868-z (PMC12606367; doi:10.1038/s41467-025-64868-z)
Supplement: Supplementary file 7 — Supplementary Data 5 [file 41467_2025_64868_MOESM7_ESM.zip › 100ns_z_restr_MD_NBCn1_2NaCO3/hNBCn1_IF/z-restr_hNBCn1_IF_2NaCO3_first_step_43.pdb]

REMARK    GENERATED BY TRJCONV
TITLE     Title t= 4100.00000 step= 2050000
REMARK    THIS IS A SIMULATION BOX
CRYST1   93.447   93.447  102.468  90.00  90.00  90.00 P 1           1
MODEL        1
ATOM      1  N   LEU A 585      23.390  38.530  37.050  1.00  0.00           N
ATOM      2  HT1 LEU A 585      24.210  38.450  36.420  1.00  0.00           H
ATOM      3  HT2 LEU A 585      23.310  39.530  37.350  1.00  0.00           H
ATOM      4  HT3 LEU A 585      22.620  38.150  36.470  1.00  0.00           H
ATOM      5  CA  LEU A 585      23.650  37.730  38.250  1.00  0.00           C
ATOM      6  HA  LEU A 585      24.660  37.970  38.560  1.00  0.00           H
ATOM      7  CB  LEU A 585      22.740  38.130  39.460  1.00  0.00           C
ATOM      8  HB1 LEU A 585      21.720  37.770  39.210  1.00  0.00           H
ATOM      9  HB2 LEU A 585      22.730  39.250  39.430  1.00  0.00           H
ATOM     10  CG  LEU A 585      23.020  37.440  40.810  1.00  0.00           C
ATOM     11  HG  LEU A 585      22.890  36.340  40.700  1.00  0.00           H
ATOM     12  CD1 LEU A 585      24.440  37.610  41.360  1.00  0.00           C
ATOM     13 HD11 LEU A 585      24.820  38.640  41.160  1.00  0.00           H
ATOM     14 HD12 LEU A 585      25.100  36.950  40.750  1.00  0.00           H
ATOM     15 HD13 LEU A 585      24.570  37.350  42.440  1.00  0.00           H
ATOM     16  CD2 LEU A 585      22.040  37.970  41.840  1.00  0.00           C
ATOM     17 HD21 LEU A 585      21.940  39.040  42.080  1.00  0.00           H
ATOM     18 HD22 LEU A 585      22.350  37.470  42.790  1.00  0.00           H
ATOM     19 HD23 LEU A 585      20.990  37.610  41.750  1.00  0.00           H
ATOM     20  C   LEU A 585      23.630  36.290  38.010  1.00  0.00           C
ATOM     21  O   LEU A 585      24.700  35.740  37.910  1.00  0.00           O
ATOM     22  N   ILE A 586      22.430  35.640  38.070  1.00  0.00           N
ATOM     23  HN  ILE A 586      21.580  36.150  38.230  1.00  0.00           H
ATOM     24  CA  ILE A 586      22.180  34.220  37.690  1.00  0.00           C
ATOM     25  HA  ILE A 586      22.550  33.540  38.450  1.00  0.00           H
ATOM     26  CB  ILE A 586      20.690  33.900  37.450  1.00  0.00           C
ATOM     27  HB  ILE A 586      20.320  34.420  36.540  1.00  0.00           H
ATOM     28  CG2 ILE A 586      20.510  32.410  37.260  1.00  0.00           C
ATOM     29 HG21 ILE A 586      20.810  31.880  38.210  1.00  0.00           H
ATOM     30 HG22 ILE A 586      21.200  32.080  36.460  1.00  0.00           H
ATOM     31 HG23 ILE A 586      19.520  32.030  36.920  1.00  0.00           H
ATOM     32  CG1 ILE A 586      19.780  34.580  38.530  1.00  0.00           C
ATOM     33 HG11 ILE A 586      18.770  34.130  38.570  1.00  0.00           H
ATOM     34 HG12 ILE A 586      19.750  35.680  38.420  1.00  0.00           H
ATOM     35  CD  ILE A 586      20.240  34.220  39.990  1.00  0.00           C
ATOM     36  HD1 ILE A 586      21.120  34.870  40.200  1.00  0.00           H
ATOM     37  HD2 ILE A 586      20.450  33.140  40.150  1.00  0.00           H
ATOM     38  HD3 ILE A 586      19.560  34.580  40.790  1.00  0.00           H
ATOM     39  C   ILE A 586      23.010  33.840  36.500  1.00  0.00           C
ATOM     40  O   ILE A 586      23.870  33.020  36.570  1.00  0.00           O
ATOM     41  N   LEU A 587      22.850  34.500  35.390  1.00  0.00           N
ATOM     42  HN  LEU A 587      22.150  35.210  35.380  1.00  0.00           H
ATOM     43  CA  LEU A 587      23.500  34.250  34.120  1.00  0.00           C
ATOM     44  HA  LEU A 587      23.310  33.220  33.870  1.00  0.00           H
ATOM     45  CB  LEU A 587      22.770  35.060  33.090  1.00  0.00           C
ATOM     46  HB1 LEU A 587      22.940  36.150  33.290  1.00  0.00           H
ATOM     47  HB2 LEU A 587      21.700  34.790  33.170  1.00  0.00           H
ATOM     48  CG  LEU A 587      23.100  34.760  31.640  1.00  0.00           C
ATOM     49  HG  LEU A 587      24.070  35.270  31.390  1.00  0.00           H
ATOM     50  CD1 LEU A 587      23.400  33.310  31.250  1.00  0.00           C
ATOM     51 HD11 LEU A 587      22.640  32.720  31.810  1.00  0.00           H
ATOM     52 HD12 LEU A 587      24.470  33.100  31.430  1.00  0.00           H
ATOM     53 HD13 LEU A 587      23.200  33.090  30.180  1.00  0.00           H
ATOM     54  CD2 LEU A 587      22.020  35.400  30.770  1.00  0.00           C
ATOM     55 HD21 LEU A 587      22.310  35.300  29.700  1.00  0.00           H
ATOM     56 HD22 LEU A 587      21.950  36.470  31.040  1.00  0.00           H
ATOM     57 HD23 LEU A 587      21.020  34.930  30.900  1.00  0.00           H
ATOM     58  C   LEU A 587      25.020  34.370  34.090  1.00  0.00           C
ATOM     59  O   LEU A 587      25.680  33.420  33.510  1.00  0.00           O
ATOM     60  N   ASP A 588      25.690  35.390  34.720  1.00  0.00           N
ATOM     61  HN  ASP A 588      25.250  36.140  35.200  1.00  0.00           H
ATOM     62  CA  ASP A 588      27.130  35.600  34.830  1.00  0.00           C
ATOM     63  HA  ASP A 588      27.590  35.680  33.870  1.00  0.00           H
ATOM     64  CB  ASP A 588      27.350  36.950  35.580  1.00  0.00           C
ATOM     65  HB1 ASP A 588      28.440  37.120  35.750  1.00  0.00           H
ATOM     66  HB2 ASP A 588      26.820  36.790  36.540  1.00  0.00           H
ATOM     67  CG  ASP A 588      26.540  38.040  34.930  1.00  0.00           C
ATOM     68  OD1 ASP A 588      26.630  38.240  33.690  1.00  0.00           O
ATOM     69  OD2 ASP A 588      25.670  38.620  35.700  1.00  0.00           O
ATOM     70  C   ASP A 588      27.870  34.430  35.530  1.00  0.00           C
ATOM     71  O   ASP A 588      28.900  33.870  35.000  1.00  0.00           O
ATOM     72  N   ILE A 589      27.340  33.970  36.620  1.00  0.00           N
ATOM     73  HN  ILE A 589      26.600  34.450  37.070  1.00  0.00           H
ATOM     74  CA  ILE A 589      27.860  32.710  37.210  1.00  0.00           C
ATOM     75  HA  ILE A 589      28.930  32.720  37.360  1.00  0.00           H
ATOM     76  CB  ILE A 589      27.110  32.350  38.540  1.00  0.00           C
ATOM     77  HB  ILE A 589      26.070  32.310  38.160  1.00  0.00           H
ATOM     78  CG2 ILE A 589      27.320  30.910  39.060  1.00  0.00           C
ATOM     79 HG21 ILE A 589      26.680  30.640  39.920  1.00  0.00           H
ATOM     80 HG22 ILE A 589      28.370  30.650  39.340  1.00  0.00           H
ATOM     81 HG23 ILE A 589      27.010  30.200  38.270  1.00  0.00           H
ATOM     82  CG1 ILE A 589      27.330  33.240  39.760  1.00  0.00           C
ATOM     83 HG11 ILE A 589      26.650  32.850  40.540  1.00  0.00           H
ATOM     84 HG12 ILE A 589      26.970  34.230  39.400  1.00  0.00           H
ATOM     85  CD  ILE A 589      28.730  33.440  40.150  1.00  0.00           C
ATOM     86  HD1 ILE A 589      29.330  32.550  40.460  1.00  0.00           H
ATOM     87  HD2 ILE A 589      28.690  34.100  41.040  1.00  0.00           H
ATOM     88  HD3 ILE A 589      29.130  34.100  39.360  1.00  0.00           H
ATOM     89  C   ILE A 589      27.670  31.570  36.260  1.00  0.00           C
ATOM     90  O   ILE A 589      28.640  30.840  36.090  1.00  0.00           O
ATOM     91  N   LYS A 590      26.510  31.440  35.560  1.00  0.00           N
ATOM     92  HN  LYS A 590      25.780  32.100  35.720  1.00  0.00           H
ATOM     93  CA  LYS A 590      26.170  30.340  34.730  1.00  0.00           C
ATOM     94  HA  LYS A 590      26.380  29.450  35.310  1.00  0.00           H
ATOM     95  CB  LYS A 590      24.680  30.300  34.190  1.00  0.00           C
ATOM     96  HB1 LYS A 590      24.610  29.600  33.320  1.00  0.00           H
ATOM     97  HB2 LYS A 590      24.400  31.320  33.830  1.00  0.00           H
ATOM     98  CG  LYS A 590      23.660  29.950  35.310  1.00  0.00           C
ATOM     99  HG1 LYS A 590      23.460  30.720  36.100  1.00  0.00           H
ATOM    100  HG2 LYS A 590      24.200  29.140  35.850  1.00  0.00           H
ATOM    101  CD  LYS A 590      22.360  29.290  34.680  1.00  0.00           C
ATOM    102  HD1 LYS A 590      21.670  29.010  35.520  1.00  0.00           H
ATOM    103  HD2 LYS A 590      22.540  28.370  34.090  1.00  0.00           H
ATOM    104  CE  LYS A 590      21.480  30.170  33.710  1.00  0.00           C
ATOM    105  HE1 LYS A 590      21.950  30.430  32.730  1.00  0.00           H
ATOM    106  HE2 LYS A 590      21.190  31.070  34.260  1.00  0.00           H
ATOM    107  NZ  LYS A 590      20.200  29.510  33.430  1.00  0.00           N
ATOM    108  HZ1 LYS A 590      19.790  29.090  34.280  1.00  0.00           H
ATOM    109  HZ2 LYS A 590      20.400  28.690  32.840  1.00  0.00           H
ATOM    110  HZ3 LYS A 590      19.530  30.130  32.930  1.00  0.00           H
ATOM    111  C   LYS A 590      27.120  30.200  33.530  1.00  0.00           C
ATOM    112  O   LYS A 590      27.470  29.110  33.160  1.00  0.00           O
ATOM    113  N   ARG A 591      27.640  31.400  33.060  1.00  0.00           N
ATOM    114  HN  ARG A 591      27.180  32.240  33.320  1.00  0.00           H
ATOM    115  CA  ARG A 591      28.640  31.460  31.950  1.00  0.00           C
ATOM    116  HA  ARG A 591      28.100  31.090  31.080  1.00  0.00           H
ATOM    117  CB  ARG A 591      29.020  32.920  31.700  1.00  0.00           C
ATOM    118  HB1 ARG A 591      29.830  32.890  30.940  1.00  0.00           H
ATOM    119  HB2 ARG A 591      29.480  33.340  32.630  1.00  0.00           H
ATOM    120  CG  ARG A 591      27.920  33.830  31.120  1.00  0.00           C
ATOM    121  HG1 ARG A 591      28.240  34.880  31.150  1.00  0.00           H
ATOM    122  HG2 ARG A 591      27.090  33.990  31.850  1.00  0.00           H
ATOM    123  CD  ARG A 591      27.410  33.570  29.680  1.00  0.00           C
ATOM    124  HD1 ARG A 591      26.840  32.620  29.560  1.00  0.00           H
ATOM    125  HD2 ARG A 591      28.290  33.600  28.990  1.00  0.00           H
ATOM    126  NE  ARG A 591      26.410  34.610  29.400  1.00  0.00           N
ATOM    127  HE  ARG A 591      26.620  35.430  29.930  1.00  0.00           H
ATOM    128  CZ  ARG A 591      25.650  34.610  28.300  1.00  0.00           C
ATOM    129  NH1 ARG A 591      25.640  33.680  27.390  1.00  0.00           N
ATOM    130 HH11 ARG A 591      26.300  32.930  27.400  1.00  0.00           H
ATOM    131 HH12 ARG A 591      24.950  33.670  26.660  1.00  0.00           H
ATOM    132  NH2 ARG A 591      24.830  35.640  28.130  1.00  0.00           N
ATOM    133 HH21 ARG A 591      24.330  35.780  27.270  1.00  0.00           H
ATOM    134 HH22 ARG A 591      24.730  36.310  28.870  1.00  0.00           H
ATOM    135  C   ARG A 591      29.930  30.650  32.150  1.00  0.00           C
ATOM    136  O   ARG A 591      30.480  30.140  31.200  1.00  0.00           O
ATOM    137  N   LYS A 592      30.360  30.580  33.410  1.00  0.00           N
ATOM    138  HN  LYS A 592      29.930  31.140  34.120  1.00  0.00           H
ATOM    139  CA  LYS A 592      31.570  29.860  33.740  1.00  0.00           C
ATOM    140  HA  LYS A 592      32.110  29.640  32.830  1.00  0.00           H
ATOM    141  CB  LYS A 592      32.520  30.770  34.660  1.00  0.00           C
ATOM    142  HB1 LYS A 592      33.500  30.270  34.780  1.00  0.00           H
ATOM    143  HB2 LYS A 592      32.070  30.930  35.660  1.00  0.00           H
ATOM    144  CG  LYS A 592      32.720  32.210  34.060  1.00  0.00           C
ATOM    145  HG1 LYS A 592      33.410  32.820  34.690  1.00  0.00           H
ATOM    146  HG2 LYS A 592      31.720  32.660  34.220  1.00  0.00           H
ATOM    147  CD  LYS A 592      33.070  32.500  32.600  1.00  0.00           C
ATOM    148  HD1 LYS A 592      32.580  31.700  32.000  1.00  0.00           H
ATOM    149  HD2 LYS A 592      34.150  32.300  32.530  1.00  0.00           H
ATOM    150  CE  LYS A 592      32.830  33.920  32.100  1.00  0.00           C
ATOM    151  HE1 LYS A 592      33.470  34.640  32.660  1.00  0.00           H
ATOM    152  HE2 LYS A 592      31.760  34.150  32.300  1.00  0.00           H
ATOM    153  NZ  LYS A 592      33.120  34.040  30.690  1.00  0.00           N
ATOM    154  HZ1 LYS A 592      32.470  33.430  30.160  1.00  0.00           H
ATOM    155  HZ2 LYS A 592      34.090  33.760  30.450  1.00  0.00           H
ATOM    156  HZ3 LYS A 592      33.040  35.020  30.380  1.00  0.00           H
ATOM    157  C   LYS A 592      31.270  28.530  34.540  1.00  0.00           C
ATOM    158  O   LYS A 592      32.200  27.770  34.840  1.00  0.00           O
ATOM    159  N   ALA A 593      30.030  28.240  34.990  1.00  0.00           N
ATOM    160  HN  ALA A 593      29.220  28.770  34.780  1.00  0.00           H
ATOM    161  CA  ALA A 593      29.780  27.160  35.880  1.00  0.00           C
ATOM    162  HA  ALA A 593      30.460  27.190  36.720  1.00  0.00           H
ATOM    163  CB  ALA A 593      28.450  27.410  36.440  1.00  0.00           C
ATOM    164  HB1 ALA A 593      27.930  26.660  37.100  1.00  0.00           H
ATOM    165  HB2 ALA A 593      27.690  27.670  35.660  1.00  0.00           H
ATOM    166  HB3 ALA A 593      28.460  28.340  37.060  1.00  0.00           H
ATOM    167  C   ALA A 593      29.650  25.760  35.180  1.00  0.00           C
ATOM    168  O   ALA A 593      30.090  24.820  35.840  1.00  0.00           O
ATOM    169  N   PRO A 594      29.080  25.410  33.920  1.00  0.00           N
ATOM    170  CD  PRO A 594      28.470  26.330  32.970  1.00  0.00           C
ATOM    171  HD1 PRO A 594      29.190  27.110  32.640  1.00  0.00           H
ATOM    172  HD2 PRO A 594      27.580  26.720  33.500  1.00  0.00           H
ATOM    173  CA  PRO A 594      29.020  24.050  33.480  1.00  0.00           C
ATOM    174  HA  PRO A 594      28.810  23.320  34.240  1.00  0.00           H
ATOM    175  CB  PRO A 594      27.950  24.070  32.380  1.00  0.00           C
ATOM    176  HB1 PRO A 594      26.920  23.970  32.790  1.00  0.00           H
ATOM    177  HB2 PRO A 594      28.090  23.260  31.630  1.00  0.00           H
ATOM    178  CG  PRO A 594      27.970  25.490  31.820  1.00  0.00           C
ATOM    179  HG1 PRO A 594      28.690  25.370  30.980  1.00  0.00           H
ATOM    180  HG2 PRO A 594      27.020  25.950  31.490  1.00  0.00           H
ATOM    181  C   PRO A 594      30.390  23.770  32.870  1.00  0.00           C
ATOM    182  O   PRO A 594      30.740  22.710  32.360  1.00  0.00           O
ATOM    183  N   PHE A 595      31.290  24.810  32.840  1.00  0.00           N
ATOM    184  HN  PHE A 595      30.940  25.710  33.060  1.00  0.00           H
ATOM    185  CA  PHE A 595      32.670  24.650  32.500  1.00  0.00           C
ATOM    186  HA  PHE A 595      32.920  23.820  31.860  1.00  0.00           H
ATOM    187  CB  PHE A 595      33.170  25.850  31.700  1.00  0.00           C
ATOM    188  HB1 PHE A 595      34.230  25.720  31.410  1.00  0.00           H
ATOM    189  HB2 PHE A 595      33.190  26.800  32.270  1.00  0.00           H
ATOM    190  CG  PHE A 595      32.290  26.010  30.390  1.00  0.00           C
ATOM    191  CD1 PHE A 595      31.340  27.100  30.420  1.00  0.00           C
ATOM    192  HD1 PHE A 595      31.270  27.570  31.390  1.00  0.00           H
ATOM    193  CE1 PHE A 595      30.460  27.350  29.370  1.00  0.00           C
ATOM    194  HE1 PHE A 595      29.730  28.140  29.330  1.00  0.00           H
ATOM    195  CZ  PHE A 595      30.690  26.530  28.210  1.00  0.00           C
ATOM    196  HZ  PHE A 595      29.990  26.740  27.410  1.00  0.00           H
ATOM    197  CD2 PHE A 595      32.460  25.290  29.250  1.00  0.00           C
ATOM    198  HD2 PHE A 595      33.210  24.520  29.300  1.00  0.00           H
ATOM    199  CE2 PHE A 595      31.590  25.480  28.170  1.00  0.00           C
ATOM    200  HE2 PHE A 595      31.720  24.890  27.280  1.00  0.00           H
ATOM    201  C   PHE A 595      33.520  24.600  33.750  1.00  0.00           C
ATOM    202  O   PHE A 595      34.770  24.800  33.630  1.00  0.00           O
ATOM    203  N   PHE A 596      33.050  24.460  34.980  1.00  0.00           N
ATOM    204  HN  PHE A 596      32.060  24.360  35.050  1.00  0.00           H
ATOM    205  CA  PHE A 596      33.830  24.630  36.210  1.00  0.00           C
ATOM    206  HA  PHE A 596      34.200  25.630  36.120  1.00  0.00           H
ATOM    207  CB  PHE A 596      32.940  24.520  37.430  1.00  0.00           C
ATOM    208  HB1 PHE A 596      32.410  23.550  37.310  1.00  0.00           H
ATOM    209  HB2 PHE A 596      32.160  25.310  37.470  1.00  0.00           H
ATOM    210  CG  PHE A 596      33.690  24.400  38.710  1.00  0.00           C
ATOM    211  CD1 PHE A 596      33.760  25.510  39.590  1.00  0.00           C
ATOM    212  HD1 PHE A 596      33.300  26.430  39.250  1.00  0.00           H
ATOM    213  CE1 PHE A 596      34.460  25.350  40.800  1.00  0.00           C
ATOM    214  HE1 PHE A 596      34.400  26.180  41.500  1.00  0.00           H
ATOM    215  CZ  PHE A 596      34.950  24.100  41.280  1.00  0.00           C
ATOM    216  HZ  PHE A 596      35.430  24.050  42.240  1.00  0.00           H
ATOM    217  CD2 PHE A 596      34.220  23.190  39.180  1.00  0.00           C
ATOM    218  HD2 PHE A 596      34.140  22.280  38.610  1.00  0.00           H
ATOM    219  CE2 PHE A 596      34.870  23.000  40.420  1.00  0.00           C
ATOM    220  HE2 PHE A 596      35.310  22.060  40.700  1.00  0.00           H
ATOM    221  C   PHE A 596      35.100  23.670  36.330  1.00  0.00           C
ATOM    222  O   PHE A 596      36.270  24.080  36.690  1.00  0.00           O
ATOM    223  N   LEU A 597      34.950  22.330  35.900  1.00  0.00           N
ATOM    224  HN  LEU A 597      34.020  22.040  35.710  1.00  0.00           H
ATOM    225  CA  LEU A 597      36.040  21.350  35.930  1.00  0.00           C
ATOM    226  HA  LEU A 597      36.440  21.480  36.920  1.00  0.00           H
ATOM    227  CB  LEU A 597      35.560  19.880  35.840  1.00  0.00           C
ATOM    228  HB1 LEU A 597      36.370  19.130  35.860  1.00  0.00           H
ATOM    229  HB2 LEU A 597      35.070  19.730  34.860  1.00  0.00           H
ATOM    230  CG  LEU A 597      34.670  19.520  37.090  1.00  0.00           C
ATOM    231  HG  LEU A 597      34.040  20.380  37.380  1.00  0.00           H
ATOM    232  CD1 LEU A 597      33.680  18.300  36.920  1.00  0.00           C
ATOM    233 HD11 LEU A 597      33.220  18.090  37.910  1.00  0.00           H
ATOM    234 HD12 LEU A 597      34.160  17.380  36.530  1.00  0.00           H
ATOM    235 HD13 LEU A 597      32.870  18.500  36.190  1.00  0.00           H
ATOM    236  CD2 LEU A 597      35.580  19.190  38.270  1.00  0.00           C
ATOM    237 HD21 LEU A 597      34.950  19.040  39.170  1.00  0.00           H
ATOM    238 HD22 LEU A 597      36.260  20.040  38.500  1.00  0.00           H
ATOM    239 HD23 LEU A 597      36.070  18.250  37.960  1.00  0.00           H
ATOM    240  C   LEU A 597      37.200  21.590  34.960  1.00  0.00           C
ATOM    241  O   LEU A 597      38.210  20.960  35.140  1.00  0.00           O
ATOM    242  N   SER A 598      37.000  22.470  33.960  1.00  0.00           N
ATOM    243  HN  SER A 598      36.140  22.950  33.770  1.00  0.00           H
ATOM    244  CA  SER A 598      38.060  22.700  32.990  1.00  0.00           C
ATOM    245  HA  SER A 598      38.340  21.810  32.440  1.00  0.00           H
ATOM    246  CB  SER A 598      37.590  23.790  31.940  1.00  0.00           C
ATOM    247  HB1 SER A 598      36.720  23.420  31.370  1.00  0.00           H
ATOM    248  HB2 SER A 598      38.320  23.960  31.110  1.00  0.00           H
ATOM    249  OG  SER A 598      37.290  25.030  32.520  1.00  0.00           O
ATOM    250  HG1 SER A 598      36.380  24.950  32.780  1.00  0.00           H
ATOM    251  C   SER A 598      39.400  23.240  33.570  1.00  0.00           C
ATOM    252  O   SER A 598      40.430  22.830  33.170  1.00  0.00           O
ATOM    253  N   ASP A 599      39.290  24.110  34.590  1.00  0.00           N
ATOM    254  HN  ASP A 599      38.390  24.410  34.900  1.00  0.00           H
ATOM    255  CA  ASP A 599      40.370  24.730  35.390  1.00  0.00           C
ATOM    256  HA  ASP A 599      40.970  25.350  34.750  1.00  0.00           H
ATOM    257  CB  ASP A 599      39.700  25.620  36.470  1.00  0.00           C
ATOM    258  HB1 ASP A 599      40.370  25.850  37.340  1.00  0.00           H
ATOM    259  HB2 ASP A 599      38.790  25.130  36.870  1.00  0.00           H
ATOM    260  CG  ASP A 599      39.290  26.920  35.900  1.00  0.00           C
ATOM    261  OD1 ASP A 599      38.900  26.940  34.700  1.00  0.00           O
ATOM    262  OD2 ASP A 599      39.090  27.900  36.630  1.00  0.00           O
ATOM    263  C   ASP A 599      41.240  23.680  36.070  1.00  0.00           C
ATOM    264  O   ASP A 599      42.460  23.840  35.940  1.00  0.00           O
ATOM    265  N   PHE A 600      40.700  22.590  36.600  1.00  0.00           N
ATOM    266  HN  PHE A 600      39.720  22.430  36.700  1.00  0.00           H
ATOM    267  CA  PHE A 600      41.410  21.590  37.420  1.00  0.00           C
ATOM    268  HA  PHE A 600      42.220  22.100  37.910  1.00  0.00           H
ATOM    269  CB  PHE A 600      40.460  20.910  38.430  1.00  0.00           C
ATOM    270  HB1 PHE A 600      41.040  20.110  38.940  1.00  0.00           H
ATOM    271  HB2 PHE A 600      39.570  20.440  37.970  1.00  0.00           H
ATOM    272  CG  PHE A 600      39.980  21.960  39.470  1.00  0.00           C
ATOM    273  CD1 PHE A 600      40.660  22.020  40.690  1.00  0.00           C
ATOM    274  HD1 PHE A 600      41.330  21.200  40.910  1.00  0.00           H
ATOM    275  CE1 PHE A 600      40.360  23.150  41.490  1.00  0.00           C
ATOM    276  HE1 PHE A 600      40.800  23.320  42.460  1.00  0.00           H
ATOM    277  CZ  PHE A 600      39.360  24.070  41.130  1.00  0.00           C
ATOM    278  HZ  PHE A 600      39.140  24.890  41.790  1.00  0.00           H
ATOM    279  CD2 PHE A 600      38.980  22.820  39.090  1.00  0.00           C
ATOM    280  HD2 PHE A 600      38.510  22.680  38.130  1.00  0.00           H
ATOM    281  CE2 PHE A 600      38.590  23.840  40.000  1.00  0.00           C
ATOM    282  HE2 PHE A 600      37.760  24.490  39.770  1.00  0.00           H
ATOM    283  C   PHE A 600      42.000  20.510  36.500  1.00  0.00           C
ATOM    284  O   PHE A 600      42.810  19.660  36.880  1.00  0.00           O
ATOM    285  N   LYS A 601      41.760  20.620  35.160  1.00  0.00           N
ATOM    286  HN  LYS A 601      41.050  21.290  34.950  1.00  0.00           H
ATOM    287  CA  LYS A 601      42.510  19.850  34.210  1.00  0.00           C
ATOM    288  HA  LYS A 601      43.140  19.130  34.690  1.00  0.00           H
ATOM    289  CB  LYS A 601      41.630  19.010  33.200  1.00  0.00           C
ATOM    290  HB1 LYS A 601      41.120  18.310  33.890  1.00  0.00           H
ATOM    291  HB2 LYS A 601      42.310  18.590  32.420  1.00  0.00           H
ATOM    292  CG  LYS A 601      40.500  19.730  32.520  1.00  0.00           C
ATOM    293  HG1 LYS A 601      41.030  20.360  31.780  1.00  0.00           H
ATOM    294  HG2 LYS A 601      39.930  20.410  33.210  1.00  0.00           H
ATOM    295  CD  LYS A 601      39.540  18.790  31.850  1.00  0.00           C
ATOM    296  HD1 LYS A 601      38.790  18.380  32.570  1.00  0.00           H
ATOM    297  HD2 LYS A 601      40.080  17.880  31.520  1.00  0.00           H
ATOM    298  CE  LYS A 601      38.610  19.340  30.770  1.00  0.00           C
ATOM    299  HE1 LYS A 601      37.950  20.180  31.110  1.00  0.00           H
ATOM    300  HE2 LYS A 601      38.100  18.430  30.420  1.00  0.00           H
ATOM    301  NZ  LYS A 601      39.540  19.780  29.710  1.00  0.00           N
ATOM    302  HZ1 LYS A 601      40.110  20.620  29.910  1.00  0.00           H
ATOM    303  HZ2 LYS A 601      38.870  20.020  28.940  1.00  0.00           H
ATOM    304  HZ3 LYS A 601      40.180  19.010  29.440  1.00  0.00           H
ATOM    305  C   LYS A 601      43.480  20.780  33.530  1.00  0.00           C
ATOM    306  O   LYS A 601      44.490  20.300  32.960  1.00  0.00           O
ATOM    307  N   ASP A 602      43.230  22.150  33.490  1.00  0.00           N
ATOM    308  HN  ASP A 602      42.390  22.600  33.830  1.00  0.00           H
ATOM    309  CA  ASP A 602      44.150  23.130  32.990  1.00  0.00           C
ATOM    310  HA  ASP A 602      44.540  22.950  31.990  1.00  0.00           H
ATOM    311  CB  ASP A 602      43.300  24.470  32.890  1.00  0.00           C
ATOM    312  HB1 ASP A 602      44.030  25.290  32.830  1.00  0.00           H
ATOM    313  HB2 ASP A 602      42.710  24.560  33.830  1.00  0.00           H
ATOM    314  CG  ASP A 602      42.540  24.620  31.610  1.00  0.00           C
ATOM    315  OD1 ASP A 602      42.990  24.030  30.590  1.00  0.00           O
ATOM    316  OD2 ASP A 602      41.580  25.410  31.610  1.00  0.00           O
ATOM    317  C   ASP A 602      45.370  23.230  33.890  1.00  0.00           C
ATOM    318  O   ASP A 602      46.480  23.390  33.520  1.00  0.00           O
ATOM    319  N   ALA A 603      45.160  23.090  35.210  1.00  0.00           N
ATOM    320  HN  ALA A 603      44.260  22.970  35.620  1.00  0.00           H
ATOM    321  CA  ALA A 603      46.180  23.130  36.200  1.00  0.00           C
ATOM    322  HA  ALA A 603      46.800  24.010  36.060  1.00  0.00           H
ATOM    323  CB  ALA A 603      45.380  23.240  37.510  1.00  0.00           C
ATOM    324  HB1 ALA A 603      46.020  23.410  38.390  1.00  0.00           H
ATOM    325  HB2 ALA A 603      44.980  22.220  37.650  1.00  0.00           H
ATOM    326  HB3 ALA A 603      44.530  23.950  37.360  1.00  0.00           H
ATOM    327  C   ALA A 603      47.260  22.040  36.250  1.00  0.00           C
ATOM    328  O   ALA A 603      48.170  22.090  37.090  1.00  0.00           O
ATOM    329  N   LEU A 604      47.090  21.010  35.390  1.00  0.00           N
ATOM    330  HN  LEU A 604      46.260  20.930  34.830  1.00  0.00           H
ATOM    331  CA  LEU A 604      48.110  19.970  35.270  1.00  0.00           C
ATOM    332  HA  LEU A 604      48.570  19.620  36.180  1.00  0.00           H
ATOM    333  CB  LEU A 604      47.450  18.710  34.720  1.00  0.00           C
ATOM    334  HB1 LEU A 604      48.280  17.980  34.600  1.00  0.00           H
ATOM    335  HB2 LEU A 604      47.050  18.950  33.710  1.00  0.00           H
ATOM    336  CG  LEU A 604      46.260  18.000  35.550  1.00  0.00           C
ATOM    337  HG  LEU A 604      45.410  18.690  35.740  1.00  0.00           H
ATOM    338  CD1 LEU A 604      45.700  16.830  34.760  1.00  0.00           C
ATOM    339 HD11 LEU A 604      46.550  16.110  34.710  1.00  0.00           H
ATOM    340 HD12 LEU A 604      45.510  17.280  33.770  1.00  0.00           H
ATOM    341 HD13 LEU A 604      44.740  16.470  35.210  1.00  0.00           H
ATOM    342  CD2 LEU A 604      46.950  17.500  36.830  1.00  0.00           C
ATOM    343 HD21 LEU A 604      47.410  18.330  37.400  1.00  0.00           H
ATOM    344 HD22 LEU A 604      47.780  16.780  36.650  1.00  0.00           H
ATOM    345 HD23 LEU A 604      46.280  17.010  37.590  1.00  0.00           H
ATOM    346  C   LEU A 604      49.250  20.520  34.450  1.00  0.00           C
ATOM    347  O   LEU A 604      49.270  20.470  33.260  1.00  0.00           O
ATOM    348  N   SER A 605      50.060  21.300  35.180  1.00  0.00           N
ATOM    349  HN  SER A 605      49.860  21.550  36.120  1.00  0.00           H
ATOM    350  CA  SER A 605      51.170  22.050  34.520  1.00  0.00           C
ATOM    351  HA  SER A 605      51.570  21.370  33.780  1.00  0.00           H
ATOM    352  CB  SER A 605      50.720  23.330  33.810  1.00  0.00           C
ATOM    353  HB1 SER A 605      49.830  23.710  34.360  1.00  0.00           H
ATOM    354  HB2 SER A 605      50.320  23.020  32.830  1.00  0.00           H
ATOM    355  OG  SER A 605      51.700  24.430  33.660  1.00  0.00           O
ATOM    356  HG1 SER A 605      52.220  24.270  32.850  1.00  0.00           H
ATOM    357  C   SER A 605      52.310  22.390  35.520  1.00  0.00           C
ATOM    358  O   SER A 605      51.990  22.960  36.540  1.00  0.00           O
ATOM    359  N   LEU A 606      53.640  22.230  35.170  1.00  0.00           N
ATOM    360  HN  LEU A 606      53.770  21.980  34.220  1.00  0.00           H
ATOM    361  CA  LEU A 606      54.760  22.680  35.950  1.00  0.00           C
ATOM    362  HA  LEU A 606      54.730  22.320  36.960  1.00  0.00           H
ATOM    363  CB  LEU A 606      56.060  22.260  35.150  1.00  0.00           C
ATOM    364  HB1 LEU A 606      55.850  22.480  34.080  1.00  0.00           H
ATOM    365  HB2 LEU A 606      56.130  21.150  35.140  1.00  0.00           H
ATOM    366  CG  LEU A 606      57.440  22.730  35.640  1.00  0.00           C
ATOM    367  HG  LEU A 606      57.260  23.610  36.310  1.00  0.00           H
ATOM    368  CD1 LEU A 606      58.100  21.660  36.390  1.00  0.00           C
ATOM    369 HD11 LEU A 606      57.460  21.320  37.230  1.00  0.00           H
ATOM    370 HD12 LEU A 606      59.150  21.980  36.610  1.00  0.00           H
ATOM    371 HD13 LEU A 606      58.220  20.820  35.670  1.00  0.00           H
ATOM    372  CD2 LEU A 606      58.370  23.250  34.560  1.00  0.00           C
ATOM    373 HD21 LEU A 606      57.930  24.070  33.950  1.00  0.00           H
ATOM    374 HD22 LEU A 606      58.580  22.370  33.900  1.00  0.00           H
ATOM    375 HD23 LEU A 606      59.330  23.630  34.990  1.00  0.00           H
ATOM    376  C   LEU A 606      54.630  24.200  36.130  1.00  0.00           C
ATOM    377  O   LEU A 606      54.800  24.710  37.240  1.00  0.00           O
ATOM    378  N   GLN A 607      54.210  24.930  35.170  1.00  0.00           N
ATOM    379  HN  GLN A 607      54.090  24.570  34.240  1.00  0.00           H
ATOM    380  CA  GLN A 607      54.080  26.380  35.280  1.00  0.00           C
ATOM    381  HA  GLN A 607      55.050  26.630  35.700  1.00  0.00           H
ATOM    382  CB  GLN A 607      53.950  27.110  33.920  1.00  0.00           C
ATOM    383  HB1 GLN A 607      53.160  26.680  33.260  1.00  0.00           H
ATOM    384  HB2 GLN A 607      54.920  26.790  33.460  1.00  0.00           H
ATOM    385  CG  GLN A 607      53.790  28.620  33.880  1.00  0.00           C
ATOM    386  HG1 GLN A 607      54.500  28.940  34.670  1.00  0.00           H
ATOM    387  HG2 GLN A 607      52.740  28.840  34.160  1.00  0.00           H
ATOM    388  CD  GLN A 607      54.050  29.230  32.570  1.00  0.00           C
ATOM    389  OE1 GLN A 607      53.670  28.740  31.500  1.00  0.00           O
ATOM    390  NE2 GLN A 607      54.760  30.380  32.600  1.00  0.00           N
ATOM    391 HE21 GLN A 607      55.020  30.770  31.720  1.00  0.00           H
ATOM    392 HE22 GLN A 607      54.820  30.730  33.530  1.00  0.00           H
ATOM    393  C   GLN A 607      53.060  26.850  36.260  1.00  0.00           C
ATOM    394  O   GLN A 607      53.270  27.820  36.980  1.00  0.00           O
ATOM    395  N   CYS A 608      51.880  26.250  36.380  1.00  0.00           N
ATOM    396  HN  CYS A 608      51.820  25.460  35.790  1.00  0.00           H
ATOM    397  CA  CYS A 608      50.830  26.470  37.350  1.00  0.00           C
ATOM    398  HA  CYS A 608      50.640  27.540  37.420  1.00  0.00           H
ATOM    399  CB  CYS A 608      49.560  25.600  37.020  1.00  0.00           C
ATOM    400  HB1 CYS A 608      48.860  25.640  37.870  1.00  0.00           H
ATOM    401  HB2 CYS A 608      49.790  24.520  36.940  1.00  0.00           H
ATOM    402  SG  CYS A 608      48.800  26.100  35.370  1.00  0.00           S
ATOM    403  HG1 CYS A 608      49.850  25.730  34.660  1.00  0.00           H
ATOM    404  C   CYS A 608      51.310  26.100  38.690  1.00  0.00           C
ATOM    405  O   CYS A 608      51.140  26.870  39.650  1.00  0.00           O
ATOM    406  N   LEU A 609      52.030  24.940  38.820  1.00  0.00           N
ATOM    407  HN  LEU A 609      52.290  24.320  38.090  1.00  0.00           H
ATOM    408  CA  LEU A 609      52.540  24.610  40.170  1.00  0.00           C
ATOM    409  HA  LEU A 609      51.670  24.680  40.790  1.00  0.00           H
ATOM    410  CB  LEU A 609      53.020  23.090  40.170  1.00  0.00           C
ATOM    411  HB1 LEU A 609      53.770  23.000  39.350  1.00  0.00           H
ATOM    412  HB2 LEU A 609      52.160  22.440  39.920  1.00  0.00           H
ATOM    413  CG  LEU A 609      53.790  22.530  41.400  1.00  0.00           C
ATOM    414  HG  LEU A 609      54.790  22.980  41.620  1.00  0.00           H
ATOM    415  CD1 LEU A 609      53.010  22.660  42.700  1.00  0.00           C
ATOM    416 HD11 LEU A 609      51.990  22.230  42.610  1.00  0.00           H
ATOM    417 HD12 LEU A 609      52.960  23.710  43.060  1.00  0.00           H
ATOM    418 HD13 LEU A 609      53.510  22.150  43.550  1.00  0.00           H
ATOM    419  CD2 LEU A 609      54.330  21.010  41.310  1.00  0.00           C
ATOM    420 HD21 LEU A 609      54.760  20.650  42.280  1.00  0.00           H
ATOM    421 HD22 LEU A 609      55.150  21.130  40.580  1.00  0.00           H
ATOM    422 HD23 LEU A 609      53.540  20.280  41.060  1.00  0.00           H
ATOM    423  C   LEU A 609      53.570  25.550  40.700  1.00  0.00           C
ATOM    424  O   LEU A 609      53.570  26.030  41.860  1.00  0.00           O
ATOM    425  N   ALA A 610      54.610  25.920  39.860  1.00  0.00           N
ATOM    426  HN  ALA A 610      54.690  25.590  38.920  1.00  0.00           H
ATOM    427  CA  ALA A 610      55.650  26.910  40.240  1.00  0.00           C
ATOM    428  HA  ALA A 610      56.080  26.540  41.160  1.00  0.00           H
ATOM    429  CB  ALA A 610      56.780  27.010  39.150  1.00  0.00           C
ATOM    430  HB1 ALA A 610      56.260  27.290  38.210  1.00  0.00           H
ATOM    431  HB2 ALA A 610      57.320  26.040  39.040  1.00  0.00           H
ATOM    432  HB3 ALA A 610      57.630  27.670  39.390  1.00  0.00           H
ATOM    433  C   ALA A 610      55.020  28.290  40.530  1.00  0.00           C
ATOM    434  O   ALA A 610      55.560  29.000  41.440  1.00  0.00           O
ATOM    435  N   SER A 611      54.010  28.780  39.810  1.00  0.00           N
ATOM    436  HN  SER A 611      53.710  28.210  39.040  1.00  0.00           H
ATOM    437  CA  SER A 611      53.310  30.010  40.070  1.00  0.00           C
ATOM    438  HA  SER A 611      54.030  30.800  39.900  1.00  0.00           H
ATOM    439  CB  SER A 611      52.180  30.270  39.080  1.00  0.00           C
ATOM    440  HB1 SER A 611      51.690  31.250  39.280  1.00  0.00           H
ATOM    441  HB2 SER A 611      51.410  29.460  39.160  1.00  0.00           H
ATOM    442  OG  SER A 611      52.610  30.330  37.690  1.00  0.00           O
ATOM    443  HG1 SER A 611      52.970  29.460  37.440  1.00  0.00           H
ATOM    444  C   SER A 611      52.770  30.060  41.450  1.00  0.00           C
ATOM    445  O   SER A 611      52.940  31.030  42.150  1.00  0.00           O
ATOM    446  N   ILE A 612      52.110  28.980  42.020  1.00  0.00           N
ATOM    447  HN  ILE A 612      51.850  28.210  41.450  1.00  0.00           H
ATOM    448  CA  ILE A 612      51.580  28.860  43.440  1.00  0.00           C
ATOM    449  HA  ILE A 612      50.820  29.620  43.580  1.00  0.00           H
ATOM    450  CB  ILE A 612      50.900  27.510  43.630  1.00  0.00           C
ATOM    451  HB  ILE A 612      51.640  26.740  43.340  1.00  0.00           H
ATOM    452  CG2 ILE A 612      50.350  27.300  45.080  1.00  0.00           C
ATOM    453 HG21 ILE A 612      51.120  27.330  45.880  1.00  0.00           H
ATOM    454 HG22 ILE A 612      49.870  26.320  45.270  1.00  0.00           H
ATOM    455 HG23 ILE A 612      49.600  28.090  45.290  1.00  0.00           H
ATOM    456  CG1 ILE A 612      49.710  27.240  42.640  1.00  0.00           C
ATOM    457 HG11 ILE A 612      50.060  27.510  41.630  1.00  0.00           H
ATOM    458 HG12 ILE A 612      48.830  27.840  42.930  1.00  0.00           H
ATOM    459  CD  ILE A 612      49.140  25.790  42.620  1.00  0.00           C
ATOM    460  HD1 ILE A 612      49.910  25.000  42.570  1.00  0.00           H
ATOM    461  HD2 ILE A 612      48.370  25.540  41.860  1.00  0.00           H
ATOM    462  HD3 ILE A 612      48.530  25.710  43.540  1.00  0.00           H
ATOM    463  C   ILE A 612      52.560  29.090  44.480  1.00  0.00           C
ATOM    464  O   ILE A 612      52.480  29.890  45.430  1.00  0.00           O
ATOM    465  N   LEU A 613      53.710  28.420  44.310  1.00  0.00           N
ATOM    466  HN  LEU A 613      53.770  27.780  43.550  1.00  0.00           H
ATOM    467  CA  LEU A 613      54.920  28.450  45.140  1.00  0.00           C
ATOM    468  HA  LEU A 613      54.730  28.170  46.160  1.00  0.00           H
ATOM    469  CB  LEU A 613      56.050  27.460  44.670  1.00  0.00           C
ATOM    470  HB1 LEU A 613      56.950  27.460  45.310  1.00  0.00           H
ATOM    471  HB2 LEU A 613      56.360  27.640  43.620  1.00  0.00           H
ATOM    472  CG  LEU A 613      55.620  26.000  44.730  1.00  0.00           C
ATOM    473  HG  LEU A 613      54.670  25.810  44.200  1.00  0.00           H
ATOM    474  CD1 LEU A 613      56.740  25.170  44.070  1.00  0.00           C
ATOM    475 HD11 LEU A 613      56.870  25.550  43.030  1.00  0.00           H
ATOM    476 HD12 LEU A 613      56.470  24.090  43.960  1.00  0.00           H
ATOM    477 HD13 LEU A 613      57.690  25.300  44.620  1.00  0.00           H
ATOM    478  CD2 LEU A 613      55.530  25.460  46.190  1.00  0.00           C
ATOM    479 HD21 LEU A 613      56.290  25.990  46.800  1.00  0.00           H
ATOM    480 HD22 LEU A 613      55.870  24.400  46.260  1.00  0.00           H
ATOM    481 HD23 LEU A 613      54.470  25.470  46.540  1.00  0.00           H
ATOM    482  C   LEU A 613      55.510  29.850  45.180  1.00  0.00           C
ATOM    483  O   LEU A 613      55.850  30.370  46.210  1.00  0.00           O
ATOM    484  N   PHE A 614      55.650  30.520  43.970  1.00  0.00           N
ATOM    485  HN  PHE A 614      55.520  30.050  43.100  1.00  0.00           H
ATOM    486  CA  PHE A 614      56.220  31.810  43.880  1.00  0.00           C
ATOM    487  HA  PHE A 614      57.050  31.860  44.570  1.00  0.00           H
ATOM    488  CB  PHE A 614      56.700  32.120  42.410  1.00  0.00           C
ATOM    489  HB1 PHE A 614      56.180  31.340  41.790  1.00  0.00           H
ATOM    490  HB2 PHE A 614      57.800  31.960  42.470  1.00  0.00           H
ATOM    491  CG  PHE A 614      56.450  33.500  41.900  1.00  0.00           C
ATOM    492  CD1 PHE A 614      57.020  34.530  42.630  1.00  0.00           C
ATOM    493  HD1 PHE A 614      57.600  34.250  43.500  1.00  0.00           H
ATOM    494  CE1 PHE A 614      56.820  35.860  42.400  1.00  0.00           C
ATOM    495  HE1 PHE A 614      57.240  36.570  43.100  1.00  0.00           H
ATOM    496  CZ  PHE A 614      56.060  36.250  41.290  1.00  0.00           C
ATOM    497  HZ  PHE A 614      55.760  37.270  41.140  1.00  0.00           H
ATOM    498  CD2 PHE A 614      55.690  33.870  40.830  1.00  0.00           C
ATOM    499  HD2 PHE A 614      55.360  33.100  40.160  1.00  0.00           H
ATOM    500  CE2 PHE A 614      55.510  35.250  40.450  1.00  0.00           C
ATOM    501  HE2 PHE A 614      55.040  35.610  39.550  1.00  0.00           H
ATOM    502  C   PHE A 614      55.310  32.860  44.450  1.00  0.00           C
ATOM    503  O   PHE A 614      55.650  33.710  45.290  1.00  0.00           O
ATOM    504  N   LEU A 615      54.020  32.790  44.100  1.00  0.00           N
ATOM    505  HN  LEU A 615      53.630  32.000  43.650  1.00  0.00           H
ATOM    506  CA  LEU A 615      53.080  33.860  44.440  1.00  0.00           C
ATOM    507  HA  LEU A 615      53.600  34.810  44.300  1.00  0.00           H
ATOM    508  CB  LEU A 615      51.840  33.940  43.480  1.00  0.00           C
ATOM    509  HB1 LEU A 615      51.130  34.750  43.760  1.00  0.00           H
ATOM    510  HB2 LEU A 615      51.360  32.940  43.550  1.00  0.00           H
ATOM    511  CG  LEU A 615      52.250  34.210  42.010  1.00  0.00           C
ATOM    512  HG  LEU A 615      53.140  33.580  41.830  1.00  0.00           H
ATOM    513  CD1 LEU A 615      51.200  33.620  41.050  1.00  0.00           C
ATOM    514 HD11 LEU A 615      50.250  34.190  41.160  1.00  0.00           H
ATOM    515 HD12 LEU A 615      50.980  32.590  41.400  1.00  0.00           H
ATOM    516 HD13 LEU A 615      51.740  33.710  40.080  1.00  0.00           H
ATOM    517  CD2 LEU A 615      52.560  35.650  41.630  1.00  0.00           C
ATOM    518 HD21 LEU A 615      51.670  36.320  41.660  1.00  0.00           H
ATOM    519 HD22 LEU A 615      52.940  35.600  40.600  1.00  0.00           H
ATOM    520 HD23 LEU A 615      53.360  36.150  42.220  1.00  0.00           H
ATOM    521  C   LEU A 615      52.620  33.820  45.860  1.00  0.00           C
ATOM    522  O   LEU A 615      52.190  34.860  46.350  1.00  0.00           O
ATOM    523  N   TYR A 616      52.650  32.740  46.610  1.00  0.00           N
ATOM    524  HN  TYR A 616      52.850  31.840  46.220  1.00  0.00           H
ATOM    525  CA  TYR A 616      52.430  32.700  48.060  1.00  0.00           C
ATOM    526  HA  TYR A 616      51.400  33.000  48.180  1.00  0.00           H
ATOM    527  CB  TYR A 616      52.720  31.260  48.450  1.00  0.00           C
ATOM    528  HB1 TYR A 616      53.580  30.870  47.870  1.00  0.00           H
ATOM    529  HB2 TYR A 616      51.840  30.610  48.210  1.00  0.00           H
ATOM    530  CG  TYR A 616      53.040  31.060  49.950  1.00  0.00           C
ATOM    531  CD1 TYR A 616      54.330  30.630  50.260  1.00  0.00           C
ATOM    532  HD1 TYR A 616      55.040  30.240  49.560  1.00  0.00           H
ATOM    533  CE1 TYR A 616      54.610  30.360  51.640  1.00  0.00           C
ATOM    534  HE1 TYR A 616      55.600  30.080  51.960  1.00  0.00           H
ATOM    535  CZ  TYR A 616      53.740  30.750  52.690  1.00  0.00           C
ATOM    536  OH  TYR A 616      54.140  30.730  54.060  1.00  0.00           O
ATOM    537  HH  TYR A 616      53.360  30.970  54.560  1.00  0.00           H
ATOM    538  CD2 TYR A 616      52.130  31.450  50.970  1.00  0.00           C
ATOM    539  HD2 TYR A 616      51.170  31.830  50.670  1.00  0.00           H
ATOM    540  CE2 TYR A 616      52.460  31.200  52.310  1.00  0.00           C
ATOM    541  HE2 TYR A 616      51.770  31.570  53.060  1.00  0.00           H
ATOM    542  C   TYR A 616      53.280  33.720  48.770  1.00  0.00           C
ATOM    543  O   TYR A 616      52.810  34.530  49.600  1.00  0.00           O
ATOM    544  N   CYS A 617      54.670  33.670  48.490  1.00  0.00           N
ATOM    545  HN  CYS A 617      54.960  32.880  47.980  1.00  0.00           H
ATOM    546  CA  CYS A 617      55.570  34.740  48.930  1.00  0.00           C
ATOM    547  HA  CYS A 617      55.570  34.830  50.000  1.00  0.00           H
ATOM    548  CB  CYS A 617      56.970  34.420  48.330  1.00  0.00           C
ATOM    549  HB1 CYS A 617      57.680  35.230  48.630  1.00  0.00           H
ATOM    550  HB2 CYS A 617      56.900  34.410  47.220  1.00  0.00           H
ATOM    551  SG  CYS A 617      57.460  32.730  48.740  1.00  0.00           S
ATOM    552  HG1 CYS A 617      56.760  32.020  47.870  1.00  0.00           H
ATOM    553  C   CYS A 617      55.240  36.120  48.450  1.00  0.00           C
ATOM    554  O   CYS A 617      55.280  37.100  49.220  1.00  0.00           O
ATOM    555  N   ALA A 618      54.810  36.260  47.210  1.00  0.00           N
ATOM    556  HN  ALA A 618      54.830  35.480  46.580  1.00  0.00           H
ATOM    557  CA  ALA A 618      54.530  37.580  46.640  1.00  0.00           C
ATOM    558  HA  ALA A 618      55.420  38.120  46.890  1.00  0.00           H
ATOM    559  CB  ALA A 618      54.520  37.590  45.090  1.00  0.00           C
ATOM    560  HB1 ALA A 618      53.650  36.960  44.800  1.00  0.00           H
ATOM    561  HB2 ALA A 618      55.530  37.270  44.730  1.00  0.00           H
ATOM    562  HB3 ALA A 618      54.270  38.610  44.720  1.00  0.00           H
ATOM    563  C   ALA A 618      53.220  38.210  47.140  1.00  0.00           C
ATOM    564  O   ALA A 618      53.150  39.390  47.030  1.00  0.00           O
ATOM    565  N   CYS A 619      52.290  37.450  47.710  1.00  0.00           N
ATOM    566  HN  CYS A 619      52.430  36.480  47.760  1.00  0.00           H
ATOM    567  CA  CYS A 619      51.040  38.000  48.210  1.00  0.00           C
ATOM    568  HA  CYS A 619      50.920  39.050  47.990  1.00  0.00           H
ATOM    569  CB  CYS A 619      49.960  37.160  47.630  1.00  0.00           C
ATOM    570  HB1 CYS A 619      48.970  37.490  48.020  1.00  0.00           H
ATOM    571  HB2 CYS A 619      50.080  36.130  48.050  1.00  0.00           H
ATOM    572  SG  CYS A 619      49.980  37.020  45.720  1.00  0.00           S
ATOM    573  HG1 CYS A 619      50.880  36.040  45.630  1.00  0.00           H
ATOM    574  C   CYS A 619      51.060  38.120  49.720  1.00  0.00           C
ATOM    575  O   CYS A 619      50.500  39.070  50.240  1.00  0.00           O
ATOM    576  N   MET A 620      51.800  37.290  50.430  1.00  0.00           N
ATOM    577  HN  MET A 620      52.280  36.520  50.020  1.00  0.00           H
ATOM    578  CA  MET A 620      51.870  37.400  51.830  1.00  0.00           C
ATOM    579  HA  MET A 620      50.890  37.520  52.270  1.00  0.00           H
ATOM    580  CB  MET A 620      52.590  36.100  52.310  1.00  0.00           C
ATOM    581  HB1 MET A 620      53.560  35.910  51.800  1.00  0.00           H
ATOM    582  HB2 MET A 620      52.010  35.230  51.930  1.00  0.00           H
ATOM    583  CG  MET A 620      52.700  35.940  53.820  1.00  0.00           C
ATOM    584  HG1 MET A 620      51.740  36.220  54.310  1.00  0.00           H
ATOM    585  HG2 MET A 620      53.460  36.690  54.130  1.00  0.00           H
ATOM    586  SD  MET A 620      53.220  34.250  54.400  1.00  0.00           S
ATOM    587  CE  MET A 620      54.760  33.930  53.430  1.00  0.00           C
ATOM    588  HE1 MET A 620      54.620  34.060  52.330  1.00  0.00           H
ATOM    589  HE2 MET A 620      55.200  32.950  53.670  1.00  0.00           H
ATOM    590  HE3 MET A 620      55.550  34.630  53.740  1.00  0.00           H
ATOM    591  C   MET A 620      52.680  38.590  52.350  1.00  0.00           C
ATOM    592  O   MET A 620      52.400  39.090  53.440  1.00  0.00           O
ATOM    593  N   SER A 621      53.560  39.060  51.510  1.00  0.00           N
ATOM    594  HN  SER A 621      53.670  38.720  50.580  1.00  0.00           H
ATOM    595  CA  SER A 621      54.520  40.170  51.750  1.00  0.00           C
ATOM    596  HA  SER A 621      55.060  40.010  52.670  1.00  0.00           H
ATOM    597  CB  SER A 621      55.800  40.210  50.800  1.00  0.00           C
ATOM    598  HB1 SER A 621      56.550  39.570  51.310  1.00  0.00           H
ATOM    599  HB2 SER A 621      56.260  41.220  50.780  1.00  0.00           H
ATOM    600  OG  SER A 621      55.570  39.620  49.450  1.00  0.00           O
ATOM    601  HG1 SER A 621      55.440  38.680  49.550  1.00  0.00           H
ATOM    602  C   SER A 621      53.920  41.570  51.860  1.00  0.00           C
ATOM    603  O   SER A 621      54.350  42.290  52.800  1.00  0.00           O
ATOM    604  N   PRO A 622      52.930  42.030  51.090  1.00  0.00           N
ATOM    605  CD  PRO A 622      52.760  41.680  49.690  1.00  0.00           C
ATOM    606  HD1 PRO A 622      52.200  40.720  49.770  1.00  0.00           H
ATOM    607  HD2 PRO A 622      53.670  41.310  49.170  1.00  0.00           H
ATOM    608  CA  PRO A 622      52.210  43.270  51.400  1.00  0.00           C
ATOM    609  HA  PRO A 622      52.940  44.060  51.440  1.00  0.00           H
ATOM    610  CB  PRO A 622      51.200  43.520  50.220  1.00  0.00           C
ATOM    611  HB1 PRO A 622      50.950  44.590  50.090  1.00  0.00           H
ATOM    612  HB2 PRO A 622      50.300  42.860  50.290  1.00  0.00           H
ATOM    613  CG  PRO A 622      52.100  42.950  49.050  1.00  0.00           C
ATOM    614  HG1 PRO A 622      51.600  42.670  48.100  1.00  0.00           H
ATOM    615  HG2 PRO A 622      52.850  43.760  48.880  1.00  0.00           H
ATOM    616  C   PRO A 622      51.460  43.110  52.680  1.00  0.00           C
ATOM    617  O   PRO A 622      51.460  43.970  53.540  1.00  0.00           O
ATOM    618  N   VAL A 623      50.870  41.880  52.920  1.00  0.00           N
ATOM    619  HN  VAL A 623      51.060  41.090  52.340  1.00  0.00           H
ATOM    620  CA  VAL A 623      49.850  41.670  53.970  1.00  0.00           C
ATOM    621  HA  VAL A 623      49.250  42.570  53.900  1.00  0.00           H
ATOM    622  CB  VAL A 623      49.000  40.490  53.700  1.00  0.00           C
ATOM    623  HB  VAL A 623      49.710  39.630  53.660  1.00  0.00           H
ATOM    624  CG1 VAL A 623      47.990  40.080  54.810  1.00  0.00           C
ATOM    625 HG11 VAL A 623      47.290  39.360  54.340  1.00  0.00           H
ATOM    626 HG12 VAL A 623      47.380  40.930  55.190  1.00  0.00           H
ATOM    627 HG13 VAL A 623      48.450  39.530  55.660  1.00  0.00           H
ATOM    628  CG2 VAL A 623      48.260  40.730  52.440  1.00  0.00           C
ATOM    629 HG21 VAL A 623      47.850  39.780  52.050  1.00  0.00           H
ATOM    630 HG22 VAL A 623      48.960  40.990  51.610  1.00  0.00           H
ATOM    631 HG23 VAL A 623      47.520  41.570  52.410  1.00  0.00           H
ATOM    632  C   VAL A 623      50.420  41.610  55.360  1.00  0.00           C
ATOM    633  O   VAL A 623      49.860  42.250  56.230  1.00  0.00           O
ATOM    634  N   ILE A 624      51.590  40.950  55.580  1.00  0.00           N
ATOM    635  HN  ILE A 624      51.800  40.230  54.930  1.00  0.00           H
ATOM    636  CA  ILE A 624      52.360  41.130  56.800  1.00  0.00           C
ATOM    637  HA  ILE A 624      51.690  40.940  57.620  1.00  0.00           H
ATOM    638  CB  ILE A 624      53.450  40.080  56.940  1.00  0.00           C
ATOM    639  HB  ILE A 624      52.950  39.080  56.960  1.00  0.00           H
ATOM    640  CG2 ILE A 624      54.560  40.150  55.830  1.00  0.00           C
ATOM    641 HG21 ILE A 624      54.910  41.200  55.810  1.00  0.00           H
ATOM    642 HG22 ILE A 624      54.180  39.780  54.850  1.00  0.00           H
ATOM    643 HG23 ILE A 624      55.370  39.440  56.110  1.00  0.00           H
ATOM    644  CG1 ILE A 624      54.120  40.120  58.290  1.00  0.00           C
ATOM    645 HG11 ILE A 624      54.810  40.980  58.260  1.00  0.00           H
ATOM    646 HG12 ILE A 624      54.760  39.210  58.310  1.00  0.00           H
ATOM    647  CD  ILE A 624      53.180  40.020  59.480  1.00  0.00           C
ATOM    648  HD1 ILE A 624      52.770  41.020  59.720  1.00  0.00           H
ATOM    649  HD2 ILE A 624      53.630  39.850  60.470  1.00  0.00           H
ATOM    650  HD3 ILE A 624      52.360  39.280  59.300  1.00  0.00           H
ATOM    651  C   ILE A 624      52.800  42.530  57.110  1.00  0.00           C
ATOM    652  O   ILE A 624      52.620  43.000  58.250  1.00  0.00           O
ATOM    653  N   THR A 625      53.310  43.260  56.050  1.00  0.00           N
ATOM    654  HN  THR A 625      53.330  42.830  55.150  1.00  0.00           H
ATOM    655  CA  THR A 625      53.780  44.710  56.170  1.00  0.00           C
ATOM    656  HA  THR A 625      54.390  44.810  57.050  1.00  0.00           H
ATOM    657  CB  THR A 625      54.550  45.220  54.900  1.00  0.00           C
ATOM    658  HB  THR A 625      53.920  45.090  54.000  1.00  0.00           H
ATOM    659  OG1 THR A 625      55.730  44.380  54.790  1.00  0.00           O
ATOM    660  HG1 THR A 625      55.350  43.590  54.380  1.00  0.00           H
ATOM    661  CG2 THR A 625      54.910  46.690  55.130  1.00  0.00           C
ATOM    662 HG21 THR A 625      54.000  47.320  55.320  1.00  0.00           H
ATOM    663 HG22 THR A 625      55.410  47.050  54.200  1.00  0.00           H
ATOM    664 HG23 THR A 625      55.600  46.750  55.990  1.00  0.00           H
ATOM    665  C   THR A 625      52.610  45.600  56.490  1.00  0.00           C
ATOM    666  O   THR A 625      52.630  46.260  57.630  1.00  0.00           O
ATOM    667  N   PHE A 626      51.490  45.560  55.750  1.00  0.00           N
ATOM    668  HN  PHE A 626      51.450  44.990  54.930  1.00  0.00           H
ATOM    669  CA  PHE A 626      50.220  46.100  56.080  1.00  0.00           C
ATOM    670  HA  PHE A 626      50.360  47.170  56.160  1.00  0.00           H
ATOM    671  CB  PHE A 626      49.160  45.970  54.900  1.00  0.00           C
ATOM    672  HB1 PHE A 626      49.240  44.970  54.430  1.00  0.00           H
ATOM    673  HB2 PHE A 626      49.480  46.770  54.190  1.00  0.00           H
ATOM    674  CG  PHE A 626      47.690  46.230  55.280  1.00  0.00           C
ATOM    675  CD1 PHE A 626      46.930  45.170  55.760  1.00  0.00           C
ATOM    676  HD1 PHE A 626      47.280  44.170  55.960  1.00  0.00           H
ATOM    677  CE1 PHE A 626      45.610  45.330  56.100  1.00  0.00           C
ATOM    678  HE1 PHE A 626      45.070  44.460  56.460  1.00  0.00           H
ATOM    679  CZ  PHE A 626      44.970  46.570  55.820  1.00  0.00           C
ATOM    680  HZ  PHE A 626      43.910  46.620  56.010  1.00  0.00           H
ATOM    681  CD2 PHE A 626      47.040  47.420  54.910  1.00  0.00           C
ATOM    682  HD2 PHE A 626      47.550  48.160  54.320  1.00  0.00           H
ATOM    683  CE2 PHE A 626      45.660  47.530  55.120  1.00  0.00           C
ATOM    684  HE2 PHE A 626      45.260  48.460  54.730  1.00  0.00           H
ATOM    685  C   PHE A 626      49.640  45.710  57.500  1.00  0.00           C
ATOM    686  O   PHE A 626      49.190  46.580  58.220  1.00  0.00           O
ATOM    687  N   GLY A 627      49.710  44.410  57.840  1.00  0.00           N
ATOM    688  HN  GLY A 627      49.980  43.820  57.080  1.00  0.00           H
ATOM    689  CA  GLY A 627      49.360  43.890  59.210  1.00  0.00           C
ATOM    690  HA1 GLY A 627      49.700  42.870  59.130  1.00  0.00           H
ATOM    691  HA2 GLY A 627      48.300  44.090  59.220  1.00  0.00           H
ATOM    692  C   GLY A 627      50.010  44.630  60.410  1.00  0.00           C
ATOM    693  O   GLY A 627      49.420  44.820  61.400  1.00  0.00           O
ATOM    694  N   GLY A 628      51.310  44.960  60.280  1.00  0.00           N
ATOM    695  HN  GLY A 628      51.730  44.580  59.460  1.00  0.00           H
ATOM    696  CA  GLY A 628      52.160  45.490  61.380  1.00  0.00           C
ATOM    697  HA1 GLY A 628      53.150  45.190  61.080  1.00  0.00           H
ATOM    698  HA2 GLY A 628      51.830  45.080  62.330  1.00  0.00           H
ATOM    699  C   GLY A 628      52.070  47.060  61.420  1.00  0.00           C
ATOM    700  O   GLY A 628      52.240  47.650  62.510  1.00  0.00           O
ATOM    701  N   LEU A 629      51.930  47.670  60.230  1.00  0.00           N
ATOM    702  HN  LEU A 629      52.070  47.130  59.410  1.00  0.00           H
ATOM    703  CA  LEU A 629      51.640  49.080  60.080  1.00  0.00           C
ATOM    704  HA  LEU A 629      52.370  49.610  60.670  1.00  0.00           H
ATOM    705  CB  LEU A 629      51.980  49.560  58.610  1.00  0.00           C
ATOM    706  HB1 LEU A 629      51.210  50.280  58.260  1.00  0.00           H
ATOM    707  HB2 LEU A 629      51.750  48.680  57.980  1.00  0.00           H
ATOM    708  CG  LEU A 629      53.320  50.100  58.340  1.00  0.00           C
ATOM    709  HG  LEU A 629      53.390  50.440  57.290  1.00  0.00           H
ATOM    710  CD1 LEU A 629      53.570  51.400  59.110  1.00  0.00           C
ATOM    711 HD11 LEU A 629      54.540  51.790  58.750  1.00  0.00           H
ATOM    712 HD12 LEU A 629      53.500  51.170  60.210  1.00  0.00           H
ATOM    713 HD13 LEU A 629      52.730  52.100  58.910  1.00  0.00           H
ATOM    714  CD2 LEU A 629      54.390  48.990  58.650  1.00  0.00           C
ATOM    715 HD21 LEU A 629      55.430  49.390  58.510  1.00  0.00           H
ATOM    716 HD22 LEU A 629      54.340  48.140  57.940  1.00  0.00           H
ATOM    717 HD23 LEU A 629      54.450  48.600  59.690  1.00  0.00           H
ATOM    718  C   LEU A 629      50.240  49.510  60.450  1.00  0.00           C
ATOM    719  O   LEU A 629      50.040  50.580  61.050  1.00  0.00           O
ATOM    720  N   LEU A 630      49.320  48.590  60.290  1.00  0.00           N
ATOM    721  HN  LEU A 630      49.430  47.900  59.580  1.00  0.00           H
ATOM    722  CA  LEU A 630      48.040  48.590  60.940  1.00  0.00           C
ATOM    723  HA  LEU A 630      47.490  49.500  60.750  1.00  0.00           H
ATOM    724  CB  LEU A 630      47.200  47.410  60.310  1.00  0.00           C
ATOM    725  HB1 LEU A 630      47.540  46.370  60.550  1.00  0.00           H
ATOM    726  HB2 LEU A 630      47.250  47.540  59.210  1.00  0.00           H
ATOM    727  CG  LEU A 630      45.660  47.430  60.610  1.00  0.00           C
ATOM    728  HG  LEU A 630      45.570  47.760  61.670  1.00  0.00           H
ATOM    729  CD1 LEU A 630      44.810  48.540  59.880  1.00  0.00           C
ATOM    730 HD11 LEU A 630      43.740  48.300  59.820  1.00  0.00           H
ATOM    731 HD12 LEU A 630      45.240  48.590  58.860  1.00  0.00           H
ATOM    732 HD13 LEU A 630      44.940  49.530  60.400  1.00  0.00           H
ATOM    733  CD2 LEU A 630      45.100  46.060  60.320  1.00  0.00           C
ATOM    734 HD21 LEU A 630      44.020  46.070  60.560  1.00  0.00           H
ATOM    735 HD22 LEU A 630      45.520  45.320  61.030  1.00  0.00           H
ATOM    736 HD23 LEU A 630      45.240  45.840  59.240  1.00  0.00           H
ATOM    737  C   LEU A 630      48.090  48.370  62.380  1.00  0.00           C
ATOM    738  O   LEU A 630      47.280  48.900  63.120  1.00  0.00           O
ATOM    739  N   GLY A 631      49.140  47.560  62.790  1.00  0.00           N
ATOM    740  HN  GLY A 631      49.690  47.130  62.090  1.00  0.00           H
ATOM    741  CA  GLY A 631      49.270  47.310  64.240  1.00  0.00           C
ATOM    742  HA1 GLY A 631      49.950  46.470  64.310  1.00  0.00           H
ATOM    743  HA2 GLY A 631      48.260  47.150  64.550  1.00  0.00           H
ATOM    744  C   GLY A 631      49.930  48.500  64.930  1.00  0.00           C
ATOM    745  O   GLY A 631      49.540  48.720  66.120  1.00  0.00           O
ATOM    746  N   GLU A 632      50.600  49.360  64.170  1.00  0.00           N
ATOM    747  HN  GLU A 632      51.010  48.980  63.350  1.00  0.00           H
ATOM    748  CA  GLU A 632      50.950  50.660  64.560  1.00  0.00           C
ATOM    749  HA  GLU A 632      51.210  50.660  65.600  1.00  0.00           H
ATOM    750  CB  GLU A 632      52.150  51.140  63.670  1.00  0.00           C
ATOM    751  HB1 GLU A 632      52.290  52.230  63.800  1.00  0.00           H
ATOM    752  HB2 GLU A 632      51.960  51.070  62.570  1.00  0.00           H
ATOM    753  CG  GLU A 632      53.520  50.510  64.080  1.00  0.00           C
ATOM    754  HG1 GLU A 632      54.330  51.040  63.540  1.00  0.00           H
ATOM    755  HG2 GLU A 632      53.660  49.460  63.790  1.00  0.00           H
ATOM    756  CD  GLU A 632      53.850  50.600  65.540  1.00  0.00           C
ATOM    757  OE1 GLU A 632      53.920  51.810  65.930  1.00  0.00           O
ATOM    758  OE2 GLU A 632      53.950  49.580  66.290  1.00  0.00           O
ATOM    759  C   GLU A 632      49.790  51.660  64.460  1.00  0.00           C
ATOM    760  O   GLU A 632      49.410  52.200  65.470  1.00  0.00           O
ATOM    761  N   ALA A 633      49.170  51.890  63.310  1.00  0.00           N
ATOM    762  HN  ALA A 633      49.490  51.390  62.510  1.00  0.00           H
ATOM    763  CA  ALA A 633      48.180  52.820  63.020  1.00  0.00           C
ATOM    764  HA  ALA A 633      48.750  53.730  63.130  1.00  0.00           H
ATOM    765  CB  ALA A 633      47.810  52.680  61.560  1.00  0.00           C
ATOM    766  HB1 ALA A 633      46.970  53.380  61.360  1.00  0.00           H
ATOM    767  HB2 ALA A 633      47.510  51.640  61.340  1.00  0.00           H
ATOM    768  HB3 ALA A 633      48.730  52.940  61.000  1.00  0.00           H
ATOM    769  C   ALA A 633      46.920  52.680  63.920  1.00  0.00           C
ATOM    770  O   ALA A 633      46.380  53.750  64.230  1.00  0.00           O
ATOM    771  N   THR A 634      46.520  51.420  64.160  1.00  0.00           N
ATOM    772  HN  THR A 634      47.160  50.710  63.840  1.00  0.00           H
ATOM    773  CA  THR A 634      45.370  51.130  65.030  1.00  0.00           C
ATOM    774  HA  THR A 634      44.700  51.970  65.180  1.00  0.00           H
ATOM    775  CB  THR A 634      44.480  49.890  64.580  1.00  0.00           C
ATOM    776  HB  THR A 634      43.560  49.910  65.200  1.00  0.00           H
ATOM    777  OG1 THR A 634      45.150  48.590  64.780  1.00  0.00           O
ATOM    778  HG1 THR A 634      45.670  48.520  63.960  1.00  0.00           H
ATOM    779  CG2 THR A 634      44.010  50.060  63.120  1.00  0.00           C
ATOM    780 HG21 THR A 634      44.900  50.070  62.450  1.00  0.00           H
ATOM    781 HG22 THR A 634      43.480  51.020  63.020  1.00  0.00           H
ATOM    782 HG23 THR A 634      43.260  49.290  62.800  1.00  0.00           H
ATOM    783  C   THR A 634      45.840  50.860  66.490  1.00  0.00           C
ATOM    784  O   THR A 634      45.120  50.510  67.420  1.00  0.00           O
ATOM    785  N   GLU A 635      47.130  51.070  66.770  1.00  0.00           N
ATOM    786  HN  GLU A 635      47.740  51.450  66.080  1.00  0.00           H
ATOM    787  CA  GLU A 635      47.720  50.940  68.090  1.00  0.00           C
ATOM    788  HA  GLU A 635      48.770  50.800  67.910  1.00  0.00           H
ATOM    789  CB  GLU A 635      47.470  52.090  69.050  1.00  0.00           C
ATOM    790  HB1 GLU A 635      47.810  51.940  70.090  1.00  0.00           H
ATOM    791  HB2 GLU A 635      46.380  52.310  69.040  1.00  0.00           H
ATOM    792  CG  GLU A 635      48.350  53.320  68.600  1.00  0.00           C
ATOM    793  HG1 GLU A 635      48.020  53.610  67.580  1.00  0.00           H
ATOM    794  HG2 GLU A 635      49.410  53.010  68.540  1.00  0.00           H
ATOM    795  CD  GLU A 635      48.180  54.540  69.400  1.00  0.00           C
ATOM    796  OE1 GLU A 635      47.360  54.500  70.380  1.00  0.00           O
ATOM    797  OE2 GLU A 635      48.900  55.530  69.120  1.00  0.00           O
ATOM    798  C   GLU A 635      47.350  49.630  68.810  1.00  0.00           C
ATOM    799  O   GLU A 635      46.790  49.610  69.890  1.00  0.00           O
ATOM    800  N   GLY A 636      47.650  48.550  68.120  1.00  0.00           N
ATOM    801  HN  GLY A 636      48.200  48.750  67.310  1.00  0.00           H
ATOM    802  CA  GLY A 636      47.250  47.150  68.360  1.00  0.00           C
ATOM    803  HA1 GLY A 636      47.730  46.890  69.290  1.00  0.00           H
ATOM    804  HA2 GLY A 636      47.530  46.520  67.520  1.00  0.00           H
ATOM    805  C   GLY A 636      45.800  46.910  68.560  1.00  0.00           C
ATOM    806  O   GLY A 636      45.460  46.240  69.500  1.00  0.00           O
ATOM    807  N   ARG A 637      44.980  47.400  67.650  1.00  0.00           N
ATOM    808  HN  ARG A 637      45.330  47.990  66.920  1.00  0.00           H
ATOM    809  CA  ARG A 637      43.600  46.910  67.570  1.00  0.00           C
ATOM    810  HA  ARG A 637      43.340  46.380  68.480  1.00  0.00           H
ATOM    811  CB  ARG A 637      42.610  48.100  67.490  1.00  0.00           C
ATOM    812  HB1 ARG A 637      41.670  47.810  66.980  1.00  0.00           H
ATOM    813  HB2 ARG A 637      43.010  49.010  66.980  1.00  0.00           H
ATOM    814  CG  ARG A 637      42.240  48.620  68.880  1.00  0.00           C
ATOM    815  HG1 ARG A 637      41.630  47.820  69.330  1.00  0.00           H
ATOM    816  HG2 ARG A 637      41.620  49.530  68.740  1.00  0.00           H
ATOM    817  CD  ARG A 637      43.350  49.170  69.830  1.00  0.00           C
ATOM    818  HD1 ARG A 637      43.880  50.010  69.340  1.00  0.00           H
ATOM    819  HD2 ARG A 637      44.050  48.350  70.090  1.00  0.00           H
ATOM    820  NE  ARG A 637      42.750  49.810  71.050  1.00  0.00           N
ATOM    821  HE  ARG A 637      41.760  49.930  71.040  1.00  0.00           H
ATOM    822  CZ  ARG A 637      43.460  50.610  71.840  1.00  0.00           C
ATOM    823  NH1 ARG A 637      42.960  51.320  72.840  1.00  0.00           N
ATOM    824 HH11 ARG A 637      41.980  51.270  73.060  1.00  0.00           H
ATOM    825 HH12 ARG A 637      43.640  51.710  73.460  1.00  0.00           H
ATOM    826  NH2 ARG A 637      44.750  50.740  71.660  1.00  0.00           N
ATOM    827 HH21 ARG A 637      45.090  50.210  70.880  1.00  0.00           H
ATOM    828 HH22 ARG A 637      45.140  51.470  72.210  1.00  0.00           H
ATOM    829  C   ARG A 637      43.260  45.840  66.600  1.00  0.00           C
ATOM    830  O   ARG A 637      42.570  44.850  66.870  1.00  0.00           O
ATOM    831  N   ILE A 638      43.820  46.020  65.370  1.00  0.00           N
ATOM    832  HN  ILE A 638      44.300  46.860  65.120  1.00  0.00           H
ATOM    833  CA  ILE A 638      43.760  44.940  64.440  1.00  0.00           C
ATOM    834  HA  ILE A 638      43.580  44.030  64.990  1.00  0.00           H
ATOM    835  CB  ILE A 638      42.640  45.100  63.380  1.00  0.00           C
ATOM    836  HB  ILE A 638      42.750  44.360  62.560  1.00  0.00           H
ATOM    837  CG2 ILE A 638      41.330  44.690  64.070  1.00  0.00           C
ATOM    838 HG21 ILE A 638      40.560  44.640  63.270  1.00  0.00           H
ATOM    839 HG22 ILE A 638      40.920  45.470  64.750  1.00  0.00           H
ATOM    840 HG23 ILE A 638      41.360  43.690  64.550  1.00  0.00           H
ATOM    841  CG1 ILE A 638      42.430  46.560  62.940  1.00  0.00           C
ATOM    842 HG11 ILE A 638      43.410  47.000  62.650  1.00  0.00           H
ATOM    843 HG12 ILE A 638      42.080  47.230  63.760  1.00  0.00           H
ATOM    844  CD  ILE A 638      41.590  46.770  61.630  1.00  0.00           C
ATOM    845  HD1 ILE A 638      41.440  47.860  61.540  1.00  0.00           H
ATOM    846  HD2 ILE A 638      40.620  46.230  61.690  1.00  0.00           H
ATOM    847  HD3 ILE A 638      42.140  46.500  60.710  1.00  0.00           H
ATOM    848  C   ILE A 638      45.110  44.870  63.800  1.00  0.00           C
ATOM    849  O   ILE A 638      45.770  45.910  63.610  1.00  0.00           O
ATOM    850  N   SER A 639      45.670  43.640  63.570  1.00  0.00           N
ATOM    851  HN  SER A 639      45.190  42.840  63.940  1.00  0.00           H
ATOM    852  CA  SER A 639      47.090  43.590  63.130  1.00  0.00           C
ATOM    853  HA  SER A 639      47.320  44.410  62.480  1.00  0.00           H
ATOM    854  CB  SER A 639      48.070  43.650  64.290  1.00  0.00           C
ATOM    855  HB1 SER A 639      48.010  42.820  65.030  1.00  0.00           H
ATOM    856  HB2 SER A 639      47.670  44.550  64.790  1.00  0.00           H
ATOM    857  OG  SER A 639      49.430  43.900  63.900  1.00  0.00           O
ATOM    858  HG1 SER A 639      49.440  44.650  63.300  1.00  0.00           H
ATOM    859  C   SER A 639      47.290  42.370  62.300  1.00  0.00           C
ATOM    860  O   SER A 639      46.430  41.890  61.570  1.00  0.00           O
ATOM    861  N   ALA A 640      48.570  41.860  62.280  1.00  0.00           N
ATOM    862  HN  ALA A 640      49.210  42.320  62.880  1.00  0.00           H
ATOM    863  CA  ALA A 640      49.120  40.770  61.510  1.00  0.00           C
ATOM    864  HA  ALA A 640      49.240  41.200  60.530  1.00  0.00           H
ATOM    865  CB  ALA A 640      50.430  40.280  62.160  1.00  0.00           C
ATOM    866  HB1 ALA A 640      51.070  41.200  62.150  1.00  0.00           H
ATOM    867  HB2 ALA A 640      50.910  39.420  61.630  1.00  0.00           H
ATOM    868  HB3 ALA A 640      50.320  39.990  63.230  1.00  0.00           H
ATOM    869  C   ALA A 640      48.120  39.640  61.220  1.00  0.00           C
ATOM    870  O   ALA A 640      47.650  39.410  60.100  1.00  0.00           O
ATOM    871  N   ILE A 641      47.850  38.820  62.210  1.00  0.00           N
ATOM    872  HN  ILE A 641      48.010  39.130  63.150  1.00  0.00           H
ATOM    873  CA  ILE A 641      47.140  37.590  62.090  1.00  0.00           C
ATOM    874  HA  ILE A 641      47.570  36.830  61.460  1.00  0.00           H
ATOM    875  CB  ILE A 641      46.960  37.020  63.480  1.00  0.00           C
ATOM    876  HB  ILE A 641      46.730  37.840  64.200  1.00  0.00           H
ATOM    877  CG2 ILE A 641      45.910  35.960  63.530  1.00  0.00           C
ATOM    878 HG21 ILE A 641      46.000  35.300  64.410  1.00  0.00           H
ATOM    879 HG22 ILE A 641      46.100  35.180  62.750  1.00  0.00           H
ATOM    880 HG23 ILE A 641      44.930  36.460  63.580  1.00  0.00           H
ATOM    881  CG1 ILE A 641      48.280  36.480  64.040  1.00  0.00           C
ATOM    882 HG11 ILE A 641      48.110  36.090  65.060  1.00  0.00           H
ATOM    883 HG12 ILE A 641      49.080  37.250  64.100  1.00  0.00           H
ATOM    884  CD  ILE A 641      48.810  35.220  63.340  1.00  0.00           C
ATOM    885  HD1 ILE A 641      48.170  34.320  63.440  1.00  0.00           H
ATOM    886  HD2 ILE A 641      49.880  35.050  63.580  1.00  0.00           H
ATOM    887  HD3 ILE A 641      48.890  35.380  62.240  1.00  0.00           H
ATOM    888  C   ILE A 641      45.770  37.890  61.510  1.00  0.00           C
ATOM    889  O   ILE A 641      45.270  37.210  60.630  1.00  0.00           O
ATOM    890  N   GLU A 642      45.030  38.880  62.020  1.00  0.00           N
ATOM    891  HN  GLU A 642      45.290  39.430  62.810  1.00  0.00           H
ATOM    892  CA  GLU A 642      43.650  39.150  61.480  1.00  0.00           C
ATOM    893  HA  GLU A 642      43.100  38.220  61.530  1.00  0.00           H
ATOM    894  CB  GLU A 642      43.020  40.280  62.320  1.00  0.00           C
ATOM    895  HB1 GLU A 642      41.940  40.460  62.140  1.00  0.00           H
ATOM    896  HB2 GLU A 642      43.420  41.310  62.160  1.00  0.00           H
ATOM    897  CG  GLU A 642      43.010  39.930  63.830  1.00  0.00           C
ATOM    898  HG1 GLU A 642      43.130  38.830  63.850  1.00  0.00           H
ATOM    899  HG2 GLU A 642      42.060  40.130  64.370  1.00  0.00           H
ATOM    900  CD  GLU A 642      44.180  40.610  64.590  1.00  0.00           C
ATOM    901  OE1 GLU A 642      43.950  41.430  65.520  1.00  0.00           O
ATOM    902  OE2 GLU A 642      45.370  40.250  64.350  1.00  0.00           O
ATOM    903  C   GLU A 642      43.720  39.640  60.080  1.00  0.00           C
ATOM    904  O   GLU A 642      42.780  39.490  59.320  1.00  0.00           O
ATOM    905  N   SER A 643      44.760  40.300  59.620  1.00  0.00           N
ATOM    906  HN  SER A 643      45.560  40.440  60.200  1.00  0.00           H
ATOM    907  CA  SER A 643      44.910  40.600  58.170  1.00  0.00           C
ATOM    908  HA  SER A 643      44.010  40.960  57.700  1.00  0.00           H
ATOM    909  CB  SER A 643      46.070  41.560  57.910  1.00  0.00           C
ATOM    910  HB1 SER A 643      46.320  41.700  56.840  1.00  0.00           H
ATOM    911  HB2 SER A 643      47.040  41.160  58.280  1.00  0.00           H
ATOM    912  OG  SER A 643      45.780  42.870  58.500  1.00  0.00           O
ATOM    913  HG1 SER A 643      45.960  42.850  59.440  1.00  0.00           H
ATOM    914  C   SER A 643      45.160  39.370  57.240  1.00  0.00           C
ATOM    915  O   SER A 643      44.590  39.270  56.190  1.00  0.00           O
ATOM    916  N   LEU A 644      46.000  38.370  57.660  1.00  0.00           N
ATOM    917  HN  LEU A 644      46.480  38.540  58.520  1.00  0.00           H
ATOM    918  CA  LEU A 644      46.240  37.120  56.980  1.00  0.00           C
ATOM    919  HA  LEU A 644      46.440  37.360  55.950  1.00  0.00           H
ATOM    920  CB  LEU A 644      47.430  36.510  57.570  1.00  0.00           C
ATOM    921  HB1 LEU A 644      47.560  35.430  57.290  1.00  0.00           H
ATOM    922  HB2 LEU A 644      47.240  36.530  58.660  1.00  0.00           H
ATOM    923  CG  LEU A 644      48.780  37.250  57.310  1.00  0.00           C
ATOM    924  HG  LEU A 644      48.710  38.350  57.390  1.00  0.00           H
ATOM    925  CD1 LEU A 644      49.670  36.790  58.470  1.00  0.00           C
ATOM    926 HD11 LEU A 644      50.160  35.810  58.270  1.00  0.00           H
ATOM    927 HD12 LEU A 644      49.170  36.810  59.460  1.00  0.00           H
ATOM    928 HD13 LEU A 644      50.520  37.470  58.710  1.00  0.00           H
ATOM    929  CD2 LEU A 644      49.330  36.880  55.950  1.00  0.00           C
ATOM    930 HD21 LEU A 644      48.590  37.120  55.160  1.00  0.00           H
ATOM    931 HD22 LEU A 644      49.530  35.800  55.770  1.00  0.00           H
ATOM    932 HD23 LEU A 644      50.250  37.490  55.760  1.00  0.00           H
ATOM    933  C   LEU A 644      44.920  36.260  56.940  1.00  0.00           C
ATOM    934  O   LEU A 644      44.580  35.650  55.930  1.00  0.00           O
ATOM    935  N   PHE A 645      44.180  36.370  58.100  1.00  0.00           N
ATOM    936  HN  PHE A 645      44.480  36.900  58.890  1.00  0.00           H
ATOM    937  CA  PHE A 645      42.980  35.590  58.190  1.00  0.00           C
ATOM    938  HA  PHE A 645      43.210  34.620  57.760  1.00  0.00           H
ATOM    939  CB  PHE A 645      42.700  35.480  59.700  1.00  0.00           C
ATOM    940  HB1 PHE A 645      42.350  36.440  60.130  1.00  0.00           H
ATOM    941  HB2 PHE A 645      43.610  35.200  60.280  1.00  0.00           H
ATOM    942  CG  PHE A 645      41.670  34.460  60.060  1.00  0.00           C
ATOM    943  CD1 PHE A 645      40.850  34.780  61.100  1.00  0.00           C
ATOM    944  HD1 PHE A 645      40.970  35.680  61.690  1.00  0.00           H
ATOM    945  CE1 PHE A 645      39.930  33.880  61.540  1.00  0.00           C
ATOM    946  HE1 PHE A 645      39.260  34.080  62.370  1.00  0.00           H
ATOM    947  CZ  PHE A 645      39.890  32.610  61.020  1.00  0.00           C
ATOM    948  HZ  PHE A 645      39.130  31.970  61.450  1.00  0.00           H
ATOM    949  CD2 PHE A 645      41.570  33.200  59.340  1.00  0.00           C
ATOM    950  HD2 PHE A 645      42.020  32.780  58.450  1.00  0.00           H
ATOM    951  CE2 PHE A 645      40.600  32.290  59.860  1.00  0.00           C
ATOM    952  HE2 PHE A 645      40.390  31.400  59.300  1.00  0.00           H
ATOM    953  C   PHE A 645      41.860  36.240  57.340  1.00  0.00           C
ATOM    954  O   PHE A 645      41.080  35.660  56.570  1.00  0.00           O
ATOM    955  N   GLY A 646      41.720  37.600  57.330  1.00  0.00           N
ATOM    956  HN  GLY A 646      42.250  38.240  57.890  1.00  0.00           H
ATOM    957  CA  GLY A 646      40.650  38.220  56.530  1.00  0.00           C
ATOM    958  HA1 GLY A 646      40.500  39.270  56.710  1.00  0.00           H
ATOM    959  HA2 GLY A 646      39.770  37.640  56.760  1.00  0.00           H
ATOM    960  C   GLY A 646      40.970  38.150  55.050  1.00  0.00           C
ATOM    961  O   GLY A 646      40.030  37.870  54.340  1.00  0.00           O
ATOM    962  N   ALA A 647      42.230  38.370  54.640  1.00  0.00           N
ATOM    963  HN  ALA A 647      42.980  38.560  55.270  1.00  0.00           H
ATOM    964  CA  ALA A 647      42.640  38.090  53.260  1.00  0.00           C
ATOM    965  HA  ALA A 647      42.030  38.840  52.770  1.00  0.00           H
ATOM    966  CB  ALA A 647      44.110  38.470  53.160  1.00  0.00           C
ATOM    967  HB1 ALA A 647      44.680  37.830  53.870  1.00  0.00           H
ATOM    968  HB2 ALA A 647      44.280  39.530  53.450  1.00  0.00           H
ATOM    969  HB3 ALA A 647      44.440  38.250  52.120  1.00  0.00           H
ATOM    970  C   ALA A 647      42.260  36.610  52.690  1.00  0.00           C
ATOM    971  O   ALA A 647      41.740  36.510  51.570  1.00  0.00           O
ATOM    972  N   SER A 648      42.750  35.600  53.500  1.00  0.00           N
ATOM    973  HN  SER A 648      43.270  35.710  54.340  1.00  0.00           H
ATOM    974  CA  SER A 648      42.500  34.220  53.060  1.00  0.00           C
ATOM    975  HA  SER A 648      42.980  34.060  52.100  1.00  0.00           H
ATOM    976  CB  SER A 648      43.260  33.260  54.040  1.00  0.00           C
ATOM    977  HB1 SER A 648      44.340  33.430  53.840  1.00  0.00           H
ATOM    978  HB2 SER A 648      42.950  32.210  53.830  1.00  0.00           H
ATOM    979  OG  SER A 648      42.950  33.510  55.430  1.00  0.00           O
ATOM    980  HG1 SER A 648      43.270  34.380  55.710  1.00  0.00           H
ATOM    981  C   SER A 648      41.050  33.850  52.880  1.00  0.00           C
ATOM    982  O   SER A 648      40.690  33.240  51.870  1.00  0.00           O
ATOM    983  N   LEU A 649      40.230  34.220  53.880  1.00  0.00           N
ATOM    984  HN  LEU A 649      40.590  34.570  54.750  1.00  0.00           H
ATOM    985  CA  LEU A 649      38.800  33.960  54.010  1.00  0.00           C
ATOM    986  HA  LEU A 649      38.610  32.900  53.940  1.00  0.00           H
ATOM    987  CB  LEU A 649      38.320  34.380  55.420  1.00  0.00           C
ATOM    988  HB1 LEU A 649      38.380  35.490  55.400  1.00  0.00           H
ATOM    989  HB2 LEU A 649      39.110  33.960  56.100  1.00  0.00           H
ATOM    990  CG  LEU A 649      36.960  33.930  55.940  1.00  0.00           C
ATOM    991  HG  LEU A 649      36.160  34.370  55.330  1.00  0.00           H
ATOM    992  CD1 LEU A 649      36.790  32.400  55.870  1.00  0.00           C
ATOM    993 HD11 LEU A 649      36.900  32.100  54.810  1.00  0.00           H
ATOM    994 HD12 LEU A 649      35.790  32.210  56.340  1.00  0.00           H
ATOM    995 HD13 LEU A 649      37.520  31.940  56.570  1.00  0.00           H
ATOM    996  CD2 LEU A 649      36.790  34.290  57.480  1.00  0.00           C
ATOM    997 HD21 LEU A 649      35.800  33.990  57.880  1.00  0.00           H
ATOM    998 HD22 LEU A 649      36.800  35.390  57.530  1.00  0.00           H
ATOM    999 HD23 LEU A 649      37.610  33.790  58.050  1.00  0.00           H
ATOM   1000  C   LEU A 649      37.920  34.560  52.890  1.00  0.00           C
ATOM   1001  O   LEU A 649      37.150  33.790  52.310  1.00  0.00           O
ATOM   1002  N   THR A 650      38.130  35.860  52.610  1.00  0.00           N
ATOM   1003  HN  THR A 650      38.830  36.320  53.140  1.00  0.00           H
ATOM   1004  CA  THR A 650      37.530  36.580  51.480  1.00  0.00           C
ATOM   1005  HA  THR A 650      36.470  36.380  51.490  1.00  0.00           H
ATOM   1006  CB  THR A 650      37.830  38.060  51.490  1.00  0.00           C
ATOM   1007  HB  THR A 650      38.910  38.270  51.270  1.00  0.00           H
ATOM   1008  OG1 THR A 650      37.560  38.570  52.830  1.00  0.00           O
ATOM   1009  HG1 THR A 650      38.300  38.320  53.390  1.00  0.00           H
ATOM   1010  CG2 THR A 650      37.080  38.930  50.530  1.00  0.00           C
ATOM   1011 HG21 THR A 650      37.170  38.550  49.480  1.00  0.00           H
ATOM   1012 HG22 THR A 650      37.390  39.980  50.690  1.00  0.00           H
ATOM   1013 HG23 THR A 650      36.010  38.990  50.860  1.00  0.00           H
ATOM   1014  C   THR A 650      38.150  36.050  50.120  1.00  0.00           C
ATOM   1015  O   THR A 650      37.460  35.880  49.150  1.00  0.00           O
ATOM   1016  N   GLY A 651      39.470  35.760  50.100  1.00  0.00           N
ATOM   1017  HN  GLY A 651      40.070  35.920  50.880  1.00  0.00           H
ATOM   1018  CA  GLY A 651      40.210  35.290  48.900  1.00  0.00           C
ATOM   1019  HA1 GLY A 651      41.270  35.150  49.100  1.00  0.00           H
ATOM   1020  HA2 GLY A 651      40.190  35.980  48.080  1.00  0.00           H
ATOM   1021  C   GLY A 651      39.750  33.960  48.340  1.00  0.00           C
ATOM   1022  O   GLY A 651      39.510  33.860  47.110  1.00  0.00           O
ATOM   1023  N   ILE A 652      39.620  32.900  49.210  1.00  0.00           N
ATOM   1024  HN  ILE A 652      39.800  33.100  50.160  1.00  0.00           H
ATOM   1025  CA  ILE A 652      39.320  31.520  48.850  1.00  0.00           C
ATOM   1026  HA  ILE A 652      40.070  31.310  48.100  1.00  0.00           H
ATOM   1027  CB  ILE A 652      39.430  30.550  50.090  1.00  0.00           C
ATOM   1028  HB  ILE A 652      40.430  30.700  50.550  1.00  0.00           H
ATOM   1029  CG2 ILE A 652      38.360  30.850  51.080  1.00  0.00           C
ATOM   1030 HG21 ILE A 652      38.480  30.210  51.970  1.00  0.00           H
ATOM   1031 HG22 ILE A 652      37.430  30.540  50.570  1.00  0.00           H
ATOM   1032 HG23 ILE A 652      38.310  31.880  51.480  1.00  0.00           H
ATOM   1033  CG1 ILE A 652      39.420  29.020  49.670  1.00  0.00           C
ATOM   1034 HG11 ILE A 652      39.990  28.890  48.740  1.00  0.00           H
ATOM   1035 HG12 ILE A 652      38.360  28.800  49.410  1.00  0.00           H
ATOM   1036  CD  ILE A 652      40.020  28.000  50.630  1.00  0.00           C
ATOM   1037  HD1 ILE A 652      41.100  28.160  50.830  1.00  0.00           H
ATOM   1038  HD2 ILE A 652      40.030  27.040  50.070  1.00  0.00           H
ATOM   1039  HD3 ILE A 652      39.470  27.940  51.590  1.00  0.00           H
ATOM   1040  C   ILE A 652      37.940  31.490  48.240  1.00  0.00           C
ATOM   1041  O   ILE A 652      37.650  30.690  47.350  1.00  0.00           O
ATOM   1042  N   ALA A 653      36.930  32.350  48.740  1.00  0.00           N
ATOM   1043  HN  ALA A 653      37.120  32.950  49.510  1.00  0.00           H
ATOM   1044  CA  ALA A 653      35.580  32.480  48.190  1.00  0.00           C
ATOM   1045  HA  ALA A 653      35.120  31.510  48.120  1.00  0.00           H
ATOM   1046  CB  ALA A 653      34.760  33.340  49.210  1.00  0.00           C
ATOM   1047  HB1 ALA A 653      33.700  33.510  48.910  1.00  0.00           H
ATOM   1048  HB2 ALA A 653      35.190  34.340  49.440  1.00  0.00           H
ATOM   1049  HB3 ALA A 653      34.750  32.810  50.200  1.00  0.00           H
ATOM   1050  C   ALA A 653      35.610  33.230  46.840  1.00  0.00           C
ATOM   1051  O   ALA A 653      35.100  32.810  45.840  1.00  0.00           O
ATOM   1052  N   TYR A 654      36.350  34.310  46.780  1.00  0.00           N
ATOM   1053  HN  TYR A 654      36.750  34.720  47.600  1.00  0.00           H
ATOM   1054  CA  TYR A 654      36.550  35.050  45.550  1.00  0.00           C
ATOM   1055  HA  TYR A 654      35.580  35.430  45.270  1.00  0.00           H
ATOM   1056  CB  TYR A 654      37.450  36.250  45.940  1.00  0.00           C
ATOM   1057  HB1 TYR A 654      38.370  36.020  46.530  1.00  0.00           H
ATOM   1058  HB2 TYR A 654      37.030  36.930  46.720  1.00  0.00           H
ATOM   1059  CG  TYR A 654      37.710  37.220  44.870  1.00  0.00           C
ATOM   1060  CD1 TYR A 654      38.930  37.150  44.150  1.00  0.00           C
ATOM   1061  HD1 TYR A 654      39.610  36.340  44.340  1.00  0.00           H
ATOM   1062  CE1 TYR A 654      39.250  38.060  43.160  1.00  0.00           C
ATOM   1063  HE1 TYR A 654      40.170  37.920  42.630  1.00  0.00           H
ATOM   1064  CZ  TYR A 654      38.450  39.160  42.960  1.00  0.00           C
ATOM   1065  OH  TYR A 654      38.750  40.240  42.050  1.00  0.00           O
ATOM   1066  HH  TYR A 654      39.470  39.900  41.510  1.00  0.00           H
ATOM   1067  CD2 TYR A 654      36.930  38.410  44.760  1.00  0.00           C
ATOM   1068  HD2 TYR A 654      35.990  38.490  45.300  1.00  0.00           H
ATOM   1069  CE2 TYR A 654      37.280  39.370  43.790  1.00  0.00           C
ATOM   1070  HE2 TYR A 654      36.600  40.190  43.620  1.00  0.00           H
ATOM   1071  C   TYR A 654      37.080  34.260  44.380  1.00  0.00           C
ATOM   1072  O   TYR A 654      36.620  34.400  43.220  1.00  0.00           O
ATOM   1073  N   SER A 655      38.040  33.330  44.630  1.00  0.00           N
ATOM   1074  HN  SER A 655      38.250  33.370  45.610  1.00  0.00           H
ATOM   1075  CA  SER A 655      38.860  32.640  43.610  1.00  0.00           C
ATOM   1076  HA  SER A 655      39.000  33.140  42.670  1.00  0.00           H
ATOM   1077  CB  SER A 655      40.280  32.100  44.070  1.00  0.00           C
ATOM   1078  HB1 SER A 655      40.990  32.930  44.220  1.00  0.00           H
ATOM   1079  HB2 SER A 655      40.750  31.410  43.350  1.00  0.00           H
ATOM   1080  OG  SER A 655      40.180  31.520  45.340  1.00  0.00           O
ATOM   1081  HG1 SER A 655      40.060  32.160  46.040  1.00  0.00           H
ATOM   1082  C   SER A 655      38.010  31.420  43.190  1.00  0.00           C
ATOM   1083  O   SER A 655      37.800  31.150  42.030  1.00  0.00           O
ATOM   1084  N   LEU A 656      37.330  30.750  44.150  1.00  0.00           N
ATOM   1085  HN  LEU A 656      37.370  30.890  45.130  1.00  0.00           H
ATOM   1086  CA  LEU A 656      36.610  29.490  43.850  1.00  0.00           C
ATOM   1087  HA  LEU A 656      37.350  28.890  43.330  1.00  0.00           H
ATOM   1088  CB  LEU A 656      36.150  28.930  45.210  1.00  0.00           C
ATOM   1089  HB1 LEU A 656      35.630  29.730  45.780  1.00  0.00           H
ATOM   1090  HB2 LEU A 656      37.000  28.600  45.850  1.00  0.00           H
ATOM   1091  CG  LEU A 656      35.100  27.730  45.120  1.00  0.00           C
ATOM   1092  HG  LEU A 656      34.260  28.120  44.490  1.00  0.00           H
ATOM   1093  CD1 LEU A 656      35.580  26.430  44.360  1.00  0.00           C
ATOM   1094 HD11 LEU A 656      34.740  25.740  44.100  1.00  0.00           H
ATOM   1095 HD12 LEU A 656      36.260  25.860  45.020  1.00  0.00           H
ATOM   1096 HD13 LEU A 656      36.000  26.660  43.360  1.00  0.00           H
ATOM   1097  CD2 LEU A 656      34.520  27.450  46.550  1.00  0.00           C
ATOM   1098 HD21 LEU A 656      35.220  26.910  47.210  1.00  0.00           H
ATOM   1099 HD22 LEU A 656      33.640  26.780  46.470  1.00  0.00           H
ATOM   1100 HD23 LEU A 656      34.130  28.390  47.010  1.00  0.00           H
ATOM   1101  C   LEU A 656      35.480  29.580  42.850  1.00  0.00           C
ATOM   1102  O   LEU A 656      35.340  28.710  42.010  1.00  0.00           O
ATOM   1103  N   PHE A 657      34.650  30.670  42.990  1.00  0.00           N
ATOM   1104  HN  PHE A 657      34.900  31.280  43.750  1.00  0.00           H
ATOM   1105  CA  PHE A 657      33.470  30.740  42.160  1.00  0.00           C
ATOM   1106  HA  PHE A 657      33.110  29.770  41.850  1.00  0.00           H
ATOM   1107  CB  PHE A 657      32.310  31.510  42.930  1.00  0.00           C
ATOM   1108  HB1 PHE A 657      31.360  31.490  42.360  1.00  0.00           H
ATOM   1109  HB2 PHE A 657      32.760  32.480  43.240  1.00  0.00           H
ATOM   1110  CG  PHE A 657      31.960  30.770  44.200  1.00  0.00           C
ATOM   1111  CD1 PHE A 657      31.360  29.510  44.120  1.00  0.00           C
ATOM   1112  HD1 PHE A 657      31.220  29.030  43.170  1.00  0.00           H
ATOM   1113  CE1 PHE A 657      31.020  28.820  45.330  1.00  0.00           C
ATOM   1114  HE1 PHE A 657      30.530  27.850  45.310  1.00  0.00           H
ATOM   1115  CZ  PHE A 657      31.320  29.350  46.550  1.00  0.00           C
ATOM   1116  HZ  PHE A 657      31.070  28.700  47.390  1.00  0.00           H
ATOM   1117  CD2 PHE A 657      32.310  31.270  45.470  1.00  0.00           C
ATOM   1118  HD2 PHE A 657      32.770  32.230  45.660  1.00  0.00           H
ATOM   1119  CE2 PHE A 657      31.940  30.550  46.570  1.00  0.00           C
ATOM   1120  HE2 PHE A 657      32.030  31.020  47.530  1.00  0.00           H
ATOM   1121  C   PHE A 657      33.680  31.470  40.910  1.00  0.00           C
ATOM   1122  O   PHE A 657      32.680  31.730  40.250  1.00  0.00           O
ATOM   1123  N   ALA A 658      34.950  31.880  40.630  1.00  0.00           N
ATOM   1124  HN  ALA A 658      35.650  31.660  41.300  1.00  0.00           H
ATOM   1125  CA  ALA A 658      35.460  32.700  39.540  1.00  0.00           C
ATOM   1126  HA  ALA A 658      36.530  32.810  39.610  1.00  0.00           H
ATOM   1127  CB  ALA A 658      35.270  32.020  38.170  1.00  0.00           C
ATOM   1128  HB1 ALA A 658      34.190  31.820  38.050  1.00  0.00           H
ATOM   1129  HB2 ALA A 658      35.890  31.090  38.150  1.00  0.00           H
ATOM   1130  HB3 ALA A 658      35.680  32.650  37.350  1.00  0.00           H
ATOM   1131  C   ALA A 658      34.980  34.080  39.510  1.00  0.00           C
ATOM   1132  O   ALA A 658      34.360  34.490  38.550  1.00  0.00           O
ATOM   1133  N   GLY A 659      35.320  34.790  40.600  1.00  0.00           N
ATOM   1134  HN  GLY A 659      35.760  34.360  41.380  1.00  0.00           H
ATOM   1135  CA  GLY A 659      35.020  36.200  40.720  1.00  0.00           C
ATOM   1136  HA1 GLY A 659      35.410  36.550  41.660  1.00  0.00           H
ATOM   1137  HA2 GLY A 659      33.990  36.380  40.450  1.00  0.00           H
ATOM   1138  C   GLY A 659      35.850  37.070  39.780  1.00  0.00           C
ATOM   1139  O   GLY A 659      35.270  38.030  39.310  1.00  0.00           O
ATOM   1140  N   GLN A 660      37.090  36.630  39.440  1.00  0.00           N
ATOM   1141  HN  GLN A 660      37.530  36.010  40.070  1.00  0.00           H
ATOM   1142  CA  GLN A 660      37.760  37.140  38.340  1.00  0.00           C
ATOM   1143  HA  GLN A 660      37.310  36.960  37.390  1.00  0.00           H
ATOM   1144  CB  GLN A 660      37.990  38.710  38.270  1.00  0.00           C
ATOM   1145  HB1 GLN A 660      38.490  39.040  39.210  1.00  0.00           H
ATOM   1146  HB2 GLN A 660      36.960  39.120  38.190  1.00  0.00           H
ATOM   1147  CG  GLN A 660      38.820  39.340  37.150  1.00  0.00           C
ATOM   1148  HG1 GLN A 660      39.910  39.230  37.300  1.00  0.00           H
ATOM   1149  HG2 GLN A 660      38.770  40.440  36.950  1.00  0.00           H
ATOM   1150  CD  GLN A 660      38.390  38.730  35.810  1.00  0.00           C
ATOM   1151  OE1 GLN A 660      39.120  38.200  34.970  1.00  0.00           O
ATOM   1152  NE2 GLN A 660      37.080  39.010  35.500  1.00  0.00           N
ATOM   1153 HE21 GLN A 660      36.780  38.850  34.560  1.00  0.00           H
ATOM   1154 HE22 GLN A 660      36.490  39.560  36.090  1.00  0.00           H
ATOM   1155  C   GLN A 660      39.110  36.490  38.390  1.00  0.00           C
ATOM   1156  O   GLN A 660      40.020  37.090  39.060  1.00  0.00           O
ATOM   1157  N   PRO A 661      39.380  35.280  37.910  1.00  0.00           N
ATOM   1158  CD  PRO A 661      38.410  34.600  37.060  1.00  0.00           C
ATOM   1159  HD1 PRO A 661      38.260  35.160  36.110  1.00  0.00           H
ATOM   1160  HD2 PRO A 661      37.430  34.480  37.550  1.00  0.00           H
ATOM   1161  CA  PRO A 661      40.210  34.240  38.650  1.00  0.00           C
ATOM   1162  HA  PRO A 661      39.880  34.170  39.680  1.00  0.00           H
ATOM   1163  CB  PRO A 661      39.760  32.940  37.950  1.00  0.00           C
ATOM   1164  HB1 PRO A 661      39.180  32.320  38.680  1.00  0.00           H
ATOM   1165  HB2 PRO A 661      40.640  32.350  37.600  1.00  0.00           H
ATOM   1166  CG  PRO A 661      39.000  33.250  36.690  1.00  0.00           C
ATOM   1167  HG1 PRO A 661      39.720  33.230  35.840  1.00  0.00           H
ATOM   1168  HG2 PRO A 661      38.170  32.540  36.490  1.00  0.00           H
ATOM   1169  C   PRO A 661      41.630  34.550  38.750  1.00  0.00           C
ATOM   1170  O   PRO A 661      42.210  34.000  39.700  1.00  0.00           O
ATOM   1171  N   LEU A 662      42.310  35.270  37.890  1.00  0.00           N
ATOM   1172  HN  LEU A 662      41.870  35.630  37.070  1.00  0.00           H
ATOM   1173  CA  LEU A 662      43.780  35.470  38.040  1.00  0.00           C
ATOM   1174  HA  LEU A 662      44.210  34.630  38.570  1.00  0.00           H
ATOM   1175  CB  LEU A 662      44.300  35.500  36.550  1.00  0.00           C
ATOM   1176  HB1 LEU A 662      45.410  35.550  36.610  1.00  0.00           H
ATOM   1177  HB2 LEU A 662      43.910  36.380  35.990  1.00  0.00           H
ATOM   1178  CG  LEU A 662      44.000  34.330  35.680  1.00  0.00           C
ATOM   1179  HG  LEU A 662      42.920  34.450  35.440  1.00  0.00           H
ATOM   1180  CD1 LEU A 662      44.790  34.410  34.370  1.00  0.00           C
ATOM   1181 HD11 LEU A 662      44.830  35.450  34.000  1.00  0.00           H
ATOM   1182 HD12 LEU A 662      44.280  33.670  33.710  1.00  0.00           H
ATOM   1183 HD13 LEU A 662      45.850  34.160  34.570  1.00  0.00           H
ATOM   1184  CD2 LEU A 662      44.310  32.950  36.390  1.00  0.00           C
ATOM   1185 HD21 LEU A 662      44.140  32.130  35.660  1.00  0.00           H
ATOM   1186 HD22 LEU A 662      43.730  32.920  37.340  1.00  0.00           H
ATOM   1187 HD23 LEU A 662      45.360  32.790  36.720  1.00  0.00           H
ATOM   1188  C   LEU A 662      44.120  36.790  38.770  1.00  0.00           C
ATOM   1189  O   LEU A 662      45.280  37.170  39.040  1.00  0.00           O
ATOM   1190  N   THR A 663      43.030  37.490  39.120  1.00  0.00           N
ATOM   1191  HN  THR A 663      42.130  37.090  38.990  1.00  0.00           H
ATOM   1192  CA  THR A 663      43.260  38.630  40.020  1.00  0.00           C
ATOM   1193  HA  THR A 663      44.060  39.260  39.650  1.00  0.00           H
ATOM   1194  CB  THR A 663      42.110  39.640  40.080  1.00  0.00           C
ATOM   1195  HB  THR A 663      42.290  40.330  40.920  1.00  0.00           H
ATOM   1196  OG1 THR A 663      40.850  39.040  40.430  1.00  0.00           O
ATOM   1197  HG1 THR A 663      40.620  38.360  39.790  1.00  0.00           H
ATOM   1198  CG2 THR A 663      41.990  40.320  38.670  1.00  0.00           C
ATOM   1199 HG21 THR A 663      42.850  41.000  38.570  1.00  0.00           H
ATOM   1200 HG22 THR A 663      41.120  41.010  38.680  1.00  0.00           H
ATOM   1201 HG23 THR A 663      41.940  39.530  37.890  1.00  0.00           H
ATOM   1202  C   THR A 663      43.570  38.150  41.440  1.00  0.00           C
ATOM   1203  O   THR A 663      43.100  37.080  41.860  1.00  0.00           O
ATOM   1204  N   ILE A 664      44.320  38.830  42.320  1.00  0.00           N
ATOM   1205  HN  ILE A 664      45.000  39.460  41.950  1.00  0.00           H
ATOM   1206  CA  ILE A 664      44.500  38.320  43.690  1.00  0.00           C
ATOM   1207  HA  ILE A 664      43.780  37.610  44.050  1.00  0.00           H
ATOM   1208  CB  ILE A 664      45.850  37.550  43.850  1.00  0.00           C
ATOM   1209  HB  ILE A 664      46.650  38.180  43.410  1.00  0.00           H
ATOM   1210  CG2 ILE A 664      46.300  37.290  45.350  1.00  0.00           C
ATOM   1211 HG21 ILE A 664      45.500  36.950  46.040  1.00  0.00           H
ATOM   1212 HG22 ILE A 664      46.680  38.280  45.680  1.00  0.00           H
ATOM   1213 HG23 ILE A 664      47.090  36.520  45.390  1.00  0.00           H
ATOM   1214  CG1 ILE A 664      45.880  36.160  43.110  1.00  0.00           C
ATOM   1215 HG11 ILE A 664      46.920  35.760  43.140  1.00  0.00           H
ATOM   1216 HG12 ILE A 664      45.680  36.360  42.040  1.00  0.00           H
ATOM   1217  CD  ILE A 664      44.960  35.020  43.760  1.00  0.00           C
ATOM   1218  HD1 ILE A 664      45.320  34.970  44.810  1.00  0.00           H
ATOM   1219  HD2 ILE A 664      45.170  34.070  43.230  1.00  0.00           H
ATOM   1220  HD3 ILE A 664      43.920  35.380  43.610  1.00  0.00           H
ATOM   1221  C   ILE A 664      44.380  39.460  44.720  1.00  0.00           C
ATOM   1222  O   ILE A 664      44.900  40.550  44.570  1.00  0.00           O
ATOM   1223  N   LEU A 665      43.600  39.210  45.800  1.00  0.00           N
ATOM   1224  HN  LEU A 665      43.130  38.340  45.910  1.00  0.00           H
ATOM   1225  CA  LEU A 665      43.520  40.140  46.870  1.00  0.00           C
ATOM   1226  HA  LEU A 665      43.080  41.040  46.460  1.00  0.00           H
ATOM   1227  CB  LEU A 665      42.490  39.700  48.010  1.00  0.00           C
ATOM   1228  HB1 LEU A 665      42.300  40.590  48.650  1.00  0.00           H
ATOM   1229  HB2 LEU A 665      42.910  38.960  48.730  1.00  0.00           H
ATOM   1230  CG  LEU A 665      41.230  39.000  47.550  1.00  0.00           C
ATOM   1231  HG  LEU A 665      41.510  38.140  46.900  1.00  0.00           H
ATOM   1232  CD1 LEU A 665      40.520  38.490  48.750  1.00  0.00           C
ATOM   1233 HD11 LEU A 665      41.110  37.730  49.300  1.00  0.00           H
ATOM   1234 HD12 LEU A 665      39.570  38.060  48.370  1.00  0.00           H
ATOM   1235 HD13 LEU A 665      40.270  39.230  49.550  1.00  0.00           H
ATOM   1236  CD2 LEU A 665      40.320  40.040  46.850  1.00  0.00           C
ATOM   1237 HD21 LEU A 665      40.230  40.940  47.500  1.00  0.00           H
ATOM   1238 HD22 LEU A 665      39.330  39.580  46.650  1.00  0.00           H
ATOM   1239 HD23 LEU A 665      40.950  40.320  45.980  1.00  0.00           H
ATOM   1240  C   LEU A 665      44.850  40.530  47.530  1.00  0.00           C
ATOM   1241  O   LEU A 665      45.650  39.690  47.980  1.00  0.00           O
ATOM   1242  N   GLY A 666      45.050  41.860  47.550  1.00  0.00           N
ATOM   1243  HN  GLY A 666      44.290  42.410  47.200  1.00  0.00           H
ATOM   1244  CA  GLY A 666      46.160  42.490  48.200  1.00  0.00           C
ATOM   1245  HA1 GLY A 666      46.700  43.040  47.430  1.00  0.00           H
ATOM   1246  HA2 GLY A 666      46.770  41.740  48.670  1.00  0.00           H
ATOM   1247  C   GLY A 666      45.750  43.510  49.190  1.00  0.00           C
ATOM   1248  O   GLY A 666      44.630  43.940  49.330  1.00  0.00           O
ATOM   1249  N   SER A 667      46.640  43.940  50.020  1.00  0.00           N
ATOM   1250  HN  SER A 667      47.570  43.600  49.960  1.00  0.00           H
ATOM   1251  CA  SER A 667      46.470  45.090  50.890  1.00  0.00           C
ATOM   1252  HA  SER A 667      45.470  45.100  51.300  1.00  0.00           H
ATOM   1253  CB  SER A 667      47.530  45.170  52.050  1.00  0.00           C
ATOM   1254  HB1 SER A 667      47.480  44.230  52.640  1.00  0.00           H
ATOM   1255  HB2 SER A 667      47.410  45.980  52.800  1.00  0.00           H
ATOM   1256  OG  SER A 667      48.850  45.300  51.540  1.00  0.00           O
ATOM   1257  HG1 SER A 667      48.920  46.240  51.390  1.00  0.00           H
ATOM   1258  C   SER A 667      46.560  46.410  50.130  1.00  0.00           C
ATOM   1259  O   SER A 667      47.060  46.460  49.000  1.00  0.00           O
ATOM   1260  N   THR A 668      46.120  47.520  50.740  1.00  0.00           N
ATOM   1261  HN  THR A 668      45.790  47.720  51.660  1.00  0.00           H
ATOM   1262  CA  THR A 668      46.050  48.680  49.960  1.00  0.00           C
ATOM   1263  HA  THR A 668      46.810  48.870  49.210  1.00  0.00           H
ATOM   1264  CB  THR A 668      44.830  48.750  49.040  1.00  0.00           C
ATOM   1265  HB  THR A 668      45.030  48.020  48.220  1.00  0.00           H
ATOM   1266  OG1 THR A 668      44.740  49.980  48.380  1.00  0.00           O
ATOM   1267  HG1 THR A 668      43.980  49.810  47.810  1.00  0.00           H
ATOM   1268  CG2 THR A 668      43.570  48.500  49.780  1.00  0.00           C
ATOM   1269 HG21 THR A 668      43.530  47.490  50.260  1.00  0.00           H
ATOM   1270 HG22 THR A 668      42.650  48.480  49.140  1.00  0.00           H
ATOM   1271 HG23 THR A 668      43.460  49.270  50.570  1.00  0.00           H
ATOM   1272  C   THR A 668      46.160  49.850  50.890  1.00  0.00           C
ATOM   1273  O   THR A 668      45.800  49.730  52.040  1.00  0.00           O
ATOM   1274  N   GLY A 669      46.810  50.960  50.350  1.00  0.00           N
ATOM   1275  HN  GLY A 669      47.060  51.010  49.380  1.00  0.00           H
ATOM   1276  CA  GLY A 669      47.050  52.120  51.150  1.00  0.00           C
ATOM   1277  HA1 GLY A 669      47.750  52.770  50.650  1.00  0.00           H
ATOM   1278  HA2 GLY A 669      47.410  51.670  52.050  1.00  0.00           H
ATOM   1279  C   GLY A 669      45.820  52.900  51.630  1.00  0.00           C
ATOM   1280  O   GLY A 669      45.860  53.490  52.750  1.00  0.00           O
ATOM   1281  N   PRO A 670      44.690  53.040  50.940  1.00  0.00           N
ATOM   1282  CD  PRO A 670      44.730  53.190  49.510  1.00  0.00           C
ATOM   1283  HD1 PRO A 670      44.600  52.180  49.050  1.00  0.00           H
ATOM   1284  HD2 PRO A 670      45.740  53.520  49.160  1.00  0.00           H
ATOM   1285  CA  PRO A 670      43.600  53.800  51.500  1.00  0.00           C
ATOM   1286  HA  PRO A 670      43.970  54.780  51.740  1.00  0.00           H
ATOM   1287  CB  PRO A 670      42.680  54.010  50.280  1.00  0.00           C
ATOM   1288  HB1 PRO A 670      42.020  54.910  50.300  1.00  0.00           H
ATOM   1289  HB2 PRO A 670      42.140  53.040  50.170  1.00  0.00           H
ATOM   1290  CG  PRO A 670      43.660  54.180  49.100  1.00  0.00           C
ATOM   1291  HG1 PRO A 670      43.170  54.020  48.110  1.00  0.00           H
ATOM   1292  HG2 PRO A 670      44.220  55.140  49.020  1.00  0.00           H
ATOM   1293  C   PRO A 670      42.870  53.080  52.610  1.00  0.00           C
ATOM   1294  O   PRO A 670      42.330  53.790  53.520  1.00  0.00           O
ATOM   1295  N   VAL A 671      42.750  51.730  52.570  1.00  0.00           N
ATOM   1296  HN  VAL A 671      42.980  51.210  51.750  1.00  0.00           H
ATOM   1297  CA  VAL A 671      42.240  50.920  53.650  1.00  0.00           C
ATOM   1298  HA  VAL A 671      41.240  51.250  53.860  1.00  0.00           H
ATOM   1299  CB  VAL A 671      42.310  49.470  53.270  1.00  0.00           C
ATOM   1300  HB  VAL A 671      43.340  49.240  52.920  1.00  0.00           H
ATOM   1301  CG1 VAL A 671      42.080  48.570  54.530  1.00  0.00           C
ATOM   1302 HG11 VAL A 671      42.890  48.600  55.290  1.00  0.00           H
ATOM   1303 HG12 VAL A 671      42.000  47.480  54.280  1.00  0.00           H
ATOM   1304 HG13 VAL A 671      41.190  48.930  55.100  1.00  0.00           H
ATOM   1305  CG2 VAL A 671      41.160  49.260  52.240  1.00  0.00           C
ATOM   1306 HG21 VAL A 671      40.750  48.230  52.330  1.00  0.00           H
ATOM   1307 HG22 VAL A 671      41.450  49.460  51.180  1.00  0.00           H
ATOM   1308 HG23 VAL A 671      40.300  49.950  52.400  1.00  0.00           H
ATOM   1309  C   VAL A 671      43.040  51.110  54.950  1.00  0.00           C
ATOM   1310  O   VAL A 671      42.500  51.350  56.030  1.00  0.00           O
ATOM   1311  N   LEU A 672      44.430  51.180  54.820  1.00  0.00           N
ATOM   1312  HN  LEU A 672      44.840  51.180  53.910  1.00  0.00           H
ATOM   1313  CA  LEU A 672      45.270  51.500  55.950  1.00  0.00           C
ATOM   1314  HA  LEU A 672      45.020  50.760  56.700  1.00  0.00           H
ATOM   1315  CB  LEU A 672      46.710  51.240  55.460  1.00  0.00           C
ATOM   1316  HB1 LEU A 672      46.930  51.870  54.570  1.00  0.00           H
ATOM   1317  HB2 LEU A 672      46.860  50.150  55.240  1.00  0.00           H
ATOM   1318  CG  LEU A 672      47.800  51.650  56.540  1.00  0.00           C
ATOM   1319  HG  LEU A 672      47.580  52.630  57.000  1.00  0.00           H
ATOM   1320  CD1 LEU A 672      47.720  50.580  57.620  1.00  0.00           C
ATOM   1321 HD11 LEU A 672      48.160  49.650  57.170  1.00  0.00           H
ATOM   1322 HD12 LEU A 672      46.690  50.240  57.830  1.00  0.00           H
ATOM   1323 HD13 LEU A 672      48.190  50.840  58.590  1.00  0.00           H
ATOM   1324  CD2 LEU A 672      49.230  51.710  55.850  1.00  0.00           C
ATOM   1325 HD21 LEU A 672      49.390  52.700  55.370  1.00  0.00           H
ATOM   1326 HD22 LEU A 672      49.280  50.950  55.050  1.00  0.00           H
ATOM   1327 HD23 LEU A 672      49.980  51.640  56.660  1.00  0.00           H
ATOM   1328  C   LEU A 672      44.900  52.930  56.520  1.00  0.00           C
ATOM   1329  O   LEU A 672      44.650  53.120  57.700  1.00  0.00           O
ATOM   1330  N   VAL A 673      44.800  53.940  55.610  1.00  0.00           N
ATOM   1331  HN  VAL A 673      44.940  53.780  54.630  1.00  0.00           H
ATOM   1332  CA  VAL A 673      44.530  55.350  55.990  1.00  0.00           C
ATOM   1333  HA  VAL A 673      45.040  55.640  56.890  1.00  0.00           H
ATOM   1334  CB  VAL A 673      44.870  56.300  54.820  1.00  0.00           C
ATOM   1335  HB  VAL A 673      44.370  55.910  53.910  1.00  0.00           H
ATOM   1336  CG1 VAL A 673      44.220  57.720  55.120  1.00  0.00           C
ATOM   1337 HG11 VAL A 673      44.420  58.460  54.320  1.00  0.00           H
ATOM   1338 HG12 VAL A 673      44.600  58.030  56.110  1.00  0.00           H
ATOM   1339 HG13 VAL A 673      43.120  57.590  55.210  1.00  0.00           H
ATOM   1340  CG2 VAL A 673      46.360  56.300  54.380  1.00  0.00           C
ATOM   1341 HG21 VAL A 673      46.520  57.260  53.850  1.00  0.00           H
ATOM   1342 HG22 VAL A 673      46.520  55.460  53.670  1.00  0.00           H
ATOM   1343 HG23 VAL A 673      47.060  56.380  55.240  1.00  0.00           H
ATOM   1344  C   VAL A 673      43.180  55.440  56.610  1.00  0.00           C
ATOM   1345  O   VAL A 673      43.020  55.930  57.740  1.00  0.00           O
ATOM   1346  N   PHE A 674      42.160  54.830  56.040  1.00  0.00           N
ATOM   1347  HN  PHE A 674      42.250  54.320  55.180  1.00  0.00           H
ATOM   1348  CA  PHE A 674      40.880  54.710  56.650  1.00  0.00           C
ATOM   1349  HA  PHE A 674      40.440  55.700  56.720  1.00  0.00           H
ATOM   1350  CB  PHE A 674      39.910  53.810  55.740  1.00  0.00           C
ATOM   1351  HB1 PHE A 674      40.250  52.770  55.820  1.00  0.00           H
ATOM   1352  HB2 PHE A 674      40.010  54.070  54.660  1.00  0.00           H
ATOM   1353  CG  PHE A 674      38.380  53.960  56.140  1.00  0.00           C
ATOM   1354  CD1 PHE A 674      37.780  55.120  55.650  1.00  0.00           C
ATOM   1355  HD1 PHE A 674      38.200  55.830  54.950  1.00  0.00           H
ATOM   1356  CE1 PHE A 674      36.520  55.410  56.160  1.00  0.00           C
ATOM   1357  HE1 PHE A 674      36.070  56.380  55.980  1.00  0.00           H
ATOM   1358  CZ  PHE A 674      35.840  54.500  57.040  1.00  0.00           C
ATOM   1359  HZ  PHE A 674      34.840  54.860  57.300  1.00  0.00           H
ATOM   1360  CD2 PHE A 674      37.660  53.010  56.930  1.00  0.00           C
ATOM   1361  HD2 PHE A 674      38.160  52.100  57.190  1.00  0.00           H
ATOM   1362  CE2 PHE A 674      36.420  53.280  57.330  1.00  0.00           C
ATOM   1363  HE2 PHE A 674      35.830  52.520  57.820  1.00  0.00           H
ATOM   1364  C   PHE A 674      40.790  54.250  58.080  1.00  0.00           C
ATOM   1365  O   PHE A 674      40.290  55.000  58.910  1.00  0.00           O
ATOM   1366  N   GLU A 675      41.350  53.110  58.420  1.00  0.00           N
ATOM   1367  HN  GLU A 675      41.780  52.500  57.760  1.00  0.00           H
ATOM   1368  CA  GLU A 675      41.370  52.540  59.740  1.00  0.00           C
ATOM   1369  HA  GLU A 675      40.360  52.580  60.110  1.00  0.00           H
ATOM   1370  CB  GLU A 675      41.950  51.110  59.740  1.00  0.00           C
ATOM   1371  HB1 GLU A 675      41.960  50.760  60.790  1.00  0.00           H
ATOM   1372  HB2 GLU A 675      42.970  50.980  59.310  1.00  0.00           H
ATOM   1373  CG  GLU A 675      40.990  50.100  58.850  1.00  0.00           C
ATOM   1374  HG1 GLU A 675      41.600  49.170  58.760  1.00  0.00           H
ATOM   1375  HG2 GLU A 675      40.690  50.540  57.870  1.00  0.00           H
ATOM   1376  CD  GLU A 675      39.720  49.690  59.500  1.00  0.00           C
ATOM   1377  OE1 GLU A 675      38.970  48.780  58.920  1.00  0.00           O
ATOM   1378  OE2 GLU A 675      39.470  50.130  60.590  1.00  0.00           O
ATOM   1379  C   GLU A 675      42.180  53.530  60.730  1.00  0.00           C
ATOM   1380  O   GLU A 675      41.780  53.700  61.880  1.00  0.00           O
ATOM   1381  N   LYS A 676      43.330  54.170  60.280  1.00  0.00           N
ATOM   1382  HN  LYS A 676      43.630  53.970  59.350  1.00  0.00           H
ATOM   1383  CA  LYS A 676      44.140  54.990  61.070  1.00  0.00           C
ATOM   1384  HA  LYS A 676      44.560  54.450  61.910  1.00  0.00           H
ATOM   1385  CB  LYS A 676      45.370  55.510  60.370  1.00  0.00           C
ATOM   1386  HB1 LYS A 676      45.060  55.980  59.420  1.00  0.00           H
ATOM   1387  HB2 LYS A 676      45.910  54.600  60.030  1.00  0.00           H
ATOM   1388  CG  LYS A 676      46.230  56.300  61.320  1.00  0.00           C
ATOM   1389  HG1 LYS A 676      46.390  55.680  62.220  1.00  0.00           H
ATOM   1390  HG2 LYS A 676      45.790  57.260  61.660  1.00  0.00           H
ATOM   1391  CD  LYS A 676      47.560  56.640  60.720  1.00  0.00           C
ATOM   1392  HD1 LYS A 676      47.410  57.360  59.880  1.00  0.00           H
ATOM   1393  HD2 LYS A 676      47.960  55.690  60.300  1.00  0.00           H
ATOM   1394  CE  LYS A 676      48.570  57.300  61.680  1.00  0.00           C
ATOM   1395  HE1 LYS A 676      48.680  56.740  62.640  1.00  0.00           H
ATOM   1396  HE2 LYS A 676      48.220  58.310  62.000  1.00  0.00           H
ATOM   1397  NZ  LYS A 676      49.850  57.460  61.060  1.00  0.00           N
ATOM   1398  HZ1 LYS A 676      50.010  56.850  60.230  1.00  0.00           H
ATOM   1399  HZ2 LYS A 676      50.650  57.260  61.700  1.00  0.00           H
ATOM   1400  HZ3 LYS A 676      50.030  58.370  60.600  1.00  0.00           H
ATOM   1401  C   LYS A 676      43.410  56.310  61.510  1.00  0.00           C
ATOM   1402  O   LYS A 676      43.370  56.700  62.640  1.00  0.00           O
ATOM   1403  N   ILE A 677      42.690  56.900  60.520  1.00  0.00           N
ATOM   1404  HN  ILE A 677      42.780  56.530  59.590  1.00  0.00           H
ATOM   1405  CA  ILE A 677      41.730  57.950  60.640  1.00  0.00           C
ATOM   1406  HA  ILE A 677      42.170  58.750  61.220  1.00  0.00           H
ATOM   1407  CB  ILE A 677      41.160  58.330  59.290  1.00  0.00           C
ATOM   1408  HB  ILE A 677      40.920  57.390  58.750  1.00  0.00           H
ATOM   1409  CG2 ILE A 677      39.950  59.270  59.460  1.00  0.00           C
ATOM   1410 HG21 ILE A 677      39.580  59.620  58.480  1.00  0.00           H
ATOM   1411 HG22 ILE A 677      40.260  60.150  60.060  1.00  0.00           H
ATOM   1412 HG23 ILE A 677      39.100  58.860  60.050  1.00  0.00           H
ATOM   1413  CG1 ILE A 677      42.350  59.010  58.490  1.00  0.00           C
ATOM   1414 HG11 ILE A 677      43.270  58.390  58.610  1.00  0.00           H
ATOM   1415 HG12 ILE A 677      42.530  59.920  59.090  1.00  0.00           H
ATOM   1416  CD  ILE A 677      42.010  59.250  57.020  1.00  0.00           C
ATOM   1417  HD1 ILE A 677      42.860  59.580  56.370  1.00  0.00           H
ATOM   1418  HD2 ILE A 677      41.150  59.930  56.900  1.00  0.00           H
ATOM   1419  HD3 ILE A 677      41.730  58.340  56.440  1.00  0.00           H
ATOM   1420  C   ILE A 677      40.510  57.560  61.490  1.00  0.00           C
ATOM   1421  O   ILE A 677      40.140  58.290  62.400  1.00  0.00           O
ATOM   1422  N   LEU A 678      39.920  56.390  61.310  1.00  0.00           N
ATOM   1423  HN  LEU A 678      40.130  55.860  60.480  1.00  0.00           H
ATOM   1424  CA  LEU A 678      38.740  55.940  62.110  1.00  0.00           C
ATOM   1425  HA  LEU A 678      38.020  56.740  62.050  1.00  0.00           H
ATOM   1426  CB  LEU A 678      38.120  54.630  61.530  1.00  0.00           C
ATOM   1427  HB1 LEU A 678      38.770  53.730  61.670  1.00  0.00           H
ATOM   1428  HB2 LEU A 678      38.110  54.580  60.430  1.00  0.00           H
ATOM   1429  CG  LEU A 678      36.770  54.310  62.190  1.00  0.00           C
ATOM   1430  HG  LEU A 678      36.770  54.180  63.290  1.00  0.00           H
ATOM   1431  CD1 LEU A 678      35.740  55.340  61.770  1.00  0.00           C
ATOM   1432 HD11 LEU A 678      35.880  56.360  62.220  1.00  0.00           H
ATOM   1433 HD12 LEU A 678      34.710  54.990  61.990  1.00  0.00           H
ATOM   1434 HD13 LEU A 678      35.640  55.340  60.670  1.00  0.00           H
ATOM   1435  CD2 LEU A 678      36.400  52.990  61.570  1.00  0.00           C
ATOM   1436 HD21 LEU A 678      37.180  52.210  61.540  1.00  0.00           H
ATOM   1437 HD22 LEU A 678      36.070  53.080  60.510  1.00  0.00           H
ATOM   1438 HD23 LEU A 678      35.460  52.630  62.040  1.00  0.00           H
ATOM   1439  C   LEU A 678      39.100  55.730  63.580  1.00  0.00           C
ATOM   1440  O   LEU A 678      38.360  56.110  64.410  1.00  0.00           O
ATOM   1441  N   TYR A 679      40.270  55.090  63.920  1.00  0.00           N
ATOM   1442  HN  TYR A 679      40.730  54.710  63.120  1.00  0.00           H
ATOM   1443  CA  TYR A 679      40.780  54.770  65.210  1.00  0.00           C
ATOM   1444  HA  TYR A 679      40.030  54.360  65.870  1.00  0.00           H
ATOM   1445  CB  TYR A 679      42.040  53.810  65.180  1.00  0.00           C
ATOM   1446  HB1 TYR A 679      42.800  54.180  64.450  1.00  0.00           H
ATOM   1447  HB2 TYR A 679      41.780  52.770  64.930  1.00  0.00           H
ATOM   1448  CG  TYR A 679      42.750  53.780  66.430  1.00  0.00           C
ATOM   1449  CD1 TYR A 679      42.090  53.110  67.470  1.00  0.00           C
ATOM   1450  HD1 TYR A 679      41.160  52.560  67.470  1.00  0.00           H
ATOM   1451  CE1 TYR A 679      42.770  53.120  68.760  1.00  0.00           C
ATOM   1452  HE1 TYR A 679      42.330  52.590  69.600  1.00  0.00           H
ATOM   1453  CZ  TYR A 679      43.930  53.860  68.950  1.00  0.00           C
ATOM   1454  OH  TYR A 679      44.620  53.920  70.140  1.00  0.00           O
ATOM   1455  HH  TYR A 679      45.560  54.120  70.030  1.00  0.00           H
ATOM   1456  CD2 TYR A 679      43.980  54.410  66.600  1.00  0.00           C
ATOM   1457  HD2 TYR A 679      44.540  54.910  65.820  1.00  0.00           H
ATOM   1458  CE2 TYR A 679      44.570  54.550  67.890  1.00  0.00           C
ATOM   1459  HE2 TYR A 679      45.560  54.970  68.020  1.00  0.00           H
ATOM   1460  C   TYR A 679      40.970  56.150  65.940  1.00  0.00           C
ATOM   1461  O   TYR A 679      40.510  56.320  67.070  1.00  0.00           O
ATOM   1462  N   LYS A 680      41.600  57.180  65.240  1.00  0.00           N
ATOM   1463  HN  LYS A 680      41.930  57.070  64.290  1.00  0.00           H
ATOM   1464  CA  LYS A 680      41.810  58.460  65.800  1.00  0.00           C
ATOM   1465  HA  LYS A 680      42.090  58.250  66.820  1.00  0.00           H
ATOM   1466  CB  LYS A 680      42.990  59.220  65.150  1.00  0.00           C
ATOM   1467  HB1 LYS A 680      42.820  60.310  65.210  1.00  0.00           H
ATOM   1468  HB2 LYS A 680      43.020  58.980  64.060  1.00  0.00           H
ATOM   1469  CG  LYS A 680      44.350  58.930  65.820  1.00  0.00           C
ATOM   1470  HG1 LYS A 680      45.170  59.420  65.270  1.00  0.00           H
ATOM   1471  HG2 LYS A 680      44.420  57.820  65.740  1.00  0.00           H
ATOM   1472  CD  LYS A 680      44.460  59.350  67.320  1.00  0.00           C
ATOM   1473  HD1 LYS A 680      45.550  59.250  67.510  1.00  0.00           H
ATOM   1474  HD2 LYS A 680      43.860  58.560  67.820  1.00  0.00           H
ATOM   1475  CE  LYS A 680      43.920  60.790  67.620  1.00  0.00           C
ATOM   1476  HE1 LYS A 680      42.860  60.850  67.300  1.00  0.00           H
ATOM   1477  HE2 LYS A 680      44.560  61.470  67.030  1.00  0.00           H
ATOM   1478  NZ  LYS A 680      44.030  61.120  69.040  1.00  0.00           N
ATOM   1479  HZ1 LYS A 680      44.260  60.340  69.690  1.00  0.00           H
ATOM   1480  HZ2 LYS A 680      43.170  61.570  69.400  1.00  0.00           H
ATOM   1481  HZ3 LYS A 680      44.770  61.840  69.120  1.00  0.00           H
ATOM   1482  C   LYS A 680      40.560  59.230  65.980  1.00  0.00           C
ATOM   1483  O   LYS A 680      40.380  59.740  67.090  1.00  0.00           O
ATOM   1484  N   PHE A 681      39.690  59.260  65.020  1.00  0.00           N
ATOM   1485  HN  PHE A 681      39.800  58.820  64.140  1.00  0.00           H
ATOM   1486  CA  PHE A 681      38.310  59.760  65.280  1.00  0.00           C
ATOM   1487  HA  PHE A 681      38.310  60.810  65.540  1.00  0.00           H
ATOM   1488  CB  PHE A 681      37.550  59.650  64.010  1.00  0.00           C
ATOM   1489  HB1 PHE A 681      37.720  58.670  63.510  1.00  0.00           H
ATOM   1490  HB2 PHE A 681      37.910  60.400  63.270  1.00  0.00           H
ATOM   1491  CG  PHE A 681      36.080  59.910  64.130  1.00  0.00           C
ATOM   1492  CD1 PHE A 681      35.240  58.790  63.950  1.00  0.00           C
ATOM   1493  HD1 PHE A 681      35.570  57.770  64.030  1.00  0.00           H
ATOM   1494  CE1 PHE A 681      33.840  59.010  63.920  1.00  0.00           C
ATOM   1495  HE1 PHE A 681      33.220  58.150  63.800  1.00  0.00           H
ATOM   1496  CZ  PHE A 681      33.290  60.320  64.030  1.00  0.00           C
ATOM   1497  HZ  PHE A 681      32.210  60.360  64.040  1.00  0.00           H
ATOM   1498  CD2 PHE A 681      35.460  61.240  64.280  1.00  0.00           C
ATOM   1499  HD2 PHE A 681      36.130  62.060  64.490  1.00  0.00           H
ATOM   1500  CE2 PHE A 681      34.090  61.480  64.200  1.00  0.00           C
ATOM   1501  HE2 PHE A 681      33.720  62.500  64.260  1.00  0.00           H
ATOM   1502  C   PHE A 681      37.630  59.190  66.460  1.00  0.00           C
ATOM   1503  O   PHE A 681      37.100  59.940  67.230  1.00  0.00           O
ATOM   1504  N   CYS A 682      37.560  57.850  66.640  1.00  0.00           N
ATOM   1505  HN  CYS A 682      38.080  57.390  65.930  1.00  0.00           H
ATOM   1506  CA  CYS A 682      36.820  57.190  67.760  1.00  0.00           C
ATOM   1507  HA  CYS A 682      35.840  57.580  67.950  1.00  0.00           H
ATOM   1508  CB  CYS A 682      36.760  55.740  67.350  1.00  0.00           C
ATOM   1509  HB1 CYS A 682      36.490  55.040  68.170  1.00  0.00           H
ATOM   1510  HB2 CYS A 682      37.760  55.370  67.020  1.00  0.00           H
ATOM   1511  SG  CYS A 682      35.650  55.300  65.900  1.00  0.00           S
ATOM   1512  HG1 CYS A 682      36.580  55.730  65.040  1.00  0.00           H
ATOM   1513  C   CYS A 682      37.540  57.400  69.100  1.00  0.00           C
ATOM   1514  O   CYS A 682      36.870  57.560  70.120  1.00  0.00           O
ATOM   1515  N   ARG A 683      38.900  57.500  69.210  1.00  0.00           N
ATOM   1516  HN  ARG A 683      39.410  57.290  68.370  1.00  0.00           H
ATOM   1517  CA  ARG A 683      39.650  58.040  70.380  1.00  0.00           C
ATOM   1518  HA  ARG A 683      39.230  57.500  71.210  1.00  0.00           H
ATOM   1519  CB  ARG A 683      41.170  57.820  70.170  1.00  0.00           C
ATOM   1520  HB1 ARG A 683      41.640  58.280  71.070  1.00  0.00           H
ATOM   1521  HB2 ARG A 683      41.480  58.280  69.210  1.00  0.00           H
ATOM   1522  CG  ARG A 683      41.510  56.350  70.110  1.00  0.00           C
ATOM   1523  HG1 ARG A 683      42.610  56.350  69.970  1.00  0.00           H
ATOM   1524  HG2 ARG A 683      41.170  55.760  69.230  1.00  0.00           H
ATOM   1525  CD  ARG A 683      40.960  55.420  71.270  1.00  0.00           C
ATOM   1526  HD1 ARG A 683      41.050  54.350  70.980  1.00  0.00           H
ATOM   1527  HD2 ARG A 683      39.880  55.560  71.510  1.00  0.00           H
ATOM   1528  NE  ARG A 683      41.860  55.670  72.370  1.00  0.00           N
ATOM   1529  HE  ARG A 683      42.770  56.030  72.170  1.00  0.00           H
ATOM   1530  CZ  ARG A 683      41.870  55.020  73.520  1.00  0.00           C
ATOM   1531  NH1 ARG A 683      42.960  54.940  74.230  1.00  0.00           N
ATOM   1532 HH11 ARG A 683      42.940  54.440  75.080  1.00  0.00           H
ATOM   1533 HH12 ARG A 683      43.720  55.550  73.980  1.00  0.00           H
ATOM   1534  NH2 ARG A 683      40.800  54.460  73.970  1.00  0.00           N
ATOM   1535 HH21 ARG A 683      39.930  54.760  73.600  1.00  0.00           H
ATOM   1536 HH22 ARG A 683      40.920  53.950  74.830  1.00  0.00           H
ATOM   1537  C   ARG A 683      39.410  59.450  70.720  1.00  0.00           C
ATOM   1538  O   ARG A 683      39.420  59.800  71.880  1.00  0.00           O
ATOM   1539  N   ASP A 684      39.350  60.350  69.700  1.00  0.00           N
ATOM   1540  HN  ASP A 684      39.670  60.090  68.800  1.00  0.00           H
ATOM   1541  CA  ASP A 684      39.000  61.760  70.040  1.00  0.00           C
ATOM   1542  HA  ASP A 684      39.690  62.090  70.800  1.00  0.00           H
ATOM   1543  CB  ASP A 684      39.220  62.680  68.810  1.00  0.00           C
ATOM   1544  HB1 ASP A 684      38.840  63.720  68.920  1.00  0.00           H
ATOM   1545  HB2 ASP A 684      38.700  62.190  67.960  1.00  0.00           H
ATOM   1546  CG  ASP A 684      40.700  62.800  68.540  1.00  0.00           C
ATOM   1547  OD1 ASP A 684      41.100  63.410  67.500  1.00  0.00           O
ATOM   1548  OD2 ASP A 684      41.540  62.450  69.370  1.00  0.00           O
ATOM   1549  C   ASP A 684      37.620  62.020  70.610  1.00  0.00           C
ATOM   1550  O   ASP A 684      37.390  62.740  71.560  1.00  0.00           O
ATOM   1551  N   TYR A 685      36.580  61.300  70.020  1.00  0.00           N
ATOM   1552  HN  TYR A 685      36.850  60.670  69.290  1.00  0.00           H
ATOM   1553  CA  TYR A 685      35.210  61.680  70.200  1.00  0.00           C
ATOM   1554  HA  TYR A 685      35.030  62.560  70.790  1.00  0.00           H
ATOM   1555  CB  TYR A 685      34.510  61.820  68.820  1.00  0.00           C
ATOM   1556  HB1 TYR A 685      33.410  61.840  68.950  1.00  0.00           H
ATOM   1557  HB2 TYR A 685      34.850  61.020  68.110  1.00  0.00           H
ATOM   1558  CG  TYR A 685      34.970  63.170  68.250  1.00  0.00           C
ATOM   1559  CD1 TYR A 685      35.720  63.180  67.090  1.00  0.00           C
ATOM   1560  HD1 TYR A 685      36.020  62.270  66.590  1.00  0.00           H
ATOM   1561  CE1 TYR A 685      35.840  64.380  66.340  1.00  0.00           C
ATOM   1562  HE1 TYR A 685      36.170  64.310  65.310  1.00  0.00           H
ATOM   1563  CZ  TYR A 685      35.500  65.610  66.910  1.00  0.00           C
ATOM   1564  OH  TYR A 685      35.550  66.790  66.150  1.00  0.00           O
ATOM   1565  HH  TYR A 685      35.000  67.470  66.540  1.00  0.00           H
ATOM   1566  CD2 TYR A 685      34.510  64.400  68.810  1.00  0.00           C
ATOM   1567  HD2 TYR A 685      33.930  64.400  69.720  1.00  0.00           H
ATOM   1568  CE2 TYR A 685      34.890  65.590  68.200  1.00  0.00           C
ATOM   1569  HE2 TYR A 685      34.510  66.500  68.630  1.00  0.00           H
ATOM   1570  C   TYR A 685      34.460  60.640  71.090  1.00  0.00           C
ATOM   1571  O   TYR A 685      33.240  60.780  71.220  1.00  0.00           O
ATOM   1572  N   GLN A 686      35.110  59.730  71.720  1.00  0.00           N
ATOM   1573  HN  GLN A 686      36.080  59.620  71.490  1.00  0.00           H
ATOM   1574  CA  GLN A 686      34.620  58.830  72.750  1.00  0.00           C
ATOM   1575  HA  GLN A 686      35.460  58.320  73.220  1.00  0.00           H
ATOM   1576  CB  GLN A 686      34.080  59.610  74.020  1.00  0.00           C
ATOM   1577  HB1 GLN A 686      33.760  58.860  74.760  1.00  0.00           H
ATOM   1578  HB2 GLN A 686      33.250  60.300  73.750  1.00  0.00           H
ATOM   1579  CG  GLN A 686      34.980  60.560  74.870  1.00  0.00           C
ATOM   1580  HG1 GLN A 686      34.720  60.430  75.940  1.00  0.00           H
ATOM   1581  HG2 GLN A 686      34.810  61.600  74.490  1.00  0.00           H
ATOM   1582  CD  GLN A 686      36.460  60.180  74.720  1.00  0.00           C
ATOM   1583  OE1 GLN A 686      37.000  59.470  75.590  1.00  0.00           O
ATOM   1584  NE2 GLN A 686      37.090  60.690  73.710  1.00  0.00           N
ATOM   1585 HE21 GLN A 686      38.070  60.480  73.660  1.00  0.00           H
ATOM   1586 HE22 GLN A 686      36.590  61.140  72.970  1.00  0.00           H
ATOM   1587  C   GLN A 686      33.730  57.760  72.370  1.00  0.00           C
ATOM   1588  O   GLN A 686      32.640  57.540  72.880  1.00  0.00           O
ATOM   1589  N   LEU A 687      34.090  56.970  71.340  1.00  0.00           N
ATOM   1590  HN  LEU A 687      34.930  57.190  70.840  1.00  0.00           H
ATOM   1591  CA  LEU A 687      33.280  55.960  70.700  1.00  0.00           C
ATOM   1592  HA  LEU A 687      32.360  55.800  71.240  1.00  0.00           H
ATOM   1593  CB  LEU A 687      32.920  56.360  69.230  1.00  0.00           C
ATOM   1594  HB1 LEU A 687      32.400  55.520  68.710  1.00  0.00           H
ATOM   1595  HB2 LEU A 687      33.900  56.390  68.710  1.00  0.00           H
ATOM   1596  CG  LEU A 687      32.230  57.670  68.970  1.00  0.00           C
ATOM   1597  HG  LEU A 687      32.760  58.420  69.600  1.00  0.00           H
ATOM   1598  CD1 LEU A 687      32.540  58.260  67.620  1.00  0.00           C
ATOM   1599 HD11 LEU A 687      32.440  59.370  67.600  1.00  0.00           H
ATOM   1600 HD12 LEU A 687      32.010  57.860  66.730  1.00  0.00           H
ATOM   1601 HD13 LEU A 687      33.590  57.940  67.400  1.00  0.00           H
ATOM   1602  CD2 LEU A 687      30.760  57.690  69.340  1.00  0.00           C
ATOM   1603 HD21 LEU A 687      30.140  57.020  68.730  1.00  0.00           H
ATOM   1604 HD22 LEU A 687      30.320  58.690  69.140  1.00  0.00           H
ATOM   1605 HD23 LEU A 687      30.460  57.430  70.380  1.00  0.00           H
ATOM   1606  C   LEU A 687      34.000  54.610  70.680  1.00  0.00           C
ATOM   1607  O   LEU A 687      35.270  54.560  70.510  1.00  0.00           O
ATOM   1608  N   SER A 688      33.280  53.490  70.850  1.00  0.00           N
ATOM   1609  HN  SER A 688      32.320  53.440  71.110  1.00  0.00           H
ATOM   1610  CA  SER A 688      33.860  52.170  70.630  1.00  0.00           C
ATOM   1611  HA  SER A 688      34.730  52.120  71.270  1.00  0.00           H
ATOM   1612  CB  SER A 688      33.010  50.920  71.020  1.00  0.00           C
ATOM   1613  HB1 SER A 688      32.130  50.950  70.350  1.00  0.00           H
ATOM   1614  HB2 SER A 688      32.700  51.100  72.070  1.00  0.00           H
ATOM   1615  OG  SER A 688      33.680  49.680  70.870  1.00  0.00           O
ATOM   1616  HG1 SER A 688      33.080  49.060  71.280  1.00  0.00           H
ATOM   1617  C   SER A 688      34.350  52.040  69.200  1.00  0.00           C
ATOM   1618  O   SER A 688      33.480  51.830  68.350  1.00  0.00           O
ATOM   1619  N   TYR A 689      35.700  52.020  68.950  1.00  0.00           N
ATOM   1620  HN  TYR A 689      36.260  52.390  69.690  1.00  0.00           H
ATOM   1621  CA  TYR A 689      36.290  51.700  67.660  1.00  0.00           C
ATOM   1622  HA  TYR A 689      35.900  52.480  67.020  1.00  0.00           H
ATOM   1623  CB  TYR A 689      37.840  51.890  67.650  1.00  0.00           C
ATOM   1624  HB1 TYR A 689      38.300  51.550  68.610  1.00  0.00           H
ATOM   1625  HB2 TYR A 689      38.050  52.970  67.560  1.00  0.00           H
ATOM   1626  CG  TYR A 689      38.530  51.260  66.490  1.00  0.00           C
ATOM   1627  CD1 TYR A 689      39.580  50.270  66.600  1.00  0.00           C
ATOM   1628  HD1 TYR A 689      39.760  49.850  67.570  1.00  0.00           H
ATOM   1629  CE1 TYR A 689      40.220  49.910  65.490  1.00  0.00           C
ATOM   1630  HE1 TYR A 689      41.030  49.190  65.550  1.00  0.00           H
ATOM   1631  CZ  TYR A 689      39.840  50.330  64.190  1.00  0.00           C
ATOM   1632  OH  TYR A 689      40.570  49.740  63.080  1.00  0.00           O
ATOM   1633  HH  TYR A 689      40.220  50.050  62.230  1.00  0.00           H
ATOM   1634  CD2 TYR A 689      38.160  51.730  65.220  1.00  0.00           C
ATOM   1635  HD2 TYR A 689      37.330  52.430  65.090  1.00  0.00           H
ATOM   1636  CE2 TYR A 689      38.810  51.200  64.030  1.00  0.00           C
ATOM   1637  HE2 TYR A 689      38.440  51.390  63.040  1.00  0.00           H
ATOM   1638  C   TYR A 689      35.760  50.360  67.040  1.00  0.00           C
ATOM   1639  O   TYR A 689      35.170  50.260  65.920  1.00  0.00           O
ATOM   1640  N   LEU A 690      35.930  49.250  67.760  1.00  0.00           N
ATOM   1641  HN  LEU A 690      36.380  49.140  68.650  1.00  0.00           H
ATOM   1642  CA  LEU A 690      35.690  47.940  67.070  1.00  0.00           C
ATOM   1643  HA  LEU A 690      35.820  48.030  66.010  1.00  0.00           H
ATOM   1644  CB  LEU A 690      36.500  46.760  67.760  1.00  0.00           C
ATOM   1645  HB1 LEU A 690      36.190  45.800  67.290  1.00  0.00           H
ATOM   1646  HB2 LEU A 690      36.260  46.680  68.850  1.00  0.00           H
ATOM   1647  CG  LEU A 690      37.980  46.940  67.580  1.00  0.00           C
ATOM   1648  HG  LEU A 690      38.250  48.010  67.750  1.00  0.00           H
ATOM   1649  CD1 LEU A 690      38.710  45.970  68.550  1.00  0.00           C
ATOM   1650 HD11 LEU A 690      39.800  46.210  68.480  1.00  0.00           H
ATOM   1651 HD12 LEU A 690      38.400  44.920  68.380  1.00  0.00           H
ATOM   1652 HD13 LEU A 690      38.380  46.190  69.580  1.00  0.00           H
ATOM   1653  CD2 LEU A 690      38.420  46.510  66.170  1.00  0.00           C
ATOM   1654 HD21 LEU A 690      39.530  46.480  65.970  1.00  0.00           H
ATOM   1655 HD22 LEU A 690      37.950  47.090  65.350  1.00  0.00           H
ATOM   1656 HD23 LEU A 690      38.110  45.470  65.970  1.00  0.00           H
ATOM   1657  C   LEU A 690      34.170  47.620  66.930  1.00  0.00           C
ATOM   1658  O   LEU A 690      33.840  47.090  65.900  1.00  0.00           O
ATOM   1659  N   SER A 691      33.310  47.970  67.880  1.00  0.00           N
ATOM   1660  HN  SER A 691      33.630  48.410  68.720  1.00  0.00           H
ATOM   1661  CA  SER A 691      31.850  47.790  67.710  1.00  0.00           C
ATOM   1662  HA  SER A 691      31.890  46.750  67.450  1.00  0.00           H
ATOM   1663  CB  SER A 691      30.930  47.850  68.960  1.00  0.00           C
ATOM   1664  HB1 SER A 691      29.920  47.510  68.640  1.00  0.00           H
ATOM   1665  HB2 SER A 691      30.810  48.890  69.320  1.00  0.00           H
ATOM   1666  OG  SER A 691      31.300  46.860  69.990  1.00  0.00           O
ATOM   1667  HG1 SER A 691      31.060  46.030  69.580  1.00  0.00           H
ATOM   1668  C   SER A 691      31.280  48.600  66.520  1.00  0.00           C
ATOM   1669  O   SER A 691      30.550  48.170  65.600  1.00  0.00           O
ATOM   1670  N   LEU A 692      31.720  49.900  66.510  1.00  0.00           N
ATOM   1671  HN  LEU A 692      32.220  50.350  67.250  1.00  0.00           H
ATOM   1672  CA  LEU A 692      31.100  50.840  65.530  1.00  0.00           C
ATOM   1673  HA  LEU A 692      30.030  50.700  65.530  1.00  0.00           H
ATOM   1674  CB  LEU A 692      31.530  52.290  65.920  1.00  0.00           C
ATOM   1675  HB1 LEU A 692      32.630  52.290  65.950  1.00  0.00           H
ATOM   1676  HB2 LEU A 692      31.280  52.470  66.990  1.00  0.00           H
ATOM   1677  CG  LEU A 692      31.140  53.460  65.010  1.00  0.00           C
ATOM   1678  HG  LEU A 692      31.250  53.140  63.950  1.00  0.00           H
ATOM   1679  CD1 LEU A 692      29.710  53.840  65.170  1.00  0.00           C
ATOM   1680 HD11 LEU A 692      29.420  54.120  66.200  1.00  0.00           H
ATOM   1681 HD12 LEU A 692      29.080  53.000  64.800  1.00  0.00           H
ATOM   1682 HD13 LEU A 692      29.600  54.710  64.470  1.00  0.00           H
ATOM   1683  CD2 LEU A 692      32.120  54.660  65.230  1.00  0.00           C
ATOM   1684 HD21 LEU A 692      32.040  55.090  66.250  1.00  0.00           H
ATOM   1685 HD22 LEU A 692      31.720  55.440  64.560  1.00  0.00           H
ATOM   1686 HD23 LEU A 692      33.170  54.380  64.960  1.00  0.00           H
ATOM   1687  C   LEU A 692      31.610  50.460  64.090  1.00  0.00           C
ATOM   1688  O   LEU A 692      30.930  50.440  63.130  1.00  0.00           O
ATOM   1689  N   ARG A 693      32.850  50.010  64.070  1.00  0.00           N
ATOM   1690  HN  ARG A 693      33.490  50.190  64.810  1.00  0.00           H
ATOM   1691  CA  ARG A 693      33.430  49.480  62.810  1.00  0.00           C
ATOM   1692  HA  ARG A 693      33.310  50.260  62.070  1.00  0.00           H
ATOM   1693  CB  ARG A 693      34.900  49.230  63.010  1.00  0.00           C
ATOM   1694  HB1 ARG A 693      34.960  48.500  63.840  1.00  0.00           H
ATOM   1695  HB2 ARG A 693      35.380  50.180  63.330  1.00  0.00           H
ATOM   1696  CG  ARG A 693      35.680  48.580  61.920  1.00  0.00           C
ATOM   1697  HG1 ARG A 693      35.610  49.180  60.990  1.00  0.00           H
ATOM   1698  HG2 ARG A 693      35.360  47.590  61.550  1.00  0.00           H
ATOM   1699  CD  ARG A 693      37.210  48.450  62.180  1.00  0.00           C
ATOM   1700  HD1 ARG A 693      37.420  47.870  63.110  1.00  0.00           H
ATOM   1701  HD2 ARG A 693      37.650  49.470  62.190  1.00  0.00           H
ATOM   1702  NE  ARG A 693      37.790  47.700  61.040  1.00  0.00           N
ATOM   1703  HE  ARG A 693      38.210  48.290  60.340  1.00  0.00           H
ATOM   1704  CZ  ARG A 693      37.650  46.450  60.690  1.00  0.00           C
ATOM   1705  NH1 ARG A 693      37.070  45.610  61.560  1.00  0.00           N
ATOM   1706 HH11 ARG A 693      36.860  45.870  62.490  1.00  0.00           H
ATOM   1707 HH12 ARG A 693      37.180  44.650  61.290  1.00  0.00           H
ATOM   1708  NH2 ARG A 693      38.080  46.090  59.480  1.00  0.00           N
ATOM   1709 HH21 ARG A 693      38.130  45.130  59.230  1.00  0.00           H
ATOM   1710 HH22 ARG A 693      38.400  46.910  58.980  1.00  0.00           H
ATOM   1711  C   ARG A 693      32.770  48.250  62.230  1.00  0.00           C
ATOM   1712  O   ARG A 693      32.490  48.220  60.990  1.00  0.00           O
ATOM   1713  N   THR A 694      32.440  47.200  63.010  1.00  0.00           N
ATOM   1714  HN  THR A 694      32.840  47.250  63.930  1.00  0.00           H
ATOM   1715  CA  THR A 694      31.680  46.070  62.560  1.00  0.00           C
ATOM   1716  HA  THR A 694      32.250  45.580  61.780  1.00  0.00           H
ATOM   1717  CB  THR A 694      31.480  45.040  63.630  1.00  0.00           C
ATOM   1718  HB  THR A 694      31.320  45.580  64.580  1.00  0.00           H
ATOM   1719  OG1 THR A 694      32.620  44.270  63.790  1.00  0.00           O
ATOM   1720  HG1 THR A 694      32.470  43.460  63.300  1.00  0.00           H
ATOM   1721  CG2 THR A 694      30.310  44.090  63.470  1.00  0.00           C
ATOM   1722 HG21 THR A 694      30.490  43.720  62.440  1.00  0.00           H
ATOM   1723 HG22 THR A 694      29.290  44.560  63.480  1.00  0.00           H
ATOM   1724 HG23 THR A 694      30.270  43.280  64.240  1.00  0.00           H
ATOM   1725  C   THR A 694      30.420  46.450  61.870  1.00  0.00           C
ATOM   1726  O   THR A 694      30.120  45.980  60.780  1.00  0.00           O
ATOM   1727  N   SER A 695      29.740  47.480  62.380  1.00  0.00           N
ATOM   1728  HN  SER A 695      30.140  47.960  63.140  1.00  0.00           H
ATOM   1729  CA  SER A 695      28.620  48.090  61.740  1.00  0.00           C
ATOM   1730  HA  SER A 695      27.880  47.330  61.570  1.00  0.00           H
ATOM   1731  CB  SER A 695      27.900  49.100  62.720  1.00  0.00           C
ATOM   1732  HB1 SER A 695      27.110  49.670  62.180  1.00  0.00           H
ATOM   1733  HB2 SER A 695      28.660  49.680  63.260  1.00  0.00           H
ATOM   1734  OG  SER A 695      27.180  48.230  63.680  1.00  0.00           O
ATOM   1735  HG1 SER A 695      27.780  47.500  63.860  1.00  0.00           H
ATOM   1736  C   SER A 695      28.860  48.910  60.410  1.00  0.00           C
ATOM   1737  O   SER A 695      28.030  48.830  59.500  1.00  0.00           O
ATOM   1738  N   ILE A 696      29.980  49.710  60.360  1.00  0.00           N
ATOM   1739  HN  ILE A 696      30.450  49.810  61.240  1.00  0.00           H
ATOM   1740  CA  ILE A 696      30.450  50.410  59.140  1.00  0.00           C
ATOM   1741  HA  ILE A 696      29.670  51.050  58.770  1.00  0.00           H
ATOM   1742  CB  ILE A 696      31.690  51.330  59.380  1.00  0.00           C
ATOM   1743  HB  ILE A 696      32.480  50.780  59.950  1.00  0.00           H
ATOM   1744  CG2 ILE A 696      32.270  51.740  58.030  1.00  0.00           C
ATOM   1745 HG21 ILE A 696      33.020  52.550  58.170  1.00  0.00           H
ATOM   1746 HG22 ILE A 696      31.520  52.210  57.360  1.00  0.00           H
ATOM   1747 HG23 ILE A 696      32.890  50.940  57.580  1.00  0.00           H
ATOM   1748  CG1 ILE A 696      31.380  52.540  60.300  1.00  0.00           C
ATOM   1749 HG11 ILE A 696      30.700  52.320  61.150  1.00  0.00           H
ATOM   1750 HG12 ILE A 696      30.840  53.320  59.710  1.00  0.00           H
ATOM   1751  CD  ILE A 696      32.530  53.150  60.980  1.00  0.00           C
ATOM   1752  HD1 ILE A 696      32.650  52.580  61.920  1.00  0.00           H
ATOM   1753  HD2 ILE A 696      32.360  54.170  61.370  1.00  0.00           H
ATOM   1754  HD3 ILE A 696      33.460  53.100  60.370  1.00  0.00           H
ATOM   1755  C   ILE A 696      30.800  49.440  58.030  1.00  0.00           C
ATOM   1756  O   ILE A 696      30.420  49.560  56.860  1.00  0.00           O
ATOM   1757  N   GLY A 697      31.300  48.260  58.430  1.00  0.00           N
ATOM   1758  HN  GLY A 697      31.670  48.100  59.340  1.00  0.00           H
ATOM   1759  CA  GLY A 697      31.590  47.100  57.560  1.00  0.00           C
ATOM   1760  HA1 GLY A 697      32.050  46.360  58.180  1.00  0.00           H
ATOM   1761  HA2 GLY A 697      32.180  47.290  56.670  1.00  0.00           H
ATOM   1762  C   GLY A 697      30.270  46.430  57.060  1.00  0.00           C
ATOM   1763  O   GLY A 697      30.250  45.980  55.910  1.00  0.00           O
ATOM   1764  N   LEU A 698      29.180  46.260  57.860  1.00  0.00           N
ATOM   1765  HN  LEU A 698      29.310  46.750  58.720  1.00  0.00           H
ATOM   1766  CA  LEU A 698      27.870  45.780  57.440  1.00  0.00           C
ATOM   1767  HA  LEU A 698      28.070  44.880  56.860  1.00  0.00           H
ATOM   1768  CB  LEU A 698      26.910  45.440  58.570  1.00  0.00           C
ATOM   1769  HB1 LEU A 698      25.880  45.190  58.210  1.00  0.00           H
ATOM   1770  HB2 LEU A 698      26.700  46.350  59.170  1.00  0.00           H
ATOM   1771  CG  LEU A 698      27.450  44.280  59.450  1.00  0.00           C
ATOM   1772  HG  LEU A 698      28.540  44.490  59.550  1.00  0.00           H
ATOM   1773  CD1 LEU A 698      26.830  44.300  60.890  1.00  0.00           C
ATOM   1774 HD11 LEU A 698      26.780  45.320  61.330  1.00  0.00           H
ATOM   1775 HD12 LEU A 698      27.460  43.710  61.590  1.00  0.00           H
ATOM   1776 HD13 LEU A 698      25.790  43.920  60.950  1.00  0.00           H
ATOM   1777  CD2 LEU A 698      27.300  42.860  58.850  1.00  0.00           C
ATOM   1778 HD21 LEU A 698      26.300  42.540  58.470  1.00  0.00           H
ATOM   1779 HD22 LEU A 698      27.700  42.160  59.610  1.00  0.00           H
ATOM   1780 HD23 LEU A 698      27.940  42.730  57.950  1.00  0.00           H
ATOM   1781  C   LEU A 698      27.190  46.680  56.490  1.00  0.00           C
ATOM   1782  O   LEU A 698      26.530  46.140  55.590  1.00  0.00           O
ATOM   1783  N   TRP A 699      27.210  48.070  56.730  1.00  0.00           N
ATOM   1784  HN  TRP A 699      27.320  48.450  57.640  1.00  0.00           H
ATOM   1785  CA  TRP A 699      26.760  49.030  55.730  1.00  0.00           C
ATOM   1786  HA  TRP A 699      25.750  48.890  55.370  1.00  0.00           H
ATOM   1787  CB  TRP A 699      26.830  50.440  56.270  1.00  0.00           C
ATOM   1788  HB1 TRP A 699      26.790  51.160  55.430  1.00  0.00           H
ATOM   1789  HB2 TRP A 699      27.780  50.680  56.790  1.00  0.00           H
ATOM   1790  CG  TRP A 699      25.770  50.870  57.270  1.00  0.00           C
ATOM   1791  CD1 TRP A 699      25.920  51.050  58.620  1.00  0.00           C
ATOM   1792  HD1 TRP A 699      26.860  51.040  59.150  1.00  0.00           H
ATOM   1793  NE1 TRP A 699      24.760  51.620  59.110  1.00  0.00           N
ATOM   1794  HE1 TRP A 699      24.820  52.420  59.670  1.00  0.00           H
ATOM   1795  CE2 TRP A 699      23.810  51.690  58.140  1.00  0.00           C
ATOM   1796  CD2 TRP A 699      24.380  51.230  56.970  1.00  0.00           C
ATOM   1797  CE3 TRP A 699      23.690  51.230  55.840  1.00  0.00           C
ATOM   1798  HE3 TRP A 699      24.050  50.860  54.890  1.00  0.00           H
ATOM   1799  CZ3 TRP A 699      22.480  51.750  55.830  1.00  0.00           C
ATOM   1800  HZ3 TRP A 699      21.920  51.830  54.900  1.00  0.00           H
ATOM   1801  CZ2 TRP A 699      22.560  52.280  58.160  1.00  0.00           C
ATOM   1802  HZ2 TRP A 699      22.100  52.680  59.050  1.00  0.00           H
ATOM   1803  CH2 TRP A 699      21.840  52.280  56.950  1.00  0.00           C
ATOM   1804  HH2 TRP A 699      20.840  52.690  56.950  1.00  0.00           H
ATOM   1805  C   TRP A 699      27.620  49.020  54.490  1.00  0.00           C
ATOM   1806  O   TRP A 699      27.050  48.980  53.380  1.00  0.00           O
ATOM   1807  N   THR A 700      28.930  49.030  54.530  1.00  0.00           N
ATOM   1808  HN  THR A 700      29.430  49.170  55.380  1.00  0.00           H
ATOM   1809  CA  THR A 700      29.890  48.930  53.350  1.00  0.00           C
ATOM   1810  HA  THR A 700      29.860  49.860  52.790  1.00  0.00           H
ATOM   1811  CB  THR A 700      31.340  48.830  53.730  1.00  0.00           C
ATOM   1812  HB  THR A 700      31.580  48.020  54.440  1.00  0.00           H
ATOM   1813  OG1 THR A 700      31.810  49.980  54.420  1.00  0.00           O
ATOM   1814  HG1 THR A 700      31.430  50.110  55.280  1.00  0.00           H
ATOM   1815  CG2 THR A 700      32.150  48.620  52.460  1.00  0.00           C
ATOM   1816 HG21 THR A 700      31.690  49.190  51.610  1.00  0.00           H
ATOM   1817 HG22 THR A 700      32.110  47.550  52.140  1.00  0.00           H
ATOM   1818 HG23 THR A 700      33.190  48.960  52.670  1.00  0.00           H
ATOM   1819  C   THR A 700      29.540  47.660  52.490  1.00  0.00           C
ATOM   1820  O   THR A 700      29.320  47.750  51.270  1.00  0.00           O
ATOM   1821  N   SER A 701      29.260  46.460  53.090  1.00  0.00           N
ATOM   1822  HN  SER A 701      29.340  46.310  54.070  1.00  0.00           H
ATOM   1823  CA  SER A 701      28.780  45.240  52.440  1.00  0.00           C
ATOM   1824  HA  SER A 701      29.580  44.830  51.830  1.00  0.00           H
ATOM   1825  CB  SER A 701      28.490  44.180  53.510  1.00  0.00           C
ATOM   1826  HB1 SER A 701      27.750  44.550  54.250  1.00  0.00           H
ATOM   1827  HB2 SER A 701      29.380  44.090  54.180  1.00  0.00           H
ATOM   1828  OG  SER A 701      28.170  42.870  53.100  1.00  0.00           O
ATOM   1829  HG1 SER A 701      28.800  42.710  52.400  1.00  0.00           H
ATOM   1830  C   SER A 701      27.550  45.480  51.590  1.00  0.00           C
ATOM   1831  O   SER A 701      27.530  45.240  50.380  1.00  0.00           O
ATOM   1832  N   PHE A 702      26.530  46.090  52.230  1.00  0.00           N
ATOM   1833  HN  PHE A 702      26.400  46.250  53.200  1.00  0.00           H
ATOM   1834  CA  PHE A 702      25.310  46.470  51.510  1.00  0.00           C
ATOM   1835  HA  PHE A 702      25.070  45.590  50.930  1.00  0.00           H
ATOM   1836  CB  PHE A 702      24.190  46.680  52.590  1.00  0.00           C
ATOM   1837  HB1 PHE A 702      24.620  47.360  53.360  1.00  0.00           H
ATOM   1838  HB2 PHE A 702      24.020  45.750  53.170  1.00  0.00           H
ATOM   1839  CG  PHE A 702      22.850  47.240  52.200  1.00  0.00           C
ATOM   1840  CD1 PHE A 702      22.200  46.640  51.130  1.00  0.00           C
ATOM   1841  HD1 PHE A 702      22.710  45.870  50.560  1.00  0.00           H
ATOM   1842  CE1 PHE A 702      21.000  47.140  50.640  1.00  0.00           C
ATOM   1843  HE1 PHE A 702      20.380  46.600  49.940  1.00  0.00           H
ATOM   1844  CZ  PHE A 702      20.340  48.190  51.350  1.00  0.00           C
ATOM   1845  HZ  PHE A 702      19.320  48.470  51.120  1.00  0.00           H
ATOM   1846  CD2 PHE A 702      22.230  48.290  52.860  1.00  0.00           C
ATOM   1847  HD2 PHE A 702      22.590  48.800  53.750  1.00  0.00           H
ATOM   1848  CE2 PHE A 702      20.950  48.750  52.450  1.00  0.00           C
ATOM   1849  HE2 PHE A 702      20.500  49.500  53.070  1.00  0.00           H
ATOM   1850  C   PHE A 702      25.410  47.520  50.440  1.00  0.00           C
ATOM   1851  O   PHE A 702      24.830  47.440  49.330  1.00  0.00           O
ATOM   1852  N   LEU A 703      26.200  48.600  50.660  1.00  0.00           N
ATOM   1853  HN  LEU A 703      26.710  48.700  51.510  1.00  0.00           H
ATOM   1854  CA  LEU A 703      26.440  49.650  49.710  1.00  0.00           C
ATOM   1855  HA  LEU A 703      25.470  50.020  49.420  1.00  0.00           H
ATOM   1856  CB  LEU A 703      27.280  50.800  50.360  1.00  0.00           C
ATOM   1857  HB1 LEU A 703      27.780  51.450  49.610  1.00  0.00           H
ATOM   1858  HB2 LEU A 703      28.060  50.280  50.960  1.00  0.00           H
ATOM   1859  CG  LEU A 703      26.480  51.680  51.220  1.00  0.00           C
ATOM   1860  HG  LEU A 703      25.830  51.030  51.840  1.00  0.00           H
ATOM   1861  CD1 LEU A 703      27.450  52.420  52.130  1.00  0.00           C
ATOM   1862 HD11 LEU A 703      28.140  51.700  52.610  1.00  0.00           H
ATOM   1863 HD12 LEU A 703      26.980  52.960  52.980  1.00  0.00           H
ATOM   1864 HD13 LEU A 703      28.120  53.150  51.640  1.00  0.00           H
ATOM   1865  CD2 LEU A 703      25.500  52.600  50.470  1.00  0.00           C
ATOM   1866 HD21 LEU A 703      24.780  53.030  51.200  1.00  0.00           H
ATOM   1867 HD22 LEU A 703      24.960  52.010  49.710  1.00  0.00           H
ATOM   1868 HD23 LEU A 703      26.070  53.440  50.030  1.00  0.00           H
ATOM   1869  C   LEU A 703      27.060  49.120  48.460  1.00  0.00           C
ATOM   1870  O   LEU A 703      26.750  49.520  47.340  1.00  0.00           O
ATOM   1871  N   CYS A 704      28.020  48.190  48.610  1.00  0.00           N
ATOM   1872  HN  CYS A 704      28.400  48.050  49.510  1.00  0.00           H
ATOM   1873  CA  CYS A 704      28.590  47.470  47.460  1.00  0.00           C
ATOM   1874  HA  CYS A 704      29.030  48.220  46.830  1.00  0.00           H
ATOM   1875  CB  CYS A 704      29.620  46.400  47.800  1.00  0.00           C
ATOM   1876  HB1 CYS A 704      30.040  45.720  47.020  1.00  0.00           H
ATOM   1877  HB2 CYS A 704      29.150  45.710  48.550  1.00  0.00           H
ATOM   1878  SG  CYS A 704      31.030  47.100  48.710  1.00  0.00           S
ATOM   1879  HG1 CYS A 704      30.270  47.470  49.720  1.00  0.00           H
ATOM   1880  C   CYS A 704      27.550  46.790  46.640  1.00  0.00           C
ATOM   1881  O   CYS A 704      27.620  46.750  45.410  1.00  0.00           O
ATOM   1882  N   ILE A 705      26.560  46.100  47.190  1.00  0.00           N
ATOM   1883  HN  ILE A 705      26.520  46.050  48.190  1.00  0.00           H
ATOM   1884  CA  ILE A 705      25.470  45.500  46.460  1.00  0.00           C
ATOM   1885  HA  ILE A 705      25.910  44.810  45.760  1.00  0.00           H
ATOM   1886  CB  ILE A 705      24.610  44.550  47.340  1.00  0.00           C
ATOM   1887  HB  ILE A 705      24.690  44.940  48.380  1.00  0.00           H
ATOM   1888  CG2 ILE A 705      23.080  44.450  46.990  1.00  0.00           C
ATOM   1889 HG21 ILE A 705      22.550  45.410  47.130  1.00  0.00           H
ATOM   1890 HG22 ILE A 705      22.470  43.660  47.480  1.00  0.00           H
ATOM   1891 HG23 ILE A 705      22.890  44.240  45.920  1.00  0.00           H
ATOM   1892  CG1 ILE A 705      25.160  43.080  47.360  1.00  0.00           C
ATOM   1893 HG11 ILE A 705      25.100  42.670  46.320  1.00  0.00           H
ATOM   1894 HG12 ILE A 705      24.470  42.560  48.060  1.00  0.00           H
ATOM   1895  CD  ILE A 705      26.590  42.870  47.850  1.00  0.00           C
ATOM   1896  HD1 ILE A 705      26.580  42.980  48.960  1.00  0.00           H
ATOM   1897  HD2 ILE A 705      27.370  43.490  47.330  1.00  0.00           H
ATOM   1898  HD3 ILE A 705      26.870  41.820  47.620  1.00  0.00           H
ATOM   1899  C   ILE A 705      24.670  46.570  45.710  1.00  0.00           C
ATOM   1900  O   ILE A 705      24.380  46.440  44.490  1.00  0.00           O
ATOM   1901  N   VAL A 706      24.370  47.660  46.360  1.00  0.00           N
ATOM   1902  HN  VAL A 706      24.680  47.640  47.300  1.00  0.00           H
ATOM   1903  CA  VAL A 706      23.580  48.820  45.830  1.00  0.00           C
ATOM   1904  HA  VAL A 706      22.720  48.420  45.310  1.00  0.00           H
ATOM   1905  CB  VAL A 706      23.190  49.710  47.020  1.00  0.00           C
ATOM   1906  HB  VAL A 706      24.080  49.730  47.690  1.00  0.00           H
ATOM   1907  CG1 VAL A 706      22.660  51.050  46.680  1.00  0.00           C
ATOM   1908 HG11 VAL A 706      23.410  51.730  46.240  1.00  0.00           H
ATOM   1909 HG12 VAL A 706      22.160  51.500  47.560  1.00  0.00           H
ATOM   1910 HG13 VAL A 706      21.880  50.830  45.910  1.00  0.00           H
ATOM   1911  CG2 VAL A 706      22.040  48.960  47.720  1.00  0.00           C
ATOM   1912 HG21 VAL A 706      21.810  49.200  48.770  1.00  0.00           H
ATOM   1913 HG22 VAL A 706      22.380  47.910  47.690  1.00  0.00           H
ATOM   1914 HG23 VAL A 706      21.090  48.840  47.150  1.00  0.00           H
ATOM   1915  C   VAL A 706      24.220  49.480  44.640  1.00  0.00           C
ATOM   1916  O   VAL A 706      23.600  49.820  43.670  1.00  0.00           O
ATOM   1917  N   LEU A 707      25.590  49.590  44.740  1.00  0.00           N
ATOM   1918  HN  LEU A 707      25.990  49.260  45.580  1.00  0.00           H
ATOM   1919  CA  LEU A 707      26.440  50.100  43.710  1.00  0.00           C
ATOM   1920  HA  LEU A 707      26.090  51.050  43.330  1.00  0.00           H
ATOM   1921  CB  LEU A 707      27.890  50.180  44.150  1.00  0.00           C
ATOM   1922  HB1 LEU A 707      28.380  49.180  44.200  1.00  0.00           H
ATOM   1923  HB2 LEU A 707      27.840  50.430  45.230  1.00  0.00           H
ATOM   1924  CG  LEU A 707      28.720  51.180  43.270  1.00  0.00           C
ATOM   1925  HG  LEU A 707      28.070  52.010  42.920  1.00  0.00           H
ATOM   1926  CD1 LEU A 707      29.730  51.850  44.200  1.00  0.00           C
ATOM   1927 HD11 LEU A 707      30.210  52.650  43.600  1.00  0.00           H
ATOM   1928 HD12 LEU A 707      30.550  51.150  44.460  1.00  0.00           H
ATOM   1929 HD13 LEU A 707      29.310  52.040  45.210  1.00  0.00           H
ATOM   1930  CD2 LEU A 707      29.430  50.480  42.110  1.00  0.00           C
ATOM   1931 HD21 LEU A 707      28.670  50.150  41.370  1.00  0.00           H
ATOM   1932 HD22 LEU A 707      30.010  49.590  42.450  1.00  0.00           H
ATOM   1933 HD23 LEU A 707      30.070  51.280  41.670  1.00  0.00           H
ATOM   1934  C   LEU A 707      26.380  49.180  42.450  1.00  0.00           C
ATOM   1935  O   LEU A 707      26.250  49.640  41.320  1.00  0.00           O
ATOM   1936  N   VAL A 708      26.440  47.840  42.690  1.00  0.00           N
ATOM   1937  HN  VAL A 708      26.550  47.420  43.590  1.00  0.00           H
ATOM   1938  CA  VAL A 708      26.350  46.850  41.600  1.00  0.00           C
ATOM   1939  HA  VAL A 708      27.020  47.220  40.840  1.00  0.00           H
ATOM   1940  CB  VAL A 708      26.780  45.520  41.950  1.00  0.00           C
ATOM   1941  HB  VAL A 708      26.270  45.250  42.900  1.00  0.00           H
ATOM   1942  CG1 VAL A 708      26.320  44.600  40.890  1.00  0.00           C
ATOM   1943 HG11 VAL A 708      25.320  44.200  41.160  1.00  0.00           H
ATOM   1944 HG12 VAL A 708      26.930  43.670  40.930  1.00  0.00           H
ATOM   1945 HG13 VAL A 708      26.390  45.030  39.860  1.00  0.00           H
ATOM   1946  CG2 VAL A 708      28.300  45.450  42.130  1.00  0.00           C
ATOM   1947 HG21 VAL A 708      28.710  44.460  42.400  1.00  0.00           H
ATOM   1948 HG22 VAL A 708      28.590  45.980  43.070  1.00  0.00           H
ATOM   1949 HG23 VAL A 708      28.850  46.090  41.410  1.00  0.00           H
ATOM   1950  C   VAL A 708      24.980  46.930  40.880  1.00  0.00           C
ATOM   1951  O   VAL A 708      24.920  46.990  39.640  1.00  0.00           O
ATOM   1952  N   ALA A 709      23.880  47.030  41.670  1.00  0.00           N
ATOM   1953  HN  ALA A 709      24.020  46.850  42.640  1.00  0.00           H
ATOM   1954  CA  ALA A 709      22.570  47.350  41.130  1.00  0.00           C
ATOM   1955  HA  ALA A 709      22.340  46.580  40.430  1.00  0.00           H
ATOM   1956  CB  ALA A 709      21.400  47.270  42.280  1.00  0.00           C
ATOM   1957  HB1 ALA A 709      21.330  48.220  42.870  1.00  0.00           H
ATOM   1958  HB2 ALA A 709      21.630  46.390  42.900  1.00  0.00           H
ATOM   1959  HB3 ALA A 709      20.460  47.210  41.700  1.00  0.00           H
ATOM   1960  C   ALA A 709      22.420  48.690  40.440  1.00  0.00           C
ATOM   1961  O   ALA A 709      21.740  48.820  39.460  1.00  0.00           O
ATOM   1962  N   THR A 710      23.030  49.760  40.960  1.00  0.00           N
ATOM   1963  HN  THR A 710      23.600  49.590  41.750  1.00  0.00           H
ATOM   1964  CA  THR A 710      23.140  51.170  40.330  1.00  0.00           C
ATOM   1965  HA  THR A 710      22.120  51.450  40.130  1.00  0.00           H
ATOM   1966  CB  THR A 710      23.850  52.200  41.210  1.00  0.00           C
ATOM   1967  HB  THR A 710      24.850  51.800  41.500  1.00  0.00           H
ATOM   1968  OG1 THR A 710      23.170  52.320  42.440  1.00  0.00           O
ATOM   1969  HG1 THR A 710      23.360  51.530  42.940  1.00  0.00           H
ATOM   1970  CG2 THR A 710      23.890  53.610  40.630  1.00  0.00           C
ATOM   1971 HG21 THR A 710      22.960  53.840  40.070  1.00  0.00           H
ATOM   1972 HG22 THR A 710      24.690  53.670  39.860  1.00  0.00           H
ATOM   1973 HG23 THR A 710      24.020  54.260  41.510  1.00  0.00           H
ATOM   1974  C   THR A 710      23.840  51.140  39.030  1.00  0.00           C
ATOM   1975  O   THR A 710      23.320  51.850  38.130  1.00  0.00           O
ATOM   1976  N   ASP A 711      24.960  50.370  38.940  1.00  0.00           N
ATOM   1977  HN  ASP A 711      25.150  49.950  39.830  1.00  0.00           H
ATOM   1978  CA  ASP A 711      25.790  49.930  37.810  1.00  0.00           C
ATOM   1979  HA  ASP A 711      25.760  48.860  37.900  1.00  0.00           H
ATOM   1980  CB  ASP A 711      25.100  50.320  36.440  1.00  0.00           C
ATOM   1981  HB1 ASP A 711      25.050  51.410  36.250  1.00  0.00           H
ATOM   1982  HB2 ASP A 711      24.080  49.890  36.350  1.00  0.00           H
ATOM   1983  CG  ASP A 711      25.830  49.870  35.100  1.00  0.00           C
ATOM   1984  OD1 ASP A 711      26.940  49.300  35.130  1.00  0.00           O
ATOM   1985  OD2 ASP A 711      25.210  50.060  33.990  1.00  0.00           O
ATOM   1986  C   ASP A 711      27.260  50.290  37.990  1.00  0.00           C
ATOM   1987  O   ASP A 711      27.620  51.410  37.780  1.00  0.00           O
ATOM   1988  N   ALA A 712      28.150  49.370  38.340  1.00  0.00           N
ATOM   1989  HN  ALA A 712      27.970  48.420  38.590  1.00  0.00           H
ATOM   1990  CA  ALA A 712      29.570  49.650  38.510  1.00  0.00           C
ATOM   1991  HA  ALA A 712      29.530  50.470  39.210  1.00  0.00           H
ATOM   1992  CB  ALA A 712      30.250  48.470  39.250  1.00  0.00           C
ATOM   1993  HB1 ALA A 712      29.760  48.410  40.250  1.00  0.00           H
ATOM   1994  HB2 ALA A 712      31.300  48.690  39.520  1.00  0.00           H
ATOM   1995  HB3 ALA A 712      30.270  47.530  38.660  1.00  0.00           H
ATOM   1996  C   ALA A 712      30.320  50.160  37.320  1.00  0.00           C
ATOM   1997  O   ALA A 712      31.200  51.010  37.460  1.00  0.00           O
ATOM   1998  N   SER A 713      29.970  49.640  36.090  1.00  0.00           N
ATOM   1999  HN  SER A 713      29.080  49.210  36.210  1.00  0.00           H
ATOM   2000  CA  SER A 713      30.520  50.100  34.780  1.00  0.00           C
ATOM   2001  HA  SER A 713      31.560  50.200  35.070  1.00  0.00           H
ATOM   2002  CB  SER A 713      30.140  49.160  33.590  1.00  0.00           C
ATOM   2003  HB1 SER A 713      30.400  48.120  33.900  1.00  0.00           H
ATOM   2004  HB2 SER A 713      30.790  49.270  32.680  1.00  0.00           H
ATOM   2005  OG  SER A 713      28.720  49.380  33.240  1.00  0.00           O
ATOM   2006  HG1 SER A 713      28.160  49.220  34.000  1.00  0.00           H
ATOM   2007  C   SER A 713      30.070  51.580  34.540  1.00  0.00           C
ATOM   2008  O   SER A 713      30.860  52.310  34.000  1.00  0.00           O
ATOM   2009  N   SER A 714      28.850  52.030  34.980  1.00  0.00           N
ATOM   2010  HN  SER A 714      28.210  51.290  35.190  1.00  0.00           H
ATOM   2011  CA  SER A 714      28.320  53.330  34.860  1.00  0.00           C
ATOM   2012  HA  SER A 714      28.410  53.560  33.810  1.00  0.00           H
ATOM   2013  CB  SER A 714      26.830  53.260  35.140  1.00  0.00           C
ATOM   2014  HB1 SER A 714      26.830  53.150  36.260  1.00  0.00           H
ATOM   2015  HB2 SER A 714      26.370  52.490  34.500  1.00  0.00           H
ATOM   2016  OG  SER A 714      26.120  54.420  34.870  1.00  0.00           O
ATOM   2017  HG1 SER A 714      26.300  55.100  35.520  1.00  0.00           H
ATOM   2018  C   SER A 714      29.190  54.290  35.580  1.00  0.00           C
ATOM   2019  O   SER A 714      29.660  55.290  35.100  1.00  0.00           O
ATOM   2020  N   LEU A 715      29.500  54.040  36.870  1.00  0.00           N
ATOM   2021  HN  LEU A 715      29.170  53.190  37.290  1.00  0.00           H
ATOM   2022  CA  LEU A 715      30.210  54.940  37.790  1.00  0.00           C
ATOM   2023  HA  LEU A 715      29.770  55.910  37.650  1.00  0.00           H
ATOM   2024  CB  LEU A 715      29.940  54.470  39.220  1.00  0.00           C
ATOM   2025  HB1 LEU A 715      30.860  54.760  39.780  1.00  0.00           H
ATOM   2026  HB2 LEU A 715      29.970  53.360  39.200  1.00  0.00           H
ATOM   2027  CG  LEU A 715      28.740  54.970  39.980  1.00  0.00           C
ATOM   2028  HG  LEU A 715      27.830  54.620  39.430  1.00  0.00           H
ATOM   2029  CD1 LEU A 715      28.750  54.350  41.340  1.00  0.00           C
ATOM   2030 HD11 LEU A 715      28.780  53.240  41.230  1.00  0.00           H
ATOM   2031 HD12 LEU A 715      27.950  54.680  42.030  1.00  0.00           H
ATOM   2032 HD13 LEU A 715      29.620  54.820  41.850  1.00  0.00           H
ATOM   2033  CD2 LEU A 715      28.760  56.490  40.100  1.00  0.00           C
ATOM   2034 HD21 LEU A 715      28.570  56.850  39.060  1.00  0.00           H
ATOM   2035 HD22 LEU A 715      29.750  56.940  40.340  1.00  0.00           H
ATOM   2036 HD23 LEU A 715      27.910  56.880  40.700  1.00  0.00           H
ATOM   2037  C   LEU A 715      31.730  55.110  37.510  1.00  0.00           C
ATOM   2038  O   LEU A 715      32.270  56.200  37.770  1.00  0.00           O
ATOM   2039  N   VAL A 716      32.450  54.050  37.000  1.00  0.00           N
ATOM   2040  HN  VAL A 716      32.090  53.150  36.810  1.00  0.00           H
ATOM   2041  CA  VAL A 716      33.930  54.130  36.840  1.00  0.00           C
ATOM   2042  HA  VAL A 716      34.210  54.710  37.710  1.00  0.00           H
ATOM   2043  CB  VAL A 716      34.530  52.740  36.930  1.00  0.00           C
ATOM   2044  HB  VAL A 716      34.050  52.220  37.780  1.00  0.00           H
ATOM   2045  CG1 VAL A 716      34.080  51.730  35.780  1.00  0.00           C
ATOM   2046 HG11 VAL A 716      33.000  51.510  35.960  1.00  0.00           H
ATOM   2047 HG12 VAL A 716      34.630  50.770  35.880  1.00  0.00           H
ATOM   2048 HG13 VAL A 716      34.290  52.070  34.740  1.00  0.00           H
ATOM   2049  CG2 VAL A 716      36.130  52.700  37.060  1.00  0.00           C
ATOM   2050 HG21 VAL A 716      36.470  51.640  37.130  1.00  0.00           H
ATOM   2051 HG22 VAL A 716      36.550  53.190  37.970  1.00  0.00           H
ATOM   2052 HG23 VAL A 716      36.610  53.260  36.240  1.00  0.00           H
ATOM   2053  C   VAL A 716      34.260  54.900  35.540  1.00  0.00           C
ATOM   2054  O   VAL A 716      35.410  55.350  35.230  1.00  0.00           O
ATOM   2055  N   CYS A 717      33.240  55.120  34.620  1.00  0.00           N
ATOM   2056  HN  CYS A 717      32.310  54.880  34.890  1.00  0.00           H
ATOM   2057  CA  CYS A 717      33.490  55.870  33.400  1.00  0.00           C
ATOM   2058  HA  CYS A 717      34.320  55.360  32.920  1.00  0.00           H
ATOM   2059  CB  CYS A 717      32.270  55.870  32.410  1.00  0.00           C
ATOM   2060  HB1 CYS A 717      32.640  56.500  31.560  1.00  0.00           H
ATOM   2061  HB2 CYS A 717      31.460  56.410  32.950  1.00  0.00           H
ATOM   2062  SG  CYS A 717      31.730  54.200  31.770  1.00  0.00           S
ATOM   2063  HG1 CYS A 717      31.220  53.930  32.970  1.00  0.00           H
ATOM   2064  C   CYS A 717      33.940  57.310  33.640  1.00  0.00           C
ATOM   2065  O   CYS A 717      34.390  58.060  32.790  1.00  0.00           O
ATOM   2066  N   TYR A 718      33.690  57.880  34.790  1.00  0.00           N
ATOM   2067  HN  TYR A 718      33.360  57.270  35.500  1.00  0.00           H
ATOM   2068  CA  TYR A 718      34.000  59.320  35.150  1.00  0.00           C
ATOM   2069  HA  TYR A 718      33.930  59.900  34.250  1.00  0.00           H
ATOM   2070  CB  TYR A 718      32.940  59.820  36.170  1.00  0.00           C
ATOM   2071  HB1 TYR A 718      33.140  60.880  36.460  1.00  0.00           H
ATOM   2072  HB2 TYR A 718      33.150  59.220  37.090  1.00  0.00           H
ATOM   2073  CG  TYR A 718      31.490  59.740  35.750  1.00  0.00           C
ATOM   2074  CD1 TYR A 718      31.120  60.470  34.680  1.00  0.00           C
ATOM   2075  HD1 TYR A 718      31.870  61.130  34.270  1.00  0.00           H
ATOM   2076  CE1 TYR A 718      29.840  60.480  34.230  1.00  0.00           C
ATOM   2077  HE1 TYR A 718      29.510  61.210  33.490  1.00  0.00           H
ATOM   2078  CZ  TYR A 718      28.900  59.610  34.800  1.00  0.00           C
ATOM   2079  OH  TYR A 718      27.570  59.530  34.480  1.00  0.00           O
ATOM   2080  HH  TYR A 718      27.450  60.240  33.850  1.00  0.00           H
ATOM   2081  CD2 TYR A 718      30.600  58.760  36.320  1.00  0.00           C
ATOM   2082  HD2 TYR A 718      30.970  58.090  37.100  1.00  0.00           H
ATOM   2083  CE2 TYR A 718      29.330  58.730  35.810  1.00  0.00           C
ATOM   2084  HE2 TYR A 718      28.760  57.850  36.080  1.00  0.00           H
ATOM   2085  C   TYR A 718      35.430  59.430  35.850  1.00  0.00           C
ATOM   2086  O   TYR A 718      35.930  60.500  36.250  1.00  0.00           O
ATOM   2087  N   ILE A 719      36.220  58.360  35.930  1.00  0.00           N
ATOM   2088  HN  ILE A 719      35.920  57.480  35.600  1.00  0.00           H
ATOM   2089  CA  ILE A 719      37.580  58.330  36.420  1.00  0.00           C
ATOM   2090  HA  ILE A 719      37.850  59.270  36.870  1.00  0.00           H
ATOM   2091  CB  ILE A 719      37.560  57.410  37.620  1.00  0.00           C
ATOM   2092  HB  ILE A 719      37.210  56.420  37.260  1.00  0.00           H
ATOM   2093  CG2 ILE A 719      39.040  57.170  38.010  1.00  0.00           C
ATOM   2094 HG21 ILE A 719      39.500  58.160  38.230  1.00  0.00           H
ATOM   2095 HG22 ILE A 719      39.600  56.540  37.300  1.00  0.00           H
ATOM   2096 HG23 ILE A 719      39.030  56.710  39.020  1.00  0.00           H
ATOM   2097  CG1 ILE A 719      36.710  57.850  38.810  1.00  0.00           C
ATOM   2098 HG11 ILE A 719      35.930  58.590  38.540  1.00  0.00           H
ATOM   2099 HG12 ILE A 719      37.390  58.350  39.540  1.00  0.00           H
ATOM   2100  CD  ILE A 719      36.030  56.600  39.360  1.00  0.00           C
ATOM   2101  HD1 ILE A 719      36.770  55.950  39.860  1.00  0.00           H
ATOM   2102  HD2 ILE A 719      35.410  56.090  38.600  1.00  0.00           H
ATOM   2103  HD3 ILE A 719      35.300  56.980  40.120  1.00  0.00           H
ATOM   2104  C   ILE A 719      38.600  57.790  35.360  1.00  0.00           C
ATOM   2105  O   ILE A 719      38.370  56.770  34.680  1.00  0.00           O
ATOM   2106  N   THR A 720      39.640  58.560  35.110  1.00  0.00           N
ATOM   2107  HN  THR A 720      39.730  59.420  35.600  1.00  0.00           H
ATOM   2108  CA  THR A 720      40.770  58.370  34.110  1.00  0.00           C
ATOM   2109  HA  THR A 720      40.820  57.310  33.930  1.00  0.00           H
ATOM   2110  CB  THR A 720      40.530  59.190  32.810  1.00  0.00           C
ATOM   2111  HB  THR A 720      41.240  58.750  32.070  1.00  0.00           H
ATOM   2112  OG1 THR A 720      40.800  60.560  32.980  1.00  0.00           O
ATOM   2113  HG1 THR A 720      41.130  60.850  32.120  1.00  0.00           H
ATOM   2114  CG2 THR A 720      39.110  58.980  32.280  1.00  0.00           C
ATOM   2115 HG21 THR A 720      39.120  59.470  31.290  1.00  0.00           H
ATOM   2116 HG22 THR A 720      38.320  59.510  32.840  1.00  0.00           H
ATOM   2117 HG23 THR A 720      38.810  57.910  32.170  1.00  0.00           H
ATOM   2118  C   THR A 720      42.090  58.680  34.730  1.00  0.00           C
ATOM   2119  O   THR A 720      42.180  58.790  35.980  1.00  0.00           O
ATOM   2120  N   ARG A 721      43.170  58.700  33.890  1.00  0.00           N
ATOM   2121  HN  ARG A 721      43.110  58.510  32.930  1.00  0.00           H
ATOM   2122  CA  ARG A 721      44.560  58.730  34.320  1.00  0.00           C
ATOM   2123  HA  ARG A 721      44.720  57.850  34.920  1.00  0.00           H
ATOM   2124  CB  ARG A 721      45.490  58.650  33.110  1.00  0.00           C
ATOM   2125  HB1 ARG A 721      46.560  58.770  33.390  1.00  0.00           H
ATOM   2126  HB2 ARG A 721      45.180  59.440  32.400  1.00  0.00           H
ATOM   2127  CG  ARG A 721      45.530  57.350  32.170  1.00  0.00           C
ATOM   2128  HG1 ARG A 721      46.090  57.490  31.230  1.00  0.00           H
ATOM   2129  HG2 ARG A 721      44.440  57.220  32.040  1.00  0.00           H
ATOM   2130  CD  ARG A 721      45.880  56.090  32.900  1.00  0.00           C
ATOM   2131  HD1 ARG A 721      45.820  55.180  32.260  1.00  0.00           H
ATOM   2132  HD2 ARG A 721      45.270  55.870  33.810  1.00  0.00           H
ATOM   2133  NE  ARG A 721      47.300  56.110  33.300  1.00  0.00           N
ATOM   2134  HE  ARG A 721      47.880  56.860  32.980  1.00  0.00           H
ATOM   2135  CZ  ARG A 721      47.900  55.280  34.140  1.00  0.00           C
ATOM   2136  NH1 ARG A 721      47.440  54.180  34.600  1.00  0.00           N
ATOM   2137 HH11 ARG A 721      46.520  53.850  34.390  1.00  0.00           H
ATOM   2138 HH12 ARG A 721      47.930  53.620  35.270  1.00  0.00           H
ATOM   2139  NH2 ARG A 721      49.140  55.680  34.490  1.00  0.00           N
ATOM   2140 HH21 ARG A 721      49.510  56.550  34.190  1.00  0.00           H
ATOM   2141 HH22 ARG A 721      49.700  55.110  35.110  1.00  0.00           H
ATOM   2142  C   ARG A 721      44.950  59.840  35.190  1.00  0.00           C
ATOM   2143  O   ARG A 721      45.710  59.600  36.140  1.00  0.00           O
ATOM   2144  N   PHE A 722      44.450  61.040  35.020  1.00  0.00           N
ATOM   2145  HN  PHE A 722      43.850  61.080  34.220  1.00  0.00           H
ATOM   2146  CA  PHE A 722      44.680  62.200  35.870  1.00  0.00           C
ATOM   2147  HA  PHE A 722      45.750  62.260  35.910  1.00  0.00           H
ATOM   2148  CB  PHE A 722      44.210  63.510  35.090  1.00  0.00           C
ATOM   2149  HB1 PHE A 722      43.250  63.240  34.600  1.00  0.00           H
ATOM   2150  HB2 PHE A 722      44.930  63.820  34.300  1.00  0.00           H
ATOM   2151  CG  PHE A 722      44.160  64.720  35.950  1.00  0.00           C
ATOM   2152  CD1 PHE A 722      45.190  65.630  35.990  1.00  0.00           C
ATOM   2153  HD1 PHE A 722      46.080  65.310  35.440  1.00  0.00           H
ATOM   2154  CE1 PHE A 722      45.180  66.820  36.670  1.00  0.00           C
ATOM   2155  HE1 PHE A 722      46.040  67.460  36.700  1.00  0.00           H
ATOM   2156  CZ  PHE A 722      43.980  67.150  37.290  1.00  0.00           C
ATOM   2157  HZ  PHE A 722      43.930  68.020  37.930  1.00  0.00           H
ATOM   2158  CD2 PHE A 722      42.930  65.030  36.610  1.00  0.00           C
ATOM   2159  HD2 PHE A 722      42.100  64.330  36.600  1.00  0.00           H
ATOM   2160  CE2 PHE A 722      42.860  66.300  37.300  1.00  0.00           C
ATOM   2161  HE2 PHE A 722      41.940  66.530  37.800  1.00  0.00           H
ATOM   2162  C   PHE A 722      44.230  62.010  37.380  1.00  0.00           C
ATOM   2163  O   PHE A 722      44.990  62.240  38.250  1.00  0.00           O
ATOM   2164  N   THR A 723      43.030  61.480  37.670  1.00  0.00           N
ATOM   2165  HN  THR A 723      42.370  61.260  36.950  1.00  0.00           H
ATOM   2166  CA  THR A 723      42.640  61.120  39.040  1.00  0.00           C
ATOM   2167  HA  THR A 723      42.870  61.950  39.690  1.00  0.00           H
ATOM   2168  CB  THR A 723      41.150  60.780  39.120  1.00  0.00           C
ATOM   2169  HB  THR A 723      40.910  59.870  38.520  1.00  0.00           H
ATOM   2170  OG1 THR A 723      40.400  61.860  38.640  1.00  0.00           O
ATOM   2171  HG1 THR A 723      40.880  62.230  37.880  1.00  0.00           H
ATOM   2172  CG2 THR A 723      40.670  60.410  40.620  1.00  0.00           C
ATOM   2173 HG21 THR A 723      40.780  61.270  41.320  1.00  0.00           H
ATOM   2174 HG22 THR A 723      41.250  59.530  40.940  1.00  0.00           H
ATOM   2175 HG23 THR A 723      39.580  60.200  40.610  1.00  0.00           H
ATOM   2176  C   THR A 723      43.420  59.990  39.640  1.00  0.00           C
ATOM   2177  O   THR A 723      44.000  60.050  40.710  1.00  0.00           O
ATOM   2178  N   GLU A 724      43.530  58.930  38.770  1.00  0.00           N
ATOM   2179  HN  GLU A 724      43.100  58.920  37.880  1.00  0.00           H
ATOM   2180  CA  GLU A 724      44.190  57.680  39.060  1.00  0.00           C
ATOM   2181  HA  GLU A 724      43.770  57.190  39.930  1.00  0.00           H
ATOM   2182  CB  GLU A 724      44.090  56.770  37.870  1.00  0.00           C
ATOM   2183  HB1 GLU A 724      44.750  55.880  37.860  1.00  0.00           H
ATOM   2184  HB2 GLU A 724      44.360  57.370  36.980  1.00  0.00           H
ATOM   2185  CG  GLU A 724      42.670  56.060  37.670  1.00  0.00           C
ATOM   2186  HG1 GLU A 724      41.900  56.790  37.330  1.00  0.00           H
ATOM   2187  HG2 GLU A 724      42.250  55.510  38.540  1.00  0.00           H
ATOM   2188  CD  GLU A 724      42.740  55.070  36.590  1.00  0.00           C
ATOM   2189  OE1 GLU A 724      42.200  55.260  35.470  1.00  0.00           O
ATOM   2190  OE2 GLU A 724      43.400  54.030  36.830  1.00  0.00           O
ATOM   2191  C   GLU A 724      45.630  57.940  39.520  1.00  0.00           C
ATOM   2192  O   GLU A 724      46.040  57.560  40.610  1.00  0.00           O
ATOM   2193  N   GLU A 725      46.460  58.630  38.700  1.00  0.00           N
ATOM   2194  HN  GLU A 725      46.140  58.910  37.800  1.00  0.00           H
ATOM   2195  CA  GLU A 725      47.890  58.810  39.060  1.00  0.00           C
ATOM   2196  HA  GLU A 725      48.280  57.870  39.400  1.00  0.00           H
ATOM   2197  CB  GLU A 725      48.720  59.300  37.890  1.00  0.00           C
ATOM   2198  HB1 GLU A 725      49.740  59.310  38.340  1.00  0.00           H
ATOM   2199  HB2 GLU A 725      48.380  60.320  37.600  1.00  0.00           H
ATOM   2200  CG  GLU A 725      48.760  58.330  36.690  1.00  0.00           C
ATOM   2201  HG1 GLU A 725      47.760  58.260  36.210  1.00  0.00           H
ATOM   2202  HG2 GLU A 725      49.160  57.350  37.010  1.00  0.00           H
ATOM   2203  CD  GLU A 725      49.740  58.870  35.730  1.00  0.00           C
ATOM   2204  OE1 GLU A 725      49.380  59.230  34.640  1.00  0.00           O
ATOM   2205  OE2 GLU A 725      50.940  58.990  36.060  1.00  0.00           O
ATOM   2206  C   GLU A 725      48.070  59.890  40.210  1.00  0.00           C
ATOM   2207  O   GLU A 725      48.870  59.700  41.150  1.00  0.00           O
ATOM   2208  N   ALA A 726      47.180  60.920  40.290  1.00  0.00           N
ATOM   2209  HN  ALA A 726      46.420  61.070  39.650  1.00  0.00           H
ATOM   2210  CA  ALA A 726      47.140  61.800  41.360  1.00  0.00           C
ATOM   2211  HA  ALA A 726      48.150  62.130  41.570  1.00  0.00           H
ATOM   2212  CB  ALA A 726      46.420  63.060  41.070  1.00  0.00           C
ATOM   2213  HB1 ALA A 726      47.050  63.630  40.370  1.00  0.00           H
ATOM   2214  HB2 ALA A 726      46.410  63.730  41.960  1.00  0.00           H
ATOM   2215  HB3 ALA A 726      45.360  62.920  40.750  1.00  0.00           H
ATOM   2216  C   ALA A 726      46.750  61.300  42.730  1.00  0.00           C
ATOM   2217  O   ALA A 726      47.360  61.630  43.740  1.00  0.00           O
ATOM   2218  N   PHE A 727      45.730  60.410  42.780  1.00  0.00           N
ATOM   2219  HN  PHE A 727      45.120  60.470  41.990  1.00  0.00           H
ATOM   2220  CA  PHE A 727      45.440  59.520  43.910  1.00  0.00           C
ATOM   2221  HA  PHE A 727      45.300  60.100  44.810  1.00  0.00           H
ATOM   2222  CB  PHE A 727      44.120  58.710  43.700  1.00  0.00           C
ATOM   2223  HB1 PHE A 727      44.220  58.130  42.750  1.00  0.00           H
ATOM   2224  HB2 PHE A 727      43.350  59.500  43.570  1.00  0.00           H
ATOM   2225  CG  PHE A 727      43.630  57.720  44.760  1.00  0.00           C
ATOM   2226  CD1 PHE A 727      43.230  56.400  44.450  1.00  0.00           C
ATOM   2227  HD1 PHE A 727      43.410  56.010  43.460  1.00  0.00           H
ATOM   2228  CE1 PHE A 727      42.440  55.690  45.360  1.00  0.00           C
ATOM   2229  HE1 PHE A 727      42.070  54.710  45.100  1.00  0.00           H
ATOM   2230  CZ  PHE A 727      42.110  56.180  46.620  1.00  0.00           C
ATOM   2231  HZ  PHE A 727      41.420  55.650  47.270  1.00  0.00           H
ATOM   2232  CD2 PHE A 727      43.230  58.300  45.970  1.00  0.00           C
ATOM   2233  HD2 PHE A 727      43.400  59.340  46.200  1.00  0.00           H
ATOM   2234  CE2 PHE A 727      42.480  57.520  46.910  1.00  0.00           C
ATOM   2235  HE2 PHE A 727      42.200  58.070  47.800  1.00  0.00           H
ATOM   2236  C   PHE A 727      46.570  58.570  44.340  1.00  0.00           C
ATOM   2237  O   PHE A 727      47.050  58.560  45.460  1.00  0.00           O
ATOM   2238  N   ALA A 728      47.230  57.880  43.380  1.00  0.00           N
ATOM   2239  HN  ALA A 728      46.960  57.950  42.430  1.00  0.00           H
ATOM   2240  CA  ALA A 728      48.250  56.890  43.690  1.00  0.00           C
ATOM   2241  HA  ALA A 728      47.850  56.200  44.430  1.00  0.00           H
ATOM   2242  CB  ALA A 728      48.760  56.150  42.410  1.00  0.00           C
ATOM   2243  HB1 ALA A 728      49.660  55.570  42.690  1.00  0.00           H
ATOM   2244  HB2 ALA A 728      48.960  56.880  41.590  1.00  0.00           H
ATOM   2245  HB3 ALA A 728      47.960  55.540  41.950  1.00  0.00           H
ATOM   2246  C   ALA A 728      49.490  57.600  44.290  1.00  0.00           C
ATOM   2247  O   ALA A 728      50.040  57.140  45.300  1.00  0.00           O
ATOM   2248  N   ALA A 729      49.920  58.670  43.620  1.00  0.00           N
ATOM   2249  HN  ALA A 729      49.290  58.950  42.890  1.00  0.00           H
ATOM   2250  CA  ALA A 729      50.990  59.660  44.060  1.00  0.00           C
ATOM   2251  HA  ALA A 729      51.860  59.040  44.100  1.00  0.00           H
ATOM   2252  CB  ALA A 729      51.010  60.850  43.090  1.00  0.00           C
ATOM   2253  HB1 ALA A 729      50.120  61.510  43.110  1.00  0.00           H
ATOM   2254  HB2 ALA A 729      51.170  60.490  42.060  1.00  0.00           H
ATOM   2255  HB3 ALA A 729      51.880  61.480  43.380  1.00  0.00           H
ATOM   2256  C   ALA A 729      50.730  60.210  45.460  1.00  0.00           C
ATOM   2257  O   ALA A 729      51.700  60.380  46.240  1.00  0.00           O
ATOM   2258  N   LEU A 730      49.460  60.450  45.840  1.00  0.00           N
ATOM   2259  HN  LEU A 730      48.740  60.520  45.140  1.00  0.00           H
ATOM   2260  CA  LEU A 730      49.110  60.900  47.210  1.00  0.00           C
ATOM   2261  HA  LEU A 730      49.770  61.710  47.470  1.00  0.00           H
ATOM   2262  CB  LEU A 730      47.620  61.480  47.240  1.00  0.00           C
ATOM   2263  HB1 LEU A 730      46.970  60.760  46.700  1.00  0.00           H
ATOM   2264  HB2 LEU A 730      47.450  62.420  46.670  1.00  0.00           H
ATOM   2265  CG  LEU A 730      47.160  61.700  48.640  1.00  0.00           C
ATOM   2266  HG  LEU A 730      47.210  60.730  49.170  1.00  0.00           H
ATOM   2267  CD1 LEU A 730      48.020  62.770  49.430  1.00  0.00           C
ATOM   2268 HD11 LEU A 730      48.180  63.700  48.840  1.00  0.00           H
ATOM   2269 HD12 LEU A 730      48.990  62.310  49.700  1.00  0.00           H
ATOM   2270 HD13 LEU A 730      47.410  62.970  50.340  1.00  0.00           H
ATOM   2271  CD2 LEU A 730      45.630  62.050  48.660  1.00  0.00           C
ATOM   2272 HD21 LEU A 730      45.140  62.020  49.660  1.00  0.00           H
ATOM   2273 HD22 LEU A 730      45.080  61.460  47.880  1.00  0.00           H
ATOM   2274 HD23 LEU A 730      45.540  63.140  48.450  1.00  0.00           H
ATOM   2275  C   LEU A 730      49.470  59.760  48.230  1.00  0.00           C
ATOM   2276  O   LEU A 730      49.950  60.060  49.300  1.00  0.00           O
ATOM   2277  N   ILE A 731      49.100  58.540  47.900  1.00  0.00           N
ATOM   2278  HN  ILE A 731      48.540  58.500  47.060  1.00  0.00           H
ATOM   2279  CA  ILE A 731      49.370  57.400  48.740  1.00  0.00           C
ATOM   2280  HA  ILE A 731      49.080  57.610  49.770  1.00  0.00           H
ATOM   2281  CB  ILE A 731      48.590  56.240  48.310  1.00  0.00           C
ATOM   2282  HB  ILE A 731      48.650  55.900  47.250  1.00  0.00           H
ATOM   2283  CG2 ILE A 731      49.120  54.970  49.040  1.00  0.00           C
ATOM   2284 HG21 ILE A 731      50.020  54.570  48.540  1.00  0.00           H
ATOM   2285 HG22 ILE A 731      48.390  54.140  49.080  1.00  0.00           H
ATOM   2286 HG23 ILE A 731      49.340  55.200  50.100  1.00  0.00           H
ATOM   2287  CG1 ILE A 731      47.060  56.450  48.620  1.00  0.00           C
ATOM   2288 HG11 ILE A 731      46.640  55.450  48.410  1.00  0.00           H
ATOM   2289 HG12 ILE A 731      46.570  57.110  47.870  1.00  0.00           H
ATOM   2290  CD  ILE A 731      46.720  56.730  50.110  1.00  0.00           C
ATOM   2291  HD1 ILE A 731      47.070  57.720  50.500  1.00  0.00           H
ATOM   2292  HD2 ILE A 731      47.080  55.910  50.770  1.00  0.00           H
ATOM   2293  HD3 ILE A 731      45.630  56.840  50.220  1.00  0.00           H
ATOM   2294  C   ILE A 731      50.870  57.170  48.860  1.00  0.00           C
ATOM   2295  O   ILE A 731      51.460  56.920  49.930  1.00  0.00           O
ATOM   2296  N   CYS A 732      51.600  57.310  47.760  1.00  0.00           N
ATOM   2297  HN  CYS A 732      51.220  57.550  46.870  1.00  0.00           H
ATOM   2298  CA  CYS A 732      53.070  57.130  47.700  1.00  0.00           C
ATOM   2299  HA  CYS A 732      53.370  56.120  47.970  1.00  0.00           H
ATOM   2300  CB  CYS A 732      53.510  57.300  46.240  1.00  0.00           C
ATOM   2301  HB1 CYS A 732      54.620  57.380  46.190  1.00  0.00           H
ATOM   2302  HB2 CYS A 732      53.110  58.300  45.970  1.00  0.00           H
ATOM   2303  SG  CYS A 732      53.100  56.040  45.040  1.00  0.00           S
ATOM   2304  HG1 CYS A 732      54.010  55.190  45.480  1.00  0.00           H
ATOM   2305  C   CYS A 732      53.880  58.060  48.500  1.00  0.00           C
ATOM   2306  O   CYS A 732      54.780  57.650  49.190  1.00  0.00           O
ATOM   2307  N   ILE A 733      53.570  59.320  48.470  1.00  0.00           N
ATOM   2308  HN  ILE A 733      52.810  59.550  47.870  1.00  0.00           H
ATOM   2309  CA  ILE A 733      54.060  60.350  49.310  1.00  0.00           C
ATOM   2310  HA  ILE A 733      55.110  60.130  49.340  1.00  0.00           H
ATOM   2311  CB  ILE A 733      53.650  61.720  48.760  1.00  0.00           C
ATOM   2312  HB  ILE A 733      52.550  61.750  48.630  1.00  0.00           H
ATOM   2313  CG2 ILE A 733      54.160  62.750  49.820  1.00  0.00           C
ATOM   2314 HG21 ILE A 733      53.940  62.790  50.910  1.00  0.00           H
ATOM   2315 HG22 ILE A 733      53.970  63.800  49.500  1.00  0.00           H
ATOM   2316 HG23 ILE A 733      55.270  62.620  49.790  1.00  0.00           H
ATOM   2317  CG1 ILE A 733      54.290  61.990  47.320  1.00  0.00           C
ATOM   2318 HG11 ILE A 733      54.220  61.070  46.710  1.00  0.00           H
ATOM   2319 HG12 ILE A 733      55.350  62.250  47.510  1.00  0.00           H
ATOM   2320  CD  ILE A 733      53.470  63.110  46.660  1.00  0.00           C
ATOM   2321  HD1 ILE A 733      52.380  63.010  46.800  1.00  0.00           H
ATOM   2322  HD2 ILE A 733      53.590  63.060  45.550  1.00  0.00           H
ATOM   2323  HD3 ILE A 733      53.760  64.100  47.060  1.00  0.00           H
ATOM   2324  C   ILE A 733      53.690  60.180  50.780  1.00  0.00           C
ATOM   2325  O   ILE A 733      54.500  60.220  51.750  1.00  0.00           O
ATOM   2326  N   ILE A 734      52.410  59.830  51.080  1.00  0.00           N
ATOM   2327  HN  ILE A 734      51.710  59.810  50.370  1.00  0.00           H
ATOM   2328  CA  ILE A 734      51.920  59.420  52.430  1.00  0.00           C
ATOM   2329  HA  ILE A 734      52.040  60.290  53.060  1.00  0.00           H
ATOM   2330  CB  ILE A 734      50.420  59.050  52.440  1.00  0.00           C
ATOM   2331  HB  ILE A 734      50.260  58.450  51.520  1.00  0.00           H
ATOM   2332  CG2 ILE A 734      50.160  58.130  53.680  1.00  0.00           C
ATOM   2333 HG21 ILE A 734      50.680  58.630  54.520  1.00  0.00           H
ATOM   2334 HG22 ILE A 734      50.630  57.120  53.610  1.00  0.00           H
ATOM   2335 HG23 ILE A 734      49.090  58.030  53.950  1.00  0.00           H
ATOM   2336  CG1 ILE A 734      49.490  60.310  52.530  1.00  0.00           C
ATOM   2337 HG11 ILE A 734      49.930  61.140  51.940  1.00  0.00           H
ATOM   2338 HG12 ILE A 734      49.510  60.660  53.580  1.00  0.00           H
ATOM   2339  CD  ILE A 734      47.990  60.100  52.140  1.00  0.00           C
ATOM   2340  HD1 ILE A 734      47.900  59.740  51.090  1.00  0.00           H
ATOM   2341  HD2 ILE A 734      47.490  61.100  52.160  1.00  0.00           H
ATOM   2342  HD3 ILE A 734      47.450  59.380  52.800  1.00  0.00           H
ATOM   2343  C   ILE A 734      52.740  58.280  52.930  1.00  0.00           C
ATOM   2344  O   ILE A 734      53.130  58.260  54.140  1.00  0.00           O
ATOM   2345  N   PHE A 735      53.110  57.230  52.160  1.00  0.00           N
ATOM   2346  HN  PHE A 735      52.750  57.130  51.240  1.00  0.00           H
ATOM   2347  CA  PHE A 735      53.970  56.060  52.720  1.00  0.00           C
ATOM   2348  HA  PHE A 735      53.510  55.680  53.620  1.00  0.00           H
ATOM   2349  CB  PHE A 735      54.070  54.810  51.740  1.00  0.00           C
ATOM   2350  HB1 PHE A 735      54.820  54.090  52.120  1.00  0.00           H
ATOM   2351  HB2 PHE A 735      54.360  55.150  50.720  1.00  0.00           H
ATOM   2352  CG  PHE A 735      52.730  54.050  51.660  1.00  0.00           C
ATOM   2353  CD1 PHE A 735      51.520  54.310  52.410  1.00  0.00           C
ATOM   2354  HD1 PHE A 735      51.360  55.250  52.910  1.00  0.00           H
ATOM   2355  CE1 PHE A 735      50.410  53.410  52.340  1.00  0.00           C
ATOM   2356  HE1 PHE A 735      49.600  53.560  53.040  1.00  0.00           H
ATOM   2357  CZ  PHE A 735      50.510  52.250  51.550  1.00  0.00           C
ATOM   2358  HZ  PHE A 735      49.640  51.610  51.530  1.00  0.00           H
ATOM   2359  CD2 PHE A 735      52.810  52.870  50.900  1.00  0.00           C
ATOM   2360  HD2 PHE A 735      53.710  52.620  50.340  1.00  0.00           H
ATOM   2361  CE2 PHE A 735      51.760  51.940  50.960  1.00  0.00           C
ATOM   2362  HE2 PHE A 735      51.940  51.070  50.360  1.00  0.00           H
ATOM   2363  C   PHE A 735      55.440  56.390  53.070  1.00  0.00           C
ATOM   2364  O   PHE A 735      55.920  55.980  54.150  1.00  0.00           O
ATOM   2365  N   ILE A 736      56.150  57.200  52.300  1.00  0.00           N
ATOM   2366  HN  ILE A 736      55.770  57.600  51.470  1.00  0.00           H
ATOM   2367  CA  ILE A 736      57.480  57.630  52.660  1.00  0.00           C
ATOM   2368  HA  ILE A 736      58.050  56.790  52.990  1.00  0.00           H
ATOM   2369  CB  ILE A 736      58.160  58.210  51.420  1.00  0.00           C
ATOM   2370  HB  ILE A 736      57.420  58.980  51.130  1.00  0.00           H
ATOM   2371  CG2 ILE A 736      59.570  58.840  51.780  1.00  0.00           C
ATOM   2372 HG21 ILE A 736      60.090  59.270  50.900  1.00  0.00           H
ATOM   2373 HG22 ILE A 736      60.250  58.070  52.190  1.00  0.00           H
ATOM   2374 HG23 ILE A 736      59.370  59.700  52.470  1.00  0.00           H
ATOM   2375  CG1 ILE A 736      58.210  57.290  50.190  1.00  0.00           C
ATOM   2376 HG11 ILE A 736      57.190  56.880  50.020  1.00  0.00           H
ATOM   2377 HG12 ILE A 736      58.890  56.410  50.270  1.00  0.00           H
ATOM   2378  CD  ILE A 736      58.530  58.080  48.880  1.00  0.00           C
ATOM   2379  HD1 ILE A 736      59.580  58.420  48.980  1.00  0.00           H
ATOM   2380  HD2 ILE A 736      57.870  58.970  48.880  1.00  0.00           H
ATOM   2381  HD3 ILE A 736      58.360  57.480  47.960  1.00  0.00           H
ATOM   2382  C   ILE A 736      57.370  58.630  53.830  1.00  0.00           C
ATOM   2383  O   ILE A 736      58.220  58.540  54.710  1.00  0.00           O
ATOM   2384  N   TYR A 737      56.400  59.550  53.880  1.00  0.00           N
ATOM   2385  HN  TYR A 737      55.710  59.560  53.160  1.00  0.00           H
ATOM   2386  CA  TYR A 737      56.240  60.420  55.000  1.00  0.00           C
ATOM   2387  HA  TYR A 737      57.230  60.750  55.300  1.00  0.00           H
ATOM   2388  CB  TYR A 737      55.460  61.700  54.600  1.00  0.00           C
ATOM   2389  HB1 TYR A 737      54.460  61.510  54.160  1.00  0.00           H
ATOM   2390  HB2 TYR A 737      56.090  62.100  53.770  1.00  0.00           H
ATOM   2391  CG  TYR A 737      55.280  62.760  55.680  1.00  0.00           C
ATOM   2392  CD1 TYR A 737      54.210  62.650  56.610  1.00  0.00           C
ATOM   2393  HD1 TYR A 737      53.420  61.930  56.430  1.00  0.00           H
ATOM   2394  CE1 TYR A 737      54.200  63.510  57.720  1.00  0.00           C
ATOM   2395  HE1 TYR A 737      53.380  63.490  58.420  1.00  0.00           H
ATOM   2396  CZ  TYR A 737      55.220  64.440  57.870  1.00  0.00           C
ATOM   2397  OH  TYR A 737      55.060  65.090  59.130  1.00  0.00           O
ATOM   2398  HH  TYR A 737      54.860  64.510  59.870  1.00  0.00           H
ATOM   2399  CD2 TYR A 737      56.330  63.670  55.890  1.00  0.00           C
ATOM   2400  HD2 TYR A 737      57.220  63.660  55.290  1.00  0.00           H
ATOM   2401  CE2 TYR A 737      56.290  64.540  57.010  1.00  0.00           C
ATOM   2402  HE2 TYR A 737      57.130  65.160  57.250  1.00  0.00           H
ATOM   2403  C   TYR A 737      55.900  59.570  56.310  1.00  0.00           C
ATOM   2404  O   TYR A 737      56.560  59.600  57.370  1.00  0.00           O
ATOM   2405  N   GLU A 738      54.940  58.630  56.300  1.00  0.00           N
ATOM   2406  HN  GLU A 738      54.430  58.500  55.460  1.00  0.00           H
ATOM   2407  CA  GLU A 738      54.540  57.810  57.400  1.00  0.00           C
ATOM   2408  HA  GLU A 738      54.310  58.440  58.260  1.00  0.00           H
ATOM   2409  CB  GLU A 738      53.350  56.860  57.040  1.00  0.00           C
ATOM   2410  HB1 GLU A 738      53.320  56.050  57.800  1.00  0.00           H
ATOM   2411  HB2 GLU A 738      53.690  56.390  56.090  1.00  0.00           H
ATOM   2412  CG  GLU A 738      51.970  57.660  56.990  1.00  0.00           C
ATOM   2413  HG1 GLU A 738      51.300  57.160  56.260  1.00  0.00           H
ATOM   2414  HG2 GLU A 738      52.150  58.730  56.740  1.00  0.00           H
ATOM   2415  CD  GLU A 738      51.250  57.720  58.340  1.00  0.00           C
ATOM   2416  OE1 GLU A 738      51.200  58.730  59.020  1.00  0.00           O
ATOM   2417  OE2 GLU A 738      50.650  56.630  58.680  1.00  0.00           O
ATOM   2418  C   GLU A 738      55.780  56.930  57.880  1.00  0.00           C
ATOM   2419  O   GLU A 738      56.080  56.840  59.070  1.00  0.00           O
ATOM   2420  N   ALA A 739      56.520  56.430  56.970  1.00  0.00           N
ATOM   2421  HN  ALA A 739      56.160  56.460  56.050  1.00  0.00           H
ATOM   2422  CA  ALA A 739      57.710  55.750  57.290  1.00  0.00           C
ATOM   2423  HA  ALA A 739      57.460  54.920  57.930  1.00  0.00           H
ATOM   2424  CB  ALA A 739      58.300  55.210  55.980  1.00  0.00           C
ATOM   2425  HB1 ALA A 739      57.650  54.490  55.440  1.00  0.00           H
ATOM   2426  HB2 ALA A 739      59.220  54.610  56.170  1.00  0.00           H
ATOM   2427  HB3 ALA A 739      58.490  56.050  55.290  1.00  0.00           H
ATOM   2428  C   ALA A 739      58.790  56.580  58.140  1.00  0.00           C
ATOM   2429  O   ALA A 739      59.320  56.210  59.210  1.00  0.00           O
ATOM   2430  N   LEU A 740      59.070  57.830  57.660  1.00  0.00           N
ATOM   2431  HN  LEU A 740      58.590  58.120  56.830  1.00  0.00           H
ATOM   2432  CA  LEU A 740      60.010  58.770  58.320  1.00  0.00           C
ATOM   2433  HA  LEU A 740      60.960  58.300  58.530  1.00  0.00           H
ATOM   2434  CB  LEU A 740      60.280  59.980  57.530  1.00  0.00           C
ATOM   2435  HB1 LEU A 740      60.870  60.730  58.100  1.00  0.00           H
ATOM   2436  HB2 LEU A 740      59.310  60.460  57.280  1.00  0.00           H
ATOM   2437  CG  LEU A 740      61.120  59.650  56.230  1.00  0.00           C
ATOM   2438  HG  LEU A 740      60.550  58.940  55.600  1.00  0.00           H
ATOM   2439  CD1 LEU A 740      61.310  60.840  55.360  1.00  0.00           C
ATOM   2440 HD11 LEU A 740      61.940  60.510  54.500  1.00  0.00           H
ATOM   2441 HD12 LEU A 740      61.890  61.700  55.760  1.00  0.00           H
ATOM   2442 HD13 LEU A 740      60.350  61.250  54.970  1.00  0.00           H
ATOM   2443  CD2 LEU A 740      62.500  59.100  56.670  1.00  0.00           C
ATOM   2444 HD21 LEU A 740      63.030  59.800  57.350  1.00  0.00           H
ATOM   2445 HD22 LEU A 740      63.260  59.100  55.860  1.00  0.00           H
ATOM   2446 HD23 LEU A 740      62.500  58.040  57.020  1.00  0.00           H
ATOM   2447  C   LEU A 740      59.510  59.210  59.690  1.00  0.00           C
ATOM   2448  O   LEU A 740      60.200  59.250  60.700  1.00  0.00           O
ATOM   2449  N   GLU A 741      58.160  59.450  59.790  1.00  0.00           N
ATOM   2450  HN  GLU A 741      57.700  59.480  58.900  1.00  0.00           H
ATOM   2451  CA  GLU A 741      57.450  59.710  61.060  1.00  0.00           C
ATOM   2452  HA  GLU A 741      57.940  60.560  61.520  1.00  0.00           H
ATOM   2453  CB  GLU A 741      55.980  59.920  60.780  1.00  0.00           C
ATOM   2454  HB1 GLU A 741      55.640  59.920  61.840  1.00  0.00           H
ATOM   2455  HB2 GLU A 741      55.380  59.150  60.250  1.00  0.00           H
ATOM   2456  CG  GLU A 741      55.690  61.350  60.130  1.00  0.00           C
ATOM   2457  HG1 GLU A 741      55.620  61.300  59.020  1.00  0.00           H
ATOM   2458  HG2 GLU A 741      56.520  61.990  60.510  1.00  0.00           H
ATOM   2459  CD  GLU A 741      54.470  62.050  60.780  1.00  0.00           C
ATOM   2460  OE1 GLU A 741      53.360  61.470  60.820  1.00  0.00           O
ATOM   2461  OE2 GLU A 741      54.600  63.150  61.350  1.00  0.00           O
ATOM   2462  C   GLU A 741      57.650  58.490  61.990  1.00  0.00           C
ATOM   2463  O   GLU A 741      57.940  58.640  63.160  1.00  0.00           O
ATOM   2464  N   LYS A 742      57.530  57.280  61.460  1.00  0.00           N
ATOM   2465  HN  LYS A 742      57.440  57.240  60.470  1.00  0.00           H
ATOM   2466  CA  LYS A 742      57.760  56.080  62.170  1.00  0.00           C
ATOM   2467  HA  LYS A 742      57.160  56.190  63.060  1.00  0.00           H
ATOM   2468  CB  LYS A 742      57.310  54.790  61.560  1.00  0.00           C
ATOM   2469  HB1 LYS A 742      57.760  54.690  60.550  1.00  0.00           H
ATOM   2470  HB2 LYS A 742      56.260  54.980  61.270  1.00  0.00           H
ATOM   2471  CG  LYS A 742      57.430  53.500  62.390  1.00  0.00           C
ATOM   2472  HG1 LYS A 742      58.510  53.220  62.490  1.00  0.00           H
ATOM   2473  HG2 LYS A 742      56.920  52.740  61.760  1.00  0.00           H
ATOM   2474  CD  LYS A 742      56.860  53.420  63.810  1.00  0.00           C
ATOM   2475  HD1 LYS A 742      57.430  54.100  64.480  1.00  0.00           H
ATOM   2476  HD2 LYS A 742      56.770  52.440  64.310  1.00  0.00           H
ATOM   2477  CE  LYS A 742      55.410  53.990  63.700  1.00  0.00           C
ATOM   2478  HE1 LYS A 742      54.840  53.330  63.010  1.00  0.00           H
ATOM   2479  HE2 LYS A 742      55.310  55.000  63.230  1.00  0.00           H
ATOM   2480  NZ  LYS A 742      54.770  54.090  65.010  1.00  0.00           N
ATOM   2481  HZ1 LYS A 742      53.950  54.730  65.050  1.00  0.00           H
ATOM   2482  HZ2 LYS A 742      55.480  54.450  65.680  1.00  0.00           H
ATOM   2483  HZ3 LYS A 742      54.560  53.110  65.260  1.00  0.00           H
ATOM   2484  C   LYS A 742      59.180  55.940  62.680  1.00  0.00           C
ATOM   2485  O   LYS A 742      59.320  55.570  63.830  1.00  0.00           O
ATOM   2486  N   LEU A 743      60.210  56.350  61.970  1.00  0.00           N
ATOM   2487  HN  LEU A 743      60.100  56.750  61.060  1.00  0.00           H
ATOM   2488  CA  LEU A 743      61.540  56.580  62.430  1.00  0.00           C
ATOM   2489  HA  LEU A 743      61.810  55.630  62.870  1.00  0.00           H
ATOM   2490  CB  LEU A 743      62.420  56.850  61.200  1.00  0.00           C
ATOM   2491  HB1 LEU A 743      62.120  57.900  60.920  1.00  0.00           H
ATOM   2492  HB2 LEU A 743      62.110  56.320  60.280  1.00  0.00           H
ATOM   2493  CG  LEU A 743      63.970  56.950  61.470  1.00  0.00           C
ATOM   2494  HG  LEU A 743      64.180  57.850  62.080  1.00  0.00           H
ATOM   2495  CD1 LEU A 743      64.640  55.810  62.190  1.00  0.00           C
ATOM   2496 HD11 LEU A 743      64.010  55.640  63.080  1.00  0.00           H
ATOM   2497 HD12 LEU A 743      65.670  56.040  62.550  1.00  0.00           H
ATOM   2498 HD13 LEU A 743      64.620  54.860  61.620  1.00  0.00           H
ATOM   2499  CD2 LEU A 743      64.620  57.200  60.100  1.00  0.00           C
ATOM   2500 HD21 LEU A 743      64.170  58.070  59.580  1.00  0.00           H
ATOM   2501 HD22 LEU A 743      64.530  56.240  59.550  1.00  0.00           H
ATOM   2502 HD23 LEU A 743      65.680  57.400  60.350  1.00  0.00           H
ATOM   2503  C   LEU A 743      61.740  57.620  63.530  1.00  0.00           C
ATOM   2504  O   LEU A 743      62.480  57.370  64.450  1.00  0.00           O
ATOM   2505  N   PHE A 744      61.020  58.730  63.650  1.00  0.00           N
ATOM   2506  HN  PHE A 744      60.390  58.940  62.910  1.00  0.00           H
ATOM   2507  CA  PHE A 744      61.060  59.670  64.710  1.00  0.00           C
ATOM   2508  HA  PHE A 744      62.130  59.790  64.800  1.00  0.00           H
ATOM   2509  CB  PHE A 744      60.340  60.920  64.290  1.00  0.00           C
ATOM   2510  HB1 PHE A 744      59.240  60.810  64.430  1.00  0.00           H
ATOM   2511  HB2 PHE A 744      60.460  61.110  63.210  1.00  0.00           H
ATOM   2512  CG  PHE A 744      60.790  62.160  65.040  1.00  0.00           C
ATOM   2513  CD1 PHE A 744      61.950  62.990  64.760  1.00  0.00           C
ATOM   2514  HD1 PHE A 744      62.510  62.770  63.870  1.00  0.00           H
ATOM   2515  CE1 PHE A 744      62.320  64.100  65.510  1.00  0.00           C
ATOM   2516  HE1 PHE A 744      63.150  64.690  65.160  1.00  0.00           H
ATOM   2517  CZ  PHE A 744      61.660  64.330  66.660  1.00  0.00           C
ATOM   2518  HZ  PHE A 744      61.940  65.170  67.290  1.00  0.00           H
ATOM   2519  CD2 PHE A 744      60.130  62.440  66.240  1.00  0.00           C
ATOM   2520  HD2 PHE A 744      59.290  61.840  66.550  1.00  0.00           H
ATOM   2521  CE2 PHE A 744      60.620  63.510  67.050  1.00  0.00           C
ATOM   2522  HE2 PHE A 744      60.210  63.610  68.050  1.00  0.00           H
ATOM   2523  C   PHE A 744      60.460  59.030  65.970  1.00  0.00           C
ATOM   2524  O   PHE A 744      60.900  59.230  67.090  1.00  0.00           O
ATOM   2525  N   ASP A 745      59.420  58.130  65.820  1.00  0.00           N
ATOM   2526  HN  ASP A 745      59.020  58.170  64.910  1.00  0.00           H
ATOM   2527  CA  ASP A 745      58.870  57.200  66.800  1.00  0.00           C
ATOM   2528  HA  ASP A 745      58.820  57.850  67.670  1.00  0.00           H
ATOM   2529  CB  ASP A 745      57.440  56.690  66.390  1.00  0.00           C
ATOM   2530  HB1 ASP A 745      57.500  56.130  65.440  1.00  0.00           H
ATOM   2531  HB2 ASP A 745      56.880  57.640  66.240  1.00  0.00           H
ATOM   2532  CG  ASP A 745      56.820  55.890  67.510  1.00  0.00           C
ATOM   2533  OD1 ASP A 745      57.040  56.250  68.670  1.00  0.00           O
ATOM   2534  OD2 ASP A 745      56.040  54.970  67.260  1.00  0.00           O
ATOM   2535  C   ASP A 745      59.890  56.190  67.370  1.00  0.00           C
ATOM   2536  O   ASP A 745      60.120  56.150  68.590  1.00  0.00           O
ATOM   2537  N   LEU A 746      60.640  55.530  66.380  1.00  0.00           N
ATOM   2538  HN  LEU A 746      60.460  55.720  65.410  1.00  0.00           H
ATOM   2539  CA  LEU A 746      61.730  54.610  66.760  1.00  0.00           C
ATOM   2540  HA  LEU A 746      61.370  53.800  67.380  1.00  0.00           H
ATOM   2541  CB  LEU A 746      62.490  54.050  65.560  1.00  0.00           C
ATOM   2542  HB1 LEU A 746      63.170  53.290  65.990  1.00  0.00           H
ATOM   2543  HB2 LEU A 746      63.040  54.840  65.000  1.00  0.00           H
ATOM   2544  CG  LEU A 746      61.580  53.250  64.590  1.00  0.00           C
ATOM   2545  HG  LEU A 746      60.950  54.000  64.050  1.00  0.00           H
ATOM   2546  CD1 LEU A 746      62.450  52.560  63.580  1.00  0.00           C
ATOM   2547 HD11 LEU A 746      62.700  51.600  64.090  1.00  0.00           H
ATOM   2548 HD12 LEU A 746      63.340  53.140  63.300  1.00  0.00           H
ATOM   2549 HD13 LEU A 746      61.940  52.250  62.650  1.00  0.00           H
ATOM   2550  CD2 LEU A 746      60.700  52.230  65.360  1.00  0.00           C
ATOM   2551 HD21 LEU A 746      59.900  52.710  65.960  1.00  0.00           H
ATOM   2552 HD22 LEU A 746      61.420  51.780  66.070  1.00  0.00           H
ATOM   2553 HD23 LEU A 746      60.290  51.410  64.740  1.00  0.00           H
ATOM   2554  C   LEU A 746      62.820  55.310  67.540  1.00  0.00           C
ATOM   2555  O   LEU A 746      63.390  54.810  68.510  1.00  0.00           O
ATOM   2556  N   GLY A 747      63.070  56.610  67.140  1.00  0.00           N
ATOM   2557  HN  GLY A 747      62.560  56.920  66.350  1.00  0.00           H
ATOM   2558  CA  GLY A 747      63.950  57.630  67.800  1.00  0.00           C
ATOM   2559  HA1 GLY A 747      63.610  58.580  67.420  1.00  0.00           H
ATOM   2560  HA2 GLY A 747      64.950  57.330  67.530  1.00  0.00           H
ATOM   2561  C   GLY A 747      63.770  57.720  69.350  1.00  0.00           C
ATOM   2562  O   GLY A 747      64.750  57.440  70.060  1.00  0.00           O
ATOM   2563  N   GLU A 748      62.600  58.150  69.840  1.00  0.00           N
ATOM   2564  HN  GLU A 748      61.820  58.510  69.310  1.00  0.00           H
ATOM   2565  CA  GLU A 748      62.200  58.020  71.210  1.00  0.00           C
ATOM   2566  HA  GLU A 748      62.850  58.560  71.880  1.00  0.00           H
ATOM   2567  CB  GLU A 748      60.650  58.480  71.240  1.00  0.00           C
ATOM   2568  HB1 GLU A 748      60.260  58.070  72.200  1.00  0.00           H
ATOM   2569  HB2 GLU A 748      60.110  57.990  70.410  1.00  0.00           H
ATOM   2570  CG  GLU A 748      60.390  59.970  71.210  1.00  0.00           C
ATOM   2571  HG1 GLU A 748      60.780  60.490  70.320  1.00  0.00           H
ATOM   2572  HG2 GLU A 748      60.880  60.440  72.080  1.00  0.00           H
ATOM   2573  CD  GLU A 748      58.930  60.420  71.450  1.00  0.00           C
ATOM   2574  OE1 GLU A 748      57.990  59.550  71.180  1.00  0.00           O
ATOM   2575  OE2 GLU A 748      58.560  61.550  71.820  1.00  0.00           O
ATOM   2576  C   GLU A 748      62.330  56.570  71.720  1.00  0.00           C
ATOM   2577  O   GLU A 748      62.790  56.190  72.810  1.00  0.00           O
ATOM   2578  N   THR A 749      61.680  55.630  70.850  1.00  0.00           N
ATOM   2579  HN  THR A 749      61.400  55.770  69.900  1.00  0.00           H
ATOM   2580  CA  THR A 749      61.150  54.450  71.450  1.00  0.00           C
ATOM   2581  HA  THR A 749      60.630  54.830  72.320  1.00  0.00           H
ATOM   2582  CB  THR A 749      60.150  53.740  70.530  1.00  0.00           C
ATOM   2583  HB  THR A 749      60.630  53.490  69.560  1.00  0.00           H
ATOM   2584  OG1 THR A 749      59.020  54.610  70.390  1.00  0.00           O
ATOM   2585  HG1 THR A 749      59.200  55.280  69.720  1.00  0.00           H
ATOM   2586  CG2 THR A 749      59.510  52.550  71.190  1.00  0.00           C
ATOM   2587 HG21 THR A 749      58.740  52.100  70.530  1.00  0.00           H
ATOM   2588 HG22 THR A 749      59.110  52.940  72.160  1.00  0.00           H
ATOM   2589 HG23 THR A 749      60.250  51.750  71.400  1.00  0.00           H
ATOM   2590  C   THR A 749      62.100  53.430  72.110  1.00  0.00           C
ATOM   2591  O   THR A 749      61.820  53.020  73.250  1.00  0.00           O
ATOM   2592  N   TYR A 750      63.300  53.110  71.590  1.00  0.00           N
ATOM   2593  HN  TYR A 750      63.650  53.600  70.810  1.00  0.00           H
ATOM   2594  CA  TYR A 750      64.130  52.140  72.190  1.00  0.00           C
ATOM   2595  HA  TYR A 750      63.660  51.400  72.810  1.00  0.00           H
ATOM   2596  CB  TYR A 750      64.780  51.240  71.090  1.00  0.00           C
ATOM   2597  HB1 TYR A 750      65.320  50.400  71.570  1.00  0.00           H
ATOM   2598  HB2 TYR A 750      65.410  51.830  70.390  1.00  0.00           H
ATOM   2599  CG  TYR A 750      63.720  50.660  70.150  1.00  0.00           C
ATOM   2600  CD1 TYR A 750      63.870  50.770  68.760  1.00  0.00           C
ATOM   2601  HD1 TYR A 750      64.800  51.220  68.450  1.00  0.00           H
ATOM   2602  CE1 TYR A 750      62.830  50.260  67.970  1.00  0.00           C
ATOM   2603  HE1 TYR A 750      62.900  50.400  66.890  1.00  0.00           H
ATOM   2604  CZ  TYR A 750      61.620  49.740  68.520  1.00  0.00           C
ATOM   2605  OH  TYR A 750      60.470  49.380  67.670  1.00  0.00           O
ATOM   2606  HH  TYR A 750      59.970  48.800  68.250  1.00  0.00           H
ATOM   2607  CD2 TYR A 750      62.570  50.120  70.690  1.00  0.00           C
ATOM   2608  HD2 TYR A 750      62.430  50.030  71.760  1.00  0.00           H
ATOM   2609  CE2 TYR A 750      61.480  49.690  69.880  1.00  0.00           C
ATOM   2610  HE2 TYR A 750      60.630  49.210  70.350  1.00  0.00           H
ATOM   2611  C   TYR A 750      65.240  52.770  72.920  1.00  0.00           C
ATOM   2612  O   TYR A 750      66.240  52.100  73.300  1.00  0.00           O
ATOM   2613  N   ALA A 751      65.150  54.080  73.260  1.00  0.00           N
ATOM   2614  HN  ALA A 751      64.330  54.590  72.980  1.00  0.00           H
ATOM   2615  CA  ALA A 751      66.080  54.770  74.080  1.00  0.00           C
ATOM   2616  HA  ALA A 751      65.550  55.660  74.390  1.00  0.00           H
ATOM   2617  CB  ALA A 751      66.570  54.050  75.390  1.00  0.00           C
ATOM   2618  HB1 ALA A 751      65.650  53.700  75.920  1.00  0.00           H
ATOM   2619  HB2 ALA A 751      67.150  54.700  76.070  1.00  0.00           H
ATOM   2620  HB3 ALA A 751      67.210  53.170  75.170  1.00  0.00           H
ATOM   2621  C   ALA A 751      67.210  55.280  73.210  1.00  0.00           C
ATOM   2622  O   ALA A 751      68.210  54.570  72.930  1.00  0.00           O
ATOM   2623  N   PHE A 752      67.090  56.570  72.760  1.00  0.00           N
ATOM   2624  HN  PHE A 752      66.300  57.150  72.940  1.00  0.00           H
ATOM   2625  CA  PHE A 752      68.220  57.260  72.090  1.00  0.00           C
ATOM   2626  HA  PHE A 752      68.290  56.740  71.150  1.00  0.00           H
ATOM   2627  CB  PHE A 752      67.860  58.760  71.910  1.00  0.00           C
ATOM   2628  HB1 PHE A 752      67.790  59.200  72.940  1.00  0.00           H
ATOM   2629  HB2 PHE A 752      66.890  58.800  71.370  1.00  0.00           H
ATOM   2630  CG  PHE A 752      68.890  59.580  71.130  1.00  0.00           C
ATOM   2631  CD1 PHE A 752      68.930  59.560  69.730  1.00  0.00           C
ATOM   2632  HD1 PHE A 752      68.260  58.940  69.150  1.00  0.00           H
ATOM   2633  CE1 PHE A 752      69.810  60.430  69.110  1.00  0.00           C
ATOM   2634  HE1 PHE A 752      69.760  60.420  68.030  1.00  0.00           H
ATOM   2635  CZ  PHE A 752      70.810  61.140  69.680  1.00  0.00           C
ATOM   2636  HZ  PHE A 752      71.580  61.640  69.120  1.00  0.00           H
ATOM   2637  CD2 PHE A 752      69.850  60.370  71.820  1.00  0.00           C
ATOM   2638  HD2 PHE A 752      69.820  60.350  72.890  1.00  0.00           H
ATOM   2639  CE2 PHE A 752      70.830  61.120  71.150  1.00  0.00           C
ATOM   2640  HE2 PHE A 752      71.550  61.670  71.740  1.00  0.00           H
ATOM   2641  C   PHE A 752      69.560  57.070  72.650  1.00  0.00           C
ATOM   2642  O   PHE A 752      69.800  57.420  73.820  1.00  0.00           O
ATOM   2643  N   PRO A 822      70.560  56.490  72.000  1.00  0.00           N
ATOM   2644  CD  PRO A 822      71.900  56.710  72.550  1.00  0.00           C
ATOM   2645  HD1 PRO A 822      72.290  55.800  73.060  1.00  0.00           H
ATOM   2646  HD2 PRO A 822      71.950  57.550  73.270  1.00  0.00           H
ATOM   2647  CA  PRO A 822      70.690  56.250  70.600  1.00  0.00           C
ATOM   2648  HA  PRO A 822      69.820  56.580  70.060  1.00  0.00           H
ATOM   2649  CB  PRO A 822      71.880  57.120  70.150  1.00  0.00           C
ATOM   2650  HB1 PRO A 822      71.520  58.120  69.870  1.00  0.00           H
ATOM   2651  HB2 PRO A 822      72.270  56.680  69.200  1.00  0.00           H
ATOM   2652  CG  PRO A 822      72.800  57.120  71.380  1.00  0.00           C
ATOM   2653  HG1 PRO A 822      73.650  56.410  71.290  1.00  0.00           H
ATOM   2654  HG2 PRO A 822      73.270  58.120  71.560  1.00  0.00           H
ATOM   2655  C   PRO A 822      70.930  54.850  70.420  1.00  0.00           C
ATOM   2656  O   PRO A 822      70.960  54.420  69.280  1.00  0.00           O
ATOM   2657  N   ASP A 823      71.160  54.050  71.410  1.00  0.00           N
ATOM   2658  HN  ASP A 823      71.180  54.340  72.370  1.00  0.00           H
ATOM   2659  CA  ASP A 823      71.550  52.650  71.530  1.00  0.00           C
ATOM   2660  HA  ASP A 823      72.610  52.610  71.740  1.00  0.00           H
ATOM   2661  CB  ASP A 823      70.700  52.050  72.720  1.00  0.00           C
ATOM   2662  HB1 ASP A 823      70.720  50.930  72.750  1.00  0.00           H
ATOM   2663  HB2 ASP A 823      69.640  52.390  72.700  1.00  0.00           H
ATOM   2664  CG  ASP A 823      71.100  52.580  74.050  1.00  0.00           C
ATOM   2665  OD1 ASP A 823      70.320  52.420  75.060  1.00  0.00           O
ATOM   2666  OD2 ASP A 823      72.270  53.000  74.160  1.00  0.00           O
ATOM   2667  C   ASP A 823      71.430  51.740  70.350  1.00  0.00           C
ATOM   2668  O   ASP A 823      72.380  51.350  69.660  1.00  0.00           O
ATOM   2669  N   VAL A 824      70.170  51.530  69.980  1.00  0.00           N
ATOM   2670  HN  VAL A 824      69.400  51.940  70.470  1.00  0.00           H
ATOM   2671  CA  VAL A 824      69.810  50.610  68.870  1.00  0.00           C
ATOM   2672  HA  VAL A 824      70.680  50.010  68.640  1.00  0.00           H
ATOM   2673  CB  VAL A 824      68.670  49.660  69.400  1.00  0.00           C
ATOM   2674  HB  VAL A 824      67.860  50.270  69.830  1.00  0.00           H
ATOM   2675  CG1 VAL A 824      68.050  48.710  68.360  1.00  0.00           C
ATOM   2676 HG11 VAL A 824      68.910  48.140  67.940  1.00  0.00           H
ATOM   2677 HG12 VAL A 824      67.440  49.230  67.600  1.00  0.00           H
ATOM   2678 HG13 VAL A 824      67.400  47.990  68.920  1.00  0.00           H
ATOM   2679  CG2 VAL A 824      69.170  48.800  70.510  1.00  0.00           C
ATOM   2680 HG21 VAL A 824      69.590  49.400  71.340  1.00  0.00           H
ATOM   2681 HG22 VAL A 824      69.950  48.110  70.100  1.00  0.00           H
ATOM   2682 HG23 VAL A 824      68.350  48.160  70.900  1.00  0.00           H
ATOM   2683  C   VAL A 824      69.410  51.430  67.650  1.00  0.00           C
ATOM   2684  O   VAL A 824      69.240  50.820  66.590  1.00  0.00           O
ATOM   2685  N   LEU A 825      69.220  52.750  67.770  1.00  0.00           N
ATOM   2686  HN  LEU A 825      69.550  53.180  68.600  1.00  0.00           H
ATOM   2687  CA  LEU A 825      68.760  53.620  66.740  1.00  0.00           C
ATOM   2688  HA  LEU A 825      67.880  53.110  66.360  1.00  0.00           H
ATOM   2689  CB  LEU A 825      68.190  54.980  67.280  1.00  0.00           C
ATOM   2690  HB1 LEU A 825      68.980  55.500  67.860  1.00  0.00           H
ATOM   2691  HB2 LEU A 825      67.340  54.790  67.960  1.00  0.00           H
ATOM   2692  CG  LEU A 825      67.690  56.000  66.200  1.00  0.00           C
ATOM   2693  HG  LEU A 825      68.450  56.160  65.400  1.00  0.00           H
ATOM   2694  CD1 LEU A 825      66.380  55.650  65.500  1.00  0.00           C
ATOM   2695 HD11 LEU A 825      65.640  55.100  66.130  1.00  0.00           H
ATOM   2696 HD12 LEU A 825      66.520  54.860  64.720  1.00  0.00           H
ATOM   2697 HD13 LEU A 825      65.920  56.490  64.940  1.00  0.00           H
ATOM   2698  CD2 LEU A 825      67.670  57.390  66.830  1.00  0.00           C
ATOM   2699 HD21 LEU A 825      67.270  58.200  66.170  1.00  0.00           H
ATOM   2700 HD22 LEU A 825      68.680  57.780  67.060  1.00  0.00           H
ATOM   2701 HD23 LEU A 825      67.090  57.390  67.780  1.00  0.00           H
ATOM   2702  C   LEU A 825      69.750  53.760  65.690  1.00  0.00           C
ATOM   2703  O   LEU A 825      69.330  53.880  64.530  1.00  0.00           O
ATOM   2704  N   PHE A 826      71.040  53.670  65.970  1.00  0.00           N
ATOM   2705  HN  PHE A 826      71.330  53.690  66.930  1.00  0.00           H
ATOM   2706  CA  PHE A 826      72.030  53.440  64.980  1.00  0.00           C
ATOM   2707  HA  PHE A 826      72.010  54.320  64.350  1.00  0.00           H
ATOM   2708  CB  PHE A 826      73.450  53.200  65.590  1.00  0.00           C
ATOM   2709  HB1 PHE A 826      74.150  53.010  64.760  1.00  0.00           H
ATOM   2710  HB2 PHE A 826      73.620  52.260  66.170  1.00  0.00           H
ATOM   2711  CG  PHE A 826      73.980  54.260  66.380  1.00  0.00           C
ATOM   2712  CD1 PHE A 826      74.560  55.370  65.830  1.00  0.00           C
ATOM   2713  HD1 PHE A 826      74.560  55.520  64.770  1.00  0.00           H
ATOM   2714  CE1 PHE A 826      75.130  56.310  66.680  1.00  0.00           C
ATOM   2715  HE1 PHE A 826      75.650  57.150  66.260  1.00  0.00           H
ATOM   2716  CZ  PHE A 826      75.230  56.110  68.060  1.00  0.00           C
ATOM   2717  HZ  PHE A 826      75.690  56.840  68.720  1.00  0.00           H
ATOM   2718  CD2 PHE A 826      74.020  54.050  67.780  1.00  0.00           C
ATOM   2719  HD2 PHE A 826      73.610  53.160  68.230  1.00  0.00           H
ATOM   2720  CE2 PHE A 826      74.560  55.020  68.590  1.00  0.00           C
ATOM   2721  HE2 PHE A 826      74.590  54.890  69.670  1.00  0.00           H
ATOM   2722  C   PHE A 826      71.740  52.210  64.040  1.00  0.00           C
ATOM   2723  O   PHE A 826      71.680  52.300  62.810  1.00  0.00           O
ATOM   2724  N   TRP A 827      71.660  51.000  64.720  1.00  0.00           N
ATOM   2725  HN  TRP A 827      71.740  50.940  65.710  1.00  0.00           H
ATOM   2726  CA  TRP A 827      71.410  49.740  64.030  1.00  0.00           C
ATOM   2727  HA  TRP A 827      72.180  49.470  63.320  1.00  0.00           H
ATOM   2728  CB  TRP A 827      71.340  48.490  64.980  1.00  0.00           C
ATOM   2729  HB1 TRP A 827      71.110  47.540  64.470  1.00  0.00           H
ATOM   2730  HB2 TRP A 827      70.600  48.660  65.790  1.00  0.00           H
ATOM   2731  CG  TRP A 827      72.680  48.310  65.620  1.00  0.00           C
ATOM   2732  CD1 TRP A 827      73.150  48.660  66.860  1.00  0.00           C
ATOM   2733  HD1 TRP A 827      72.590  49.090  67.680  1.00  0.00           H
ATOM   2734  NE1 TRP A 827      74.520  48.520  66.910  1.00  0.00           N
ATOM   2735  HE1 TRP A 827      75.100  48.550  67.700  1.00  0.00           H
ATOM   2736  CE2 TRP A 827      74.950  48.050  65.680  1.00  0.00           C
ATOM   2737  CD2 TRP A 827      73.850  48.090  64.860  1.00  0.00           C
ATOM   2738  CE3 TRP A 827      74.100  47.870  63.560  1.00  0.00           C
ATOM   2739  HE3 TRP A 827      73.340  47.800  62.800  1.00  0.00           H
ATOM   2740  CZ3 TRP A 827      75.380  47.520  63.060  1.00  0.00           C
ATOM   2741  HZ3 TRP A 827      75.620  47.370  62.020  1.00  0.00           H
ATOM   2742  CZ2 TRP A 827      76.260  47.710  65.270  1.00  0.00           C
ATOM   2743  HZ2 TRP A 827      77.060  47.940  65.940  1.00  0.00           H
ATOM   2744  CH2 TRP A 827      76.460  47.600  63.920  1.00  0.00           C
ATOM   2745  HH2 TRP A 827      77.480  47.470  63.580  1.00  0.00           H
ATOM   2746  C   TRP A 827      70.120  49.820  63.210  1.00  0.00           C
ATOM   2747  O   TRP A 827      70.170  49.310  62.060  1.00  0.00           O
ATOM   2748  N   CYS A 828      69.050  50.410  63.740  1.00  0.00           N
ATOM   2749  HN  CYS A 828      69.080  50.670  64.700  1.00  0.00           H
ATOM   2750  CA  CYS A 828      67.750  50.660  63.100  1.00  0.00           C
ATOM   2751  HA  CYS A 828      67.390  49.730  62.700  1.00  0.00           H
ATOM   2752  CB  CYS A 828      66.730  51.460  63.970  1.00  0.00           C
ATOM   2753  HB1 CYS A 828      65.890  51.850  63.370  1.00  0.00           H
ATOM   2754  HB2 CYS A 828      67.120  52.470  64.240  1.00  0.00           H
ATOM   2755  SG  CYS A 828      66.090  50.560  65.410  1.00  0.00           S
ATOM   2756  HG1 CYS A 828      67.210  50.500  66.090  1.00  0.00           H
ATOM   2757  C   CYS A 828      67.940  51.470  61.830  1.00  0.00           C
ATOM   2758  O   CYS A 828      67.230  51.250  60.880  1.00  0.00           O
ATOM   2759  N   VAL A 829      68.810  52.470  61.730  1.00  0.00           N
ATOM   2760  HN  VAL A 829      69.370  52.620  62.550  1.00  0.00           H
ATOM   2761  CA  VAL A 829      68.990  53.210  60.540  1.00  0.00           C
ATOM   2762  HA  VAL A 829      68.050  53.320  60.020  1.00  0.00           H
ATOM   2763  CB  VAL A 829      69.610  54.620  60.860  1.00  0.00           C
ATOM   2764  HB  VAL A 829      70.530  54.420  61.460  1.00  0.00           H
ATOM   2765  CG1 VAL A 829      69.950  55.490  59.600  1.00  0.00           C
ATOM   2766 HG11 VAL A 829      70.580  54.800  58.990  1.00  0.00           H
ATOM   2767 HG12 VAL A 829      70.600  56.370  59.800  1.00  0.00           H
ATOM   2768 HG13 VAL A 829      68.950  55.740  59.210  1.00  0.00           H
ATOM   2769  CG2 VAL A 829      68.570  55.300  61.650  1.00  0.00           C
ATOM   2770 HG21 VAL A 829      67.620  55.390  61.080  1.00  0.00           H
ATOM   2771 HG22 VAL A 829      68.860  56.350  61.880  1.00  0.00           H
ATOM   2772 HG23 VAL A 829      68.340  54.920  62.670  1.00  0.00           H
ATOM   2773  C   VAL A 829      69.780  52.430  59.500  1.00  0.00           C
ATOM   2774  O   VAL A 829      69.380  52.440  58.340  1.00  0.00           O
ATOM   2775  N   ILE A 830      70.840  51.630  59.890  1.00  0.00           N
ATOM   2776  HN  ILE A 830      71.040  51.570  60.860  1.00  0.00           H
ATOM   2777  CA  ILE A 830      71.510  50.840  58.960  1.00  0.00           C
ATOM   2778  HA  ILE A 830      71.900  51.510  58.210  1.00  0.00           H
ATOM   2779  CB  ILE A 830      72.750  50.110  59.580  1.00  0.00           C
ATOM   2780  HB  ILE A 830      72.440  49.660  60.550  1.00  0.00           H
ATOM   2781  CG2 ILE A 830      73.360  48.990  58.640  1.00  0.00           C
ATOM   2782 HG21 ILE A 830      73.790  49.420  57.700  1.00  0.00           H
ATOM   2783 HG22 ILE A 830      72.640  48.180  58.380  1.00  0.00           H
ATOM   2784 HG23 ILE A 830      74.160  48.370  59.070  1.00  0.00           H
ATOM   2785  CG1 ILE A 830      73.900  51.070  59.900  1.00  0.00           C
ATOM   2786 HG11 ILE A 830      73.600  52.110  60.190  1.00  0.00           H
ATOM   2787 HG12 ILE A 830      74.710  51.140  59.150  1.00  0.00           H
ATOM   2788  CD  ILE A 830      74.630  50.570  61.150  1.00  0.00           C
ATOM   2789  HD1 ILE A 830      75.610  51.100  61.220  1.00  0.00           H
ATOM   2790  HD2 ILE A 830      74.950  49.520  60.970  1.00  0.00           H
ATOM   2791  HD3 ILE A 830      73.990  50.790  62.030  1.00  0.00           H
ATOM   2792  C   ILE A 830      70.580  49.820  58.320  1.00  0.00           C
ATOM   2793  O   ILE A 830      70.520  49.680  57.110  1.00  0.00           O
ATOM   2794  N   LEU A 831      69.860  49.020  59.150  1.00  0.00           N
ATOM   2795  HN  LEU A 831      70.040  48.970  60.130  1.00  0.00           H
ATOM   2796  CA  LEU A 831      68.880  47.980  58.810  1.00  0.00           C
ATOM   2797  HA  LEU A 831      69.420  47.330  58.140  1.00  0.00           H
ATOM   2798  CB  LEU A 831      68.470  47.350  60.100  1.00  0.00           C
ATOM   2799  HB1 LEU A 831      68.060  48.220  60.650  1.00  0.00           H
ATOM   2800  HB2 LEU A 831      69.340  46.890  60.650  1.00  0.00           H
ATOM   2801  CG  LEU A 831      67.440  46.230  60.090  1.00  0.00           C
ATOM   2802  HG  LEU A 831      66.550  46.680  59.590  1.00  0.00           H
ATOM   2803  CD1 LEU A 831      68.010  44.960  59.470  1.00  0.00           C
ATOM   2804 HD11 LEU A 831      68.340  45.090  58.420  1.00  0.00           H
ATOM   2805 HD12 LEU A 831      67.150  44.270  59.430  1.00  0.00           H
ATOM   2806 HD13 LEU A 831      68.800  44.510  60.100  1.00  0.00           H
ATOM   2807  CD2 LEU A 831      67.060  45.940  61.570  1.00  0.00           C
ATOM   2808 HD21 LEU A 831      66.050  45.490  61.710  1.00  0.00           H
ATOM   2809 HD22 LEU A 831      66.870  46.950  61.990  1.00  0.00           H
ATOM   2810 HD23 LEU A 831      67.850  45.400  62.140  1.00  0.00           H
ATOM   2811  C   LEU A 831      67.740  48.490  57.970  1.00  0.00           C
ATOM   2812  O   LEU A 831      67.420  47.950  56.890  1.00  0.00           O
ATOM   2813  N   PHE A 832      67.230  49.640  58.440  1.00  0.00           N
ATOM   2814  HN  PHE A 832      67.510  49.970  59.330  1.00  0.00           H
ATOM   2815  CA  PHE A 832      66.240  50.400  57.590  1.00  0.00           C
ATOM   2816  HA  PHE A 832      65.420  49.740  57.360  1.00  0.00           H
ATOM   2817  CB  PHE A 832      65.740  51.620  58.430  1.00  0.00           C
ATOM   2818  HB1 PHE A 832      66.620  52.190  58.800  1.00  0.00           H
ATOM   2819  HB2 PHE A 832      65.370  51.200  59.380  1.00  0.00           H
ATOM   2820  CG  PHE A 832      64.730  52.590  57.840  1.00  0.00           C
ATOM   2821  CD1 PHE A 832      63.460  52.270  57.460  1.00  0.00           C
ATOM   2822  HD1 PHE A 832      63.130  51.250  57.470  1.00  0.00           H
ATOM   2823  CE1 PHE A 832      62.530  53.290  56.920  1.00  0.00           C
ATOM   2824  HE1 PHE A 832      61.550  53.000  56.540  1.00  0.00           H
ATOM   2825  CZ  PHE A 832      63.060  54.580  56.870  1.00  0.00           C
ATOM   2826  HZ  PHE A 832      62.320  55.280  56.500  1.00  0.00           H
ATOM   2827  CD2 PHE A 832      65.110  53.940  57.720  1.00  0.00           C
ATOM   2828  HD2 PHE A 832      66.070  54.240  58.090  1.00  0.00           H
ATOM   2829  CE2 PHE A 832      64.340  54.960  57.200  1.00  0.00           C
ATOM   2830  HE2 PHE A 832      64.580  56.010  57.170  1.00  0.00           H
ATOM   2831  C   PHE A 832      66.750  50.820  56.140  1.00  0.00           C
ATOM   2832  O   PHE A 832      66.220  50.350  55.140  1.00  0.00           O
ATOM   2833  N   PHE A 833      68.010  51.460  56.060  1.00  0.00           N
ATOM   2834  HN  PHE A 833      68.630  51.600  56.830  1.00  0.00           H
ATOM   2835  CA  PHE A 833      68.500  51.940  54.720  1.00  0.00           C
ATOM   2836  HA  PHE A 833      67.620  52.310  54.220  1.00  0.00           H
ATOM   2837  CB  PHE A 833      69.520  53.100  54.970  1.00  0.00           C
ATOM   2838  HB1 PHE A 833      70.330  53.140  54.210  1.00  0.00           H
ATOM   2839  HB2 PHE A 833      70.080  52.920  55.910  1.00  0.00           H
ATOM   2840  CG  PHE A 833      68.880  54.430  55.050  1.00  0.00           C
ATOM   2841  CD1 PHE A 833      68.390  55.010  53.790  1.00  0.00           C
ATOM   2842  HD1 PHE A 833      68.770  54.470  52.930  1.00  0.00           H
ATOM   2843  CE1 PHE A 833      67.470  56.050  53.820  1.00  0.00           C
ATOM   2844  HE1 PHE A 833      67.020  56.490  52.940  1.00  0.00           H
ATOM   2845  CZ  PHE A 833      67.040  56.620  55.020  1.00  0.00           C
ATOM   2846  HZ  PHE A 833      66.320  57.420  54.940  1.00  0.00           H
ATOM   2847  CD2 PHE A 833      68.490  55.080  56.250  1.00  0.00           C
ATOM   2848  HD2 PHE A 833      68.790  54.650  57.200  1.00  0.00           H
ATOM   2849  CE2 PHE A 833      67.540  56.070  56.230  1.00  0.00           C
ATOM   2850  HE2 PHE A 833      67.410  56.610  57.160  1.00  0.00           H
ATOM   2851  C   PHE A 833      69.090  50.760  53.860  1.00  0.00           C
ATOM   2852  O   PHE A 833      68.960  50.860  52.610  1.00  0.00           O
ATOM   2853  N   THR A 834      69.660  49.700  54.460  1.00  0.00           N
ATOM   2854  HN  THR A 834      69.560  49.570  55.450  1.00  0.00           H
ATOM   2855  CA  THR A 834      70.020  48.480  53.810  1.00  0.00           C
ATOM   2856  HA  THR A 834      70.590  48.670  52.920  1.00  0.00           H
ATOM   2857  CB  THR A 834      70.950  47.600  54.570  1.00  0.00           C
ATOM   2858  HB  THR A 834      70.890  46.580  54.130  1.00  0.00           H
ATOM   2859  OG1 THR A 834      70.610  47.370  55.930  1.00  0.00           O
ATOM   2860  HG1 THR A 834      70.570  48.230  56.360  1.00  0.00           H
ATOM   2861  CG2 THR A 834      72.390  48.140  54.560  1.00  0.00           C
ATOM   2862 HG21 THR A 834      72.530  49.090  55.130  1.00  0.00           H
ATOM   2863 HG22 THR A 834      72.830  48.220  53.550  1.00  0.00           H
ATOM   2864 HG23 THR A 834      73.020  47.450  55.160  1.00  0.00           H
ATOM   2865  C   THR A 834      68.790  47.680  53.290  1.00  0.00           C
ATOM   2866  O   THR A 834      68.830  47.180  52.180  1.00  0.00           O
ATOM   2867  N   THR A 835      67.660  47.730  53.940  1.00  0.00           N
ATOM   2868  HN  THR A 835      67.520  48.050  54.870  1.00  0.00           H
ATOM   2869  CA  THR A 835      66.410  47.120  53.490  1.00  0.00           C
ATOM   2870  HA  THR A 835      66.560  46.050  53.460  1.00  0.00           H
ATOM   2871  CB  THR A 835      65.310  47.370  54.430  1.00  0.00           C
ATOM   2872  HB  THR A 835      65.200  48.390  54.860  1.00  0.00           H
ATOM   2873  OG1 THR A 835      65.540  46.560  55.570  1.00  0.00           O
ATOM   2874  HG1 THR A 835      66.240  47.010  56.040  1.00  0.00           H
ATOM   2875  CG2 THR A 835      63.860  46.950  53.930  1.00  0.00           C
ATOM   2876 HG21 THR A 835      63.210  46.700  54.780  1.00  0.00           H
ATOM   2877 HG22 THR A 835      63.890  46.030  53.320  1.00  0.00           H
ATOM   2878 HG23 THR A 835      63.430  47.840  53.420  1.00  0.00           H
ATOM   2879  C   THR A 835      65.870  47.670  52.150  1.00  0.00           C
ATOM   2880  O   THR A 835      65.550  46.870  51.290  1.00  0.00           O
ATOM   2881  N   PHE A 836      65.930  49.000  51.990  1.00  0.00           N
ATOM   2882  HN  PHE A 836      66.280  49.550  52.740  1.00  0.00           H
ATOM   2883  CA  PHE A 836      65.520  49.610  50.740  1.00  0.00           C
ATOM   2884  HA  PHE A 836      64.630  49.120  50.360  1.00  0.00           H
ATOM   2885  CB  PHE A 836      65.090  51.040  51.110  1.00  0.00           C
ATOM   2886  HB1 PHE A 836      65.920  51.690  51.440  1.00  0.00           H
ATOM   2887  HB2 PHE A 836      64.260  50.870  51.830  1.00  0.00           H
ATOM   2888  CG  PHE A 836      64.430  51.860  49.950  1.00  0.00           C
ATOM   2889  CD1 PHE A 836      65.220  52.380  48.840  1.00  0.00           C
ATOM   2890  HD1 PHE A 836      66.240  52.020  48.820  1.00  0.00           H
ATOM   2891  CE1 PHE A 836      64.700  53.260  47.860  1.00  0.00           C
ATOM   2892  HE1 PHE A 836      65.290  53.790  47.120  1.00  0.00           H
ATOM   2893  CZ  PHE A 836      63.340  53.680  47.980  1.00  0.00           C
ATOM   2894  HZ  PHE A 836      62.960  54.210  47.120  1.00  0.00           H
ATOM   2895  CD2 PHE A 836      63.110  52.370  50.020  1.00  0.00           C
ATOM   2896  HD2 PHE A 836      62.560  52.050  50.890  1.00  0.00           H
ATOM   2897  CE2 PHE A 836      62.550  53.240  49.090  1.00  0.00           C
ATOM   2898  HE2 PHE A 836      61.510  53.530  49.240  1.00  0.00           H
ATOM   2899  C   PHE A 836      66.560  49.510  49.660  1.00  0.00           C
ATOM   2900  O   PHE A 836      66.310  49.240  48.530  1.00  0.00           O
ATOM   2901  N   PHE A 837      67.870  49.400  50.050  1.00  0.00           N
ATOM   2902  HN  PHE A 837      68.080  49.460  51.020  1.00  0.00           H
ATOM   2903  CA  PHE A 837      69.070  49.390  49.160  1.00  0.00           C
ATOM   2904  HA  PHE A 837      68.850  49.990  48.300  1.00  0.00           H
ATOM   2905  CB  PHE A 837      70.390  49.800  49.920  1.00  0.00           C
ATOM   2906  HB1 PHE A 837      70.690  49.060  50.680  1.00  0.00           H
ATOM   2907  HB2 PHE A 837      70.030  50.770  50.360  1.00  0.00           H
ATOM   2908  CG  PHE A 837      71.670  49.960  49.150  1.00  0.00           C
ATOM   2909  CD1 PHE A 837      71.610  50.440  47.840  1.00  0.00           C
ATOM   2910  HD1 PHE A 837      70.710  50.920  47.500  1.00  0.00           H
ATOM   2911  CE1 PHE A 837      72.860  50.250  47.050  1.00  0.00           C
ATOM   2912  HE1 PHE A 837      72.850  50.560  46.020  1.00  0.00           H
ATOM   2913  CZ  PHE A 837      74.020  49.700  47.540  1.00  0.00           C
ATOM   2914  HZ  PHE A 837      74.890  49.580  46.920  1.00  0.00           H
ATOM   2915  CD2 PHE A 837      72.840  49.390  49.620  1.00  0.00           C
ATOM   2916  HD2 PHE A 837      72.800  48.860  50.580  1.00  0.00           H
ATOM   2917  CE2 PHE A 837      74.040  49.280  48.890  1.00  0.00           C
ATOM   2918  HE2 PHE A 837      74.890  48.750  49.290  1.00  0.00           H
ATOM   2919  C   PHE A 837      69.160  47.980  48.610  1.00  0.00           C
ATOM   2920  O   PHE A 837      69.200  47.810  47.420  1.00  0.00           O
ATOM   2921  N   LEU A 838      68.980  46.990  49.460  1.00  0.00           N
ATOM   2922  HN  LEU A 838      68.850  47.190  50.430  1.00  0.00           H
ATOM   2923  CA  LEU A 838      68.860  45.480  49.150  1.00  0.00           C
ATOM   2924  HA  LEU A 838      69.680  45.200  48.490  1.00  0.00           H
ATOM   2925  CB  LEU A 838      68.980  44.550  50.350  1.00  0.00           C
ATOM   2926  HB1 LEU A 838      68.070  44.670  50.980  1.00  0.00           H
ATOM   2927  HB2 LEU A 838      69.860  44.920  50.940  1.00  0.00           H
ATOM   2928  CG  LEU A 838      69.130  43.060  50.080  1.00  0.00           C
ATOM   2929  HG  LEU A 838      68.190  42.720  49.610  1.00  0.00           H
ATOM   2930  CD1 LEU A 838      70.280  42.670  49.230  1.00  0.00           C
ATOM   2931 HD11 LEU A 838      70.480  43.210  48.280  1.00  0.00           H
ATOM   2932 HD12 LEU A 838      70.190  41.590  48.950  1.00  0.00           H
ATOM   2933 HD13 LEU A 838      71.160  42.740  49.900  1.00  0.00           H
ATOM   2934  CD2 LEU A 838      69.260  42.420  51.470  1.00  0.00           C
ATOM   2935 HD21 LEU A 838      70.170  42.780  52.000  1.00  0.00           H
ATOM   2936 HD22 LEU A 838      69.310  41.320  51.320  1.00  0.00           H
ATOM   2937 HD23 LEU A 838      68.410  42.580  52.170  1.00  0.00           H
ATOM   2938  C   LEU A 838      67.680  45.190  48.290  1.00  0.00           C
ATOM   2939  O   LEU A 838      67.890  44.560  47.260  1.00  0.00           O
ATOM   2940  N   SER A 839      66.470  45.530  48.580  1.00  0.00           N
ATOM   2941  HN  SER A 839      66.240  45.910  49.480  1.00  0.00           H
ATOM   2942  CA  SER A 839      65.370  45.170  47.710  1.00  0.00           C
ATOM   2943  HA  SER A 839      65.430  44.110  47.520  1.00  0.00           H
ATOM   2944  CB  SER A 839      63.990  45.480  48.440  1.00  0.00           C
ATOM   2945  HB1 SER A 839      63.830  44.810  49.290  1.00  0.00           H
ATOM   2946  HB2 SER A 839      63.090  45.240  47.830  1.00  0.00           H
ATOM   2947  OG  SER A 839      63.930  46.850  48.770  1.00  0.00           O
ATOM   2948  HG1 SER A 839      63.760  46.910  49.710  1.00  0.00           H
ATOM   2949  C   SER A 839      65.410  45.770  46.340  1.00  0.00           C
ATOM   2950  O   SER A 839      65.170  45.110  45.320  1.00  0.00           O
ATOM   2951  N   SER A 840      65.830  47.060  46.290  1.00  0.00           N
ATOM   2952  HN  SER A 840      65.920  47.480  47.200  1.00  0.00           H
ATOM   2953  CA  SER A 840      66.010  47.860  45.060  1.00  0.00           C
ATOM   2954  HA  SER A 840      65.110  47.610  44.510  1.00  0.00           H
ATOM   2955  CB  SER A 840      66.090  49.340  45.400  1.00  0.00           C
ATOM   2956  HB1 SER A 840      65.260  49.580  46.100  1.00  0.00           H
ATOM   2957  HB2 SER A 840      65.940  49.930  44.480  1.00  0.00           H
ATOM   2958  OG  SER A 840      67.310  49.670  46.040  1.00  0.00           O
ATOM   2959  HG1 SER A 840      67.040  49.610  46.960  1.00  0.00           H
ATOM   2960  C   SER A 840      67.200  47.350  44.190  1.00  0.00           C
ATOM   2961  O   SER A 840      67.150  47.180  43.000  1.00  0.00           O
ATOM   2962  N   PHE A 841      68.340  46.900  44.820  1.00  0.00           N
ATOM   2963  HN  PHE A 841      68.540  47.020  45.800  1.00  0.00           H
ATOM   2964  CA  PHE A 841      69.530  46.250  44.240  1.00  0.00           C
ATOM   2965  HA  PHE A 841      69.990  46.850  43.460  1.00  0.00           H
ATOM   2966  CB  PHE A 841      70.560  45.980  45.400  1.00  0.00           C
ATOM   2967  HB1 PHE A 841      69.980  45.630  46.270  1.00  0.00           H
ATOM   2968  HB2 PHE A 841      70.980  46.960  45.710  1.00  0.00           H
ATOM   2969  CG  PHE A 841      71.610  44.960  45.120  1.00  0.00           C
ATOM   2970  CD1 PHE A 841      71.410  43.660  45.560  1.00  0.00           C
ATOM   2971  HD1 PHE A 841      70.590  43.350  46.210  1.00  0.00           H
ATOM   2972  CE1 PHE A 841      72.280  42.720  45.140  1.00  0.00           C
ATOM   2973  HE1 PHE A 841      72.050  41.670  45.290  1.00  0.00           H
ATOM   2974  CZ  PHE A 841      73.480  43.040  44.410  1.00  0.00           C
ATOM   2975  HZ  PHE A 841      74.210  42.260  44.280  1.00  0.00           H
ATOM   2976  CD2 PHE A 841      72.790  45.340  44.360  1.00  0.00           C
ATOM   2977  HD2 PHE A 841      73.030  46.350  44.060  1.00  0.00           H
ATOM   2978  CE2 PHE A 841      73.690  44.340  44.020  1.00  0.00           C
ATOM   2979  HE2 PHE A 841      74.570  44.600  43.440  1.00  0.00           H
ATOM   2980  C   PHE A 841      69.090  44.910  43.530  1.00  0.00           C
ATOM   2981  O   PHE A 841      69.440  44.550  42.430  1.00  0.00           O
ATOM   2982  N   LEU A 842      68.170  44.110  44.200  1.00  0.00           N
ATOM   2983  HN  LEU A 842      67.810  44.420  45.080  1.00  0.00           H
ATOM   2984  CA  LEU A 842      67.690  42.860  43.620  1.00  0.00           C
ATOM   2985  HA  LEU A 842      68.560  42.430  43.140  1.00  0.00           H
ATOM   2986  CB  LEU A 842      67.060  41.970  44.740  1.00  0.00           C
ATOM   2987  HB1 LEU A 842      66.540  41.160  44.190  1.00  0.00           H
ATOM   2988  HB2 LEU A 842      66.330  42.590  45.300  1.00  0.00           H
ATOM   2989  CG  LEU A 842      68.130  41.510  45.770  1.00  0.00           C
ATOM   2990  HG  LEU A 842      68.610  42.450  46.110  1.00  0.00           H
ATOM   2991  CD1 LEU A 842      67.470  40.880  47.080  1.00  0.00           C
ATOM   2992 HD11 LEU A 842      66.950  41.610  47.740  1.00  0.00           H
ATOM   2993 HD12 LEU A 842      68.250  40.500  47.780  1.00  0.00           H
ATOM   2994 HD13 LEU A 842      66.760  40.110  46.720  1.00  0.00           H
ATOM   2995  CD2 LEU A 842      69.200  40.700  45.110  1.00  0.00           C
ATOM   2996 HD21 LEU A 842      69.760  40.110  45.850  1.00  0.00           H
ATOM   2997 HD22 LEU A 842      69.830  41.380  44.510  1.00  0.00           H
ATOM   2998 HD23 LEU A 842      68.690  39.920  44.480  1.00  0.00           H
ATOM   2999  C   LEU A 842      66.670  43.120  42.480  1.00  0.00           C
ATOM   3000  O   LEU A 842      66.560  42.310  41.510  1.00  0.00           O
ATOM   3001  N   LYS A 843      65.960  44.310  42.490  1.00  0.00           N
ATOM   3002  HN  LYS A 843      66.030  44.920  43.270  1.00  0.00           H
ATOM   3003  CA  LYS A 843      65.010  44.770  41.520  1.00  0.00           C
ATOM   3004  HA  LYS A 843      64.450  43.870  41.300  1.00  0.00           H
ATOM   3005  CB  LYS A 843      64.060  45.870  42.010  1.00  0.00           C
ATOM   3006  HB1 LYS A 843      64.700  46.760  42.190  1.00  0.00           H
ATOM   3007  HB2 LYS A 843      63.600  45.700  43.010  1.00  0.00           H
ATOM   3008  CG  LYS A 843      62.860  46.170  41.090  1.00  0.00           C
ATOM   3009  HG1 LYS A 843      63.190  46.540  40.090  1.00  0.00           H
ATOM   3010  HG2 LYS A 843      62.230  47.010  41.450  1.00  0.00           H
ATOM   3011  CD  LYS A 843      61.950  45.010  40.830  1.00  0.00           C
ATOM   3012  HD1 LYS A 843      61.320  44.900  41.730  1.00  0.00           H
ATOM   3013  HD2 LYS A 843      62.470  44.070  40.560  1.00  0.00           H
ATOM   3014  CE  LYS A 843      60.820  45.290  39.780  1.00  0.00           C
ATOM   3015  HE1 LYS A 843      60.470  46.340  39.900  1.00  0.00           H
ATOM   3016  HE2 LYS A 843      59.950  44.600  39.710  1.00  0.00           H
ATOM   3017  NZ  LYS A 843      61.270  45.170  38.330  1.00  0.00           N
ATOM   3018  HZ1 LYS A 843      62.110  45.760  38.160  1.00  0.00           H
ATOM   3019  HZ2 LYS A 843      60.630  45.450  37.560  1.00  0.00           H
ATOM   3020  HZ3 LYS A 843      61.500  44.170  38.180  1.00  0.00           H
ATOM   3021  C   LYS A 843      65.680  45.150  40.220  1.00  0.00           C
ATOM   3022  O   LYS A 843      65.230  44.920  39.150  1.00  0.00           O
ATOM   3023  N   GLN A 844      66.900  45.700  40.360  1.00  0.00           N
ATOM   3024  HN  GLN A 844      67.340  45.810  41.240  1.00  0.00           H
ATOM   3025  CA  GLN A 844      67.840  46.070  39.260  1.00  0.00           C
ATOM   3026  HA  GLN A 844      67.320  46.480  38.410  1.00  0.00           H
ATOM   3027  CB  GLN A 844      68.710  47.350  39.660  1.00  0.00           C
ATOM   3028  HB1 GLN A 844      69.490  47.360  38.860  1.00  0.00           H
ATOM   3029  HB2 GLN A 844      69.210  47.240  40.640  1.00  0.00           H
ATOM   3030  CG  GLN A 844      68.030  48.750  39.770  1.00  0.00           C
ATOM   3031  HG1 GLN A 844      68.830  49.510  39.950  1.00  0.00           H
ATOM   3032  HG2 GLN A 844      67.320  48.800  40.630  1.00  0.00           H
ATOM   3033  CD  GLN A 844      67.370  49.150  38.490  1.00  0.00           C
ATOM   3034  OE1 GLN A 844      66.210  49.600  38.470  1.00  0.00           O
ATOM   3035  NE2 GLN A 844      68.040  48.890  37.310  1.00  0.00           N
ATOM   3036 HE21 GLN A 844      67.660  49.250  36.450  1.00  0.00           H
ATOM   3037 HE22 GLN A 844      69.000  48.620  37.330  1.00  0.00           H
ATOM   3038  C   GLN A 844      68.710  44.930  38.830  1.00  0.00           C
ATOM   3039  O   GLN A 844      69.550  45.010  37.900  1.00  0.00           O
ATOM   3040  N   PHE A 845      68.490  43.680  39.320  1.00  0.00           N
ATOM   3041  HN  PHE A 845      67.770  43.580  40.000  1.00  0.00           H
ATOM   3042  CA  PHE A 845      69.240  42.540  38.870  1.00  0.00           C
ATOM   3043  HA  PHE A 845      70.230  42.960  38.750  1.00  0.00           H
ATOM   3044  CB  PHE A 845      69.300  41.330  39.920  1.00  0.00           C
ATOM   3045  HB1 PHE A 845      68.300  40.850  39.910  1.00  0.00           H
ATOM   3046  HB2 PHE A 845      69.380  41.870  40.890  1.00  0.00           H
ATOM   3047  CG  PHE A 845      70.490  40.450  39.780  1.00  0.00           C
ATOM   3048  CD1 PHE A 845      71.740  41.010  40.130  1.00  0.00           C
ATOM   3049  HD1 PHE A 845      71.780  42.010  40.540  1.00  0.00           H
ATOM   3050  CE1 PHE A 845      72.880  40.310  40.060  1.00  0.00           C
ATOM   3051  HE1 PHE A 845      73.770  40.670  40.540  1.00  0.00           H
ATOM   3052  CZ  PHE A 845      72.820  38.970  39.590  1.00  0.00           C
ATOM   3053  HZ  PHE A 845      73.780  38.460  39.550  1.00  0.00           H
ATOM   3054  CD2 PHE A 845      70.440  39.130  39.450  1.00  0.00           C
ATOM   3055  HD2 PHE A 845      69.480  38.660  39.380  1.00  0.00           H
ATOM   3056  CE2 PHE A 845      71.560  38.420  39.200  1.00  0.00           C
ATOM   3057  HE2 PHE A 845      71.440  37.390  38.920  1.00  0.00           H
ATOM   3058  C   PHE A 845      68.730  42.020  37.600  1.00  0.00           C
ATOM   3059  O   PHE A 845      69.360  41.230  36.940  1.00  0.00           O
ATOM   3060  N   LYS A 846      67.530  42.470  37.200  1.00  0.00           N
ATOM   3061  HN  LYS A 846      66.940  43.000  37.790  1.00  0.00           H
ATOM   3062  CA  LYS A 846      66.920  42.050  35.930  1.00  0.00           C
ATOM   3063  HA  LYS A 846      66.940  40.980  35.830  1.00  0.00           H
ATOM   3064  CB  LYS A 846      65.370  42.420  35.900  1.00  0.00           C
ATOM   3065  HB1 LYS A 846      65.290  43.380  36.480  1.00  0.00           H
ATOM   3066  HB2 LYS A 846      64.890  41.670  36.560  1.00  0.00           H
ATOM   3067  CG  LYS A 846      64.550  42.480  34.560  1.00  0.00           C
ATOM   3068  HG1 LYS A 846      64.750  41.680  33.830  1.00  0.00           H
ATOM   3069  HG2 LYS A 846      64.980  43.310  33.960  1.00  0.00           H
ATOM   3070  CD  LYS A 846      63.020  42.580  34.750  1.00  0.00           C
ATOM   3071  HD1 LYS A 846      62.420  43.100  33.960  1.00  0.00           H
ATOM   3072  HD2 LYS A 846      62.910  43.160  35.690  1.00  0.00           H
ATOM   3073  CE  LYS A 846      62.500  41.170  34.970  1.00  0.00           C
ATOM   3074  HE1 LYS A 846      63.030  40.640  35.790  1.00  0.00           H
ATOM   3075  HE2 LYS A 846      62.710  40.490  34.110  1.00  0.00           H
ATOM   3076  NZ  LYS A 846      61.030  41.200  35.000  1.00  0.00           N
ATOM   3077  HZ1 LYS A 846      60.750  40.310  35.450  1.00  0.00           H
ATOM   3078  HZ2 LYS A 846      60.650  41.220  34.040  1.00  0.00           H
ATOM   3079  HZ3 LYS A 846      60.620  42.040  35.470  1.00  0.00           H
ATOM   3080  C   LYS A 846      67.630  42.570  34.730  1.00  0.00           C
ATOM   3081  O   LYS A 846      67.830  41.940  33.670  1.00  0.00           O
ATOM   3082  N   THR A 847      68.240  43.760  34.830  1.00  0.00           N
ATOM   3083  HN  THR A 847      68.110  44.330  35.640  1.00  0.00           H
ATOM   3084  CA  THR A 847      68.870  44.550  33.750  1.00  0.00           C
ATOM   3085  HA  THR A 847      68.610  44.230  32.750  1.00  0.00           H
ATOM   3086  CB  THR A 847      68.420  46.050  33.680  1.00  0.00           C
ATOM   3087  HB  THR A 847      69.060  46.730  33.090  1.00  0.00           H
ATOM   3088  OG1 THR A 847      68.340  46.490  35.000  1.00  0.00           O
ATOM   3089  HG1 THR A 847      67.880  47.340  35.000  1.00  0.00           H
ATOM   3090  CG2 THR A 847      67.020  46.050  33.190  1.00  0.00           C
ATOM   3091 HG21 THR A 847      66.970  45.540  32.210  1.00  0.00           H
ATOM   3092 HG22 THR A 847      66.710  47.110  33.050  1.00  0.00           H
ATOM   3093 HG23 THR A 847      66.320  45.580  33.920  1.00  0.00           H
ATOM   3094  C   THR A 847      70.380  44.310  33.690  1.00  0.00           C
ATOM   3095  O   THR A 847      71.160  45.060  33.090  1.00  0.00           O
ATOM   3096  N   LYS A 848      70.930  43.310  34.460  1.00  0.00           N
ATOM   3097  HN  LYS A 848      70.420  42.810  35.150  1.00  0.00           H
ATOM   3098  CA  LYS A 848      72.310  42.960  34.390  1.00  0.00           C
ATOM   3099  HA  LYS A 848      72.950  43.810  34.170  1.00  0.00           H
ATOM   3100  CB  LYS A 848      72.920  42.470  35.730  1.00  0.00           C
ATOM   3101  HB1 LYS A 848      74.030  42.420  35.630  1.00  0.00           H
ATOM   3102  HB2 LYS A 848      72.440  41.490  35.890  1.00  0.00           H
ATOM   3103  CG  LYS A 848      72.600  43.290  37.010  1.00  0.00           C
ATOM   3104  HG1 LYS A 848      73.260  42.740  37.720  1.00  0.00           H
ATOM   3105  HG2 LYS A 848      71.520  43.250  37.220  1.00  0.00           H
ATOM   3106  CD  LYS A 848      73.080  44.700  36.920  1.00  0.00           C
ATOM   3107  HD1 LYS A 848      72.460  45.150  36.120  1.00  0.00           H
ATOM   3108  HD2 LYS A 848      74.050  44.860  36.410  1.00  0.00           H
ATOM   3109  CE  LYS A 848      72.970  45.470  38.240  1.00  0.00           C
ATOM   3110  HE1 LYS A 848      73.810  45.190  38.910  1.00  0.00           H
ATOM   3111  HE2 LYS A 848      72.000  45.380  38.790  1.00  0.00           H
ATOM   3112  NZ  LYS A 848      73.180  46.950  37.940  1.00  0.00           N
ATOM   3113  HZ1 LYS A 848      74.030  47.130  37.380  1.00  0.00           H
ATOM   3114  HZ2 LYS A 848      73.120  47.490  38.830  1.00  0.00           H
ATOM   3115  HZ3 LYS A 848      72.320  47.180  37.410  1.00  0.00           H
ATOM   3116  C   LYS A 848      72.450  41.860  33.430  1.00  0.00           C
ATOM   3117  O   LYS A 848      71.460  41.320  32.940  1.00  0.00           O
ATOM   3118  N   ARG A 849      73.730  41.410  33.090  1.00  0.00           N
ATOM   3119  HN  ARG A 849      74.500  41.850  33.540  1.00  0.00           H
ATOM   3120  CA  ARG A 849      73.970  40.350  32.130  1.00  0.00           C
ATOM   3121  HA  ARG A 849      73.040  40.000  31.690  1.00  0.00           H
ATOM   3122  CB  ARG A 849      74.970  40.640  30.980  1.00  0.00           C
ATOM   3123  HB1 ARG A 849      75.090  39.760  30.320  1.00  0.00           H
ATOM   3124  HB2 ARG A 849      75.960  40.890  31.420  1.00  0.00           H
ATOM   3125  CG  ARG A 849      74.520  41.950  30.270  1.00  0.00           C
ATOM   3126  HG1 ARG A 849      75.380  42.320  29.680  1.00  0.00           H
ATOM   3127  HG2 ARG A 849      74.500  42.760  31.030  1.00  0.00           H
ATOM   3128  CD  ARG A 849      73.210  42.010  29.620  1.00  0.00           C
ATOM   3129  HD1 ARG A 849      72.950  43.060  29.350  1.00  0.00           H
ATOM   3130  HD2 ARG A 849      72.490  41.590  30.340  1.00  0.00           H
ATOM   3131  NE  ARG A 849      73.290  41.090  28.380  1.00  0.00           N
ATOM   3132  HE  ARG A 849      74.110  41.080  27.810  1.00  0.00           H
ATOM   3133  CZ  ARG A 849      72.360  40.200  28.030  1.00  0.00           C
ATOM   3134  NH1 ARG A 849      72.660  39.450  27.010  1.00  0.00           N
ATOM   3135 HH11 ARG A 849      73.490  39.750  26.570  1.00  0.00           H
ATOM   3136 HH12 ARG A 849      71.940  38.990  26.470  1.00  0.00           H
ATOM   3137  NH2 ARG A 849      71.170  40.130  28.610  1.00  0.00           N
ATOM   3138 HH21 ARG A 849      70.970  40.790  29.330  1.00  0.00           H
ATOM   3139 HH22 ARG A 849      70.590  39.340  28.450  1.00  0.00           H
ATOM   3140  C   ARG A 849      74.560  39.170  32.960  1.00  0.00           C
ATOM   3141  O   ARG A 849      74.710  38.050  32.520  1.00  0.00           O
ATOM   3142  N   TYR A 850      74.930  39.360  34.290  1.00  0.00           N
ATOM   3143  HN  TYR A 850      74.950  40.210  34.800  1.00  0.00           H
ATOM   3144  CA  TYR A 850      75.260  38.250  35.110  1.00  0.00           C
ATOM   3145  HA  TYR A 850      75.950  37.660  34.520  1.00  0.00           H
ATOM   3146  CB  TYR A 850      75.760  38.640  36.560  1.00  0.00           C
ATOM   3147  HB1 TYR A 850      76.050  37.680  37.050  1.00  0.00           H
ATOM   3148  HB2 TYR A 850      74.930  39.070  37.170  1.00  0.00           H
ATOM   3149  CG  TYR A 850      76.940  39.590  36.570  1.00  0.00           C
ATOM   3150  CD1 TYR A 850      78.050  39.200  35.820  1.00  0.00           C
ATOM   3151  HD1 TYR A 850      78.160  38.170  35.490  1.00  0.00           H
ATOM   3152  CE1 TYR A 850      79.160  40.110  35.750  1.00  0.00           C
ATOM   3153  HE1 TYR A 850      79.980  39.840  35.100  1.00  0.00           H
ATOM   3154  CZ  TYR A 850      79.110  41.360  36.420  1.00  0.00           C
ATOM   3155  OH  TYR A 850      80.190  42.230  36.240  1.00  0.00           O
ATOM   3156  HH  TYR A 850      80.020  43.100  36.640  1.00  0.00           H
ATOM   3157  CD2 TYR A 850      76.830  40.840  37.220  1.00  0.00           C
ATOM   3158  HD2 TYR A 850      75.870  41.070  37.650  1.00  0.00           H
ATOM   3159  CE2 TYR A 850      77.960  41.760  37.130  1.00  0.00           C
ATOM   3160  HE2 TYR A 850      77.960  42.690  37.660  1.00  0.00           H
ATOM   3161  C   TYR A 850      74.050  37.270  35.310  1.00  0.00           C
ATOM   3162  O   TYR A 850      72.880  37.670  35.360  1.00  0.00           O
ATOM   3163  N   PHE A 851      74.330  35.960  35.370  1.00  0.00           N
ATOM   3164  HN  PHE A 851      75.290  35.690  35.380  1.00  0.00           H
ATOM   3165  CA  PHE A 851      73.430  34.870  35.560  1.00  0.00           C
ATOM   3166  HA  PHE A 851      74.100  34.010  35.570  1.00  0.00           H
ATOM   3167  CB  PHE A 851      72.610  34.820  36.880  1.00  0.00           C
ATOM   3168  HB1 PHE A 851      71.910  33.960  36.840  1.00  0.00           H
ATOM   3169  HB2 PHE A 851      72.090  35.800  36.950  1.00  0.00           H
ATOM   3170  CG  PHE A 851      73.420  34.710  38.150  1.00  0.00           C
ATOM   3171  CD1 PHE A 851      74.780  34.220  38.220  1.00  0.00           C
ATOM   3172  HD1 PHE A 851      75.320  33.930  37.330  1.00  0.00           H
ATOM   3173  CE1 PHE A 851      75.490  34.170  39.410  1.00  0.00           C
ATOM   3174  HE1 PHE A 851      76.560  33.980  39.430  1.00  0.00           H
ATOM   3175  CZ  PHE A 851      74.760  34.530  40.570  1.00  0.00           C
ATOM   3176  HZ  PHE A 851      75.270  34.480  41.510  1.00  0.00           H
ATOM   3177  CD2 PHE A 851      72.740  34.940  39.300  1.00  0.00           C
ATOM   3178  HD2 PHE A 851      71.680  35.170  39.310  1.00  0.00           H
ATOM   3179  CE2 PHE A 851      73.380  34.840  40.590  1.00  0.00           C
ATOM   3180  HE2 PHE A 851      72.820  35.000  41.490  1.00  0.00           H
ATOM   3181  C   PHE A 851      72.540  34.610  34.340  1.00  0.00           C
ATOM   3182  O   PHE A 851      72.150  35.570  33.620  1.00  0.00           O
ATOM   3183  N   PRO A 852      72.080  33.370  34.000  1.00  0.00           N
ATOM   3184  CD  PRO A 852      72.480  32.090  34.640  1.00  0.00           C
ATOM   3185  HD1 PRO A 852      72.130  32.080  35.700  1.00  0.00           H
ATOM   3186  HD2 PRO A 852      73.570  31.980  34.800  1.00  0.00           H
ATOM   3187  CA  PRO A 852      70.900  33.250  33.170  1.00  0.00           C
ATOM   3188  HA  PRO A 852      71.310  33.370  32.190  1.00  0.00           H
ATOM   3189  CB  PRO A 852      70.520  31.700  33.090  1.00  0.00           C
ATOM   3190  HB1 PRO A 852      70.360  31.150  32.150  1.00  0.00           H
ATOM   3191  HB2 PRO A 852      69.650  31.510  33.770  1.00  0.00           H
ATOM   3192  CG  PRO A 852      71.770  31.080  33.730  1.00  0.00           C
ATOM   3193  HG1 PRO A 852      71.460  30.140  34.210  1.00  0.00           H
ATOM   3194  HG2 PRO A 852      72.450  30.970  32.850  1.00  0.00           H
ATOM   3195  C   PRO A 852      69.640  34.120  33.290  1.00  0.00           C
ATOM   3196  O   PRO A 852      69.230  34.370  34.410  1.00  0.00           O
ATOM   3197  N   THR A 853      68.990  34.510  32.140  1.00  0.00           N
ATOM   3198  HN  THR A 853      69.480  34.370  31.270  1.00  0.00           H
ATOM   3199  CA  THR A 853      67.890  35.490  32.010  1.00  0.00           C
ATOM   3200  HA  THR A 853      68.260  36.480  32.270  1.00  0.00           H
ATOM   3201  CB  THR A 853      67.390  35.580  30.600  1.00  0.00           C
ATOM   3202  HB  THR A 853      67.000  34.570  30.350  1.00  0.00           H
ATOM   3203  OG1 THR A 853      68.430  35.920  29.700  1.00  0.00           O
ATOM   3204  HG1 THR A 853      68.910  35.120  29.520  1.00  0.00           H
ATOM   3205  CG2 THR A 853      66.410  36.690  30.340  1.00  0.00           C
ATOM   3206 HG21 THR A 853      66.930  37.630  30.650  1.00  0.00           H
ATOM   3207 HG22 THR A 853      65.400  36.580  30.800  1.00  0.00           H
ATOM   3208 HG23 THR A 853      66.200  36.760  29.250  1.00  0.00           H
ATOM   3209  C   THR A 853      66.680  35.340  32.870  1.00  0.00           C
ATOM   3210  O   THR A 853      66.150  36.250  33.500  1.00  0.00           O
ATOM   3211  N   LYS A 854      66.120  34.070  32.850  1.00  0.00           N
ATOM   3212  HN  LYS A 854      66.330  33.340  32.200  1.00  0.00           H
ATOM   3213  CA  LYS A 854      64.930  33.680  33.650  1.00  0.00           C
ATOM   3214  HA  LYS A 854      64.170  34.440  33.770  1.00  0.00           H
ATOM   3215  CB  LYS A 854      64.240  32.430  33.180  1.00  0.00           C
ATOM   3216  HB1 LYS A 854      63.320  32.180  33.750  1.00  0.00           H
ATOM   3217  HB2 LYS A 854      64.850  31.520  33.370  1.00  0.00           H
ATOM   3218  CG  LYS A 854      63.870  32.440  31.690  1.00  0.00           C
ATOM   3219  HG1 LYS A 854      63.700  31.370  31.440  1.00  0.00           H
ATOM   3220  HG2 LYS A 854      64.700  32.700  31.010  1.00  0.00           H
ATOM   3221  CD  LYS A 854      62.800  33.480  31.380  1.00  0.00           C
ATOM   3222  HD1 LYS A 854      63.190  34.450  31.730  1.00  0.00           H
ATOM   3223  HD2 LYS A 854      61.870  33.450  31.990  1.00  0.00           H
ATOM   3224  CE  LYS A 854      62.580  33.460  29.930  1.00  0.00           C
ATOM   3225  HE1 LYS A 854      63.580  33.420  29.460  1.00  0.00           H
ATOM   3226  HE2 LYS A 854      62.050  34.390  29.590  1.00  0.00           H
ATOM   3227  NZ  LYS A 854      61.850  32.270  29.580  1.00  0.00           N
ATOM   3228  HZ1 LYS A 854      61.000  32.080  30.160  1.00  0.00           H
ATOM   3229  HZ2 LYS A 854      62.530  31.510  29.700  1.00  0.00           H
ATOM   3230  HZ3 LYS A 854      61.530  32.440  28.610  1.00  0.00           H
ATOM   3231  C   LYS A 854      65.340  33.490  35.070  1.00  0.00           C
ATOM   3232  O   LYS A 854      64.530  33.710  35.960  1.00  0.00           O
ATOM   3233  N   VAL A 855      66.560  32.990  35.270  1.00  0.00           N
ATOM   3234  HN  VAL A 855      67.100  32.770  34.470  1.00  0.00           H
ATOM   3235  CA  VAL A 855      67.160  32.930  36.590  1.00  0.00           C
ATOM   3236  HA  VAL A 855      66.430  32.440  37.230  1.00  0.00           H
ATOM   3237  CB  VAL A 855      68.500  32.140  36.740  1.00  0.00           C
ATOM   3238  HB  VAL A 855      69.210  32.570  35.990  1.00  0.00           H
ATOM   3239  CG1 VAL A 855      69.110  32.350  38.110  1.00  0.00           C
ATOM   3240 HG11 VAL A 855      69.940  31.670  38.360  1.00  0.00           H
ATOM   3241 HG12 VAL A 855      68.250  32.270  38.800  1.00  0.00           H
ATOM   3242 HG13 VAL A 855      69.600  33.340  38.210  1.00  0.00           H
ATOM   3243  CG2 VAL A 855      68.170  30.680  36.470  1.00  0.00           C
ATOM   3244 HG21 VAL A 855      69.100  30.120  36.710  1.00  0.00           H
ATOM   3245 HG22 VAL A 855      68.000  30.390  35.410  1.00  0.00           H
ATOM   3246 HG23 VAL A 855      67.390  30.230  37.110  1.00  0.00           H
ATOM   3247  C   VAL A 855      67.230  34.350  37.300  1.00  0.00           C
ATOM   3248  O   VAL A 855      66.720  34.480  38.380  1.00  0.00           O
ATOM   3249  N   ARG A 856      67.840  35.380  36.700  1.00  0.00           N
ATOM   3250  HN  ARG A 856      68.320  35.180  35.850  1.00  0.00           H
ATOM   3251  CA  ARG A 856      67.910  36.740  37.210  1.00  0.00           C
ATOM   3252  HA  ARG A 856      68.360  36.680  38.190  1.00  0.00           H
ATOM   3253  CB  ARG A 856      68.910  37.710  36.530  1.00  0.00           C
ATOM   3254  HB1 ARG A 856      69.940  37.320  36.710  1.00  0.00           H
ATOM   3255  HB2 ARG A 856      68.790  38.680  37.060  1.00  0.00           H
ATOM   3256  CG  ARG A 856      68.800  37.880  35.020  1.00  0.00           C
ATOM   3257  HG1 ARG A 856      67.790  38.270  34.820  1.00  0.00           H
ATOM   3258  HG2 ARG A 856      68.960  36.930  34.440  1.00  0.00           H
ATOM   3259  CD  ARG A 856      69.900  38.820  34.440  1.00  0.00           C
ATOM   3260  HD1 ARG A 856      70.600  39.130  35.250  1.00  0.00           H
ATOM   3261  HD2 ARG A 856      69.450  39.730  33.990  1.00  0.00           H
ATOM   3262  NE  ARG A 856      70.750  38.030  33.470  1.00  0.00           N
ATOM   3263  HE  ARG A 856      71.500  37.460  33.810  1.00  0.00           H
ATOM   3264  CZ  ARG A 856      70.620  38.000  32.100  1.00  0.00           C
ATOM   3265  NH1 ARG A 856      69.610  38.470  31.470  1.00  0.00           N
ATOM   3266 HH11 ARG A 856      68.810  38.810  31.970  1.00  0.00           H
ATOM   3267 HH12 ARG A 856      69.620  38.460  30.460  1.00  0.00           H
ATOM   3268  NH2 ARG A 856      71.510  37.240  31.530  1.00  0.00           N
ATOM   3269 HH21 ARG A 856      71.220  36.990  30.600  1.00  0.00           H
ATOM   3270 HH22 ARG A 856      72.110  36.680  32.100  1.00  0.00           H
ATOM   3271  C   ARG A 856      66.590  37.420  37.460  1.00  0.00           C
ATOM   3272  O   ARG A 856      66.340  37.950  38.590  1.00  0.00           O
ATOM   3273  N   SER A 857      65.580  37.290  36.510  1.00  0.00           N
ATOM   3274  HN  SER A 857      65.750  37.040  35.550  1.00  0.00           H
ATOM   3275  CA  SER A 857      64.240  37.590  36.690  1.00  0.00           C
ATOM   3276  HA  SER A 857      64.360  38.630  36.920  1.00  0.00           H
ATOM   3277  CB  SER A 857      63.330  37.330  35.470  1.00  0.00           C
ATOM   3278  HB1 SER A 857      63.180  36.230  35.400  1.00  0.00           H
ATOM   3279  HB2 SER A 857      63.880  37.610  34.540  1.00  0.00           H
ATOM   3280  OG  SER A 857      62.180  38.160  35.520  1.00  0.00           O
ATOM   3281  HG1 SER A 857      61.480  37.720  36.010  1.00  0.00           H
ATOM   3282  C   SER A 857      63.570  36.880  37.900  1.00  0.00           C
ATOM   3283  O   SER A 857      62.870  37.570  38.670  1.00  0.00           O
ATOM   3284  N   THR A 858      63.870  35.580  38.140  1.00  0.00           N
ATOM   3285  HN  THR A 858      64.540  35.220  37.500  1.00  0.00           H
ATOM   3286  CA  THR A 858      63.450  34.880  39.340  1.00  0.00           C
ATOM   3287  HA  THR A 858      62.390  35.040  39.350  1.00  0.00           H
ATOM   3288  CB  THR A 858      63.780  33.400  39.230  1.00  0.00           C
ATOM   3289  HB  THR A 858      64.860  33.120  39.190  1.00  0.00           H
ATOM   3290  OG1 THR A 858      63.110  32.880  38.080  1.00  0.00           O
ATOM   3291  HG1 THR A 858      63.610  33.190  37.310  1.00  0.00           H
ATOM   3292  CG2 THR A 858      63.130  32.680  40.510  1.00  0.00           C
ATOM   3293 HG21 THR A 858      63.330  31.590  40.440  1.00  0.00           H
ATOM   3294 HG22 THR A 858      62.050  32.890  40.540  1.00  0.00           H
ATOM   3295 HG23 THR A 858      63.550  33.140  41.430  1.00  0.00           H
ATOM   3296  C   THR A 858      63.940  35.480  40.700  1.00  0.00           C
ATOM   3297  O   THR A 858      63.190  35.720  41.640  1.00  0.00           O
ATOM   3298  N   ILE A 859      65.190  35.900  40.770  1.00  0.00           N
ATOM   3299  HN  ILE A 859      65.880  35.790  40.050  1.00  0.00           H
ATOM   3300  CA  ILE A 859      65.820  36.680  41.810  1.00  0.00           C
ATOM   3301  HA  ILE A 859      65.710  36.050  42.680  1.00  0.00           H
ATOM   3302  CB  ILE A 859      67.310  36.910  41.690  1.00  0.00           C
ATOM   3303  HB  ILE A 859      67.660  37.310  40.700  1.00  0.00           H
ATOM   3304  CG2 ILE A 859      67.900  37.990  42.640  1.00  0.00           C
ATOM   3305 HG21 ILE A 859      67.510  37.730  43.650  1.00  0.00           H
ATOM   3306 HG22 ILE A 859      67.660  39.020  42.320  1.00  0.00           H
ATOM   3307 HG23 ILE A 859      69.010  38.000  42.540  1.00  0.00           H
ATOM   3308  CG1 ILE A 859      68.160  35.590  41.900  1.00  0.00           C
ATOM   3309 HG11 ILE A 859      67.550  34.760  41.480  1.00  0.00           H
ATOM   3310 HG12 ILE A 859      68.380  35.440  42.980  1.00  0.00           H
ATOM   3311  CD  ILE A 859      69.380  35.520  40.990  1.00  0.00           C
ATOM   3312  HD1 ILE A 859      70.160  36.290  41.180  1.00  0.00           H
ATOM   3313  HD2 ILE A 859      69.150  35.740  39.930  1.00  0.00           H
ATOM   3314  HD3 ILE A 859      69.990  34.600  41.110  1.00  0.00           H
ATOM   3315  C   ILE A 859      64.990  37.970  42.060  1.00  0.00           C
ATOM   3316  O   ILE A 859      64.550  38.130  43.200  1.00  0.00           O
ATOM   3317  N   SER A 860      64.710  38.790  41.030  1.00  0.00           N
ATOM   3318  HN  SER A 860      65.320  38.640  40.260  1.00  0.00           H
ATOM   3319  CA  SER A 860      64.000  40.090  41.120  1.00  0.00           C
ATOM   3320  HA  SER A 860      64.350  40.660  41.970  1.00  0.00           H
ATOM   3321  CB  SER A 860      64.100  40.940  39.840  1.00  0.00           C
ATOM   3322  HB1 SER A 860      63.560  41.900  39.790  1.00  0.00           H
ATOM   3323  HB2 SER A 860      63.540  40.360  39.060  1.00  0.00           H
ATOM   3324  OG  SER A 860      65.420  41.200  39.450  1.00  0.00           O
ATOM   3325  HG1 SER A 860      65.830  41.700  40.160  1.00  0.00           H
ATOM   3326  C   SER A 860      62.480  39.930  41.420  1.00  0.00           C
ATOM   3327  O   SER A 860      61.880  40.850  41.990  1.00  0.00           O
ATOM   3328  N   ASP A 861      61.870  38.780  41.100  1.00  0.00           N
ATOM   3329  HN  ASP A 861      62.430  38.000  40.810  1.00  0.00           H
ATOM   3330  CA  ASP A 861      60.470  38.440  41.520  1.00  0.00           C
ATOM   3331  HA  ASP A 861      59.770  39.240  41.330  1.00  0.00           H
ATOM   3332  CB  ASP A 861      59.920  37.230  40.780  1.00  0.00           C
ATOM   3333  HB1 ASP A 861      59.080  36.850  41.380  1.00  0.00           H
ATOM   3334  HB2 ASP A 861      60.650  36.410  40.630  1.00  0.00           H
ATOM   3335  CG  ASP A 861      59.430  37.580  39.450  1.00  0.00           C
ATOM   3336  OD1 ASP A 861      59.300  38.730  39.000  1.00  0.00           O
ATOM   3337  OD2 ASP A 861      58.930  36.600  38.720  1.00  0.00           O
ATOM   3338  C   ASP A 861      60.440  38.250  43.050  1.00  0.00           C
ATOM   3339  O   ASP A 861      59.520  38.680  43.800  1.00  0.00           O
ATOM   3340  N   PHE A 862      61.460  37.600  43.680  1.00  0.00           N
ATOM   3341  HN  PHE A 862      62.150  37.170  43.110  1.00  0.00           H
ATOM   3342  CA  PHE A 862      61.490  37.420  45.070  1.00  0.00           C
ATOM   3343  HA  PHE A 862      60.500  37.290  45.500  1.00  0.00           H
ATOM   3344  CB  PHE A 862      62.170  36.180  45.560  1.00  0.00           C
ATOM   3345  HB1 PHE A 862      62.260  36.330  46.650  1.00  0.00           H
ATOM   3346  HB2 PHE A 862      63.190  36.050  45.140  1.00  0.00           H
ATOM   3347  CG  PHE A 862      61.360  34.880  45.280  1.00  0.00           C
ATOM   3348  CD1 PHE A 862      61.710  34.090  44.150  1.00  0.00           C
ATOM   3349  HD1 PHE A 862      62.480  34.440  43.480  1.00  0.00           H
ATOM   3350  CE1 PHE A 862      61.030  32.910  43.820  1.00  0.00           C
ATOM   3351  HE1 PHE A 862      61.190  32.420  42.870  1.00  0.00           H
ATOM   3352  CZ  PHE A 862      60.010  32.520  44.650  1.00  0.00           C
ATOM   3353  HZ  PHE A 862      59.460  31.650  44.270  1.00  0.00           H
ATOM   3354  CD2 PHE A 862      60.360  34.380  46.110  1.00  0.00           C
ATOM   3355  HD2 PHE A 862      60.100  34.910  47.010  1.00  0.00           H
ATOM   3356  CE2 PHE A 862      59.590  33.250  45.770  1.00  0.00           C
ATOM   3357  HE2 PHE A 862      58.670  33.030  46.290  1.00  0.00           H
ATOM   3358  C   PHE A 862      62.090  38.560  45.810  1.00  0.00           C
ATOM   3359  O   PHE A 862      62.360  38.450  47.030  1.00  0.00           O
ATOM   3360  N   ALA A 863      62.320  39.730  45.220  1.00  0.00           N
ATOM   3361  HN  ALA A 863      62.340  39.750  44.230  1.00  0.00           H
ATOM   3362  CA  ALA A 863      62.990  40.870  45.850  1.00  0.00           C
ATOM   3363  HA  ALA A 863      63.990  40.540  46.030  1.00  0.00           H
ATOM   3364  CB  ALA A 863      62.960  42.040  44.840  1.00  0.00           C
ATOM   3365  HB1 ALA A 863      61.910  42.120  44.500  1.00  0.00           H
ATOM   3366  HB2 ALA A 863      63.550  41.930  43.900  1.00  0.00           H
ATOM   3367  HB3 ALA A 863      63.260  42.930  45.430  1.00  0.00           H
ATOM   3368  C   ALA A 863      62.630  41.390  47.280  1.00  0.00           C
ATOM   3369  O   ALA A 863      63.520  41.650  48.110  1.00  0.00           O
ATOM   3370  N   VAL A 864      61.320  41.600  47.620  1.00  0.00           N
ATOM   3371  HN  VAL A 864      60.640  41.520  46.890  1.00  0.00           H
ATOM   3372  CA  VAL A 864      60.800  41.970  48.890  1.00  0.00           C
ATOM   3373  HA  VAL A 864      61.340  42.860  49.200  1.00  0.00           H
ATOM   3374  CB  VAL A 864      59.350  42.410  48.910  1.00  0.00           C
ATOM   3375  HB  VAL A 864      58.650  41.660  48.470  1.00  0.00           H
ATOM   3376  CG1 VAL A 864      58.910  42.770  50.370  1.00  0.00           C
ATOM   3377 HG11 VAL A 864      58.710  41.850  50.950  1.00  0.00           H
ATOM   3378 HG12 VAL A 864      57.960  43.320  50.350  1.00  0.00           H
ATOM   3379 HG13 VAL A 864      59.750  43.340  50.840  1.00  0.00           H
ATOM   3380  CG2 VAL A 864      59.140  43.650  47.990  1.00  0.00           C
ATOM   3381 HG21 VAL A 864      59.520  43.490  46.960  1.00  0.00           H
ATOM   3382 HG22 VAL A 864      59.660  44.530  48.420  1.00  0.00           H
ATOM   3383 HG23 VAL A 864      58.060  43.910  48.000  1.00  0.00           H
ATOM   3384  C   VAL A 864      60.990  40.800  49.830  1.00  0.00           C
ATOM   3385  O   VAL A 864      61.430  41.070  50.960  1.00  0.00           O
ATOM   3386  N   PHE A 865      60.510  39.550  49.550  1.00  0.00           N
ATOM   3387  HN  PHE A 865      60.050  39.450  48.680  1.00  0.00           H
ATOM   3388  CA  PHE A 865      60.710  38.410  50.420  1.00  0.00           C
ATOM   3389  HA  PHE A 865      60.320  38.670  51.400  1.00  0.00           H
ATOM   3390  CB  PHE A 865      59.860  37.250  49.860  1.00  0.00           C
ATOM   3391  HB1 PHE A 865      60.090  36.900  48.820  1.00  0.00           H
ATOM   3392  HB2 PHE A 865      58.850  37.700  49.820  1.00  0.00           H
ATOM   3393  CG  PHE A 865      59.810  36.120  50.830  1.00  0.00           C
ATOM   3394  CD1 PHE A 865      60.590  34.940  50.530  1.00  0.00           C
ATOM   3395  HD1 PHE A 865      61.140  34.890  49.610  1.00  0.00           H
ATOM   3396  CE1 PHE A 865      60.480  33.820  51.380  1.00  0.00           C
ATOM   3397  HE1 PHE A 865      61.120  32.980  51.160  1.00  0.00           H
ATOM   3398  CZ  PHE A 865      59.600  33.850  52.520  1.00  0.00           C
ATOM   3399  HZ  PHE A 865      59.480  32.970  53.130  1.00  0.00           H
ATOM   3400  CD2 PHE A 865      58.910  36.030  51.890  1.00  0.00           C
ATOM   3401  HD2 PHE A 865      58.220  36.860  51.980  1.00  0.00           H
ATOM   3402  CE2 PHE A 865      58.740  34.920  52.700  1.00  0.00           C
ATOM   3403  HE2 PHE A 865      58.060  34.950  53.550  1.00  0.00           H
ATOM   3404  C   PHE A 865      62.220  38.020  50.590  1.00  0.00           C
ATOM   3405  O   PHE A 865      62.580  37.690  51.760  1.00  0.00           O
ATOM   3406  N   LEU A 866      63.010  38.090  49.470  1.00  0.00           N
ATOM   3407  HN  LEU A 866      62.610  38.540  48.660  1.00  0.00           H
ATOM   3408  CA  LEU A 866      64.420  37.670  49.550  1.00  0.00           C
ATOM   3409  HA  LEU A 866      64.490  36.700  50.010  1.00  0.00           H
ATOM   3410  CB  LEU A 866      65.050  37.530  48.130  1.00  0.00           C
ATOM   3411  HB1 LEU A 866      64.990  38.530  47.650  1.00  0.00           H
ATOM   3412  HB2 LEU A 866      64.550  36.710  47.570  1.00  0.00           H
ATOM   3413  CG  LEU A 866      66.550  37.190  48.140  1.00  0.00           C
ATOM   3414  HG  LEU A 866      67.200  37.970  48.560  1.00  0.00           H
ATOM   3415  CD1 LEU A 866      66.730  35.920  48.910  1.00  0.00           C
ATOM   3416 HD11 LEU A 866      65.950  35.180  48.620  1.00  0.00           H
ATOM   3417 HD12 LEU A 866      66.610  36.020  50.010  1.00  0.00           H
ATOM   3418 HD13 LEU A 866      67.780  35.570  48.760  1.00  0.00           H
ATOM   3419  CD2 LEU A 866      67.080  36.960  46.700  1.00  0.00           C
ATOM   3420 HD21 LEU A 866      68.080  36.480  46.750  1.00  0.00           H
ATOM   3421 HD22 LEU A 866      67.240  37.920  46.160  1.00  0.00           H
ATOM   3422 HD23 LEU A 866      66.290  36.340  46.220  1.00  0.00           H
ATOM   3423  C   LEU A 866      65.150  38.680  50.440  1.00  0.00           C
ATOM   3424  O   LEU A 866      65.980  38.310  51.300  1.00  0.00           O
ATOM   3425  N   THR A 867      64.820  40.000  50.430  1.00  0.00           N
ATOM   3426  HN  THR A 867      64.370  40.220  49.570  1.00  0.00           H
ATOM   3427  CA  THR A 867      65.270  41.050  51.350  1.00  0.00           C
ATOM   3428  HA  THR A 867      66.350  40.980  51.260  1.00  0.00           H
ATOM   3429  CB  THR A 867      64.700  42.430  50.960  1.00  0.00           C
ATOM   3430  HB  THR A 867      63.600  42.290  50.850  1.00  0.00           H
ATOM   3431  OG1 THR A 867      65.280  42.850  49.730  1.00  0.00           O
ATOM   3432  HG1 THR A 867      64.600  42.680  49.070  1.00  0.00           H
ATOM   3433  CG2 THR A 867      65.160  43.550  51.910  1.00  0.00           C
ATOM   3434 HG21 THR A 867      64.730  43.510  52.940  1.00  0.00           H
ATOM   3435 HG22 THR A 867      64.750  44.530  51.570  1.00  0.00           H
ATOM   3436 HG23 THR A 867      66.260  43.650  51.940  1.00  0.00           H
ATOM   3437  C   THR A 867      65.070  40.730  52.820  1.00  0.00           C
ATOM   3438  O   THR A 867      65.940  40.710  53.640  1.00  0.00           O
ATOM   3439  N   ILE A 868      63.850  40.320  53.180  1.00  0.00           N
ATOM   3440  HN  ILE A 868      63.100  40.410  52.540  1.00  0.00           H
ATOM   3441  CA  ILE A 868      63.440  39.710  54.430  1.00  0.00           C
ATOM   3442  HA  ILE A 868      63.760  40.400  55.220  1.00  0.00           H
ATOM   3443  CB  ILE A 868      61.930  39.430  54.580  1.00  0.00           C
ATOM   3444  HB  ILE A 868      61.550  38.720  53.810  1.00  0.00           H
ATOM   3445  CG2 ILE A 868      61.490  38.690  55.880  1.00  0.00           C
ATOM   3446 HG21 ILE A 868      61.630  39.310  56.780  1.00  0.00           H
ATOM   3447 HG22 ILE A 868      62.150  37.820  56.080  1.00  0.00           H
ATOM   3448 HG23 ILE A 868      60.520  38.170  55.790  1.00  0.00           H
ATOM   3449  CG1 ILE A 868      61.090  40.720  54.370  1.00  0.00           C
ATOM   3450 HG11 ILE A 868      61.600  41.480  53.740  1.00  0.00           H
ATOM   3451 HG12 ILE A 868      61.120  41.270  55.330  1.00  0.00           H
ATOM   3452  CD  ILE A 868      59.620  40.520  54.020  1.00  0.00           C
ATOM   3453  HD1 ILE A 868      59.060  40.130  54.900  1.00  0.00           H
ATOM   3454  HD2 ILE A 868      59.540  39.760  53.210  1.00  0.00           H
ATOM   3455  HD3 ILE A 868      59.090  41.450  53.710  1.00  0.00           H
ATOM   3456  C   ILE A 868      64.260  38.450  54.730  1.00  0.00           C
ATOM   3457  O   ILE A 868      64.810  38.280  55.820  1.00  0.00           O
ATOM   3458  N   VAL A 869      64.420  37.580  53.740  1.00  0.00           N
ATOM   3459  HN  VAL A 869      64.050  37.750  52.820  1.00  0.00           H
ATOM   3460  CA  VAL A 869      65.080  36.270  53.950  1.00  0.00           C
ATOM   3461  HA  VAL A 869      64.680  35.800  54.840  1.00  0.00           H
ATOM   3462  CB  VAL A 869      64.730  35.340  52.820  1.00  0.00           C
ATOM   3463  HB  VAL A 869      64.610  35.930  51.880  1.00  0.00           H
ATOM   3464  CG1 VAL A 869      65.700  34.250  52.440  1.00  0.00           C
ATOM   3465 HG11 VAL A 869      66.100  33.800  53.370  1.00  0.00           H
ATOM   3466 HG12 VAL A 869      66.480  34.610  51.730  1.00  0.00           H
ATOM   3467 HG13 VAL A 869      65.100  33.360  52.130  1.00  0.00           H
ATOM   3468  CG2 VAL A 869      63.250  34.850  53.030  1.00  0.00           C
ATOM   3469 HG21 VAL A 869      63.230  34.170  53.900  1.00  0.00           H
ATOM   3470 HG22 VAL A 869      63.070  34.230  52.120  1.00  0.00           H
ATOM   3471 HG23 VAL A 869      62.380  35.510  53.240  1.00  0.00           H
ATOM   3472  C   VAL A 869      66.570  36.250  54.150  1.00  0.00           C
ATOM   3473  O   VAL A 869      67.140  35.520  54.970  1.00  0.00           O
ATOM   3474  N   ILE A 870      67.310  37.180  53.540  1.00  0.00           N
ATOM   3475  HN  ILE A 870      66.910  37.690  52.780  1.00  0.00           H
ATOM   3476  CA  ILE A 870      68.680  37.630  53.860  1.00  0.00           C
ATOM   3477  HA  ILE A 870      69.350  36.800  53.890  1.00  0.00           H
ATOM   3478  CB  ILE A 870      69.090  38.670  52.800  1.00  0.00           C
ATOM   3479  HB  ILE A 870      68.190  39.340  52.830  1.00  0.00           H
ATOM   3480  CG2 ILE A 870      70.390  39.340  53.180  1.00  0.00           C
ATOM   3481 HG21 ILE A 870      70.400  39.950  54.110  1.00  0.00           H
ATOM   3482 HG22 ILE A 870      70.630  40.050  52.360  1.00  0.00           H
ATOM   3483 HG23 ILE A 870      71.250  38.640  53.220  1.00  0.00           H
ATOM   3484  CG1 ILE A 870      69.370  38.040  51.440  1.00  0.00           C
ATOM   3485 HG11 ILE A 870      68.560  37.290  51.370  1.00  0.00           H
ATOM   3486 HG12 ILE A 870      70.360  37.540  51.440  1.00  0.00           H
ATOM   3487  CD  ILE A 870      69.220  38.940  50.260  1.00  0.00           C
ATOM   3488  HD1 ILE A 870      68.210  39.390  50.110  1.00  0.00           H
ATOM   3489  HD2 ILE A 870      69.470  38.380  49.340  1.00  0.00           H
ATOM   3490  HD3 ILE A 870      69.920  39.790  50.320  1.00  0.00           H
ATOM   3491  C   ILE A 870      68.810  38.320  55.220  1.00  0.00           C
ATOM   3492  O   ILE A 870      69.780  38.110  55.920  1.00  0.00           O
ATOM   3493  N   MET A 871      67.900  39.120  55.570  1.00  0.00           N
ATOM   3494  HN  MET A 871      67.140  39.240  54.920  1.00  0.00           H
ATOM   3495  CA  MET A 871      67.940  39.900  56.780  1.00  0.00           C
ATOM   3496  HA  MET A 871      68.910  40.390  56.830  1.00  0.00           H
ATOM   3497  CB  MET A 871      67.040  41.190  56.770  1.00  0.00           C
ATOM   3498  HB1 MET A 871      67.120  41.570  57.820  1.00  0.00           H
ATOM   3499  HB2 MET A 871      65.990  40.870  56.590  1.00  0.00           H
ATOM   3500  CG  MET A 871      67.600  42.330  55.850  1.00  0.00           C
ATOM   3501  HG1 MET A 871      66.700  42.980  55.740  1.00  0.00           H
ATOM   3502  HG2 MET A 871      67.750  41.960  54.820  1.00  0.00           H
ATOM   3503  SD  MET A 871      69.090  43.080  56.450  1.00  0.00           S
ATOM   3504  CE  MET A 871      69.210  44.100  54.970  1.00  0.00           C
ATOM   3505  HE1 MET A 871      68.290  44.520  54.540  1.00  0.00           H
ATOM   3506  HE2 MET A 871      69.500  43.550  54.050  1.00  0.00           H
ATOM   3507  HE3 MET A 871      69.950  44.940  55.010  1.00  0.00           H
ATOM   3508  C   MET A 871      67.710  39.040  58.010  1.00  0.00           C
ATOM   3509  O   MET A 871      68.340  39.210  59.060  1.00  0.00           O
ATOM   3510  N   VAL A 872      66.840  38.070  57.920  1.00  0.00           N
ATOM   3511  HN  VAL A 872      66.300  38.040  57.090  1.00  0.00           H
ATOM   3512  CA  VAL A 872      66.650  37.130  59.040  1.00  0.00           C
ATOM   3513  HA  VAL A 872      66.900  37.670  59.950  1.00  0.00           H
ATOM   3514  CB  VAL A 872      65.210  36.570  59.130  1.00  0.00           C
ATOM   3515  HB  VAL A 872      65.230  35.960  60.070  1.00  0.00           H
ATOM   3516  CG1 VAL A 872      64.240  37.700  59.410  1.00  0.00           C
ATOM   3517 HG11 VAL A 872      64.390  38.220  60.380  1.00  0.00           H
ATOM   3518 HG12 VAL A 872      63.190  37.320  59.380  1.00  0.00           H
ATOM   3519 HG13 VAL A 872      64.280  38.500  58.640  1.00  0.00           H
ATOM   3520  CG2 VAL A 872      64.780  35.660  57.930  1.00  0.00           C
ATOM   3521 HG21 VAL A 872      65.360  34.720  57.860  1.00  0.00           H
ATOM   3522 HG22 VAL A 872      64.880  36.170  56.950  1.00  0.00           H
ATOM   3523 HG23 VAL A 872      63.750  35.320  58.160  1.00  0.00           H
ATOM   3524  C   VAL A 872      67.700  36.050  59.030  1.00  0.00           C
ATOM   3525  O   VAL A 872      67.970  35.460  60.110  1.00  0.00           O
ATOM   3526  N   THR A 873      68.380  35.800  57.880  1.00  0.00           N
ATOM   3527  HN  THR A 873      68.290  36.320  57.040  1.00  0.00           H
ATOM   3528  CA  THR A 873      69.670  35.040  57.890  1.00  0.00           C
ATOM   3529  HA  THR A 873      69.430  34.120  58.390  1.00  0.00           H
ATOM   3530  CB  THR A 873      70.170  34.780  56.520  1.00  0.00           C
ATOM   3531  HB  THR A 873      70.320  35.750  55.970  1.00  0.00           H
ATOM   3532  OG1 THR A 873      69.300  33.930  55.740  1.00  0.00           O
ATOM   3533  HG1 THR A 873      68.620  34.490  55.350  1.00  0.00           H
ATOM   3534  CG2 THR A 873      71.560  34.030  56.480  1.00  0.00           C
ATOM   3535 HG21 THR A 873      72.270  34.640  57.100  1.00  0.00           H
ATOM   3536 HG22 THR A 873      71.880  34.030  55.430  1.00  0.00           H
ATOM   3537 HG23 THR A 873      71.440  33.010  56.900  1.00  0.00           H
ATOM   3538  C   THR A 873      70.790  35.660  58.700  1.00  0.00           C
ATOM   3539  O   THR A 873      71.360  34.990  59.570  1.00  0.00           O
ATOM   3540  N   ILE A 874      71.050  36.930  58.380  1.00  0.00           N
ATOM   3541  HN  ILE A 874      70.680  37.420  57.590  1.00  0.00           H
ATOM   3542  CA  ILE A 874      72.040  37.680  59.140  1.00  0.00           C
ATOM   3543  HA  ILE A 874      72.990  37.150  59.050  1.00  0.00           H
ATOM   3544  CB  ILE A 874      72.220  39.180  58.710  1.00  0.00           C
ATOM   3545  HB  ILE A 874      71.350  39.760  59.100  1.00  0.00           H
ATOM   3546  CG2 ILE A 874      73.440  39.770  59.410  1.00  0.00           C
ATOM   3547 HG21 ILE A 874      73.500  40.830  59.090  1.00  0.00           H
ATOM   3548 HG22 ILE A 874      74.290  39.190  58.980  1.00  0.00           H
ATOM   3549 HG23 ILE A 874      73.440  39.650  60.510  1.00  0.00           H
ATOM   3550  CG1 ILE A 874      72.360  39.500  57.200  1.00  0.00           C
ATOM   3551 HG11 ILE A 874      71.940  38.680  56.580  1.00  0.00           H
ATOM   3552 HG12 ILE A 874      73.430  39.490  56.900  1.00  0.00           H
ATOM   3553  CD  ILE A 874      71.840  40.940  56.980  1.00  0.00           C
ATOM   3554  HD1 ILE A 874      71.750  41.190  55.900  1.00  0.00           H
ATOM   3555  HD2 ILE A 874      72.610  41.630  57.400  1.00  0.00           H
ATOM   3556  HD3 ILE A 874      70.820  40.990  57.420  1.00  0.00           H
ATOM   3557  C   ILE A 874      71.650  37.720  60.620  1.00  0.00           C
ATOM   3558  O   ILE A 874      72.500  37.390  61.450  1.00  0.00           O
ATOM   3559  N   ASP A 875      70.340  37.920  60.930  1.00  0.00           N
ATOM   3560  HN  ASP A 875      69.660  38.230  60.260  1.00  0.00           H
ATOM   3561  CA  ASP A 875      69.840  37.890  62.320  1.00  0.00           C
ATOM   3562  HA  ASP A 875      70.540  38.540  62.830  1.00  0.00           H
ATOM   3563  CB  ASP A 875      68.390  38.430  62.270  1.00  0.00           C
ATOM   3564  HB1 ASP A 875      67.680  37.680  61.840  1.00  0.00           H
ATOM   3565  HB2 ASP A 875      68.430  39.280  61.560  1.00  0.00           H
ATOM   3566  CG  ASP A 875      67.910  38.880  63.610  1.00  0.00           C
ATOM   3567  OD1 ASP A 875      68.720  38.850  64.570  1.00  0.00           O
ATOM   3568  OD2 ASP A 875      66.770  39.320  63.750  1.00  0.00           O
ATOM   3569  C   ASP A 875      69.910  36.490  62.960  1.00  0.00           C
ATOM   3570  O   ASP A 875      70.300  36.310  64.110  1.00  0.00           O
ATOM   3571  N   TYR A 876      69.650  35.370  62.270  1.00  0.00           N
ATOM   3572  HN  TYR A 876      69.380  35.380  61.310  1.00  0.00           H
ATOM   3573  CA  TYR A 876      69.820  34.020  62.850  1.00  0.00           C
ATOM   3574  HA  TYR A 876      69.210  33.890  63.740  1.00  0.00           H
ATOM   3575  CB  TYR A 876      69.240  32.990  61.840  1.00  0.00           C
ATOM   3576  HB1 TYR A 876      69.820  33.070  60.890  1.00  0.00           H
ATOM   3577  HB2 TYR A 876      68.200  33.360  61.670  1.00  0.00           H
ATOM   3578  CG  TYR A 876      69.300  31.580  62.310  1.00  0.00           C
ATOM   3579  CD1 TYR A 876      69.680  30.590  61.460  1.00  0.00           C
ATOM   3580  HD1 TYR A 876      70.010  30.700  60.430  1.00  0.00           H
ATOM   3581  CE1 TYR A 876      69.660  29.240  61.920  1.00  0.00           C
ATOM   3582  HE1 TYR A 876      69.990  28.490  61.220  1.00  0.00           H
ATOM   3583  CZ  TYR A 876      69.380  28.970  63.240  1.00  0.00           C
ATOM   3584  OH  TYR A 876      69.590  27.710  63.790  1.00  0.00           O
ATOM   3585  HH  TYR A 876      69.020  27.600  64.570  1.00  0.00           H
ATOM   3586  CD2 TYR A 876      68.780  31.270  63.580  1.00  0.00           C
ATOM   3587  HD2 TYR A 876      68.490  32.030  64.290  1.00  0.00           H
ATOM   3588  CE2 TYR A 876      68.920  30.000  64.050  1.00  0.00           C
ATOM   3589  HE2 TYR A 876      68.650  29.730  65.070  1.00  0.00           H
ATOM   3590  C   TYR A 876      71.270  33.730  63.340  1.00  0.00           C
ATOM   3591  O   TYR A 876      71.460  33.210  64.470  1.00  0.00           O
ATOM   3592  N   LEU A 877      72.210  33.950  62.420  1.00  0.00           N
ATOM   3593  HN  LEU A 877      71.910  34.360  61.560  1.00  0.00           H
ATOM   3594  CA  LEU A 877      73.620  33.480  62.440  1.00  0.00           C
ATOM   3595  HA  LEU A 877      73.690  32.620  63.080  1.00  0.00           H
ATOM   3596  CB  LEU A 877      74.070  33.200  60.950  1.00  0.00           C
ATOM   3597  HB1 LEU A 877      75.110  32.790  60.970  1.00  0.00           H
ATOM   3598  HB2 LEU A 877      73.980  34.120  60.330  1.00  0.00           H
ATOM   3599  CG  LEU A 877      73.170  32.240  60.210  1.00  0.00           C
ATOM   3600  HG  LEU A 877      72.130  32.600  60.110  1.00  0.00           H
ATOM   3601  CD1 LEU A 877      73.680  32.080  58.820  1.00  0.00           C
ATOM   3602 HD11 LEU A 877      74.660  31.540  58.740  1.00  0.00           H
ATOM   3603 HD12 LEU A 877      73.910  33.040  58.300  1.00  0.00           H
ATOM   3604 HD13 LEU A 877      72.860  31.660  58.210  1.00  0.00           H
ATOM   3605  CD2 LEU A 877      73.040  30.760  60.810  1.00  0.00           C
ATOM   3606 HD21 LEU A 877      72.590  30.770  61.830  1.00  0.00           H
ATOM   3607 HD22 LEU A 877      74.090  30.400  60.930  1.00  0.00           H
ATOM   3608 HD23 LEU A 877      72.450  30.050  60.190  1.00  0.00           H
ATOM   3609  C   LEU A 877      74.630  34.430  63.210  1.00  0.00           C
ATOM   3610  O   LEU A 877      75.450  33.880  64.030  1.00  0.00           O
ATOM   3611  N   VAL A 878      74.660  35.750  62.990  1.00  0.00           N
ATOM   3612  HN  VAL A 878      74.140  36.200  62.260  1.00  0.00           H
ATOM   3613  CA  VAL A 878      75.480  36.650  63.810  1.00  0.00           C
ATOM   3614  HA  VAL A 878      76.200  36.140  64.420  1.00  0.00           H
ATOM   3615  CB  VAL A 878      76.330  37.450  62.860  1.00  0.00           C
ATOM   3616  HB  VAL A 878      77.000  36.720  62.350  1.00  0.00           H
ATOM   3617  CG1 VAL A 878      75.520  38.160  61.730  1.00  0.00           C
ATOM   3618 HG11 VAL A 878      74.820  38.920  62.120  1.00  0.00           H
ATOM   3619 HG12 VAL A 878      75.240  37.530  60.860  1.00  0.00           H
ATOM   3620 HG13 VAL A 878      76.350  38.750  61.270  1.00  0.00           H
ATOM   3621  CG2 VAL A 878      77.330  38.330  63.600  1.00  0.00           C
ATOM   3622 HG21 VAL A 878      78.040  38.850  62.930  1.00  0.00           H
ATOM   3623 HG22 VAL A 878      77.940  37.720  64.300  1.00  0.00           H
ATOM   3624 HG23 VAL A 878      76.840  39.210  64.090  1.00  0.00           H
ATOM   3625  C   VAL A 878      74.600  37.610  64.700  1.00  0.00           C
ATOM   3626  O   VAL A 878      75.030  37.900  65.780  1.00  0.00           O
ATOM   3627  N   GLY A 879      73.220  37.780  64.480  1.00  0.00           N
ATOM   3628  HN  GLY A 879      72.770  37.400  63.670  1.00  0.00           H
ATOM   3629  CA  GLY A 879      72.320  38.630  65.300  1.00  0.00           C
ATOM   3630  HA1 GLY A 879      72.480  38.470  66.350  1.00  0.00           H
ATOM   3631  HA2 GLY A 879      71.350  38.270  65.020  1.00  0.00           H
ATOM   3632  C   GLY A 879      72.330  40.060  64.900  1.00  0.00           C
ATOM   3633  O   GLY A 879      73.400  40.740  64.730  1.00  0.00           O
ATOM   3634  N   VAL A 880      71.130  40.670  64.770  1.00  0.00           N
ATOM   3635  HN  VAL A 880      70.300  40.120  64.630  1.00  0.00           H
ATOM   3636  CA  VAL A 880      71.000  42.100  64.570  1.00  0.00           C
ATOM   3637  HA  VAL A 880      71.970  42.590  64.580  1.00  0.00           H
ATOM   3638  CB  VAL A 880      70.350  42.560  63.230  1.00  0.00           C
ATOM   3639  HB  VAL A 880      69.390  42.020  63.230  1.00  0.00           H
ATOM   3640  CG1 VAL A 880      70.100  44.080  63.220  1.00  0.00           C
ATOM   3641 HG11 VAL A 880      69.220  44.300  63.840  1.00  0.00           H
ATOM   3642 HG12 VAL A 880      69.990  44.370  62.150  1.00  0.00           H
ATOM   3643 HG13 VAL A 880      70.990  44.630  63.600  1.00  0.00           H
ATOM   3644  CG2 VAL A 880      71.330  42.150  62.130  1.00  0.00           C
ATOM   3645 HG21 VAL A 880      72.210  42.810  62.260  1.00  0.00           H
ATOM   3646 HG22 VAL A 880      70.950  42.460  61.130  1.00  0.00           H
ATOM   3647 HG23 VAL A 880      71.420  41.050  62.130  1.00  0.00           H
ATOM   3648  C   VAL A 880      70.210  42.730  65.710  1.00  0.00           C
ATOM   3649  O   VAL A 880      69.030  42.320  65.790  1.00  0.00           O
ATOM   3650  N   PRO A 881      70.730  43.560  66.590  1.00  0.00           N
ATOM   3651  CD  PRO A 881      72.150  43.760  66.690  1.00  0.00           C
ATOM   3652  HD1 PRO A 881      72.430  44.350  65.770  1.00  0.00           H
ATOM   3653  HD2 PRO A 881      72.710  42.810  66.660  1.00  0.00           H
ATOM   3654  CA  PRO A 881      69.980  44.450  67.490  1.00  0.00           C
ATOM   3655  HA  PRO A 881      69.490  43.860  68.240  1.00  0.00           H
ATOM   3656  CB  PRO A 881      71.120  45.290  68.100  1.00  0.00           C
ATOM   3657  HB1 PRO A 881      71.090  45.340  69.210  1.00  0.00           H
ATOM   3658  HB2 PRO A 881      71.160  46.280  67.600  1.00  0.00           H
ATOM   3659  CG  PRO A 881      72.440  44.520  67.920  1.00  0.00           C
ATOM   3660  HG1 PRO A 881      73.340  45.160  67.890  1.00  0.00           H
ATOM   3661  HG2 PRO A 881      72.490  43.840  68.790  1.00  0.00           H
ATOM   3662  C   PRO A 881      68.970  45.350  66.830  1.00  0.00           C
ATOM   3663  O   PRO A 881      69.370  46.090  65.950  1.00  0.00           O
ATOM   3664  N   SER A 882      67.690  45.300  67.240  1.00  0.00           N
ATOM   3665  HN  SER A 882      67.460  44.750  68.040  1.00  0.00           H
ATOM   3666  CA  SER A 882      66.400  45.800  66.630  1.00  0.00           C
ATOM   3667  HA  SER A 882      66.270  46.840  66.890  1.00  0.00           H
ATOM   3668  CB  SER A 882      66.580  45.860  65.070  1.00  0.00           C
ATOM   3669  HB1 SER A 882      65.630  45.830  64.500  1.00  0.00           H
ATOM   3670  HB2 SER A 882      67.090  44.930  64.790  1.00  0.00           H
ATOM   3671  OG  SER A 882      67.270  47.010  64.560  1.00  0.00           O
ATOM   3672  HG1 SER A 882      68.120  47.100  65.000  1.00  0.00           H
ATOM   3673  C   SER A 882      65.110  44.990  66.870  1.00  0.00           C
ATOM   3674  O   SER A 882      65.100  43.870  66.430  1.00  0.00           O
ATOM   3675  N   PRO A 883      64.090  45.360  67.680  1.00  0.00           N
ATOM   3676  CD  PRO A 883      64.100  46.520  68.520  1.00  0.00           C
ATOM   3677  HD1 PRO A 883      64.030  47.470  67.970  1.00  0.00           H
ATOM   3678  HD2 PRO A 883      65.030  46.520  69.120  1.00  0.00           H
ATOM   3679  CA  PRO A 883      62.850  44.610  67.890  1.00  0.00           C
ATOM   3680  HA  PRO A 883      63.050  43.840  68.610  1.00  0.00           H
ATOM   3681  CB  PRO A 883      61.960  45.750  68.320  1.00  0.00           C
ATOM   3682  HB1 PRO A 883      61.030  45.350  68.770  1.00  0.00           H
ATOM   3683  HB2 PRO A 883      61.710  46.510  67.550  1.00  0.00           H
ATOM   3684  CG  PRO A 883      62.860  46.380  69.380  1.00  0.00           C
ATOM   3685  HG1 PRO A 883      62.300  47.280  69.710  1.00  0.00           H
ATOM   3686  HG2 PRO A 883      63.070  45.790  70.300  1.00  0.00           H
ATOM   3687  C   PRO A 883      62.230  43.780  66.710  1.00  0.00           C
ATOM   3688  O   PRO A 883      62.100  44.150  65.560  1.00  0.00           O
ATOM   3689  N   LYS A 884      61.860  42.580  67.020  1.00  0.00           N
ATOM   3690  HN  LYS A 884      61.980  42.240  67.950  1.00  0.00           H
ATOM   3691  CA  LYS A 884      61.110  41.620  66.150  1.00  0.00           C
ATOM   3692  HA  LYS A 884      61.400  41.630  65.110  1.00  0.00           H
ATOM   3693  CB  LYS A 884      61.350  40.180  66.740  1.00  0.00           C
ATOM   3694  HB1 LYS A 884      61.100  39.440  65.950  1.00  0.00           H
ATOM   3695  HB2 LYS A 884      60.690  39.850  67.570  1.00  0.00           H
ATOM   3696  CG  LYS A 884      62.810  39.860  67.220  1.00  0.00           C
ATOM   3697  HG1 LYS A 884      63.040  38.790  67.410  1.00  0.00           H
ATOM   3698  HG2 LYS A 884      62.880  40.370  68.200  1.00  0.00           H
ATOM   3699  CD  LYS A 884      63.950  40.330  66.280  1.00  0.00           C
ATOM   3700  HD1 LYS A 884      63.860  41.410  66.060  1.00  0.00           H
ATOM   3701  HD2 LYS A 884      63.750  39.770  65.340  1.00  0.00           H
ATOM   3702  CE  LYS A 884      65.380  40.000  66.830  1.00  0.00           C
ATOM   3703  HE1 LYS A 884      65.530  38.900  66.840  1.00  0.00           H
ATOM   3704  HE2 LYS A 884      65.470  40.300  67.890  1.00  0.00           H
ATOM   3705  NZ  LYS A 884      66.400  40.670  66.100  1.00  0.00           N
ATOM   3706  HZ1 LYS A 884      67.260  40.560  66.680  1.00  0.00           H
ATOM   3707  HZ2 LYS A 884      66.290  41.700  66.020  1.00  0.00           H
ATOM   3708  HZ3 LYS A 884      66.610  40.330  65.140  1.00  0.00           H
ATOM   3709  C   LYS A 884      59.650  41.920  66.350  1.00  0.00           C
ATOM   3710  O   LYS A 884      59.220  42.690  67.190  1.00  0.00           O
ATOM   3711  N   LEU A 885      58.820  41.430  65.440  1.00  0.00           N
ATOM   3712  HN  LEU A 885      59.270  41.100  64.610  1.00  0.00           H
ATOM   3713  CA  LEU A 885      57.450  41.860  65.270  1.00  0.00           C
ATOM   3714  HA  LEU A 885      57.510  42.920  65.350  1.00  0.00           H
ATOM   3715  CB  LEU A 885      56.690  41.250  63.970  1.00  0.00           C
ATOM   3716  HB1 LEU A 885      56.800  40.150  63.980  1.00  0.00           H
ATOM   3717  HB2 LEU A 885      57.280  41.510  63.060  1.00  0.00           H
ATOM   3718  CG  LEU A 885      55.200  41.500  63.740  1.00  0.00           C
ATOM   3719  HG  LEU A 885      54.770  41.070  64.670  1.00  0.00           H
ATOM   3720  CD1 LEU A 885      54.920  43.020  63.590  1.00  0.00           C
ATOM   3721 HD11 LEU A 885      55.240  43.220  62.540  1.00  0.00           H
ATOM   3722 HD12 LEU A 885      55.530  43.610  64.310  1.00  0.00           H
ATOM   3723 HD13 LEU A 885      53.860  43.300  63.720  1.00  0.00           H
ATOM   3724  CD2 LEU A 885      54.750  40.710  62.550  1.00  0.00           C
ATOM   3725 HD21 LEU A 885      55.220  41.200  61.680  1.00  0.00           H
ATOM   3726 HD22 LEU A 885      53.660  40.790  62.350  1.00  0.00           H
ATOM   3727 HD23 LEU A 885      55.090  39.660  62.560  1.00  0.00           H
ATOM   3728  C   LEU A 885      56.670  41.300  66.480  1.00  0.00           C
ATOM   3729  O   LEU A 885      56.840  40.140  66.860  1.00  0.00           O
ATOM   3730  N   HSD A 886      55.800  42.070  67.040  1.00  0.00           N
ATOM   3731  HN  HSD A 886      55.630  43.020  66.750  1.00  0.00           H
ATOM   3732  CA  HSD A 886      54.850  41.660  68.000  1.00  0.00           C
ATOM   3733  HA  HSD A 886      55.270  40.900  68.630  1.00  0.00           H
ATOM   3734  CB  HSD A 886      54.410  42.760  68.950  1.00  0.00           C
ATOM   3735  HB1 HSD A 886      53.580  42.490  69.650  1.00  0.00           H
ATOM   3736  HB2 HSD A 886      53.970  43.620  68.390  1.00  0.00           H
ATOM   3737  ND1 HSD A 886      55.580  44.550  70.260  1.00  0.00           N
ATOM   3738  HD1 HSD A 886      54.880  45.250  70.120  1.00  0.00           H
ATOM   3739  CG  HSD A 886      55.530  43.240  69.810  1.00  0.00           C
ATOM   3740  CE1 HSD A 886      56.670  44.720  71.010  1.00  0.00           C
ATOM   3741  HE1 HSD A 886      56.880  45.680  71.470  1.00  0.00           H
ATOM   3742  NE2 HSD A 886      57.430  43.650  70.930  1.00  0.00           N
ATOM   3743  CD2 HSD A 886      56.720  42.730  70.190  1.00  0.00           C
ATOM   3744  HD2 HSD A 886      57.070  41.700  70.140  1.00  0.00           H
ATOM   3745  C   HSD A 886      53.590  40.940  67.420  1.00  0.00           C
ATOM   3746  O   HSD A 886      52.810  41.500  66.610  1.00  0.00           O
ATOM   3747  N   VAL A 887      53.280  39.700  67.880  1.00  0.00           N
ATOM   3748  HN  VAL A 887      53.820  39.450  68.680  1.00  0.00           H
ATOM   3749  CA  VAL A 887      52.160  38.930  67.350  1.00  0.00           C
ATOM   3750  HA  VAL A 887      51.490  39.680  66.930  1.00  0.00           H
ATOM   3751  CB  VAL A 887      52.410  38.060  66.100  1.00  0.00           C
ATOM   3752  HB  VAL A 887      51.420  38.090  65.610  1.00  0.00           H
ATOM   3753  CG1 VAL A 887      53.420  38.640  65.080  1.00  0.00           C
ATOM   3754 HG11 VAL A 887      54.410  38.750  65.600  1.00  0.00           H
ATOM   3755 HG12 VAL A 887      53.060  39.570  64.600  1.00  0.00           H
ATOM   3756 HG13 VAL A 887      53.520  37.860  64.290  1.00  0.00           H
ATOM   3757  CG2 VAL A 887      52.680  36.510  66.360  1.00  0.00           C
ATOM   3758 HG21 VAL A 887      53.460  36.400  67.140  1.00  0.00           H
ATOM   3759 HG22 VAL A 887      53.080  36.170  65.370  1.00  0.00           H
ATOM   3760 HG23 VAL A 887      51.690  36.040  66.600  1.00  0.00           H
ATOM   3761  C   VAL A 887      51.510  38.200  68.520  1.00  0.00           C
ATOM   3762  O   VAL A 887      52.230  37.670  69.310  1.00  0.00           O
ATOM   3763  N   PRO A 888      50.160  38.110  68.700  1.00  0.00           N
ATOM   3764  CD  PRO A 888      49.200  38.760  67.780  1.00  0.00           C
ATOM   3765  HD1 PRO A 888      49.520  38.740  66.720  1.00  0.00           H
ATOM   3766  HD2 PRO A 888      49.120  39.810  68.130  1.00  0.00           H
ATOM   3767  CA  PRO A 888      49.540  37.160  69.610  1.00  0.00           C
ATOM   3768  HA  PRO A 888      50.040  37.340  70.560  1.00  0.00           H
ATOM   3769  CB  PRO A 888      48.060  37.580  69.530  1.00  0.00           C
ATOM   3770  HB1 PRO A 888      48.050  38.470  70.190  1.00  0.00           H
ATOM   3771  HB2 PRO A 888      47.360  36.840  69.970  1.00  0.00           H
ATOM   3772  CG  PRO A 888      47.870  38.070  68.080  1.00  0.00           C
ATOM   3773  HG1 PRO A 888      47.630  37.230  67.380  1.00  0.00           H
ATOM   3774  HG2 PRO A 888      47.040  38.800  67.960  1.00  0.00           H
ATOM   3775  C   PRO A 888      49.790  35.750  69.140  1.00  0.00           C
ATOM   3776  O   PRO A 888      49.810  35.440  67.970  1.00  0.00           O
ATOM   3777  N   GLU A 889      49.920  34.760  70.090  1.00  0.00           N
ATOM   3778  HN  GLU A 889      49.780  35.000  71.040  1.00  0.00           H
ATOM   3779  CA  GLU A 889      50.370  33.390  69.800  1.00  0.00           C
ATOM   3780  HA  GLU A 889      50.810  33.410  68.810  1.00  0.00           H
ATOM   3781  CB  GLU A 889      51.460  32.740  70.730  1.00  0.00           C
ATOM   3782  HB1 GLU A 889      51.690  31.690  70.460  1.00  0.00           H
ATOM   3783  HB2 GLU A 889      51.030  32.710  71.760  1.00  0.00           H
ATOM   3784  CG  GLU A 889      52.780  33.580  70.800  1.00  0.00           C
ATOM   3785  HG1 GLU A 889      52.430  34.510  71.290  1.00  0.00           H
ATOM   3786  HG2 GLU A 889      53.300  33.880  69.870  1.00  0.00           H
ATOM   3787  CD  GLU A 889      53.700  32.960  71.740  1.00  0.00           C
ATOM   3788  OE1 GLU A 889      53.300  32.540  72.850  1.00  0.00           O
ATOM   3789  OE2 GLU A 889      54.890  32.890  71.350  1.00  0.00           O
ATOM   3790  C   GLU A 889      49.150  32.520  69.720  1.00  0.00           C
ATOM   3791  O   GLU A 889      48.190  32.520  70.520  1.00  0.00           O
ATOM   3792  N   LYS A 890      49.120  31.620  68.640  1.00  0.00           N
ATOM   3793  HN  LYS A 890      49.820  31.710  67.940  1.00  0.00           H
ATOM   3794  CA  LYS A 890      48.490  30.310  68.700  1.00  0.00           C
ATOM   3795  HA  LYS A 890      48.880  29.730  67.880  1.00  0.00           H
ATOM   3796  CB  LYS A 890      48.750  29.500  69.990  1.00  0.00           C
ATOM   3797  HB1 LYS A 890      48.110  28.600  69.890  1.00  0.00           H
ATOM   3798  HB2 LYS A 890      48.550  30.050  70.930  1.00  0.00           H
ATOM   3799  CG  LYS A 890      50.250  29.040  70.100  1.00  0.00           C
ATOM   3800  HG1 LYS A 890      50.400  28.990  71.210  1.00  0.00           H
ATOM   3801  HG2 LYS A 890      50.940  29.840  69.760  1.00  0.00           H
ATOM   3802  CD  LYS A 890      50.730  27.790  69.310  1.00  0.00           C
ATOM   3803  HD1 LYS A 890      51.830  27.720  69.340  1.00  0.00           H
ATOM   3804  HD2 LYS A 890      50.370  27.860  68.260  1.00  0.00           H
ATOM   3805  CE  LYS A 890      50.110  26.460  69.870  1.00  0.00           C
ATOM   3806  HE1 LYS A 890      49.000  26.440  69.920  1.00  0.00           H
ATOM   3807  HE2 LYS A 890      50.440  26.430  70.930  1.00  0.00           H
ATOM   3808  NZ  LYS A 890      50.520  25.260  69.250  1.00  0.00           N
ATOM   3809  HZ1 LYS A 890      51.490  24.960  69.520  1.00  0.00           H
ATOM   3810  HZ2 LYS A 890      50.450  25.250  68.210  1.00  0.00           H
ATOM   3811  HZ3 LYS A 890      49.940  24.450  69.540  1.00  0.00           H
ATOM   3812  C   LYS A 890      47.030  30.490  68.430  1.00  0.00           C
ATOM   3813  O   LYS A 890      46.130  29.980  69.100  1.00  0.00           O
ATOM   3814  N   PHE A 891      46.720  31.220  67.360  1.00  0.00           N
ATOM   3815  HN  PHE A 891      47.470  31.440  66.750  1.00  0.00           H
ATOM   3816  CA  PHE A 891      45.330  31.510  66.810  1.00  0.00           C
ATOM   3817  HA  PHE A 891      45.460  32.240  66.030  1.00  0.00           H
ATOM   3818  CB  PHE A 891      44.680  30.280  66.100  1.00  0.00           C
ATOM   3819  HB1 PHE A 891      44.820  29.520  66.880  1.00  0.00           H
ATOM   3820  HB2 PHE A 891      45.390  30.090  65.260  1.00  0.00           H
ATOM   3821  CG  PHE A 891      43.300  30.490  65.550  1.00  0.00           C
ATOM   3822  CD1 PHE A 891      42.230  29.650  65.950  1.00  0.00           C
ATOM   3823  HD1 PHE A 891      42.280  28.950  66.790  1.00  0.00           H
ATOM   3824  CE1 PHE A 891      41.020  29.660  65.160  1.00  0.00           C
ATOM   3825  HE1 PHE A 891      40.380  28.830  65.410  1.00  0.00           H
ATOM   3826  CZ  PHE A 891      40.880  30.530  64.030  1.00  0.00           C
ATOM   3827  HZ  PHE A 891      39.980  30.500  63.440  1.00  0.00           H
ATOM   3828  CD2 PHE A 891      43.170  31.430  64.520  1.00  0.00           C
ATOM   3829  HD2 PHE A 891      43.990  32.030  64.160  1.00  0.00           H
ATOM   3830  CE2 PHE A 891      41.970  31.470  63.810  1.00  0.00           C
ATOM   3831  HE2 PHE A 891      41.910  32.330  63.160  1.00  0.00           H
ATOM   3832  C   PHE A 891      44.440  32.320  67.730  1.00  0.00           C
ATOM   3833  O   PHE A 891      43.460  31.830  68.300  1.00  0.00           O
ATOM   3834  N   GLU A 892      44.730  33.630  67.900  1.00  0.00           N
ATOM   3835  HN  GLU A 892      45.620  33.920  67.570  1.00  0.00           H
ATOM   3836  CA  GLU A 892      43.820  34.560  68.570  1.00  0.00           C
ATOM   3837  HA  GLU A 892      42.820  34.260  68.280  1.00  0.00           H
ATOM   3838  CB  GLU A 892      44.180  34.650  70.100  1.00  0.00           C
ATOM   3839  HB1 GLU A 892      43.500  35.420  70.520  1.00  0.00           H
ATOM   3840  HB2 GLU A 892      45.240  34.900  70.310  1.00  0.00           H
ATOM   3841  CG  GLU A 892      43.950  33.320  70.890  1.00  0.00           C
ATOM   3842  HG1 GLU A 892      44.680  32.560  70.540  1.00  0.00           H
ATOM   3843  HG2 GLU A 892      42.920  32.910  70.820  1.00  0.00           H
ATOM   3844  CD  GLU A 892      44.190  33.570  72.350  1.00  0.00           C
ATOM   3845  OE1 GLU A 892      45.180  33.110  72.940  1.00  0.00           O
ATOM   3846  OE2 GLU A 892      43.340  34.300  72.960  1.00  0.00           O
ATOM   3847  C   GLU A 892      44.050  35.990  68.010  1.00  0.00           C
ATOM   3848  O   GLU A 892      45.170  36.380  67.630  1.00  0.00           O
ATOM   3849  N   PRO A 893      43.040  36.900  67.960  1.00  0.00           N
ATOM   3850  CD  PRO A 893      41.640  36.620  68.290  1.00  0.00           C
ATOM   3851  HD1 PRO A 893      41.390  36.030  69.190  1.00  0.00           H
ATOM   3852  HD2 PRO A 893      41.080  36.240  67.420  1.00  0.00           H
ATOM   3853  CA  PRO A 893      43.300  38.340  67.620  1.00  0.00           C
ATOM   3854  HA  PRO A 893      43.800  38.490  66.680  1.00  0.00           H
ATOM   3855  CB  PRO A 893      41.870  38.880  67.530  1.00  0.00           C
ATOM   3856  HB1 PRO A 893      41.430  38.730  66.520  1.00  0.00           H
ATOM   3857  HB2 PRO A 893      41.740  39.960  67.780  1.00  0.00           H
ATOM   3858  CG  PRO A 893      40.990  38.020  68.500  1.00  0.00           C
ATOM   3859  HG1 PRO A 893      41.110  38.300  69.570  1.00  0.00           H
ATOM   3860  HG2 PRO A 893      39.890  38.140  68.440  1.00  0.00           H
ATOM   3861  C   PRO A 893      44.160  39.090  68.530  1.00  0.00           C
ATOM   3862  O   PRO A 893      44.560  38.580  69.570  1.00  0.00           O
ATOM   3863  N   THR A 894      44.540  40.310  68.050  1.00  0.00           N
ATOM   3864  HN  THR A 894      44.130  40.520  67.170  1.00  0.00           H
ATOM   3865  CA  THR A 894      45.400  41.200  68.810  1.00  0.00           C
ATOM   3866  HA  THR A 894      46.210  40.600  69.190  1.00  0.00           H
ATOM   3867  CB  THR A 894      46.120  42.250  67.960  1.00  0.00           C
ATOM   3868  HB  THR A 894      45.320  42.940  67.630  1.00  0.00           H
ATOM   3869  OG1 THR A 894      46.710  41.570  66.880  1.00  0.00           O
ATOM   3870  HG1 THR A 894      46.030  41.210  66.310  1.00  0.00           H
ATOM   3871  CG2 THR A 894      47.260  42.980  68.600  1.00  0.00           C
ATOM   3872 HG21 THR A 894      46.950  43.460  69.550  1.00  0.00           H
ATOM   3873 HG22 THR A 894      47.750  43.720  67.930  1.00  0.00           H
ATOM   3874 HG23 THR A 894      48.030  42.260  68.970  1.00  0.00           H
ATOM   3875  C   THR A 894      44.650  41.880  69.890  1.00  0.00           C
ATOM   3876  O   THR A 894      45.200  42.270  70.940  1.00  0.00           O
ATOM   3877  N   HSD A 895      43.340  42.020  69.690  1.00  0.00           N
ATOM   3878  HN  HSD A 895      42.970  41.760  68.800  1.00  0.00           H
ATOM   3879  CA  HSD A 895      42.370  42.480  70.710  1.00  0.00           C
ATOM   3880  HA  HSD A 895      42.820  43.300  71.250  1.00  0.00           H
ATOM   3881  CB  HSD A 895      41.110  42.990  70.080  1.00  0.00           C
ATOM   3882  HB1 HSD A 895      40.430  42.230  69.630  1.00  0.00           H
ATOM   3883  HB2 HSD A 895      41.280  43.800  69.350  1.00  0.00           H
ATOM   3884  ND1 HSD A 895      40.320  44.430  72.120  1.00  0.00           N
ATOM   3885  HD1 HSD A 895      40.900  45.250  72.140  1.00  0.00           H
ATOM   3886  CG  HSD A 895      40.110  43.440  71.160  1.00  0.00           C
ATOM   3887  CE1 HSD A 895      39.150  44.460  72.850  1.00  0.00           C
ATOM   3888  HE1 HSD A 895      38.760  45.200  73.560  1.00  0.00           H
ATOM   3889  NE2 HSD A 895      38.310  43.510  72.490  1.00  0.00           N
ATOM   3890  CD2 HSD A 895      38.880  42.830  71.450  1.00  0.00           C
ATOM   3891  HD2 HSD A 895      38.440  41.920  71.080  1.00  0.00           H
ATOM   3892  C   HSD A 895      42.070  41.410  71.770  1.00  0.00           C
ATOM   3893  O   HSD A 895      41.670  40.330  71.420  1.00  0.00           O
ATOM   3894  N   PRO A 896      42.320  41.560  73.080  1.00  0.00           N
ATOM   3895  CD  PRO A 896      43.030  42.720  73.670  1.00  0.00           C
ATOM   3896  HD1 PRO A 896      42.370  43.610  73.700  1.00  0.00           H
ATOM   3897  HD2 PRO A 896      43.950  42.910  73.070  1.00  0.00           H
ATOM   3898  CA  PRO A 896      42.310  40.440  73.960  1.00  0.00           C
ATOM   3899  HA  PRO A 896      42.500  39.480  73.470  1.00  0.00           H
ATOM   3900  CB  PRO A 896      43.380  40.710  74.990  1.00  0.00           C
ATOM   3901  HB1 PRO A 896      44.370  40.540  74.530  1.00  0.00           H
ATOM   3902  HB2 PRO A 896      43.230  40.180  75.960  1.00  0.00           H
ATOM   3903  CG  PRO A 896      43.370  42.260  75.120  1.00  0.00           C
ATOM   3904  HG1 PRO A 896      42.560  42.740  75.720  1.00  0.00           H
ATOM   3905  HG2 PRO A 896      44.380  42.640  75.390  1.00  0.00           H
ATOM   3906  C   PRO A 896      41.030  40.200  74.790  1.00  0.00           C
ATOM   3907  O   PRO A 896      40.900  39.070  75.230  1.00  0.00           O
ATOM   3908  N   GLU A 897      40.090  41.230  74.860  1.00  0.00           N
ATOM   3909  HN  GLU A 897      40.240  42.070  74.330  1.00  0.00           H
ATOM   3910  CA  GLU A 897      38.850  41.240  75.590  1.00  0.00           C
ATOM   3911  HA  GLU A 897      39.090  40.760  76.530  1.00  0.00           H
ATOM   3912  CB  GLU A 897      38.330  42.670  75.930  1.00  0.00           C
ATOM   3913  HB1 GLU A 897      37.420  42.610  76.550  1.00  0.00           H
ATOM   3914  HB2 GLU A 897      38.090  43.230  74.990  1.00  0.00           H
ATOM   3915  CG  GLU A 897      39.340  43.490  76.870  1.00  0.00           C
ATOM   3916  HG1 GLU A 897      40.350  43.460  76.440  1.00  0.00           H
ATOM   3917  HG2 GLU A 897      39.350  42.890  77.820  1.00  0.00           H
ATOM   3918  CD  GLU A 897      38.880  44.860  77.220  1.00  0.00           C
ATOM   3919  OE1 GLU A 897      38.770  45.790  76.360  1.00  0.00           O
ATOM   3920  OE2 GLU A 897      38.460  45.030  78.420  1.00  0.00           O
ATOM   3921  C   GLU A 897      37.810  40.260  75.070  1.00  0.00           C
ATOM   3922  O   GLU A 897      36.710  40.280  75.590  1.00  0.00           O
ATOM   3923  N   ARG A 898      38.150  39.530  73.970  1.00  0.00           N
ATOM   3924  HN  ARG A 898      38.970  39.630  73.430  1.00  0.00           H
ATOM   3925  CA  ARG A 898      37.170  38.550  73.360  1.00  0.00           C
ATOM   3926  HA  ARG A 898      36.920  37.790  74.080  1.00  0.00           H
ATOM   3927  CB  ARG A 898      35.970  39.180  72.730  1.00  0.00           C
ATOM   3928  HB1 ARG A 898      35.220  39.520  73.480  1.00  0.00           H
ATOM   3929  HB2 ARG A 898      35.410  38.430  72.120  1.00  0.00           H
ATOM   3930  CG  ARG A 898      36.200  40.330  71.730  1.00  0.00           C
ATOM   3931  HG1 ARG A 898      37.160  40.170  71.200  1.00  0.00           H
ATOM   3932  HG2 ARG A 898      36.320  41.300  72.260  1.00  0.00           H
ATOM   3933  CD  ARG A 898      35.160  40.450  70.590  1.00  0.00           C
ATOM   3934  HD1 ARG A 898      34.220  40.650  71.140  1.00  0.00           H
ATOM   3935  HD2 ARG A 898      34.960  39.610  69.880  1.00  0.00           H
ATOM   3936  NE  ARG A 898      35.650  41.530  69.830  1.00  0.00           N
ATOM   3937  HE  ARG A 898      35.450  42.440  70.180  1.00  0.00           H
ATOM   3938  CZ  ARG A 898      36.590  41.420  68.840  1.00  0.00           C
ATOM   3939  NH1 ARG A 898      36.900  40.350  68.170  1.00  0.00           N
ATOM   3940 HH11 ARG A 898      37.570  40.340  67.420  1.00  0.00           H
ATOM   3941 HH12 ARG A 898      36.490  39.460  68.390  1.00  0.00           H
ATOM   3942  NH2 ARG A 898      37.090  42.570  68.350  1.00  0.00           N
ATOM   3943 HH21 ARG A 898      37.760  42.690  67.620  1.00  0.00           H
ATOM   3944 HH22 ARG A 898      36.860  43.340  68.940  1.00  0.00           H
ATOM   3945  C   ARG A 898      37.960  37.760  72.380  1.00  0.00           C
ATOM   3946  O   ARG A 898      39.060  38.140  72.040  1.00  0.00           O
ATOM   3947  N   GLY A 899      37.330  36.720  71.780  1.00  0.00           N
ATOM   3948  HN  GLY A 899      36.440  36.490  72.160  1.00  0.00           H
ATOM   3949  CA  GLY A 899      37.630  36.040  70.600  1.00  0.00           C
ATOM   3950  HA1 GLY A 899      37.260  35.030  70.650  1.00  0.00           H
ATOM   3951  HA2 GLY A 899      38.700  36.040  70.480  1.00  0.00           H
ATOM   3952  C   GLY A 899      37.010  36.630  69.340  1.00  0.00           C
ATOM   3953  O   GLY A 899      36.530  37.740  69.480  1.00  0.00           O
ATOM   3954  N   TRP A 900      37.030  35.970  68.190  1.00  0.00           N
ATOM   3955  HN  TRP A 900      37.420  35.050  68.180  1.00  0.00           H
ATOM   3956  CA  TRP A 900      36.700  36.430  66.880  1.00  0.00           C
ATOM   3957  HA  TRP A 900      37.480  37.120  66.590  1.00  0.00           H
ATOM   3958  CB  TRP A 900      36.630  35.280  65.900  1.00  0.00           C
ATOM   3959  HB1 TRP A 900      36.340  35.660  64.890  1.00  0.00           H
ATOM   3960  HB2 TRP A 900      35.830  34.580  66.240  1.00  0.00           H
ATOM   3961  CG  TRP A 900      37.890  34.490  65.880  1.00  0.00           C
ATOM   3962  CD1 TRP A 900      38.120  33.190  66.310  1.00  0.00           C
ATOM   3963  HD1 TRP A 900      37.390  32.460  66.610  1.00  0.00           H
ATOM   3964  NE1 TRP A 900      39.520  32.900  66.250  1.00  0.00           N
ATOM   3965  HE1 TRP A 900      39.850  32.120  66.750  1.00  0.00           H
ATOM   3966  CE2 TRP A 900      40.170  33.960  65.640  1.00  0.00           C
ATOM   3967  CD2 TRP A 900      39.170  35.000  65.440  1.00  0.00           C
ATOM   3968  CE3 TRP A 900      39.550  36.260  64.980  1.00  0.00           C
ATOM   3969  HE3 TRP A 900      38.860  37.080  64.860  1.00  0.00           H
ATOM   3970  CZ3 TRP A 900      40.930  36.440  64.660  1.00  0.00           C
ATOM   3971  HZ3 TRP A 900      41.170  37.410  64.250  1.00  0.00           H
ATOM   3972  CZ2 TRP A 900      41.450  34.220  65.370  1.00  0.00           C
ATOM   3973  HZ2 TRP A 900      42.120  33.370  65.470  1.00  0.00           H
ATOM   3974  CH2 TRP A 900      41.800  35.450  64.760  1.00  0.00           C
ATOM   3975  HH2 TRP A 900      42.830  35.700  64.590  1.00  0.00           H
ATOM   3976  C   TRP A 900      35.350  37.190  66.790  1.00  0.00           C
ATOM   3977  O   TRP A 900      35.330  38.380  66.620  1.00  0.00           O
ATOM   3978  N   ILE A 901      34.270  36.460  67.100  1.00  0.00           N
ATOM   3979  HN  ILE A 901      34.360  35.520  67.390  1.00  0.00           H
ATOM   3980  CA  ILE A 901      32.910  36.940  67.020  1.00  0.00           C
ATOM   3981  HA  ILE A 901      32.810  37.310  66.010  1.00  0.00           H
ATOM   3982  CB  ILE A 901      31.900  35.810  67.160  1.00  0.00           C
ATOM   3983  HB  ILE A 901      32.160  35.190  68.050  1.00  0.00           H
ATOM   3984  CG2 ILE A 901      30.450  36.210  67.440  1.00  0.00           C
ATOM   3985 HG21 ILE A 901      30.320  36.630  68.470  1.00  0.00           H
ATOM   3986 HG22 ILE A 901      29.720  35.400  67.220  1.00  0.00           H
ATOM   3987 HG23 ILE A 901      30.150  37.070  66.790  1.00  0.00           H
ATOM   3988  CG1 ILE A 901      31.930  34.810  65.990  1.00  0.00           C
ATOM   3989 HG11 ILE A 901      31.530  33.820  66.320  1.00  0.00           H
ATOM   3990 HG12 ILE A 901      32.940  34.540  65.630  1.00  0.00           H
ATOM   3991  CD  ILE A 901      31.180  35.300  64.750  1.00  0.00           C
ATOM   3992  HD1 ILE A 901      31.130  34.510  63.970  1.00  0.00           H
ATOM   3993  HD2 ILE A 901      31.780  36.170  64.400  1.00  0.00           H
ATOM   3994  HD3 ILE A 901      30.150  35.640  64.990  1.00  0.00           H
ATOM   3995  C   ILE A 901      32.580  38.170  67.830  1.00  0.00           C
ATOM   3996  O   ILE A 901      32.510  38.200  69.060  1.00  0.00           O
ATOM   3997  N   ILE A 902      32.430  39.330  67.120  1.00  0.00           N
ATOM   3998  HN  ILE A 902      32.500  39.310  66.120  1.00  0.00           H
ATOM   3999  CA  ILE A 902      32.020  40.550  67.610  1.00  0.00           C
ATOM   4000  HA  ILE A 902      31.930  40.600  68.690  1.00  0.00           H
ATOM   4001  CB  ILE A 902      32.930  41.650  67.080  1.00  0.00           C
ATOM   4002  HB  ILE A 902      33.910  41.460  67.560  1.00  0.00           H
ATOM   4003  CG2 ILE A 902      33.080  41.710  65.600  1.00  0.00           C
ATOM   4004 HG21 ILE A 902      33.550  40.760  65.250  1.00  0.00           H
ATOM   4005 HG22 ILE A 902      33.690  42.590  65.340  1.00  0.00           H
ATOM   4006 HG23 ILE A 902      32.110  41.800  65.060  1.00  0.00           H
ATOM   4007  CG1 ILE A 902      32.590  43.020  67.670  1.00  0.00           C
ATOM   4008 HG11 ILE A 902      32.080  42.880  68.650  1.00  0.00           H
ATOM   4009 HG12 ILE A 902      31.780  43.410  67.020  1.00  0.00           H
ATOM   4010  CD  ILE A 902      33.730  44.020  67.680  1.00  0.00           C
ATOM   4011  HD1 ILE A 902      34.150  44.220  66.670  1.00  0.00           H
ATOM   4012  HD2 ILE A 902      34.530  43.580  68.320  1.00  0.00           H
ATOM   4013  HD3 ILE A 902      33.580  45.050  68.070  1.00  0.00           H
ATOM   4014  C   ILE A 902      30.640  40.710  67.190  1.00  0.00           C
ATOM   4015  O   ILE A 902      30.150  40.420  66.090  1.00  0.00           O
ATOM   4016  N   SER A 903      29.690  41.170  68.030  1.00  0.00           N
ATOM   4017  HN  SER A 903      29.980  41.390  68.960  1.00  0.00           H
ATOM   4018  CA  SER A 903      28.300  41.170  67.690  1.00  0.00           C
ATOM   4019  HA  SER A 903      28.040  40.140  67.490  1.00  0.00           H
ATOM   4020  CB  SER A 903      27.480  41.450  69.030  1.00  0.00           C
ATOM   4021  HB1 SER A 903      28.030  42.210  69.630  1.00  0.00           H
ATOM   4022  HB2 SER A 903      27.450  40.510  69.610  1.00  0.00           H
ATOM   4023  OG  SER A 903      26.090  41.790  68.910  1.00  0.00           O
ATOM   4024  HG1 SER A 903      25.690  40.910  68.860  1.00  0.00           H
ATOM   4025  C   SER A 903      27.920  42.040  66.480  1.00  0.00           C
ATOM   4026  O   SER A 903      28.200  43.240  66.500  1.00  0.00           O
ATOM   4027  N   PRO A 904      27.220  41.490  65.490  1.00  0.00           N
ATOM   4028  CD  PRO A 904      26.820  40.100  65.270  1.00  0.00           C
ATOM   4029  HD1 PRO A 904      26.370  39.710  66.220  1.00  0.00           H
ATOM   4030  HD2 PRO A 904      27.680  39.480  64.970  1.00  0.00           H
ATOM   4031  CA  PRO A 904      26.700  42.330  64.410  1.00  0.00           C
ATOM   4032  HA  PRO A 904      27.490  42.950  64.010  1.00  0.00           H
ATOM   4033  CB  PRO A 904      26.170  41.320  63.370  1.00  0.00           C
ATOM   4034  HB1 PRO A 904      27.050  41.040  62.770  1.00  0.00           H
ATOM   4035  HB2 PRO A 904      25.340  41.700  62.750  1.00  0.00           H
ATOM   4036  CG  PRO A 904      25.720  40.170  64.260  1.00  0.00           C
ATOM   4037  HG1 PRO A 904      24.730  40.390  64.720  1.00  0.00           H
ATOM   4038  HG2 PRO A 904      25.720  39.230  63.660  1.00  0.00           H
ATOM   4039  C   PRO A 904      25.650  43.310  64.870  1.00  0.00           C
ATOM   4040  O   PRO A 904      24.810  42.940  65.680  1.00  0.00           O
ATOM   4041  N   LEU A 905      25.670  44.600  64.440  1.00  0.00           N
ATOM   4042  HN  LEU A 905      26.430  44.990  63.920  1.00  0.00           H
ATOM   4043  CA  LEU A 905      24.720  45.600  64.930  1.00  0.00           C
ATOM   4044  HA  LEU A 905      24.870  46.430  64.250  1.00  0.00           H
ATOM   4045  CB  LEU A 905      23.210  45.250  64.820  1.00  0.00           C
ATOM   4046  HB1 LEU A 905      22.580  46.100  65.140  1.00  0.00           H
ATOM   4047  HB2 LEU A 905      23.060  44.360  65.460  1.00  0.00           H
ATOM   4048  CG  LEU A 905      22.730  44.690  63.470  1.00  0.00           C
ATOM   4049  HG  LEU A 905      23.320  43.870  63.000  1.00  0.00           H
ATOM   4050  CD1 LEU A 905      21.410  43.940  63.680  1.00  0.00           C
ATOM   4051 HD11 LEU A 905      20.900  44.570  64.440  1.00  0.00           H
ATOM   4052 HD12 LEU A 905      21.440  42.870  63.990  1.00  0.00           H
ATOM   4053 HD13 LEU A 905      20.680  44.040  62.860  1.00  0.00           H
ATOM   4054  CD2 LEU A 905      22.520  45.860  62.490  1.00  0.00           C
ATOM   4055 HD21 LEU A 905      22.240  45.400  61.520  1.00  0.00           H
ATOM   4056 HD22 LEU A 905      23.530  46.330  62.330  1.00  0.00           H
ATOM   4057 HD23 LEU A 905      21.820  46.670  62.760  1.00  0.00           H
ATOM   4058  C   LEU A 905      24.990  46.240  66.280  1.00  0.00           C
ATOM   4059  O   LEU A 905      24.810  47.470  66.540  1.00  0.00           O
ATOM   4060  N   GLY A 906      25.560  45.430  67.160  1.00  0.00           N
ATOM   4061  HN  GLY A 906      25.720  44.460  66.980  1.00  0.00           H
ATOM   4062  CA  GLY A 906      25.920  45.880  68.540  1.00  0.00           C
ATOM   4063  HA1 GLY A 906      26.640  46.670  68.520  1.00  0.00           H
ATOM   4064  HA2 GLY A 906      26.410  45.050  69.030  1.00  0.00           H
ATOM   4065  C   GLY A 906      24.900  46.410  69.600  1.00  0.00           C
ATOM   4066  O   GLY A 906      23.660  46.190  69.580  1.00  0.00           O
ATOM   4067  N   ASP A 907      25.420  47.150  70.550  1.00  0.00           N
ATOM   4068  HN  ASP A 907      26.400  47.210  70.730  1.00  0.00           H
ATOM   4069  CA  ASP A 907      24.670  47.910  71.470  1.00  0.00           C
ATOM   4070  HA  ASP A 907      23.670  47.500  71.600  1.00  0.00           H
ATOM   4071  CB  ASP A 907      25.360  47.860  72.780  1.00  0.00           C
ATOM   4072  HB1 ASP A 907      26.300  48.440  72.700  1.00  0.00           H
ATOM   4073  HB2 ASP A 907      25.400  46.790  73.020  1.00  0.00           H
ATOM   4074  CG  ASP A 907      24.560  48.310  74.030  1.00  0.00           C
ATOM   4075  OD1 ASP A 907      25.260  48.690  75.020  1.00  0.00           O
ATOM   4076  OD2 ASP A 907      23.340  48.130  74.070  1.00  0.00           O
ATOM   4077  C   ASP A 907      24.540  49.380  70.940  1.00  0.00           C
ATOM   4078  O   ASP A 907      24.190  50.300  71.690  1.00  0.00           O
ATOM   4079  N   ASN A 908      24.790  49.670  69.620  1.00  0.00           N
ATOM   4080  HN  ASN A 908      25.010  48.870  69.060  1.00  0.00           H
ATOM   4081  CA  ASN A 908      24.400  50.920  68.910  1.00  0.00           C
ATOM   4082  HA  ASN A 908      25.020  51.690  69.370  1.00  0.00           H
ATOM   4083  CB  ASN A 908      24.850  51.010  67.470  1.00  0.00           C
ATOM   4084  HB1 ASN A 908      24.560  51.890  66.860  1.00  0.00           H
ATOM   4085  HB2 ASN A 908      24.290  50.120  67.100  1.00  0.00           H
ATOM   4086  CG  ASN A 908      26.330  50.670  67.400  1.00  0.00           C
ATOM   4087  OD1 ASN A 908      27.080  51.610  67.720  1.00  0.00           O
ATOM   4088  ND2 ASN A 908      26.690  49.410  67.020  1.00  0.00           N
ATOM   4089 HD21 ASN A 908      27.610  49.250  66.640  1.00  0.00           H
ATOM   4090 HD22 ASN A 908      25.990  48.700  66.940  1.00  0.00           H
ATOM   4091  C   ASN A 908      22.860  51.210  68.890  1.00  0.00           C
ATOM   4092  O   ASN A 908      22.090  50.360  68.420  1.00  0.00           O
ATOM   4093  N   PRO A 909      22.400  52.420  69.340  1.00  0.00           N
ATOM   4094  CD  PRO A 909      23.030  53.120  70.400  1.00  0.00           C
ATOM   4095  HD1 PRO A 909      23.910  53.680  70.010  1.00  0.00           H
ATOM   4096  HD2 PRO A 909      23.370  52.510  71.260  1.00  0.00           H
ATOM   4097  CA  PRO A 909      21.120  53.000  68.980  1.00  0.00           C
ATOM   4098  HA  PRO A 909      20.340  52.340  69.360  1.00  0.00           H
ATOM   4099  CB  PRO A 909      21.070  54.350  69.670  1.00  0.00           C
ATOM   4100  HB1 PRO A 909      20.060  54.740  69.900  1.00  0.00           H
ATOM   4101  HB2 PRO A 909      21.500  55.200  69.080  1.00  0.00           H
ATOM   4102  CG  PRO A 909      21.900  54.100  70.890  1.00  0.00           C
ATOM   4103  HG1 PRO A 909      22.370  55.030  71.300  1.00  0.00           H
ATOM   4104  HG2 PRO A 909      21.250  53.640  71.660  1.00  0.00           H
ATOM   4105  C   PRO A 909      20.950  52.990  67.420  1.00  0.00           C
ATOM   4106  O   PRO A 909      21.990  53.110  66.720  1.00  0.00           O
ATOM   4107  N   TRP A 910      19.720  53.070  66.880  1.00  0.00           N
ATOM   4108  HN  TRP A 910      18.930  52.880  67.470  1.00  0.00           H
ATOM   4109  CA  TRP A 910      19.420  53.030  65.470  1.00  0.00           C
ATOM   4110  HA  TRP A 910      19.970  52.160  65.130  1.00  0.00           H
ATOM   4111  CB  TRP A 910      17.910  52.850  65.330  1.00  0.00           C
ATOM   4112  HB1 TRP A 910      17.360  53.770  65.620  1.00  0.00           H
ATOM   4113  HB2 TRP A 910      17.450  52.070  65.980  1.00  0.00           H
ATOM   4114  CG  TRP A 910      17.440  52.470  63.890  1.00  0.00           C
ATOM   4115  CD1 TRP A 910      17.090  51.210  63.430  1.00  0.00           C
ATOM   4116  HD1 TRP A 910      17.390  50.250  63.800  1.00  0.00           H
ATOM   4117  NE1 TRP A 910      16.280  51.380  62.380  1.00  0.00           N
ATOM   4118  HE1 TRP A 910      15.490  50.820  62.220  1.00  0.00           H
ATOM   4119  CE2 TRP A 910      16.130  52.680  62.050  1.00  0.00           C
ATOM   4120  CD2 TRP A 910      16.930  53.410  62.940  1.00  0.00           C
ATOM   4121  CE3 TRP A 910      16.840  54.790  62.910  1.00  0.00           C
ATOM   4122  HE3 TRP A 910      17.560  55.370  63.470  1.00  0.00           H
ATOM   4123  CZ3 TRP A 910      16.150  55.400  61.820  1.00  0.00           C
ATOM   4124  HZ3 TRP A 910      15.960  56.470  61.750  1.00  0.00           H
ATOM   4125  CZ2 TRP A 910      15.400  53.290  61.040  1.00  0.00           C
ATOM   4126  HZ2 TRP A 910      14.920  52.680  60.300  1.00  0.00           H
ATOM   4127  CH2 TRP A 910      15.370  54.650  61.020  1.00  0.00           C
ATOM   4128  HH2 TRP A 910      14.690  55.050  60.270  1.00  0.00           H
ATOM   4129  C   TRP A 910      19.950  54.190  64.800  1.00  0.00           C
ATOM   4130  O   TRP A 910      20.610  53.990  63.800  1.00  0.00           O
ATOM   4131  N   TRP A 911      19.770  55.390  65.400  1.00  0.00           N
ATOM   4132  HN  TRP A 911      19.310  55.490  66.280  1.00  0.00           H
ATOM   4133  CA  TRP A 911      20.360  56.610  64.970  1.00  0.00           C
ATOM   4134  HA  TRP A 911      20.150  56.680  63.920  1.00  0.00           H
ATOM   4135  CB  TRP A 911      19.860  57.910  65.720  1.00  0.00           C
ATOM   4136  HB1 TRP A 911      18.770  57.900  65.490  1.00  0.00           H
ATOM   4137  HB2 TRP A 911      20.300  58.860  65.310  1.00  0.00           H
ATOM   4138  CG  TRP A 911      20.080  57.790  67.200  1.00  0.00           C
ATOM   4139  CD1 TRP A 911      19.120  57.530  68.140  1.00  0.00           C
ATOM   4140  HD1 TRP A 911      18.090  57.270  67.980  1.00  0.00           H
ATOM   4141  NE1 TRP A 911      19.640  57.700  69.440  1.00  0.00           N
ATOM   4142  HE1 TRP A 911      19.180  57.670  70.300  1.00  0.00           H
ATOM   4143  CE2 TRP A 911      20.970  58.050  69.320  1.00  0.00           C
ATOM   4144  CD2 TRP A 911      21.310  58.140  67.930  1.00  0.00           C
ATOM   4145  CE3 TRP A 911      22.610  58.630  67.600  1.00  0.00           C
ATOM   4146  HE3 TRP A 911      22.850  58.990  66.600  1.00  0.00           H
ATOM   4147  CZ3 TRP A 911      23.530  58.910  68.590  1.00  0.00           C
ATOM   4148  HZ3 TRP A 911      24.530  59.320  68.510  1.00  0.00           H
ATOM   4149  CZ2 TRP A 911      21.840  58.330  70.290  1.00  0.00           C
ATOM   4150  HZ2 TRP A 911      21.590  58.310  71.350  1.00  0.00           H
ATOM   4151  CH2 TRP A 911      23.130  58.810  69.950  1.00  0.00           C
ATOM   4152  HH2 TRP A 911      23.820  59.040  70.750  1.00  0.00           H
ATOM   4153  C   TRP A 911      21.910  56.620  64.970  1.00  0.00           C
ATOM   4154  O   TRP A 911      22.590  57.260  64.180  1.00  0.00           O
ATOM   4155  N   THR A 912      22.510  55.760  65.810  1.00  0.00           N
ATOM   4156  HN  THR A 912      21.990  55.160  66.410  1.00  0.00           H
ATOM   4157  CA  THR A 912      23.950  55.460  65.720  1.00  0.00           C
ATOM   4158  HA  THR A 912      24.330  56.430  65.410  1.00  0.00           H
ATOM   4159  CB  THR A 912      24.810  55.160  66.940  1.00  0.00           C
ATOM   4160  HB  THR A 912      24.250  54.330  67.430  1.00  0.00           H
ATOM   4161  OG1 THR A 912      24.850  56.310  67.750  1.00  0.00           O
ATOM   4162  HG1 THR A 912      23.950  56.610  67.830  1.00  0.00           H
ATOM   4163  CG2 THR A 912      26.230  54.720  66.660  1.00  0.00           C
ATOM   4164 HG21 THR A 912      26.120  53.830  66.000  1.00  0.00           H
ATOM   4165 HG22 THR A 912      26.640  54.330  67.620  1.00  0.00           H
ATOM   4166 HG23 THR A 912      26.860  55.510  66.210  1.00  0.00           H
ATOM   4167  C   THR A 912      24.300  54.650  64.440  1.00  0.00           C
ATOM   4168  O   THR A 912      25.370  54.950  63.850  1.00  0.00           O
ATOM   4169  N   LEU A 913      23.440  53.670  63.970  1.00  0.00           N
ATOM   4170  HN  LEU A 913      22.570  53.510  64.430  1.00  0.00           H
ATOM   4171  CA  LEU A 913      23.680  52.980  62.740  1.00  0.00           C
ATOM   4172  HA  LEU A 913      24.730  52.680  62.700  1.00  0.00           H
ATOM   4173  CB  LEU A 913      22.830  51.770  62.600  1.00  0.00           C
ATOM   4174  HB1 LEU A 913      23.150  51.210  61.680  1.00  0.00           H
ATOM   4175  HB2 LEU A 913      21.750  52.020  62.480  1.00  0.00           H
ATOM   4176  CG  LEU A 913      22.830  50.680  63.720  1.00  0.00           C
ATOM   4177  HG  LEU A 913      22.550  51.080  64.720  1.00  0.00           H
ATOM   4178  CD1 LEU A 913      21.840  49.570  63.470  1.00  0.00           C
ATOM   4179 HD11 LEU A 913      20.750  49.770  63.500  1.00  0.00           H
ATOM   4180 HD12 LEU A 913      21.950  48.840  64.300  1.00  0.00           H
ATOM   4181 HD13 LEU A 913      22.090  48.940  62.590  1.00  0.00           H
ATOM   4182  CD2 LEU A 913      24.220  50.030  63.870  1.00  0.00           C
ATOM   4183 HD21 LEU A 913      24.610  49.560  62.940  1.00  0.00           H
ATOM   4184 HD22 LEU A 913      24.160  49.210  64.610  1.00  0.00           H
ATOM   4185 HD23 LEU A 913      24.960  50.740  64.270  1.00  0.00           H
ATOM   4186  C   LEU A 913      23.570  54.040  61.640  1.00  0.00           C
ATOM   4187  O   LEU A 913      24.350  54.010  60.690  1.00  0.00           O
ATOM   4188  N   LEU A 914      22.690  55.090  61.780  1.00  0.00           N
ATOM   4189  HN  LEU A 914      21.980  55.060  62.490  1.00  0.00           H
ATOM   4190  CA  LEU A 914      22.600  56.150  60.790  1.00  0.00           C
ATOM   4191  HA  LEU A 914      22.450  55.730  59.800  1.00  0.00           H
ATOM   4192  CB  LEU A 914      21.430  57.020  60.980  1.00  0.00           C
ATOM   4193  HB1 LEU A 914      21.440  57.960  60.380  1.00  0.00           H
ATOM   4194  HB2 LEU A 914      21.230  57.340  62.020  1.00  0.00           H
ATOM   4195  CG  LEU A 914      20.090  56.350  60.470  1.00  0.00           C
ATOM   4196  HG  LEU A 914      20.010  55.460  61.130  1.00  0.00           H
ATOM   4197  CD1 LEU A 914      18.810  57.170  60.830  1.00  0.00           C
ATOM   4198 HD11 LEU A 914      18.660  58.060  60.170  1.00  0.00           H
ATOM   4199 HD12 LEU A 914      18.690  57.450  61.890  1.00  0.00           H
ATOM   4200 HD13 LEU A 914      17.950  56.560  60.460  1.00  0.00           H
ATOM   4201  CD2 LEU A 914      20.150  56.030  58.960  1.00  0.00           C
ATOM   4202 HD21 LEU A 914      20.860  55.230  58.640  1.00  0.00           H
ATOM   4203 HD22 LEU A 914      20.210  56.920  58.300  1.00  0.00           H
ATOM   4204 HD23 LEU A 914      19.190  55.540  58.730  1.00  0.00           H
ATOM   4205  C   LEU A 914      23.930  56.970  60.790  1.00  0.00           C
ATOM   4206  O   LEU A 914      24.420  57.370  59.770  1.00  0.00           O
ATOM   4207  N   ILE A 915      24.620  57.330  61.930  1.00  0.00           N
ATOM   4208  HN  ILE A 915      24.150  57.080  62.770  1.00  0.00           H
ATOM   4209  CA  ILE A 915      25.900  58.060  62.120  1.00  0.00           C
ATOM   4210  HA  ILE A 915      25.810  58.990  61.560  1.00  0.00           H
ATOM   4211  CB  ILE A 915      26.190  58.480  63.550  1.00  0.00           C
ATOM   4212  HB  ILE A 915      26.140  57.580  64.180  1.00  0.00           H
ATOM   4213  CG2 ILE A 915      27.580  59.190  63.520  1.00  0.00           C
ATOM   4214 HG21 ILE A 915      27.680  59.870  62.650  1.00  0.00           H
ATOM   4215 HG22 ILE A 915      28.470  58.540  63.560  1.00  0.00           H
ATOM   4216 HG23 ILE A 915      27.650  59.870  64.400  1.00  0.00           H
ATOM   4217  CG1 ILE A 915      25.170  59.530  63.980  1.00  0.00           C
ATOM   4218 HG11 ILE A 915      24.180  59.090  63.760  1.00  0.00           H
ATOM   4219 HG12 ILE A 915      25.190  60.530  63.500  1.00  0.00           H
ATOM   4220  CD  ILE A 915      25.250  59.690  65.480  1.00  0.00           C
ATOM   4221  HD1 ILE A 915      26.250  60.010  65.830  1.00  0.00           H
ATOM   4222  HD2 ILE A 915      25.020  58.720  65.980  1.00  0.00           H
ATOM   4223  HD3 ILE A 915      24.510  60.500  65.640  1.00  0.00           H
ATOM   4224  C   ILE A 915      27.040  57.310  61.410  1.00  0.00           C
ATOM   4225  O   ILE A 915      27.930  57.890  60.820  1.00  0.00           O
ATOM   4226  N   ALA A 916      26.970  55.970  61.400  1.00  0.00           N
ATOM   4227  HN  ALA A 916      26.130  55.560  61.730  1.00  0.00           H
ATOM   4228  CA  ALA A 916      27.980  55.030  60.850  1.00  0.00           C
ATOM   4229  HA  ALA A 916      28.960  55.410  61.100  1.00  0.00           H
ATOM   4230  CB  ALA A 916      27.820  53.710  61.630  1.00  0.00           C
ATOM   4231  HB1 ALA A 916      26.790  53.310  61.520  1.00  0.00           H
ATOM   4232  HB2 ALA A 916      28.130  54.000  62.660  1.00  0.00           H
ATOM   4233  HB3 ALA A 916      28.590  52.990  61.270  1.00  0.00           H
ATOM   4234  C   ALA A 916      27.930  54.930  59.390  1.00  0.00           C
ATOM   4235  O   ALA A 916      28.870  54.540  58.700  1.00  0.00           O
ATOM   4236  N   ALA A 917      26.700  55.080  58.860  1.00  0.00           N
ATOM   4237  HN  ALA A 917      25.940  55.200  59.490  1.00  0.00           H
ATOM   4238  CA  ALA A 917      26.480  55.130  57.470  1.00  0.00           C
ATOM   4239  HA  ALA A 917      26.780  54.180  57.040  1.00  0.00           H
ATOM   4240  CB  ALA A 917      24.970  55.370  57.160  1.00  0.00           C
ATOM   4241  HB1 ALA A 917      24.850  55.020  56.110  1.00  0.00           H
ATOM   4242  HB2 ALA A 917      24.710  56.450  57.090  1.00  0.00           H
ATOM   4243  HB3 ALA A 917      24.240  54.820  57.790  1.00  0.00           H
ATOM   4244  C   ALA A 917      27.300  56.150  56.700  1.00  0.00           C
ATOM   4245  O   ALA A 917      27.660  55.930  55.550  1.00  0.00           O
ATOM   4246  N   ILE A 918      27.730  57.220  57.350  1.00  0.00           N
ATOM   4247  HN  ILE A 918      27.650  57.250  58.340  1.00  0.00           H
ATOM   4248  CA  ILE A 918      28.620  58.230  56.800  1.00  0.00           C
ATOM   4249  HA  ILE A 918      28.290  58.570  55.820  1.00  0.00           H
ATOM   4250  CB  ILE A 918      28.400  59.560  57.570  1.00  0.00           C
ATOM   4251  HB  ILE A 918      28.410  59.160  58.610  1.00  0.00           H
ATOM   4252  CG2 ILE A 918      29.600  60.460  57.220  1.00  0.00           C
ATOM   4253 HG21 ILE A 918      30.510  59.930  57.550  1.00  0.00           H
ATOM   4254 HG22 ILE A 918      29.500  61.430  57.760  1.00  0.00           H
ATOM   4255 HG23 ILE A 918      29.770  60.620  56.130  1.00  0.00           H
ATOM   4256  CG1 ILE A 918      27.050  60.130  57.410  1.00  0.00           C
ATOM   4257 HG11 ILE A 918      26.320  59.290  57.350  1.00  0.00           H
ATOM   4258 HG12 ILE A 918      26.970  60.710  56.470  1.00  0.00           H
ATOM   4259  CD  ILE A 918      26.750  60.970  58.640  1.00  0.00           C
ATOM   4260  HD1 ILE A 918      27.410  61.850  58.820  1.00  0.00           H
ATOM   4261  HD2 ILE A 918      26.720  60.280  59.490  1.00  0.00           H
ATOM   4262  HD3 ILE A 918      25.730  61.370  58.470  1.00  0.00           H
ATOM   4263  C   ILE A 918      30.050  57.720  56.600  1.00  0.00           C
ATOM   4264  O   ILE A 918      30.600  57.820  55.520  1.00  0.00           O
ATOM   4265  N   PRO A 919      30.710  57.080  57.550  1.00  0.00           N
ATOM   4266  CD  PRO A 919      30.510  57.430  58.930  1.00  0.00           C
ATOM   4267  HD1 PRO A 919      29.980  56.580  59.430  1.00  0.00           H
ATOM   4268  HD2 PRO A 919      30.100  58.430  59.200  1.00  0.00           H
ATOM   4269  CA  PRO A 919      32.040  56.550  57.280  1.00  0.00           C
ATOM   4270  HA  PRO A 919      32.610  57.310  56.760  1.00  0.00           H
ATOM   4271  CB  PRO A 919      32.590  56.250  58.690  1.00  0.00           C
ATOM   4272  HB1 PRO A 919      33.700  56.200  58.740  1.00  0.00           H
ATOM   4273  HB2 PRO A 919      32.220  55.330  59.200  1.00  0.00           H
ATOM   4274  CG  PRO A 919      31.960  57.300  59.530  1.00  0.00           C
ATOM   4275  HG1 PRO A 919      31.930  57.100  60.630  1.00  0.00           H
ATOM   4276  HG2 PRO A 919      32.460  58.270  59.270  1.00  0.00           H
ATOM   4277  C   PRO A 919      32.010  55.370  56.370  1.00  0.00           C
ATOM   4278  O   PRO A 919      33.000  55.100  55.690  1.00  0.00           O
ATOM   4279  N   ALA A 920      30.910  54.620  56.410  1.00  0.00           N
ATOM   4280  HN  ALA A 920      30.240  54.720  57.150  1.00  0.00           H
ATOM   4281  CA  ALA A 920      30.630  53.550  55.420  1.00  0.00           C
ATOM   4282  HA  ALA A 920      31.450  52.840  55.520  1.00  0.00           H
ATOM   4283  CB  ALA A 920      29.300  52.870  55.760  1.00  0.00           C
ATOM   4284  HB1 ALA A 920      29.330  52.660  56.840  1.00  0.00           H
ATOM   4285  HB2 ALA A 920      29.250  51.920  55.190  1.00  0.00           H
ATOM   4286  HB3 ALA A 920      28.330  53.400  55.590  1.00  0.00           H
ATOM   4287  C   ALA A 920      30.600  54.040  53.960  1.00  0.00           C
ATOM   4288  O   ALA A 920      31.160  53.400  53.060  1.00  0.00           O
ATOM   4289  N   LEU A 921      29.870  55.160  53.680  1.00  0.00           N
ATOM   4290  HN  LEU A 921      29.220  55.460  54.380  1.00  0.00           H
ATOM   4291  CA  LEU A 921      29.890  55.750  52.350  1.00  0.00           C
ATOM   4292  HA  LEU A 921      29.570  54.940  51.720  1.00  0.00           H
ATOM   4293  CB  LEU A 921      29.040  57.100  52.310  1.00  0.00           C
ATOM   4294  HB1 LEU A 921      29.450  57.670  51.450  1.00  0.00           H
ATOM   4295  HB2 LEU A 921      29.260  57.660  53.250  1.00  0.00           H
ATOM   4296  CG  LEU A 921      27.500  56.960  51.960  1.00  0.00           C
ATOM   4297  HG  LEU A 921      27.050  56.410  52.820  1.00  0.00           H
ATOM   4298  CD1 LEU A 921      26.780  58.310  51.820  1.00  0.00           C
ATOM   4299 HD11 LEU A 921      27.180  58.880  50.960  1.00  0.00           H
ATOM   4300 HD12 LEU A 921      26.970  58.970  52.690  1.00  0.00           H
ATOM   4301 HD13 LEU A 921      25.710  58.140  51.590  1.00  0.00           H
ATOM   4302  CD2 LEU A 921      27.200  55.950  50.820  1.00  0.00           C
ATOM   4303 HD21 LEU A 921      27.300  56.470  49.830  1.00  0.00           H
ATOM   4304 HD22 LEU A 921      26.160  55.610  50.820  1.00  0.00           H
ATOM   4305 HD23 LEU A 921      27.730  54.980  50.770  1.00  0.00           H
ATOM   4306  C   LEU A 921      31.290  56.130  51.980  1.00  0.00           C
ATOM   4307  O   LEU A 921      31.740  55.790  50.890  1.00  0.00           O
ATOM   4308  N   LEU A 922      32.080  56.780  52.930  1.00  0.00           N
ATOM   4309  HN  LEU A 922      31.780  56.850  53.880  1.00  0.00           H
ATOM   4310  CA  LEU A 922      33.500  57.010  52.670  1.00  0.00           C
ATOM   4311  HA  LEU A 922      33.560  57.630  51.790  1.00  0.00           H
ATOM   4312  CB  LEU A 922      33.970  57.760  53.870  1.00  0.00           C
ATOM   4313  HB1 LEU A 922      35.080  57.820  53.870  1.00  0.00           H
ATOM   4314  HB2 LEU A 922      33.790  57.130  54.780  1.00  0.00           H
ATOM   4315  CG  LEU A 922      33.340  59.190  54.230  1.00  0.00           C
ATOM   4316  HG  LEU A 922      32.270  59.010  54.440  1.00  0.00           H
ATOM   4317  CD1 LEU A 922      34.000  59.820  55.530  1.00  0.00           C
ATOM   4318 HD11 LEU A 922      33.390  60.690  55.840  1.00  0.00           H
ATOM   4319 HD12 LEU A 922      35.080  60.090  55.370  1.00  0.00           H
ATOM   4320 HD13 LEU A 922      33.840  59.050  56.320  1.00  0.00           H
ATOM   4321  CD2 LEU A 922      33.290  60.060  53.040  1.00  0.00           C
ATOM   4322 HD21 LEU A 922      33.080  59.590  52.060  1.00  0.00           H
ATOM   4323 HD22 LEU A 922      34.300  60.510  52.860  1.00  0.00           H
ATOM   4324 HD23 LEU A 922      32.620  60.930  53.220  1.00  0.00           H
ATOM   4325  C   LEU A 922      34.320  55.730  52.350  1.00  0.00           C
ATOM   4326  O   LEU A 922      34.980  55.710  51.380  1.00  0.00           O
ATOM   4327  N   CYS A 923      34.120  54.580  53.090  1.00  0.00           N
ATOM   4328  HN  CYS A 923      33.530  54.680  53.890  1.00  0.00           H
ATOM   4329  CA  CYS A 923      34.940  53.290  52.870  1.00  0.00           C
ATOM   4330  HA  CYS A 923      35.980  53.590  52.950  1.00  0.00           H
ATOM   4331  CB  CYS A 923      34.720  52.430  54.120  1.00  0.00           C
ATOM   4332  HB1 CYS A 923      33.620  52.300  54.230  1.00  0.00           H
ATOM   4333  HB2 CYS A 923      35.030  53.090  54.970  1.00  0.00           H
ATOM   4334  SG  CYS A 923      35.680  50.880  54.110  1.00  0.00           S
ATOM   4335  HG1 CYS A 923      34.970  50.120  53.280  1.00  0.00           H
ATOM   4336  C   CYS A 923      34.680  52.610  51.560  1.00  0.00           C
ATOM   4337  O   CYS A 923      35.570  52.010  50.960  1.00  0.00           O
ATOM   4338  N   THR A 924      33.450  52.800  51.120  1.00  0.00           N
ATOM   4339  HN  THR A 924      32.830  53.230  51.760  1.00  0.00           H
ATOM   4340  CA  THR A 924      32.820  52.150  49.970  1.00  0.00           C
ATOM   4341  HA  THR A 924      33.050  51.100  50.020  1.00  0.00           H
ATOM   4342  CB  THR A 924      31.370  52.380  49.900  1.00  0.00           C
ATOM   4343  HB  THR A 924      31.010  53.420  49.990  1.00  0.00           H
ATOM   4344  OG1 THR A 924      30.670  51.630  50.890  1.00  0.00           O
ATOM   4345  HG1 THR A 924      30.480  52.120  51.690  1.00  0.00           H
ATOM   4346  CG2 THR A 924      30.760  51.730  48.640  1.00  0.00           C
ATOM   4347 HG21 THR A 924      31.220  52.200  47.750  1.00  0.00           H
ATOM   4348 HG22 THR A 924      29.670  51.900  48.450  1.00  0.00           H
ATOM   4349 HG23 THR A 924      30.920  50.630  48.600  1.00  0.00           H
ATOM   4350  C   THR A 924      33.480  52.710  48.730  1.00  0.00           C
ATOM   4351  O   THR A 924      33.710  52.050  47.690  1.00  0.00           O
ATOM   4352  N   ILE A 925      33.790  53.980  48.710  1.00  0.00           N
ATOM   4353  HN  ILE A 925      33.550  54.600  49.460  1.00  0.00           H
ATOM   4354  CA  ILE A 925      34.460  54.710  47.600  1.00  0.00           C
ATOM   4355  HA  ILE A 925      33.790  54.740  46.750  1.00  0.00           H
ATOM   4356  CB  ILE A 925      34.560  56.190  48.010  1.00  0.00           C
ATOM   4357  HB  ILE A 925      35.050  56.270  49.010  1.00  0.00           H
ATOM   4358  CG2 ILE A 925      35.670  56.910  47.220  1.00  0.00           C
ATOM   4359 HG21 ILE A 925      35.510  58.000  47.370  1.00  0.00           H
ATOM   4360 HG22 ILE A 925      35.550  56.670  46.140  1.00  0.00           H
ATOM   4361 HG23 ILE A 925      36.730  56.680  47.470  1.00  0.00           H
ATOM   4362  CG1 ILE A 925      33.170  56.860  47.860  1.00  0.00           C
ATOM   4363 HG11 ILE A 925      32.320  56.340  48.370  1.00  0.00           H
ATOM   4364 HG12 ILE A 925      32.850  56.850  46.800  1.00  0.00           H
ATOM   4365  CD  ILE A 925      33.130  58.310  48.430  1.00  0.00           C
ATOM   4366  HD1 ILE A 925      32.120  58.680  48.710  1.00  0.00           H
ATOM   4367  HD2 ILE A 925      33.510  59.100  47.760  1.00  0.00           H
ATOM   4368  HD3 ILE A 925      33.750  58.290  49.350  1.00  0.00           H
ATOM   4369  C   ILE A 925      35.830  54.060  47.360  1.00  0.00           C
ATOM   4370  O   ILE A 925      36.180  53.610  46.290  1.00  0.00           O
ATOM   4371  N   LEU A 926      36.610  53.930  48.420  1.00  0.00           N
ATOM   4372  HN  LEU A 926      36.240  54.260  49.280  1.00  0.00           H
ATOM   4373  CA  LEU A 926      37.890  53.320  48.490  1.00  0.00           C
ATOM   4374  HA  LEU A 926      38.600  53.830  47.850  1.00  0.00           H
ATOM   4375  CB  LEU A 926      38.370  53.440  49.880  1.00  0.00           C
ATOM   4376  HB1 LEU A 926      39.400  53.030  49.950  1.00  0.00           H
ATOM   4377  HB2 LEU A 926      37.710  52.950  50.620  1.00  0.00           H
ATOM   4378  CG  LEU A 926      38.550  54.900  50.390  1.00  0.00           C
ATOM   4379  HG  LEU A 926      37.510  55.290  50.450  1.00  0.00           H
ATOM   4380  CD1 LEU A 926      39.180  54.700  51.830  1.00  0.00           C
ATOM   4381 HD11 LEU A 926      39.630  55.640  52.220  1.00  0.00           H
ATOM   4382 HD12 LEU A 926      40.030  53.990  51.710  1.00  0.00           H
ATOM   4383 HD13 LEU A 926      38.490  54.450  52.670  1.00  0.00           H
ATOM   4384  CD2 LEU A 926      39.520  55.760  49.580  1.00  0.00           C
ATOM   4385 HD21 LEU A 926      39.880  56.700  50.060  1.00  0.00           H
ATOM   4386 HD22 LEU A 926      39.050  55.970  48.590  1.00  0.00           H
ATOM   4387 HD23 LEU A 926      40.460  55.210  49.400  1.00  0.00           H
ATOM   4388  C   LEU A 926      37.960  51.860  48.090  1.00  0.00           C
ATOM   4389  O   LEU A 926      38.860  51.420  47.410  1.00  0.00           O
ATOM   4390  N   ILE A 927      36.920  51.090  48.570  1.00  0.00           N
ATOM   4391  HN  ILE A 927      36.350  51.440  49.290  1.00  0.00           H
ATOM   4392  CA  ILE A 927      36.670  49.700  48.180  1.00  0.00           C
ATOM   4393  HA  ILE A 927      37.620  49.210  48.310  1.00  0.00           H
ATOM   4394  CB  ILE A 927      35.540  49.030  49.060  1.00  0.00           C
ATOM   4395  HB  ILE A 927      34.690  49.750  49.100  1.00  0.00           H
ATOM   4396  CG2 ILE A 927      34.950  47.780  48.550  1.00  0.00           C
ATOM   4397 HG21 ILE A 927      34.430  47.940  47.580  1.00  0.00           H
ATOM   4398 HG22 ILE A 927      34.100  47.530  49.210  1.00  0.00           H
ATOM   4399 HG23 ILE A 927      35.620  46.890  48.430  1.00  0.00           H
ATOM   4400  CG1 ILE A 927      36.050  48.910  50.490  1.00  0.00           C
ATOM   4401 HG11 ILE A 927      35.130  48.710  51.090  1.00  0.00           H
ATOM   4402 HG12 ILE A 927      36.410  49.860  50.970  1.00  0.00           H
ATOM   4403  CD  ILE A 927      37.160  47.800  50.720  1.00  0.00           C
ATOM   4404  HD1 ILE A 927      37.390  47.710  51.800  1.00  0.00           H
ATOM   4405  HD2 ILE A 927      38.040  47.980  50.070  1.00  0.00           H
ATOM   4406  HD3 ILE A 927      36.820  46.800  50.390  1.00  0.00           H
ATOM   4407  C   ILE A 927      36.290  49.590  46.680  1.00  0.00           C
ATOM   4408  O   ILE A 927      36.750  48.660  46.020  1.00  0.00           O
ATOM   4409  N   PHE A 928      35.420  50.490  46.190  1.00  0.00           N
ATOM   4410  HN  PHE A 928      35.100  51.080  46.920  1.00  0.00           H
ATOM   4411  CA  PHE A 928      34.900  50.680  44.860  1.00  0.00           C
ATOM   4412  HA  PHE A 928      34.430  49.730  44.680  1.00  0.00           H
ATOM   4413  CB  PHE A 928      33.810  51.860  44.740  1.00  0.00           C
ATOM   4414  HB1 PHE A 928      34.200  52.760  45.260  1.00  0.00           H
ATOM   4415  HB2 PHE A 928      32.890  51.450  45.220  1.00  0.00           H
ATOM   4416  CG  PHE A 928      33.480  52.370  43.330  1.00  0.00           C
ATOM   4417  CD1 PHE A 928      32.700  51.690  42.320  1.00  0.00           C
ATOM   4418  HD1 PHE A 928      32.230  50.810  42.710  1.00  0.00           H
ATOM   4419  CE1 PHE A 928      32.670  52.110  41.030  1.00  0.00           C
ATOM   4420  HE1 PHE A 928      32.140  51.510  40.320  1.00  0.00           H
ATOM   4421  CZ  PHE A 928      33.450  53.260  40.590  1.00  0.00           C
ATOM   4422  HZ  PHE A 928      33.360  53.500  39.540  1.00  0.00           H
ATOM   4423  CD2 PHE A 928      34.130  53.550  42.920  1.00  0.00           C
ATOM   4424  HD2 PHE A 928      34.660  54.100  43.680  1.00  0.00           H
ATOM   4425  CE2 PHE A 928      34.060  54.050  41.570  1.00  0.00           C
ATOM   4426  HE2 PHE A 928      34.440  55.010  41.250  1.00  0.00           H
ATOM   4427  C   PHE A 928      36.080  50.910  43.860  1.00  0.00           C
ATOM   4428  O   PHE A 928      36.210  50.120  42.920  1.00  0.00           O
ATOM   4429  N   MET A 929      36.940  51.910  44.080  1.00  0.00           N
ATOM   4430  HN  MET A 929      36.800  52.530  44.840  1.00  0.00           H
ATOM   4431  CA  MET A 929      38.050  52.150  43.200  1.00  0.00           C
ATOM   4432  HA  MET A 929      37.690  52.420  42.220  1.00  0.00           H
ATOM   4433  CB  MET A 929      38.930  53.330  43.710  1.00  0.00           C
ATOM   4434  HB1 MET A 929      39.990  53.270  43.380  1.00  0.00           H
ATOM   4435  HB2 MET A 929      39.000  53.250  44.810  1.00  0.00           H
ATOM   4436  CG  MET A 929      38.400  54.720  43.260  1.00  0.00           C
ATOM   4437  HG1 MET A 929      38.720  55.390  44.080  1.00  0.00           H
ATOM   4438  HG2 MET A 929      37.290  54.650  43.210  1.00  0.00           H
ATOM   4439  SD  MET A 929      39.050  55.240  41.650  1.00  0.00           S
ATOM   4440  CE  MET A 929      40.760  55.720  42.110  1.00  0.00           C
ATOM   4441  HE1 MET A 929      41.310  56.220  41.280  1.00  0.00           H
ATOM   4442  HE2 MET A 929      41.250  54.740  42.310  1.00  0.00           H
ATOM   4443  HE3 MET A 929      40.730  56.330  43.030  1.00  0.00           H
ATOM   4444  C   MET A 929      38.970  50.920  42.930  1.00  0.00           C
ATOM   4445  O   MET A 929      39.180  50.550  41.750  1.00  0.00           O
ATOM   4446  N   ASP A 930      39.480  50.270  43.980  1.00  0.00           N
ATOM   4447  HN  ASP A 930      39.260  50.660  44.870  1.00  0.00           H
ATOM   4448  CA  ASP A 930      40.430  49.140  43.900  1.00  0.00           C
ATOM   4449  HA  ASP A 930      41.280  49.460  43.340  1.00  0.00           H
ATOM   4450  CB  ASP A 930      40.870  48.750  45.290  1.00  0.00           C
ATOM   4451  HB1 ASP A 930      41.210  47.700  45.410  1.00  0.00           H
ATOM   4452  HB2 ASP A 930      40.120  48.890  46.090  1.00  0.00           H
ATOM   4453  CG  ASP A 930      42.210  49.440  45.680  1.00  0.00           C
ATOM   4454  OD1 ASP A 930      42.640  49.260  46.840  1.00  0.00           O
ATOM   4455  OD2 ASP A 930      42.940  49.970  44.760  1.00  0.00           O
ATOM   4456  C   ASP A 930      39.800  47.960  43.070  1.00  0.00           C
ATOM   4457  O   ASP A 930      40.470  47.320  42.330  1.00  0.00           O
ATOM   4458  N   GLN A 931      38.470  47.650  43.310  1.00  0.00           N
ATOM   4459  HN  GLN A 931      37.830  48.150  43.900  1.00  0.00           H
ATOM   4460  CA  GLN A 931      37.740  46.540  42.580  1.00  0.00           C
ATOM   4461  HA  GLN A 931      38.280  45.600  42.610  1.00  0.00           H
ATOM   4462  CB  GLN A 931      36.370  46.280  43.160  1.00  0.00           C
ATOM   4463  HB1 GLN A 931      35.770  45.670  42.440  1.00  0.00           H
ATOM   4464  HB2 GLN A 931      35.840  47.240  43.330  1.00  0.00           H
ATOM   4465  CG  GLN A 931      36.370  45.450  44.450  1.00  0.00           C
ATOM   4466  HG1 GLN A 931      35.390  45.170  44.900  1.00  0.00           H
ATOM   4467  HG2 GLN A 931      36.860  46.020  45.270  1.00  0.00           H
ATOM   4468  CD  GLN A 931      37.160  44.120  44.440  1.00  0.00           C
ATOM   4469  OE1 GLN A 931      38.300  44.030  44.890  1.00  0.00           O
ATOM   4470  NE2 GLN A 931      36.670  42.990  43.930  1.00  0.00           N
ATOM   4471 HE21 GLN A 931      37.180  42.190  44.240  1.00  0.00           H
ATOM   4472 HE22 GLN A 931      35.760  42.990  43.530  1.00  0.00           H
ATOM   4473  C   GLN A 931      37.590  46.790  41.150  1.00  0.00           C
ATOM   4474  O   GLN A 931      37.890  45.960  40.280  1.00  0.00           O
ATOM   4475  N   GLN A 932      37.120  47.980  40.800  1.00  0.00           N
ATOM   4476  HN  GLN A 932      36.820  48.600  41.530  1.00  0.00           H
ATOM   4477  CA  GLN A 932      36.910  48.380  39.440  1.00  0.00           C
ATOM   4478  HA  GLN A 932      36.380  47.590  38.910  1.00  0.00           H
ATOM   4479  CB  GLN A 932      36.050  49.690  39.290  1.00  0.00           C
ATOM   4480  HB1 GLN A 932      35.870  49.910  38.220  1.00  0.00           H
ATOM   4481  HB2 GLN A 932      36.590  50.520  39.800  1.00  0.00           H
ATOM   4482  CG  GLN A 932      34.620  49.650  39.810  1.00  0.00           C
ATOM   4483  HG1 GLN A 932      34.100  50.570  39.460  1.00  0.00           H
ATOM   4484  HG2 GLN A 932      34.530  49.590  40.910  1.00  0.00           H
ATOM   4485  CD  GLN A 932      33.920  48.380  39.400  1.00  0.00           C
ATOM   4486  OE1 GLN A 932      33.330  47.620  40.160  1.00  0.00           O
ATOM   4487  NE2 GLN A 932      33.810  48.190  38.070  1.00  0.00           N
ATOM   4488 HE21 GLN A 932      34.370  48.680  37.410  1.00  0.00           H
ATOM   4489 HE22 GLN A 932      33.460  47.340  37.670  1.00  0.00           H
ATOM   4490  C   GLN A 932      38.150  48.470  38.620  1.00  0.00           C
ATOM   4491  O   GLN A 932      38.240  48.060  37.490  1.00  0.00           O
ATOM   4492  N   ILE A 933      39.220  49.080  39.230  1.00  0.00           N
ATOM   4493  HN  ILE A 933      39.000  49.480  40.110  1.00  0.00           H
ATOM   4494  CA  ILE A 933      40.580  49.310  38.680  1.00  0.00           C
ATOM   4495  HA  ILE A 933      40.440  49.860  37.750  1.00  0.00           H
ATOM   4496  CB  ILE A 933      41.440  50.190  39.550  1.00  0.00           C
ATOM   4497  HB  ILE A 933      41.320  49.830  40.590  1.00  0.00           H
ATOM   4498  CG2 ILE A 933      42.940  50.100  39.210  1.00  0.00           C
ATOM   4499 HG21 ILE A 933      43.410  50.850  39.890  1.00  0.00           H
ATOM   4500 HG22 ILE A 933      43.110  50.340  38.140  1.00  0.00           H
ATOM   4501 HG23 ILE A 933      43.320  49.070  39.370  1.00  0.00           H
ATOM   4502  CG1 ILE A 933      40.950  51.670  39.440  1.00  0.00           C
ATOM   4503 HG11 ILE A 933      39.850  51.580  39.630  1.00  0.00           H
ATOM   4504 HG12 ILE A 933      41.120  52.150  38.460  1.00  0.00           H
ATOM   4505  CD  ILE A 933      41.470  52.690  40.490  1.00  0.00           C
ATOM   4506  HD1 ILE A 933      40.970  53.650  40.290  1.00  0.00           H
ATOM   4507  HD2 ILE A 933      42.580  52.790  40.390  1.00  0.00           H
ATOM   4508  HD3 ILE A 933      41.350  52.230  41.500  1.00  0.00           H
ATOM   4509  C   ILE A 933      41.280  48.040  38.250  1.00  0.00           C
ATOM   4510  O   ILE A 933      41.800  47.870  37.170  1.00  0.00           O
ATOM   4511  N   THR A 934      41.280  47.040  39.160  1.00  0.00           N
ATOM   4512  HN  THR A 934      40.990  47.290  40.090  1.00  0.00           H
ATOM   4513  CA  THR A 934      41.770  45.690  38.870  1.00  0.00           C
ATOM   4514  HA  THR A 934      42.760  46.020  38.570  1.00  0.00           H
ATOM   4515  CB  THR A 934      41.800  44.840  40.150  1.00  0.00           C
ATOM   4516  HB  THR A 934      40.800  44.590  40.570  1.00  0.00           H
ATOM   4517  OG1 THR A 934      42.630  45.470  41.070  1.00  0.00           O
ATOM   4518  HG1 THR A 934      42.140  46.010  41.710  1.00  0.00           H
ATOM   4519  CG2 THR A 934      42.480  43.520  39.830  1.00  0.00           C
ATOM   4520 HG21 THR A 934      41.730  42.750  39.570  1.00  0.00           H
ATOM   4521 HG22 THR A 934      42.960  43.170  40.780  1.00  0.00           H
ATOM   4522 HG23 THR A 934      43.290  43.610  39.080  1.00  0.00           H
ATOM   4523  C   THR A 934      41.180  44.830  37.710  1.00  0.00           C
ATOM   4524  O   THR A 934      41.870  44.410  36.790  1.00  0.00           O
ATOM   4525  N   ALA A 935      39.870  44.590  37.780  1.00  0.00           N
ATOM   4526  HN  ALA A 935      39.310  44.830  38.570  1.00  0.00           H
ATOM   4527  CA  ALA A 935      39.100  43.850  36.800  1.00  0.00           C
ATOM   4528  HA  ALA A 935      39.550  42.870  36.790  1.00  0.00           H
ATOM   4529  CB  ALA A 935      37.600  43.860  37.160  1.00  0.00           C
ATOM   4530  HB1 ALA A 935      36.990  43.180  36.520  1.00  0.00           H
ATOM   4531  HB2 ALA A 935      37.090  44.840  37.140  1.00  0.00           H
ATOM   4532  HB3 ALA A 935      37.440  43.550  38.210  1.00  0.00           H
ATOM   4533  C   ALA A 935      39.270  44.470  35.400  1.00  0.00           C
ATOM   4534  O   ALA A 935      39.450  43.680  34.500  1.00  0.00           O
ATOM   4535  N   VAL A 936      39.210  45.840  35.220  1.00  0.00           N
ATOM   4536  HN  VAL A 936      38.930  46.350  36.040  1.00  0.00           H
ATOM   4537  CA  VAL A 936      39.510  46.500  33.910  1.00  0.00           C
ATOM   4538  HA  VAL A 936      38.850  46.020  33.210  1.00  0.00           H
ATOM   4539  CB  VAL A 936      39.020  47.920  33.910  1.00  0.00           C
ATOM   4540  HB  VAL A 936      38.020  47.910  34.410  1.00  0.00           H
ATOM   4541  CG1 VAL A 936      39.960  48.870  34.660  1.00  0.00           C
ATOM   4542 HG11 VAL A 936      39.610  49.900  34.410  1.00  0.00           H
ATOM   4543 HG12 VAL A 936      41.030  48.910  34.380  1.00  0.00           H
ATOM   4544 HG13 VAL A 936      39.800  48.770  35.750  1.00  0.00           H
ATOM   4545  CG2 VAL A 936      38.680  48.240  32.490  1.00  0.00           C
ATOM   4546 HG21 VAL A 936      37.960  49.090  32.570  1.00  0.00           H
ATOM   4547 HG22 VAL A 936      38.140  47.420  31.960  1.00  0.00           H
ATOM   4548 HG23 VAL A 936      39.490  48.550  31.800  1.00  0.00           H
ATOM   4549  C   VAL A 936      40.930  46.320  33.470  1.00  0.00           C
ATOM   4550  O   VAL A 936      41.180  45.990  32.300  1.00  0.00           O
ATOM   4551  N   ILE A 937      41.850  46.480  34.450  1.00  0.00           N
ATOM   4552  HN  ILE A 937      41.510  46.870  35.310  1.00  0.00           H
ATOM   4553  CA  ILE A 937      43.290  46.420  34.130  1.00  0.00           C
ATOM   4554  HA  ILE A 937      43.460  47.110  33.310  1.00  0.00           H
ATOM   4555  CB  ILE A 937      44.320  47.010  35.160  1.00  0.00           C
ATOM   4556  HB  ILE A 937      43.920  46.810  36.190  1.00  0.00           H
ATOM   4557  CG2 ILE A 937      45.720  46.400  35.100  1.00  0.00           C
ATOM   4558 HG21 ILE A 937      46.150  46.660  34.110  1.00  0.00           H
ATOM   4559 HG22 ILE A 937      45.830  45.310  35.280  1.00  0.00           H
ATOM   4560 HG23 ILE A 937      46.430  46.720  35.890  1.00  0.00           H
ATOM   4561  CG1 ILE A 937      44.340  48.440  35.030  1.00  0.00           C
ATOM   4562 HG11 ILE A 937      43.280  48.810  34.980  1.00  0.00           H
ATOM   4563 HG12 ILE A 937      44.780  48.720  34.050  1.00  0.00           H
ATOM   4564  CD  ILE A 937      44.990  49.070  36.180  1.00  0.00           C
ATOM   4565  HD1 ILE A 937      44.340  48.790  37.040  1.00  0.00           H
ATOM   4566  HD2 ILE A 937      44.960  50.180  36.090  1.00  0.00           H
ATOM   4567  HD3 ILE A 937      46.040  48.770  36.350  1.00  0.00           H
ATOM   4568  C   ILE A 937      43.620  45.030  33.570  1.00  0.00           C
ATOM   4569  O   ILE A 937      44.190  44.900  32.500  1.00  0.00           O
ATOM   4570  N   ILE A 938      43.090  43.860  34.120  1.00  0.00           N
ATOM   4571  HN  ILE A 938      42.510  44.070  34.910  1.00  0.00           H
ATOM   4572  CA  ILE A 938      43.380  42.530  33.740  1.00  0.00           C
ATOM   4573  HA  ILE A 938      44.430  42.370  33.510  1.00  0.00           H
ATOM   4574  CB  ILE A 938      43.120  41.530  34.870  1.00  0.00           C
ATOM   4575  HB  ILE A 938      43.540  41.910  35.830  1.00  0.00           H
ATOM   4576  CG2 ILE A 938      41.650  41.180  35.020  1.00  0.00           C
ATOM   4577 HG21 ILE A 938      41.400  40.520  35.880  1.00  0.00           H
ATOM   4578 HG22 ILE A 938      41.170  40.660  34.150  1.00  0.00           H
ATOM   4579 HG23 ILE A 938      40.980  42.070  35.100  1.00  0.00           H
ATOM   4580  CG1 ILE A 938      43.910  40.180  34.660  1.00  0.00           C
ATOM   4581 HG11 ILE A 938      43.890  39.850  33.590  1.00  0.00           H
ATOM   4582 HG12 ILE A 938      43.450  39.390  35.280  1.00  0.00           H
ATOM   4583  CD  ILE A 938      45.390  40.190  34.970  1.00  0.00           C
ATOM   4584  HD1 ILE A 938      45.940  40.860  34.290  1.00  0.00           H
ATOM   4585  HD2 ILE A 938      45.740  39.190  34.660  1.00  0.00           H
ATOM   4586  HD3 ILE A 938      45.670  40.300  36.040  1.00  0.00           H
ATOM   4587  C   ILE A 938      42.660  42.100  32.400  1.00  0.00           C
ATOM   4588  O   ILE A 938      43.060  41.260  31.600  1.00  0.00           O
ATOM   4589  N   ASN A 939      41.620  42.910  32.050  1.00  0.00           N
ATOM   4590  HN  ASN A 939      41.270  43.690  32.550  1.00  0.00           H
ATOM   4591  CA  ASN A 939      40.990  42.730  30.770  1.00  0.00           C
ATOM   4592  HA  ASN A 939      41.140  41.740  30.380  1.00  0.00           H
ATOM   4593  CB  ASN A 939      39.480  42.810  30.950  1.00  0.00           C
ATOM   4594  HB1 ASN A 939      38.920  42.870  29.990  1.00  0.00           H
ATOM   4595  HB2 ASN A 939      39.190  43.710  31.540  1.00  0.00           H
ATOM   4596  CG  ASN A 939      38.950  41.550  31.630  1.00  0.00           C
ATOM   4597  OD1 ASN A 939      38.300  40.700  31.020  1.00  0.00           O
ATOM   4598  ND2 ASN A 939      39.040  41.430  32.960  1.00  0.00           N
ATOM   4599 HD21 ASN A 939      39.350  42.270  33.420  1.00  0.00           H
ATOM   4600 HD22 ASN A 939      38.810  40.520  33.300  1.00  0.00           H
ATOM   4601  C   ASN A 939      41.500  43.760  29.760  1.00  0.00           C
ATOM   4602  O   ASN A 939      40.740  44.530  29.190  1.00  0.00           O
ATOM   4603  N   ARG A 940      42.830  43.740  29.430  1.00  0.00           N
ATOM   4604  HN  ARG A 940      43.390  43.060  29.910  1.00  0.00           H
ATOM   4605  CA  ARG A 940      43.610  44.540  28.450  1.00  0.00           C
ATOM   4606  HA  ARG A 940      43.560  45.490  28.960  1.00  0.00           H
ATOM   4607  CB  ARG A 940      45.100  44.080  28.250  1.00  0.00           C
ATOM   4608  HB1 ARG A 940      45.630  44.620  27.440  1.00  0.00           H
ATOM   4609  HB2 ARG A 940      44.920  43.030  27.920  1.00  0.00           H
ATOM   4610  CG  ARG A 940      45.900  44.190  29.580  1.00  0.00           C
ATOM   4611  HG1 ARG A 940      46.820  43.580  29.440  1.00  0.00           H
ATOM   4612  HG2 ARG A 940      45.430  43.710  30.470  1.00  0.00           H
ATOM   4613  CD  ARG A 940      46.430  45.560  29.970  1.00  0.00           C
ATOM   4614  HD1 ARG A 940      45.580  46.120  30.410  1.00  0.00           H
ATOM   4615  HD2 ARG A 940      46.850  46.220  29.180  1.00  0.00           H
ATOM   4616  NE  ARG A 940      47.430  45.430  31.070  1.00  0.00           N
ATOM   4617  HE  ARG A 940      48.090  44.670  31.060  1.00  0.00           H
ATOM   4618  CZ  ARG A 940      48.070  46.400  31.700  1.00  0.00           C
ATOM   4619  NH1 ARG A 940      49.320  46.330  32.040  1.00  0.00           N
ATOM   4620 HH11 ARG A 940      49.770  45.510  31.660  1.00  0.00           H
ATOM   4621 HH12 ARG A 940      49.820  47.190  32.150  1.00  0.00           H
ATOM   4622  NH2 ARG A 940      47.580  47.600  31.920  1.00  0.00           N
ATOM   4623 HH21 ARG A 940      46.610  47.740  31.740  1.00  0.00           H
ATOM   4624 HH22 ARG A 940      48.050  48.220  32.540  1.00  0.00           H
ATOM   4625  C   ARG A 940      42.930  44.780  26.990  1.00  0.00           C
ATOM   4626  O   ARG A 940      42.120  44.010  26.520  1.00  0.00           O
ATOM   4627  N   LYS A 941      43.360  45.860  26.300  1.00  0.00           N
ATOM   4628  HN  LYS A 941      44.040  46.460  26.740  1.00  0.00           H
ATOM   4629  CA  LYS A 941      42.690  46.450  25.140  1.00  0.00           C
ATOM   4630  HA  LYS A 941      41.710  46.820  25.380  1.00  0.00           H
ATOM   4631  CB  LYS A 941      43.620  47.630  24.680  1.00  0.00           C
ATOM   4632  HB1 LYS A 941      43.570  47.920  23.610  1.00  0.00           H
ATOM   4633  HB2 LYS A 941      44.660  47.430  25.000  1.00  0.00           H
ATOM   4634  CG  LYS A 941      43.220  48.940  25.320  1.00  0.00           C
ATOM   4635  HG1 LYS A 941      43.150  48.760  26.410  1.00  0.00           H
ATOM   4636  HG2 LYS A 941      42.190  49.280  25.090  1.00  0.00           H
ATOM   4637  CD  LYS A 941      44.260  49.950  24.930  1.00  0.00           C
ATOM   4638  HD1 LYS A 941      44.440  49.900  23.820  1.00  0.00           H
ATOM   4639  HD2 LYS A 941      45.260  49.580  25.270  1.00  0.00           H
ATOM   4640  CE  LYS A 941      43.990  51.440  25.230  1.00  0.00           C
ATOM   4641  HE1 LYS A 941      43.730  51.620  26.300  1.00  0.00           H
ATOM   4642  HE2 LYS A 941      43.100  51.570  24.600  1.00  0.00           H
ATOM   4643  NZ  LYS A 941      45.230  52.240  24.870  1.00  0.00           N
ATOM   4644  HZ1 LYS A 941      45.700  51.930  23.990  1.00  0.00           H
ATOM   4645  HZ2 LYS A 941      45.980  52.110  25.580  1.00  0.00           H
ATOM   4646  HZ3 LYS A 941      45.090  53.260  24.950  1.00  0.00           H
ATOM   4647  C   LYS A 941      42.570  45.500  23.940  1.00  0.00           C
ATOM   4648  O   LYS A 941      41.530  45.350  23.330  1.00  0.00           O
ATOM   4649  N   GLU A 942      43.680  44.870  23.500  1.00  0.00           N
ATOM   4650  HN  GLU A 942      44.480  44.900  24.080  1.00  0.00           H
ATOM   4651  CA  GLU A 942      43.760  44.200  22.200  1.00  0.00           C
ATOM   4652  HA  GLU A 942      42.840  44.460  21.710  1.00  0.00           H
ATOM   4653  CB  GLU A 942      44.970  44.670  21.360  1.00  0.00           C
ATOM   4654  HB1 GLU A 942      44.910  44.150  20.380  1.00  0.00           H
ATOM   4655  HB2 GLU A 942      45.900  44.330  21.850  1.00  0.00           H
ATOM   4656  CG  GLU A 942      44.980  46.220  21.140  1.00  0.00           C
ATOM   4657  HG1 GLU A 942      45.310  46.830  22.000  1.00  0.00           H
ATOM   4658  HG2 GLU A 942      43.980  46.600  20.870  1.00  0.00           H
ATOM   4659  CD  GLU A 942      45.740  46.710  19.890  1.00  0.00           C
ATOM   4660  OE1 GLU A 942      45.840  47.980  19.660  1.00  0.00           O
ATOM   4661  OE2 GLU A 942      46.240  45.900  19.000  1.00  0.00           O
ATOM   4662  C   GLU A 942      43.850  42.710  22.420  1.00  0.00           C
ATOM   4663  O   GLU A 942      43.780  41.890  21.510  1.00  0.00           O
ATOM   4664  N   HSD A 943      43.960  42.230  23.740  1.00  0.00           N
ATOM   4665  HN  HSD A 943      44.090  42.880  24.490  1.00  0.00           H
ATOM   4666  CA  HSD A 943      44.000  40.760  23.910  1.00  0.00           C
ATOM   4667  HA  HSD A 943      43.490  40.210  23.120  1.00  0.00           H
ATOM   4668  CB  HSD A 943      45.400  40.160  23.870  1.00  0.00           C
ATOM   4669  HB1 HSD A 943      45.730  40.150  22.800  1.00  0.00           H
ATOM   4670  HB2 HSD A 943      45.430  39.100  24.210  1.00  0.00           H
ATOM   4671  ND1 HSD A 943      47.490  41.680  23.960  1.00  0.00           N
ATOM   4672  HD1 HSD A 943      47.420  41.920  22.990  1.00  0.00           H
ATOM   4673  CG  HSD A 943      46.430  41.040  24.580  1.00  0.00           C
ATOM   4674  CE1 HSD A 943      48.230  42.230  24.930  1.00  0.00           C
ATOM   4675  HE1 HSD A 943      49.100  42.820  24.620  1.00  0.00           H
ATOM   4676  NE2 HSD A 943      47.720  42.040  26.120  1.00  0.00           N
ATOM   4677  CD2 HSD A 943      46.620  41.260  25.900  1.00  0.00           C
ATOM   4678  HD2 HSD A 943      46.020  40.880  26.720  1.00  0.00           H
ATOM   4679  C   HSD A 943      43.220  40.380  25.190  1.00  0.00           C
ATOM   4680  O   HSD A 943      43.460  40.850  26.320  1.00  0.00           O
ATOM   4681  N   LYS A 944      42.180  39.570  25.050  1.00  0.00           N
ATOM   4682  HN  LYS A 944      41.990  39.200  24.140  1.00  0.00           H
ATOM   4683  CA  LYS A 944      41.160  39.290  26.020  1.00  0.00           C
ATOM   4684  HA  LYS A 944      41.350  39.960  26.850  1.00  0.00           H
ATOM   4685  CB  LYS A 944      39.740  39.330  25.420  1.00  0.00           C
ATOM   4686  HB1 LYS A 944      38.960  38.810  26.020  1.00  0.00           H
ATOM   4687  HB2 LYS A 944      39.890  38.700  24.510  1.00  0.00           H
ATOM   4688  CG  LYS A 944      39.150  40.700  24.870  1.00  0.00           C
ATOM   4689  HG1 LYS A 944      38.080  40.540  24.640  1.00  0.00           H
ATOM   4690  HG2 LYS A 944      39.620  40.860  23.870  1.00  0.00           H
ATOM   4691  CD  LYS A 944      39.290  41.930  25.860  1.00  0.00           C
ATOM   4692  HD1 LYS A 944      40.400  41.920  26.040  1.00  0.00           H
ATOM   4693  HD2 LYS A 944      38.730  41.730  26.790  1.00  0.00           H
ATOM   4694  CE  LYS A 944      38.860  43.310  25.350  1.00  0.00           C
ATOM   4695  HE1 LYS A 944      37.760  43.350  25.190  1.00  0.00           H
ATOM   4696  HE2 LYS A 944      39.300  43.550  24.360  1.00  0.00           H
ATOM   4697  NZ  LYS A 944      39.130  44.250  26.420  1.00  0.00           N
ATOM   4698  HZ1 LYS A 944      40.140  44.290  26.660  1.00  0.00           H
ATOM   4699  HZ2 LYS A 944      38.590  44.050  27.300  1.00  0.00           H
ATOM   4700  HZ3 LYS A 944      38.750  45.210  26.230  1.00  0.00           H
ATOM   4701  C   LYS A 944      41.340  37.860  26.490  1.00  0.00           C
ATOM   4702  O   LYS A 944      42.220  37.130  25.980  1.00  0.00           O
ATOM   4703  N   LEU A 945      40.570  37.540  27.540  1.00  0.00           N
ATOM   4704  HN  LEU A 945      39.870  38.200  27.760  1.00  0.00           H
ATOM   4705  CA  LEU A 945      40.550  36.430  28.360  1.00  0.00           C
ATOM   4706  HA  LEU A 945      41.540  36.000  28.350  1.00  0.00           H
ATOM   4707  CB  LEU A 945      40.280  36.660  29.890  1.00  0.00           C
ATOM   4708  HB1 LEU A 945      40.520  35.750  30.480  1.00  0.00           H
ATOM   4709  HB2 LEU A 945      39.230  36.970  30.020  1.00  0.00           H
ATOM   4710  CG  LEU A 945      41.080  37.820  30.550  1.00  0.00           C
ATOM   4711  HG  LEU A 945      41.040  38.710  29.880  1.00  0.00           H
ATOM   4712  CD1 LEU A 945      40.540  38.420  31.840  1.00  0.00           C
ATOM   4713 HD11 LEU A 945      40.510  37.760  32.740  1.00  0.00           H
ATOM   4714 HD12 LEU A 945      39.490  38.660  31.570  1.00  0.00           H
ATOM   4715 HD13 LEU A 945      41.180  39.280  32.120  1.00  0.00           H
ATOM   4716  CD2 LEU A 945      42.560  37.370  30.730  1.00  0.00           C
ATOM   4717 HD21 LEU A 945      43.100  37.220  29.770  1.00  0.00           H
ATOM   4718 HD22 LEU A 945      42.620  36.410  31.300  1.00  0.00           H
ATOM   4719 HD23 LEU A 945      43.180  38.160  31.200  1.00  0.00           H
ATOM   4720  C   LEU A 945      39.600  35.390  27.840  1.00  0.00           C
ATOM   4721  O   LEU A 945      38.390  35.630  27.630  1.00  0.00           O
ATOM   4722  N   LYS A 946      40.070  34.050  27.720  1.00  0.00           N
ATOM   4723  HN  LYS A 946      40.950  33.780  28.090  1.00  0.00           H
ATOM   4724  CA  LYS A 946      39.350  32.910  27.240  1.00  0.00           C
ATOM   4725  HA  LYS A 946      38.750  33.210  26.400  1.00  0.00           H
ATOM   4726  CB  LYS A 946      40.370  31.820  26.850  1.00  0.00           C
ATOM   4727  HB1 LYS A 946      41.000  31.530  27.720  1.00  0.00           H
ATOM   4728  HB2 LYS A 946      41.050  32.370  26.160  1.00  0.00           H
ATOM   4729  CG  LYS A 946      39.740  30.610  26.160  1.00  0.00           C
ATOM   4730  HG1 LYS A 946      39.230  29.960  26.900  1.00  0.00           H
ATOM   4731  HG2 LYS A 946      40.540  29.900  25.860  1.00  0.00           H
ATOM   4732  CD  LYS A 946      39.010  31.030  24.860  1.00  0.00           C
ATOM   4733  HD1 LYS A 946      39.660  31.480  24.080  1.00  0.00           H
ATOM   4734  HD2 LYS A 946      38.210  31.770  25.060  1.00  0.00           H
ATOM   4735  CE  LYS A 946      38.260  29.880  24.140  1.00  0.00           C
ATOM   4736  HE1 LYS A 946      38.940  29.000  24.040  1.00  0.00           H
ATOM   4737  HE2 LYS A 946      37.900  30.300  23.180  1.00  0.00           H
ATOM   4738  NZ  LYS A 946      36.990  29.400  24.850  1.00  0.00           N
ATOM   4739  HZ1 LYS A 946      36.430  28.770  24.240  1.00  0.00           H
ATOM   4740  HZ2 LYS A 946      36.340  30.180  25.060  1.00  0.00           H
ATOM   4741  HZ3 LYS A 946      37.270  29.080  25.810  1.00  0.00           H
ATOM   4742  C   LYS A 946      38.410  32.490  28.360  1.00  0.00           C
ATOM   4743  O   LYS A 946      37.280  31.970  28.110  1.00  0.00           O
ATOM   4744  N   LYS A 947      38.760  32.770  29.610  1.00  0.00           N
ATOM   4745  HN  LYS A 947      39.710  33.030  29.760  1.00  0.00           H
ATOM   4746  CA  LYS A 947      37.930  32.430  30.770  1.00  0.00           C
ATOM   4747  HA  LYS A 947      37.100  31.810  30.490  1.00  0.00           H
ATOM   4748  CB  LYS A 947      38.760  31.740  31.920  1.00  0.00           C
ATOM   4749  HB1 LYS A 947      38.110  31.600  32.810  1.00  0.00           H
ATOM   4750  HB2 LYS A 947      39.620  32.350  32.260  1.00  0.00           H
ATOM   4751  CG  LYS A 947      39.350  30.340  31.630  1.00  0.00           C
ATOM   4752  HG1 LYS A 947      40.020  30.140  32.490  1.00  0.00           H
ATOM   4753  HG2 LYS A 947      39.990  30.480  30.730  1.00  0.00           H
ATOM   4754  CD  LYS A 947      38.470  29.070  31.510  1.00  0.00           C
ATOM   4755  HD1 LYS A 947      37.640  29.230  30.780  1.00  0.00           H
ATOM   4756  HD2 LYS A 947      38.020  28.910  32.510  1.00  0.00           H
ATOM   4757  CE  LYS A 947      39.130  27.790  31.150  1.00  0.00           C
ATOM   4758  HE1 LYS A 947      39.790  27.880  30.260  1.00  0.00           H
ATOM   4759  HE2 LYS A 947      38.410  26.980  30.940  1.00  0.00           H
ATOM   4760  NZ  LYS A 947      39.900  27.370  32.280  1.00  0.00           N
ATOM   4761  HZ1 LYS A 947      40.490  26.550  32.030  1.00  0.00           H
ATOM   4762  HZ2 LYS A 947      39.230  27.100  33.040  1.00  0.00           H
ATOM   4763  HZ3 LYS A 947      40.570  28.090  32.590  1.00  0.00           H
ATOM   4764  C   LYS A 947      37.130  33.560  31.320  1.00  0.00           C
ATOM   4765  O   LYS A 947      35.950  33.740  30.940  1.00  0.00           O
ATOM   4766  N   GLY A 948      37.820  34.470  32.070  1.00  0.00           N
ATOM   4767  HN  GLY A 948      38.740  34.250  32.390  1.00  0.00           H
ATOM   4768  CA  GLY A 948      37.160  35.640  32.670  1.00  0.00           C
ATOM   4769  HA1 GLY A 948      36.830  36.250  31.840  1.00  0.00           H
ATOM   4770  HA2 GLY A 948      37.770  36.200  33.370  1.00  0.00           H
ATOM   4771  C   GLY A 948      35.950  35.480  33.510  1.00  0.00           C
ATOM   4772  O   GLY A 948      35.620  34.410  34.020  1.00  0.00           O
ATOM   4773  N   ALA A 949      35.290  36.640  33.730  1.00  0.00           N
ATOM   4774  HN  ALA A 949      35.730  37.450  33.330  1.00  0.00           H
ATOM   4775  CA  ALA A 949      34.130  36.810  34.600  1.00  0.00           C
ATOM   4776  HA  ALA A 949      33.440  36.040  34.270  1.00  0.00           H
ATOM   4777  CB  ALA A 949      34.310  36.660  36.160  1.00  0.00           C
ATOM   4778  HB1 ALA A 949      35.050  37.410  36.490  1.00  0.00           H
ATOM   4779  HB2 ALA A 949      34.660  35.630  36.360  1.00  0.00           H
ATOM   4780  HB3 ALA A 949      33.390  36.920  36.720  1.00  0.00           H
ATOM   4781  C   ALA A 949      33.470  38.070  34.320  1.00  0.00           C
ATOM   4782  O   ALA A 949      34.100  39.010  33.860  1.00  0.00           O
ATOM   4783  N   GLY A 950      32.200  38.220  34.660  1.00  0.00           N
ATOM   4784  HN  GLY A 950      31.720  37.370  34.870  1.00  0.00           H
ATOM   4785  CA  GLY A 950      31.440  39.480  34.780  1.00  0.00           C
ATOM   4786  HA1 GLY A 950      30.570  39.190  35.340  1.00  0.00           H
ATOM   4787  HA2 GLY A 950      31.140  39.860  33.810  1.00  0.00           H
ATOM   4788  C   GLY A 950      32.010  40.700  35.480  1.00  0.00           C
ATOM   4789  O   GLY A 950      32.660  40.620  36.520  1.00  0.00           O
ATOM   4790  N   TYR A 951      31.870  41.920  34.820  1.00  0.00           N
ATOM   4791  HN  TYR A 951      31.530  41.750  33.890  1.00  0.00           H
ATOM   4792  CA  TYR A 951      32.540  43.100  35.210  1.00  0.00           C
ATOM   4793  HA  TYR A 951      33.570  42.780  35.270  1.00  0.00           H
ATOM   4794  CB  TYR A 951      32.540  44.090  34.060  1.00  0.00           C
ATOM   4795  HB1 TYR A 951      31.530  44.420  33.740  1.00  0.00           H
ATOM   4796  HB2 TYR A 951      33.040  43.570  33.210  1.00  0.00           H
ATOM   4797  CG  TYR A 951      33.390  45.310  34.330  1.00  0.00           C
ATOM   4798  CD1 TYR A 951      32.830  46.600  34.450  1.00  0.00           C
ATOM   4799  HD1 TYR A 951      31.770  46.780  34.260  1.00  0.00           H
ATOM   4800  CE1 TYR A 951      33.620  47.740  34.630  1.00  0.00           C
ATOM   4801  HE1 TYR A 951      33.070  48.650  34.840  1.00  0.00           H
ATOM   4802  CZ  TYR A 951      34.930  47.520  34.930  1.00  0.00           C
ATOM   4803  OH  TYR A 951      35.640  48.610  35.530  1.00  0.00           O
ATOM   4804  HH  TYR A 951      36.520  48.240  35.700  1.00  0.00           H
ATOM   4805  CD2 TYR A 951      34.800  45.170  34.560  1.00  0.00           C
ATOM   4806  HD2 TYR A 951      35.230  44.180  34.560  1.00  0.00           H
ATOM   4807  CE2 TYR A 951      35.530  46.250  34.900  1.00  0.00           C
ATOM   4808  HE2 TYR A 951      36.570  46.040  35.100  1.00  0.00           H
ATOM   4809  C   TYR A 951      32.240  43.620  36.550  1.00  0.00           C
ATOM   4810  O   TYR A 951      33.050  44.400  37.100  1.00  0.00           O
ATOM   4811  N   HSD A 952      31.060  43.240  37.150  1.00  0.00           N
ATOM   4812  HN  HSD A 952      30.550  42.560  36.630  1.00  0.00           H
ATOM   4813  CA  HSD A 952      30.580  43.720  38.440  1.00  0.00           C
ATOM   4814  HA  HSD A 952      31.340  44.440  38.670  1.00  0.00           H
ATOM   4815  CB  HSD A 952      29.260  44.650  38.430  1.00  0.00           C
ATOM   4816  HB1 HSD A 952      29.500  45.530  37.790  1.00  0.00           H
ATOM   4817  HB2 HSD A 952      29.190  45.000  39.480  1.00  0.00           H
ATOM   4818  ND1 HSD A 952      27.230  44.530  36.940  1.00  0.00           N
ATOM   4819  HD1 HSD A 952      27.500  45.340  36.420  1.00  0.00           H
ATOM   4820  CG  HSD A 952      27.970  44.000  38.000  1.00  0.00           C
ATOM   4821  CE1 HSD A 952      26.310  43.590  36.650  1.00  0.00           C
ATOM   4822  HE1 HSD A 952      25.750  43.610  35.710  1.00  0.00           H
ATOM   4823  NE2 HSD A 952      26.380  42.560  37.510  1.00  0.00           N
ATOM   4824  CD2 HSD A 952      27.430  42.820  38.340  1.00  0.00           C
ATOM   4825  HD2 HSD A 952      27.740  42.160  39.140  1.00  0.00           H
ATOM   4826  C   HSD A 952      30.600  42.650  39.470  1.00  0.00           C
ATOM   4827  O   HSD A 952      30.530  42.850  40.690  1.00  0.00           O
ATOM   4828  N   LEU A 953      30.910  41.420  38.990  1.00  0.00           N
ATOM   4829  HN  LEU A 953      30.860  41.270  38.000  1.00  0.00           H
ATOM   4830  CA  LEU A 953      30.860  40.180  39.760  1.00  0.00           C
ATOM   4831  HA  LEU A 953      29.980  40.160  40.370  1.00  0.00           H
ATOM   4832  CB  LEU A 953      30.840  38.930  38.780  1.00  0.00           C
ATOM   4833  HB1 LEU A 953      31.760  38.990  38.160  1.00  0.00           H
ATOM   4834  HB2 LEU A 953      30.010  39.150  38.080  1.00  0.00           H
ATOM   4835  CG  LEU A 953      30.620  37.560  39.430  1.00  0.00           C
ATOM   4836  HG  LEU A 953      31.160  37.450  40.390  1.00  0.00           H
ATOM   4837  CD1 LEU A 953      29.110  37.480  39.770  1.00  0.00           C
ATOM   4838 HD11 LEU A 953      29.040  36.520  40.330  1.00  0.00           H
ATOM   4839 HD12 LEU A 953      28.570  37.300  38.820  1.00  0.00           H
ATOM   4840 HD13 LEU A 953      28.770  38.340  40.390  1.00  0.00           H
ATOM   4841  CD2 LEU A 953      31.030  36.390  38.550  1.00  0.00           C
ATOM   4842 HD21 LEU A 953      30.960  35.360  38.930  1.00  0.00           H
ATOM   4843 HD22 LEU A 953      32.120  36.470  38.300  1.00  0.00           H
ATOM   4844 HD23 LEU A 953      30.520  36.490  37.570  1.00  0.00           H
ATOM   4845  C   LEU A 953      31.980  39.990  40.730  1.00  0.00           C
ATOM   4846  O   LEU A 953      31.750  39.400  41.770  1.00  0.00           O
ATOM   4847  N   ASP A 954      33.190  40.570  40.470  1.00  0.00           N
ATOM   4848  HN  ASP A 954      33.390  40.920  39.560  1.00  0.00           H
ATOM   4849  CA  ASP A 954      34.230  40.680  41.530  1.00  0.00           C
ATOM   4850  HA  ASP A 954      34.200  39.700  42.000  1.00  0.00           H
ATOM   4851  CB  ASP A 954      35.650  41.010  40.890  1.00  0.00           C
ATOM   4852  HB1 ASP A 954      36.020  40.220  40.200  1.00  0.00           H
ATOM   4853  HB2 ASP A 954      36.410  41.080  41.700  1.00  0.00           H
ATOM   4854  CG  ASP A 954      35.610  42.360  40.090  1.00  0.00           C
ATOM   4855  OD1 ASP A 954      35.240  42.490  38.960  1.00  0.00           O
ATOM   4856  OD2 ASP A 954      35.940  43.460  40.870  1.00  0.00           O
ATOM   4857  HD2 ASP A 954      35.780  44.260  40.380  1.00  0.00           H
ATOM   4858  C   ASP A 954      33.850  41.570  42.740  1.00  0.00           C
ATOM   4859  O   ASP A 954      34.190  41.250  43.870  1.00  0.00           O
ATOM   4860  N   LEU A 955      33.080  42.720  42.450  1.00  0.00           N
ATOM   4861  HN  LEU A 955      32.610  42.890  41.590  1.00  0.00           H
ATOM   4862  CA  LEU A 955      32.830  43.650  43.550  1.00  0.00           C
ATOM   4863  HA  LEU A 955      33.740  43.700  44.150  1.00  0.00           H
ATOM   4864  CB  LEU A 955      32.290  45.050  43.010  1.00  0.00           C
ATOM   4865  HB1 LEU A 955      31.530  44.820  42.230  1.00  0.00           H
ATOM   4866  HB2 LEU A 955      33.120  45.570  42.490  1.00  0.00           H
ATOM   4867  CG  LEU A 955      31.730  46.010  44.150  1.00  0.00           C
ATOM   4868  HG  LEU A 955      30.770  45.560  44.470  1.00  0.00           H
ATOM   4869  CD1 LEU A 955      32.730  46.190  45.290  1.00  0.00           C
ATOM   4870 HD11 LEU A 955      32.380  47.080  45.850  1.00  0.00           H
ATOM   4871 HD12 LEU A 955      33.760  46.310  44.890  1.00  0.00           H
ATOM   4872 HD13 LEU A 955      32.770  45.360  46.030  1.00  0.00           H
ATOM   4873  CD2 LEU A 955      31.370  47.350  43.460  1.00  0.00           C
ATOM   4874 HD21 LEU A 955      30.770  47.110  42.550  1.00  0.00           H
ATOM   4875 HD22 LEU A 955      32.290  47.950  43.270  1.00  0.00           H
ATOM   4876 HD23 LEU A 955      30.710  47.980  44.100  1.00  0.00           H
ATOM   4877  C   LEU A 955      31.700  43.000  44.430  1.00  0.00           C
ATOM   4878  O   LEU A 955      31.780  43.100  45.670  1.00  0.00           O
ATOM   4879  N   LEU A 956      30.750  42.310  43.790  1.00  0.00           N
ATOM   4880  HN  LEU A 956      30.490  42.540  42.860  1.00  0.00           H
ATOM   4881  CA  LEU A 956      29.820  41.560  44.660  1.00  0.00           C
ATOM   4882  HA  LEU A 956      29.170  42.200  45.230  1.00  0.00           H
ATOM   4883  CB  LEU A 956      28.840  40.790  43.860  1.00  0.00           C
ATOM   4884  HB1 LEU A 956      28.120  40.130  44.380  1.00  0.00           H
ATOM   4885  HB2 LEU A 956      29.340  40.130  43.120  1.00  0.00           H
ATOM   4886  CG  LEU A 956      27.750  41.590  43.080  1.00  0.00           C
ATOM   4887  HG  LEU A 956      28.300  42.200  42.330  1.00  0.00           H
ATOM   4888  CD1 LEU A 956      27.030  40.610  42.270  1.00  0.00           C
ATOM   4889 HD11 LEU A 956      26.430  39.930  42.910  1.00  0.00           H
ATOM   4890 HD12 LEU A 956      27.740  39.920  41.770  1.00  0.00           H
ATOM   4891 HD13 LEU A 956      26.340  41.040  41.510  1.00  0.00           H
ATOM   4892  CD2 LEU A 956      26.840  42.490  43.940  1.00  0.00           C
ATOM   4893 HD21 LEU A 956      26.300  43.150  43.240  1.00  0.00           H
ATOM   4894 HD22 LEU A 956      27.300  43.000  44.820  1.00  0.00           H
ATOM   4895 HD23 LEU A 956      26.010  41.960  44.450  1.00  0.00           H
ATOM   4896  C   LEU A 956      30.390  40.510  45.570  1.00  0.00           C
ATOM   4897  O   LEU A 956      30.000  40.360  46.680  1.00  0.00           O
ATOM   4898  N   MET A 957      31.290  39.620  45.120  1.00  0.00           N
ATOM   4899  HN  MET A 957      31.430  39.680  44.130  1.00  0.00           H
ATOM   4900  CA  MET A 957      31.950  38.640  45.880  1.00  0.00           C
ATOM   4901  HA  MET A 957      31.170  38.200  46.480  1.00  0.00           H
ATOM   4902  CB  MET A 957      32.770  37.740  44.960  1.00  0.00           C
ATOM   4903  HB1 MET A 957      33.390  37.160  45.680  1.00  0.00           H
ATOM   4904  HB2 MET A 957      33.470  38.290  44.300  1.00  0.00           H
ATOM   4905  CG  MET A 957      31.860  36.760  44.100  1.00  0.00           C
ATOM   4906  HG1 MET A 957      31.240  37.320  43.370  1.00  0.00           H
ATOM   4907  HG2 MET A 957      31.190  36.160  44.750  1.00  0.00           H
ATOM   4908  SD  MET A 957      32.780  35.510  43.310  1.00  0.00           S
ATOM   4909  CE  MET A 957      31.470  34.850  42.290  1.00  0.00           C
ATOM   4910  HE1 MET A 957      30.750  34.340  42.980  1.00  0.00           H
ATOM   4911  HE2 MET A 957      31.880  34.210  41.470  1.00  0.00           H
ATOM   4912  HE3 MET A 957      30.920  35.590  41.680  1.00  0.00           H
ATOM   4913  C   MET A 957      32.820  39.250  46.970  1.00  0.00           C
ATOM   4914  O   MET A 957      32.770  38.790  48.080  1.00  0.00           O
ATOM   4915  N   VAL A 958      33.590  40.310  46.730  1.00  0.00           N
ATOM   4916  HN  VAL A 958      33.920  40.560  45.830  1.00  0.00           H
ATOM   4917  CA  VAL A 958      34.360  40.980  47.750  1.00  0.00           C
ATOM   4918  HA  VAL A 958      34.980  40.250  48.250  1.00  0.00           H
ATOM   4919  CB  VAL A 958      35.330  42.070  47.170  1.00  0.00           C
ATOM   4920  HB  VAL A 958      34.850  42.540  46.300  1.00  0.00           H
ATOM   4921  CG1 VAL A 958      35.660  43.190  48.130  1.00  0.00           C
ATOM   4922 HG11 VAL A 958      35.990  42.660  49.040  1.00  0.00           H
ATOM   4923 HG12 VAL A 958      34.910  43.870  48.570  1.00  0.00           H
ATOM   4924 HG13 VAL A 958      36.500  43.800  47.760  1.00  0.00           H
ATOM   4925  CG2 VAL A 958      36.670  41.440  46.690  1.00  0.00           C
ATOM   4926 HG21 VAL A 958      36.360  40.740  45.880  1.00  0.00           H
ATOM   4927 HG22 VAL A 958      37.200  40.850  47.480  1.00  0.00           H
ATOM   4928 HG23 VAL A 958      37.330  42.240  46.290  1.00  0.00           H
ATOM   4929  C   VAL A 958      33.460  41.560  48.840  1.00  0.00           C
ATOM   4930  O   VAL A 958      33.650  41.360  50.050  1.00  0.00           O
ATOM   4931  N   GLY A 959      32.410  42.310  48.420  1.00  0.00           N
ATOM   4932  HN  GLY A 959      32.180  42.400  47.450  1.00  0.00           H
ATOM   4933  CA  GLY A 959      31.340  42.890  49.290  1.00  0.00           C
ATOM   4934  HA1 GLY A 959      30.720  43.510  48.660  1.00  0.00           H
ATOM   4935  HA2 GLY A 959      31.860  43.470  50.050  1.00  0.00           H
ATOM   4936  C   GLY A 959      30.540  41.940  50.190  1.00  0.00           C
ATOM   4937  O   GLY A 959      30.140  42.310  51.270  1.00  0.00           O
ATOM   4938  N   VAL A 960      30.240  40.730  49.690  1.00  0.00           N
ATOM   4939  HN  VAL A 960      30.610  40.400  48.820  1.00  0.00           H
ATOM   4940  CA  VAL A 960      29.550  39.750  50.560  1.00  0.00           C
ATOM   4941  HA  VAL A 960      28.760  40.330  51.010  1.00  0.00           H
ATOM   4942  CB  VAL A 960      29.030  38.500  49.740  1.00  0.00           C
ATOM   4943  HB  VAL A 960      29.810  38.260  48.980  1.00  0.00           H
ATOM   4944  CG1 VAL A 960      28.750  37.330  50.590  1.00  0.00           C
ATOM   4945 HG11 VAL A 960      29.670  36.700  50.550  1.00  0.00           H
ATOM   4946 HG12 VAL A 960      28.000  36.670  50.110  1.00  0.00           H
ATOM   4947 HG13 VAL A 960      28.260  37.640  51.540  1.00  0.00           H
ATOM   4948  CG2 VAL A 960      27.770  39.010  48.970  1.00  0.00           C
ATOM   4949 HG21 VAL A 960      27.100  39.390  49.770  1.00  0.00           H
ATOM   4950 HG22 VAL A 960      27.370  38.100  48.500  1.00  0.00           H
ATOM   4951 HG23 VAL A 960      27.970  39.790  48.200  1.00  0.00           H
ATOM   4952  C   VAL A 960      30.460  39.320  51.640  1.00  0.00           C
ATOM   4953  O   VAL A 960      30.170  39.290  52.840  1.00  0.00           O
ATOM   4954  N   MET A 961      31.670  39.060  51.330  1.00  0.00           N
ATOM   4955  HN  MET A 961      31.950  39.120  50.370  1.00  0.00           H
ATOM   4956  CA  MET A 961      32.670  38.650  52.250  1.00  0.00           C
ATOM   4957  HA  MET A 961      32.320  37.840  52.880  1.00  0.00           H
ATOM   4958  CB  MET A 961      33.730  37.980  51.420  1.00  0.00           C
ATOM   4959  HB1 MET A 961      34.680  37.820  51.970  1.00  0.00           H
ATOM   4960  HB2 MET A 961      34.060  38.630  50.580  1.00  0.00           H
ATOM   4961  CG  MET A 961      33.300  36.650  50.780  1.00  0.00           C
ATOM   4962  HG1 MET A 961      34.110  36.200  50.150  1.00  0.00           H
ATOM   4963  HG2 MET A 961      32.590  36.900  49.970  1.00  0.00           H
ATOM   4964  SD  MET A 961      32.330  35.470  51.840  1.00  0.00           S
ATOM   4965  CE  MET A 961      33.750  35.030  52.880  1.00  0.00           C
ATOM   4966  HE1 MET A 961      34.120  35.880  53.500  1.00  0.00           H
ATOM   4967  HE2 MET A 961      34.670  34.670  52.380  1.00  0.00           H
ATOM   4968  HE3 MET A 961      33.310  34.250  53.540  1.00  0.00           H
ATOM   4969  C   MET A 961      33.220  39.700  53.230  1.00  0.00           C
ATOM   4970  O   MET A 961      33.640  39.350  54.340  1.00  0.00           O
ATOM   4971  N   LEU A 962      33.130  41.030  52.880  1.00  0.00           N
ATOM   4972  HN  LEU A 962      32.800  41.380  52.010  1.00  0.00           H
ATOM   4973  CA  LEU A 962      33.400  42.120  53.720  1.00  0.00           C
ATOM   4974  HA  LEU A 962      34.370  42.010  54.170  1.00  0.00           H
ATOM   4975  CB  LEU A 962      33.510  43.320  52.780  1.00  0.00           C
ATOM   4976  HB1 LEU A 962      32.590  43.500  52.180  1.00  0.00           H
ATOM   4977  HB2 LEU A 962      34.350  43.160  52.070  1.00  0.00           H
ATOM   4978  CG  LEU A 962      33.890  44.680  53.440  1.00  0.00           C
ATOM   4979  HG  LEU A 962      34.670  44.500  54.210  1.00  0.00           H
ATOM   4980  CD1 LEU A 962      34.790  45.550  52.530  1.00  0.00           C
ATOM   4981 HD11 LEU A 962      35.140  46.480  53.050  1.00  0.00           H
ATOM   4982 HD12 LEU A 962      34.310  45.860  51.570  1.00  0.00           H
ATOM   4983 HD13 LEU A 962      35.730  45.020  52.230  1.00  0.00           H
ATOM   4984  CD2 LEU A 962      32.660  45.380  54.100  1.00  0.00           C
ATOM   4985 HD21 LEU A 962      32.020  45.680  53.250  1.00  0.00           H
ATOM   4986 HD22 LEU A 962      32.990  46.280  54.660  1.00  0.00           H
ATOM   4987 HD23 LEU A 962      32.060  44.680  54.730  1.00  0.00           H
ATOM   4988  C   LEU A 962      32.470  42.160  54.930  1.00  0.00           C
ATOM   4989  O   LEU A 962      32.890  42.500  56.020  1.00  0.00           O
ATOM   4990  N   GLY A 963      31.200  41.790  54.700  1.00  0.00           N
ATOM   4991  HN  GLY A 963      30.910  41.560  53.770  1.00  0.00           H
ATOM   4992  CA  GLY A 963      30.210  41.530  55.790  1.00  0.00           C
ATOM   4993  HA1 GLY A 963      29.190  41.330  55.490  1.00  0.00           H
ATOM   4994  HA2 GLY A 963      30.300  42.370  56.450  1.00  0.00           H
ATOM   4995  C   GLY A 963      30.590  40.250  56.640  1.00  0.00           C
ATOM   4996  O   GLY A 963      30.300  40.270  57.840  1.00  0.00           O
ATOM   4997  N   VAL A 964      30.970  39.180  55.990  1.00  0.00           N
ATOM   4998  HN  VAL A 964      31.020  39.260  54.990  1.00  0.00           H
ATOM   4999  CA  VAL A 964      31.410  37.960  56.710  1.00  0.00           C
ATOM   5000  HA  VAL A 964      30.590  37.580  57.320  1.00  0.00           H
ATOM   5001  CB  VAL A 964      31.650  36.860  55.710  1.00  0.00           C
ATOM   5002  HB  VAL A 964      32.340  37.240  54.920  1.00  0.00           H
ATOM   5003  CG1 VAL A 964      32.230  35.620  56.330  1.00  0.00           C
ATOM   5004 HG11 VAL A 964      31.550  35.400  57.180  1.00  0.00           H
ATOM   5005 HG12 VAL A 964      33.310  35.720  56.580  1.00  0.00           H
ATOM   5006 HG13 VAL A 964      32.230  34.790  55.600  1.00  0.00           H
ATOM   5007  CG2 VAL A 964      30.320  36.430  55.050  1.00  0.00           C
ATOM   5008 HG21 VAL A 964      30.460  35.590  54.330  1.00  0.00           H
ATOM   5009 HG22 VAL A 964      29.950  37.270  54.420  1.00  0.00           H
ATOM   5010 HG23 VAL A 964      29.530  36.120  55.770  1.00  0.00           H
ATOM   5011  C   VAL A 964      32.580  38.220  57.710  1.00  0.00           C
ATOM   5012  O   VAL A 964      32.580  37.790  58.880  1.00  0.00           O
ATOM   5013  N   CYS A 965      33.580  39.020  57.250  1.00  0.00           N
ATOM   5014  HN  CYS A 965      33.410  39.310  56.310  1.00  0.00           H
ATOM   5015  CA  CYS A 965      34.810  39.310  57.930  1.00  0.00           C
ATOM   5016  HA  CYS A 965      35.050  38.510  58.620  1.00  0.00           H
ATOM   5017  CB  CYS A 965      35.980  39.520  56.940  1.00  0.00           C
ATOM   5018  HB1 CYS A 965      36.780  40.130  57.420  1.00  0.00           H
ATOM   5019  HB2 CYS A 965      35.570  40.080  56.080  1.00  0.00           H
ATOM   5020  SG  CYS A 965      36.590  38.010  56.100  1.00  0.00           S
ATOM   5021  HG1 CYS A 965      36.630  38.500  54.870  1.00  0.00           H
ATOM   5022  C   CYS A 965      34.740  40.430  58.940  1.00  0.00           C
ATOM   5023  O   CYS A 965      35.480  40.440  59.900  1.00  0.00           O
ATOM   5024  N   SER A 966      33.680  41.230  58.900  1.00  0.00           N
ATOM   5025  HN  SER A 966      33.170  41.270  58.040  1.00  0.00           H
ATOM   5026  CA  SER A 966      33.280  42.160  59.930  1.00  0.00           C
ATOM   5027  HA  SER A 966      34.140  42.720  60.260  1.00  0.00           H
ATOM   5028  CB  SER A 966      32.150  43.150  59.610  1.00  0.00           C
ATOM   5029  HB1 SER A 966      31.950  43.790  60.500  1.00  0.00           H
ATOM   5030  HB2 SER A 966      31.150  42.750  59.340  1.00  0.00           H
ATOM   5031  OG  SER A 966      32.570  43.940  58.530  1.00  0.00           O
ATOM   5032  HG1 SER A 966      32.280  43.530  57.720  1.00  0.00           H
ATOM   5033  C   SER A 966      32.740  41.520  61.230  1.00  0.00           C
ATOM   5034  O   SER A 966      33.030  41.990  62.330  1.00  0.00           O
ATOM   5035  N   VAL A 967      31.950  40.390  61.170  1.00  0.00           N
ATOM   5036  HN  VAL A 967      31.690  39.980  60.300  1.00  0.00           H
ATOM   5037  CA  VAL A 967      31.460  39.760  62.370  1.00  0.00           C
ATOM   5038  HA  VAL A 967      31.020  40.490  63.030  1.00  0.00           H
ATOM   5039  CB  VAL A 967      30.330  38.880  61.890  1.00  0.00           C
ATOM   5040  HB  VAL A 967      30.730  38.270  61.050  1.00  0.00           H
ATOM   5041  CG1 VAL A 967      29.700  37.940  62.920  1.00  0.00           C
ATOM   5042 HG11 VAL A 967      29.480  38.540  63.830  1.00  0.00           H
ATOM   5043 HG12 VAL A 967      30.340  37.060  63.130  1.00  0.00           H
ATOM   5044 HG13 VAL A 967      28.770  37.570  62.460  1.00  0.00           H
ATOM   5045  CG2 VAL A 967      29.170  39.810  61.320  1.00  0.00           C
ATOM   5046 HG21 VAL A 967      29.400  40.450  60.450  1.00  0.00           H
ATOM   5047 HG22 VAL A 967      28.850  40.540  62.100  1.00  0.00           H
ATOM   5048 HG23 VAL A 967      28.320  39.150  61.040  1.00  0.00           H
ATOM   5049  C   VAL A 967      32.460  38.950  63.130  1.00  0.00           C
ATOM   5050  O   VAL A 967      32.350  38.690  64.300  1.00  0.00           O
ATOM   5051  N   MET A 968      33.600  38.580  62.500  1.00  0.00           N
ATOM   5052  HN  MET A 968      33.760  38.960  61.600  1.00  0.00           H
ATOM   5053  CA  MET A 968      34.740  37.980  63.170  1.00  0.00           C
ATOM   5054  HA  MET A 968      34.380  37.500  64.070  1.00  0.00           H
ATOM   5055  CB  MET A 968      35.460  36.950  62.250  1.00  0.00           C
ATOM   5056  HB1 MET A 968      36.340  36.580  62.810  1.00  0.00           H
ATOM   5057  HB2 MET A 968      35.980  37.530  61.470  1.00  0.00           H
ATOM   5058  CG  MET A 968      34.650  35.830  61.510  1.00  0.00           C
ATOM   5059  HG1 MET A 968      35.200  35.370  60.650  1.00  0.00           H
ATOM   5060  HG2 MET A 968      33.650  36.270  61.280  1.00  0.00           H
[truncated: 6,873,249 more chars]
