# Supplementary material for: CryoEM and computational modeling structural insights into the pH regulator NBCn1
Source: Nat Commun. 2025 Nov 11;16:9932. doi: 10.1038/s41467-025-64868-z (PMC12606367; doi:10.1038/s41467-025-64868-z)
Supplement: Supplementary file 7 — Supplementary Data 5 [file 41467_2025_64868_MOESM7_ESM.zip › 100ns_z_restr_MD_NBCn1_2NaCO3/hNBCn1_IF/z-restr_hNBCn1_IF_2NaCO3_last_step_37.pdb]

REMARK    GENERATED BY TRJCONV
TITLE     Title t= 101000.00000 step= 50500000
REMARK    THIS IS A SIMULATION BOX
CRYST1   93.097   93.097  103.386  90.00  90.00  90.00 P 1           1
MODEL        1
ATOM      1  N   LEU A 585      24.380  38.340  35.660  1.00  0.00           N
ATOM      2  HT1 LEU A 585      25.000  37.800  35.010  1.00  0.00           H
ATOM      3  HT2 LEU A 585      24.330  39.230  35.110  1.00  0.00           H
ATOM      4  HT3 LEU A 585      23.430  37.920  35.590  1.00  0.00           H
ATOM      5  CA  LEU A 585      24.880  38.500  37.030  1.00  0.00           C
ATOM      6  HA  LEU A 585      25.910  38.820  36.990  1.00  0.00           H
ATOM      7  CB  LEU A 585      24.060  39.640  37.690  1.00  0.00           C
ATOM      8  HB1 LEU A 585      23.040  39.340  37.990  1.00  0.00           H
ATOM      9  HB2 LEU A 585      23.900  40.480  36.970  1.00  0.00           H
ATOM     10  CG  LEU A 585      24.650  40.460  38.850  1.00  0.00           C
ATOM     11  HG  LEU A 585      23.840  41.200  39.020  1.00  0.00           H
ATOM     12  CD1 LEU A 585      24.970  39.770  40.260  1.00  0.00           C
ATOM     13 HD11 LEU A 585      25.790  39.110  39.920  1.00  0.00           H
ATOM     14 HD12 LEU A 585      24.110  39.070  40.410  1.00  0.00           H
ATOM     15 HD13 LEU A 585      25.200  40.440  41.110  1.00  0.00           H
ATOM     16  CD2 LEU A 585      25.870  41.300  38.430  1.00  0.00           C
ATOM     17 HD21 LEU A 585      25.610  41.850  37.500  1.00  0.00           H
ATOM     18 HD22 LEU A 585      26.760  40.670  38.210  1.00  0.00           H
ATOM     19 HD23 LEU A 585      26.170  42.040  39.200  1.00  0.00           H
ATOM     20  C   LEU A 585      24.930  37.210  37.860  1.00  0.00           C
ATOM     21  O   LEU A 585      25.950  36.550  37.870  1.00  0.00           O
ATOM     22  N   ILE A 586      23.840  36.760  38.540  1.00  0.00           N
ATOM     23  HN  ILE A 586      22.940  37.160  38.480  1.00  0.00           H
ATOM     24  CA  ILE A 586      23.850  35.480  39.280  1.00  0.00           C
ATOM     25  HA  ILE A 586      24.750  35.530  39.880  1.00  0.00           H
ATOM     26  CB  ILE A 586      22.660  35.260  40.230  1.00  0.00           C
ATOM     27  HB  ILE A 586      21.730  35.240  39.620  1.00  0.00           H
ATOM     28  CG2 ILE A 586      22.770  33.900  41.000  1.00  0.00           C
ATOM     29 HG21 ILE A 586      23.640  33.910  41.700  1.00  0.00           H
ATOM     30 HG22 ILE A 586      22.820  33.020  40.330  1.00  0.00           H
ATOM     31 HG23 ILE A 586      21.820  33.820  41.550  1.00  0.00           H
ATOM     32  CG1 ILE A 586      22.430  36.410  41.250  1.00  0.00           C
ATOM     33 HG11 ILE A 586      21.670  36.070  41.990  1.00  0.00           H
ATOM     34 HG12 ILE A 586      21.920  37.280  40.770  1.00  0.00           H
ATOM     35  CD  ILE A 586      23.590  36.820  42.100  1.00  0.00           C
ATOM     36  HD1 ILE A 586      24.320  37.350  41.460  1.00  0.00           H
ATOM     37  HD2 ILE A 586      24.070  35.910  42.540  1.00  0.00           H
ATOM     38  HD3 ILE A 586      23.160  37.500  42.860  1.00  0.00           H
ATOM     39  C   ILE A 586      24.040  34.350  38.290  1.00  0.00           C
ATOM     40  O   ILE A 586      24.730  33.370  38.540  1.00  0.00           O
ATOM     41  N   LEU A 587      23.460  34.530  37.030  1.00  0.00           N
ATOM     42  HN  LEU A 587      22.950  35.380  36.950  1.00  0.00           H
ATOM     43  CA  LEU A 587      23.610  33.580  35.870  1.00  0.00           C
ATOM     44  HA  LEU A 587      23.190  32.610  36.080  1.00  0.00           H
ATOM     45  CB  LEU A 587      22.780  34.080  34.630  1.00  0.00           C
ATOM     46  HB1 LEU A 587      22.990  35.140  34.350  1.00  0.00           H
ATOM     47  HB2 LEU A 587      21.700  34.050  34.880  1.00  0.00           H
ATOM     48  CG  LEU A 587      22.820  33.210  33.330  1.00  0.00           C
ATOM     49  HG  LEU A 587      23.860  33.280  32.920  1.00  0.00           H
ATOM     50  CD1 LEU A 587      22.540  31.740  33.680  1.00  0.00           C
ATOM     51 HD11 LEU A 587      21.550  31.760  34.220  1.00  0.00           H
ATOM     52 HD12 LEU A 587      23.310  31.400  34.400  1.00  0.00           H
ATOM     53 HD13 LEU A 587      22.540  31.010  32.850  1.00  0.00           H
ATOM     54  CD2 LEU A 587      21.810  33.680  32.310  1.00  0.00           C
ATOM     55 HD21 LEU A 587      21.950  33.220  31.310  1.00  0.00           H
ATOM     56 HD22 LEU A 587      22.060  34.760  32.260  1.00  0.00           H
ATOM     57 HD23 LEU A 587      20.750  33.590  32.610  1.00  0.00           H
ATOM     58  C   LEU A 587      25.130  33.250  35.460  1.00  0.00           C
ATOM     59  O   LEU A 587      25.440  32.120  35.180  1.00  0.00           O
ATOM     60  N   ASP A 588      26.070  34.270  35.390  1.00  0.00           N
ATOM     61  HN  ASP A 588      25.810  35.220  35.530  1.00  0.00           H
ATOM     62  CA  ASP A 588      27.480  34.100  35.080  1.00  0.00           C
ATOM     63  HA  ASP A 588      27.540  33.600  34.120  1.00  0.00           H
ATOM     64  CB  ASP A 588      28.140  35.510  35.230  1.00  0.00           C
ATOM     65  HB1 ASP A 588      29.190  35.380  34.890  1.00  0.00           H
ATOM     66  HB2 ASP A 588      28.260  35.930  36.250  1.00  0.00           H
ATOM     67  CG  ASP A 588      27.540  36.630  34.440  1.00  0.00           C
ATOM     68  OD1 ASP A 588      28.320  37.330  33.870  1.00  0.00           O
ATOM     69  OD2 ASP A 588      26.300  36.850  34.620  1.00  0.00           O
ATOM     70  C   ASP A 588      28.190  33.160  35.980  1.00  0.00           C
ATOM     71  O   ASP A 588      28.780  32.200  35.450  1.00  0.00           O
ATOM     72  N   ILE A 589      28.030  33.360  37.330  1.00  0.00           N
ATOM     73  HN  ILE A 589      27.760  34.200  37.790  1.00  0.00           H
ATOM     74  CA  ILE A 589      28.420  32.410  38.370  1.00  0.00           C
ATOM     75  HA  ILE A 589      29.490  32.300  38.410  1.00  0.00           H
ATOM     76  CB  ILE A 589      28.010  32.870  39.750  1.00  0.00           C
ATOM     77  HB  ILE A 589      26.920  32.800  39.970  1.00  0.00           H
ATOM     78  CG2 ILE A 589      28.850  32.110  40.810  1.00  0.00           C
ATOM     79 HG21 ILE A 589      28.290  32.080  41.770  1.00  0.00           H
ATOM     80 HG22 ILE A 589      29.760  32.670  41.120  1.00  0.00           H
ATOM     81 HG23 ILE A 589      29.030  31.040  40.600  1.00  0.00           H
ATOM     82  CG1 ILE A 589      28.260  34.440  40.010  1.00  0.00           C
ATOM     83 HG11 ILE A 589      27.770  34.910  39.130  1.00  0.00           H
ATOM     84 HG12 ILE A 589      29.360  34.530  39.890  1.00  0.00           H
ATOM     85  CD  ILE A 589      27.740  35.040  41.320  1.00  0.00           C
ATOM     86  HD1 ILE A 589      27.600  36.130  41.160  1.00  0.00           H
ATOM     87  HD2 ILE A 589      28.560  34.850  42.050  1.00  0.00           H
ATOM     88  HD3 ILE A 589      26.800  34.640  41.750  1.00  0.00           H
ATOM     89  C   ILE A 589      27.920  31.000  38.200  1.00  0.00           C
ATOM     90  O   ILE A 589      28.650  30.010  38.270  1.00  0.00           O
ATOM     91  N   LYS A 590      26.600  30.830  37.990  1.00  0.00           N
ATOM     92  HN  LYS A 590      26.130  31.700  38.110  1.00  0.00           H
ATOM     93  CA  LYS A 590      25.920  29.580  37.700  1.00  0.00           C
ATOM     94  HA  LYS A 590      26.100  28.840  38.460  1.00  0.00           H
ATOM     95  CB  LYS A 590      24.410  29.820  37.520  1.00  0.00           C
ATOM     96  HB1 LYS A 590      24.000  28.850  37.200  1.00  0.00           H
ATOM     97  HB2 LYS A 590      24.160  30.510  36.670  1.00  0.00           H
ATOM     98  CG  LYS A 590      23.810  30.260  38.860  1.00  0.00           C
ATOM     99  HG1 LYS A 590      24.330  31.140  39.290  1.00  0.00           H
ATOM    100  HG2 LYS A 590      24.080  29.390  39.500  1.00  0.00           H
ATOM    101  CD  LYS A 590      22.270  30.510  38.870  1.00  0.00           C
ATOM    102  HD1 LYS A 590      22.130  31.520  38.450  1.00  0.00           H
ATOM    103  HD2 LYS A 590      21.950  30.430  39.920  1.00  0.00           H
ATOM    104  CE  LYS A 590      21.460  29.440  38.110  1.00  0.00           C
ATOM    105  HE1 LYS A 590      21.600  28.450  38.600  1.00  0.00           H
ATOM    106  HE2 LYS A 590      21.940  29.310  37.110  1.00  0.00           H
ATOM    107  NZ  LYS A 590      20.070  29.700  38.020  1.00  0.00           N
ATOM    108  HZ1 LYS A 590      19.650  29.700  38.980  1.00  0.00           H
ATOM    109  HZ2 LYS A 590      19.680  28.900  37.490  1.00  0.00           H
ATOM    110  HZ3 LYS A 590      19.840  30.570  37.500  1.00  0.00           H
ATOM    111  C   LYS A 590      26.490  28.920  36.510  1.00  0.00           C
ATOM    112  O   LYS A 590      26.760  27.740  36.540  1.00  0.00           O
ATOM    113  N   ARG A 591      26.670  29.610  35.390  1.00  0.00           N
ATOM    114  HN  ARG A 591      26.310  30.550  35.400  1.00  0.00           H
ATOM    115  CA  ARG A 591      27.150  29.160  34.080  1.00  0.00           C
ATOM    116  HA  ARG A 591      26.610  28.260  33.840  1.00  0.00           H
ATOM    117  CB  ARG A 591      27.030  30.260  32.950  1.00  0.00           C
ATOM    118  HB1 ARG A 591      27.840  30.070  32.210  1.00  0.00           H
ATOM    119  HB2 ARG A 591      27.220  31.320  33.230  1.00  0.00           H
ATOM    120  CG  ARG A 591      25.690  30.050  32.220  1.00  0.00           C
ATOM    121  HG1 ARG A 591      24.910  30.380  32.930  1.00  0.00           H
ATOM    122  HG2 ARG A 591      25.720  28.970  31.960  1.00  0.00           H
ATOM    123  CD  ARG A 591      25.460  30.910  30.920  1.00  0.00           C
ATOM    124  HD1 ARG A 591      26.390  30.720  30.340  1.00  0.00           H
ATOM    125  HD2 ARG A 591      25.380  32.010  31.070  1.00  0.00           H
ATOM    126  NE  ARG A 591      24.270  30.330  30.230  1.00  0.00           N
ATOM    127  HE  ARG A 591      23.570  29.890  30.780  1.00  0.00           H
ATOM    128  CZ  ARG A 591      23.970  30.570  29.000  1.00  0.00           C
ATOM    129  NH1 ARG A 591      24.770  31.230  28.150  1.00  0.00           N
ATOM    130 HH11 ARG A 591      25.590  31.690  28.500  1.00  0.00           H
ATOM    131 HH12 ARG A 591      24.220  31.600  27.410  1.00  0.00           H
ATOM    132  NH2 ARG A 591      22.810  30.150  28.450  1.00  0.00           N
ATOM    133 HH21 ARG A 591      22.760  30.110  27.450  1.00  0.00           H
ATOM    134 HH22 ARG A 591      22.000  29.920  28.970  1.00  0.00           H
ATOM    135  C   ARG A 591      28.560  28.630  34.210  1.00  0.00           C
ATOM    136  O   ARG A 591      28.740  27.550  33.620  1.00  0.00           O
ATOM    137  N   LYS A 592      29.450  29.250  35.030  1.00  0.00           N
ATOM    138  HN  LYS A 592      29.140  30.100  35.460  1.00  0.00           H
ATOM    139  CA  LYS A 592      30.800  28.850  35.180  1.00  0.00           C
ATOM    140  HA  LYS A 592      31.040  28.330  34.260  1.00  0.00           H
ATOM    141  CB  LYS A 592      31.770  30.040  35.340  1.00  0.00           C
ATOM    142  HB1 LYS A 592      32.760  29.540  35.210  1.00  0.00           H
ATOM    143  HB2 LYS A 592      31.750  30.570  36.330  1.00  0.00           H
ATOM    144  CG  LYS A 592      31.620  31.160  34.200  1.00  0.00           C
ATOM    145  HG1 LYS A 592      32.000  32.100  34.660  1.00  0.00           H
ATOM    146  HG2 LYS A 592      30.550  31.230  33.920  1.00  0.00           H
ATOM    147  CD  LYS A 592      32.590  30.830  33.040  1.00  0.00           C
ATOM    148  HD1 LYS A 592      32.080  30.210  32.280  1.00  0.00           H
ATOM    149  HD2 LYS A 592      33.520  30.350  33.400  1.00  0.00           H
ATOM    150  CE  LYS A 592      33.190  32.080  32.290  1.00  0.00           C
ATOM    151  HE1 LYS A 592      33.780  31.770  31.390  1.00  0.00           H
ATOM    152  HE2 LYS A 592      33.800  32.710  32.960  1.00  0.00           H
ATOM    153  NZ  LYS A 592      32.090  32.930  31.760  1.00  0.00           N
ATOM    154  HZ1 LYS A 592      32.400  33.840  31.360  1.00  0.00           H
ATOM    155  HZ2 LYS A 592      31.400  33.130  32.510  1.00  0.00           H
ATOM    156  HZ3 LYS A 592      31.550  32.420  31.030  1.00  0.00           H
ATOM    157  C   LYS A 592      30.940  27.840  36.250  1.00  0.00           C
ATOM    158  O   LYS A 592      31.940  27.220  36.450  1.00  0.00           O
ATOM    159  N   ALA A 593      29.860  27.670  37.050  1.00  0.00           N
ATOM    160  HN  ALA A 593      29.070  28.230  36.820  1.00  0.00           H
ATOM    161  CA  ALA A 593      29.830  26.690  38.110  1.00  0.00           C
ATOM    162  HA  ALA A 593      30.570  27.020  38.810  1.00  0.00           H
ATOM    163  CB  ALA A 593      28.500  26.710  38.880  1.00  0.00           C
ATOM    164  HB1 ALA A 593      28.220  27.760  39.130  1.00  0.00           H
ATOM    165  HB2 ALA A 593      28.580  26.130  39.830  1.00  0.00           H
ATOM    166  HB3 ALA A 593      27.600  26.420  38.310  1.00  0.00           H
ATOM    167  C   ALA A 593      30.160  25.250  37.860  1.00  0.00           C
ATOM    168  O   ALA A 593      30.800  24.630  38.720  1.00  0.00           O
ATOM    169  N   PRO A 594      29.780  24.580  36.750  1.00  0.00           N
ATOM    170  CD  PRO A 594      29.070  25.140  35.570  1.00  0.00           C
ATOM    171  HD1 PRO A 594      29.720  25.940  35.160  1.00  0.00           H
ATOM    172  HD2 PRO A 594      28.120  25.640  35.870  1.00  0.00           H
ATOM    173  CA  PRO A 594      30.020  23.180  36.570  1.00  0.00           C
ATOM    174  HA  PRO A 594      29.830  22.710  37.510  1.00  0.00           H
ATOM    175  CB  PRO A 594      29.000  22.760  35.520  1.00  0.00           C
ATOM    176  HB1 PRO A 594      28.070  22.600  36.100  1.00  0.00           H
ATOM    177  HB2 PRO A 594      29.310  21.860  34.940  1.00  0.00           H
ATOM    178  CG  PRO A 594      28.890  24.000  34.650  1.00  0.00           C
ATOM    179  HG1 PRO A 594      29.710  24.040  33.900  1.00  0.00           H
ATOM    180  HG2 PRO A 594      27.970  24.120  34.040  1.00  0.00           H
ATOM    181  C   PRO A 594      31.440  23.080  36.070  1.00  0.00           C
ATOM    182  O   PRO A 594      31.740  21.940  35.670  1.00  0.00           O
ATOM    183  N   PHE A 595      32.240  24.130  36.120  1.00  0.00           N
ATOM    184  HN  PHE A 595      31.880  25.030  36.340  1.00  0.00           H
ATOM    185  CA  PHE A 595      33.580  24.060  35.500  1.00  0.00           C
ATOM    186  HA  PHE A 595      33.680  23.130  34.970  1.00  0.00           H
ATOM    187  CB  PHE A 595      33.900  25.310  34.630  1.00  0.00           C
ATOM    188  HB1 PHE A 595      34.910  25.240  34.180  1.00  0.00           H
ATOM    189  HB2 PHE A 595      34.030  26.250  35.200  1.00  0.00           H
ATOM    190  CG  PHE A 595      32.960  25.470  33.520  1.00  0.00           C
ATOM    191  CD1 PHE A 595      32.320  24.370  32.880  1.00  0.00           C
ATOM    192  HD1 PHE A 595      32.460  23.320  33.130  1.00  0.00           H
ATOM    193  CE1 PHE A 595      31.400  24.560  31.830  1.00  0.00           C
ATOM    194  HE1 PHE A 595      30.810  23.690  31.580  1.00  0.00           H
ATOM    195  CZ  PHE A 595      31.110  25.870  31.400  1.00  0.00           C
ATOM    196  HZ  PHE A 595      30.310  26.030  30.700  1.00  0.00           H
ATOM    197  CD2 PHE A 595      32.780  26.740  32.930  1.00  0.00           C
ATOM    198  HD2 PHE A 595      33.300  27.550  33.410  1.00  0.00           H
ATOM    199  CE2 PHE A 595      31.820  26.910  31.950  1.00  0.00           C
ATOM    200  HE2 PHE A 595      31.530  27.890  31.610  1.00  0.00           H
ATOM    201  C   PHE A 595      34.700  23.970  36.500  1.00  0.00           C
ATOM    202  O   PHE A 595      35.860  24.090  36.130  1.00  0.00           O
ATOM    203  N   PHE A 596      34.370  23.600  37.740  1.00  0.00           N
ATOM    204  HN  PHE A 596      33.400  23.710  37.960  1.00  0.00           H
ATOM    205  CA  PHE A 596      35.360  23.380  38.700  1.00  0.00           C
ATOM    206  HA  PHE A 596      35.940  24.280  38.800  1.00  0.00           H
ATOM    207  CB  PHE A 596      34.870  23.200  40.210  1.00  0.00           C
ATOM    208  HB1 PHE A 596      34.350  22.230  40.360  1.00  0.00           H
ATOM    209  HB2 PHE A 596      34.080  23.970  40.390  1.00  0.00           H
ATOM    210  CG  PHE A 596      36.080  23.280  41.170  1.00  0.00           C
ATOM    211  CD1 PHE A 596      36.660  22.090  41.740  1.00  0.00           C
ATOM    212  HD1 PHE A 596      36.320  21.150  41.330  1.00  0.00           H
ATOM    213  CE1 PHE A 596      37.660  22.210  42.730  1.00  0.00           C
ATOM    214  HE1 PHE A 596      37.970  21.250  43.110  1.00  0.00           H
ATOM    215  CZ  PHE A 596      38.090  23.460  43.120  1.00  0.00           C
ATOM    216  HZ  PHE A 596      38.820  23.680  43.900  1.00  0.00           H
ATOM    217  CD2 PHE A 596      36.520  24.560  41.570  1.00  0.00           C
ATOM    218  HD2 PHE A 596      36.170  25.450  41.080  1.00  0.00           H
ATOM    219  CE2 PHE A 596      37.670  24.600  42.400  1.00  0.00           C
ATOM    220  HE2 PHE A 596      38.160  25.560  42.450  1.00  0.00           H
ATOM    221  C   PHE A 596      36.460  22.320  38.470  1.00  0.00           C
ATOM    222  O   PHE A 596      37.660  22.450  38.630  1.00  0.00           O
ATOM    223  N   LEU A 597      35.980  21.150  38.040  1.00  0.00           N
ATOM    224  HN  LEU A 597      35.030  21.030  37.770  1.00  0.00           H
ATOM    225  CA  LEU A 597      36.830  19.990  37.610  1.00  0.00           C
ATOM    226  HA  LEU A 597      37.520  19.880  38.430  1.00  0.00           H
ATOM    227  CB  LEU A 597      36.040  18.680  37.540  1.00  0.00           C
ATOM    228  HB1 LEU A 597      36.730  17.820  37.400  1.00  0.00           H
ATOM    229  HB2 LEU A 597      35.310  18.790  36.730  1.00  0.00           H
ATOM    230  CG  LEU A 597      35.240  18.290  38.850  1.00  0.00           C
ATOM    231  HG  LEU A 597      34.610  19.180  39.030  1.00  0.00           H
ATOM    232  CD1 LEU A 597      34.390  17.050  38.600  1.00  0.00           C
ATOM    233 HD11 LEU A 597      33.760  16.940  39.500  1.00  0.00           H
ATOM    234 HD12 LEU A 597      35.050  16.160  38.530  1.00  0.00           H
ATOM    235 HD13 LEU A 597      33.670  17.090  37.760  1.00  0.00           H
ATOM    236  CD2 LEU A 597      36.130  18.240  40.140  1.00  0.00           C
ATOM    237 HD21 LEU A 597      36.810  17.370  40.030  1.00  0.00           H
ATOM    238 HD22 LEU A 597      35.520  18.040  41.040  1.00  0.00           H
ATOM    239 HD23 LEU A 597      36.700  19.170  40.340  1.00  0.00           H
ATOM    240  C   LEU A 597      37.630  20.270  36.330  1.00  0.00           C
ATOM    241  O   LEU A 597      38.770  19.780  36.200  1.00  0.00           O
ATOM    242  N   SER A 598      37.120  21.030  35.320  1.00  0.00           N
ATOM    243  HN  SER A 598      36.130  21.220  35.280  1.00  0.00           H
ATOM    244  CA  SER A 598      37.880  21.630  34.150  1.00  0.00           C
ATOM    245  HA  SER A 598      38.260  20.830  33.540  1.00  0.00           H
ATOM    246  CB  SER A 598      36.990  22.390  33.090  1.00  0.00           C
ATOM    247  HB1 SER A 598      36.300  23.020  33.700  1.00  0.00           H
ATOM    248  HB2 SER A 598      36.530  21.660  32.400  1.00  0.00           H
ATOM    249  OG  SER A 598      37.710  23.260  32.200  1.00  0.00           O
ATOM    250  HG1 SER A 598      37.460  23.040  31.310  1.00  0.00           H
ATOM    251  C   SER A 598      39.070  22.570  34.650  1.00  0.00           C
ATOM    252  O   SER A 598      40.170  22.480  34.090  1.00  0.00           O
ATOM    253  N   ASP A 599      38.890  23.450  35.690  1.00  0.00           N
ATOM    254  HN  ASP A 599      37.970  23.480  36.070  1.00  0.00           H
ATOM    255  CA  ASP A 599      39.910  24.210  36.410  1.00  0.00           C
ATOM    256  HA  ASP A 599      40.550  24.600  35.640  1.00  0.00           H
ATOM    257  CB  ASP A 599      39.350  25.420  37.310  1.00  0.00           C
ATOM    258  HB1 ASP A 599      40.150  25.960  37.860  1.00  0.00           H
ATOM    259  HB2 ASP A 599      38.640  24.920  38.000  1.00  0.00           H
ATOM    260  CG  ASP A 599      38.700  26.440  36.380  1.00  0.00           C
ATOM    261  OD1 ASP A 599      39.000  26.360  35.170  1.00  0.00           O
ATOM    262  OD2 ASP A 599      38.040  27.370  36.860  1.00  0.00           O
ATOM    263  C   ASP A 599      40.850  23.420  37.230  1.00  0.00           C
ATOM    264  O   ASP A 599      42.020  23.690  37.190  1.00  0.00           O
ATOM    265  N   PHE A 600      40.490  22.370  37.960  1.00  0.00           N
ATOM    266  HN  PHE A 600      39.530  22.110  37.970  1.00  0.00           H
ATOM    267  CA  PHE A 600      41.340  21.470  38.680  1.00  0.00           C
ATOM    268  HA  PHE A 600      41.930  22.020  39.400  1.00  0.00           H
ATOM    269  CB  PHE A 600      40.450  20.400  39.480  1.00  0.00           C
ATOM    270  HB1 PHE A 600      40.090  19.680  38.710  1.00  0.00           H
ATOM    271  HB2 PHE A 600      39.570  20.900  39.950  1.00  0.00           H
ATOM    272  CG  PHE A 600      41.140  19.680  40.530  1.00  0.00           C
ATOM    273  CD1 PHE A 600      41.320  20.460  41.740  1.00  0.00           C
ATOM    274  HD1 PHE A 600      40.970  21.480  41.740  1.00  0.00           H
ATOM    275  CE1 PHE A 600      41.970  19.850  42.800  1.00  0.00           C
ATOM    276  HE1 PHE A 600      42.160  20.360  43.740  1.00  0.00           H
ATOM    277  CZ  PHE A 600      42.300  18.450  42.670  1.00  0.00           C
ATOM    278  HZ  PHE A 600      42.520  17.860  43.550  1.00  0.00           H
ATOM    279  CD2 PHE A 600      41.600  18.400  40.390  1.00  0.00           C
ATOM    280  HD2 PHE A 600      41.410  17.800  39.510  1.00  0.00           H
ATOM    281  CE2 PHE A 600      42.200  17.750  41.470  1.00  0.00           C
ATOM    282  HE2 PHE A 600      42.350  16.680  41.430  1.00  0.00           H
ATOM    283  C   PHE A 600      42.240  20.700  37.730  1.00  0.00           C
ATOM    284  O   PHE A 600      43.460  20.540  37.910  1.00  0.00           O
ATOM    285  N   LYS A 601      41.680  20.200  36.590  1.00  0.00           N
ATOM    286  HN  LYS A 601      40.690  20.220  36.510  1.00  0.00           H
ATOM    287  CA  LYS A 601      42.430  19.490  35.510  1.00  0.00           C
ATOM    288  HA  LYS A 601      42.840  18.620  36.000  1.00  0.00           H
ATOM    289  CB  LYS A 601      41.420  19.010  34.440  1.00  0.00           C
ATOM    290  HB1 LYS A 601      40.850  19.900  34.070  1.00  0.00           H
ATOM    291  HB2 LYS A 601      40.730  18.370  35.030  1.00  0.00           H
ATOM    292  CG  LYS A 601      42.020  18.210  33.340  1.00  0.00           C
ATOM    293  HG1 LYS A 601      42.680  18.880  32.760  1.00  0.00           H
ATOM    294  HG2 LYS A 601      41.230  17.980  32.590  1.00  0.00           H
ATOM    295  CD  LYS A 601      42.790  16.980  33.800  1.00  0.00           C
ATOM    296  HD1 LYS A 601      42.200  16.320  34.470  1.00  0.00           H
ATOM    297  HD2 LYS A 601      43.660  17.300  34.420  1.00  0.00           H
ATOM    298  CE  LYS A 601      43.040  16.070  32.670  1.00  0.00           C
ATOM    299  HE1 LYS A 601      43.300  16.730  31.810  1.00  0.00           H
ATOM    300  HE2 LYS A 601      42.110  15.550  32.340  1.00  0.00           H
ATOM    301  NZ  LYS A 601      44.020  15.100  32.990  1.00  0.00           N
ATOM    302  HZ1 LYS A 601      43.910  14.650  33.920  1.00  0.00           H
ATOM    303  HZ2 LYS A 601      44.950  15.570  33.080  1.00  0.00           H
ATOM    304  HZ3 LYS A 601      43.980  14.390  32.220  1.00  0.00           H
ATOM    305  C   LYS A 601      43.560  20.370  34.950  1.00  0.00           C
ATOM    306  O   LYS A 601      44.690  19.860  34.900  1.00  0.00           O
ATOM    307  N   ASP A 602      43.340  21.700  34.580  1.00  0.00           N
ATOM    308  HN  ASP A 602      42.430  22.090  34.670  1.00  0.00           H
ATOM    309  CA  ASP A 602      44.290  22.650  34.080  1.00  0.00           C
ATOM    310  HA  ASP A 602      44.700  22.270  33.170  1.00  0.00           H
ATOM    311  CB  ASP A 602      43.530  23.950  33.550  1.00  0.00           C
ATOM    312  HB1 ASP A 602      44.210  24.800  33.340  1.00  0.00           H
ATOM    313  HB2 ASP A 602      42.770  24.210  34.310  1.00  0.00           H
ATOM    314  CG  ASP A 602      42.750  23.630  32.290  1.00  0.00           C
ATOM    315  OD1 ASP A 602      41.950  24.570  31.930  1.00  0.00           O
ATOM    316  OD2 ASP A 602      42.990  22.670  31.590  1.00  0.00           O
ATOM    317  C   ASP A 602      45.280  23.090  35.110  1.00  0.00           C
ATOM    318  O   ASP A 602      46.250  23.840  34.800  1.00  0.00           O
ATOM    319  N   ALA A 603      45.130  22.720  36.330  1.00  0.00           N
ATOM    320  HN  ALA A 603      44.370  22.150  36.640  1.00  0.00           H
ATOM    321  CA  ALA A 603      45.980  23.080  37.400  1.00  0.00           C
ATOM    322  HA  ALA A 603      46.390  24.070  37.220  1.00  0.00           H
ATOM    323  CB  ALA A 603      45.050  23.030  38.680  1.00  0.00           C
ATOM    324  HB1 ALA A 603      45.590  23.520  39.510  1.00  0.00           H
ATOM    325  HB2 ALA A 603      44.860  21.990  39.010  1.00  0.00           H
ATOM    326  HB3 ALA A 603      44.120  23.540  38.320  1.00  0.00           H
ATOM    327  C   ALA A 603      47.070  22.050  37.620  1.00  0.00           C
ATOM    328  O   ALA A 603      48.130  22.360  38.190  1.00  0.00           O
ATOM    329  N   LEU A 604      46.890  20.790  37.130  1.00  0.00           N
ATOM    330  HN  LEU A 604      46.100  20.420  36.650  1.00  0.00           H
ATOM    331  CA  LEU A 604      47.720  19.700  37.500  1.00  0.00           C
ATOM    332  HA  LEU A 604      47.910  19.820  38.560  1.00  0.00           H
ATOM    333  CB  LEU A 604      46.930  18.450  37.140  1.00  0.00           C
ATOM    334  HB1 LEU A 604      47.540  17.540  37.300  1.00  0.00           H
ATOM    335  HB2 LEU A 604      46.760  18.450  36.040  1.00  0.00           H
ATOM    336  CG  LEU A 604      45.680  18.100  37.930  1.00  0.00           C
ATOM    337  HG  LEU A 604      44.880  18.780  37.580  1.00  0.00           H
ATOM    338  CD1 LEU A 604      45.170  16.670  37.680  1.00  0.00           C
ATOM    339 HD11 LEU A 604      44.150  16.460  38.050  1.00  0.00           H
ATOM    340 HD12 LEU A 604      45.930  15.930  38.030  1.00  0.00           H
ATOM    341 HD13 LEU A 604      45.110  16.510  36.580  1.00  0.00           H
ATOM    342  CD2 LEU A 604      45.780  18.390  39.450  1.00  0.00           C
ATOM    343 HD21 LEU A 604      46.000  19.490  39.460  1.00  0.00           H
ATOM    344 HD22 LEU A 604      46.660  17.910  39.920  1.00  0.00           H
ATOM    345 HD23 LEU A 604      44.870  18.190  40.040  1.00  0.00           H
ATOM    346  C   LEU A 604      49.040  19.570  36.810  1.00  0.00           C
ATOM    347  O   LEU A 604      49.210  18.780  35.930  1.00  0.00           O
ATOM    348  N   SER A 605      50.010  20.280  37.340  1.00  0.00           N
ATOM    349  HN  SER A 605      49.600  20.970  37.930  1.00  0.00           H
ATOM    350  CA  SER A 605      51.400  20.300  36.810  1.00  0.00           C
ATOM    351  HA  SER A 605      51.620  19.260  36.660  1.00  0.00           H
ATOM    352  CB  SER A 605      51.470  20.980  35.410  1.00  0.00           C
ATOM    353  HB1 SER A 605      50.720  20.510  34.730  1.00  0.00           H
ATOM    354  HB2 SER A 605      52.460  20.740  34.960  1.00  0.00           H
ATOM    355  OG  SER A 605      51.200  22.390  35.450  1.00  0.00           O
ATOM    356  HG1 SER A 605      50.270  22.530  35.230  1.00  0.00           H
ATOM    357  C   SER A 605      52.390  20.860  37.860  1.00  0.00           C
ATOM    358  O   SER A 605      51.980  21.590  38.720  1.00  0.00           O
ATOM    359  N   LEU A 606      53.660  20.490  37.800  1.00  0.00           N
ATOM    360  HN  LEU A 606      53.930  19.880  37.060  1.00  0.00           H
ATOM    361  CA  LEU A 606      54.750  20.960  38.630  1.00  0.00           C
ATOM    362  HA  LEU A 606      54.510  20.750  39.670  1.00  0.00           H
ATOM    363  CB  LEU A 606      56.060  20.310  38.230  1.00  0.00           C
ATOM    364  HB1 LEU A 606      56.400  20.640  37.230  1.00  0.00           H
ATOM    365  HB2 LEU A 606      55.920  19.210  38.300  1.00  0.00           H
ATOM    366  CG  LEU A 606      57.270  20.640  39.200  1.00  0.00           C
ATOM    367  HG  LEU A 606      57.460  21.720  39.390  1.00  0.00           H
ATOM    368  CD1 LEU A 606      57.120  20.110  40.620  1.00  0.00           C
ATOM    369 HD11 LEU A 606      56.940  19.010  40.540  1.00  0.00           H
ATOM    370 HD12 LEU A 606      56.300  20.680  41.110  1.00  0.00           H
ATOM    371 HD13 LEU A 606      58.050  20.330  41.170  1.00  0.00           H
ATOM    372  CD2 LEU A 606      58.580  20.180  38.560  1.00  0.00           C
ATOM    373 HD21 LEU A 606      58.500  19.070  38.640  1.00  0.00           H
ATOM    374 HD22 LEU A 606      59.490  20.450  39.130  1.00  0.00           H
ATOM    375 HD23 LEU A 606      58.790  20.610  37.560  1.00  0.00           H
ATOM    376  C   LEU A 606      54.930  22.450  38.590  1.00  0.00           C
ATOM    377  O   LEU A 606      55.130  23.120  39.610  1.00  0.00           O
ATOM    378  N   GLN A 607      54.770  23.060  37.330  1.00  0.00           N
ATOM    379  HN  GLN A 607      54.650  22.420  36.580  1.00  0.00           H
ATOM    380  CA  GLN A 607      54.880  24.490  37.070  1.00  0.00           C
ATOM    381  HA  GLN A 607      55.870  24.800  37.380  1.00  0.00           H
ATOM    382  CB  GLN A 607      54.670  24.800  35.570  1.00  0.00           C
ATOM    383  HB1 GLN A 607      53.980  23.990  35.240  1.00  0.00           H
ATOM    384  HB2 GLN A 607      55.610  24.630  35.000  1.00  0.00           H
ATOM    385  CG  GLN A 607      54.040  26.200  35.230  1.00  0.00           C
ATOM    386  HG1 GLN A 607      54.750  26.890  35.740  1.00  0.00           H
ATOM    387  HG2 GLN A 607      53.050  26.380  35.690  1.00  0.00           H
ATOM    388  CD  GLN A 607      53.920  26.600  33.730  1.00  0.00           C
ATOM    389  OE1 GLN A 607      53.670  25.730  32.830  1.00  0.00           O
ATOM    390  NE2 GLN A 607      54.120  27.910  33.510  1.00  0.00           N
ATOM    391 HE21 GLN A 607      54.130  28.250  32.570  1.00  0.00           H
ATOM    392 HE22 GLN A 607      54.120  28.520  34.300  1.00  0.00           H
ATOM    393  C   GLN A 607      53.760  25.180  37.860  1.00  0.00           C
ATOM    394  O   GLN A 607      53.940  26.230  38.440  1.00  0.00           O
ATOM    395  N   CYS A 608      52.520  24.590  37.830  1.00  0.00           N
ATOM    396  HN  CYS A 608      52.420  23.740  37.310  1.00  0.00           H
ATOM    397  CA  CYS A 608      51.440  25.200  38.520  1.00  0.00           C
ATOM    398  HA  CYS A 608      51.350  26.210  38.150  1.00  0.00           H
ATOM    399  CB  CYS A 608      50.180  24.540  38.050  1.00  0.00           C
ATOM    400  HB1 CYS A 608      49.360  24.670  38.800  1.00  0.00           H
ATOM    401  HB2 CYS A 608      50.360  23.450  38.030  1.00  0.00           H
ATOM    402  SG  CYS A 608      49.370  25.300  36.560  1.00  0.00           S
ATOM    403  HG1 CYS A 608      49.830  24.520  35.600  1.00  0.00           H
ATOM    404  C   CYS A 608      51.590  25.210  40.050  1.00  0.00           C
ATOM    405  O   CYS A 608      51.460  26.200  40.760  1.00  0.00           O
ATOM    406  N   LEU A 609      52.170  24.080  40.610  1.00  0.00           N
ATOM    407  HN  LEU A 609      52.050  23.210  40.150  1.00  0.00           H
ATOM    408  CA  LEU A 609      52.690  23.990  41.950  1.00  0.00           C
ATOM    409  HA  LEU A 609      51.860  24.420  42.480  1.00  0.00           H
ATOM    410  CB  LEU A 609      52.850  22.520  42.420  1.00  0.00           C
ATOM    411  HB1 LEU A 609      53.560  21.990  41.760  1.00  0.00           H
ATOM    412  HB2 LEU A 609      51.840  22.060  42.270  1.00  0.00           H
ATOM    413  CG  LEU A 609      53.290  22.260  43.890  1.00  0.00           C
ATOM    414  HG  LEU A 609      54.290  22.730  44.000  1.00  0.00           H
ATOM    415  CD1 LEU A 609      52.230  22.810  44.910  1.00  0.00           C
ATOM    416 HD11 LEU A 609      52.130  23.920  44.870  1.00  0.00           H
ATOM    417 HD12 LEU A 609      52.600  22.500  45.910  1.00  0.00           H
ATOM    418 HD13 LEU A 609      51.260  22.300  44.700  1.00  0.00           H
ATOM    419  CD2 LEU A 609      53.630  20.740  44.120  1.00  0.00           C
ATOM    420 HD21 LEU A 609      53.550  20.660  45.220  1.00  0.00           H
ATOM    421 HD22 LEU A 609      54.640  20.710  43.670  1.00  0.00           H
ATOM    422 HD23 LEU A 609      52.930  20.090  43.550  1.00  0.00           H
ATOM    423  C   LEU A 609      53.810  24.950  42.420  1.00  0.00           C
ATOM    424  O   LEU A 609      53.780  25.510  43.500  1.00  0.00           O
ATOM    425  N   ALA A 610      54.870  25.110  41.570  1.00  0.00           N
ATOM    426  HN  ALA A 610      54.860  24.560  40.750  1.00  0.00           H
ATOM    427  CA  ALA A 610      55.860  26.130  41.770  1.00  0.00           C
ATOM    428  HA  ALA A 610      56.220  25.960  42.770  1.00  0.00           H
ATOM    429  CB  ALA A 610      57.020  26.010  40.780  1.00  0.00           C
ATOM    430  HB1 ALA A 610      57.430  24.970  40.790  1.00  0.00           H
ATOM    431  HB2 ALA A 610      57.780  26.790  40.970  1.00  0.00           H
ATOM    432  HB3 ALA A 610      56.550  26.210  39.800  1.00  0.00           H
ATOM    433  C   ALA A 610      55.260  27.530  41.720  1.00  0.00           C
ATOM    434  O   ALA A 610      55.740  28.370  42.450  1.00  0.00           O
ATOM    435  N   SER A 611      54.330  27.830  40.820  1.00  0.00           N
ATOM    436  HN  SER A 611      54.160  27.130  40.130  1.00  0.00           H
ATOM    437  CA  SER A 611      53.510  29.040  40.680  1.00  0.00           C
ATOM    438  HA  SER A 611      54.300  29.780  40.670  1.00  0.00           H
ATOM    439  CB  SER A 611      52.660  29.060  39.340  1.00  0.00           C
ATOM    440  HB1 SER A 611      52.280  30.090  39.240  1.00  0.00           H
ATOM    441  HB2 SER A 611      51.850  28.300  39.300  1.00  0.00           H
ATOM    442  OG  SER A 611      53.360  28.870  38.120  1.00  0.00           O
ATOM    443  HG1 SER A 611      53.700  27.990  37.980  1.00  0.00           H
ATOM    444  C   SER A 611      52.710  29.360  41.870  1.00  0.00           C
ATOM    445  O   SER A 611      52.840  30.400  42.550  1.00  0.00           O
ATOM    446  N   ILE A 612      52.030  28.310  42.420  1.00  0.00           N
ATOM    447  HN  ILE A 612      51.980  27.450  41.900  1.00  0.00           H
ATOM    448  CA  ILE A 612      51.330  28.420  43.700  1.00  0.00           C
ATOM    449  HA  ILE A 612      50.610  29.210  43.580  1.00  0.00           H
ATOM    450  CB  ILE A 612      50.520  27.070  44.040  1.00  0.00           C
ATOM    451  HB  ILE A 612      51.200  26.190  43.960  1.00  0.00           H
ATOM    452  CG2 ILE A 612      50.040  27.050  45.520  1.00  0.00           C
ATOM    453 HG21 ILE A 612      49.420  27.970  45.580  1.00  0.00           H
ATOM    454 HG22 ILE A 612      50.890  27.100  46.230  1.00  0.00           H
ATOM    455 HG23 ILE A 612      49.460  26.130  45.790  1.00  0.00           H
ATOM    456  CG1 ILE A 612      49.360  27.000  42.940  1.00  0.00           C
ATOM    457 HG11 ILE A 612      49.800  27.340  41.980  1.00  0.00           H
ATOM    458 HG12 ILE A 612      48.650  27.780  43.300  1.00  0.00           H
ATOM    459  CD  ILE A 612      48.730  25.560  42.830  1.00  0.00           C
ATOM    460  HD1 ILE A 612      47.870  25.550  42.120  1.00  0.00           H
ATOM    461  HD2 ILE A 612      48.450  25.020  43.750  1.00  0.00           H
ATOM    462  HD3 ILE A 612      49.540  24.950  42.390  1.00  0.00           H
ATOM    463  C   ILE A 612      52.320  28.780  44.890  1.00  0.00           C
ATOM    464  O   ILE A 612      52.070  29.620  45.720  1.00  0.00           O
ATOM    465  N   LEU A 613      53.540  28.110  44.990  1.00  0.00           N
ATOM    466  HN  LEU A 613      53.700  27.330  44.380  1.00  0.00           H
ATOM    467  CA  LEU A 613      54.600  28.290  45.930  1.00  0.00           C
ATOM    468  HA  LEU A 613      54.190  28.230  46.930  1.00  0.00           H
ATOM    469  CB  LEU A 613      55.710  27.150  45.890  1.00  0.00           C
ATOM    470  HB1 LEU A 613      56.130  27.090  44.860  1.00  0.00           H
ATOM    471  HB2 LEU A 613      55.300  26.130  46.030  1.00  0.00           H
ATOM    472  CG  LEU A 613      56.890  27.410  46.900  1.00  0.00           C
ATOM    473  HG  LEU A 613      57.430  28.320  46.580  1.00  0.00           H
ATOM    474  CD1 LEU A 613      56.370  27.480  48.360  1.00  0.00           C
ATOM    475 HD11 LEU A 613      55.760  28.400  48.490  1.00  0.00           H
ATOM    476 HD12 LEU A 613      57.240  27.620  49.030  1.00  0.00           H
ATOM    477 HD13 LEU A 613      55.810  26.540  48.550  1.00  0.00           H
ATOM    478  CD2 LEU A 613      57.930  26.320  46.890  1.00  0.00           C
ATOM    479 HD21 LEU A 613      58.130  25.900  45.880  1.00  0.00           H
ATOM    480 HD22 LEU A 613      57.490  25.540  47.530  1.00  0.00           H
ATOM    481 HD23 LEU A 613      58.870  26.780  47.250  1.00  0.00           H
ATOM    482  C   LEU A 613      55.260  29.710  45.950  1.00  0.00           C
ATOM    483  O   LEU A 613      55.490  30.370  46.940  1.00  0.00           O
ATOM    484  N   PHE A 614      55.570  30.230  44.790  1.00  0.00           N
ATOM    485  HN  PHE A 614      55.620  29.600  44.030  1.00  0.00           H
ATOM    486  CA  PHE A 614      56.040  31.560  44.500  1.00  0.00           C
ATOM    487  HA  PHE A 614      57.000  31.660  45.000  1.00  0.00           H
ATOM    488  CB  PHE A 614      56.360  31.630  42.960  1.00  0.00           C
ATOM    489  HB1 PHE A 614      55.670  31.120  42.260  1.00  0.00           H
ATOM    490  HB2 PHE A 614      57.340  31.110  42.800  1.00  0.00           H
ATOM    491  CG  PHE A 614      56.530  33.080  42.370  1.00  0.00           C
ATOM    492  CD1 PHE A 614      56.050  33.350  41.090  1.00  0.00           C
ATOM    493  HD1 PHE A 614      55.540  32.580  40.530  1.00  0.00           H
ATOM    494  CE1 PHE A 614      56.250  34.570  40.470  1.00  0.00           C
ATOM    495  HE1 PHE A 614      55.880  34.780  39.480  1.00  0.00           H
ATOM    496  CZ  PHE A 614      56.900  35.590  41.160  1.00  0.00           C
ATOM    497  HZ  PHE A 614      56.990  36.590  40.780  1.00  0.00           H
ATOM    498  CD2 PHE A 614      57.170  34.140  43.040  1.00  0.00           C
ATOM    499  HD2 PHE A 614      57.520  33.900  44.030  1.00  0.00           H
ATOM    500  CE2 PHE A 614      57.410  35.360  42.450  1.00  0.00           C
ATOM    501  HE2 PHE A 614      57.860  36.200  42.960  1.00  0.00           H
ATOM    502  C   PHE A 614      54.990  32.600  44.870  1.00  0.00           C
ATOM    503  O   PHE A 614      55.260  33.460  45.690  1.00  0.00           O
ATOM    504  N   LEU A 615      53.790  32.520  44.290  1.00  0.00           N
ATOM    505  HN  LEU A 615      53.640  31.720  43.720  1.00  0.00           H
ATOM    506  CA  LEU A 615      52.730  33.500  44.540  1.00  0.00           C
ATOM    507  HA  LEU A 615      53.110  34.510  44.430  1.00  0.00           H
ATOM    508  CB  LEU A 615      51.590  33.460  43.630  1.00  0.00           C
ATOM    509  HB1 LEU A 615      50.670  33.710  44.210  1.00  0.00           H
ATOM    510  HB2 LEU A 615      51.400  32.430  43.250  1.00  0.00           H
ATOM    511  CG  LEU A 615      51.620  34.390  42.390  1.00  0.00           C
ATOM    512  HG  LEU A 615      50.800  34.030  41.750  1.00  0.00           H
ATOM    513  CD1 LEU A 615      51.350  35.870  42.750  1.00  0.00           C
ATOM    514 HD11 LEU A 615      51.250  36.550  41.880  1.00  0.00           H
ATOM    515 HD12 LEU A 615      52.210  36.260  43.340  1.00  0.00           H
ATOM    516 HD13 LEU A 615      50.460  35.940  43.390  1.00  0.00           H
ATOM    517  CD2 LEU A 615      52.950  34.290  41.640  1.00  0.00           C
ATOM    518 HD21 LEU A 615      53.110  34.970  40.780  1.00  0.00           H
ATOM    519 HD22 LEU A 615      53.180  33.260  41.320  1.00  0.00           H
ATOM    520 HD23 LEU A 615      53.720  34.530  42.410  1.00  0.00           H
ATOM    521  C   LEU A 615      52.280  33.620  45.950  1.00  0.00           C
ATOM    522  O   LEU A 615      52.150  34.730  46.460  1.00  0.00           O
ATOM    523  N   TYR A 616      52.220  32.470  46.650  1.00  0.00           N
ATOM    524  HN  TYR A 616      52.220  31.590  46.180  1.00  0.00           H
ATOM    525  CA  TYR A 616      52.220  32.410  48.110  1.00  0.00           C
ATOM    526  HA  TYR A 616      51.290  32.870  48.450  1.00  0.00           H
ATOM    527  CB  TYR A 616      52.140  30.850  48.560  1.00  0.00           C
ATOM    528  HB1 TYR A 616      52.960  30.380  47.970  1.00  0.00           H
ATOM    529  HB2 TYR A 616      51.240  30.400  48.080  1.00  0.00           H
ATOM    530  CG  TYR A 616      52.300  30.590  50.070  1.00  0.00           C
ATOM    531  CD1 TYR A 616      53.430  29.880  50.430  1.00  0.00           C
ATOM    532  HD1 TYR A 616      54.160  29.470  49.750  1.00  0.00           H
ATOM    533  CE1 TYR A 616      53.640  29.550  51.780  1.00  0.00           C
ATOM    534  HE1 TYR A 616      54.520  28.980  52.000  1.00  0.00           H
ATOM    535  CZ  TYR A 616      52.820  30.120  52.780  1.00  0.00           C
ATOM    536  OH  TYR A 616      53.020  29.760  54.160  1.00  0.00           O
ATOM    537  HH  TYR A 616      52.220  29.820  54.690  1.00  0.00           H
ATOM    538  CD2 TYR A 616      51.400  31.060  51.050  1.00  0.00           C
ATOM    539  HD2 TYR A 616      50.530  31.630  50.770  1.00  0.00           H
ATOM    540  CE2 TYR A 616      51.690  30.880  52.450  1.00  0.00           C
ATOM    541  HE2 TYR A 616      51.130  31.360  53.230  1.00  0.00           H
ATOM    542  C   TYR A 616      53.210  33.330  48.900  1.00  0.00           C
ATOM    543  O   TYR A 616      52.880  34.250  49.630  1.00  0.00           O
ATOM    544  N   CYS A 617      54.530  33.210  48.680  1.00  0.00           N
ATOM    545  HN  CYS A 617      54.830  32.610  47.940  1.00  0.00           H
ATOM    546  CA  CYS A 617      55.560  33.820  49.520  1.00  0.00           C
ATOM    547  HA  CYS A 617      55.180  33.910  50.530  1.00  0.00           H
ATOM    548  CB  CYS A 617      56.900  33.000  49.360  1.00  0.00           C
ATOM    549  HB1 CYS A 617      57.750  33.500  49.870  1.00  0.00           H
ATOM    550  HB2 CYS A 617      57.180  32.940  48.300  1.00  0.00           H
ATOM    551  SG  CYS A 617      56.680  31.260  49.860  1.00  0.00           S
ATOM    552  HG1 CYS A 617      56.390  30.910  48.610  1.00  0.00           H
ATOM    553  C   CYS A 617      55.780  35.250  49.010  1.00  0.00           C
ATOM    554  O   CYS A 617      56.090  36.180  49.770  1.00  0.00           O
ATOM    555  N   ALA A 618      55.460  35.540  47.770  1.00  0.00           N
ATOM    556  HN  ALA A 618      55.320  34.860  47.060  1.00  0.00           H
ATOM    557  CA  ALA A 618      55.370  36.860  47.280  1.00  0.00           C
ATOM    558  HA  ALA A 618      56.240  37.410  47.590  1.00  0.00           H
ATOM    559  CB  ALA A 618      55.170  36.790  45.740  1.00  0.00           C
ATOM    560  HB1 ALA A 618      54.220  36.240  45.580  1.00  0.00           H
ATOM    561  HB2 ALA A 618      56.010  36.190  45.330  1.00  0.00           H
ATOM    562  HB3 ALA A 618      55.090  37.790  45.270  1.00  0.00           H
ATOM    563  C   ALA A 618      54.210  37.720  47.850  1.00  0.00           C
ATOM    564  O   ALA A 618      54.400  38.850  48.290  1.00  0.00           O
ATOM    565  N   CYS A 619      52.940  37.160  47.820  1.00  0.00           N
ATOM    566  HN  CYS A 619      52.850  36.280  47.370  1.00  0.00           H
ATOM    567  CA  CYS A 619      51.740  37.710  48.420  1.00  0.00           C
ATOM    568  HA  CYS A 619      51.510  38.680  48.000  1.00  0.00           H
ATOM    569  CB  CYS A 619      50.510  36.840  48.160  1.00  0.00           C
ATOM    570  HB1 CYS A 619      50.740  35.840  48.600  1.00  0.00           H
ATOM    571  HB2 CYS A 619      50.300  36.670  47.080  1.00  0.00           H
ATOM    572  SG  CYS A 619      48.930  37.400  48.900  1.00  0.00           S
ATOM    573  HG1 CYS A 619      48.490  38.320  48.050  1.00  0.00           H
ATOM    574  C   CYS A 619      51.860  37.910  49.980  1.00  0.00           C
ATOM    575  O   CYS A 619      51.530  38.980  50.430  1.00  0.00           O
ATOM    576  N   MET A 620      52.380  36.950  50.740  1.00  0.00           N
ATOM    577  HN  MET A 620      52.480  36.050  50.340  1.00  0.00           H
ATOM    578  CA  MET A 620      52.610  37.010  52.130  1.00  0.00           C
ATOM    579  HA  MET A 620      51.650  37.000  52.630  1.00  0.00           H
ATOM    580  CB  MET A 620      53.310  35.730  52.480  1.00  0.00           C
ATOM    581  HB1 MET A 620      53.720  35.860  53.510  1.00  0.00           H
ATOM    582  HB2 MET A 620      54.220  35.630  51.870  1.00  0.00           H
ATOM    583  CG  MET A 620      52.410  34.520  52.480  1.00  0.00           C
ATOM    584  HG1 MET A 620      52.950  33.550  52.370  1.00  0.00           H
ATOM    585  HG2 MET A 620      51.750  34.530  51.590  1.00  0.00           H
ATOM    586  SD  MET A 620      51.370  34.390  54.010  1.00  0.00           S
ATOM    587  CE  MET A 620      52.550  33.930  55.360  1.00  0.00           C
ATOM    588  HE1 MET A 620      53.220  34.820  55.400  1.00  0.00           H
ATOM    589  HE2 MET A 620      53.200  33.080  55.100  1.00  0.00           H
ATOM    590  HE3 MET A 620      51.930  33.670  56.250  1.00  0.00           H
ATOM    591  C   MET A 620      53.380  38.200  52.640  1.00  0.00           C
ATOM    592  O   MET A 620      52.980  38.770  53.680  1.00  0.00           O
ATOM    593  N   SER A 621      54.490  38.570  52.000  1.00  0.00           N
ATOM    594  HN  SER A 621      54.620  38.070  51.160  1.00  0.00           H
ATOM    595  CA  SER A 621      55.320  39.540  52.570  1.00  0.00           C
ATOM    596  HA  SER A 621      55.450  39.240  53.600  1.00  0.00           H
ATOM    597  CB  SER A 621      56.710  39.660  51.900  1.00  0.00           C
ATOM    598  HB1 SER A 621      57.240  40.460  52.470  1.00  0.00           H
ATOM    599  HB2 SER A 621      56.710  39.880  50.810  1.00  0.00           H
ATOM    600  OG  SER A 621      57.430  38.400  51.980  1.00  0.00           O
ATOM    601  HG1 SER A 621      57.130  37.850  51.260  1.00  0.00           H
ATOM    602  C   SER A 621      54.630  40.960  52.720  1.00  0.00           C
ATOM    603  O   SER A 621      54.760  41.490  53.850  1.00  0.00           O
ATOM    604  N   PRO A 622      53.990  41.550  51.760  1.00  0.00           N
ATOM    605  CD  PRO A 622      54.030  41.200  50.370  1.00  0.00           C
ATOM    606  HD1 PRO A 622      53.580  40.210  50.170  1.00  0.00           H
ATOM    607  HD2 PRO A 622      55.070  41.300  49.980  1.00  0.00           H
ATOM    608  CA  PRO A 622      53.100  42.600  52.040  1.00  0.00           C
ATOM    609  HA  PRO A 622      53.630  43.400  52.540  1.00  0.00           H
ATOM    610  CB  PRO A 622      52.480  43.050  50.680  1.00  0.00           C
ATOM    611  HB1 PRO A 622      52.400  44.150  50.490  1.00  0.00           H
ATOM    612  HB2 PRO A 622      51.490  42.610  50.520  1.00  0.00           H
ATOM    613  CG  PRO A 622      53.340  42.410  49.630  1.00  0.00           C
ATOM    614  HG1 PRO A 622      52.720  42.050  48.780  1.00  0.00           H
ATOM    615  HG2 PRO A 622      54.120  43.110  49.280  1.00  0.00           H
ATOM    616  C   PRO A 622      51.970  42.270  53.020  1.00  0.00           C
ATOM    617  O   PRO A 622      51.680  43.190  53.740  1.00  0.00           O
ATOM    618  N   VAL A 623      51.320  41.100  53.020  1.00  0.00           N
ATOM    619  HN  VAL A 623      51.480  40.480  52.270  1.00  0.00           H
ATOM    620  CA  VAL A 623      50.210  40.850  54.000  1.00  0.00           C
ATOM    621  HA  VAL A 623      49.520  41.680  53.930  1.00  0.00           H
ATOM    622  CB  VAL A 623      49.330  39.690  53.610  1.00  0.00           C
ATOM    623  HB  VAL A 623      49.900  38.750  53.470  1.00  0.00           H
ATOM    624  CG1 VAL A 623      48.360  39.360  54.710  1.00  0.00           C
ATOM    625 HG11 VAL A 623      48.780  39.090  55.700  1.00  0.00           H
ATOM    626 HG12 VAL A 623      47.630  38.550  54.470  1.00  0.00           H
ATOM    627 HG13 VAL A 623      47.770  40.290  54.810  1.00  0.00           H
ATOM    628  CG2 VAL A 623      48.660  40.000  52.310  1.00  0.00           C
ATOM    629 HG21 VAL A 623      49.440  40.140  51.530  1.00  0.00           H
ATOM    630 HG22 VAL A 623      48.150  40.980  52.340  1.00  0.00           H
ATOM    631 HG23 VAL A 623      47.810  39.340  52.020  1.00  0.00           H
ATOM    632  C   VAL A 623      50.640  40.880  55.450  1.00  0.00           C
ATOM    633  O   VAL A 623      49.940  41.480  56.320  1.00  0.00           O
ATOM    634  N   ILE A 624      51.760  40.320  55.790  1.00  0.00           N
ATOM    635  HN  ILE A 624      52.270  39.690  55.200  1.00  0.00           H
ATOM    636  CA  ILE A 624      52.410  40.540  57.080  1.00  0.00           C
ATOM    637  HA  ILE A 624      51.700  40.260  57.840  1.00  0.00           H
ATOM    638  CB  ILE A 624      53.690  39.660  57.220  1.00  0.00           C
ATOM    639  HB  ILE A 624      54.360  39.980  56.390  1.00  0.00           H
ATOM    640  CG2 ILE A 624      54.430  40.000  58.510  1.00  0.00           C
ATOM    641 HG21 ILE A 624      55.350  39.380  58.570  1.00  0.00           H
ATOM    642 HG22 ILE A 624      53.770  39.760  59.380  1.00  0.00           H
ATOM    643 HG23 ILE A 624      54.720  41.060  58.490  1.00  0.00           H
ATOM    644  CG1 ILE A 624      53.400  38.100  57.140  1.00  0.00           C
ATOM    645 HG11 ILE A 624      54.330  37.580  57.420  1.00  0.00           H
ATOM    646 HG12 ILE A 624      53.260  37.910  56.050  1.00  0.00           H
ATOM    647  CD  ILE A 624      52.250  37.610  58.060  1.00  0.00           C
ATOM    648  HD1 ILE A 624      51.240  38.090  58.030  1.00  0.00           H
ATOM    649  HD2 ILE A 624      52.540  37.790  59.110  1.00  0.00           H
ATOM    650  HD3 ILE A 624      52.170  36.500  58.060  1.00  0.00           H
ATOM    651  C   ILE A 624      52.740  41.980  57.340  1.00  0.00           C
ATOM    652  O   ILE A 624      52.600  42.490  58.470  1.00  0.00           O
ATOM    653  N   THR A 625      53.280  42.750  56.360  1.00  0.00           N
ATOM    654  HN  THR A 625      53.380  42.340  55.460  1.00  0.00           H
ATOM    655  CA  THR A 625      53.710  44.160  56.460  1.00  0.00           C
ATOM    656  HA  THR A 625      54.360  44.180  57.320  1.00  0.00           H
ATOM    657  CB  THR A 625      54.500  44.770  55.290  1.00  0.00           C
ATOM    658  HB  THR A 625      53.860  44.720  54.390  1.00  0.00           H
ATOM    659  OG1 THR A 625      55.620  43.940  54.960  1.00  0.00           O
ATOM    660  HG1 THR A 625      55.380  43.080  54.630  1.00  0.00           H
ATOM    661  CG2 THR A 625      54.900  46.190  55.540  1.00  0.00           C
ATOM    662 HG21 THR A 625      55.540  46.630  54.750  1.00  0.00           H
ATOM    663 HG22 THR A 625      55.470  46.300  56.490  1.00  0.00           H
ATOM    664 HG23 THR A 625      53.980  46.790  55.660  1.00  0.00           H
ATOM    665  C   THR A 625      52.630  44.980  56.840  1.00  0.00           C
ATOM    666  O   THR A 625      52.710  45.830  57.760  1.00  0.00           O
ATOM    667  N   PHE A 626      51.430  44.720  56.180  1.00  0.00           N
ATOM    668  HN  PHE A 626      51.390  44.010  55.480  1.00  0.00           H
ATOM    669  CA  PHE A 626      50.150  45.260  56.610  1.00  0.00           C
ATOM    670  HA  PHE A 626      50.280  46.330  56.660  1.00  0.00           H
ATOM    671  CB  PHE A 626      49.160  44.800  55.420  1.00  0.00           C
ATOM    672  HB1 PHE A 626      49.270  43.710  55.270  1.00  0.00           H
ATOM    673  HB2 PHE A 626      49.370  45.230  54.420  1.00  0.00           H
ATOM    674  CG  PHE A 626      47.790  45.200  55.760  1.00  0.00           C
ATOM    675  CD1 PHE A 626      46.780  44.260  55.420  1.00  0.00           C
ATOM    676  HD1 PHE A 626      47.100  43.260  55.170  1.00  0.00           H
ATOM    677  CE1 PHE A 626      45.430  44.540  55.590  1.00  0.00           C
ATOM    678  HE1 PHE A 626      44.720  43.740  55.410  1.00  0.00           H
ATOM    679  CZ  PHE A 626      44.990  45.750  56.080  1.00  0.00           C
ATOM    680  HZ  PHE A 626      43.950  46.000  56.180  1.00  0.00           H
ATOM    681  CD2 PHE A 626      47.400  46.490  56.170  1.00  0.00           C
ATOM    682  HD2 PHE A 626      48.020  47.340  56.380  1.00  0.00           H
ATOM    683  CE2 PHE A 626      46.010  46.740  56.380  1.00  0.00           C
ATOM    684  HE2 PHE A 626      45.790  47.690  56.820  1.00  0.00           H
ATOM    685  C   PHE A 626      49.670  44.900  57.970  1.00  0.00           C
ATOM    686  O   PHE A 626      49.150  45.740  58.720  1.00  0.00           O
ATOM    687  N   GLY A 627      49.820  43.640  58.430  1.00  0.00           N
ATOM    688  HN  GLY A 627      49.880  42.960  57.710  1.00  0.00           H
ATOM    689  CA  GLY A 627      49.570  43.190  59.830  1.00  0.00           C
ATOM    690  HA1 GLY A 627      49.890  42.160  59.950  1.00  0.00           H
ATOM    691  HA2 GLY A 627      48.580  43.500  60.120  1.00  0.00           H
ATOM    692  C   GLY A 627      50.390  44.020  60.810  1.00  0.00           C
ATOM    693  O   GLY A 627      49.920  44.490  61.840  1.00  0.00           O
ATOM    694  N   GLY A 628      51.660  44.240  60.600  1.00  0.00           N
ATOM    695  HN  GLY A 628      51.940  43.910  59.700  1.00  0.00           H
ATOM    696  CA  GLY A 628      52.580  45.070  61.430  1.00  0.00           C
ATOM    697  HA1 GLY A 628      53.570  44.940  61.010  1.00  0.00           H
ATOM    698  HA2 GLY A 628      52.600  44.710  62.450  1.00  0.00           H
ATOM    699  C   GLY A 628      52.210  46.540  61.410  1.00  0.00           C
ATOM    700  O   GLY A 628      52.150  47.170  62.430  1.00  0.00           O
ATOM    701  N   LEU A 629      51.900  47.150  60.180  1.00  0.00           N
ATOM    702  HN  LEU A 629      52.030  46.750  59.280  1.00  0.00           H
ATOM    703  CA  LEU A 629      51.480  48.550  60.160  1.00  0.00           C
ATOM    704  HA  LEU A 629      52.160  49.110  60.790  1.00  0.00           H
ATOM    705  CB  LEU A 629      51.420  49.150  58.740  1.00  0.00           C
ATOM    706  HB1 LEU A 629      50.670  49.950  58.570  1.00  0.00           H
ATOM    707  HB2 LEU A 629      51.080  48.310  58.080  1.00  0.00           H
ATOM    708  CG  LEU A 629      52.700  49.880  58.200  1.00  0.00           C
ATOM    709  HG  LEU A 629      52.480  49.980  57.120  1.00  0.00           H
ATOM    710  CD1 LEU A 629      52.890  51.260  58.780  1.00  0.00           C
ATOM    711 HD11 LEU A 629      53.850  51.700  58.480  1.00  0.00           H
ATOM    712 HD12 LEU A 629      52.960  51.140  59.880  1.00  0.00           H
ATOM    713 HD13 LEU A 629      52.140  52.050  58.540  1.00  0.00           H
ATOM    714  CD2 LEU A 629      53.940  49.060  58.310  1.00  0.00           C
ATOM    715 HD21 LEU A 629      53.900  48.240  57.560  1.00  0.00           H
ATOM    716 HD22 LEU A 629      53.960  48.550  59.290  1.00  0.00           H
ATOM    717 HD23 LEU A 629      54.840  49.700  58.210  1.00  0.00           H
ATOM    718  C   LEU A 629      50.090  48.750  60.850  1.00  0.00           C
ATOM    719  O   LEU A 629      49.930  49.660  61.720  1.00  0.00           O
ATOM    720  N   LEU A 630      49.070  47.950  60.540  1.00  0.00           N
ATOM    721  HN  LEU A 630      49.180  47.150  59.950  1.00  0.00           H
ATOM    722  CA  LEU A 630      47.720  48.190  61.020  1.00  0.00           C
ATOM    723  HA  LEU A 630      47.590  49.250  60.850  1.00  0.00           H
ATOM    724  CB  LEU A 630      46.630  47.420  60.240  1.00  0.00           C
ATOM    725  HB1 LEU A 630      46.650  46.330  60.420  1.00  0.00           H
ATOM    726  HB2 LEU A 630      46.880  47.720  59.190  1.00  0.00           H
ATOM    727  CG  LEU A 630      45.160  47.890  60.560  1.00  0.00           C
ATOM    728  HG  LEU A 630      44.830  47.880  61.620  1.00  0.00           H
ATOM    729  CD1 LEU A 630      44.840  49.320  60.000  1.00  0.00           C
ATOM    730 HD11 LEU A 630      44.920  49.170  58.890  1.00  0.00           H
ATOM    731 HD12 LEU A 630      45.620  50.070  60.260  1.00  0.00           H
ATOM    732 HD13 LEU A 630      43.780  49.550  60.230  1.00  0.00           H
ATOM    733  CD2 LEU A 630      44.170  46.910  59.890  1.00  0.00           C
ATOM    734 HD21 LEU A 630      44.450  45.850  60.080  1.00  0.00           H
ATOM    735 HD22 LEU A 630      44.150  47.020  58.770  1.00  0.00           H
ATOM    736 HD23 LEU A 630      43.170  46.940  60.350  1.00  0.00           H
ATOM    737  C   LEU A 630      47.610  48.050  62.510  1.00  0.00           C
ATOM    738  O   LEU A 630      46.900  48.800  63.190  1.00  0.00           O
ATOM    739  N   GLY A 631      48.390  47.140  63.080  1.00  0.00           N
ATOM    740  HN  GLY A 631      48.930  46.520  62.520  1.00  0.00           H
ATOM    741  CA  GLY A 631      48.700  47.070  64.500  1.00  0.00           C
ATOM    742  HA1 GLY A 631      49.520  46.370  64.580  1.00  0.00           H
ATOM    743  HA2 GLY A 631      47.870  46.590  65.010  1.00  0.00           H
ATOM    744  C   GLY A 631      48.920  48.380  65.230  1.00  0.00           C
ATOM    745  O   GLY A 631      48.070  48.860  66.010  1.00  0.00           O
ATOM    746  N   GLU A 632      50.070  49.060  64.920  1.00  0.00           N
ATOM    747  HN  GLU A 632      50.720  48.650  64.290  1.00  0.00           H
ATOM    748  CA  GLU A 632      50.470  50.440  65.320  1.00  0.00           C
ATOM    749  HA  GLU A 632      50.300  50.590  66.370  1.00  0.00           H
ATOM    750  CB  GLU A 632      52.000  50.650  65.130  1.00  0.00           C
ATOM    751  HB1 GLU A 632      52.360  51.640  65.490  1.00  0.00           H
ATOM    752  HB2 GLU A 632      52.360  50.450  64.100  1.00  0.00           H
ATOM    753  CG  GLU A 632      52.850  49.730  66.010  1.00  0.00           C
ATOM    754  HG1 GLU A 632      52.780  48.680  65.640  1.00  0.00           H
ATOM    755  HG2 GLU A 632      52.500  49.800  67.060  1.00  0.00           H
ATOM    756  CD  GLU A 632      54.340  49.970  66.130  1.00  0.00           C
ATOM    757  OE1 GLU A 632      55.050  49.290  66.920  1.00  0.00           O
ATOM    758  OE2 GLU A 632      54.880  50.970  65.520  1.00  0.00           O
ATOM    759  C   GLU A 632      49.740  51.630  64.820  1.00  0.00           C
ATOM    760  O   GLU A 632      49.560  52.630  65.540  1.00  0.00           O
ATOM    761  N   ALA A 633      49.080  51.470  63.660  1.00  0.00           N
ATOM    762  HN  ALA A 633      49.360  50.730  63.060  1.00  0.00           H
ATOM    763  CA  ALA A 633      48.010  52.450  63.220  1.00  0.00           C
ATOM    764  HA  ALA A 633      48.530  53.390  63.200  1.00  0.00           H
ATOM    765  CB  ALA A 633      47.470  52.000  61.830  1.00  0.00           C
ATOM    766  HB1 ALA A 633      48.360  51.890  61.160  1.00  0.00           H
ATOM    767  HB2 ALA A 633      46.740  52.790  61.560  1.00  0.00           H
ATOM    768  HB3 ALA A 633      46.930  51.030  61.820  1.00  0.00           H
ATOM    769  C   ALA A 633      46.860  52.520  64.150  1.00  0.00           C
ATOM    770  O   ALA A 633      46.490  53.600  64.630  1.00  0.00           O
ATOM    771  N   THR A 634      46.210  51.300  64.490  1.00  0.00           N
ATOM    772  HN  THR A 634      46.570  50.450  64.130  1.00  0.00           H
ATOM    773  CA  THR A 634      44.980  51.170  65.300  1.00  0.00           C
ATOM    774  HA  THR A 634      44.330  51.940  64.900  1.00  0.00           H
ATOM    775  CB  THR A 634      44.300  49.800  65.140  1.00  0.00           C
ATOM    776  HB  THR A 634      43.420  49.810  65.820  1.00  0.00           H
ATOM    777  OG1 THR A 634      45.110  48.700  65.460  1.00  0.00           O
ATOM    778  HG1 THR A 634      45.760  48.500  64.780  1.00  0.00           H
ATOM    779  CG2 THR A 634      43.710  49.620  63.740  1.00  0.00           C
ATOM    780 HG21 THR A 634      44.590  49.680  63.060  1.00  0.00           H
ATOM    781 HG22 THR A 634      42.920  50.370  63.530  1.00  0.00           H
ATOM    782 HG23 THR A 634      43.090  48.690  63.660  1.00  0.00           H
ATOM    783  C   THR A 634      45.300  51.350  66.830  1.00  0.00           C
ATOM    784  O   THR A 634      44.450  51.680  67.600  1.00  0.00           O
ATOM    785  N   GLU A 635      46.550  51.060  67.170  1.00  0.00           N
ATOM    786  HN  GLU A 635      47.170  50.850  66.420  1.00  0.00           H
ATOM    787  CA  GLU A 635      47.130  51.130  68.480  1.00  0.00           C
ATOM    788  HA  GLU A 635      48.180  50.980  68.300  1.00  0.00           H
ATOM    789  CB  GLU A 635      47.000  52.570  69.040  1.00  0.00           C
ATOM    790  HB1 GLU A 635      47.360  52.630  70.090  1.00  0.00           H
ATOM    791  HB2 GLU A 635      45.920  52.830  69.020  1.00  0.00           H
ATOM    792  CG  GLU A 635      47.780  53.640  68.200  1.00  0.00           C
ATOM    793  HG1 GLU A 635      47.340  53.770  67.180  1.00  0.00           H
ATOM    794  HG2 GLU A 635      48.850  53.350  68.120  1.00  0.00           H
ATOM    795  CD  GLU A 635      47.610  55.050  68.790  1.00  0.00           C
ATOM    796  OE1 GLU A 635      46.780  55.240  69.640  1.00  0.00           O
ATOM    797  OE2 GLU A 635      48.220  55.940  68.180  1.00  0.00           O
ATOM    798  C   GLU A 635      46.750  49.920  69.320  1.00  0.00           C
ATOM    799  O   GLU A 635      46.370  50.010  70.490  1.00  0.00           O
ATOM    800  N   GLY A 636      46.810  48.740  68.710  1.00  0.00           N
ATOM    801  HN  GLY A 636      47.100  48.790  67.750  1.00  0.00           H
ATOM    802  CA  GLY A 636      46.680  47.440  69.380  1.00  0.00           C
ATOM    803  HA1 GLY A 636      46.970  47.620  70.410  1.00  0.00           H
ATOM    804  HA2 GLY A 636      47.320  46.720  68.900  1.00  0.00           H
ATOM    805  C   GLY A 636      45.250  46.920  69.300  1.00  0.00           C
ATOM    806  O   GLY A 636      44.710  46.510  70.360  1.00  0.00           O
ATOM    807  N   ARG A 637      44.650  46.940  68.080  1.00  0.00           N
ATOM    808  HN  ARG A 637      45.130  47.450  67.370  1.00  0.00           H
ATOM    809  CA  ARG A 637      43.380  46.290  67.740  1.00  0.00           C
ATOM    810  HA  ARG A 637      42.940  45.840  68.610  1.00  0.00           H
ATOM    811  CB  ARG A 637      42.370  47.320  67.310  1.00  0.00           C
ATOM    812  HB1 ARG A 637      41.520  46.760  66.870  1.00  0.00           H
ATOM    813  HB2 ARG A 637      42.700  48.030  66.520  1.00  0.00           H
ATOM    814  CG  ARG A 637      41.820  48.070  68.600  1.00  0.00           C
ATOM    815  HG1 ARG A 637      41.600  47.410  69.460  1.00  0.00           H
ATOM    816  HG2 ARG A 637      40.770  48.380  68.380  1.00  0.00           H
ATOM    817  CD  ARG A 637      42.540  49.370  69.040  1.00  0.00           C
ATOM    818  HD1 ARG A 637      42.460  50.100  68.200  1.00  0.00           H
ATOM    819  HD2 ARG A 637      43.630  49.190  69.160  1.00  0.00           H
ATOM    820  NE  ARG A 637      41.900  49.900  70.280  1.00  0.00           N
ATOM    821  HE  ARG A 637      41.040  49.500  70.610  1.00  0.00           H
ATOM    822  CZ  ARG A 637      42.320  51.000  70.880  1.00  0.00           C
ATOM    823  NH1 ARG A 637      41.700  51.490  71.910  1.00  0.00           N
ATOM    824 HH11 ARG A 637      40.950  50.950  72.290  1.00  0.00           H
ATOM    825 HH12 ARG A 637      42.300  52.070  72.460  1.00  0.00           H
ATOM    826  NH2 ARG A 637      43.460  51.630  70.560  1.00  0.00           N
ATOM    827 HH21 ARG A 637      43.880  51.400  69.680  1.00  0.00           H
ATOM    828 HH22 ARG A 637      43.510  52.530  70.980  1.00  0.00           H
ATOM    829  C   ARG A 637      43.420  45.170  66.770  1.00  0.00           C
ATOM    830  O   ARG A 637      42.410  44.500  66.480  1.00  0.00           O
ATOM    831  N   ILE A 638      44.620  44.930  66.200  1.00  0.00           N
ATOM    832  HN  ILE A 638      45.360  45.580  66.340  1.00  0.00           H
ATOM    833  CA  ILE A 638      44.860  43.920  65.150  1.00  0.00           C
ATOM    834  HA  ILE A 638      44.270  43.060  65.430  1.00  0.00           H
ATOM    835  CB  ILE A 638      44.270  44.520  63.870  1.00  0.00           C
ATOM    836  HB  ILE A 638      43.430  45.240  64.030  1.00  0.00           H
ATOM    837  CG2 ILE A 638      45.370  45.200  63.070  1.00  0.00           C
ATOM    838 HG21 ILE A 638      46.030  45.780  63.750  1.00  0.00           H
ATOM    839 HG22 ILE A 638      44.970  45.860  62.270  1.00  0.00           H
ATOM    840 HG23 ILE A 638      46.000  44.420  62.610  1.00  0.00           H
ATOM    841  CG1 ILE A 638      43.690  43.400  63.000  1.00  0.00           C
ATOM    842 HG11 ILE A 638      44.420  42.570  63.010  1.00  0.00           H
ATOM    843 HG12 ILE A 638      43.700  43.700  61.930  1.00  0.00           H
ATOM    844  CD  ILE A 638      42.300  42.970  63.420  1.00  0.00           C
ATOM    845  HD1 ILE A 638      42.050  42.020  62.900  1.00  0.00           H
ATOM    846  HD2 ILE A 638      41.540  43.730  63.170  1.00  0.00           H
ATOM    847  HD3 ILE A 638      42.190  42.790  64.500  1.00  0.00           H
ATOM    848  C   ILE A 638      46.330  43.470  65.070  1.00  0.00           C
ATOM    849  O   ILE A 638      47.270  44.130  65.620  1.00  0.00           O
ATOM    850  N   SER A 639      46.630  42.260  64.480  1.00  0.00           N
ATOM    851  HN  SER A 639      45.860  41.640  64.340  1.00  0.00           H
ATOM    852  CA  SER A 639      47.940  41.970  64.000  1.00  0.00           C
ATOM    853  HA  SER A 639      48.370  42.850  63.550  1.00  0.00           H
ATOM    854  CB  SER A 639      48.900  41.360  65.100  1.00  0.00           C
ATOM    855  HB1 SER A 639      48.490  40.360  65.340  1.00  0.00           H
ATOM    856  HB2 SER A 639      48.720  42.030  65.960  1.00  0.00           H
ATOM    857  OG  SER A 639      50.330  41.200  64.750  1.00  0.00           O
ATOM    858  HG1 SER A 639      50.810  41.470  65.540  1.00  0.00           H
ATOM    859  C   SER A 639      47.940  41.150  62.740  1.00  0.00           C
ATOM    860  O   SER A 639      46.910  40.870  62.080  1.00  0.00           O
ATOM    861  N   ALA A 640      49.080  40.630  62.360  1.00  0.00           N
ATOM    862  HN  ALA A 640      49.870  40.840  62.930  1.00  0.00           H
ATOM    863  CA  ALA A 640      49.390  39.760  61.190  1.00  0.00           C
ATOM    864  HA  ALA A 640      49.160  40.310  60.310  1.00  0.00           H
ATOM    865  CB  ALA A 640      50.920  39.510  61.310  1.00  0.00           C
ATOM    866  HB1 ALA A 640      51.320  38.980  60.410  1.00  0.00           H
ATOM    867  HB2 ALA A 640      51.060  38.900  62.220  1.00  0.00           H
ATOM    868  HB3 ALA A 640      51.390  40.510  61.410  1.00  0.00           H
ATOM    869  C   ALA A 640      48.530  38.400  61.050  1.00  0.00           C
ATOM    870  O   ALA A 640      48.090  38.010  59.990  1.00  0.00           O
ATOM    871  N   ILE A 641      48.200  37.710  62.140  1.00  0.00           N
ATOM    872  HN  ILE A 641      48.460  38.050  63.040  1.00  0.00           H
ATOM    873  CA  ILE A 641      47.470  36.450  62.090  1.00  0.00           C
ATOM    874  HA  ILE A 641      48.020  35.850  61.400  1.00  0.00           H
ATOM    875  CB  ILE A 641      47.400  35.640  63.400  1.00  0.00           C
ATOM    876  HB  ILE A 641      46.930  36.140  64.270  1.00  0.00           H
ATOM    877  CG2 ILE A 641      46.590  34.360  63.230  1.00  0.00           C
ATOM    878 HG21 ILE A 641      46.690  33.670  64.100  1.00  0.00           H
ATOM    879 HG22 ILE A 641      46.920  33.860  62.300  1.00  0.00           H
ATOM    880 HG23 ILE A 641      45.560  34.750  63.120  1.00  0.00           H
ATOM    881  CG1 ILE A 641      48.830  35.180  63.890  1.00  0.00           C
ATOM    882 HG11 ILE A 641      48.770  34.570  64.800  1.00  0.00           H
ATOM    883 HG12 ILE A 641      49.390  36.120  64.060  1.00  0.00           H
ATOM    884  CD  ILE A 641      49.730  34.370  62.910  1.00  0.00           C
ATOM    885  HD1 ILE A 641      50.670  34.030  63.410  1.00  0.00           H
ATOM    886  HD2 ILE A 641      50.060  34.930  62.020  1.00  0.00           H
ATOM    887  HD3 ILE A 641      49.140  33.550  62.440  1.00  0.00           H
ATOM    888  C   ILE A 641      46.030  36.730  61.630  1.00  0.00           C
ATOM    889  O   ILE A 641      45.570  36.020  60.770  1.00  0.00           O
ATOM    890  N   GLU A 642      45.310  37.710  62.210  1.00  0.00           N
ATOM    891  HN  GLU A 642      45.730  38.260  62.930  1.00  0.00           H
ATOM    892  CA  GLU A 642      44.140  38.290  61.760  1.00  0.00           C
ATOM    893  HA  GLU A 642      43.340  37.560  61.700  1.00  0.00           H
ATOM    894  CB  GLU A 642      43.700  39.460  62.610  1.00  0.00           C
ATOM    895  HB1 GLU A 642      42.960  40.090  62.070  1.00  0.00           H
ATOM    896  HB2 GLU A 642      44.640  40.020  62.740  1.00  0.00           H
ATOM    897  CG  GLU A 642      42.900  38.980  63.830  1.00  0.00           C
ATOM    898  HG1 GLU A 642      43.240  37.950  64.060  1.00  0.00           H
ATOM    899  HG2 GLU A 642      41.820  38.800  63.640  1.00  0.00           H
ATOM    900  CD  GLU A 642      43.130  39.870  65.090  1.00  0.00           C
ATOM    901  OE1 GLU A 642      44.270  40.320  65.290  1.00  0.00           O
ATOM    902  OE2 GLU A 642      42.200  40.150  65.850  1.00  0.00           O
ATOM    903  C   GLU A 642      44.110  38.670  60.300  1.00  0.00           C
ATOM    904  O   GLU A 642      43.140  38.450  59.580  1.00  0.00           O
ATOM    905  N   SER A 643      45.170  39.330  59.830  1.00  0.00           N
ATOM    906  HN  SER A 643      45.880  39.530  60.490  1.00  0.00           H
ATOM    907  CA  SER A 643      45.400  39.670  58.480  1.00  0.00           C
ATOM    908  HA  SER A 643      44.560  40.290  58.190  1.00  0.00           H
ATOM    909  CB  SER A 643      46.670  40.530  58.350  1.00  0.00           C
ATOM    910  HB1 SER A 643      46.880  40.830  57.300  1.00  0.00           H
ATOM    911  HB2 SER A 643      47.460  39.830  58.660  1.00  0.00           H
ATOM    912  OG  SER A 643      46.620  41.760  59.180  1.00  0.00           O
ATOM    913  HG1 SER A 643      46.640  41.530  60.110  1.00  0.00           H
ATOM    914  C   SER A 643      45.550  38.510  57.510  1.00  0.00           C
ATOM    915  O   SER A 643      44.770  38.370  56.560  1.00  0.00           O
ATOM    916  N   LEU A 644      46.410  37.440  57.800  1.00  0.00           N
ATOM    917  HN  LEU A 644      46.940  37.460  58.630  1.00  0.00           H
ATOM    918  CA  LEU A 644      46.490  36.090  57.110  1.00  0.00           C
ATOM    919  HA  LEU A 644      46.860  36.240  56.110  1.00  0.00           H
ATOM    920  CB  LEU A 644      47.480  35.230  57.860  1.00  0.00           C
ATOM    921  HB1 LEU A 644      47.400  34.210  57.430  1.00  0.00           H
ATOM    922  HB2 LEU A 644      47.340  35.220  58.960  1.00  0.00           H
ATOM    923  CG  LEU A 644      48.920  35.770  57.750  1.00  0.00           C
ATOM    924  HG  LEU A 644      49.240  36.650  58.350  1.00  0.00           H
ATOM    925  CD1 LEU A 644      49.680  34.560  58.220  1.00  0.00           C
ATOM    926 HD11 LEU A 644      49.400  33.650  57.630  1.00  0.00           H
ATOM    927 HD12 LEU A 644      49.450  34.400  59.300  1.00  0.00           H
ATOM    928 HD13 LEU A 644      50.780  34.630  58.110  1.00  0.00           H
ATOM    929  CD2 LEU A 644      49.440  36.130  56.310  1.00  0.00           C
ATOM    930 HD21 LEU A 644      50.510  36.420  56.390  1.00  0.00           H
ATOM    931 HD22 LEU A 644      48.870  36.980  55.870  1.00  0.00           H
ATOM    932 HD23 LEU A 644      49.520  35.220  55.670  1.00  0.00           H
ATOM    933  C   LEU A 644      45.120  35.440  57.070  1.00  0.00           C
ATOM    934  O   LEU A 644      44.620  35.070  56.030  1.00  0.00           O
ATOM    935  N   PHE A 645      44.400  35.380  58.200  1.00  0.00           N
ATOM    936  HN  PHE A 645      44.840  35.570  59.070  1.00  0.00           H
ATOM    937  CA  PHE A 645      43.010  34.940  58.360  1.00  0.00           C
ATOM    938  HA  PHE A 645      42.990  33.920  58.010  1.00  0.00           H
ATOM    939  CB  PHE A 645      42.750  34.790  59.870  1.00  0.00           C
ATOM    940  HB1 PHE A 645      42.870  35.770  60.380  1.00  0.00           H
ATOM    941  HB2 PHE A 645      43.640  34.260  60.270  1.00  0.00           H
ATOM    942  CG  PHE A 645      41.400  34.240  60.330  1.00  0.00           C
ATOM    943  CD1 PHE A 645      40.640  33.390  59.560  1.00  0.00           C
ATOM    944  HD1 PHE A 645      40.970  33.150  58.560  1.00  0.00           H
ATOM    945  CE1 PHE A 645      39.460  32.840  60.100  1.00  0.00           C
ATOM    946  HE1 PHE A 645      38.910  32.020  59.650  1.00  0.00           H
ATOM    947  CZ  PHE A 645      39.050  33.250  61.410  1.00  0.00           C
ATOM    948  HZ  PHE A 645      38.110  32.880  61.820  1.00  0.00           H
ATOM    949  CD2 PHE A 645      41.030  34.510  61.660  1.00  0.00           C
ATOM    950  HD2 PHE A 645      41.670  35.090  62.300  1.00  0.00           H
ATOM    951  CE2 PHE A 645      39.840  34.100  62.130  1.00  0.00           C
ATOM    952  HE2 PHE A 645      39.560  34.320  63.150  1.00  0.00           H
ATOM    953  C   PHE A 645      41.950  35.690  57.550  1.00  0.00           C
ATOM    954  O   PHE A 645      41.130  35.040  56.930  1.00  0.00           O
ATOM    955  N   GLY A 646      41.970  37.010  57.470  1.00  0.00           N
ATOM    956  HN  GLY A 646      42.630  37.560  57.980  1.00  0.00           H
ATOM    957  CA  GLY A 646      41.060  37.650  56.550  1.00  0.00           C
ATOM    958  HA1 GLY A 646      41.210  38.710  56.750  1.00  0.00           H
ATOM    959  HA2 GLY A 646      40.030  37.390  56.710  1.00  0.00           H
ATOM    960  C   GLY A 646      41.390  37.570  55.040  1.00  0.00           C
ATOM    961  O   GLY A 646      40.500  37.400  54.240  1.00  0.00           O
ATOM    962  N   ALA A 647      42.660  37.620  54.780  1.00  0.00           N
ATOM    963  HN  ALA A 647      43.280  37.810  55.540  1.00  0.00           H
ATOM    964  CA  ALA A 647      43.210  37.360  53.500  1.00  0.00           C
ATOM    965  HA  ALA A 647      42.870  38.100  52.810  1.00  0.00           H
ATOM    966  CB  ALA A 647      44.690  37.490  53.530  1.00  0.00           C
ATOM    967  HB1 ALA A 647      45.150  36.900  54.350  1.00  0.00           H
ATOM    968  HB2 ALA A 647      45.010  38.560  53.560  1.00  0.00           H
ATOM    969  HB3 ALA A 647      44.930  37.100  52.510  1.00  0.00           H
ATOM    970  C   ALA A 647      42.910  35.970  53.020  1.00  0.00           C
ATOM    971  O   ALA A 647      42.440  35.850  51.880  1.00  0.00           O
ATOM    972  N   SER A 648      42.990  34.920  53.830  1.00  0.00           N
ATOM    973  HN  SER A 648      43.290  35.050  54.780  1.00  0.00           H
ATOM    974  CA  SER A 648      42.520  33.550  53.370  1.00  0.00           C
ATOM    975  HA  SER A 648      42.990  33.310  52.430  1.00  0.00           H
ATOM    976  CB  SER A 648      42.910  32.500  54.520  1.00  0.00           C
ATOM    977  HB1 SER A 648      42.290  32.600  55.440  1.00  0.00           H
ATOM    978  HB2 SER A 648      43.970  32.610  54.850  1.00  0.00           H
ATOM    979  OG  SER A 648      42.720  31.140  54.100  1.00  0.00           O
ATOM    980  HG1 SER A 648      43.390  30.840  53.470  1.00  0.00           H
ATOM    981  C   SER A 648      41.090  33.490  53.180  1.00  0.00           C
ATOM    982  O   SER A 648      40.650  33.050  52.120  1.00  0.00           O
ATOM    983  N   LEU A 649      40.260  33.950  54.120  1.00  0.00           N
ATOM    984  HN  LEU A 649      40.690  34.150  54.990  1.00  0.00           H
ATOM    985  CA  LEU A 649      38.750  33.960  54.060  1.00  0.00           C
ATOM    986  HA  LEU A 649      38.560  32.900  53.920  1.00  0.00           H
ATOM    987  CB  LEU A 649      38.180  34.320  55.460  1.00  0.00           C
ATOM    988  HB1 LEU A 649      38.630  35.300  55.720  1.00  0.00           H
ATOM    989  HB2 LEU A 649      38.630  33.570  56.150  1.00  0.00           H
ATOM    990  CG  LEU A 649      36.680  34.370  55.730  1.00  0.00           C
ATOM    991  HG  LEU A 649      36.350  35.390  55.420  1.00  0.00           H
ATOM    992  CD1 LEU A 649      35.970  33.170  55.080  1.00  0.00           C
ATOM    993 HD11 LEU A 649      36.360  32.240  55.540  1.00  0.00           H
ATOM    994 HD12 LEU A 649      36.220  33.050  54.000  1.00  0.00           H
ATOM    995 HD13 LEU A 649      34.860  33.190  55.100  1.00  0.00           H
ATOM    996  CD2 LEU A 649      36.490  34.450  57.280  1.00  0.00           C
ATOM    997 HD21 LEU A 649      37.310  35.070  57.690  1.00  0.00           H
ATOM    998 HD22 LEU A 649      36.710  33.440  57.680  1.00  0.00           H
ATOM    999 HD23 LEU A 649      35.480  34.810  57.580  1.00  0.00           H
ATOM   1000  C   LEU A 649      38.180  34.770  52.930  1.00  0.00           C
ATOM   1001  O   LEU A 649      37.240  34.310  52.260  1.00  0.00           O
ATOM   1002  N   THR A 650      38.690  36.080  52.710  1.00  0.00           N
ATOM   1003  HN  THR A 650      39.350  36.400  53.380  1.00  0.00           H
ATOM   1004  CA  THR A 650      38.320  36.870  51.530  1.00  0.00           C
ATOM   1005  HA  THR A 650      37.270  37.050  51.490  1.00  0.00           H
ATOM   1006  CB  THR A 650      38.950  38.340  51.500  1.00  0.00           C
ATOM   1007  HB  THR A 650      40.040  38.280  51.320  1.00  0.00           H
ATOM   1008  OG1 THR A 650      38.760  38.980  52.760  1.00  0.00           O
ATOM   1009  HG1 THR A 650      39.130  38.440  53.470  1.00  0.00           H
ATOM   1010  CG2 THR A 650      38.220  39.270  50.500  1.00  0.00           C
ATOM   1011 HG21 THR A 650      38.150  38.880  49.470  1.00  0.00           H
ATOM   1012 HG22 THR A 650      38.830  40.190  50.340  1.00  0.00           H
ATOM   1013 HG23 THR A 650      37.230  39.660  50.810  1.00  0.00           H
ATOM   1014  C   THR A 650      38.770  36.180  50.240  1.00  0.00           C
ATOM   1015  O   THR A 650      38.060  36.150  49.180  1.00  0.00           O
ATOM   1016  N   GLY A 651      39.890  35.530  50.290  1.00  0.00           N
ATOM   1017  HN  GLY A 651      40.410  35.380  51.130  1.00  0.00           H
ATOM   1018  CA  GLY A 651      40.530  34.950  49.130  1.00  0.00           C
ATOM   1019  HA1 GLY A 651      41.560  34.830  49.460  1.00  0.00           H
ATOM   1020  HA2 GLY A 651      40.420  35.590  48.260  1.00  0.00           H
ATOM   1021  C   GLY A 651      39.960  33.650  48.660  1.00  0.00           C
ATOM   1022  O   GLY A 651      39.700  33.470  47.480  1.00  0.00           O
ATOM   1023  N   ILE A 652      39.610  32.700  49.520  1.00  0.00           N
ATOM   1024  HN  ILE A 652      39.770  32.790  50.500  1.00  0.00           H
ATOM   1025  CA  ILE A 652      38.900  31.460  49.190  1.00  0.00           C
ATOM   1026  HA  ILE A 652      39.520  30.910  48.490  1.00  0.00           H
ATOM   1027  CB  ILE A 652      38.770  30.570  50.410  1.00  0.00           C
ATOM   1028  HB  ILE A 652      38.430  31.180  51.270  1.00  0.00           H
ATOM   1029  CG2 ILE A 652      37.790  29.410  50.260  1.00  0.00           C
ATOM   1030 HG21 ILE A 652      36.750  29.780  50.110  1.00  0.00           H
ATOM   1031 HG22 ILE A 652      37.810  28.850  51.220  1.00  0.00           H
ATOM   1032 HG23 ILE A 652      37.970  28.730  49.400  1.00  0.00           H
ATOM   1033  CG1 ILE A 652      40.150  30.080  50.840  1.00  0.00           C
ATOM   1034 HG11 ILE A 652      40.840  30.950  50.760  1.00  0.00           H
ATOM   1035 HG12 ILE A 652      40.600  29.280  50.210  1.00  0.00           H
ATOM   1036  CD  ILE A 652      40.230  29.730  52.390  1.00  0.00           C
ATOM   1037  HD1 ILE A 652      40.010  30.650  52.990  1.00  0.00           H
ATOM   1038  HD2 ILE A 652      41.270  29.470  52.700  1.00  0.00           H
ATOM   1039  HD3 ILE A 652      39.580  28.890  52.690  1.00  0.00           H
ATOM   1040  C   ILE A 652      37.540  31.680  48.530  1.00  0.00           C
ATOM   1041  O   ILE A 652      37.250  31.020  47.530  1.00  0.00           O
ATOM   1042  N   ALA A 653      36.720  32.690  49.010  1.00  0.00           N
ATOM   1043  HN  ALA A 653      36.890  33.260  49.810  1.00  0.00           H
ATOM   1044  CA  ALA A 653      35.440  32.870  48.300  1.00  0.00           C
ATOM   1045  HA  ALA A 653      35.050  31.890  48.090  1.00  0.00           H
ATOM   1046  CB  ALA A 653      34.410  33.660  49.160  1.00  0.00           C
ATOM   1047  HB1 ALA A 653      34.800  34.690  49.340  1.00  0.00           H
ATOM   1048  HB2 ALA A 653      34.180  33.060  50.070  1.00  0.00           H
ATOM   1049  HB3 ALA A 653      33.450  33.750  48.610  1.00  0.00           H
ATOM   1050  C   ALA A 653      35.640  33.610  46.960  1.00  0.00           C
ATOM   1051  O   ALA A 653      34.870  33.320  46.010  1.00  0.00           O
ATOM   1052  N   TYR A 654      36.660  34.480  46.840  1.00  0.00           N
ATOM   1053  HN  TYR A 654      37.220  34.700  47.620  1.00  0.00           H
ATOM   1054  CA  TYR A 654      36.990  35.230  45.700  1.00  0.00           C
ATOM   1055  HA  TYR A 654      36.120  35.720  45.280  1.00  0.00           H
ATOM   1056  CB  TYR A 654      38.120  36.310  46.000  1.00  0.00           C
ATOM   1057  HB1 TYR A 654      39.010  35.800  46.410  1.00  0.00           H
ATOM   1058  HB2 TYR A 654      37.870  36.970  46.860  1.00  0.00           H
ATOM   1059  CG  TYR A 654      38.430  37.260  44.890  1.00  0.00           C
ATOM   1060  CD1 TYR A 654      37.550  38.340  44.540  1.00  0.00           C
ATOM   1061  HD1 TYR A 654      36.600  38.370  45.060  1.00  0.00           H
ATOM   1062  CE1 TYR A 654      37.990  39.350  43.650  1.00  0.00           C
ATOM   1063  HE1 TYR A 654      37.310  40.180  43.570  1.00  0.00           H
ATOM   1064  CZ  TYR A 654      39.190  39.290  43.050  1.00  0.00           C
ATOM   1065  OH  TYR A 654      39.520  40.320  42.120  1.00  0.00           O
ATOM   1066  HH  TYR A 654      40.180  39.870  41.610  1.00  0.00           H
ATOM   1067  CD2 TYR A 654      39.660  37.200  44.260  1.00  0.00           C
ATOM   1068  HD2 TYR A 654      40.410  36.430  44.450  1.00  0.00           H
ATOM   1069  CE2 TYR A 654      40.100  38.220  43.380  1.00  0.00           C
ATOM   1070  HE2 TYR A 654      41.020  38.260  42.820  1.00  0.00           H
ATOM   1071  C   TYR A 654      37.440  34.340  44.500  1.00  0.00           C
ATOM   1072  O   TYR A 654      37.170  34.530  43.370  1.00  0.00           O
ATOM   1073  N   SER A 655      38.250  33.320  44.900  1.00  0.00           N
ATOM   1074  HN  SER A 655      38.480  33.240  45.860  1.00  0.00           H
ATOM   1075  CA  SER A 655      38.930  32.540  44.000  1.00  0.00           C
ATOM   1076  HA  SER A 655      39.250  33.040  43.110  1.00  0.00           H
ATOM   1077  CB  SER A 655      40.220  31.870  44.560  1.00  0.00           C
ATOM   1078  HB1 SER A 655      41.000  32.660  44.630  1.00  0.00           H
ATOM   1079  HB2 SER A 655      40.610  31.060  43.910  1.00  0.00           H
ATOM   1080  OG  SER A 655      40.050  31.270  45.870  1.00  0.00           O
ATOM   1081  HG1 SER A 655      40.030  31.880  46.610  1.00  0.00           H
ATOM   1082  C   SER A 655      38.010  31.400  43.560  1.00  0.00           C
ATOM   1083  O   SER A 655      37.750  31.240  42.360  1.00  0.00           O
ATOM   1084  N   LEU A 656      37.380  30.660  44.560  1.00  0.00           N
ATOM   1085  HN  LEU A 656      37.690  30.840  45.490  1.00  0.00           H
ATOM   1086  CA  LEU A 656      36.410  29.620  44.380  1.00  0.00           C
ATOM   1087  HA  LEU A 656      36.920  28.770  43.920  1.00  0.00           H
ATOM   1088  CB  LEU A 656      35.830  29.160  45.780  1.00  0.00           C
ATOM   1089  HB1 LEU A 656      35.400  29.950  46.410  1.00  0.00           H
ATOM   1090  HB2 LEU A 656      36.710  28.800  46.350  1.00  0.00           H
ATOM   1091  CG  LEU A 656      34.740  28.010  45.840  1.00  0.00           C
ATOM   1092  HG  LEU A 656      33.860  28.320  45.260  1.00  0.00           H
ATOM   1093  CD1 LEU A 656      35.220  26.690  45.270  1.00  0.00           C
ATOM   1094 HD11 LEU A 656      35.250  26.630  44.160  1.00  0.00           H
ATOM   1095 HD12 LEU A 656      34.490  25.890  45.530  1.00  0.00           H
ATOM   1096 HD13 LEU A 656      36.200  26.440  45.710  1.00  0.00           H
ATOM   1097  CD2 LEU A 656      34.150  28.000  47.300  1.00  0.00           C
ATOM   1098 HD21 LEU A 656      33.740  28.960  47.710  1.00  0.00           H
ATOM   1099 HD22 LEU A 656      34.880  27.510  47.970  1.00  0.00           H
ATOM   1100 HD23 LEU A 656      33.310  27.270  47.440  1.00  0.00           H
ATOM   1101  C   LEU A 656      35.120  30.000  43.510  1.00  0.00           C
ATOM   1102  O   LEU A 656      34.800  29.300  42.530  1.00  0.00           O
ATOM   1103  N   PHE A 657      34.490  31.110  43.770  1.00  0.00           N
ATOM   1104  HN  PHE A 657      34.770  31.610  44.570  1.00  0.00           H
ATOM   1105  CA  PHE A 657      33.370  31.500  43.030  1.00  0.00           C
ATOM   1106  HA  PHE A 657      32.890  30.610  42.620  1.00  0.00           H
ATOM   1107  CB  PHE A 657      32.320  32.100  43.920  1.00  0.00           C
ATOM   1108  HB1 PHE A 657      31.450  32.460  43.330  1.00  0.00           H
ATOM   1109  HB2 PHE A 657      32.700  32.960  44.520  1.00  0.00           H
ATOM   1110  CG  PHE A 657      31.810  31.040  44.840  1.00  0.00           C
ATOM   1111  CD1 PHE A 657      30.840  30.110  44.390  1.00  0.00           C
ATOM   1112  HD1 PHE A 657      30.630  29.990  43.340  1.00  0.00           H
ATOM   1113  CE1 PHE A 657      30.170  29.340  45.290  1.00  0.00           C
ATOM   1114  HE1 PHE A 657      29.400  28.600  45.090  1.00  0.00           H
ATOM   1115  CZ  PHE A 657      30.540  29.330  46.670  1.00  0.00           C
ATOM   1116  HZ  PHE A 657      30.000  28.630  47.280  1.00  0.00           H
ATOM   1117  CD2 PHE A 657      32.090  31.150  46.230  1.00  0.00           C
ATOM   1118  HD2 PHE A 657      32.710  31.990  46.540  1.00  0.00           H
ATOM   1119  CE2 PHE A 657      31.480  30.250  47.170  1.00  0.00           C
ATOM   1120  HE2 PHE A 657      31.630  30.240  48.240  1.00  0.00           H
ATOM   1121  C   PHE A 657      33.740  32.400  41.900  1.00  0.00           C
ATOM   1122  O   PHE A 657      32.920  33.100  41.330  1.00  0.00           O
ATOM   1123  N   ALA A 658      35.080  32.390  41.600  1.00  0.00           N
ATOM   1124  HN  ALA A 658      35.630  31.850  42.240  1.00  0.00           H
ATOM   1125  CA  ALA A 658      35.860  33.000  40.490  1.00  0.00           C
ATOM   1126  HA  ALA A 658      36.900  33.160  40.750  1.00  0.00           H
ATOM   1127  CB  ALA A 658      35.990  32.050  39.270  1.00  0.00           C
ATOM   1128  HB1 ALA A 658      34.980  31.950  38.820  1.00  0.00           H
ATOM   1129  HB2 ALA A 658      36.440  31.060  39.500  1.00  0.00           H
ATOM   1130  HB3 ALA A 658      36.610  32.640  38.570  1.00  0.00           H
ATOM   1131  C   ALA A 658      35.380  34.460  40.080  1.00  0.00           C
ATOM   1132  O   ALA A 658      34.640  34.710  39.100  1.00  0.00           O
ATOM   1133  N   GLY A 659      35.780  35.490  40.860  1.00  0.00           N
ATOM   1134  HN  GLY A 659      36.180  35.230  41.740  1.00  0.00           H
ATOM   1135  CA  GLY A 659      35.670  36.880  40.490  1.00  0.00           C
ATOM   1136  HA1 GLY A 659      36.090  37.390  41.340  1.00  0.00           H
ATOM   1137  HA2 GLY A 659      34.610  37.040  40.330  1.00  0.00           H
ATOM   1138  C   GLY A 659      36.310  37.370  39.270  1.00  0.00           C
ATOM   1139  O   GLY A 659      35.680  38.120  38.550  1.00  0.00           O
ATOM   1140  N   GLN A 660      37.550  36.890  38.970  1.00  0.00           N
ATOM   1141  HN  GLN A 660      37.870  36.280  39.700  1.00  0.00           H
ATOM   1142  CA  GLN A 660      38.310  37.190  37.820  1.00  0.00           C
ATOM   1143  HA  GLN A 660      37.670  36.930  36.990  1.00  0.00           H
ATOM   1144  CB  GLN A 660      38.650  38.700  37.770  1.00  0.00           C
ATOM   1145  HB1 GLN A 660      39.250  39.050  38.640  1.00  0.00           H
ATOM   1146  HB2 GLN A 660      37.680  39.250  37.910  1.00  0.00           H
ATOM   1147  CG  GLN A 660      39.400  39.180  36.500  1.00  0.00           C
ATOM   1148  HG1 GLN A 660      40.450  38.860  36.620  1.00  0.00           H
ATOM   1149  HG2 GLN A 660      39.410  40.290  36.440  1.00  0.00           H
ATOM   1150  CD  GLN A 660      38.920  38.560  35.120  1.00  0.00           C
ATOM   1151  OE1 GLN A 660      39.430  37.550  34.620  1.00  0.00           O
ATOM   1152  NE2 GLN A 660      37.890  39.250  34.580  1.00  0.00           N
ATOM   1153 HE21 GLN A 660      37.590  38.840  33.710  1.00  0.00           H
ATOM   1154 HE22 GLN A 660      37.470  40.040  35.000  1.00  0.00           H
ATOM   1155  C   GLN A 660      39.580  36.310  37.890  1.00  0.00           C
ATOM   1156  O   GLN A 660      40.620  36.790  38.340  1.00  0.00           O
ATOM   1157  N   PRO A 661      39.530  35.020  37.460  1.00  0.00           N
ATOM   1158  CD  PRO A 661      38.410  34.460  36.720  1.00  0.00           C
ATOM   1159  HD1 PRO A 661      38.090  35.140  35.900  1.00  0.00           H
ATOM   1160  HD2 PRO A 661      37.620  34.520  37.500  1.00  0.00           H
ATOM   1161  CA  PRO A 661      40.340  33.940  37.890  1.00  0.00           C
ATOM   1162  HA  PRO A 661      39.930  33.600  38.830  1.00  0.00           H
ATOM   1163  CB  PRO A 661      40.170  32.870  36.880  1.00  0.00           C
ATOM   1164  HB1 PRO A 661      40.360  31.830  37.230  1.00  0.00           H
ATOM   1165  HB2 PRO A 661      40.900  32.890  36.040  1.00  0.00           H
ATOM   1166  CG  PRO A 661      38.740  33.000  36.340  1.00  0.00           C
ATOM   1167  HG1 PRO A 661      38.650  32.860  35.240  1.00  0.00           H
ATOM   1168  HG2 PRO A 661      38.100  32.250  36.850  1.00  0.00           H
ATOM   1169  C   PRO A 661      41.800  34.090  38.310  1.00  0.00           C
ATOM   1170  O   PRO A 661      42.200  33.620  39.380  1.00  0.00           O
ATOM   1171  N   LEU A 662      42.680  34.690  37.610  1.00  0.00           N
ATOM   1172  HN  LEU A 662      42.340  35.060  36.750  1.00  0.00           H
ATOM   1173  CA  LEU A 662      44.120  34.870  37.970  1.00  0.00           C
ATOM   1174  HA  LEU A 662      44.380  34.090  38.670  1.00  0.00           H
ATOM   1175  CB  LEU A 662      44.960  34.710  36.740  1.00  0.00           C
ATOM   1176  HB1 LEU A 662      46.030  34.800  37.010  1.00  0.00           H
ATOM   1177  HB2 LEU A 662      44.620  35.420  35.950  1.00  0.00           H
ATOM   1178  CG  LEU A 662      44.810  33.420  35.890  1.00  0.00           C
ATOM   1179  HG  LEU A 662      43.990  33.600  35.160  1.00  0.00           H
ATOM   1180  CD1 LEU A 662      46.100  33.260  35.140  1.00  0.00           C
ATOM   1181 HD11 LEU A 662      46.280  34.070  34.400  1.00  0.00           H
ATOM   1182 HD12 LEU A 662      45.840  32.370  34.550  1.00  0.00           H
ATOM   1183 HD13 LEU A 662      46.910  33.060  35.870  1.00  0.00           H
ATOM   1184  CD2 LEU A 662      44.450  32.140  36.740  1.00  0.00           C
ATOM   1185 HD21 LEU A 662      43.750  32.380  37.570  1.00  0.00           H
ATOM   1186 HD22 LEU A 662      45.370  31.720  37.170  1.00  0.00           H
ATOM   1187 HD23 LEU A 662      43.960  31.460  36.010  1.00  0.00           H
ATOM   1188  C   LEU A 662      44.350  36.180  38.690  1.00  0.00           C
ATOM   1189  O   LEU A 662      45.470  36.460  39.000  1.00  0.00           O
ATOM   1190  N   THR A 663      43.310  36.950  39.120  1.00  0.00           N
ATOM   1191  HN  THR A 663      42.400  36.570  38.990  1.00  0.00           H
ATOM   1192  CA  THR A 663      43.310  38.080  40.030  1.00  0.00           C
ATOM   1193  HA  THR A 663      44.240  38.560  39.720  1.00  0.00           H
ATOM   1194  CB  THR A 663      42.300  39.190  40.000  1.00  0.00           C
ATOM   1195  HB  THR A 663      42.560  39.990  40.720  1.00  0.00           H
ATOM   1196  OG1 THR A 663      40.970  38.740  40.310  1.00  0.00           O
ATOM   1197  HG1 THR A 663      40.850  37.990  39.730  1.00  0.00           H
ATOM   1198  CG2 THR A 663      42.160  39.870  38.670  1.00  0.00           C
ATOM   1199 HG21 THR A 663      41.400  40.680  38.590  1.00  0.00           H
ATOM   1200 HG22 THR A 663      41.920  39.080  37.930  1.00  0.00           H
ATOM   1201 HG23 THR A 663      43.130  40.300  38.330  1.00  0.00           H
ATOM   1202  C   THR A 663      43.530  37.700  41.510  1.00  0.00           C
ATOM   1203  O   THR A 663      42.830  36.770  41.980  1.00  0.00           O
ATOM   1204  N   ILE A 664      44.520  38.340  42.140  1.00  0.00           N
ATOM   1205  HN  ILE A 664      45.070  39.060  41.730  1.00  0.00           H
ATOM   1206  CA  ILE A 664      45.020  37.890  43.470  1.00  0.00           C
ATOM   1207  HA  ILE A 664      44.390  37.130  43.900  1.00  0.00           H
ATOM   1208  CB  ILE A 664      46.480  37.420  43.420  1.00  0.00           C
ATOM   1209  HB  ILE A 664      47.110  38.270  43.090  1.00  0.00           H
ATOM   1210  CG2 ILE A 664      47.000  37.010  44.800  1.00  0.00           C
ATOM   1211 HG21 ILE A 664      48.020  36.600  44.640  1.00  0.00           H
ATOM   1212 HG22 ILE A 664      46.350  36.230  45.250  1.00  0.00           H
ATOM   1213 HG23 ILE A 664      47.180  37.860  45.480  1.00  0.00           H
ATOM   1214  CG1 ILE A 664      46.680  36.240  42.410  1.00  0.00           C
ATOM   1215 HG11 ILE A 664      47.710  35.880  42.660  1.00  0.00           H
ATOM   1216 HG12 ILE A 664      46.780  36.640  41.380  1.00  0.00           H
ATOM   1217  CD  ILE A 664      45.790  35.010  42.550  1.00  0.00           C
ATOM   1218  HD1 ILE A 664      46.030  34.520  43.520  1.00  0.00           H
ATOM   1219  HD2 ILE A 664      46.020  34.270  41.760  1.00  0.00           H
ATOM   1220  HD3 ILE A 664      44.680  35.140  42.550  1.00  0.00           H
ATOM   1221  C   ILE A 664      44.850  39.120  44.340  1.00  0.00           C
ATOM   1222  O   ILE A 664      45.230  40.260  43.990  1.00  0.00           O
ATOM   1223  N   LEU A 665      44.270  39.010  45.600  1.00  0.00           N
ATOM   1224  HN  LEU A 665      44.020  38.070  45.830  1.00  0.00           H
ATOM   1225  CA  LEU A 665      44.140  40.030  46.620  1.00  0.00           C
ATOM   1226  HA  LEU A 665      43.800  40.930  46.120  1.00  0.00           H
ATOM   1227  CB  LEU A 665      43.150  39.700  47.800  1.00  0.00           C
ATOM   1228  HB1 LEU A 665      43.130  40.510  48.560  1.00  0.00           H
ATOM   1229  HB2 LEU A 665      43.440  38.720  48.230  1.00  0.00           H
ATOM   1230  CG  LEU A 665      41.730  39.290  47.300  1.00  0.00           C
ATOM   1231  HG  LEU A 665      41.820  38.540  46.490  1.00  0.00           H
ATOM   1232  CD1 LEU A 665      41.060  38.610  48.510  1.00  0.00           C
ATOM   1233 HD11 LEU A 665      41.650  37.750  48.910  1.00  0.00           H
ATOM   1234 HD12 LEU A 665      40.070  38.190  48.250  1.00  0.00           H
ATOM   1235 HD13 LEU A 665      40.880  39.370  49.300  1.00  0.00           H
ATOM   1236  CD2 LEU A 665      40.820  40.480  46.980  1.00  0.00           C
ATOM   1237 HD21 LEU A 665      39.750  40.180  47.000  1.00  0.00           H
ATOM   1238 HD22 LEU A 665      41.140  41.080  46.100  1.00  0.00           H
ATOM   1239 HD23 LEU A 665      40.900  41.130  47.880  1.00  0.00           H
ATOM   1240  C   LEU A 665      45.540  40.280  47.150  1.00  0.00           C
ATOM   1241  O   LEU A 665      46.270  39.330  47.400  1.00  0.00           O
ATOM   1242  N   GLY A 666      45.930  41.540  47.440  1.00  0.00           N
ATOM   1243  HN  GLY A 666      45.200  42.190  47.280  1.00  0.00           H
ATOM   1244  CA  GLY A 666      47.080  41.880  48.190  1.00  0.00           C
ATOM   1245  HA1 GLY A 666      47.880  42.250  47.550  1.00  0.00           H
ATOM   1246  HA2 GLY A 666      47.420  41.040  48.780  1.00  0.00           H
ATOM   1247  C   GLY A 666      46.810  42.900  49.200  1.00  0.00           C
ATOM   1248  O   GLY A 666      45.640  43.110  49.580  1.00  0.00           O
ATOM   1249  N   SER A 667      47.870  43.550  49.680  1.00  0.00           N
ATOM   1250  HN  SER A 667      48.770  43.170  49.450  1.00  0.00           H
ATOM   1251  CA  SER A 667      47.850  44.760  50.450  1.00  0.00           C
ATOM   1252  HA  SER A 667      46.990  44.670  51.090  1.00  0.00           H
ATOM   1253  CB  SER A 667      49.070  44.840  51.390  1.00  0.00           C
ATOM   1254  HB1 SER A 667      48.780  45.610  52.130  1.00  0.00           H
ATOM   1255  HB2 SER A 667      49.990  45.000  50.800  1.00  0.00           H
ATOM   1256  OG  SER A 667      49.340  43.600  52.130  1.00  0.00           O
ATOM   1257  HG1 SER A 667      50.110  43.710  52.680  1.00  0.00           H
ATOM   1258  C   SER A 667      47.740  46.020  49.600  1.00  0.00           C
ATOM   1259  O   SER A 667      48.160  46.050  48.430  1.00  0.00           O
ATOM   1260  N   THR A 668      47.290  47.110  50.210  1.00  0.00           N
ATOM   1261  HN  THR A 668      46.950  47.040  51.140  1.00  0.00           H
ATOM   1262  CA  THR A 668      47.180  48.400  49.550  1.00  0.00           C
ATOM   1263  HA  THR A 668      47.990  48.530  48.840  1.00  0.00           H
ATOM   1264  CB  THR A 668      45.820  48.580  48.880  1.00  0.00           C
ATOM   1265  HB  THR A 668      45.760  47.690  48.220  1.00  0.00           H
ATOM   1266  OG1 THR A 668      45.790  49.640  47.920  1.00  0.00           O
ATOM   1267  HG1 THR A 668      45.020  49.460  47.380  1.00  0.00           H
ATOM   1268  CG2 THR A 668      44.600  48.650  49.840  1.00  0.00           C
ATOM   1269 HG21 THR A 668      44.590  49.590  50.440  1.00  0.00           H
ATOM   1270 HG22 THR A 668      44.570  47.820  50.590  1.00  0.00           H
ATOM   1271 HG23 THR A 668      43.650  48.610  49.270  1.00  0.00           H
ATOM   1272  C   THR A 668      47.240  49.400  50.680  1.00  0.00           C
ATOM   1273  O   THR A 668      47.170  49.050  51.880  1.00  0.00           O
ATOM   1274  N   GLY A 669      47.330  50.700  50.300  1.00  0.00           N
ATOM   1275  HN  GLY A 669      47.450  50.780  49.310  1.00  0.00           H
ATOM   1276  CA  GLY A 669      47.350  51.910  51.100  1.00  0.00           C
ATOM   1277  HA1 GLY A 669      47.900  52.690  50.600  1.00  0.00           H
ATOM   1278  HA2 GLY A 669      47.770  51.610  52.050  1.00  0.00           H
ATOM   1279  C   GLY A 669      46.060  52.510  51.550  1.00  0.00           C
ATOM   1280  O   GLY A 669      46.010  52.780  52.740  1.00  0.00           O
ATOM   1281  N   PRO A 670      45.000  52.730  50.810  1.00  0.00           N
ATOM   1282  CD  PRO A 670      44.890  52.570  49.380  1.00  0.00           C
ATOM   1283  HD1 PRO A 670      44.280  51.650  49.210  1.00  0.00           H
ATOM   1284  HD2 PRO A 670      45.830  52.500  48.790  1.00  0.00           H
ATOM   1285  CA  PRO A 670      44.020  53.640  51.300  1.00  0.00           C
ATOM   1286  HA  PRO A 670      44.520  54.530  51.680  1.00  0.00           H
ATOM   1287  CB  PRO A 670      43.180  54.120  50.100  1.00  0.00           C
ATOM   1288  HB1 PRO A 670      42.860  55.170  50.270  1.00  0.00           H
ATOM   1289  HB2 PRO A 670      42.300  53.470  49.880  1.00  0.00           H
ATOM   1290  CG  PRO A 670      44.210  53.890  48.920  1.00  0.00           C
ATOM   1291  HG1 PRO A 670      43.650  53.820  47.970  1.00  0.00           H
ATOM   1292  HG2 PRO A 670      44.940  54.720  48.800  1.00  0.00           H
ATOM   1293  C   PRO A 670      43.180  53.030  52.400  1.00  0.00           C
ATOM   1294  O   PRO A 670      42.830  53.760  53.300  1.00  0.00           O
ATOM   1295  N   VAL A 671      43.010  51.680  52.350  1.00  0.00           N
ATOM   1296  HN  VAL A 671      43.240  51.290  51.460  1.00  0.00           H
ATOM   1297  CA  VAL A 671      42.220  51.010  53.440  1.00  0.00           C
ATOM   1298  HA  VAL A 671      41.350  51.650  53.570  1.00  0.00           H
ATOM   1299  CB  VAL A 671      41.820  49.610  53.030  1.00  0.00           C
ATOM   1300  HB  VAL A 671      42.740  48.990  52.900  1.00  0.00           H
ATOM   1301  CG1 VAL A 671      40.850  48.930  54.010  1.00  0.00           C
ATOM   1302 HG11 VAL A 671      41.080  49.160  55.080  1.00  0.00           H
ATOM   1303 HG12 VAL A 671      40.770  47.850  53.790  1.00  0.00           H
ATOM   1304 HG13 VAL A 671      39.830  49.260  53.740  1.00  0.00           H
ATOM   1305  CG2 VAL A 671      41.240  49.610  51.560  1.00  0.00           C
ATOM   1306 HG21 VAL A 671      40.370  50.290  51.480  1.00  0.00           H
ATOM   1307 HG22 VAL A 671      40.750  48.660  51.270  1.00  0.00           H
ATOM   1308 HG23 VAL A 671      42.000  50.060  50.880  1.00  0.00           H
ATOM   1309  C   VAL A 671      42.960  50.920  54.810  1.00  0.00           C
ATOM   1310  O   VAL A 671      42.330  51.020  55.890  1.00  0.00           O
ATOM   1311  N   LEU A 672      44.330  50.740  54.770  1.00  0.00           N
ATOM   1312  HN  LEU A 672      44.700  50.590  53.870  1.00  0.00           H
ATOM   1313  CA  LEU A 672      45.250  50.990  55.920  1.00  0.00           C
ATOM   1314  HA  LEU A 672      44.870  50.330  56.680  1.00  0.00           H
ATOM   1315  CB  LEU A 672      46.650  50.590  55.460  1.00  0.00           C
ATOM   1316  HB1 LEU A 672      46.810  51.010  54.450  1.00  0.00           H
ATOM   1317  HB2 LEU A 672      46.670  49.470  55.450  1.00  0.00           H
ATOM   1318  CG  LEU A 672      47.790  51.090  56.360  1.00  0.00           C
ATOM   1319  HG  LEU A 672      47.870  52.180  56.570  1.00  0.00           H
ATOM   1320  CD1 LEU A 672      47.720  50.310  57.730  1.00  0.00           C
ATOM   1321 HD11 LEU A 672      48.030  49.250  57.580  1.00  0.00           H
ATOM   1322 HD12 LEU A 672      46.680  50.390  58.090  1.00  0.00           H
ATOM   1323 HD13 LEU A 672      48.460  50.790  58.400  1.00  0.00           H
ATOM   1324  CD2 LEU A 672      49.120  50.750  55.700  1.00  0.00           C
ATOM   1325 HD21 LEU A 672      49.970  51.020  56.370  1.00  0.00           H
ATOM   1326 HD22 LEU A 672      49.340  51.310  54.760  1.00  0.00           H
ATOM   1327 HD23 LEU A 672      49.190  49.680  55.400  1.00  0.00           H
ATOM   1328  C   LEU A 672      45.140  52.410  56.480  1.00  0.00           C
ATOM   1329  O   LEU A 672      44.920  52.590  57.690  1.00  0.00           O
ATOM   1330  N   VAL A 673      45.220  53.410  55.660  1.00  0.00           N
ATOM   1331  HN  VAL A 673      45.370  53.240  54.690  1.00  0.00           H
ATOM   1332  CA  VAL A 673      44.790  54.840  55.910  1.00  0.00           C
ATOM   1333  HA  VAL A 673      45.220  55.210  56.830  1.00  0.00           H
ATOM   1334  CB  VAL A 673      45.320  55.900  54.800  1.00  0.00           C
ATOM   1335  HB  VAL A 673      45.180  55.460  53.790  1.00  0.00           H
ATOM   1336  CG1 VAL A 673      44.500  57.180  54.840  1.00  0.00           C
ATOM   1337 HG11 VAL A 673      44.660  57.630  55.840  1.00  0.00           H
ATOM   1338 HG12 VAL A 673      43.430  56.950  54.640  1.00  0.00           H
ATOM   1339 HG13 VAL A 673      44.820  57.910  54.060  1.00  0.00           H
ATOM   1340  CG2 VAL A 673      46.730  56.180  55.030  1.00  0.00           C
ATOM   1341 HG21 VAL A 673      47.370  55.280  54.890  1.00  0.00           H
ATOM   1342 HG22 VAL A 673      47.010  56.620  56.020  1.00  0.00           H
ATOM   1343 HG23 VAL A 673      47.180  56.980  54.390  1.00  0.00           H
ATOM   1344  C   VAL A 673      43.330  55.180  56.420  1.00  0.00           C
ATOM   1345  O   VAL A 673      43.200  55.930  57.390  1.00  0.00           O
ATOM   1346  N   PHE A 674      42.310  54.560  55.890  1.00  0.00           N
ATOM   1347  HN  PHE A 674      42.510  53.980  55.090  1.00  0.00           H
ATOM   1348  CA  PHE A 674      40.960  54.650  56.230  1.00  0.00           C
ATOM   1349  HA  PHE A 674      40.580  55.660  56.160  1.00  0.00           H
ATOM   1350  CB  PHE A 674      40.190  53.700  55.290  1.00  0.00           C
ATOM   1351  HB1 PHE A 674      40.580  52.660  55.380  1.00  0.00           H
ATOM   1352  HB2 PHE A 674      40.420  53.940  54.240  1.00  0.00           H
ATOM   1353  CG  PHE A 674      38.720  53.780  55.500  1.00  0.00           C
ATOM   1354  CD1 PHE A 674      38.040  54.970  55.250  1.00  0.00           C
ATOM   1355  HD1 PHE A 674      38.440  55.850  54.750  1.00  0.00           H
ATOM   1356  CE1 PHE A 674      36.680  55.050  55.590  1.00  0.00           C
ATOM   1357  HE1 PHE A 674      36.090  55.910  55.280  1.00  0.00           H
ATOM   1358  CZ  PHE A 674      35.960  54.030  56.200  1.00  0.00           C
ATOM   1359  HZ  PHE A 674      34.990  54.250  56.630  1.00  0.00           H
ATOM   1360  CD2 PHE A 674      38.030  52.660  56.060  1.00  0.00           C
ATOM   1361  HD2 PHE A 674      38.470  51.710  56.340  1.00  0.00           H
ATOM   1362  CE2 PHE A 674      36.660  52.800  56.390  1.00  0.00           C
ATOM   1363  HE2 PHE A 674      36.300  51.930  56.920  1.00  0.00           H
ATOM   1364  C   PHE A 674      40.750  54.270  57.630  1.00  0.00           C
ATOM   1365  O   PHE A 674      40.150  55.070  58.340  1.00  0.00           O
ATOM   1366  N   GLU A 675      41.230  53.080  58.090  1.00  0.00           N
ATOM   1367  HN  GLU A 675      41.690  52.430  57.500  1.00  0.00           H
ATOM   1368  CA  GLU A 675      41.030  52.640  59.450  1.00  0.00           C
ATOM   1369  HA  GLU A 675      39.990  52.810  59.680  1.00  0.00           H
ATOM   1370  CB  GLU A 675      41.220  51.130  59.650  1.00  0.00           C
ATOM   1371  HB1 GLU A 675      41.150  50.860  60.720  1.00  0.00           H
ATOM   1372  HB2 GLU A 675      42.190  50.770  59.240  1.00  0.00           H
ATOM   1373  CG  GLU A 675      40.120  50.280  58.930  1.00  0.00           C
ATOM   1374  HG1 GLU A 675      40.350  50.060  57.870  1.00  0.00           H
ATOM   1375  HG2 GLU A 675      39.190  50.880  58.810  1.00  0.00           H
ATOM   1376  CD  GLU A 675      39.760  48.950  59.630  1.00  0.00           C
ATOM   1377  OE1 GLU A 675      39.690  47.850  58.960  1.00  0.00           O
ATOM   1378  OE2 GLU A 675      39.520  49.030  60.910  1.00  0.00           O
ATOM   1379  C   GLU A 675      41.800  53.540  60.490  1.00  0.00           C
ATOM   1380  O   GLU A 675      41.160  53.790  61.530  1.00  0.00           O
ATOM   1381  N   LYS A 676      42.960  54.090  60.220  1.00  0.00           N
ATOM   1382  HN  LYS A 676      43.530  53.720  59.500  1.00  0.00           H
ATOM   1383  CA  LYS A 676      43.560  55.040  61.120  1.00  0.00           C
ATOM   1384  HA  LYS A 676      43.600  54.590  62.100  1.00  0.00           H
ATOM   1385  CB  LYS A 676      44.980  55.290  60.630  1.00  0.00           C
ATOM   1386  HB1 LYS A 676      45.000  55.670  59.580  1.00  0.00           H
ATOM   1387  HB2 LYS A 676      45.600  54.360  60.660  1.00  0.00           H
ATOM   1388  CG  LYS A 676      45.730  56.390  61.410  1.00  0.00           C
ATOM   1389  HG1 LYS A 676      45.850  56.110  62.480  1.00  0.00           H
ATOM   1390  HG2 LYS A 676      45.150  57.340  61.420  1.00  0.00           H
ATOM   1391  CD  LYS A 676      47.130  56.480  60.850  1.00  0.00           C
ATOM   1392  HD1 LYS A 676      47.010  56.830  59.800  1.00  0.00           H
ATOM   1393  HD2 LYS A 676      47.520  55.440  60.760  1.00  0.00           H
ATOM   1394  CE  LYS A 676      48.030  57.460  61.520  1.00  0.00           C
ATOM   1395  HE1 LYS A 676      47.850  57.390  62.620  1.00  0.00           H
ATOM   1396  HE2 LYS A 676      47.650  58.450  61.180  1.00  0.00           H
ATOM   1397  NZ  LYS A 676      49.500  57.320  61.250  1.00  0.00           N
ATOM   1398  HZ1 LYS A 676      50.040  57.810  61.990  1.00  0.00           H
ATOM   1399  HZ2 LYS A 676      49.750  57.680  60.310  1.00  0.00           H
ATOM   1400  HZ3 LYS A 676      49.720  56.310  61.400  1.00  0.00           H
ATOM   1401  C   LYS A 676      42.760  56.430  61.270  1.00  0.00           C
ATOM   1402  O   LYS A 676      42.540  56.910  62.390  1.00  0.00           O
ATOM   1403  N   ILE A 677      42.230  57.000  60.180  1.00  0.00           N
ATOM   1404  HN  ILE A 677      42.360  56.750  59.220  1.00  0.00           H
ATOM   1405  CA  ILE A 677      41.320  58.080  60.350  1.00  0.00           C
ATOM   1406  HA  ILE A 677      41.720  58.810  61.030  1.00  0.00           H
ATOM   1407  CB  ILE A 677      41.020  58.790  59.050  1.00  0.00           C
ATOM   1408  HB  ILE A 677      40.520  58.000  58.450  1.00  0.00           H
ATOM   1409  CG2 ILE A 677      40.020  59.980  59.170  1.00  0.00           C
ATOM   1410 HG21 ILE A 677      39.030  59.630  59.550  1.00  0.00           H
ATOM   1411 HG22 ILE A 677      40.050  60.630  58.270  1.00  0.00           H
ATOM   1412 HG23 ILE A 677      40.350  60.740  59.920  1.00  0.00           H
ATOM   1413  CG1 ILE A 677      42.260  59.330  58.380  1.00  0.00           C
ATOM   1414 HG11 ILE A 677      41.940  59.710  57.370  1.00  0.00           H
ATOM   1415 HG12 ILE A 677      42.870  58.460  58.050  1.00  0.00           H
ATOM   1416  CD  ILE A 677      43.010  60.370  59.160  1.00  0.00           C
ATOM   1417  HD1 ILE A 677      42.280  61.150  59.450  1.00  0.00           H
ATOM   1418  HD2 ILE A 677      43.750  60.890  58.520  1.00  0.00           H
ATOM   1419  HD3 ILE A 677      43.490  59.890  60.050  1.00  0.00           H
ATOM   1420  C   ILE A 677      39.940  57.620  61.030  1.00  0.00           C
ATOM   1421  O   ILE A 677      39.440  58.280  61.970  1.00  0.00           O
ATOM   1422  N   LEU A 678      39.340  56.510  60.730  1.00  0.00           N
ATOM   1423  HN  LEU A 678      39.750  55.890  60.070  1.00  0.00           H
ATOM   1424  CA  LEU A 678      38.270  55.960  61.520  1.00  0.00           C
ATOM   1425  HA  LEU A 678      37.500  56.730  61.470  1.00  0.00           H
ATOM   1426  CB  LEU A 678      37.900  54.570  60.850  1.00  0.00           C
ATOM   1427  HB1 LEU A 678      38.750  53.840  60.850  1.00  0.00           H
ATOM   1428  HB2 LEU A 678      37.690  54.810  59.790  1.00  0.00           H
ATOM   1429  CG  LEU A 678      36.840  53.790  61.500  1.00  0.00           C
ATOM   1430  HG  LEU A 678      37.200  53.510  62.520  1.00  0.00           H
ATOM   1431  CD1 LEU A 678      35.550  54.600  61.720  1.00  0.00           C
ATOM   1432 HD11 LEU A 678      35.740  55.390  62.480  1.00  0.00           H
ATOM   1433 HD12 LEU A 678      34.760  53.980  62.220  1.00  0.00           H
ATOM   1434 HD13 LEU A 678      35.290  55.220  60.830  1.00  0.00           H
ATOM   1435  CD2 LEU A 678      36.490  52.470  60.700  1.00  0.00           C
ATOM   1436 HD21 LEU A 678      35.460  52.080  60.840  1.00  0.00           H
ATOM   1437 HD22 LEU A 678      37.180  51.650  61.000  1.00  0.00           H
ATOM   1438 HD23 LEU A 678      36.690  52.450  59.610  1.00  0.00           H
ATOM   1439  C   LEU A 678      38.580  55.750  63.070  1.00  0.00           C
ATOM   1440  O   LEU A 678      37.750  56.180  63.920  1.00  0.00           O
ATOM   1441  N   TYR A 679      39.730  55.130  63.430  1.00  0.00           N
ATOM   1442  HN  TYR A 679      40.310  54.760  62.720  1.00  0.00           H
ATOM   1443  CA  TYR A 679      40.310  55.030  64.730  1.00  0.00           C
ATOM   1444  HA  TYR A 679      39.710  54.390  65.350  1.00  0.00           H
ATOM   1445  CB  TYR A 679      41.600  54.230  64.710  1.00  0.00           C
ATOM   1446  HB1 TYR A 679      42.320  54.650  63.980  1.00  0.00           H
ATOM   1447  HB2 TYR A 679      41.330  53.170  64.510  1.00  0.00           H
ATOM   1448  CG  TYR A 679      42.330  54.170  66.060  1.00  0.00           C
ATOM   1449  CD1 TYR A 679      41.600  53.770  67.150  1.00  0.00           C
ATOM   1450  HD1 TYR A 679      40.610  53.340  67.160  1.00  0.00           H
ATOM   1451  CE1 TYR A 679      42.260  53.850  68.420  1.00  0.00           C
ATOM   1452  HE1 TYR A 679      41.750  53.500  69.300  1.00  0.00           H
ATOM   1453  CZ  TYR A 679      43.500  54.460  68.550  1.00  0.00           C
ATOM   1454  OH  TYR A 679      44.120  54.580  69.800  1.00  0.00           O
ATOM   1455  HH  TYR A 679      45.060  54.710  69.690  1.00  0.00           H
ATOM   1456  CD2 TYR A 679      43.580  54.790  66.180  1.00  0.00           C
ATOM   1457  HD2 TYR A 679      44.030  55.120  65.260  1.00  0.00           H
ATOM   1458  CE2 TYR A 679      44.210  54.970  67.450  1.00  0.00           C
ATOM   1459  HE2 TYR A 679      45.150  55.510  67.540  1.00  0.00           H
ATOM   1460  C   TYR A 679      40.420  56.420  65.470  1.00  0.00           C
ATOM   1461  O   TYR A 679      39.860  56.560  66.570  1.00  0.00           O
ATOM   1462  N   LYS A 680      40.960  57.430  64.750  1.00  0.00           N
ATOM   1463  HN  LYS A 680      41.440  57.200  63.910  1.00  0.00           H
ATOM   1464  CA  LYS A 680      41.080  58.760  65.210  1.00  0.00           C
ATOM   1465  HA  LYS A 680      41.660  58.740  66.130  1.00  0.00           H
ATOM   1466  CB  LYS A 680      41.860  59.710  64.240  1.00  0.00           C
ATOM   1467  HB1 LYS A 680      41.470  59.580  63.200  1.00  0.00           H
ATOM   1468  HB2 LYS A 680      42.920  59.390  64.130  1.00  0.00           H
ATOM   1469  CG  LYS A 680      41.810  61.180  64.640  1.00  0.00           C
ATOM   1470  HG1 LYS A 680      40.770  61.570  64.740  1.00  0.00           H
ATOM   1471  HG2 LYS A 680      42.200  61.680  63.730  1.00  0.00           H
ATOM   1472  CD  LYS A 680      42.460  61.440  65.950  1.00  0.00           C
ATOM   1473  HD1 LYS A 680      43.280  60.740  66.190  1.00  0.00           H
ATOM   1474  HD2 LYS A 680      41.770  61.410  66.830  1.00  0.00           H
ATOM   1475  CE  LYS A 680      43.090  62.830  66.070  1.00  0.00           C
ATOM   1476  HE1 LYS A 680      43.670  62.870  65.120  1.00  0.00           H
ATOM   1477  HE2 LYS A 680      43.650  62.910  67.020  1.00  0.00           H
ATOM   1478  NZ  LYS A 680      42.090  63.910  66.080  1.00  0.00           N
ATOM   1479  HZ1 LYS A 680      42.440  64.850  66.390  1.00  0.00           H
ATOM   1480  HZ2 LYS A 680      41.210  63.780  66.610  1.00  0.00           H
ATOM   1481  HZ3 LYS A 680      41.860  64.040  65.070  1.00  0.00           H
ATOM   1482  C   LYS A 680      39.810  59.420  65.610  1.00  0.00           C
ATOM   1483  O   LYS A 680      39.620  59.950  66.710  1.00  0.00           O
ATOM   1484  N   PHE A 681      38.750  59.210  64.760  1.00  0.00           N
ATOM   1485  HN  PHE A 681      38.980  58.850  63.860  1.00  0.00           H
ATOM   1486  CA  PHE A 681      37.420  59.640  64.920  1.00  0.00           C
ATOM   1487  HA  PHE A 681      37.380  60.710  65.110  1.00  0.00           H
ATOM   1488  CB  PHE A 681      36.510  59.330  63.640  1.00  0.00           C
ATOM   1489  HB1 PHE A 681      36.640  58.270  63.350  1.00  0.00           H
ATOM   1490  HB2 PHE A 681      36.860  59.900  62.750  1.00  0.00           H
ATOM   1491  CG  PHE A 681      35.040  59.680  63.790  1.00  0.00           C
ATOM   1492  CD1 PHE A 681      34.140  58.670  63.640  1.00  0.00           C
ATOM   1493  HD1 PHE A 681      34.470  57.650  63.480  1.00  0.00           H
ATOM   1494  CE1 PHE A 681      32.740  58.920  63.570  1.00  0.00           C
ATOM   1495  HE1 PHE A 681      32.060  58.100  63.430  1.00  0.00           H
ATOM   1496  CZ  PHE A 681      32.280  60.220  63.880  1.00  0.00           C
ATOM   1497  HZ  PHE A 681      31.230  60.460  63.880  1.00  0.00           H
ATOM   1498  CD2 PHE A 681      34.550  60.980  64.030  1.00  0.00           C
ATOM   1499  HD2 PHE A 681      35.270  61.770  64.160  1.00  0.00           H
ATOM   1500  CE2 PHE A 681      33.210  61.260  64.020  1.00  0.00           C
ATOM   1501  HE2 PHE A 681      32.780  62.240  64.180  1.00  0.00           H
ATOM   1502  C   PHE A 681      36.770  59.000  66.180  1.00  0.00           C
ATOM   1503  O   PHE A 681      36.000  59.610  66.980  1.00  0.00           O
ATOM   1504  N   CYS A 682      36.980  57.680  66.370  1.00  0.00           N
ATOM   1505  HN  CYS A 682      37.680  57.290  65.780  1.00  0.00           H
ATOM   1506  CA  CYS A 682      36.630  57.020  67.690  1.00  0.00           C
ATOM   1507  HA  CYS A 682      35.580  57.230  67.740  1.00  0.00           H
ATOM   1508  CB  CYS A 682      36.680  55.500  67.490  1.00  0.00           C
ATOM   1509  HB1 CYS A 682      36.310  55.020  68.420  1.00  0.00           H
ATOM   1510  HB2 CYS A 682      37.760  55.280  67.330  1.00  0.00           H
ATOM   1511  SG  CYS A 682      35.600  54.950  66.090  1.00  0.00           S
ATOM   1512  HG1 CYS A 682      36.640  55.180  65.310  1.00  0.00           H
ATOM   1513  C   CYS A 682      37.260  57.550  68.940  1.00  0.00           C
ATOM   1514  O   CYS A 682      36.610  57.660  69.980  1.00  0.00           O
ATOM   1515  N   ARG A 683      38.610  57.850  68.870  1.00  0.00           N
ATOM   1516  HN  ARG A 683      39.080  57.760  68.000  1.00  0.00           H
ATOM   1517  CA  ARG A 683      39.170  58.640  69.950  1.00  0.00           C
ATOM   1518  HA  ARG A 683      39.120  57.980  70.800  1.00  0.00           H
ATOM   1519  CB  ARG A 683      40.680  58.830  69.770  1.00  0.00           C
ATOM   1520  HB1 ARG A 683      41.110  59.420  70.600  1.00  0.00           H
ATOM   1521  HB2 ARG A 683      40.780  59.510  68.900  1.00  0.00           H
ATOM   1522  CG  ARG A 683      41.370  57.510  69.570  1.00  0.00           C
ATOM   1523  HG1 ARG A 683      42.470  57.650  69.510  1.00  0.00           H
ATOM   1524  HG2 ARG A 683      41.130  57.020  68.600  1.00  0.00           H
ATOM   1525  CD  ARG A 683      41.150  56.450  70.750  1.00  0.00           C
ATOM   1526  HD1 ARG A 683      41.940  55.700  70.600  1.00  0.00           H
ATOM   1527  HD2 ARG A 683      40.140  55.980  70.650  1.00  0.00           H
ATOM   1528  NE  ARG A 683      41.670  57.030  72.000  1.00  0.00           N
ATOM   1529  HE  ARG A 683      42.070  57.950  71.930  1.00  0.00           H
ATOM   1530  CZ  ARG A 683      41.420  56.490  73.170  1.00  0.00           C
ATOM   1531  NH1 ARG A 683      41.800  57.010  74.300  1.00  0.00           N
ATOM   1532 HH11 ARG A 683      41.820  56.390  75.090  1.00  0.00           H
ATOM   1533 HH12 ARG A 683      42.240  57.900  74.280  1.00  0.00           H
ATOM   1534  NH2 ARG A 683      40.750  55.320  73.360  1.00  0.00           N
ATOM   1535 HH21 ARG A 683      40.440  54.780  72.570  1.00  0.00           H
ATOM   1536 HH22 ARG A 683      40.430  54.940  74.220  1.00  0.00           H
ATOM   1537  C   ARG A 683      38.560  59.990  70.120  1.00  0.00           C
ATOM   1538  O   ARG A 683      38.110  60.370  71.240  1.00  0.00           O
ATOM   1539  N   ASP A 684      38.400  60.830  69.040  1.00  0.00           N
ATOM   1540  HN  ASP A 684      38.870  60.710  68.180  1.00  0.00           H
ATOM   1541  CA  ASP A 684      37.890  62.180  69.210  1.00  0.00           C
ATOM   1542  HA  ASP A 684      38.470  62.720  69.950  1.00  0.00           H
ATOM   1543  CB  ASP A 684      37.860  62.910  67.820  1.00  0.00           C
ATOM   1544  HB1 ASP A 684      37.250  63.820  68.020  1.00  0.00           H
ATOM   1545  HB2 ASP A 684      37.360  62.380  66.980  1.00  0.00           H
ATOM   1546  CG  ASP A 684      39.250  63.260  67.370  1.00  0.00           C
ATOM   1547  OD1 ASP A 684      39.380  63.930  66.300  1.00  0.00           O
ATOM   1548  OD2 ASP A 684      40.270  62.900  67.990  1.00  0.00           O
ATOM   1549  C   ASP A 684      36.460  62.310  69.800  1.00  0.00           C
ATOM   1550  O   ASP A 684      36.130  63.210  70.530  1.00  0.00           O
ATOM   1551  N   TYR A 685      35.610  61.340  69.400  1.00  0.00           N
ATOM   1552  HN  TYR A 685      35.870  60.730  68.660  1.00  0.00           H
ATOM   1553  CA  TYR A 685      34.200  61.490  69.770  1.00  0.00           C
ATOM   1554  HA  TYR A 685      34.040  62.430  70.280  1.00  0.00           H
ATOM   1555  CB  TYR A 685      33.260  61.420  68.570  1.00  0.00           C
ATOM   1556  HB1 TYR A 685      32.270  61.240  69.050  1.00  0.00           H
ATOM   1557  HB2 TYR A 685      33.510  60.550  67.910  1.00  0.00           H
ATOM   1558  CG  TYR A 685      33.050  62.620  67.660  1.00  0.00           C
ATOM   1559  CD1 TYR A 685      34.060  62.930  66.770  1.00  0.00           C
ATOM   1560  HD1 TYR A 685      34.880  62.240  66.670  1.00  0.00           H
ATOM   1561  CE1 TYR A 685      33.990  64.050  65.930  1.00  0.00           C
ATOM   1562  HE1 TYR A 685      34.770  64.260  65.210  1.00  0.00           H
ATOM   1563  CZ  TYR A 685      32.900  64.940  66.060  1.00  0.00           C
ATOM   1564  OH  TYR A 685      32.670  66.010  65.150  1.00  0.00           O
ATOM   1565  HH  TYR A 685      31.940  66.560  65.470  1.00  0.00           H
ATOM   1566  CD2 TYR A 685      32.010  63.490  67.860  1.00  0.00           C
ATOM   1567  HD2 TYR A 685      31.250  63.070  68.510  1.00  0.00           H
ATOM   1568  CE2 TYR A 685      31.840  64.600  67.000  1.00  0.00           C
ATOM   1569  HE2 TYR A 685      30.990  65.260  66.940  1.00  0.00           H
ATOM   1570  C   TYR A 685      33.720  60.500  70.880  1.00  0.00           C
ATOM   1571  O   TYR A 685      32.580  60.440  71.250  1.00  0.00           O
ATOM   1572  N   GLN A 686      34.690  59.650  71.410  1.00  0.00           N
ATOM   1573  HN  GLN A 686      35.660  59.820  71.270  1.00  0.00           H
ATOM   1574  CA  GLN A 686      34.410  58.600  72.370  1.00  0.00           C
ATOM   1575  HA  GLN A 686      35.300  58.030  72.610  1.00  0.00           H
ATOM   1576  CB  GLN A 686      34.010  59.080  73.820  1.00  0.00           C
ATOM   1577  HB1 GLN A 686      34.030  58.160  74.430  1.00  0.00           H
ATOM   1578  HB2 GLN A 686      33.010  59.560  73.790  1.00  0.00           H
ATOM   1579  CG  GLN A 686      35.050  60.080  74.380  1.00  0.00           C
ATOM   1580  HG1 GLN A 686      35.140  60.970  73.710  1.00  0.00           H
ATOM   1581  HG2 GLN A 686      36.020  59.590  74.550  1.00  0.00           H
ATOM   1582  CD  GLN A 686      34.540  60.780  75.670  1.00  0.00           C
ATOM   1583  OE1 GLN A 686      33.430  60.590  76.120  1.00  0.00           O
ATOM   1584  NE2 GLN A 686      35.450  61.540  76.270  1.00  0.00           N
ATOM   1585 HE21 GLN A 686      35.200  61.690  77.220  1.00  0.00           H
ATOM   1586 HE22 GLN A 686      36.270  61.810  75.770  1.00  0.00           H
ATOM   1587  C   GLN A 686      33.490  57.520  71.850  1.00  0.00           C
ATOM   1588  O   GLN A 686      32.420  57.260  72.400  1.00  0.00           O
ATOM   1589  N   LEU A 687      33.700  56.980  70.660  1.00  0.00           N
ATOM   1590  HN  LEU A 687      34.530  57.310  70.190  1.00  0.00           H
ATOM   1591  CA  LEU A 687      32.910  55.930  70.000  1.00  0.00           C
ATOM   1592  HA  LEU A 687      31.960  55.890  70.510  1.00  0.00           H
ATOM   1593  CB  LEU A 687      32.640  56.260  68.530  1.00  0.00           C
ATOM   1594  HB1 LEU A 687      31.800  55.570  68.310  1.00  0.00           H
ATOM   1595  HB2 LEU A 687      33.490  55.920  67.890  1.00  0.00           H
ATOM   1596  CG  LEU A 687      32.260  57.690  68.220  1.00  0.00           C
ATOM   1597  HG  LEU A 687      32.910  58.430  68.740  1.00  0.00           H
ATOM   1598  CD1 LEU A 687      32.500  58.060  66.700  1.00  0.00           C
ATOM   1599 HD11 LEU A 687      33.560  58.370  66.780  1.00  0.00           H
ATOM   1600 HD12 LEU A 687      31.800  58.860  66.380  1.00  0.00           H
ATOM   1601 HD13 LEU A 687      32.350  57.110  66.140  1.00  0.00           H
ATOM   1602  CD2 LEU A 687      30.800  57.990  68.580  1.00  0.00           C
ATOM   1603 HD21 LEU A 687      30.590  59.030  68.290  1.00  0.00           H
ATOM   1604 HD22 LEU A 687      30.560  57.950  69.660  1.00  0.00           H
ATOM   1605 HD23 LEU A 687      30.240  57.250  67.980  1.00  0.00           H
ATOM   1606  C   LEU A 687      33.580  54.600  70.180  1.00  0.00           C
ATOM   1607  O   LEU A 687      34.780  54.610  70.590  1.00  0.00           O
ATOM   1608  N   SER A 688      32.860  53.490  69.950  1.00  0.00           N
ATOM   1609  HN  SER A 688      31.930  53.560  69.600  1.00  0.00           H
ATOM   1610  CA  SER A 688      33.400  52.180  70.050  1.00  0.00           C
ATOM   1611  HA  SER A 688      34.280  52.180  70.680  1.00  0.00           H
ATOM   1612  CB  SER A 688      32.450  51.200  70.730  1.00  0.00           C
ATOM   1613  HB1 SER A 688      31.450  51.450  70.320  1.00  0.00           H
ATOM   1614  HB2 SER A 688      32.330  51.390  71.830  1.00  0.00           H
ATOM   1615  OG  SER A 688      32.760  49.800  70.570  1.00  0.00           O
ATOM   1616  HG1 SER A 688      32.390  49.250  71.260  1.00  0.00           H
ATOM   1617  C   SER A 688      33.950  51.760  68.700  1.00  0.00           C
ATOM   1618  O   SER A 688      33.200  51.310  67.830  1.00  0.00           O
ATOM   1619  N   TYR A 689      35.260  51.940  68.520  1.00  0.00           N
ATOM   1620  HN  TYR A 689      35.860  52.320  69.220  1.00  0.00           H
ATOM   1621  CA  TYR A 689      36.020  51.620  67.290  1.00  0.00           C
ATOM   1622  HA  TYR A 689      35.870  52.440  66.590  1.00  0.00           H
ATOM   1623  CB  TYR A 689      37.610  51.710  67.510  1.00  0.00           C
ATOM   1624  HB1 TYR A 689      37.980  51.290  68.460  1.00  0.00           H
ATOM   1625  HB2 TYR A 689      37.740  52.810  67.640  1.00  0.00           H
ATOM   1626  CG  TYR A 689      38.460  51.220  66.300  1.00  0.00           C
ATOM   1627  CD1 TYR A 689      39.540  50.420  66.600  1.00  0.00           C
ATOM   1628  HD1 TYR A 689      39.800  50.150  67.610  1.00  0.00           H
ATOM   1629  CE1 TYR A 689      40.280  49.820  65.560  1.00  0.00           C
ATOM   1630  HE1 TYR A 689      41.140  49.200  65.800  1.00  0.00           H
ATOM   1631  CZ  TYR A 689      39.940  50.110  64.230  1.00  0.00           C
ATOM   1632  OH  TYR A 689      40.610  49.440  63.180  1.00  0.00           O
ATOM   1633  HH  TYR A 689      40.130  49.470  62.350  1.00  0.00           H
ATOM   1634  CD2 TYR A 689      38.120  51.480  64.960  1.00  0.00           C
ATOM   1635  HD2 TYR A 689      37.220  52.000  64.660  1.00  0.00           H
ATOM   1636  CE2 TYR A 689      38.950  51.010  63.920  1.00  0.00           C
ATOM   1637  HE2 TYR A 689      38.810  51.260  62.870  1.00  0.00           H
ATOM   1638  C   TYR A 689      35.550  50.390  66.550  1.00  0.00           C
ATOM   1639  O   TYR A 689      35.110  50.500  65.360  1.00  0.00           O
ATOM   1640  N   LEU A 690      35.640  49.230  67.140  1.00  0.00           N
ATOM   1641  HN  LEU A 690      35.870  49.280  68.110  1.00  0.00           H
ATOM   1642  CA  LEU A 690      35.320  47.860  66.550  1.00  0.00           C
ATOM   1643  HA  LEU A 690      35.940  47.690  65.680  1.00  0.00           H
ATOM   1644  CB  LEU A 690      35.720  46.690  67.460  1.00  0.00           C
ATOM   1645  HB1 LEU A 690      35.350  45.690  67.100  1.00  0.00           H
ATOM   1646  HB2 LEU A 690      35.220  46.960  68.420  1.00  0.00           H
ATOM   1647  CG  LEU A 690      37.210  46.560  67.740  1.00  0.00           C
ATOM   1648  HG  LEU A 690      37.580  47.600  67.900  1.00  0.00           H
ATOM   1649  CD1 LEU A 690      37.630  45.890  69.100  1.00  0.00           C
ATOM   1650 HD11 LEU A 690      37.080  46.440  69.900  1.00  0.00           H
ATOM   1651 HD12 LEU A 690      38.730  45.950  69.270  1.00  0.00           H
ATOM   1652 HD13 LEU A 690      37.300  44.830  69.130  1.00  0.00           H
ATOM   1653  CD2 LEU A 690      37.980  45.970  66.530  1.00  0.00           C
ATOM   1654 HD21 LEU A 690      38.280  46.720  65.760  1.00  0.00           H
ATOM   1655 HD22 LEU A 690      37.290  45.180  66.130  1.00  0.00           H
ATOM   1656 HD23 LEU A 690      38.940  45.550  66.900  1.00  0.00           H
ATOM   1657  C   LEU A 690      33.830  47.750  66.100  1.00  0.00           C
ATOM   1658  O   LEU A 690      33.500  47.380  64.990  1.00  0.00           O
ATOM   1659  N   SER A 691      32.890  48.190  66.900  1.00  0.00           N
ATOM   1660  HN  SER A 691      33.180  48.730  67.700  1.00  0.00           H
ATOM   1661  CA  SER A 691      31.430  48.160  66.700  1.00  0.00           C
ATOM   1662  HA  SER A 691      31.040  47.180  66.450  1.00  0.00           H
ATOM   1663  CB  SER A 691      30.680  48.690  67.930  1.00  0.00           C
ATOM   1664  HB1 SER A 691      30.900  49.740  68.160  1.00  0.00           H
ATOM   1665  HB2 SER A 691      31.080  48.130  68.810  1.00  0.00           H
ATOM   1666  OG  SER A 691      29.320  48.440  68.020  1.00  0.00           O
ATOM   1667  HG1 SER A 691      29.180  47.520  68.290  1.00  0.00           H
ATOM   1668  C   SER A 691      31.080  49.120  65.530  1.00  0.00           C
ATOM   1669  O   SER A 691      30.370  48.640  64.630  1.00  0.00           O
ATOM   1670  N   LEU A 692      31.570  50.330  65.500  1.00  0.00           N
ATOM   1671  HN  LEU A 692      32.150  50.700  66.230  1.00  0.00           H
ATOM   1672  CA  LEU A 692      31.380  51.240  64.410  1.00  0.00           C
ATOM   1673  HA  LEU A 692      30.310  51.250  64.220  1.00  0.00           H
ATOM   1674  CB  LEU A 692      31.940  52.620  64.760  1.00  0.00           C
ATOM   1675  HB1 LEU A 692      33.010  52.450  65.020  1.00  0.00           H
ATOM   1676  HB2 LEU A 692      31.430  52.900  65.710  1.00  0.00           H
ATOM   1677  CG  LEU A 692      31.900  53.690  63.700  1.00  0.00           C
ATOM   1678  HG  LEU A 692      32.480  53.480  62.780  1.00  0.00           H
ATOM   1679  CD1 LEU A 692      30.410  53.910  63.250  1.00  0.00           C
ATOM   1680 HD11 LEU A 692      29.670  53.690  64.050  1.00  0.00           H
ATOM   1681 HD12 LEU A 692      30.100  53.310  62.360  1.00  0.00           H
ATOM   1682 HD13 LEU A 692      30.280  54.950  62.890  1.00  0.00           H
ATOM   1683  CD2 LEU A 692      32.450  55.020  64.230  1.00  0.00           C
ATOM   1684 HD21 LEU A 692      32.950  55.680  63.480  1.00  0.00           H
ATOM   1685 HD22 LEU A 692      33.090  54.850  65.120  1.00  0.00           H
ATOM   1686 HD23 LEU A 692      31.630  55.650  64.660  1.00  0.00           H
ATOM   1687  C   LEU A 692      32.050  50.750  63.100  1.00  0.00           C
ATOM   1688  O   LEU A 692      31.500  50.840  62.040  1.00  0.00           O
ATOM   1689  N   ARG A 693      33.260  50.240  63.210  1.00  0.00           N
ATOM   1690  HN  ARG A 693      33.680  50.110  64.110  1.00  0.00           H
ATOM   1691  CA  ARG A 693      33.900  49.650  62.090  1.00  0.00           C
ATOM   1692  HA  ARG A 693      34.090  50.360  61.300  1.00  0.00           H
ATOM   1693  CB  ARG A 693      35.360  49.150  62.630  1.00  0.00           C
ATOM   1694  HB1 ARG A 693      35.200  48.430  63.450  1.00  0.00           H
ATOM   1695  HB2 ARG A 693      35.820  50.030  63.130  1.00  0.00           H
ATOM   1696  CG  ARG A 693      36.350  48.620  61.560  1.00  0.00           C
ATOM   1697  HG1 ARG A 693      37.370  48.560  62.020  1.00  0.00           H
ATOM   1698  HG2 ARG A 693      36.330  49.320  60.690  1.00  0.00           H
ATOM   1699  CD  ARG A 693      36.010  47.260  61.030  1.00  0.00           C
ATOM   1700  HD1 ARG A 693      35.140  47.140  60.350  1.00  0.00           H
ATOM   1701  HD2 ARG A 693      35.940  46.530  61.870  1.00  0.00           H
ATOM   1702  NE  ARG A 693      37.170  46.800  60.240  1.00  0.00           N
ATOM   1703  HE  ARG A 693      37.940  47.430  60.090  1.00  0.00           H
ATOM   1704  CZ  ARG A 693      37.310  45.640  59.630  1.00  0.00           C
ATOM   1705  NH1 ARG A 693      36.510  44.660  59.630  1.00  0.00           N
ATOM   1706 HH11 ARG A 693      35.740  44.730  60.270  1.00  0.00           H
ATOM   1707 HH12 ARG A 693      36.770  43.780  59.240  1.00  0.00           H
ATOM   1708  NH2 ARG A 693      38.460  45.440  59.030  1.00  0.00           N
ATOM   1709 HH21 ARG A 693      38.560  44.540  58.610  1.00  0.00           H
ATOM   1710 HH22 ARG A 693      38.960  46.310  58.940  1.00  0.00           H
ATOM   1711  C   ARG A 693      33.130  48.510  61.450  1.00  0.00           C
ATOM   1712  O   ARG A 693      33.000  48.450  60.250  1.00  0.00           O
ATOM   1713  N   THR A 694      32.540  47.570  62.260  1.00  0.00           N
ATOM   1714  HN  THR A 694      32.810  47.560  63.230  1.00  0.00           H
ATOM   1715  CA  THR A 694      31.600  46.530  61.870  1.00  0.00           C
ATOM   1716  HA  THR A 694      32.060  45.830  61.200  1.00  0.00           H
ATOM   1717  CB  THR A 694      31.230  45.580  63.060  1.00  0.00           C
ATOM   1718  HB  THR A 694      30.790  46.160  63.900  1.00  0.00           H
ATOM   1719  OG1 THR A 694      32.450  45.030  63.530  1.00  0.00           O
ATOM   1720  HG1 THR A 694      32.960  45.770  63.890  1.00  0.00           H
ATOM   1721  CG2 THR A 694      30.230  44.560  62.620  1.00  0.00           C
ATOM   1722 HG21 THR A 694      30.270  43.630  63.230  1.00  0.00           H
ATOM   1723 HG22 THR A 694      30.620  44.300  61.610  1.00  0.00           H
ATOM   1724 HG23 THR A 694      29.190  44.930  62.580  1.00  0.00           H
ATOM   1725  C   THR A 694      30.320  47.170  61.250  1.00  0.00           C
ATOM   1726  O   THR A 694      29.830  46.750  60.230  1.00  0.00           O
ATOM   1727  N   SER A 695      29.810  48.260  61.910  1.00  0.00           N
ATOM   1728  HN  SER A 695      30.130  48.450  62.830  1.00  0.00           H
ATOM   1729  CA  SER A 695      28.670  49.020  61.270  1.00  0.00           C
ATOM   1730  HA  SER A 695      27.850  48.350  61.060  1.00  0.00           H
ATOM   1731  CB  SER A 695      28.090  50.110  62.150  1.00  0.00           C
ATOM   1732  HB1 SER A 695      27.080  50.310  61.730  1.00  0.00           H
ATOM   1733  HB2 SER A 695      28.780  50.980  62.100  1.00  0.00           H
ATOM   1734  OG  SER A 695      27.880  49.620  63.440  1.00  0.00           O
ATOM   1735  HG1 SER A 695      28.710  49.590  63.940  1.00  0.00           H
ATOM   1736  C   SER A 695      29.050  49.620  59.900  1.00  0.00           C
ATOM   1737  O   SER A 695      28.270  49.480  58.950  1.00  0.00           O
ATOM   1738  N   ILE A 696      30.240  50.240  59.770  1.00  0.00           N
ATOM   1739  HN  ILE A 696      30.830  50.420  60.550  1.00  0.00           H
ATOM   1740  CA  ILE A 696      30.650  50.910  58.520  1.00  0.00           C
ATOM   1741  HA  ILE A 696      29.880  51.600  58.240  1.00  0.00           H
ATOM   1742  CB  ILE A 696      31.940  51.780  58.670  1.00  0.00           C
ATOM   1743  HB  ILE A 696      32.770  51.280  59.230  1.00  0.00           H
ATOM   1744  CG2 ILE A 696      32.440  52.140  57.270  1.00  0.00           C
ATOM   1745 HG21 ILE A 696      32.610  51.250  56.640  1.00  0.00           H
ATOM   1746 HG22 ILE A 696      33.380  52.750  57.280  1.00  0.00           H
ATOM   1747 HG23 ILE A 696      31.680  52.820  56.830  1.00  0.00           H
ATOM   1748  CG1 ILE A 696      31.600  53.060  59.390  1.00  0.00           C
ATOM   1749 HG11 ILE A 696      31.070  52.910  60.350  1.00  0.00           H
ATOM   1750 HG12 ILE A 696      30.990  53.790  58.820  1.00  0.00           H
ATOM   1751  CD  ILE A 696      32.830  53.760  59.880  1.00  0.00           C
ATOM   1752  HD1 ILE A 696      32.640  54.770  60.300  1.00  0.00           H
ATOM   1753  HD2 ILE A 696      33.600  54.030  59.120  1.00  0.00           H
ATOM   1754  HD3 ILE A 696      33.380  53.150  60.620  1.00  0.00           H
ATOM   1755  C   ILE A 696      30.730  49.840  57.410  1.00  0.00           C
ATOM   1756  O   ILE A 696      30.190  49.980  56.330  1.00  0.00           O
ATOM   1757  N   GLY A 697      31.330  48.730  57.790  1.00  0.00           N
ATOM   1758  HN  GLY A 697      31.650  48.680  58.730  1.00  0.00           H
ATOM   1759  CA  GLY A 697      31.640  47.520  57.030  1.00  0.00           C
ATOM   1760  HA1 GLY A 697      31.890  46.820  57.810  1.00  0.00           H
ATOM   1761  HA2 GLY A 697      32.400  47.760  56.300  1.00  0.00           H
ATOM   1762  C   GLY A 697      30.340  46.990  56.440  1.00  0.00           C
ATOM   1763  O   GLY A 697      30.270  46.650  55.270  1.00  0.00           O
ATOM   1764  N   LEU A 698      29.210  46.900  57.300  1.00  0.00           N
ATOM   1765  HN  LEU A 698      29.280  47.200  58.250  1.00  0.00           H
ATOM   1766  CA  LEU A 698      27.890  46.280  56.860  1.00  0.00           C
ATOM   1767  HA  LEU A 698      28.130  45.440  56.230  1.00  0.00           H
ATOM   1768  CB  LEU A 698      27.020  45.920  57.980  1.00  0.00           C
ATOM   1769  HB1 LEU A 698      25.970  45.670  57.740  1.00  0.00           H
ATOM   1770  HB2 LEU A 698      26.980  46.760  58.700  1.00  0.00           H
ATOM   1771  CG  LEU A 698      27.650  44.790  58.830  1.00  0.00           C
ATOM   1772  HG  LEU A 698      28.720  44.970  59.060  1.00  0.00           H
ATOM   1773  CD1 LEU A 698      26.910  44.800  60.210  1.00  0.00           C
ATOM   1774 HD11 LEU A 698      27.370  43.950  60.760  1.00  0.00           H
ATOM   1775 HD12 LEU A 698      25.850  44.500  60.100  1.00  0.00           H
ATOM   1776 HD13 LEU A 698      27.040  45.840  60.570  1.00  0.00           H
ATOM   1777  CD2 LEU A 698      27.430  43.460  58.090  1.00  0.00           C
ATOM   1778 HD21 LEU A 698      27.940  43.560  57.110  1.00  0.00           H
ATOM   1779 HD22 LEU A 698      26.330  43.340  58.050  1.00  0.00           H
ATOM   1780 HD23 LEU A 698      27.870  42.620  58.640  1.00  0.00           H
ATOM   1781  C   LEU A 698      27.210  47.220  55.860  1.00  0.00           C
ATOM   1782  O   LEU A 698      26.600  46.730  54.900  1.00  0.00           O
ATOM   1783  N   TRP A 699      27.190  48.580  56.070  1.00  0.00           N
ATOM   1784  HN  TRP A 699      27.540  48.840  56.960  1.00  0.00           H
ATOM   1785  CA  TRP A 699      26.730  49.620  55.180  1.00  0.00           C
ATOM   1786  HA  TRP A 699      25.700  49.420  54.920  1.00  0.00           H
ATOM   1787  CB  TRP A 699      26.860  51.040  55.840  1.00  0.00           C
ATOM   1788  HB1 TRP A 699      26.880  51.920  55.160  1.00  0.00           H
ATOM   1789  HB2 TRP A 699      27.770  51.060  56.470  1.00  0.00           H
ATOM   1790  CG  TRP A 699      25.650  51.460  56.710  1.00  0.00           C
ATOM   1791  CD1 TRP A 699      25.440  51.300  58.030  1.00  0.00           C
ATOM   1792  HD1 TRP A 699      26.070  50.870  58.800  1.00  0.00           H
ATOM   1793  NE1 TRP A 699      24.290  51.920  58.380  1.00  0.00           N
ATOM   1794  HE1 TRP A 699      23.960  52.090  59.270  1.00  0.00           H
ATOM   1795  CE2 TRP A 699      23.710  52.380  57.230  1.00  0.00           C
ATOM   1796  CD2 TRP A 699      24.500  52.040  56.130  1.00  0.00           C
ATOM   1797  CE3 TRP A 699      24.100  52.380  54.840  1.00  0.00           C
ATOM   1798  HE3 TRP A 699      24.780  52.220  54.020  1.00  0.00           H
ATOM   1799  CZ3 TRP A 699      22.910  53.030  54.630  1.00  0.00           C
ATOM   1800  HZ3 TRP A 699      22.620  53.380  53.660  1.00  0.00           H
ATOM   1801  CZ2 TRP A 699      22.390  52.850  57.040  1.00  0.00           C
ATOM   1802  HZ2 TRP A 699      21.760  52.930  57.910  1.00  0.00           H
ATOM   1803  CH2 TRP A 699      22.130  53.310  55.750  1.00  0.00           C
ATOM   1804  HH2 TRP A 699      21.150  53.740  55.580  1.00  0.00           H
ATOM   1805  C   TRP A 699      27.560  49.550  53.960  1.00  0.00           C
ATOM   1806  O   TRP A 699      26.980  49.570  52.880  1.00  0.00           O
ATOM   1807  N   THR A 700      28.920  49.440  54.070  1.00  0.00           N
ATOM   1808  HN  THR A 700      29.310  49.380  54.980  1.00  0.00           H
ATOM   1809  CA  THR A 700      29.880  49.280  52.940  1.00  0.00           C
ATOM   1810  HA  THR A 700      29.680  50.020  52.190  1.00  0.00           H
ATOM   1811  CB  THR A 700      31.340  49.180  53.380  1.00  0.00           C
ATOM   1812  HB  THR A 700      31.560  48.280  54.000  1.00  0.00           H
ATOM   1813  OG1 THR A 700      31.800  50.230  54.230  1.00  0.00           O
ATOM   1814  HG1 THR A 700      31.200  50.300  54.990  1.00  0.00           H
ATOM   1815  CG2 THR A 700      32.160  49.220  52.100  1.00  0.00           C
ATOM   1816 HG21 THR A 700      31.860  50.120  51.520  1.00  0.00           H
ATOM   1817 HG22 THR A 700      31.990  48.390  51.400  1.00  0.00           H
ATOM   1818 HG23 THR A 700      33.240  49.190  52.370  1.00  0.00           H
ATOM   1819  C   THR A 700      29.660  48.010  52.170  1.00  0.00           C
ATOM   1820  O   THR A 700      29.780  48.070  50.930  1.00  0.00           O
ATOM   1821  N   SER A 701      29.380  46.830  52.810  1.00  0.00           N
ATOM   1822  HN  SER A 701      29.480  46.820  53.800  1.00  0.00           H
ATOM   1823  CA  SER A 701      28.940  45.640  52.100  1.00  0.00           C
ATOM   1824  HA  SER A 701      29.610  45.420  51.270  1.00  0.00           H
ATOM   1825  CB  SER A 701      28.940  44.410  53.000  1.00  0.00           C
ATOM   1826  HB1 SER A 701      28.150  44.430  53.800  1.00  0.00           H
ATOM   1827  HB2 SER A 701      29.930  44.380  53.500  1.00  0.00           H
ATOM   1828  OG  SER A 701      28.660  43.210  52.330  1.00  0.00           O
ATOM   1829  HG1 SER A 701      29.390  43.070  51.730  1.00  0.00           H
ATOM   1830  C   SER A 701      27.710  45.930  51.260  1.00  0.00           C
ATOM   1831  O   SER A 701      27.660  45.610  50.080  1.00  0.00           O
ATOM   1832  N   PHE A 702      26.650  46.560  51.900  1.00  0.00           N
ATOM   1833  HN  PHE A 702      26.760  46.830  52.850  1.00  0.00           H
ATOM   1834  CA  PHE A 702      25.390  46.760  51.260  1.00  0.00           C
ATOM   1835  HA  PHE A 702      25.010  45.800  50.920  1.00  0.00           H
ATOM   1836  CB  PHE A 702      24.390  47.310  52.250  1.00  0.00           C
ATOM   1837  HB1 PHE A 702      24.760  48.180  52.840  1.00  0.00           H
ATOM   1838  HB2 PHE A 702      24.090  46.580  53.040  1.00  0.00           H
ATOM   1839  CG  PHE A 702      23.090  47.790  51.600  1.00  0.00           C
ATOM   1840  CD1 PHE A 702      22.610  49.040  51.760  1.00  0.00           C
ATOM   1841  HD1 PHE A 702      23.250  49.790  52.220  1.00  0.00           H
ATOM   1842  CE1 PHE A 702      21.420  49.360  51.160  1.00  0.00           C
ATOM   1843  HE1 PHE A 702      21.010  50.350  51.030  1.00  0.00           H
ATOM   1844  CZ  PHE A 702      20.670  48.470  50.440  1.00  0.00           C
ATOM   1845  HZ  PHE A 702      19.720  48.690  49.970  1.00  0.00           H
ATOM   1846  CD2 PHE A 702      22.330  46.780  50.980  1.00  0.00           C
ATOM   1847  HD2 PHE A 702      22.770  45.800  50.980  1.00  0.00           H
ATOM   1848  CE2 PHE A 702      21.140  47.100  50.390  1.00  0.00           C
ATOM   1849  HE2 PHE A 702      20.650  46.410  49.710  1.00  0.00           H
ATOM   1850  C   PHE A 702      25.510  47.630  50.110  1.00  0.00           C
ATOM   1851  O   PHE A 702      25.060  47.340  48.960  1.00  0.00           O
ATOM   1852  N   LEU A 703      26.250  48.740  50.260  1.00  0.00           N
ATOM   1853  HN  LEU A 703      26.540  48.960  51.190  1.00  0.00           H
ATOM   1854  CA  LEU A 703      26.520  49.730  49.180  1.00  0.00           C
ATOM   1855  HA  LEU A 703      25.550  49.980  48.770  1.00  0.00           H
ATOM   1856  CB  LEU A 703      27.350  50.960  49.720  1.00  0.00           C
ATOM   1857  HB1 LEU A 703      27.760  51.610  48.930  1.00  0.00           H
ATOM   1858  HB2 LEU A 703      28.170  50.480  50.300  1.00  0.00           H
ATOM   1859  CG  LEU A 703      26.480  51.830  50.660  1.00  0.00           C
ATOM   1860  HG  LEU A 703      25.850  51.160  51.270  1.00  0.00           H
ATOM   1861  CD1 LEU A 703      27.430  52.560  51.640  1.00  0.00           C
ATOM   1862 HD11 LEU A 703      27.940  53.380  51.100  1.00  0.00           H
ATOM   1863 HD12 LEU A 703      28.180  51.980  52.210  1.00  0.00           H
ATOM   1864 HD13 LEU A 703      26.780  53.020  52.410  1.00  0.00           H
ATOM   1865  CD2 LEU A 703      25.550  52.780  49.890  1.00  0.00           C
ATOM   1866 HD21 LEU A 703      24.710  52.150  49.510  1.00  0.00           H
ATOM   1867 HD22 LEU A 703      26.010  53.160  48.960  1.00  0.00           H
ATOM   1868 HD23 LEU A 703      25.140  53.610  50.500  1.00  0.00           H
ATOM   1869  C   LEU A 703      27.280  49.110  48.000  1.00  0.00           C
ATOM   1870  O   LEU A 703      26.780  49.320  46.880  1.00  0.00           O
ATOM   1871  N   CYS A 704      28.360  48.220  48.250  1.00  0.00           N
ATOM   1872  HN  CYS A 704      28.740  47.950  49.140  1.00  0.00           H
ATOM   1873  CA  CYS A 704      28.970  47.500  47.110  1.00  0.00           C
ATOM   1874  HA  CYS A 704      29.440  48.170  46.410  1.00  0.00           H
ATOM   1875  CB  CYS A 704      30.200  46.740  47.620  1.00  0.00           C
ATOM   1876  HB1 CYS A 704      30.580  46.150  46.760  1.00  0.00           H
ATOM   1877  HB2 CYS A 704      29.950  46.000  48.410  1.00  0.00           H
ATOM   1878  SG  CYS A 704      31.470  47.860  48.280  1.00  0.00           S
ATOM   1879  HG1 CYS A 704      31.020  48.140  49.490  1.00  0.00           H
ATOM   1880  C   CYS A 704      28.090  46.650  46.320  1.00  0.00           C
ATOM   1881  O   CYS A 704      28.080  46.680  45.110  1.00  0.00           O
ATOM   1882  N   ILE A 705      27.330  45.780  46.980  1.00  0.00           N
ATOM   1883  HN  ILE A 705      27.340  46.010  47.960  1.00  0.00           H
ATOM   1884  CA  ILE A 705      26.400  44.870  46.370  1.00  0.00           C
ATOM   1885  HA  ILE A 705      26.960  44.180  45.760  1.00  0.00           H
ATOM   1886  CB  ILE A 705      25.730  43.890  47.430  1.00  0.00           C
ATOM   1887  HB  ILE A 705      25.280  44.450  48.290  1.00  0.00           H
ATOM   1888  CG2 ILE A 705      24.540  43.110  46.800  1.00  0.00           C
ATOM   1889 HG21 ILE A 705      24.590  42.940  45.710  1.00  0.00           H
ATOM   1890 HG22 ILE A 705      23.640  43.730  46.990  1.00  0.00           H
ATOM   1891 HG23 ILE A 705      24.250  42.180  47.350  1.00  0.00           H
ATOM   1892  CG1 ILE A 705      26.860  42.980  47.910  1.00  0.00           C
ATOM   1893 HG11 ILE A 705      27.830  43.520  48.050  1.00  0.00           H
ATOM   1894 HG12 ILE A 705      26.830  42.100  47.240  1.00  0.00           H
ATOM   1895  CD  ILE A 705      26.540  42.400  49.240  1.00  0.00           C
ATOM   1896  HD1 ILE A 705      27.340  41.710  49.580  1.00  0.00           H
ATOM   1897  HD2 ILE A 705      25.620  41.780  49.260  1.00  0.00           H
ATOM   1898  HD3 ILE A 705      26.530  43.250  49.970  1.00  0.00           H
ATOM   1899  C   ILE A 705      25.310  45.550  45.460  1.00  0.00           C
ATOM   1900  O   ILE A 705      25.040  45.090  44.420  1.00  0.00           O
ATOM   1901  N   VAL A 706      24.830  46.710  45.940  1.00  0.00           N
ATOM   1902  HN  VAL A 706      25.160  46.990  46.830  1.00  0.00           H
ATOM   1903  CA  VAL A 706      23.810  47.480  45.200  1.00  0.00           C
ATOM   1904  HA  VAL A 706      23.170  46.740  44.730  1.00  0.00           H
ATOM   1905  CB  VAL A 706      22.890  48.180  46.210  1.00  0.00           C
ATOM   1906  HB  VAL A 706      23.520  48.660  46.980  1.00  0.00           H
ATOM   1907  CG1 VAL A 706      21.860  49.150  45.590  1.00  0.00           C
ATOM   1908 HG11 VAL A 706      21.280  49.640  46.390  1.00  0.00           H
ATOM   1909 HG12 VAL A 706      21.100  48.640  44.970  1.00  0.00           H
ATOM   1910 HG13 VAL A 706      22.440  49.980  45.120  1.00  0.00           H
ATOM   1911  CG2 VAL A 706      22.150  47.060  47.030  1.00  0.00           C
ATOM   1912 HG21 VAL A 706      21.190  47.310  47.520  1.00  0.00           H
ATOM   1913 HG22 VAL A 706      22.870  46.630  47.750  1.00  0.00           H
ATOM   1914 HG23 VAL A 706      21.970  46.240  46.290  1.00  0.00           H
ATOM   1915  C   VAL A 706      24.500  48.320  44.130  1.00  0.00           C
ATOM   1916  O   VAL A 706      23.840  48.570  43.090  1.00  0.00           O
ATOM   1917  N   LEU A 707      25.750  48.760  44.290  1.00  0.00           N
ATOM   1918  HN  LEU A 707      26.180  48.560  45.170  1.00  0.00           H
ATOM   1919  CA  LEU A 707      26.710  49.370  43.370  1.00  0.00           C
ATOM   1920  HA  LEU A 707      26.290  50.320  43.080  1.00  0.00           H
ATOM   1921  CB  LEU A 707      27.950  49.900  44.020  1.00  0.00           C
ATOM   1922  HB1 LEU A 707      28.590  49.130  44.490  1.00  0.00           H
ATOM   1923  HB2 LEU A 707      27.700  50.720  44.730  1.00  0.00           H
ATOM   1924  CG  LEU A 707      29.050  50.480  43.010  1.00  0.00           C
ATOM   1925  HG  LEU A 707      29.200  49.580  42.380  1.00  0.00           H
ATOM   1926  CD1 LEU A 707      28.610  51.730  42.250  1.00  0.00           C
ATOM   1927 HD11 LEU A 707      28.720  52.670  42.840  1.00  0.00           H
ATOM   1928 HD12 LEU A 707      27.590  51.620  41.810  1.00  0.00           H
ATOM   1929 HD13 LEU A 707      29.230  51.840  41.340  1.00  0.00           H
ATOM   1930  CD2 LEU A 707      30.400  50.660  43.610  1.00  0.00           C
ATOM   1931 HD21 LEU A 707      30.410  51.600  44.210  1.00  0.00           H
ATOM   1932 HD22 LEU A 707      31.090  50.770  42.750  1.00  0.00           H
ATOM   1933 HD23 LEU A 707      30.780  49.780  44.160  1.00  0.00           H
ATOM   1934  C   LEU A 707      26.920  48.550  42.170  1.00  0.00           C
ATOM   1935  O   LEU A 707      26.900  49.150  41.130  1.00  0.00           O
ATOM   1936  N   VAL A 708      27.150  47.210  42.270  1.00  0.00           N
ATOM   1937  HN  VAL A 708      27.470  46.940  43.180  1.00  0.00           H
ATOM   1938  CA  VAL A 708      27.180  46.300  41.160  1.00  0.00           C
ATOM   1939  HA  VAL A 708      27.790  46.600  40.320  1.00  0.00           H
ATOM   1940  CB  VAL A 708      27.740  44.960  41.620  1.00  0.00           C
ATOM   1941  HB  VAL A 708      27.050  44.580  42.410  1.00  0.00           H
ATOM   1942  CG1 VAL A 708      27.620  43.920  40.510  1.00  0.00           C
ATOM   1943 HG11 VAL A 708      28.420  43.160  40.580  1.00  0.00           H
ATOM   1944 HG12 VAL A 708      27.890  44.510  39.610  1.00  0.00           H
ATOM   1945 HG13 VAL A 708      26.590  43.520  40.420  1.00  0.00           H
ATOM   1946  CG2 VAL A 708      29.140  44.860  42.280  1.00  0.00           C
ATOM   1947 HG21 VAL A 708      29.180  45.610  43.090  1.00  0.00           H
ATOM   1948 HG22 VAL A 708      29.950  45.030  41.530  1.00  0.00           H
ATOM   1949 HG23 VAL A 708      29.150  43.800  42.610  1.00  0.00           H
ATOM   1950  C   VAL A 708      25.850  46.200  40.540  1.00  0.00           C
ATOM   1951  O   VAL A 708      25.690  46.200  39.290  1.00  0.00           O
ATOM   1952  N   ALA A 709      24.780  46.060  41.390  1.00  0.00           N
ATOM   1953  HN  ALA A 709      24.890  45.760  42.330  1.00  0.00           H
ATOM   1954  CA  ALA A 709      23.430  45.770  40.980  1.00  0.00           C
ATOM   1955  HA  ALA A 709      23.360  44.830  40.440  1.00  0.00           H
ATOM   1956  CB  ALA A 709      22.630  45.560  42.250  1.00  0.00           C
ATOM   1957  HB1 ALA A 709      21.600  45.340  41.930  1.00  0.00           H
ATOM   1958  HB2 ALA A 709      22.500  46.490  42.830  1.00  0.00           H
ATOM   1959  HB3 ALA A 709      23.030  44.750  42.910  1.00  0.00           H
ATOM   1960  C   ALA A 709      22.740  46.780  40.130  1.00  0.00           C
ATOM   1961  O   ALA A 709      22.180  46.430  39.060  1.00  0.00           O
ATOM   1962  N   THR A 710      22.940  48.040  40.550  1.00  0.00           N
ATOM   1963  HN  THR A 710      23.350  48.230  41.430  1.00  0.00           H
ATOM   1964  CA  THR A 710      22.380  49.210  39.810  1.00  0.00           C
ATOM   1965  HA  THR A 710      21.560  48.870  39.200  1.00  0.00           H
ATOM   1966  CB  THR A 710      21.890  50.330  40.700  1.00  0.00           C
ATOM   1967  HB  THR A 710      21.320  51.130  40.180  1.00  0.00           H
ATOM   1968  OG1 THR A 710      22.860  50.870  41.500  1.00  0.00           O
ATOM   1969  HG1 THR A 710      23.290  50.210  42.060  1.00  0.00           H
ATOM   1970  CG2 THR A 710      20.850  49.720  41.680  1.00  0.00           C
ATOM   1971 HG21 THR A 710      20.020  49.290  41.080  1.00  0.00           H
ATOM   1972 HG22 THR A 710      20.370  50.570  42.240  1.00  0.00           H
ATOM   1973 HG23 THR A 710      21.210  48.990  42.440  1.00  0.00           H
ATOM   1974  C   THR A 710      23.330  49.750  38.780  1.00  0.00           C
ATOM   1975  O   THR A 710      23.070  50.700  38.040  1.00  0.00           O
ATOM   1976  N   ASP A 711      24.510  48.980  38.630  1.00  0.00           N
ATOM   1977  HN  ASP A 711      24.770  48.210  39.200  1.00  0.00           H
ATOM   1978  CA  ASP A 711      25.620  49.250  37.660  1.00  0.00           C
ATOM   1979  HA  ASP A 711      26.250  48.390  37.800  1.00  0.00           H
ATOM   1980  CB  ASP A 711      25.040  49.300  36.200  1.00  0.00           C
ATOM   1981  HB1 ASP A 711      24.280  50.100  36.190  1.00  0.00           H
ATOM   1982  HB2 ASP A 711      24.470  48.350  36.030  1.00  0.00           H
ATOM   1983  CG  ASP A 711      26.050  49.390  35.130  1.00  0.00           C
ATOM   1984  OD1 ASP A 711      26.430  48.310  34.530  1.00  0.00           O
ATOM   1985  OD2 ASP A 711      26.500  50.530  34.860  1.00  0.00           O
ATOM   1986  C   ASP A 711      26.480  50.490  38.030  1.00  0.00           C
ATOM   1987  O   ASP A 711      26.070  51.470  38.660  1.00  0.00           O
ATOM   1988  N   ALA A 712      27.770  50.470  37.650  1.00  0.00           N
ATOM   1989  HN  ALA A 712      28.210  49.750  37.120  1.00  0.00           H
ATOM   1990  CA  ALA A 712      28.760  51.480  38.050  1.00  0.00           C
ATOM   1991  HA  ALA A 712      28.440  51.850  39.010  1.00  0.00           H
ATOM   1992  CB  ALA A 712      30.160  50.910  38.120  1.00  0.00           C
ATOM   1993  HB1 ALA A 712      30.540  50.520  37.150  1.00  0.00           H
ATOM   1994  HB2 ALA A 712      30.240  50.130  38.900  1.00  0.00           H
ATOM   1995  HB3 ALA A 712      30.820  51.750  38.410  1.00  0.00           H
ATOM   1996  C   ALA A 712      28.830  52.610  37.090  1.00  0.00           C
ATOM   1997  O   ALA A 712      29.700  53.470  37.280  1.00  0.00           O
ATOM   1998  N   SER A 713      27.980  52.710  36.070  1.00  0.00           N
ATOM   1999  HN  SER A 713      27.320  51.970  35.950  1.00  0.00           H
ATOM   2000  CA  SER A 713      27.870  53.740  35.040  1.00  0.00           C
ATOM   2001  HA  SER A 713      28.590  53.770  34.230  1.00  0.00           H
ATOM   2002  CB  SER A 713      26.560  53.550  34.140  1.00  0.00           C
ATOM   2003  HB1 SER A 713      26.880  52.690  33.520  1.00  0.00           H
ATOM   2004  HB2 SER A 713      26.310  54.460  33.550  1.00  0.00           H
ATOM   2005  OG  SER A 713      25.460  53.060  34.950  1.00  0.00           O
ATOM   2006  HG1 SER A 713      25.720  52.150  35.070  1.00  0.00           H
ATOM   2007  C   SER A 713      27.770  55.160  35.660  1.00  0.00           C
ATOM   2008  O   SER A 713      28.290  56.140  35.060  1.00  0.00           O
ATOM   2009  N   SER A 714      26.970  55.240  36.800  1.00  0.00           N
ATOM   2010  HN  SER A 714      26.460  54.410  36.990  1.00  0.00           H
ATOM   2011  CA  SER A 714      26.760  56.450  37.610  1.00  0.00           C
ATOM   2012  HA  SER A 714      26.330  57.200  36.950  1.00  0.00           H
ATOM   2013  CB  SER A 714      25.620  56.190  38.660  1.00  0.00           C
ATOM   2014  HB1 SER A 714      25.480  57.120  39.250  1.00  0.00           H
ATOM   2015  HB2 SER A 714      25.980  55.390  39.340  1.00  0.00           H
ATOM   2016  OG  SER A 714      24.400  55.820  38.090  1.00  0.00           O
ATOM   2017  HG1 SER A 714      24.240  56.460  37.400  1.00  0.00           H
ATOM   2018  C   SER A 714      28.010  56.870  38.290  1.00  0.00           C
ATOM   2019  O   SER A 714      28.410  58.000  38.400  1.00  0.00           O
ATOM   2020  N   LEU A 715      28.770  55.910  38.890  1.00  0.00           N
ATOM   2021  HN  LEU A 715      28.560  54.950  38.690  1.00  0.00           H
ATOM   2022  CA  LEU A 715      30.020  56.160  39.650  1.00  0.00           C
ATOM   2023  HA  LEU A 715      29.860  57.120  40.110  1.00  0.00           H
ATOM   2024  CB  LEU A 715      30.420  55.080  40.580  1.00  0.00           C
ATOM   2025  HB1 LEU A 715      30.680  54.070  40.190  1.00  0.00           H
ATOM   2026  HB2 LEU A 715      29.470  54.860  41.110  1.00  0.00           H
ATOM   2027  CG  LEU A 715      31.500  55.590  41.680  1.00  0.00           C
ATOM   2028  HG  LEU A 715      32.460  55.820  41.200  1.00  0.00           H
ATOM   2029  CD1 LEU A 715      30.990  56.740  42.520  1.00  0.00           C
ATOM   2030 HD11 LEU A 715      31.170  57.690  41.980  1.00  0.00           H
ATOM   2031 HD12 LEU A 715      31.520  56.800  43.500  1.00  0.00           H
ATOM   2032 HD13 LEU A 715      29.890  56.610  42.630  1.00  0.00           H
ATOM   2033  CD2 LEU A 715      31.920  54.410  42.660  1.00  0.00           C
ATOM   2034 HD21 LEU A 715      32.560  53.700  42.080  1.00  0.00           H
ATOM   2035 HD22 LEU A 715      31.010  53.840  42.950  1.00  0.00           H
ATOM   2036 HD23 LEU A 715      32.570  54.740  43.490  1.00  0.00           H
ATOM   2037  C   LEU A 715      31.110  56.520  38.690  1.00  0.00           C
ATOM   2038  O   LEU A 715      31.990  57.370  38.880  1.00  0.00           O
ATOM   2039  N   VAL A 716      31.110  55.880  37.470  1.00  0.00           N
ATOM   2040  HN  VAL A 716      30.490  55.130  37.250  1.00  0.00           H
ATOM   2041  CA  VAL A 716      32.260  56.010  36.520  1.00  0.00           C
ATOM   2042  HA  VAL A 716      33.160  55.980  37.120  1.00  0.00           H
ATOM   2043  CB  VAL A 716      32.150  54.890  35.470  1.00  0.00           C
ATOM   2044  HB  VAL A 716      31.110  54.800  35.090  1.00  0.00           H
ATOM   2045  CG1 VAL A 716      32.910  55.280  34.160  1.00  0.00           C
ATOM   2046 HG11 VAL A 716      32.840  54.440  33.450  1.00  0.00           H
ATOM   2047 HG12 VAL A 716      33.970  55.520  34.440  1.00  0.00           H
ATOM   2048 HG13 VAL A 716      32.490  56.190  33.660  1.00  0.00           H
ATOM   2049  CG2 VAL A 716      32.590  53.440  36.090  1.00  0.00           C
ATOM   2050 HG21 VAL A 716      32.190  53.330  37.120  1.00  0.00           H
ATOM   2051 HG22 VAL A 716      33.700  53.480  36.140  1.00  0.00           H
ATOM   2052 HG23 VAL A 716      32.220  52.580  35.490  1.00  0.00           H
ATOM   2053  C   VAL A 716      32.310  57.440  35.890  1.00  0.00           C
ATOM   2054  O   VAL A 716      33.410  57.970  35.510  1.00  0.00           O
ATOM   2055  N   CYS A 717      31.140  58.150  35.890  1.00  0.00           N
ATOM   2056  HN  CYS A 717      30.300  57.790  36.300  1.00  0.00           H
ATOM   2057  CA  CYS A 717      31.010  59.530  35.430  1.00  0.00           C
ATOM   2058  HA  CYS A 717      31.410  59.670  34.440  1.00  0.00           H
ATOM   2059  CB  CYS A 717      29.490  59.790  35.490  1.00  0.00           C
ATOM   2060  HB1 CYS A 717      29.160  59.770  36.560  1.00  0.00           H
ATOM   2061  HB2 CYS A 717      29.010  58.950  34.940  1.00  0.00           H
ATOM   2062  SG  CYS A 717      28.880  61.260  34.680  1.00  0.00           S
ATOM   2063  HG1 CYS A 717      29.130  60.850  33.450  1.00  0.00           H
ATOM   2064  C   CYS A 717      31.800  60.450  36.360  1.00  0.00           C
ATOM   2065  O   CYS A 717      32.200  61.540  35.930  1.00  0.00           O
ATOM   2066  N   TYR A 718      32.100  60.090  37.650  1.00  0.00           N
ATOM   2067  HN  TYR A 718      31.920  59.150  37.930  1.00  0.00           H
ATOM   2068  CA  TYR A 718      32.760  61.050  38.460  1.00  0.00           C
ATOM   2069  HA  TYR A 718      32.940  61.990  37.960  1.00  0.00           H
ATOM   2070  CB  TYR A 718      31.980  61.190  39.760  1.00  0.00           C
ATOM   2071  HB1 TYR A 718      32.380  61.950  40.460  1.00  0.00           H
ATOM   2072  HB2 TYR A 718      31.850  60.230  40.300  1.00  0.00           H
ATOM   2073  CG  TYR A 718      30.530  61.600  39.420  1.00  0.00           C
ATOM   2074  CD1 TYR A 718      30.330  62.800  38.800  1.00  0.00           C
ATOM   2075  HD1 TYR A 718      31.080  63.420  38.350  1.00  0.00           H
ATOM   2076  CE1 TYR A 718      28.980  63.120  38.550  1.00  0.00           C
ATOM   2077  HE1 TYR A 718      28.860  64.050  38.030  1.00  0.00           H
ATOM   2078  CZ  TYR A 718      27.840  62.360  38.880  1.00  0.00           C
ATOM   2079  OH  TYR A 718      26.550  62.770  38.620  1.00  0.00           O
ATOM   2080  HH  TYR A 718      26.530  63.660  38.260  1.00  0.00           H
ATOM   2081  CD2 TYR A 718      29.390  60.810  39.860  1.00  0.00           C
ATOM   2082  HD2 TYR A 718      29.630  59.880  40.350  1.00  0.00           H
ATOM   2083  CE2 TYR A 718      28.070  61.160  39.590  1.00  0.00           C
ATOM   2084  HE2 TYR A 718      27.360  60.480  40.030  1.00  0.00           H
ATOM   2085  C   TYR A 718      34.110  60.480  38.830  1.00  0.00           C
ATOM   2086  O   TYR A 718      35.060  61.260  38.820  1.00  0.00           O
ATOM   2087  N   ILE A 719      34.280  59.110  39.120  1.00  0.00           N
ATOM   2088  HN  ILE A 719      33.420  58.620  38.920  1.00  0.00           H
ATOM   2089  CA  ILE A 719      35.550  58.480  39.590  1.00  0.00           C
ATOM   2090  HA  ILE A 719      36.080  59.310  40.020  1.00  0.00           H
ATOM   2091  CB  ILE A 719      35.390  57.450  40.650  1.00  0.00           C
ATOM   2092  HB  ILE A 719      34.970  56.580  40.090  1.00  0.00           H
ATOM   2093  CG2 ILE A 719      36.770  56.870  41.020  1.00  0.00           C
ATOM   2094 HG21 ILE A 719      37.170  56.240  40.200  1.00  0.00           H
ATOM   2095 HG22 ILE A 719      36.530  56.070  41.740  1.00  0.00           H
ATOM   2096 HG23 ILE A 719      37.530  57.560  41.470  1.00  0.00           H
ATOM   2097  CG1 ILE A 719      34.580  58.040  41.830  1.00  0.00           C
ATOM   2098 HG11 ILE A 719      34.480  57.260  42.610  1.00  0.00           H
ATOM   2099 HG12 ILE A 719      33.570  58.290  41.480  1.00  0.00           H
ATOM   2100  CD  ILE A 719      35.240  59.180  42.610  1.00  0.00           C
ATOM   2101  HD1 ILE A 719      36.270  59.000  42.980  1.00  0.00           H
ATOM   2102  HD2 ILE A 719      34.710  59.560  43.510  1.00  0.00           H
ATOM   2103  HD3 ILE A 719      35.270  60.070  41.940  1.00  0.00           H
ATOM   2104  C   ILE A 719      36.360  57.980  38.350  1.00  0.00           C
ATOM   2105  O   ILE A 719      36.080  56.950  37.750  1.00  0.00           O
ATOM   2106  N   THR A 720      37.450  58.680  37.970  1.00  0.00           N
ATOM   2107  HN  THR A 720      37.780  59.420  38.540  1.00  0.00           H
ATOM   2108  CA  THR A 720      38.300  58.440  36.800  1.00  0.00           C
ATOM   2109  HA  THR A 720      38.220  57.430  36.400  1.00  0.00           H
ATOM   2110  CB  THR A 720      38.220  59.490  35.690  1.00  0.00           C
ATOM   2111  HB  THR A 720      38.730  59.170  34.760  1.00  0.00           H
ATOM   2112  OG1 THR A 720      38.810  60.740  36.070  1.00  0.00           O
ATOM   2113  HG1 THR A 720      39.260  61.150  35.330  1.00  0.00           H
ATOM   2114  CG2 THR A 720      36.790  59.750  35.140  1.00  0.00           C
ATOM   2115 HG21 THR A 720      36.360  58.760  34.880  1.00  0.00           H
ATOM   2116 HG22 THR A 720      36.780  60.300  34.170  1.00  0.00           H
ATOM   2117 HG23 THR A 720      36.130  60.320  35.830  1.00  0.00           H
ATOM   2118  C   THR A 720      39.760  58.360  37.340  1.00  0.00           C
ATOM   2119  O   THR A 720      39.930  58.500  38.560  1.00  0.00           O
ATOM   2120  N   ARG A 721      40.760  58.330  36.450  1.00  0.00           N
ATOM   2121  HN  ARG A 721      40.700  58.040  35.500  1.00  0.00           H
ATOM   2122  CA  ARG A 721      42.060  58.120  36.840  1.00  0.00           C
ATOM   2123  HA  ARG A 721      42.100  57.290  37.540  1.00  0.00           H
ATOM   2124  CB  ARG A 721      42.930  57.660  35.600  1.00  0.00           C
ATOM   2125  HB1 ARG A 721      44.020  57.880  35.710  1.00  0.00           H
ATOM   2126  HB2 ARG A 721      42.660  58.330  34.750  1.00  0.00           H
ATOM   2127  CG  ARG A 721      42.810  56.200  35.130  1.00  0.00           C
ATOM   2128  HG1 ARG A 721      43.200  56.160  34.090  1.00  0.00           H
ATOM   2129  HG2 ARG A 721      41.720  56.020  35.080  1.00  0.00           H
ATOM   2130  CD  ARG A 721      43.400  55.260  36.220  1.00  0.00           C
ATOM   2131  HD1 ARG A 721      43.030  54.210  36.140  1.00  0.00           H
ATOM   2132  HD2 ARG A 721      43.080  55.550  37.250  1.00  0.00           H
ATOM   2133  NE  ARG A 721      44.880  55.330  36.230  1.00  0.00           N
ATOM   2134  HE  ARG A 721      45.380  56.070  35.790  1.00  0.00           H
ATOM   2135  CZ  ARG A 721      45.510  54.750  37.230  1.00  0.00           C
ATOM   2136  NH1 ARG A 721      44.850  53.970  38.040  1.00  0.00           N
ATOM   2137 HH11 ARG A 721      43.850  53.840  38.040  1.00  0.00           H
ATOM   2138 HH12 ARG A 721      45.370  53.740  38.860  1.00  0.00           H
ATOM   2139  NH2 ARG A 721      46.800  54.920  37.380  1.00  0.00           N
ATOM   2140 HH21 ARG A 721      47.290  55.640  36.900  1.00  0.00           H
ATOM   2141 HH22 ARG A 721      47.280  54.220  37.920  1.00  0.00           H
ATOM   2142  C   ARG A 721      42.770  59.260  37.550  1.00  0.00           C
ATOM   2143  O   ARG A 721      43.750  59.020  38.220  1.00  0.00           O
ATOM   2144  N   PHE A 722      42.220  60.470  37.430  1.00  0.00           N
ATOM   2145  HN  PHE A 722      41.480  60.520  36.760  1.00  0.00           H
ATOM   2146  CA  PHE A 722      42.520  61.670  38.140  1.00  0.00           C
ATOM   2147  HA  PHE A 722      43.510  62.080  38.020  1.00  0.00           H
ATOM   2148  CB  PHE A 722      41.480  62.720  37.620  1.00  0.00           C
ATOM   2149  HB1 PHE A 722      40.420  62.390  37.620  1.00  0.00           H
ATOM   2150  HB2 PHE A 722      41.610  62.980  36.550  1.00  0.00           H
ATOM   2151  CG  PHE A 722      41.440  64.000  38.390  1.00  0.00           C
ATOM   2152  CD1 PHE A 722      40.550  64.080  39.520  1.00  0.00           C
ATOM   2153  HD1 PHE A 722      39.950  63.230  39.770  1.00  0.00           H
ATOM   2154  CE1 PHE A 722      40.630  65.250  40.360  1.00  0.00           C
ATOM   2155  HE1 PHE A 722      39.990  65.320  41.240  1.00  0.00           H
ATOM   2156  CZ  PHE A 722      41.560  66.210  40.030  1.00  0.00           C
ATOM   2157  HZ  PHE A 722      41.570  67.030  40.730  1.00  0.00           H
ATOM   2158  CD2 PHE A 722      42.270  65.080  38.020  1.00  0.00           C
ATOM   2159  HD2 PHE A 722      42.920  64.960  37.160  1.00  0.00           H
ATOM   2160  CE2 PHE A 722      42.330  66.190  38.890  1.00  0.00           C
ATOM   2161  HE2 PHE A 722      43.010  67.030  38.770  1.00  0.00           H
ATOM   2162  C   PHE A 722      42.370  61.430  39.660  1.00  0.00           C
ATOM   2163  O   PHE A 722      43.240  61.760  40.500  1.00  0.00           O
ATOM   2164  N   THR A 723      41.190  60.860  40.090  1.00  0.00           N
ATOM   2165  HN  THR A 723      40.660  60.320  39.440  1.00  0.00           H
ATOM   2166  CA  THR A 723      40.880  60.530  41.510  1.00  0.00           C
ATOM   2167  HA  THR A 723      41.240  61.420  42.000  1.00  0.00           H
ATOM   2168  CB  THR A 723      39.450  60.100  41.920  1.00  0.00           C
ATOM   2169  HB  THR A 723      39.150  59.170  41.380  1.00  0.00           H
ATOM   2170  OG1 THR A 723      38.640  61.170  41.550  1.00  0.00           O
ATOM   2171  HG1 THR A 723      38.720  61.310  40.610  1.00  0.00           H
ATOM   2172  CG2 THR A 723      39.220  60.020  43.440  1.00  0.00           C
ATOM   2173 HG21 THR A 723      39.760  60.790  44.030  1.00  0.00           H
ATOM   2174 HG22 THR A 723      39.390  59.000  43.860  1.00  0.00           H
ATOM   2175 HG23 THR A 723      38.170  60.240  43.740  1.00  0.00           H
ATOM   2176  C   THR A 723      41.830  59.540  42.000  1.00  0.00           C
ATOM   2177  O   THR A 723      42.460  59.660  43.050  1.00  0.00           O
ATOM   2178  N   GLU A 724      42.000  58.470  41.150  1.00  0.00           N
ATOM   2179  HN  GLU A 724      41.340  58.360  40.410  1.00  0.00           H
ATOM   2180  CA  GLU A 724      42.950  57.360  41.450  1.00  0.00           C
ATOM   2181  HA  GLU A 724      42.630  56.910  42.380  1.00  0.00           H
ATOM   2182  CB  GLU A 724      42.890  56.320  40.340  1.00  0.00           C
ATOM   2183  HB1 GLU A 724      43.740  55.610  40.420  1.00  0.00           H
ATOM   2184  HB2 GLU A 724      42.970  56.860  39.360  1.00  0.00           H
ATOM   2185  CG  GLU A 724      41.560  55.440  40.370  1.00  0.00           C
ATOM   2186  HG1 GLU A 724      40.670  56.080  40.540  1.00  0.00           H
ATOM   2187  HG2 GLU A 724      41.640  54.790  41.260  1.00  0.00           H
ATOM   2188  CD  GLU A 724      41.410  54.730  39.010  1.00  0.00           C
ATOM   2189  OE1 GLU A 724      40.520  55.200  38.230  1.00  0.00           O
ATOM   2190  OE2 GLU A 724      42.130  53.740  38.790  1.00  0.00           O
ATOM   2191  C   GLU A 724      44.400  57.810  41.660  1.00  0.00           C
ATOM   2192  O   GLU A 724      44.960  57.340  42.620  1.00  0.00           O
ATOM   2193  N   GLU A 725      44.950  58.650  40.790  1.00  0.00           N
ATOM   2194  HN  GLU A 725      44.360  59.050  40.090  1.00  0.00           H
ATOM   2195  CA  GLU A 725      46.350  59.000  40.790  1.00  0.00           C
ATOM   2196  HA  GLU A 725      46.910  58.180  41.220  1.00  0.00           H
ATOM   2197  CB  GLU A 725      46.920  59.330  39.420  1.00  0.00           C
ATOM   2198  HB1 GLU A 725      47.810  60.000  39.380  1.00  0.00           H
ATOM   2199  HB2 GLU A 725      46.240  60.020  38.880  1.00  0.00           H
ATOM   2200  CG  GLU A 725      47.050  58.050  38.510  1.00  0.00           C
ATOM   2201  HG1 GLU A 725      46.140  57.880  37.890  1.00  0.00           H
ATOM   2202  HG2 GLU A 725      47.290  57.190  39.180  1.00  0.00           H
ATOM   2203  CD  GLU A 725      48.160  58.160  37.520  1.00  0.00           C
ATOM   2204  OE1 GLU A 725      48.670  57.120  36.960  1.00  0.00           O
ATOM   2205  OE2 GLU A 725      48.500  59.320  37.080  1.00  0.00           O
ATOM   2206  C   GLU A 725      46.720  60.110  41.750  1.00  0.00           C
ATOM   2207  O   GLU A 725      47.760  60.210  42.320  1.00  0.00           O
ATOM   2208  N   ALA A 726      45.660  60.900  42.040  1.00  0.00           N
ATOM   2209  HN  ALA A 726      44.860  60.800  41.460  1.00  0.00           H
ATOM   2210  CA  ALA A 726      45.620  61.850  43.220  1.00  0.00           C
ATOM   2211  HA  ALA A 726      46.410  62.580  43.080  1.00  0.00           H
ATOM   2212  CB  ALA A 726      44.350  62.690  43.220  1.00  0.00           C
ATOM   2213  HB1 ALA A 726      44.290  63.350  44.110  1.00  0.00           H
ATOM   2214  HB2 ALA A 726      43.490  62.000  43.070  1.00  0.00           H
ATOM   2215  HB3 ALA A 726      44.360  63.370  42.340  1.00  0.00           H
ATOM   2216  C   ALA A 726      45.590  61.220  44.650  1.00  0.00           C
ATOM   2217  O   ALA A 726      46.150  61.780  45.610  1.00  0.00           O
ATOM   2218  N   PHE A 727      44.860  60.120  44.850  1.00  0.00           N
ATOM   2219  HN  PHE A 727      44.300  59.780  44.090  1.00  0.00           H
ATOM   2220  CA  PHE A 727      45.050  59.300  46.000  1.00  0.00           C
ATOM   2221  HA  PHE A 727      45.030  59.960  46.850  1.00  0.00           H
ATOM   2222  CB  PHE A 727      43.880  58.270  46.140  1.00  0.00           C
ATOM   2223  HB1 PHE A 727      44.180  57.350  46.680  1.00  0.00           H
ATOM   2224  HB2 PHE A 727      43.500  57.920  45.160  1.00  0.00           H
ATOM   2225  CG  PHE A 727      42.700  58.670  46.880  1.00  0.00           C
ATOM   2226  CD1 PHE A 727      42.660  58.670  48.250  1.00  0.00           C
ATOM   2227  HD1 PHE A 727      43.500  58.290  48.810  1.00  0.00           H
ATOM   2228  CE1 PHE A 727      41.520  59.130  48.920  1.00  0.00           C
ATOM   2229  HE1 PHE A 727      41.540  59.090  49.990  1.00  0.00           H
ATOM   2230  CZ  PHE A 727      40.310  59.480  48.250  1.00  0.00           C
ATOM   2231  HZ  PHE A 727      39.350  59.540  48.730  1.00  0.00           H
ATOM   2232  CD2 PHE A 727      41.490  58.980  46.190  1.00  0.00           C
ATOM   2233  HD2 PHE A 727      41.490  59.080  45.120  1.00  0.00           H
ATOM   2234  CE2 PHE A 727      40.300  59.340  46.850  1.00  0.00           C
ATOM   2235  HE2 PHE A 727      39.410  59.570  46.270  1.00  0.00           H
ATOM   2236  C   PHE A 727      46.380  58.630  46.050  1.00  0.00           C
ATOM   2237  O   PHE A 727      47.090  58.700  47.080  1.00  0.00           O
ATOM   2238  N   ALA A 728      46.890  58.060  44.940  1.00  0.00           N
ATOM   2239  HN  ALA A 728      46.340  57.960  44.130  1.00  0.00           H
ATOM   2240  CA  ALA A 728      48.140  57.280  45.050  1.00  0.00           C
ATOM   2241  HA  ALA A 728      48.010  56.580  45.870  1.00  0.00           H
ATOM   2242  CB  ALA A 728      48.520  56.360  43.840  1.00  0.00           C
ATOM   2243  HB1 ALA A 728      48.690  56.980  42.930  1.00  0.00           H
ATOM   2244  HB2 ALA A 728      47.630  55.720  43.640  1.00  0.00           H
ATOM   2245  HB3 ALA A 728      49.340  55.640  44.040  1.00  0.00           H
ATOM   2246  C   ALA A 728      49.390  58.160  45.340  1.00  0.00           C
ATOM   2247  O   ALA A 728      50.210  57.770  46.130  1.00  0.00           O
ATOM   2248  N   ALA A 729      49.570  59.440  44.740  1.00  0.00           N
ATOM   2249  HN  ALA A 729      48.980  59.740  44.000  1.00  0.00           H
ATOM   2250  CA  ALA A 729      50.820  60.170  44.950  1.00  0.00           C
ATOM   2251  HA  ALA A 729      51.670  59.530  44.740  1.00  0.00           H
ATOM   2252  CB  ALA A 729      50.850  61.410  44.060  1.00  0.00           C
ATOM   2253  HB1 ALA A 729      50.060  62.110  44.410  1.00  0.00           H
ATOM   2254  HB2 ALA A 729      50.640  61.190  42.990  1.00  0.00           H
ATOM   2255  HB3 ALA A 729      51.840  61.930  44.150  1.00  0.00           H
ATOM   2256  C   ALA A 729      50.930  60.610  46.350  1.00  0.00           C
ATOM   2257  O   ALA A 729      51.990  60.660  46.970  1.00  0.00           O
ATOM   2258  N   LEU A 730      49.800  60.960  46.950  1.00  0.00           N
ATOM   2259  HN  LEU A 730      48.920  61.010  46.480  1.00  0.00           H
ATOM   2260  CA  LEU A 730      49.670  61.380  48.340  1.00  0.00           C
ATOM   2261  HA  LEU A 730      50.390  62.150  48.570  1.00  0.00           H
ATOM   2262  CB  LEU A 730      48.230  61.950  48.490  1.00  0.00           C
ATOM   2263  HB1 LEU A 730      47.560  61.130  48.800  1.00  0.00           H
ATOM   2264  HB2 LEU A 730      47.900  62.350  47.500  1.00  0.00           H
ATOM   2265  CG  LEU A 730      48.120  63.110  49.520  1.00  0.00           C
ATOM   2266  HG  LEU A 730      47.030  63.350  49.560  1.00  0.00           H
ATOM   2267  CD1 LEU A 730      48.550  62.630  50.920  1.00  0.00           C
ATOM   2268 HD11 LEU A 730      47.980  61.720  51.210  1.00  0.00           H
ATOM   2269 HD12 LEU A 730      48.410  63.390  51.720  1.00  0.00           H
ATOM   2270 HD13 LEU A 730      49.650  62.440  50.970  1.00  0.00           H
ATOM   2271  CD2 LEU A 730      48.870  64.390  49.110  1.00  0.00           C
ATOM   2272 HD21 LEU A 730      49.980  64.310  49.030  1.00  0.00           H
ATOM   2273 HD22 LEU A 730      48.560  65.210  49.780  1.00  0.00           H
ATOM   2274 HD23 LEU A 730      48.560  64.820  48.130  1.00  0.00           H
ATOM   2275  C   LEU A 730      49.950  60.230  49.330  1.00  0.00           C
ATOM   2276  O   LEU A 730      50.730  60.360  50.290  1.00  0.00           O
ATOM   2277  N   ILE A 731      49.260  59.090  49.140  1.00  0.00           N
ATOM   2278  HN  ILE A 731      48.490  59.000  48.500  1.00  0.00           H
ATOM   2279  CA  ILE A 731      49.560  57.820  49.820  1.00  0.00           C
ATOM   2280  HA  ILE A 731      49.410  57.940  50.890  1.00  0.00           H
ATOM   2281  CB  ILE A 731      48.500  56.750  49.470  1.00  0.00           C
ATOM   2282  HB  ILE A 731      48.480  56.620  48.360  1.00  0.00           H
ATOM   2283  CG2 ILE A 731      49.050  55.390  49.990  1.00  0.00           C
ATOM   2284 HG21 ILE A 731      49.820  55.020  49.300  1.00  0.00           H
ATOM   2285 HG22 ILE A 731      48.270  54.620  49.840  1.00  0.00           H
ATOM   2286 HG23 ILE A 731      49.380  55.380  51.050  1.00  0.00           H
ATOM   2287  CG1 ILE A 731      47.060  56.970  49.930  1.00  0.00           C
ATOM   2288 HG11 ILE A 731      46.420  56.120  49.610  1.00  0.00           H
ATOM   2289 HG12 ILE A 731      46.720  57.920  49.480  1.00  0.00           H
ATOM   2290  CD  ILE A 731      46.800  57.100  51.440  1.00  0.00           C
ATOM   2291  HD1 ILE A 731      47.270  56.260  51.990  1.00  0.00           H
ATOM   2292  HD2 ILE A 731      45.710  57.100  51.650  1.00  0.00           H
ATOM   2293  HD3 ILE A 731      47.260  58.030  51.840  1.00  0.00           H
ATOM   2294  C   ILE A 731      51.010  57.360  49.710  1.00  0.00           C
ATOM   2295  O   ILE A 731      51.520  56.960  50.770  1.00  0.00           O
ATOM   2296  N   CYS A 732      51.700  57.470  48.560  1.00  0.00           N
ATOM   2297  HN  CYS A 732      51.290  57.670  47.680  1.00  0.00           H
ATOM   2298  CA  CYS A 732      53.170  57.180  48.460  1.00  0.00           C
ATOM   2299  HA  CYS A 732      53.310  56.130  48.720  1.00  0.00           H
ATOM   2300  CB  CYS A 732      53.670  57.450  47.040  1.00  0.00           C
ATOM   2301  HB1 CYS A 732      54.740  57.120  47.070  1.00  0.00           H
ATOM   2302  HB2 CYS A 732      53.490  58.480  46.670  1.00  0.00           H
ATOM   2303  SG  CYS A 732      52.820  56.500  45.830  1.00  0.00           S
ATOM   2304  HG1 CYS A 732      51.850  57.390  45.740  1.00  0.00           H
ATOM   2305  C   CYS A 732      54.020  58.080  49.440  1.00  0.00           C
ATOM   2306  O   CYS A 732      54.750  57.610  50.340  1.00  0.00           O
ATOM   2307  N   ILE A 733      53.730  59.420  49.470  1.00  0.00           N
ATOM   2308  HN  ILE A 733      53.080  59.730  48.790  1.00  0.00           H
ATOM   2309  CA  ILE A 733      54.390  60.350  50.370  1.00  0.00           C
ATOM   2310  HA  ILE A 733      55.390  59.970  50.410  1.00  0.00           H
ATOM   2311  CB  ILE A 733      54.540  61.790  49.890  1.00  0.00           C
ATOM   2312  HB  ILE A 733      55.050  61.670  48.900  1.00  0.00           H
ATOM   2313  CG2 ILE A 733      53.130  62.360  49.570  1.00  0.00           C
ATOM   2314 HG21 ILE A 733      52.330  62.010  50.260  1.00  0.00           H
ATOM   2315 HG22 ILE A 733      52.810  61.960  48.580  1.00  0.00           H
ATOM   2316 HG23 ILE A 733      53.110  63.460  49.590  1.00  0.00           H
ATOM   2317  CG1 ILE A 733      55.380  62.680  50.760  1.00  0.00           C
ATOM   2318 HG11 ILE A 733      54.940  62.900  51.770  1.00  0.00           H
ATOM   2319 HG12 ILE A 733      55.420  63.690  50.290  1.00  0.00           H
ATOM   2320  CD  ILE A 733      56.860  62.250  50.840  1.00  0.00           C
ATOM   2321  HD1 ILE A 733      56.970  61.310  51.440  1.00  0.00           H
ATOM   2322  HD2 ILE A 733      57.410  63.100  51.290  1.00  0.00           H
ATOM   2323  HD3 ILE A 733      57.260  62.140  49.800  1.00  0.00           H
ATOM   2324  C   ILE A 733      53.960  60.250  51.790  1.00  0.00           C
ATOM   2325  O   ILE A 733      54.870  60.310  52.600  1.00  0.00           O
ATOM   2326  N   ILE A 734      52.680  59.890  52.220  1.00  0.00           N
ATOM   2327  HN  ILE A 734      51.960  59.750  51.540  1.00  0.00           H
ATOM   2328  CA  ILE A 734      52.360  59.480  53.580  1.00  0.00           C
ATOM   2329  HA  ILE A 734      52.800  60.210  54.240  1.00  0.00           H
ATOM   2330  CB  ILE A 734      50.850  59.530  53.750  1.00  0.00           C
ATOM   2331  HB  ILE A 734      50.370  59.080  52.850  1.00  0.00           H
ATOM   2332  CG2 ILE A 734      50.270  58.690  54.960  1.00  0.00           C
ATOM   2333 HG21 ILE A 734      49.170  58.810  55.000  1.00  0.00           H
ATOM   2334 HG22 ILE A 734      50.680  59.050  55.930  1.00  0.00           H
ATOM   2335 HG23 ILE A 734      50.420  57.610  54.770  1.00  0.00           H
ATOM   2336  CG1 ILE A 734      50.420  61.030  53.770  1.00  0.00           C
ATOM   2337 HG11 ILE A 734      49.350  61.130  53.510  1.00  0.00           H
ATOM   2338 HG12 ILE A 734      50.950  61.600  52.980  1.00  0.00           H
ATOM   2339  CD  ILE A 734      50.750  61.650  55.150  1.00  0.00           C
ATOM   2340  HD1 ILE A 734      50.120  61.200  55.940  1.00  0.00           H
ATOM   2341  HD2 ILE A 734      50.500  62.730  55.130  1.00  0.00           H
ATOM   2342  HD3 ILE A 734      51.850  61.670  55.320  1.00  0.00           H
ATOM   2343  C   ILE A 734      52.990  58.180  53.950  1.00  0.00           C
ATOM   2344  O   ILE A 734      53.500  58.130  55.050  1.00  0.00           O
ATOM   2345  N   PHE A 735      53.120  57.210  53.060  1.00  0.00           N
ATOM   2346  HN  PHE A 735      52.600  57.350  52.220  1.00  0.00           H
ATOM   2347  CA  PHE A 735      53.910  56.020  53.380  1.00  0.00           C
ATOM   2348  HA  PHE A 735      53.720  55.560  54.350  1.00  0.00           H
ATOM   2349  CB  PHE A 735      53.920  54.990  52.250  1.00  0.00           C
ATOM   2350  HB1 PHE A 735      54.850  54.380  52.340  1.00  0.00           H
ATOM   2351  HB2 PHE A 735      53.840  55.570  51.310  1.00  0.00           H
ATOM   2352  CG  PHE A 735      52.720  54.060  52.350  1.00  0.00           C
ATOM   2353  CD1 PHE A 735      52.920  52.700  52.040  1.00  0.00           C
ATOM   2354  HD1 PHE A 735      53.910  52.370  51.720  1.00  0.00           H
ATOM   2355  CE1 PHE A 735      51.910  51.770  52.180  1.00  0.00           C
ATOM   2356  HE1 PHE A 735      52.090  50.740  51.890  1.00  0.00           H
ATOM   2357  CZ  PHE A 735      50.640  52.170  52.670  1.00  0.00           C
ATOM   2358  HZ  PHE A 735      49.830  51.450  52.770  1.00  0.00           H
ATOM   2359  CD2 PHE A 735      51.450  54.450  52.750  1.00  0.00           C
ATOM   2360  HD2 PHE A 735      51.150  55.470  52.880  1.00  0.00           H
ATOM   2361  CE2 PHE A 735      50.390  53.530  52.900  1.00  0.00           C
ATOM   2362  HE2 PHE A 735      49.440  53.920  53.230  1.00  0.00           H
ATOM   2363  C   PHE A 735      55.370  56.390  53.640  1.00  0.00           C
ATOM   2364  O   PHE A 735      55.890  55.900  54.620  1.00  0.00           O
ATOM   2365  N   ILE A 736      55.990  57.330  52.900  1.00  0.00           N
ATOM   2366  HN  ILE A 736      55.470  57.800  52.190  1.00  0.00           H
ATOM   2367  CA  ILE A 736      57.280  57.900  53.220  1.00  0.00           C
ATOM   2368  HA  ILE A 736      58.100  57.210  53.350  1.00  0.00           H
ATOM   2369  CB  ILE A 736      57.860  58.710  52.010  1.00  0.00           C
ATOM   2370  HB  ILE A 736      57.100  59.470  51.760  1.00  0.00           H
ATOM   2371  CG2 ILE A 736      59.140  59.510  52.430  1.00  0.00           C
ATOM   2372 HG21 ILE A 736      59.950  58.820  52.700  1.00  0.00           H
ATOM   2373 HG22 ILE A 736      58.980  60.320  53.180  1.00  0.00           H
ATOM   2374 HG23 ILE A 736      59.440  60.100  51.530  1.00  0.00           H
ATOM   2375  CG1 ILE A 736      58.150  57.700  50.850  1.00  0.00           C
ATOM   2376 HG11 ILE A 736      57.190  57.160  50.650  1.00  0.00           H
ATOM   2377 HG12 ILE A 736      58.970  57.010  51.110  1.00  0.00           H
ATOM   2378  CD  ILE A 736      58.520  58.310  49.510  1.00  0.00           C
ATOM   2379  HD1 ILE A 736      57.740  58.990  49.090  1.00  0.00           H
ATOM   2380  HD2 ILE A 736      58.730  57.490  48.800  1.00  0.00           H
ATOM   2381  HD3 ILE A 736      59.470  58.890  49.540  1.00  0.00           H
ATOM   2382  C   ILE A 736      57.280  58.780  54.520  1.00  0.00           C
ATOM   2383  O   ILE A 736      58.210  58.680  55.340  1.00  0.00           O
ATOM   2384  N   TYR A 737      56.260  59.630  54.790  1.00  0.00           N
ATOM   2385  HN  TYR A 737      55.580  59.660  54.060  1.00  0.00           H
ATOM   2386  CA  TYR A 737      56.190  60.430  55.930  1.00  0.00           C
ATOM   2387  HA  TYR A 737      57.040  61.090  55.980  1.00  0.00           H
ATOM   2388  CB  TYR A 737      55.040  61.400  55.760  1.00  0.00           C
ATOM   2389  HB1 TYR A 737      54.080  60.850  55.870  1.00  0.00           H
ATOM   2390  HB2 TYR A 737      55.100  61.770  54.720  1.00  0.00           H
ATOM   2391  CG  TYR A 737      55.050  62.610  56.770  1.00  0.00           C
ATOM   2392  CD1 TYR A 737      54.370  62.530  57.960  1.00  0.00           C
ATOM   2393  HD1 TYR A 737      53.720  61.720  58.270  1.00  0.00           H
ATOM   2394  CE1 TYR A 737      54.530  63.640  58.840  1.00  0.00           C
ATOM   2395  HE1 TYR A 737      53.950  63.610  59.740  1.00  0.00           H
ATOM   2396  CZ  TYR A 737      55.280  64.750  58.610  1.00  0.00           C
ATOM   2397  OH  TYR A 737      55.340  65.850  59.460  1.00  0.00           O
ATOM   2398  HH  TYR A 737      54.760  65.610  60.190  1.00  0.00           H
ATOM   2399  CD2 TYR A 737      55.800  63.810  56.430  1.00  0.00           C
ATOM   2400  HD2 TYR A 737      56.400  63.720  55.550  1.00  0.00           H
ATOM   2401  CE2 TYR A 737      55.900  64.830  57.330  1.00  0.00           C
ATOM   2402  HE2 TYR A 737      56.490  65.720  57.140  1.00  0.00           H
ATOM   2403  C   TYR A 737      56.130  59.670  57.320  1.00  0.00           C
ATOM   2404  O   TYR A 737      56.880  59.880  58.240  1.00  0.00           O
ATOM   2405  N   GLU A 738      55.240  58.650  57.330  1.00  0.00           N
ATOM   2406  HN  GLU A 738      54.750  58.490  56.490  1.00  0.00           H
ATOM   2407  CA  GLU A 738      55.010  57.680  58.410  1.00  0.00           C
ATOM   2408  HA  GLU A 738      54.640  58.290  59.220  1.00  0.00           H
ATOM   2409  CB  GLU A 738      53.930  56.610  58.010  1.00  0.00           C
ATOM   2410  HB1 GLU A 738      53.800  55.680  58.590  1.00  0.00           H
ATOM   2411  HB2 GLU A 738      54.380  56.270  57.050  1.00  0.00           H
ATOM   2412  CG  GLU A 738      52.520  57.170  57.770  1.00  0.00           C
ATOM   2413  HG1 GLU A 738      52.060  56.450  57.080  1.00  0.00           H
ATOM   2414  HG2 GLU A 738      52.500  58.170  57.270  1.00  0.00           H
ATOM   2415  CD  GLU A 738      51.660  57.180  59.000  1.00  0.00           C
ATOM   2416  OE1 GLU A 738      50.560  57.790  58.920  1.00  0.00           O
ATOM   2417  OE2 GLU A 738      51.970  56.530  59.980  1.00  0.00           O
ATOM   2418  C   GLU A 738      56.220  56.900  58.890  1.00  0.00           C
ATOM   2419  O   GLU A 738      56.330  56.520  60.070  1.00  0.00           O
ATOM   2420  N   ALA A 739      57.200  56.610  58.020  1.00  0.00           N
ATOM   2421  HN  ALA A 739      57.070  56.900  57.070  1.00  0.00           H
ATOM   2422  CA  ALA A 739      58.430  56.040  58.440  1.00  0.00           C
ATOM   2423  HA  ALA A 739      58.310  55.240  59.150  1.00  0.00           H
ATOM   2424  CB  ALA A 739      59.210  55.630  57.160  1.00  0.00           C
ATOM   2425  HB1 ALA A 739      60.110  55.110  57.550  1.00  0.00           H
ATOM   2426  HB2 ALA A 739      59.490  56.570  56.630  1.00  0.00           H
ATOM   2427  HB3 ALA A 739      58.660  54.970  56.470  1.00  0.00           H
ATOM   2428  C   ALA A 739      59.330  57.020  59.250  1.00  0.00           C
ATOM   2429  O   ALA A 739      59.940  56.650  60.270  1.00  0.00           O
ATOM   2430  N   LEU A 740      59.290  58.310  58.930  1.00  0.00           N
ATOM   2431  HN  LEU A 740      58.770  58.650  58.150  1.00  0.00           H
ATOM   2432  CA  LEU A 740      60.240  59.220  59.460  1.00  0.00           C
ATOM   2433  HA  LEU A 740      61.160  58.710  59.670  1.00  0.00           H
ATOM   2434  CB  LEU A 740      60.490  60.460  58.560  1.00  0.00           C
ATOM   2435  HB1 LEU A 740      61.160  61.140  59.110  1.00  0.00           H
ATOM   2436  HB2 LEU A 740      59.550  61.060  58.510  1.00  0.00           H
ATOM   2437  CG  LEU A 740      60.970  60.270  57.120  1.00  0.00           C
ATOM   2438  HG  LEU A 740      60.180  59.620  56.690  1.00  0.00           H
ATOM   2439  CD1 LEU A 740      60.930  61.550  56.310  1.00  0.00           C
ATOM   2440 HD11 LEU A 740      61.220  61.320  55.260  1.00  0.00           H
ATOM   2441 HD12 LEU A 740      61.550  62.400  56.680  1.00  0.00           H
ATOM   2442 HD13 LEU A 740      59.890  61.930  56.190  1.00  0.00           H
ATOM   2443  CD2 LEU A 740      62.390  59.720  57.030  1.00  0.00           C
ATOM   2444 HD21 LEU A 740      63.090  60.290  57.670  1.00  0.00           H
ATOM   2445 HD22 LEU A 740      62.780  59.690  55.990  1.00  0.00           H
ATOM   2446 HD23 LEU A 740      62.650  58.740  57.490  1.00  0.00           H
ATOM   2447  C   LEU A 740      59.590  59.690  60.740  1.00  0.00           C
ATOM   2448  O   LEU A 740      60.350  59.880  61.720  1.00  0.00           O
ATOM   2449  N   GLU A 741      58.260  59.670  60.850  1.00  0.00           N
ATOM   2450  HN  GLU A 741      57.820  59.560  59.970  1.00  0.00           H
ATOM   2451  CA  GLU A 741      57.470  59.770  62.060  1.00  0.00           C
ATOM   2452  HA  GLU A 741      57.820  60.640  62.590  1.00  0.00           H
ATOM   2453  CB  GLU A 741      55.990  59.970  61.750  1.00  0.00           C
ATOM   2454  HB1 GLU A 741      55.450  59.650  62.670  1.00  0.00           H
ATOM   2455  HB2 GLU A 741      55.690  59.380  60.860  1.00  0.00           H
ATOM   2456  CG  GLU A 741      55.560  61.380  61.430  1.00  0.00           C
ATOM   2457  HG1 GLU A 741      56.090  61.650  60.490  1.00  0.00           H
ATOM   2458  HG2 GLU A 741      55.840  62.070  62.260  1.00  0.00           H
ATOM   2459  CD  GLU A 741      53.960  61.570  61.330  1.00  0.00           C
ATOM   2460  OE1 GLU A 741      53.490  62.510  62.010  1.00  0.00           O
ATOM   2461  OE2 GLU A 741      53.180  60.920  60.590  1.00  0.00           O
ATOM   2462  C   GLU A 741      57.690  58.590  63.010  1.00  0.00           C
ATOM   2463  O   GLU A 741      57.990  58.870  64.140  1.00  0.00           O
ATOM   2464  N   LYS A 742      57.660  57.310  62.610  1.00  0.00           N
ATOM   2465  HN  LYS A 742      57.240  57.130  61.730  1.00  0.00           H
ATOM   2466  CA  LYS A 742      58.110  56.160  63.470  1.00  0.00           C
ATOM   2467  HA  LYS A 742      57.520  56.250  64.360  1.00  0.00           H
ATOM   2468  CB  LYS A 742      57.830  54.770  62.840  1.00  0.00           C
ATOM   2469  HB1 LYS A 742      58.270  54.820  61.820  1.00  0.00           H
ATOM   2470  HB2 LYS A 742      56.740  54.790  62.600  1.00  0.00           H
ATOM   2471  CG  LYS A 742      58.300  53.490  63.590  1.00  0.00           C
ATOM   2472  HG1 LYS A 742      59.390  53.410  63.790  1.00  0.00           H
ATOM   2473  HG2 LYS A 742      58.030  52.540  63.070  1.00  0.00           H
ATOM   2474  CD  LYS A 742      57.560  53.230  64.930  1.00  0.00           C
ATOM   2475  HD1 LYS A 742      56.480  53.010  64.700  1.00  0.00           H
ATOM   2476  HD2 LYS A 742      57.670  54.130  65.570  1.00  0.00           H
ATOM   2477  CE  LYS A 742      58.050  51.970  65.690  1.00  0.00           C
ATOM   2478  HE1 LYS A 742      59.070  52.200  66.060  1.00  0.00           H
ATOM   2479  HE2 LYS A 742      58.190  51.000  65.170  1.00  0.00           H
ATOM   2480  NZ  LYS A 742      57.170  51.640  66.820  1.00  0.00           N
ATOM   2481  HZ1 LYS A 742      57.480  50.890  67.450  1.00  0.00           H
ATOM   2482  HZ2 LYS A 742      56.310  51.230  66.410  1.00  0.00           H
ATOM   2483  HZ3 LYS A 742      57.000  52.490  67.390  1.00  0.00           H
ATOM   2484  C   LYS A 742      59.580  56.170  64.010  1.00  0.00           C
ATOM   2485  O   LYS A 742      59.740  55.840  65.170  1.00  0.00           O
ATOM   2486  N   LEU A 743      60.660  56.450  63.230  1.00  0.00           N
ATOM   2487  HN  LEU A 743      60.450  56.500  62.260  1.00  0.00           H
ATOM   2488  CA  LEU A 743      62.020  56.610  63.820  1.00  0.00           C
ATOM   2489  HA  LEU A 743      62.180  55.680  64.350  1.00  0.00           H
ATOM   2490  CB  LEU A 743      63.000  56.820  62.680  1.00  0.00           C
ATOM   2491  HB1 LEU A 743      64.010  57.120  63.040  1.00  0.00           H
ATOM   2492  HB2 LEU A 743      62.560  57.700  62.170  1.00  0.00           H
ATOM   2493  CG  LEU A 743      63.040  55.720  61.580  1.00  0.00           C
ATOM   2494  HG  LEU A 743      61.990  55.370  61.450  1.00  0.00           H
ATOM   2495  CD1 LEU A 743      63.480  56.220  60.250  1.00  0.00           C
ATOM   2496 HD11 LEU A 743      62.840  57.020  59.840  1.00  0.00           H
ATOM   2497 HD12 LEU A 743      63.440  55.420  59.490  1.00  0.00           H
ATOM   2498 HD13 LEU A 743      64.490  56.680  60.260  1.00  0.00           H
ATOM   2499  CD2 LEU A 743      63.860  54.570  62.120  1.00  0.00           C
ATOM   2500 HD21 LEU A 743      63.950  54.630  63.230  1.00  0.00           H
ATOM   2501 HD22 LEU A 743      64.850  54.580  61.650  1.00  0.00           H
ATOM   2502 HD23 LEU A 743      63.270  53.670  61.840  1.00  0.00           H
ATOM   2503  C   LEU A 743      62.150  57.790  64.850  1.00  0.00           C
ATOM   2504  O   LEU A 743      62.740  57.710  65.900  1.00  0.00           O
ATOM   2505  N   PHE A 744      61.500  58.970  64.570  1.00  0.00           N
ATOM   2506  HN  PHE A 744      61.040  59.070  63.680  1.00  0.00           H
ATOM   2507  CA  PHE A 744      61.270  60.060  65.600  1.00  0.00           C
ATOM   2508  HA  PHE A 744      62.240  60.330  65.990  1.00  0.00           H
ATOM   2509  CB  PHE A 744      60.500  61.270  64.900  1.00  0.00           C
ATOM   2510  HB1 PHE A 744      59.460  60.920  64.780  1.00  0.00           H
ATOM   2511  HB2 PHE A 744      61.000  61.450  63.920  1.00  0.00           H
ATOM   2512  CG  PHE A 744      60.420  62.510  65.740  1.00  0.00           C
ATOM   2513  CD1 PHE A 744      59.480  62.620  66.790  1.00  0.00           C
ATOM   2514  HD1 PHE A 744      58.870  61.840  67.220  1.00  0.00           H
ATOM   2515  CE1 PHE A 744      59.370  63.880  67.440  1.00  0.00           C
ATOM   2516  HE1 PHE A 744      58.650  63.960  68.230  1.00  0.00           H
ATOM   2517  CZ  PHE A 744      60.190  64.980  67.100  1.00  0.00           C
ATOM   2518  HZ  PHE A 744      60.280  65.910  67.630  1.00  0.00           H
ATOM   2519  CD2 PHE A 744      61.250  63.650  65.360  1.00  0.00           C
ATOM   2520  HD2 PHE A 744      61.960  63.470  64.560  1.00  0.00           H
ATOM   2521  CE2 PHE A 744      61.230  64.790  66.080  1.00  0.00           C
ATOM   2522  HE2 PHE A 744      61.800  65.660  65.800  1.00  0.00           H
ATOM   2523  C   PHE A 744      60.480  59.510  66.860  1.00  0.00           C
ATOM   2524  O   PHE A 744      60.880  59.730  67.990  1.00  0.00           O
ATOM   2525  N   ASP A 745      59.360  58.700  66.700  1.00  0.00           N
ATOM   2526  HN  ASP A 745      58.880  58.640  65.830  1.00  0.00           H
ATOM   2527  CA  ASP A 745      58.660  58.050  67.790  1.00  0.00           C
ATOM   2528  HA  ASP A 745      58.500  58.730  68.620  1.00  0.00           H
ATOM   2529  CB  ASP A 745      57.380  57.410  67.100  1.00  0.00           C
ATOM   2530  HB1 ASP A 745      57.690  56.680  66.330  1.00  0.00           H
ATOM   2531  HB2 ASP A 745      56.790  58.250  66.640  1.00  0.00           H
ATOM   2532  CG  ASP A 745      56.390  56.840  68.060  1.00  0.00           C
ATOM   2533  OD1 ASP A 745      56.390  57.130  69.260  1.00  0.00           O
ATOM   2534  OD2 ASP A 745      55.540  56.050  67.560  1.00  0.00           O
ATOM   2535  C   ASP A 745      59.470  56.980  68.560  1.00  0.00           C
ATOM   2536  O   ASP A 745      59.430  56.970  69.810  1.00  0.00           O
ATOM   2537  N   LEU A 746      60.460  56.200  67.960  1.00  0.00           N
ATOM   2538  HN  LEU A 746      60.590  56.140  66.980  1.00  0.00           H
ATOM   2539  CA  LEU A 746      61.510  55.470  68.640  1.00  0.00           C
ATOM   2540  HA  LEU A 746      61.070  54.840  69.400  1.00  0.00           H
ATOM   2541  CB  LEU A 746      62.210  54.630  67.550  1.00  0.00           C
ATOM   2542  HB1 LEU A 746      63.060  54.080  68.010  1.00  0.00           H
ATOM   2543  HB2 LEU A 746      62.660  55.210  66.710  1.00  0.00           H
ATOM   2544  CG  LEU A 746      61.470  53.400  66.930  1.00  0.00           C
ATOM   2545  HG  LEU A 746      60.500  53.880  66.700  1.00  0.00           H
ATOM   2546  CD1 LEU A 746      62.200  52.810  65.690  1.00  0.00           C
ATOM   2547 HD11 LEU A 746      61.660  51.890  65.360  1.00  0.00           H
ATOM   2548 HD12 LEU A 746      63.240  52.440  65.750  1.00  0.00           H
ATOM   2549 HD13 LEU A 746      62.200  53.590  64.900  1.00  0.00           H
ATOM   2550  CD2 LEU A 746      61.070  52.350  68.030  1.00  0.00           C
ATOM   2551 HD21 LEU A 746      60.420  52.900  68.740  1.00  0.00           H
ATOM   2552 HD22 LEU A 746      61.980  51.930  68.510  1.00  0.00           H
ATOM   2553 HD23 LEU A 746      60.450  51.530  67.620  1.00  0.00           H
ATOM   2554  C   LEU A 746      62.450  56.380  69.420  1.00  0.00           C
ATOM   2555  O   LEU A 746      62.700  56.200  70.600  1.00  0.00           O
ATOM   2556  N   GLY A 747      62.980  57.430  68.820  1.00  0.00           N
ATOM   2557  HN  GLY A 747      62.570  57.560  67.910  1.00  0.00           H
ATOM   2558  CA  GLY A 747      63.740  58.520  69.410  1.00  0.00           C
ATOM   2559  HA1 GLY A 747      63.820  59.290  68.660  1.00  0.00           H
ATOM   2560  HA2 GLY A 747      64.650  58.070  69.800  1.00  0.00           H
ATOM   2561  C   GLY A 747      63.230  59.260  70.660  1.00  0.00           C
ATOM   2562  O   GLY A 747      63.940  59.930  71.420  1.00  0.00           O
ATOM   2563  N   GLU A 748      61.870  59.170  70.880  1.00  0.00           N
ATOM   2564  HN  GLU A 748      61.240  58.890  70.150  1.00  0.00           H
ATOM   2565  CA  GLU A 748      61.170  59.650  72.060  1.00  0.00           C
ATOM   2566  HA  GLU A 748      61.570  60.640  72.240  1.00  0.00           H
ATOM   2567  CB  GLU A 748      59.630  59.900  71.860  1.00  0.00           C
ATOM   2568  HB1 GLU A 748      59.250  60.130  72.880  1.00  0.00           H
ATOM   2569  HB2 GLU A 748      59.190  58.910  71.570  1.00  0.00           H
ATOM   2570  CG  GLU A 748      59.360  61.050  70.850  1.00  0.00           C
ATOM   2571  HG1 GLU A 748      59.370  60.590  69.840  1.00  0.00           H
ATOM   2572  HG2 GLU A 748      60.230  61.720  71.000  1.00  0.00           H
ATOM   2573  CD  GLU A 748      58.100  61.840  71.310  1.00  0.00           C
ATOM   2574  OE1 GLU A 748      58.360  62.720  72.120  1.00  0.00           O
ATOM   2575  OE2 GLU A 748      56.960  61.670  70.780  1.00  0.00           O
ATOM   2576  C   GLU A 748      61.330  58.700  73.300  1.00  0.00           C
ATOM   2577  O   GLU A 748      61.170  59.100  74.440  1.00  0.00           O
ATOM   2578  N   THR A 749      61.780  57.470  72.960  1.00  0.00           N
ATOM   2579  HN  THR A 749      61.810  57.250  71.980  1.00  0.00           H
ATOM   2580  CA  THR A 749      61.820  56.330  73.960  1.00  0.00           C
ATOM   2581  HA  THR A 749      61.560  56.750  74.930  1.00  0.00           H
ATOM   2582  CB  THR A 749      60.780  55.240  73.590  1.00  0.00           C
ATOM   2583  HB  THR A 749      60.970  54.340  74.210  1.00  0.00           H
ATOM   2584  OG1 THR A 749      60.870  54.910  72.190  1.00  0.00           O
ATOM   2585  HG1 THR A 749      61.780  54.720  72.000  1.00  0.00           H
ATOM   2586  CG2 THR A 749      59.350  55.810  73.810  1.00  0.00           C
ATOM   2587 HG21 THR A 749      59.180  56.810  73.360  1.00  0.00           H
ATOM   2588 HG22 THR A 749      59.000  55.860  74.850  1.00  0.00           H
ATOM   2589 HG23 THR A 749      58.640  55.150  73.260  1.00  0.00           H
ATOM   2590  C   THR A 749      63.170  55.730  74.140  1.00  0.00           C
ATOM   2591  O   THR A 749      63.420  55.030  75.100  1.00  0.00           O
ATOM   2592  N   TYR A 750      64.030  56.120  73.190  1.00  0.00           N
ATOM   2593  HN  TYR A 750      63.560  56.650  72.490  1.00  0.00           H
ATOM   2594  CA  TYR A 750      65.380  55.570  73.020  1.00  0.00           C
ATOM   2595  HA  TYR A 750      65.730  55.160  73.970  1.00  0.00           H
ATOM   2596  CB  TYR A 750      65.540  54.590  71.820  1.00  0.00           C
ATOM   2597  HB1 TYR A 750      66.580  54.250  71.620  1.00  0.00           H
ATOM   2598  HB2 TYR A 750      65.130  54.980  70.860  1.00  0.00           H
ATOM   2599  CG  TYR A 750      64.740  53.370  72.070  1.00  0.00           C
ATOM   2600  CD1 TYR A 750      63.640  53.060  71.220  1.00  0.00           C
ATOM   2601  HD1 TYR A 750      63.330  53.770  70.460  1.00  0.00           H
ATOM   2602  CE1 TYR A 750      62.910  51.820  71.400  1.00  0.00           C
ATOM   2603  HE1 TYR A 750      61.990  51.670  70.870  1.00  0.00           H
ATOM   2604  CZ  TYR A 750      63.260  50.970  72.460  1.00  0.00           C
ATOM   2605  OH  TYR A 750      62.520  49.830  72.690  1.00  0.00           O
ATOM   2606  HH  TYR A 750      63.070  49.160  73.100  1.00  0.00           H
ATOM   2607  CD2 TYR A 750      65.020  52.510  73.130  1.00  0.00           C
ATOM   2608  HD2 TYR A 750      65.800  52.730  73.850  1.00  0.00           H
ATOM   2609  CE2 TYR A 750      64.330  51.330  73.280  1.00  0.00           C
ATOM   2610  HE2 TYR A 750      64.410  50.720  74.170  1.00  0.00           H
ATOM   2611  C   TYR A 750      66.270  56.750  72.780  1.00  0.00           C
ATOM   2612  O   TYR A 750      65.900  57.810  72.280  1.00  0.00           O
ATOM   2613  N   ALA A 751      67.580  56.620  73.170  1.00  0.00           N
ATOM   2614  HN  ALA A 751      67.850  55.850  73.750  1.00  0.00           H
ATOM   2615  CA  ALA A 751      68.640  57.420  72.770  1.00  0.00           C
ATOM   2616  HA  ALA A 751      68.360  58.460  72.690  1.00  0.00           H
ATOM   2617  CB  ALA A 751      69.760  57.340  73.860  1.00  0.00           C
ATOM   2618  HB1 ALA A 751      69.960  56.260  73.990  1.00  0.00           H
ATOM   2619  HB2 ALA A 751      69.390  57.630  74.870  1.00  0.00           H
ATOM   2620  HB3 ALA A 751      70.670  57.940  73.740  1.00  0.00           H
ATOM   2621  C   ALA A 751      69.140  56.910  71.440  1.00  0.00           C
ATOM   2622  O   ALA A 751      69.030  55.740  71.080  1.00  0.00           O
ATOM   2623  N   PHE A 752      69.780  57.870  70.690  1.00  0.00           N
ATOM   2624  HN  PHE A 752      69.630  58.790  71.040  1.00  0.00           H
ATOM   2625  CA  PHE A 752      70.750  57.560  69.680  1.00  0.00           C
ATOM   2626  HA  PHE A 752      70.480  56.570  69.340  1.00  0.00           H
ATOM   2627  CB  PHE A 752      70.710  58.550  68.470  1.00  0.00           C
ATOM   2628  HB1 PHE A 752      70.500  59.590  68.790  1.00  0.00           H
ATOM   2629  HB2 PHE A 752      69.840  58.220  67.870  1.00  0.00           H
ATOM   2630  CG  PHE A 752      71.880  58.410  67.400  1.00  0.00           C
ATOM   2631  CD1 PHE A 752      71.670  57.520  66.340  1.00  0.00           C
ATOM   2632  HD1 PHE A 752      70.780  56.900  66.300  1.00  0.00           H
ATOM   2633  CE1 PHE A 752      72.380  57.670  65.160  1.00  0.00           C
ATOM   2634  HE1 PHE A 752      72.030  57.080  64.310  1.00  0.00           H
ATOM   2635  CZ  PHE A 752      73.500  58.520  65.090  1.00  0.00           C
ATOM   2636  HZ  PHE A 752      74.010  58.700  64.160  1.00  0.00           H
ATOM   2637  CD2 PHE A 752      73.020  59.290  67.390  1.00  0.00           C
ATOM   2638  HD2 PHE A 752      73.120  60.090  68.090  1.00  0.00           H
ATOM   2639  CE2 PHE A 752      73.860  59.270  66.270  1.00  0.00           C
ATOM   2640  HE2 PHE A 752      74.530  60.110  66.150  1.00  0.00           H
ATOM   2641  C   PHE A 752      72.080  57.560  70.320  1.00  0.00           C
ATOM   2642  O   PHE A 752      72.360  58.360  71.170  1.00  0.00           O
ATOM   2643  N   PRO A 822      73.000  56.590  70.000  1.00  0.00           N
ATOM   2644  CD  PRO A 822      74.420  56.600  70.520  1.00  0.00           C
ATOM   2645  HD1 PRO A 822      74.560  56.620  71.630  1.00  0.00           H
ATOM   2646  HD2 PRO A 822      74.970  57.400  69.980  1.00  0.00           H
ATOM   2647  CA  PRO A 822      72.700  55.380  69.200  1.00  0.00           C
ATOM   2648  HA  PRO A 822      72.120  55.660  68.330  1.00  0.00           H
ATOM   2649  CB  PRO A 822      74.090  54.950  68.840  1.00  0.00           C
ATOM   2650  HB1 PRO A 822      74.310  55.470  67.880  1.00  0.00           H
ATOM   2651  HB2 PRO A 822      74.190  53.860  68.650  1.00  0.00           H
ATOM   2652  CG  PRO A 822      75.050  55.300  69.970  1.00  0.00           C
ATOM   2653  HG1 PRO A 822      75.130  54.480  70.700  1.00  0.00           H
ATOM   2654  HG2 PRO A 822      76.000  55.580  69.470  1.00  0.00           H
ATOM   2655  C   PRO A 822      71.880  54.350  69.860  1.00  0.00           C
ATOM   2656  O   PRO A 822      70.890  53.980  69.230  1.00  0.00           O
ATOM   2657  N   ASP A 823      72.220  53.850  71.080  1.00  0.00           N
ATOM   2658  HN  ASP A 823      73.110  54.180  71.380  1.00  0.00           H
ATOM   2659  CA  ASP A 823      71.670  52.720  71.720  1.00  0.00           C
ATOM   2660  HA  ASP A 823      72.510  52.200  72.140  1.00  0.00           H
ATOM   2661  CB  ASP A 823      70.820  53.210  73.000  1.00  0.00           C
ATOM   2662  HB1 ASP A 823      69.900  53.690  72.580  1.00  0.00           H
ATOM   2663  HB2 ASP A 823      71.260  54.080  73.530  1.00  0.00           H
ATOM   2664  CG  ASP A 823      70.490  52.120  74.020  1.00  0.00           C
ATOM   2665  OD1 ASP A 823      71.410  51.410  74.510  1.00  0.00           O
ATOM   2666  OD2 ASP A 823      69.280  51.950  74.330  1.00  0.00           O
ATOM   2667  C   ASP A 823      70.910  51.690  70.880  1.00  0.00           C
ATOM   2668  O   ASP A 823      71.360  51.090  69.900  1.00  0.00           O
ATOM   2669  N   VAL A 824      69.660  51.240  71.190  1.00  0.00           N
ATOM   2670  HN  VAL A 824      69.340  51.520  72.090  1.00  0.00           H
ATOM   2671  CA  VAL A 824      68.690  50.440  70.390  1.00  0.00           C
ATOM   2672  HA  VAL A 824      69.150  49.480  70.200  1.00  0.00           H
ATOM   2673  CB  VAL A 824      67.400  50.230  71.250  1.00  0.00           C
ATOM   2674  HB  VAL A 824      66.950  51.200  71.580  1.00  0.00           H
ATOM   2675  CG1 VAL A 824      66.310  49.550  70.320  1.00  0.00           C
ATOM   2676 HG11 VAL A 824      66.070  50.250  69.500  1.00  0.00           H
ATOM   2677 HG12 VAL A 824      65.450  49.350  71.020  1.00  0.00           H
ATOM   2678 HG13 VAL A 824      66.680  48.590  69.880  1.00  0.00           H
ATOM   2679  CG2 VAL A 824      67.670  49.270  72.440  1.00  0.00           C
ATOM   2680 HG21 VAL A 824      66.620  48.960  72.650  1.00  0.00           H
ATOM   2681 HG22 VAL A 824      67.990  49.760  73.370  1.00  0.00           H
ATOM   2682 HG23 VAL A 824      68.220  48.340  72.200  1.00  0.00           H
ATOM   2683  C   VAL A 824      68.330  51.120  69.130  1.00  0.00           C
ATOM   2684  O   VAL A 824      68.290  50.520  68.120  1.00  0.00           O
ATOM   2685  N   LEU A 825      68.140  52.470  69.070  1.00  0.00           N
ATOM   2686  HN  LEU A 825      68.190  53.010  69.920  1.00  0.00           H
ATOM   2687  CA  LEU A 825      67.700  53.290  68.000  1.00  0.00           C
ATOM   2688  HA  LEU A 825      66.680  52.920  67.890  1.00  0.00           H
ATOM   2689  CB  LEU A 825      67.680  54.700  68.540  1.00  0.00           C
ATOM   2690  HB1 LEU A 825      68.690  55.030  68.840  1.00  0.00           H
ATOM   2691  HB2 LEU A 825      67.020  54.670  69.440  1.00  0.00           H
ATOM   2692  CG  LEU A 825      67.140  55.750  67.470  1.00  0.00           C
ATOM   2693  HG  LEU A 825      68.030  55.980  66.850  1.00  0.00           H
ATOM   2694  CD1 LEU A 825      65.900  55.380  66.610  1.00  0.00           C
ATOM   2695 HD11 LEU A 825      65.770  56.250  65.930  1.00  0.00           H
ATOM   2696 HD12 LEU A 825      65.050  55.210  67.300  1.00  0.00           H
ATOM   2697 HD13 LEU A 825      66.080  54.520  65.910  1.00  0.00           H
ATOM   2698  CD2 LEU A 825      66.810  57.040  68.250  1.00  0.00           C
ATOM   2699 HD21 LEU A 825      66.220  57.800  67.680  1.00  0.00           H
ATOM   2700 HD22 LEU A 825      67.710  57.640  68.530  1.00  0.00           H
ATOM   2701 HD23 LEU A 825      66.300  56.810  69.190  1.00  0.00           H
ATOM   2702  C   LEU A 825      68.450  53.190  66.660  1.00  0.00           C
ATOM   2703  O   LEU A 825      67.890  52.990  65.560  1.00  0.00           O
ATOM   2704  N   PHE A 826      69.790  53.260  66.750  1.00  0.00           N
ATOM   2705  HN  PHE A 826      70.230  53.640  67.570  1.00  0.00           H
ATOM   2706  CA  PHE A 826      70.790  53.080  65.670  1.00  0.00           C
ATOM   2707  HA  PHE A 826      70.450  53.720  64.860  1.00  0.00           H
ATOM   2708  CB  PHE A 826      72.260  53.350  66.220  1.00  0.00           C
ATOM   2709  HB1 PHE A 826      72.500  52.800  67.160  1.00  0.00           H
ATOM   2710  HB2 PHE A 826      72.320  54.420  66.490  1.00  0.00           H
ATOM   2711  CG  PHE A 826      73.280  53.020  65.160  1.00  0.00           C
ATOM   2712  CD1 PHE A 826      74.140  51.850  65.220  1.00  0.00           C
ATOM   2713  HD1 PHE A 826      73.900  51.150  66.020  1.00  0.00           H
ATOM   2714  CE1 PHE A 826      75.020  51.620  64.190  1.00  0.00           C
ATOM   2715  HE1 PHE A 826      75.670  50.760  64.300  1.00  0.00           H
ATOM   2716  CZ  PHE A 826      75.290  52.550  63.160  1.00  0.00           C
ATOM   2717  HZ  PHE A 826      75.940  52.290  62.340  1.00  0.00           H
ATOM   2718  CD2 PHE A 826      73.550  53.960  64.180  1.00  0.00           C
ATOM   2719  HD2 PHE A 826      72.890  54.820  64.100  1.00  0.00           H
ATOM   2720  CE2 PHE A 826      74.530  53.750  63.200  1.00  0.00           C
ATOM   2721  HE2 PHE A 826      74.590  54.570  62.490  1.00  0.00           H
ATOM   2722  C   PHE A 826      70.570  51.760  64.990  1.00  0.00           C
ATOM   2723  O   PHE A 826      70.420  51.690  63.790  1.00  0.00           O
ATOM   2724  N   TRP A 827      70.490  50.670  65.750  1.00  0.00           N
ATOM   2725  HN  TRP A 827      70.220  50.740  66.720  1.00  0.00           H
ATOM   2726  CA  TRP A 827      70.230  49.380  65.120  1.00  0.00           C
ATOM   2727  HA  TRP A 827      70.910  49.150  64.320  1.00  0.00           H
ATOM   2728  CB  TRP A 827      70.300  48.170  66.100  1.00  0.00           C
ATOM   2729  HB1 TRP A 827      69.980  47.230  65.600  1.00  0.00           H
ATOM   2730  HB2 TRP A 827      69.580  48.330  66.920  1.00  0.00           H
ATOM   2731  CG  TRP A 827      71.640  47.900  66.730  1.00  0.00           C
ATOM   2732  CD1 TRP A 827      72.000  48.310  67.990  1.00  0.00           C
ATOM   2733  HD1 TRP A 827      71.230  48.610  68.680  1.00  0.00           H
ATOM   2734  NE1 TRP A 827      73.360  48.320  68.150  1.00  0.00           N
ATOM   2735  HE1 TRP A 827      73.820  48.240  69.020  1.00  0.00           H
ATOM   2736  CE2 TRP A 827      73.990  48.130  66.940  1.00  0.00           C
ATOM   2737  CD2 TRP A 827      72.940  47.870  66.000  1.00  0.00           C
ATOM   2738  CE3 TRP A 827      73.210  47.730  64.660  1.00  0.00           C
ATOM   2739  HE3 TRP A 827      72.450  47.480  63.940  1.00  0.00           H
ATOM   2740  CZ3 TRP A 827      74.520  47.690  64.250  1.00  0.00           C
ATOM   2741  HZ3 TRP A 827      74.710  47.520  63.210  1.00  0.00           H
ATOM   2742  CZ2 TRP A 827      75.320  48.090  66.570  1.00  0.00           C
ATOM   2743  HZ2 TRP A 827      76.100  48.160  67.300  1.00  0.00           H
ATOM   2744  CH2 TRP A 827      75.550  47.800  65.160  1.00  0.00           C
ATOM   2745  HH2 TRP A 827      76.570  47.590  64.890  1.00  0.00           H
ATOM   2746  C   TRP A 827      68.930  49.280  64.350  1.00  0.00           C
ATOM   2747  O   TRP A 827      68.780  48.680  63.250  1.00  0.00           O
ATOM   2748  N   CYS A 828      67.890  49.930  64.850  1.00  0.00           N
ATOM   2749  HN  CYS A 828      67.970  50.440  65.710  1.00  0.00           H
ATOM   2750  CA  CYS A 828      66.580  50.150  64.190  1.00  0.00           C
ATOM   2751  HA  CYS A 828      66.280  49.170  63.860  1.00  0.00           H
ATOM   2752  CB  CYS A 828      65.550  50.730  65.230  1.00  0.00           C
ATOM   2753  HB1 CYS A 828      64.550  50.790  64.750  1.00  0.00           H
ATOM   2754  HB2 CYS A 828      65.830  51.760  65.560  1.00  0.00           H
ATOM   2755  SG  CYS A 828      65.370  49.550  66.630  1.00  0.00           S
ATOM   2756  HG1 CYS A 828      66.550  49.830  67.150  1.00  0.00           H
ATOM   2757  C   CYS A 828      66.610  50.930  62.890  1.00  0.00           C
ATOM   2758  O   CYS A 828      65.970  50.500  61.940  1.00  0.00           O
ATOM   2759  N   VAL A 829      67.360  52.090  62.810  1.00  0.00           N
ATOM   2760  HN  VAL A 829      67.920  52.470  63.540  1.00  0.00           H
ATOM   2761  CA  VAL A 829      67.550  52.760  61.560  1.00  0.00           C
ATOM   2762  HA  VAL A 829      66.570  52.960  61.160  1.00  0.00           H
ATOM   2763  CB  VAL A 829      68.360  54.060  61.760  1.00  0.00           C
ATOM   2764  HB  VAL A 829      69.270  53.830  62.330  1.00  0.00           H
ATOM   2765  CG1 VAL A 829      68.660  54.830  60.500  1.00  0.00           C
ATOM   2766 HG11 VAL A 829      67.760  55.150  59.930  1.00  0.00           H
ATOM   2767 HG12 VAL A 829      69.340  54.180  59.900  1.00  0.00           H
ATOM   2768 HG13 VAL A 829      69.370  55.670  60.690  1.00  0.00           H
ATOM   2769  CG2 VAL A 829      67.360  54.980  62.720  1.00  0.00           C
ATOM   2770 HG21 VAL A 829      66.520  55.380  62.120  1.00  0.00           H
ATOM   2771 HG22 VAL A 829      67.900  55.860  63.110  1.00  0.00           H
ATOM   2772 HG23 VAL A 829      67.040  54.390  63.600  1.00  0.00           H
ATOM   2773  C   VAL A 829      68.270  51.930  60.560  1.00  0.00           C
ATOM   2774  O   VAL A 829      67.890  51.910  59.380  1.00  0.00           O
ATOM   2775  N   ILE A 830      69.400  51.230  61.020  1.00  0.00           N
ATOM   2776  HN  ILE A 830      69.780  51.360  61.940  1.00  0.00           H
ATOM   2777  CA  ILE A 830      70.190  50.360  60.160  1.00  0.00           C
ATOM   2778  HA  ILE A 830      70.400  50.900  59.250  1.00  0.00           H
ATOM   2779  CB  ILE A 830      71.530  50.040  60.720  1.00  0.00           C
ATOM   2780  HB  ILE A 830      71.430  49.560  61.720  1.00  0.00           H
ATOM   2781  CG2 ILE A 830      72.360  49.110  59.860  1.00  0.00           C
ATOM   2782 HG21 ILE A 830      73.350  48.880  60.320  1.00  0.00           H
ATOM   2783 HG22 ILE A 830      72.660  49.570  58.900  1.00  0.00           H
ATOM   2784 HG23 ILE A 830      71.930  48.080  59.760  1.00  0.00           H
ATOM   2785  CG1 ILE A 830      72.530  51.270  61.050  1.00  0.00           C
ATOM   2786 HG11 ILE A 830      73.450  50.740  61.400  1.00  0.00           H
ATOM   2787 HG12 ILE A 830      72.030  51.920  61.800  1.00  0.00           H
ATOM   2788  CD  ILE A 830      72.780  52.090  59.770  1.00  0.00           C
ATOM   2789  HD1 ILE A 830      73.380  51.590  58.970  1.00  0.00           H
ATOM   2790  HD2 ILE A 830      73.440  52.920  60.130  1.00  0.00           H
ATOM   2791  HD3 ILE A 830      71.930  52.610  59.270  1.00  0.00           H
ATOM   2792  C   ILE A 830      69.350  49.140  59.650  1.00  0.00           C
ATOM   2793  O   ILE A 830      69.360  48.820  58.440  1.00  0.00           O
ATOM   2794  N   LEU A 831      68.650  48.400  60.560  1.00  0.00           N
ATOM   2795  HN  LEU A 831      68.800  48.610  61.520  1.00  0.00           H
ATOM   2796  CA  LEU A 831      67.780  47.280  60.110  1.00  0.00           C
ATOM   2797  HA  LEU A 831      68.360  46.660  59.450  1.00  0.00           H
ATOM   2798  CB  LEU A 831      67.280  46.540  61.280  1.00  0.00           C
ATOM   2799  HB1 LEU A 831      66.630  47.150  61.960  1.00  0.00           H
ATOM   2800  HB2 LEU A 831      68.100  46.200  61.940  1.00  0.00           H
ATOM   2801  CG  LEU A 831      66.530  45.230  61.020  1.00  0.00           C
ATOM   2802  HG  LEU A 831      65.560  45.390  60.490  1.00  0.00           H
ATOM   2803  CD1 LEU A 831      67.350  44.300  60.140  1.00  0.00           C
ATOM   2804 HD11 LEU A 831      67.420  44.800  59.150  1.00  0.00           H
ATOM   2805 HD12 LEU A 831      66.740  43.370  60.070  1.00  0.00           H
ATOM   2806 HD13 LEU A 831      68.350  44.120  60.580  1.00  0.00           H
ATOM   2807  CD2 LEU A 831      66.220  44.470  62.320  1.00  0.00           C
ATOM   2808 HD21 LEU A 831      65.660  43.520  62.230  1.00  0.00           H
ATOM   2809 HD22 LEU A 831      65.630  45.090  63.020  1.00  0.00           H
ATOM   2810 HD23 LEU A 831      67.160  44.100  62.800  1.00  0.00           H
ATOM   2811  C   LEU A 831      66.630  47.680  59.190  1.00  0.00           C
ATOM   2812  O   LEU A 831      66.320  46.940  58.300  1.00  0.00           O
ATOM   2813  N   PHE A 832      66.090  48.870  59.280  1.00  0.00           N
ATOM   2814  HN  PHE A 832      66.420  49.530  59.940  1.00  0.00           H
ATOM   2815  CA  PHE A 832      65.150  49.450  58.370  1.00  0.00           C
ATOM   2816  HA  PHE A 832      64.460  48.650  58.120  1.00  0.00           H
ATOM   2817  CB  PHE A 832      64.520  50.740  59.040  1.00  0.00           C
ATOM   2818  HB1 PHE A 832      65.370  51.250  59.530  1.00  0.00           H
ATOM   2819  HB2 PHE A 832      63.730  50.370  59.720  1.00  0.00           H
ATOM   2820  CG  PHE A 832      63.880  51.750  58.110  1.00  0.00           C
ATOM   2821  CD1 PHE A 832      62.530  51.580  57.790  1.00  0.00           C
ATOM   2822  HD1 PHE A 832      62.050  50.660  58.060  1.00  0.00           H
ATOM   2823  CE1 PHE A 832      61.830  52.610  57.200  1.00  0.00           C
ATOM   2824  HE1 PHE A 832      60.810  52.510  56.880  1.00  0.00           H
ATOM   2825  CZ  PHE A 832      62.440  53.740  56.690  1.00  0.00           C
ATOM   2826  HZ  PHE A 832      61.920  54.570  56.250  1.00  0.00           H
ATOM   2827  CD2 PHE A 832      64.540  52.910  57.600  1.00  0.00           C
ATOM   2828  HD2 PHE A 832      65.550  53.140  57.920  1.00  0.00           H
ATOM   2829  CE2 PHE A 832      63.880  53.880  56.860  1.00  0.00           C
ATOM   2830  HE2 PHE A 832      64.430  54.740  56.490  1.00  0.00           H
ATOM   2831  C   PHE A 832      65.790  49.820  57.000  1.00  0.00           C
ATOM   2832  O   PHE A 832      65.390  49.370  55.910  1.00  0.00           O
ATOM   2833  N   PHE A 833      66.880  50.670  56.980  1.00  0.00           N
ATOM   2834  HN  PHE A 833      67.250  51.130  57.770  1.00  0.00           H
ATOM   2835  CA  PHE A 833      67.680  50.870  55.840  1.00  0.00           C
ATOM   2836  HA  PHE A 833      67.060  51.220  55.030  1.00  0.00           H
ATOM   2837  CB  PHE A 833      68.720  51.990  55.950  1.00  0.00           C
ATOM   2838  HB1 PHE A 833      69.400  52.000  55.090  1.00  0.00           H
ATOM   2839  HB2 PHE A 833      69.260  51.830  56.900  1.00  0.00           H
ATOM   2840  CG  PHE A 833      68.200  53.360  55.910  1.00  0.00           C
ATOM   2841  CD1 PHE A 833      67.270  53.720  54.940  1.00  0.00           C
ATOM   2842  HD1 PHE A 833      67.140  52.970  54.170  1.00  0.00           H
ATOM   2843  CE1 PHE A 833      66.780  55.020  54.730  1.00  0.00           C
ATOM   2844  HE1 PHE A 833      66.010  55.270  54.020  1.00  0.00           H
ATOM   2845  CZ  PHE A 833      67.110  55.990  55.660  1.00  0.00           C
ATOM   2846  HZ  PHE A 833      66.530  56.890  55.590  1.00  0.00           H
ATOM   2847  CD2 PHE A 833      68.490  54.370  56.920  1.00  0.00           C
ATOM   2848  HD2 PHE A 833      69.310  54.230  57.620  1.00  0.00           H
ATOM   2849  CE2 PHE A 833      67.860  55.650  56.750  1.00  0.00           C
ATOM   2850  HE2 PHE A 833      68.170  56.390  57.470  1.00  0.00           H
ATOM   2851  C   PHE A 833      68.280  49.660  55.170  1.00  0.00           C
ATOM   2852  O   PHE A 833      68.320  49.750  53.940  1.00  0.00           O
ATOM   2853  N   THR A 834      68.800  48.640  55.830  1.00  0.00           N
ATOM   2854  HN  THR A 834      68.830  48.650  56.820  1.00  0.00           H
ATOM   2855  CA  THR A 834      69.440  47.480  55.250  1.00  0.00           C
ATOM   2856  HA  THR A 834      70.030  47.700  54.370  1.00  0.00           H
ATOM   2857  CB  THR A 834      70.400  46.640  56.030  1.00  0.00           C
ATOM   2858  HB  THR A 834      70.710  45.730  55.470  1.00  0.00           H
ATOM   2859  OG1 THR A 834      69.930  46.380  57.350  1.00  0.00           O
ATOM   2860  HG1 THR A 834      69.890  47.240  57.780  1.00  0.00           H
ATOM   2861  CG2 THR A 834      71.740  47.450  56.250  1.00  0.00           C
ATOM   2862 HG21 THR A 834      72.420  46.860  56.900  1.00  0.00           H
ATOM   2863 HG22 THR A 834      71.590  48.430  56.720  1.00  0.00           H
ATOM   2864 HG23 THR A 834      72.220  47.710  55.270  1.00  0.00           H
ATOM   2865  C   THR A 834      68.390  46.560  54.550  1.00  0.00           C
ATOM   2866  O   THR A 834      68.590  46.030  53.460  1.00  0.00           O
ATOM   2867  N   THR A 835      67.090  46.450  55.110  1.00  0.00           N
ATOM   2868  HN  THR A 835      67.030  46.950  55.970  1.00  0.00           H
ATOM   2869  CA  THR A 835      65.970  45.900  54.460  1.00  0.00           C
ATOM   2870  HA  THR A 835      66.080  44.830  54.290  1.00  0.00           H
ATOM   2871  CB  THR A 835      64.790  46.070  55.370  1.00  0.00           C
ATOM   2872  HB  THR A 835      64.610  47.070  55.800  1.00  0.00           H
ATOM   2873  OG1 THR A 835      64.930  45.160  56.460  1.00  0.00           O
ATOM   2874  HG1 THR A 835      65.450  45.710  57.060  1.00  0.00           H
ATOM   2875  CG2 THR A 835      63.540  45.560  54.610  1.00  0.00           C
ATOM   2876 HG21 THR A 835      63.300  46.270  53.800  1.00  0.00           H
ATOM   2877 HG22 THR A 835      62.660  45.510  55.290  1.00  0.00           H
ATOM   2878 HG23 THR A 835      63.610  44.520  54.230  1.00  0.00           H
ATOM   2879  C   THR A 835      65.710  46.650  53.140  1.00  0.00           C
ATOM   2880  O   THR A 835      65.570  46.000  52.120  1.00  0.00           O
ATOM   2881  N   PHE A 836      65.580  47.990  53.120  1.00  0.00           N
ATOM   2882  HN  PHE A 836      65.640  48.520  53.970  1.00  0.00           H
ATOM   2883  CA  PHE A 836      65.310  48.880  52.030  1.00  0.00           C
ATOM   2884  HA  PHE A 836      64.360  48.570  51.630  1.00  0.00           H
ATOM   2885  CB  PHE A 836      65.120  50.350  52.470  1.00  0.00           C
ATOM   2886  HB1 PHE A 836      66.010  50.620  53.070  1.00  0.00           H
ATOM   2887  HB2 PHE A 836      64.340  50.410  53.250  1.00  0.00           H
ATOM   2888  CG  PHE A 836      64.960  51.280  51.320  1.00  0.00           C
ATOM   2889  CD1 PHE A 836      64.070  51.060  50.230  1.00  0.00           C
ATOM   2890  HD1 PHE A 836      63.520  50.120  50.190  1.00  0.00           H
ATOM   2891  CE1 PHE A 836      64.000  51.960  49.160  1.00  0.00           C
ATOM   2892  HE1 PHE A 836      63.300  51.830  48.350  1.00  0.00           H
ATOM   2893  CZ  PHE A 836      64.740  53.200  49.220  1.00  0.00           C
ATOM   2894  HZ  PHE A 836      64.570  53.940  48.450  1.00  0.00           H
ATOM   2895  CD2 PHE A 836      65.670  52.550  51.330  1.00  0.00           C
ATOM   2896  HD2 PHE A 836      66.230  52.700  52.240  1.00  0.00           H
ATOM   2897  CE2 PHE A 836      65.630  53.430  50.220  1.00  0.00           C
ATOM   2898  HE2 PHE A 836      66.060  54.420  50.320  1.00  0.00           H
ATOM   2899  C   PHE A 836      66.290  48.630  50.910  1.00  0.00           C
ATOM   2900  O   PHE A 836      65.980  48.380  49.690  1.00  0.00           O
ATOM   2901  N   PHE A 837      67.560  48.700  51.300  1.00  0.00           N
ATOM   2902  HN  PHE A 837      67.720  48.950  52.260  1.00  0.00           H
ATOM   2903  CA  PHE A 837      68.750  48.530  50.470  1.00  0.00           C
ATOM   2904  HA  PHE A 837      68.590  48.970  49.490  1.00  0.00           H
ATOM   2905  CB  PHE A 837      70.040  49.030  51.170  1.00  0.00           C
ATOM   2906  HB1 PHE A 837      70.880  48.710  50.530  1.00  0.00           H
ATOM   2907  HB2 PHE A 837      70.260  48.590  52.170  1.00  0.00           H
ATOM   2908  CG  PHE A 837      70.170  50.560  51.210  1.00  0.00           C
ATOM   2909  CD1 PHE A 837      70.530  51.280  52.380  1.00  0.00           C
ATOM   2910  HD1 PHE A 837      70.730  50.780  53.320  1.00  0.00           H
ATOM   2911  CE1 PHE A 837      70.670  52.700  52.320  1.00  0.00           C
ATOM   2912  HE1 PHE A 837      70.810  53.290  53.210  1.00  0.00           H
ATOM   2913  CZ  PHE A 837      70.540  53.340  51.000  1.00  0.00           C
ATOM   2914  HZ  PHE A 837      70.450  54.410  50.970  1.00  0.00           H
ATOM   2915  CD2 PHE A 837      70.060  51.260  49.970  1.00  0.00           C
ATOM   2916  HD2 PHE A 837      69.970  50.590  49.120  1.00  0.00           H
ATOM   2917  CE2 PHE A 837      70.180  52.640  49.870  1.00  0.00           C
ATOM   2918  HE2 PHE A 837      70.110  53.010  48.860  1.00  0.00           H
ATOM   2919  C   PHE A 837      68.930  47.120  49.980  1.00  0.00           C
ATOM   2920  O   PHE A 837      69.350  46.890  48.820  1.00  0.00           O
ATOM   2921  N   LEU A 838      68.670  46.070  50.770  1.00  0.00           N
ATOM   2922  HN  LEU A 838      68.450  46.220  51.740  1.00  0.00           H
ATOM   2923  CA  LEU A 838      68.750  44.660  50.450  1.00  0.00           C
ATOM   2924  HA  LEU A 838      69.650  44.520  49.870  1.00  0.00           H
ATOM   2925  CB  LEU A 838      68.900  43.670  51.640  1.00  0.00           C
ATOM   2926  HB1 LEU A 838      67.960  43.770  52.210  1.00  0.00           H
ATOM   2927  HB2 LEU A 838      69.770  44.100  52.190  1.00  0.00           H
ATOM   2928  CG  LEU A 838      69.150  42.220  51.400  1.00  0.00           C
ATOM   2929  HG  LEU A 838      68.350  41.800  50.750  1.00  0.00           H
ATOM   2930  CD1 LEU A 838      70.520  41.910  50.730  1.00  0.00           C
ATOM   2931 HD11 LEU A 838      70.560  40.800  50.580  1.00  0.00           H
ATOM   2932 HD12 LEU A 838      71.380  42.260  51.340  1.00  0.00           H
ATOM   2933 HD13 LEU A 838      70.570  42.330  49.710  1.00  0.00           H
ATOM   2934  CD2 LEU A 838      69.030  41.510  52.740  1.00  0.00           C
ATOM   2935 HD21 LEU A 838      69.630  42.070  53.490  1.00  0.00           H
ATOM   2936 HD22 LEU A 838      69.400  40.470  52.580  1.00  0.00           H
ATOM   2937 HD23 LEU A 838      68.030  41.420  53.220  1.00  0.00           H
ATOM   2938  C   LEU A 838      67.690  44.250  49.490  1.00  0.00           C
ATOM   2939  O   LEU A 838      67.910  43.520  48.510  1.00  0.00           O
ATOM   2940  N   SER A 839      66.420  44.600  49.760  1.00  0.00           N
ATOM   2941  HN  SER A 839      66.240  45.170  50.550  1.00  0.00           H
ATOM   2942  CA  SER A 839      65.320  44.410  48.790  1.00  0.00           C
ATOM   2943  HA  SER A 839      65.420  43.370  48.500  1.00  0.00           H
ATOM   2944  CB  SER A 839      63.930  44.640  49.420  1.00  0.00           C
ATOM   2945  HB1 SER A 839      63.760  43.930  50.250  1.00  0.00           H
ATOM   2946  HB2 SER A 839      63.110  44.510  48.690  1.00  0.00           H
ATOM   2947  OG  SER A 839      63.870  45.950  49.940  1.00  0.00           O
ATOM   2948  HG1 SER A 839      64.340  45.910  50.770  1.00  0.00           H
ATOM   2949  C   SER A 839      65.490  45.200  47.480  1.00  0.00           C
ATOM   2950  O   SER A 839      65.330  44.710  46.330  1.00  0.00           O
ATOM   2951  N   SER A 840      65.940  46.430  47.470  1.00  0.00           N
ATOM   2952  HN  SER A 840      66.030  46.910  48.340  1.00  0.00           H
ATOM   2953  CA  SER A 840      66.290  47.210  46.210  1.00  0.00           C
ATOM   2954  HA  SER A 840      65.440  47.150  45.570  1.00  0.00           H
ATOM   2955  CB  SER A 840      66.550  48.740  46.430  1.00  0.00           C
ATOM   2956  HB1 SER A 840      65.500  49.070  46.620  1.00  0.00           H
ATOM   2957  HB2 SER A 840      66.980  49.130  45.480  1.00  0.00           H
ATOM   2958  OG  SER A 840      67.360  49.090  47.540  1.00  0.00           O
ATOM   2959  HG1 SER A 840      66.810  49.000  48.330  1.00  0.00           H
ATOM   2960  C   SER A 840      67.500  46.580  45.420  1.00  0.00           C
ATOM   2961  O   SER A 840      67.520  46.510  44.160  1.00  0.00           O
ATOM   2962  N   PHE A 841      68.560  46.100  46.120  1.00  0.00           N
ATOM   2963  HN  PHE A 841      68.780  46.390  47.050  1.00  0.00           H
ATOM   2964  CA  PHE A 841      69.640  45.360  45.460  1.00  0.00           C
ATOM   2965  HA  PHE A 841      69.990  46.020  44.680  1.00  0.00           H
ATOM   2966  CB  PHE A 841      70.670  45.140  46.560  1.00  0.00           C
ATOM   2967  HB1 PHE A 841      70.330  44.320  47.230  1.00  0.00           H
ATOM   2968  HB2 PHE A 841      70.850  46.010  47.200  1.00  0.00           H
ATOM   2969  CG  PHE A 841      71.960  44.770  46.000  1.00  0.00           C
ATOM   2970  CD1 PHE A 841      72.300  43.410  45.930  1.00  0.00           C
ATOM   2971  HD1 PHE A 841      71.610  42.720  46.390  1.00  0.00           H
ATOM   2972  CE1 PHE A 841      73.510  42.980  45.410  1.00  0.00           C
ATOM   2973  HE1 PHE A 841      73.820  41.950  45.370  1.00  0.00           H
ATOM   2974  CZ  PHE A 841      74.380  43.980  44.880  1.00  0.00           C
ATOM   2975  HZ  PHE A 841      75.290  43.620  44.450  1.00  0.00           H
ATOM   2976  CD2 PHE A 841      72.910  45.760  45.630  1.00  0.00           C
ATOM   2977  HD2 PHE A 841      72.650  46.800  45.690  1.00  0.00           H
ATOM   2978  CE2 PHE A 841      74.160  45.330  45.010  1.00  0.00           C
ATOM   2979  HE2 PHE A 841      74.870  45.970  44.520  1.00  0.00           H
ATOM   2980  C   PHE A 841      69.210  44.070  44.770  1.00  0.00           C
ATOM   2981  O   PHE A 841      69.470  43.930  43.540  1.00  0.00           O
ATOM   2982  N   LEU A 842      68.410  43.280  45.540  1.00  0.00           N
ATOM   2983  HN  LEU A 842      68.050  43.510  46.440  1.00  0.00           H
ATOM   2984  CA  LEU A 842      67.950  41.990  45.040  1.00  0.00           C
ATOM   2985  HA  LEU A 842      68.830  41.590  44.550  1.00  0.00           H
ATOM   2986  CB  LEU A 842      67.410  41.070  46.150  1.00  0.00           C
ATOM   2987  HB1 LEU A 842      67.080  40.140  45.640  1.00  0.00           H
ATOM   2988  HB2 LEU A 842      66.500  41.500  46.610  1.00  0.00           H
ATOM   2989  CG  LEU A 842      68.450  40.560  47.170  1.00  0.00           C
ATOM   2990  HG  LEU A 842      68.910  41.430  47.690  1.00  0.00           H
ATOM   2991  CD1 LEU A 842      67.830  39.740  48.350  1.00  0.00           C
ATOM   2992 HD11 LEU A 842      67.200  38.920  47.930  1.00  0.00           H
ATOM   2993 HD12 LEU A 842      67.180  40.290  49.080  1.00  0.00           H
ATOM   2994 HD13 LEU A 842      68.660  39.170  48.810  1.00  0.00           H
ATOM   2995  CD2 LEU A 842      69.620  39.790  46.430  1.00  0.00           C
ATOM   2996 HD21 LEU A 842      70.090  40.520  45.730  1.00  0.00           H
ATOM   2997 HD22 LEU A 842      69.330  38.830  45.950  1.00  0.00           H
ATOM   2998 HD23 LEU A 842      70.440  39.520  47.120  1.00  0.00           H
ATOM   2999  C   LEU A 842      66.930  42.170  43.880  1.00  0.00           C
ATOM   3000  O   LEU A 842      67.070  41.510  42.840  1.00  0.00           O
ATOM   3001  N   LYS A 843      66.100  43.240  43.920  1.00  0.00           N
ATOM   3002  HN  LYS A 843      65.890  43.750  44.750  1.00  0.00           H
ATOM   3003  CA  LYS A 843      65.230  43.570  42.800  1.00  0.00           C
ATOM   3004  HA  LYS A 843      64.630  42.710  42.520  1.00  0.00           H
ATOM   3005  CB  LYS A 843      64.260  44.670  43.240  1.00  0.00           C
ATOM   3006  HB1 LYS A 843      64.890  45.490  43.640  1.00  0.00           H
ATOM   3007  HB2 LYS A 843      63.670  44.350  44.110  1.00  0.00           H
ATOM   3008  CG  LYS A 843      63.270  45.200  42.150  1.00  0.00           C
ATOM   3009  HG1 LYS A 843      63.790  45.530  41.220  1.00  0.00           H
ATOM   3010  HG2 LYS A 843      62.640  46.070  42.410  1.00  0.00           H
ATOM   3011  CD  LYS A 843      62.330  44.100  41.570  1.00  0.00           C
ATOM   3012  HD1 LYS A 843      63.020  43.330  41.160  1.00  0.00           H
ATOM   3013  HD2 LYS A 843      61.840  44.600  40.710  1.00  0.00           H
ATOM   3014  CE  LYS A 843      61.230  43.350  42.420  1.00  0.00           C
ATOM   3015  HE1 LYS A 843      60.480  44.070  42.840  1.00  0.00           H
ATOM   3016  HE2 LYS A 843      61.590  42.790  43.320  1.00  0.00           H
ATOM   3017  NZ  LYS A 843      60.570  42.450  41.620  1.00  0.00           N
ATOM   3018  HZ1 LYS A 843      60.240  42.920  40.750  1.00  0.00           H
ATOM   3019  HZ2 LYS A 843      59.780  42.210  42.240  1.00  0.00           H
ATOM   3020  HZ3 LYS A 843      61.110  41.620  41.320  1.00  0.00           H
ATOM   3021  C   LYS A 843      65.930  43.980  41.510  1.00  0.00           C
ATOM   3022  O   LYS A 843      65.600  43.550  40.380  1.00  0.00           O
ATOM   3023  N   GLN A 844      67.010  44.710  41.680  1.00  0.00           N
ATOM   3024  HN  GLN A 844      67.320  45.010  42.600  1.00  0.00           H
ATOM   3025  CA  GLN A 844      67.850  45.070  40.550  1.00  0.00           C
ATOM   3026  HA  GLN A 844      67.220  45.020  39.660  1.00  0.00           H
ATOM   3027  CB  GLN A 844      68.320  46.510  40.700  1.00  0.00           C
ATOM   3028  HB1 GLN A 844      69.010  46.760  39.870  1.00  0.00           H
ATOM   3029  HB2 GLN A 844      68.870  46.550  41.670  1.00  0.00           H
ATOM   3030  CG  GLN A 844      67.120  47.480  40.660  1.00  0.00           C
ATOM   3031  HG1 GLN A 844      66.550  47.370  41.610  1.00  0.00           H
ATOM   3032  HG2 GLN A 844      66.410  47.310  39.840  1.00  0.00           H
ATOM   3033  CD  GLN A 844      67.510  48.990  40.580  1.00  0.00           C
ATOM   3034  OE1 GLN A 844      67.090  49.700  39.700  1.00  0.00           O
ATOM   3035  NE2 GLN A 844      68.310  49.470  41.490  1.00  0.00           N
ATOM   3036 HE21 GLN A 844      68.740  50.360  41.310  1.00  0.00           H
ATOM   3037 HE22 GLN A 844      68.620  48.830  42.200  1.00  0.00           H
ATOM   3038  C   GLN A 844      69.100  44.140  40.260  1.00  0.00           C
ATOM   3039  O   GLN A 844      69.990  44.390  39.500  1.00  0.00           O
ATOM   3040  N   PHE A 845      69.170  42.950  40.900  1.00  0.00           N
ATOM   3041  HN  PHE A 845      68.420  42.840  41.550  1.00  0.00           H
ATOM   3042  CA  PHE A 845      70.140  41.920  40.770  1.00  0.00           C
ATOM   3043  HA  PHE A 845      71.090  42.440  40.800  1.00  0.00           H
ATOM   3044  CB  PHE A 845      70.000  40.930  41.890  1.00  0.00           C
ATOM   3045  HB1 PHE A 845      69.140  40.250  41.740  1.00  0.00           H
ATOM   3046  HB2 PHE A 845      69.870  41.520  42.820  1.00  0.00           H
ATOM   3047  CG  PHE A 845      71.160  39.910  41.890  1.00  0.00           C
ATOM   3048  CD1 PHE A 845      72.280  40.430  42.540  1.00  0.00           C
ATOM   3049  HD1 PHE A 845      72.350  41.500  42.710  1.00  0.00           H
ATOM   3050  CE1 PHE A 845      73.390  39.600  42.750  1.00  0.00           C
ATOM   3051  HE1 PHE A 845      74.280  40.010  43.200  1.00  0.00           H
ATOM   3052  CZ  PHE A 845      73.270  38.180  42.430  1.00  0.00           C
ATOM   3053  HZ  PHE A 845      74.080  37.490  42.670  1.00  0.00           H
ATOM   3054  CD2 PHE A 845      71.070  38.570  41.560  1.00  0.00           C
ATOM   3055  HD2 PHE A 845      70.170  38.210  41.090  1.00  0.00           H
ATOM   3056  CE2 PHE A 845      72.120  37.730  41.840  1.00  0.00           C
ATOM   3057  HE2 PHE A 845      72.070  36.670  41.680  1.00  0.00           H
ATOM   3058  C   PHE A 845      70.130  41.280  39.420  1.00  0.00           C
ATOM   3059  O   PHE A 845      71.180  41.010  38.910  1.00  0.00           O
ATOM   3060  N   LYS A 846      68.930  41.120  38.800  1.00  0.00           N
ATOM   3061  HN  LYS A 846      68.140  41.290  39.380  1.00  0.00           H
ATOM   3062  CA  LYS A 846      68.900  40.440  37.520  1.00  0.00           C
ATOM   3063  HA  LYS A 846      69.490  39.530  37.560  1.00  0.00           H
ATOM   3064  CB  LYS A 846      67.430  40.080  37.040  1.00  0.00           C
ATOM   3065  HB1 LYS A 846      67.140  39.290  37.760  1.00  0.00           H
ATOM   3066  HB2 LYS A 846      67.420  39.550  36.060  1.00  0.00           H
ATOM   3067  CG  LYS A 846      66.400  41.230  37.060  1.00  0.00           C
ATOM   3068  HG1 LYS A 846      66.870  42.060  36.500  1.00  0.00           H
ATOM   3069  HG2 LYS A 846      66.320  41.720  38.060  1.00  0.00           H
ATOM   3070  CD  LYS A 846      65.010  40.880  36.580  1.00  0.00           C
ATOM   3071  HD1 LYS A 846      64.740  39.970  37.150  1.00  0.00           H
ATOM   3072  HD2 LYS A 846      65.010  40.610  35.500  1.00  0.00           H
ATOM   3073  CE  LYS A 846      63.980  41.990  37.000  1.00  0.00           C
ATOM   3074  HE1 LYS A 846      64.160  42.960  36.510  1.00  0.00           H
ATOM   3075  HE2 LYS A 846      63.950  42.060  38.110  1.00  0.00           H
ATOM   3076  NZ  LYS A 846      62.660  41.460  36.650  1.00  0.00           N
ATOM   3077  HZ1 LYS A 846      62.680  41.570  35.620  1.00  0.00           H
ATOM   3078  HZ2 LYS A 846      61.880  42.020  37.050  1.00  0.00           H
ATOM   3079  HZ3 LYS A 846      62.460  40.450  36.810  1.00  0.00           H
ATOM   3080  C   LYS A 846      69.480  41.270  36.350  1.00  0.00           C
ATOM   3081  O   LYS A 846      69.730  40.760  35.260  1.00  0.00           O
ATOM   3082  N   THR A 847      69.710  42.550  36.460  1.00  0.00           N
ATOM   3083  HN  THR A 847      69.500  43.140  37.250  1.00  0.00           H
ATOM   3084  CA  THR A 847      70.450  43.190  35.350  1.00  0.00           C
ATOM   3085  HA  THR A 847      70.130  42.900  34.350  1.00  0.00           H
ATOM   3086  CB  THR A 847      70.210  44.710  35.320  1.00  0.00           C
ATOM   3087  HB  THR A 847      70.960  45.150  34.620  1.00  0.00           H
ATOM   3088  OG1 THR A 847      70.290  45.320  36.590  1.00  0.00           O
ATOM   3089  HG1 THR A 847      71.190  45.530  36.810  1.00  0.00           H
ATOM   3090  CG2 THR A 847      68.790  44.990  34.680  1.00  0.00           C
ATOM   3091 HG21 THR A 847      68.570  46.080  34.530  1.00  0.00           H
ATOM   3092 HG22 THR A 847      68.040  44.430  35.270  1.00  0.00           H
ATOM   3093 HG23 THR A 847      68.720  44.510  33.670  1.00  0.00           H
ATOM   3094  C   THR A 847      71.970  42.940  35.400  1.00  0.00           C
ATOM   3095  O   THR A 847      72.700  43.180  34.500  1.00  0.00           O
ATOM   3096  N   LYS A 848      72.550  42.550  36.530  1.00  0.00           N
ATOM   3097  HN  LYS A 848      71.950  42.280  37.280  1.00  0.00           H
ATOM   3098  CA  LYS A 848      73.910  41.980  36.600  1.00  0.00           C
ATOM   3099  HA  LYS A 848      74.510  42.650  35.990  1.00  0.00           H
ATOM   3100  CB  LYS A 848      74.330  42.070  38.120  1.00  0.00           C
ATOM   3101  HB1 LYS A 848      75.350  41.630  38.220  1.00  0.00           H
ATOM   3102  HB2 LYS A 848      73.690  41.500  38.810  1.00  0.00           H
ATOM   3103  CG  LYS A 848      74.490  43.560  38.520  1.00  0.00           C
ATOM   3104  HG1 LYS A 848      73.660  44.250  38.240  1.00  0.00           H
ATOM   3105  HG2 LYS A 848      75.370  43.930  37.940  1.00  0.00           H
ATOM   3106  CD  LYS A 848      74.880  43.620  40.000  1.00  0.00           C
ATOM   3107  HD1 LYS A 848      75.750  43.020  40.340  1.00  0.00           H
ATOM   3108  HD2 LYS A 848      74.040  43.180  40.570  1.00  0.00           H
ATOM   3109  CE  LYS A 848      74.990  45.040  40.430  1.00  0.00           C
ATOM   3110  HE1 LYS A 848      75.010  45.330  41.500  1.00  0.00           H
ATOM   3111  HE2 LYS A 848      74.150  45.660  40.050  1.00  0.00           H
ATOM   3112  NZ  LYS A 848      76.320  45.480  39.950  1.00  0.00           N
ATOM   3113  HZ1 LYS A 848      76.350  45.590  38.920  1.00  0.00           H
ATOM   3114  HZ2 LYS A 848      77.070  44.800  40.170  1.00  0.00           H
ATOM   3115  HZ3 LYS A 848      76.650  46.360  40.390  1.00  0.00           H
ATOM   3116  C   LYS A 848      74.110  40.590  36.050  1.00  0.00           C
ATOM   3117  O   LYS A 848      73.170  39.820  35.770  1.00  0.00           O
ATOM   3118  N   ARG A 849      75.380  40.120  35.990  1.00  0.00           N
ATOM   3119  HN  ARG A 849      76.050  40.740  36.380  1.00  0.00           H
ATOM   3120  CA  ARG A 849      75.760  38.940  35.290  1.00  0.00           C
ATOM   3121  HA  ARG A 849      75.050  38.650  34.530  1.00  0.00           H
ATOM   3122  CB  ARG A 849      76.970  39.150  34.400  1.00  0.00           C
ATOM   3123  HB1 ARG A 849      77.240  38.190  33.930  1.00  0.00           H
ATOM   3124  HB2 ARG A 849      77.800  39.730  34.850  1.00  0.00           H
ATOM   3125  CG  ARG A 849      76.610  40.120  33.210  1.00  0.00           C
ATOM   3126  HG1 ARG A 849      76.620  41.150  33.630  1.00  0.00           H
ATOM   3127  HG2 ARG A 849      75.600  39.920  32.810  1.00  0.00           H
ATOM   3128  CD  ARG A 849      77.570  40.020  32.000  1.00  0.00           C
ATOM   3129  HD1 ARG A 849      76.930  40.170  31.110  1.00  0.00           H
ATOM   3130  HD2 ARG A 849      77.970  38.980  31.960  1.00  0.00           H
ATOM   3131  NE  ARG A 849      78.590  41.030  32.180  1.00  0.00           N
ATOM   3132  HE  ARG A 849      78.560  41.600  33.000  1.00  0.00           H
ATOM   3133  CZ  ARG A 849      79.490  41.470  31.320  1.00  0.00           C
ATOM   3134  NH1 ARG A 849      80.320  42.460  31.480  1.00  0.00           N
ATOM   3135 HH11 ARG A 849      80.040  43.120  32.180  1.00  0.00           H
ATOM   3136 HH12 ARG A 849      80.770  42.690  30.630  1.00  0.00           H
ATOM   3137  NH2 ARG A 849      79.700  40.770  30.190  1.00  0.00           N
ATOM   3138 HH21 ARG A 849      79.420  39.810  30.160  1.00  0.00           H
ATOM   3139 HH22 ARG A 849      80.550  41.060  29.750  1.00  0.00           H
ATOM   3140  C   ARG A 849      75.960  37.650  36.000  1.00  0.00           C
ATOM   3141  O   ARG A 849      76.400  36.590  35.480  1.00  0.00           O
ATOM   3142  N   TYR A 850      75.490  37.550  37.280  1.00  0.00           N
ATOM   3143  HN  TYR A 850      75.030  38.340  37.680  1.00  0.00           H
ATOM   3144  CA  TYR A 850      75.320  36.350  38.020  1.00  0.00           C
ATOM   3145  HA  TYR A 850      76.300  35.890  37.940  1.00  0.00           H
ATOM   3146  CB  TYR A 850      75.060  36.720  39.530  1.00  0.00           C
ATOM   3147  HB1 TYR A 850      75.010  35.810  40.160  1.00  0.00           H
ATOM   3148  HB2 TYR A 850      74.150  37.350  39.680  1.00  0.00           H
ATOM   3149  CG  TYR A 850      76.170  37.570  40.170  1.00  0.00           C
ATOM   3150  CD1 TYR A 850      77.360  36.900  40.440  1.00  0.00           C
ATOM   3151  HD1 TYR A 850      77.500  35.860  40.200  1.00  0.00           H
ATOM   3152  CE1 TYR A 850      78.440  37.580  41.010  1.00  0.00           C
ATOM   3153  HE1 TYR A 850      79.310  36.980  41.230  1.00  0.00           H
ATOM   3154  CZ  TYR A 850      78.300  38.980  41.360  1.00  0.00           C
ATOM   3155  OH  TYR A 850      79.330  39.660  41.930  1.00  0.00           O
ATOM   3156  HH  TYR A 850      79.940  39.030  42.350  1.00  0.00           H
ATOM   3157  CD2 TYR A 850      76.000  38.890  40.560  1.00  0.00           C
ATOM   3158  HD2 TYR A 850      75.090  39.410  40.320  1.00  0.00           H
ATOM   3159  CE2 TYR A 850      77.060  39.520  41.200  1.00  0.00           C
ATOM   3160  HE2 TYR A 850      76.990  40.550  41.530  1.00  0.00           H
ATOM   3161  C   TYR A 850      74.370  35.260  37.610  1.00  0.00           C
ATOM   3162  O   TYR A 850      73.310  35.530  37.100  1.00  0.00           O
ATOM   3163  N   PHE A 851      74.710  33.970  37.900  1.00  0.00           N
ATOM   3164  HN  PHE A 851      75.640  33.880  38.240  1.00  0.00           H
ATOM   3165  CA  PHE A 851      73.850  32.840  37.900  1.00  0.00           C
ATOM   3166  HA  PHE A 851      74.390  31.970  38.240  1.00  0.00           H
ATOM   3167  CB  PHE A 851      72.640  32.930  38.900  1.00  0.00           C
ATOM   3168  HB1 PHE A 851      72.180  31.930  39.060  1.00  0.00           H
ATOM   3169  HB2 PHE A 851      71.860  33.640  38.550  1.00  0.00           H
ATOM   3170  CG  PHE A 851      73.040  33.290  40.290  1.00  0.00           C
ATOM   3171  CD1 PHE A 851      72.160  33.820  41.230  1.00  0.00           C
ATOM   3172  HD1 PHE A 851      71.210  34.080  40.790  1.00  0.00           H
ATOM   3173  CE1 PHE A 851      72.550  34.060  42.560  1.00  0.00           C
ATOM   3174  HE1 PHE A 851      71.820  34.410  43.280  1.00  0.00           H
ATOM   3175  CZ  PHE A 851      73.900  33.790  43.010  1.00  0.00           C
ATOM   3176  HZ  PHE A 851      74.140  33.910  44.040  1.00  0.00           H
ATOM   3177  CD2 PHE A 851      74.390  33.000  40.720  1.00  0.00           C
ATOM   3178  HD2 PHE A 851      75.140  32.500  40.130  1.00  0.00           H
ATOM   3179  CE2 PHE A 851      74.790  33.180  42.080  1.00  0.00           C
ATOM   3180  HE2 PHE A 851      75.790  32.910  42.380  1.00  0.00           H
ATOM   3181  C   PHE A 851      73.370  32.550  36.530  1.00  0.00           C
ATOM   3182  O   PHE A 851      73.520  33.330  35.600  1.00  0.00           O
ATOM   3183  N   PRO A 852      72.740  31.390  36.170  1.00  0.00           N
ATOM   3184  CD  PRO A 852      72.740  30.090  36.880  1.00  0.00           C
ATOM   3185  HD1 PRO A 852      71.920  29.940  37.600  1.00  0.00           H
ATOM   3186  HD2 PRO A 852      73.710  29.880  37.390  1.00  0.00           H
ATOM   3187  CA  PRO A 852      71.860  31.330  34.990  1.00  0.00           C
ATOM   3188  HA  PRO A 852      72.550  31.470  34.170  1.00  0.00           H
ATOM   3189  CB  PRO A 852      71.440  29.850  34.930  1.00  0.00           C
ATOM   3190  HB1 PRO A 852      71.370  29.430  33.900  1.00  0.00           H
ATOM   3191  HB2 PRO A 852      70.520  29.730  35.540  1.00  0.00           H
ATOM   3192  CG  PRO A 852      72.510  29.110  35.740  1.00  0.00           C
ATOM   3193  HG1 PRO A 852      72.310  28.070  36.060  1.00  0.00           H
ATOM   3194  HG2 PRO A 852      73.420  29.010  35.080  1.00  0.00           H
ATOM   3195  C   PRO A 852      70.790  32.400  34.880  1.00  0.00           C
ATOM   3196  O   PRO A 852      70.420  32.990  35.890  1.00  0.00           O
ATOM   3197  N   THR A 853      70.330  32.750  33.720  1.00  0.00           N
ATOM   3198  HN  THR A 853      70.810  32.280  32.980  1.00  0.00           H
ATOM   3199  CA  THR A 853      69.400  33.870  33.460  1.00  0.00           C
ATOM   3200  HA  THR A 853      69.860  34.830  33.700  1.00  0.00           H
ATOM   3201  CB  THR A 853      69.220  34.190  31.980  1.00  0.00           C
ATOM   3202  HB  THR A 853      68.440  33.580  31.490  1.00  0.00           H
ATOM   3203  OG1 THR A 853      70.320  34.220  31.110  1.00  0.00           O
ATOM   3204  HG1 THR A 853      70.880  33.480  31.370  1.00  0.00           H
ATOM   3205  CG2 THR A 853      68.700  35.650  31.950  1.00  0.00           C
ATOM   3206 HG21 THR A 853      68.690  36.040  30.910  1.00  0.00           H
ATOM   3207 HG22 THR A 853      69.210  36.280  32.710  1.00  0.00           H
ATOM   3208 HG23 THR A 853      67.610  35.610  32.180  1.00  0.00           H
ATOM   3209  C   THR A 853      68.070  33.740  34.190  1.00  0.00           C
ATOM   3210  O   THR A 853      67.560  34.680  34.760  1.00  0.00           O
ATOM   3211  N   LYS A 854      67.390  32.550  34.250  1.00  0.00           N
ATOM   3212  HN  LYS A 854      67.750  31.750  33.770  1.00  0.00           H
ATOM   3213  CA  LYS A 854      66.150  32.350  34.960  1.00  0.00           C
ATOM   3214  HA  LYS A 854      65.570  33.240  34.810  1.00  0.00           H
ATOM   3215  CB  LYS A 854      65.280  31.190  34.460  1.00  0.00           C
ATOM   3216  HB1 LYS A 854      64.450  31.050  35.180  1.00  0.00           H
ATOM   3217  HB2 LYS A 854      65.920  30.280  34.510  1.00  0.00           H
ATOM   3218  CG  LYS A 854      64.770  31.270  33.000  1.00  0.00           C
ATOM   3219  HG1 LYS A 854      64.380  30.280  32.690  1.00  0.00           H
ATOM   3220  HG2 LYS A 854      65.630  31.320  32.300  1.00  0.00           H
ATOM   3221  CD  LYS A 854      63.840  32.420  32.720  1.00  0.00           C
ATOM   3222  HD1 LYS A 854      63.640  32.400  31.630  1.00  0.00           H
ATOM   3223  HD2 LYS A 854      64.320  33.380  33.030  1.00  0.00           H
ATOM   3224  CE  LYS A 854      62.440  32.390  33.340  1.00  0.00           C
ATOM   3225  HE1 LYS A 854      61.770  33.200  33.000  1.00  0.00           H
ATOM   3226  HE2 LYS A 854      62.450  32.360  34.450  1.00  0.00           H
ATOM   3227  NZ  LYS A 854      61.790  31.130  32.970  1.00  0.00           N
ATOM   3228  HZ1 LYS A 854      62.060  30.870  32.000  1.00  0.00           H
ATOM   3229  HZ2 LYS A 854      60.760  31.270  32.980  1.00  0.00           H
ATOM   3230  HZ3 LYS A 854      61.980  30.420  33.700  1.00  0.00           H
ATOM   3231  C   LYS A 854      66.350  32.350  36.380  1.00  0.00           C
ATOM   3232  O   LYS A 854      65.500  32.760  37.150  1.00  0.00           O
ATOM   3233  N   VAL A 855      67.490  31.750  36.840  1.00  0.00           N
ATOM   3234  HN  VAL A 855      68.210  31.540  36.180  1.00  0.00           H
ATOM   3235  CA  VAL A 855      67.910  31.850  38.260  1.00  0.00           C
ATOM   3236  HA  VAL A 855      67.100  31.530  38.890  1.00  0.00           H
ATOM   3237  CB  VAL A 855      69.120  31.020  38.480  1.00  0.00           C
ATOM   3238  HB  VAL A 855      69.950  31.260  37.760  1.00  0.00           H
ATOM   3239  CG1 VAL A 855      69.630  31.130  39.970  1.00  0.00           C
ATOM   3240 HG11 VAL A 855      70.570  30.560  40.070  1.00  0.00           H
ATOM   3241 HG12 VAL A 855      68.840  30.650  40.590  1.00  0.00           H
ATOM   3242 HG13 VAL A 855      69.790  32.160  40.350  1.00  0.00           H
ATOM   3243  CG2 VAL A 855      68.670  29.560  38.350  1.00  0.00           C
ATOM   3244 HG21 VAL A 855      67.690  29.340  38.820  1.00  0.00           H
ATOM   3245 HG22 VAL A 855      69.510  28.930  38.730  1.00  0.00           H
ATOM   3246 HG23 VAL A 855      68.590  29.260  37.280  1.00  0.00           H
ATOM   3247  C   VAL A 855      68.210  33.290  38.690  1.00  0.00           C
ATOM   3248  O   VAL A 855      67.730  33.680  39.770  1.00  0.00           O
ATOM   3249  N   ARG A 856      68.910  34.180  37.910  1.00  0.00           N
ATOM   3250  HN  ARG A 856      69.300  34.020  37.010  1.00  0.00           H
ATOM   3251  CA  ARG A 856      69.020  35.580  38.340  1.00  0.00           C
ATOM   3252  HA  ARG A 856      69.420  35.540  39.340  1.00  0.00           H
ATOM   3253  CB  ARG A 856      70.100  36.410  37.570  1.00  0.00           C
ATOM   3254  HB1 ARG A 856      71.120  35.970  37.670  1.00  0.00           H
ATOM   3255  HB2 ARG A 856      70.100  37.390  38.090  1.00  0.00           H
ATOM   3256  CG  ARG A 856      69.700  36.720  36.060  1.00  0.00           C
ATOM   3257  HG1 ARG A 856      68.880  37.470  36.030  1.00  0.00           H
ATOM   3258  HG2 ARG A 856      69.300  35.790  35.610  1.00  0.00           H
ATOM   3259  CD  ARG A 856      70.750  37.390  35.130  1.00  0.00           C
ATOM   3260  HD1 ARG A 856      71.130  38.340  35.570  1.00  0.00           H
ATOM   3261  HD2 ARG A 856      70.280  37.740  34.190  1.00  0.00           H
ATOM   3262  NE  ARG A 856      71.850  36.360  34.920  1.00  0.00           N
ATOM   3263  HE  ARG A 856      72.350  36.070  35.730  1.00  0.00           H
ATOM   3264  CZ  ARG A 856      72.590  36.330  33.850  1.00  0.00           C
ATOM   3265  NH1 ARG A 856      72.550  37.200  32.870  1.00  0.00           N
ATOM   3266 HH11 ARG A 856      72.290  38.130  33.090  1.00  0.00           H
ATOM   3267 HH12 ARG A 856      73.270  37.220  32.180  1.00  0.00           H
ATOM   3268  NH2 ARG A 856      73.430  35.330  33.840  1.00  0.00           N
ATOM   3269 HH21 ARG A 856      73.990  35.320  33.010  1.00  0.00           H
ATOM   3270 HH22 ARG A 856      73.400  34.630  34.550  1.00  0.00           H
ATOM   3271  C   ARG A 856      67.760  36.330  38.430  1.00  0.00           C
ATOM   3272  O   ARG A 856      67.470  37.080  39.390  1.00  0.00           O
ATOM   3273  N   SER A 857      66.770  36.050  37.480  1.00  0.00           N
ATOM   3274  HN  SER A 857      66.970  35.550  36.650  1.00  0.00           H
ATOM   3275  CA  SER A 857      65.470  36.540  37.490  1.00  0.00           C
ATOM   3276  HA  SER A 857      65.570  37.590  37.720  1.00  0.00           H
ATOM   3277  CB  SER A 857      64.750  36.350  36.130  1.00  0.00           C
ATOM   3278  HB1 SER A 857      63.660  36.290  36.290  1.00  0.00           H
ATOM   3279  HB2 SER A 857      65.060  35.400  35.650  1.00  0.00           H
ATOM   3280  OG  SER A 857      65.040  37.420  35.240  1.00  0.00           O
ATOM   3281  HG1 SER A 857      65.930  37.260  34.910  1.00  0.00           H
ATOM   3282  C   SER A 857      64.600  36.110  38.660  1.00  0.00           C
ATOM   3283  O   SER A 857      63.790  36.870  39.080  1.00  0.00           O
ATOM   3284  N   THR A 858      64.780  34.820  39.110  1.00  0.00           N
ATOM   3285  HN  THR A 858      65.400  34.210  38.620  1.00  0.00           H
ATOM   3286  CA  THR A 858      64.030  34.340  40.250  1.00  0.00           C
ATOM   3287  HA  THR A 858      63.020  34.660  40.080  1.00  0.00           H
ATOM   3288  CB  THR A 858      63.940  32.770  40.220  1.00  0.00           C
ATOM   3289  HB  THR A 858      64.990  32.420  40.220  1.00  0.00           H
ATOM   3290  OG1 THR A 858      63.410  32.420  38.960  1.00  0.00           O
ATOM   3291  HG1 THR A 858      64.140  32.660  38.390  1.00  0.00           H
ATOM   3292  CG2 THR A 858      63.120  32.110  41.340  1.00  0.00           C
ATOM   3293 HG21 THR A 858      62.060  32.370  41.200  1.00  0.00           H
ATOM   3294 HG22 THR A 858      63.530  32.480  42.300  1.00  0.00           H
ATOM   3295 HG23 THR A 858      63.440  31.040  41.270  1.00  0.00           H
ATOM   3296  C   THR A 858      64.470  34.970  41.490  1.00  0.00           C
ATOM   3297  O   THR A 858      63.680  35.330  42.340  1.00  0.00           O
ATOM   3298  N   ILE A 859      65.810  35.300  41.610  1.00  0.00           N
ATOM   3299  HN  ILE A 859      66.430  34.910  40.940  1.00  0.00           H
ATOM   3300  CA  ILE A 859      66.400  36.200  42.700  1.00  0.00           C
ATOM   3301  HA  ILE A 859      66.110  35.770  43.640  1.00  0.00           H
ATOM   3302  CB  ILE A 859      67.910  36.350  42.750  1.00  0.00           C
ATOM   3303  HB  ILE A 859      68.280  36.870  41.840  1.00  0.00           H
ATOM   3304  CG2 ILE A 859      68.340  37.300  43.830  1.00  0.00           C
ATOM   3305 HG21 ILE A 859      67.910  38.310  43.660  1.00  0.00           H
ATOM   3306 HG22 ILE A 859      69.450  37.360  43.730  1.00  0.00           H
ATOM   3307 HG23 ILE A 859      68.010  36.990  44.840  1.00  0.00           H
ATOM   3308  CG1 ILE A 859      68.680  35.000  42.880  1.00  0.00           C
ATOM   3309 HG11 ILE A 859      69.730  35.080  42.520  1.00  0.00           H
ATOM   3310 HG12 ILE A 859      68.260  34.250  42.170  1.00  0.00           H
ATOM   3311  CD  ILE A 859      68.530  34.390  44.250  1.00  0.00           C
ATOM   3312  HD1 ILE A 859      68.960  34.970  45.100  1.00  0.00           H
ATOM   3313  HD2 ILE A 859      69.040  33.390  44.270  1.00  0.00           H
ATOM   3314  HD3 ILE A 859      67.450  34.220  44.460  1.00  0.00           H
ATOM   3315  C   ILE A 859      65.710  37.540  42.760  1.00  0.00           C
ATOM   3316  O   ILE A 859      65.330  37.900  43.850  1.00  0.00           O
ATOM   3317  N   SER A 860      65.390  38.240  41.650  1.00  0.00           N
ATOM   3318  HN  SER A 860      65.800  37.880  40.810  1.00  0.00           H
ATOM   3319  CA  SER A 860      64.670  39.500  41.670  1.00  0.00           C
ATOM   3320  HA  SER A 860      65.040  40.200  42.390  1.00  0.00           H
ATOM   3321  CB  SER A 860      64.970  40.340  40.330  1.00  0.00           C
ATOM   3322  HB1 SER A 860      64.250  41.180  40.340  1.00  0.00           H
ATOM   3323  HB2 SER A 860      64.750  39.710  39.450  1.00  0.00           H
ATOM   3324  OG  SER A 860      66.370  40.690  40.270  1.00  0.00           O
ATOM   3325  HG1 SER A 860      66.640  40.670  41.190  1.00  0.00           H
ATOM   3326  C   SER A 860      63.190  39.440  41.870  1.00  0.00           C
ATOM   3327  O   SER A 860      62.580  40.380  42.390  1.00  0.00           O
ATOM   3328  N   ASP A 861      62.510  38.400  41.450  1.00  0.00           N
ATOM   3329  HN  ASP A 861      62.910  37.690  40.870  1.00  0.00           H
ATOM   3330  CA  ASP A 861      61.080  38.280  41.760  1.00  0.00           C
ATOM   3331  HA  ASP A 861      60.520  39.120  41.370  1.00  0.00           H
ATOM   3332  CB  ASP A 861      60.480  37.100  40.890  1.00  0.00           C
ATOM   3333  HB1 ASP A 861      59.430  36.860  41.200  1.00  0.00           H
ATOM   3334  HB2 ASP A 861      61.300  36.350  40.950  1.00  0.00           H
ATOM   3335  CG  ASP A 861      60.260  37.460  39.400  1.00  0.00           C
ATOM   3336  OD1 ASP A 861      60.080  36.500  38.570  1.00  0.00           O
ATOM   3337  OD2 ASP A 861      60.240  38.670  39.030  1.00  0.00           O
ATOM   3338  C   ASP A 861      60.760  37.930  43.210  1.00  0.00           C
ATOM   3339  O   ASP A 861      59.710  38.320  43.650  1.00  0.00           O
ATOM   3340  N   PHE A 862      61.670  37.280  43.920  1.00  0.00           N
ATOM   3341  HN  PHE A 862      62.540  36.920  43.580  1.00  0.00           H
ATOM   3342  CA  PHE A 862      61.500  37.080  45.350  1.00  0.00           C
ATOM   3343  HA  PHE A 862      60.490  37.270  45.680  1.00  0.00           H
ATOM   3344  CB  PHE A 862      61.940  35.670  45.670  1.00  0.00           C
ATOM   3345  HB1 PHE A 862      61.950  35.470  46.770  1.00  0.00           H
ATOM   3346  HB2 PHE A 862      62.980  35.460  45.340  1.00  0.00           H
ATOM   3347  CG  PHE A 862      60.990  34.620  45.200  1.00  0.00           C
ATOM   3348  CD1 PHE A 862      61.130  33.980  43.960  1.00  0.00           C
ATOM   3349  HD1 PHE A 862      61.950  34.180  43.280  1.00  0.00           H
ATOM   3350  CE1 PHE A 862      60.390  32.770  43.720  1.00  0.00           C
ATOM   3351  HE1 PHE A 862      60.580  32.300  42.760  1.00  0.00           H
ATOM   3352  CZ  PHE A 862      59.510  32.270  44.600  1.00  0.00           C
ATOM   3353  HZ  PHE A 862      59.100  31.290  44.420  1.00  0.00           H
ATOM   3354  CD2 PHE A 862      60.020  34.070  46.050  1.00  0.00           C
ATOM   3355  HD2 PHE A 862      59.910  34.540  47.030  1.00  0.00           H
ATOM   3356  CE2 PHE A 862      59.270  32.920  45.810  1.00  0.00           C
ATOM   3357  HE2 PHE A 862      58.570  32.560  46.540  1.00  0.00           H
ATOM   3358  C   PHE A 862      62.390  37.990  46.250  1.00  0.00           C
ATOM   3359  O   PHE A 862      62.670  37.800  47.440  1.00  0.00           O
ATOM   3360  N   ALA A 863      62.760  39.120  45.710  1.00  0.00           N
ATOM   3361  HN  ALA A 863      62.430  39.340  44.810  1.00  0.00           H
ATOM   3362  CA  ALA A 863      63.650  40.080  46.270  1.00  0.00           C
ATOM   3363  HA  ALA A 863      64.680  39.760  46.310  1.00  0.00           H
ATOM   3364  CB  ALA A 863      63.620  41.320  45.280  1.00  0.00           C
ATOM   3365  HB1 ALA A 863      64.120  42.200  45.750  1.00  0.00           H
ATOM   3366  HB2 ALA A 863      62.580  41.710  45.200  1.00  0.00           H
ATOM   3367  HB3 ALA A 863      64.040  41.080  44.280  1.00  0.00           H
ATOM   3368  C   ALA A 863      63.220  40.560  47.660  1.00  0.00           C
ATOM   3369  O   ALA A 863      63.940  40.370  48.630  1.00  0.00           O
ATOM   3370  N   VAL A 864      61.970  41.110  47.840  1.00  0.00           N
ATOM   3371  HN  VAL A 864      61.520  41.390  47.000  1.00  0.00           H
ATOM   3372  CA  VAL A 864      61.360  41.420  49.130  1.00  0.00           C
ATOM   3373  HA  VAL A 864      62.120  42.020  49.630  1.00  0.00           H
ATOM   3374  CB  VAL A 864      60.070  42.190  49.060  1.00  0.00           C
ATOM   3375  HB  VAL A 864      59.490  41.670  48.270  1.00  0.00           H
ATOM   3376  CG1 VAL A 864      59.240  42.270  50.380  1.00  0.00           C
ATOM   3377 HG11 VAL A 864      58.260  42.660  50.000  1.00  0.00           H
ATOM   3378 HG12 VAL A 864      59.680  43.010  51.080  1.00  0.00           H
ATOM   3379 HG13 VAL A 864      59.220  41.290  50.920  1.00  0.00           H
ATOM   3380  CG2 VAL A 864      60.360  43.540  48.520  1.00  0.00           C
ATOM   3381 HG21 VAL A 864      60.800  44.230  49.270  1.00  0.00           H
ATOM   3382 HG22 VAL A 864      59.390  44.050  48.290  1.00  0.00           H
ATOM   3383 HG23 VAL A 864      60.920  43.590  47.560  1.00  0.00           H
ATOM   3384  C   VAL A 864      61.230  40.270  50.130  1.00  0.00           C
ATOM   3385  O   VAL A 864      61.570  40.350  51.320  1.00  0.00           O
ATOM   3386  N   PHE A 865      60.890  39.040  49.690  1.00  0.00           N
ATOM   3387  HN  PHE A 865      60.460  38.880  48.800  1.00  0.00           H
ATOM   3388  CA  PHE A 865      60.820  37.910  50.560  1.00  0.00           C
ATOM   3389  HA  PHE A 865      60.270  38.030  51.490  1.00  0.00           H
ATOM   3390  CB  PHE A 865      59.860  36.860  49.810  1.00  0.00           C
ATOM   3391  HB1 PHE A 865      60.120  36.660  48.760  1.00  0.00           H
ATOM   3392  HB2 PHE A 865      58.780  37.160  49.850  1.00  0.00           H
ATOM   3393  CG  PHE A 865      59.880  35.530  50.530  1.00  0.00           C
ATOM   3394  CD1 PHE A 865      60.630  34.490  49.950  1.00  0.00           C
ATOM   3395  HD1 PHE A 865      61.120  34.700  49.020  1.00  0.00           H
ATOM   3396  CE1 PHE A 865      60.640  33.200  50.520  1.00  0.00           C
ATOM   3397  HE1 PHE A 865      61.130  32.380  50.020  1.00  0.00           H
ATOM   3398  CZ  PHE A 865      59.860  32.970  51.680  1.00  0.00           C
ATOM   3399  HZ  PHE A 865      59.910  31.980  52.110  1.00  0.00           H
ATOM   3400  CD2 PHE A 865      59.060  35.250  51.710  1.00  0.00           C
ATOM   3401  HD2 PHE A 865      58.610  36.070  52.240  1.00  0.00           H
ATOM   3402  CE2 PHE A 865      58.990  33.950  52.230  1.00  0.00           C
ATOM   3403  HE2 PHE A 865      58.400  33.650  53.090  1.00  0.00           H
ATOM   3404  C   PHE A 865      62.100  37.320  51.090  1.00  0.00           C
ATOM   3405  O   PHE A 865      62.260  37.180  52.300  1.00  0.00           O
ATOM   3406  N   LEU A 866      63.100  37.110  50.170  1.00  0.00           N
ATOM   3407  HN  LEU A 866      62.960  37.450  49.240  1.00  0.00           H
ATOM   3408  CA  LEU A 866      64.510  36.830  50.510  1.00  0.00           C
ATOM   3409  HA  LEU A 866      64.340  35.930  51.070  1.00  0.00           H
ATOM   3410  CB  LEU A 866      65.410  36.640  49.230  1.00  0.00           C
ATOM   3411  HB1 LEU A 866      66.460  36.510  49.580  1.00  0.00           H
ATOM   3412  HB2 LEU A 866      65.280  37.530  48.590  1.00  0.00           H
ATOM   3413  CG  LEU A 866      65.070  35.350  48.400  1.00  0.00           C
ATOM   3414  HG  LEU A 866      64.020  35.410  48.060  1.00  0.00           H
ATOM   3415  CD1 LEU A 866      65.770  35.040  47.100  1.00  0.00           C
ATOM   3416 HD11 LEU A 866      65.700  35.960  46.500  1.00  0.00           H
ATOM   3417 HD12 LEU A 866      65.400  34.100  46.630  1.00  0.00           H
ATOM   3418 HD13 LEU A 866      66.860  34.840  47.200  1.00  0.00           H
ATOM   3419  CD2 LEU A 866      65.120  34.120  49.300  1.00  0.00           C
ATOM   3420 HD21 LEU A 866      66.090  34.030  49.850  1.00  0.00           H
ATOM   3421 HD22 LEU A 866      65.120  33.190  48.700  1.00  0.00           H
ATOM   3422 HD23 LEU A 866      64.230  33.970  49.950  1.00  0.00           H
ATOM   3423  C   LEU A 866      65.110  37.840  51.430  1.00  0.00           C
ATOM   3424  O   LEU A 866      66.010  37.640  52.290  1.00  0.00           O
ATOM   3425  N   THR A 867      64.690  39.100  51.230  1.00  0.00           N
ATOM   3426  HN  THR A 867      64.010  39.270  50.530  1.00  0.00           H
ATOM   3427  CA  THR A 867      65.060  40.150  52.130  1.00  0.00           C
ATOM   3428  HA  THR A 867      66.130  40.160  52.250  1.00  0.00           H
ATOM   3429  CB  THR A 867      64.690  41.560  51.730  1.00  0.00           C
ATOM   3430  HB  THR A 867      63.620  41.740  51.530  1.00  0.00           H
ATOM   3431  OG1 THR A 867      65.520  41.850  50.630  1.00  0.00           O
ATOM   3432  HG1 THR A 867      65.330  41.120  50.040  1.00  0.00           H
ATOM   3433  CG2 THR A 867      65.170  42.590  52.760  1.00  0.00           C
ATOM   3434 HG21 THR A 867      66.220  42.450  53.100  1.00  0.00           H
ATOM   3435 HG22 THR A 867      64.640  42.440  53.720  1.00  0.00           H
ATOM   3436 HG23 THR A 867      65.080  43.660  52.490  1.00  0.00           H
ATOM   3437  C   THR A 867      64.570  39.960  53.600  1.00  0.00           C
ATOM   3438  O   THR A 867      65.380  40.000  54.510  1.00  0.00           O
ATOM   3439  N   ILE A 868      63.280  39.660  53.850  1.00  0.00           N
ATOM   3440  HN  ILE A 868      62.710  39.670  53.030  1.00  0.00           H
ATOM   3441  CA  ILE A 868      62.720  39.390  55.120  1.00  0.00           C
ATOM   3442  HA  ILE A 868      62.920  40.230  55.780  1.00  0.00           H
ATOM   3443  CB  ILE A 868      61.230  39.330  55.270  1.00  0.00           C
ATOM   3444  HB  ILE A 868      60.850  38.530  54.590  1.00  0.00           H
ATOM   3445  CG2 ILE A 868      60.840  38.970  56.770  1.00  0.00           C
ATOM   3446 HG21 ILE A 868      59.750  38.820  56.960  1.00  0.00           H
ATOM   3447 HG22 ILE A 868      61.180  39.760  57.460  1.00  0.00           H
ATOM   3448 HG23 ILE A 868      61.300  37.970  56.930  1.00  0.00           H
ATOM   3449  CG1 ILE A 868      60.520  40.640  54.760  1.00  0.00           C
ATOM   3450 HG11 ILE A 868      60.990  40.920  53.790  1.00  0.00           H
ATOM   3451 HG12 ILE A 868      60.710  41.470  55.460  1.00  0.00           H
ATOM   3452  CD  ILE A 868      59.050  40.330  54.690  1.00  0.00           C
ATOM   3453  HD1 ILE A 868      58.630  40.200  55.710  1.00  0.00           H
ATOM   3454  HD2 ILE A 868      58.880  39.450  54.030  1.00  0.00           H
ATOM   3455  HD3 ILE A 868      58.450  41.150  54.260  1.00  0.00           H
ATOM   3456  C   ILE A 868      63.440  38.160  55.720  1.00  0.00           C
ATOM   3457  O   ILE A 868      63.910  38.190  56.830  1.00  0.00           O
ATOM   3458  N   VAL A 869      63.670  37.100  54.850  1.00  0.00           N
ATOM   3459  HN  VAL A 869      63.270  37.040  53.950  1.00  0.00           H
ATOM   3460  CA  VAL A 869      64.410  35.880  55.200  1.00  0.00           C
ATOM   3461  HA  VAL A 869      64.120  35.390  56.120  1.00  0.00           H
ATOM   3462  CB  VAL A 869      64.320  34.830  54.050  1.00  0.00           C
ATOM   3463  HB  VAL A 869      64.460  35.470  53.150  1.00  0.00           H
ATOM   3464  CG1 VAL A 869      65.330  33.690  54.110  1.00  0.00           C
ATOM   3465 HG11 VAL A 869      65.160  32.790  53.480  1.00  0.00           H
ATOM   3466 HG12 VAL A 869      65.280  33.260  55.150  1.00  0.00           H
ATOM   3467 HG13 VAL A 869      66.400  33.980  54.110  1.00  0.00           H
ATOM   3468  CG2 VAL A 869      62.940  34.280  53.760  1.00  0.00           C
ATOM   3469 HG21 VAL A 869      62.250  35.100  53.480  1.00  0.00           H
ATOM   3470 HG22 VAL A 869      62.650  33.710  54.670  1.00  0.00           H
ATOM   3471 HG23 VAL A 869      62.890  33.570  52.910  1.00  0.00           H
ATOM   3472  C   VAL A 869      65.850  36.140  55.690  1.00  0.00           C
ATOM   3473  O   VAL A 869      66.220  35.650  56.750  1.00  0.00           O
ATOM   3474  N   ILE A 870      66.660  36.900  54.930  1.00  0.00           N
ATOM   3475  HN  ILE A 870      66.470  37.270  54.010  1.00  0.00           H
ATOM   3476  CA  ILE A 870      68.030  37.160  55.260  1.00  0.00           C
ATOM   3477  HA  ILE A 870      68.480  36.190  55.400  1.00  0.00           H
ATOM   3478  CB  ILE A 870      68.700  37.820  54.120  1.00  0.00           C
ATOM   3479  HB  ILE A 870      68.000  38.590  53.700  1.00  0.00           H
ATOM   3480  CG2 ILE A 870      69.900  38.720  54.540  1.00  0.00           C
ATOM   3481 HG21 ILE A 870      69.500  39.610  55.080  1.00  0.00           H
ATOM   3482 HG22 ILE A 870      70.450  38.880  53.590  1.00  0.00           H
ATOM   3483 HG23 ILE A 870      70.560  38.310  55.340  1.00  0.00           H
ATOM   3484  CG1 ILE A 870      69.120  36.820  53.040  1.00  0.00           C
ATOM   3485 HG11 ILE A 870      68.350  36.020  53.030  1.00  0.00           H
ATOM   3486 HG12 ILE A 870      69.980  36.270  53.480  1.00  0.00           H
ATOM   3487  CD  ILE A 870      69.210  37.330  51.540  1.00  0.00           C
ATOM   3488  HD1 ILE A 870      68.680  36.640  50.850  1.00  0.00           H
ATOM   3489  HD2 ILE A 870      70.250  37.420  51.180  1.00  0.00           H
ATOM   3490  HD3 ILE A 870      68.690  38.320  51.470  1.00  0.00           H
ATOM   3491  C   ILE A 870      68.080  37.900  56.600  1.00  0.00           C
ATOM   3492  O   ILE A 870      68.890  37.500  57.500  1.00  0.00           O
ATOM   3493  N   MET A 871      67.290  38.960  56.800  1.00  0.00           N
ATOM   3494  HN  MET A 871      66.650  39.310  56.110  1.00  0.00           H
ATOM   3495  CA  MET A 871      67.240  39.630  58.040  1.00  0.00           C
ATOM   3496  HA  MET A 871      68.220  40.020  58.250  1.00  0.00           H
ATOM   3497  CB  MET A 871      66.390  40.950  58.040  1.00  0.00           C
ATOM   3498  HB1 MET A 871      66.510  41.440  59.020  1.00  0.00           H
ATOM   3499  HB2 MET A 871      65.370  40.560  57.860  1.00  0.00           H
ATOM   3500  CG  MET A 871      66.680  41.940  56.980  1.00  0.00           C
ATOM   3501  HG1 MET A 871      66.200  42.940  57.090  1.00  0.00           H
ATOM   3502  HG2 MET A 871      66.410  41.520  55.990  1.00  0.00           H
ATOM   3503  SD  MET A 871      68.430  42.290  56.860  1.00  0.00           S
ATOM   3504  CE  MET A 871      68.160  43.560  55.580  1.00  0.00           C
ATOM   3505  HE1 MET A 871      68.960  44.330  55.670  1.00  0.00           H
ATOM   3506  HE2 MET A 871      67.180  44.060  55.740  1.00  0.00           H
ATOM   3507  HE3 MET A 871      68.190  43.040  54.590  1.00  0.00           H
ATOM   3508  C   MET A 871      66.820  38.780  59.280  1.00  0.00           C
ATOM   3509  O   MET A 871      67.410  38.940  60.380  1.00  0.00           O
ATOM   3510  N   VAL A 872      65.770  37.910  59.170  1.00  0.00           N
ATOM   3511  HN  VAL A 872      65.230  37.960  58.330  1.00  0.00           H
ATOM   3512  CA  VAL A 872      65.350  37.040  60.230  1.00  0.00           C
ATOM   3513  HA  VAL A 872      65.370  37.570  61.170  1.00  0.00           H
ATOM   3514  CB  VAL A 872      63.940  36.520  60.160  1.00  0.00           C
ATOM   3515  HB  VAL A 872      63.740  36.080  61.160  1.00  0.00           H
ATOM   3516  CG1 VAL A 872      63.010  37.800  59.950  1.00  0.00           C
ATOM   3517 HG11 VAL A 872      63.230  38.370  59.010  1.00  0.00           H
ATOM   3518 HG12 VAL A 872      63.300  38.520  60.750  1.00  0.00           H
ATOM   3519 HG13 VAL A 872      61.960  37.440  59.940  1.00  0.00           H
ATOM   3520  CG2 VAL A 872      63.700  35.440  59.100  1.00  0.00           C
ATOM   3521 HG21 VAL A 872      64.070  35.860  58.140  1.00  0.00           H
ATOM   3522 HG22 VAL A 872      62.610  35.290  58.980  1.00  0.00           H
ATOM   3523 HG23 VAL A 872      64.130  34.450  59.330  1.00  0.00           H
ATOM   3524  C   VAL A 872      66.350  35.900  60.420  1.00  0.00           C
ATOM   3525  O   VAL A 872      66.460  35.450  61.520  1.00  0.00           O
ATOM   3526  N   THR A 873      67.080  35.500  59.390  1.00  0.00           N
ATOM   3527  HN  THR A 873      66.870  35.650  58.420  1.00  0.00           H
ATOM   3528  CA  THR A 873      68.270  34.660  59.630  1.00  0.00           C
ATOM   3529  HA  THR A 873      67.990  33.720  60.100  1.00  0.00           H
ATOM   3530  CB  THR A 873      68.790  34.120  58.280  1.00  0.00           C
ATOM   3531  HB  THR A 873      69.050  34.960  57.590  1.00  0.00           H
ATOM   3532  OG1 THR A 873      67.800  33.350  57.630  1.00  0.00           O
ATOM   3533  HG1 THR A 873      67.120  33.870  57.200  1.00  0.00           H
ATOM   3534  CG2 THR A 873      69.940  33.160  58.510  1.00  0.00           C
ATOM   3535 HG21 THR A 873      70.850  33.670  58.890  1.00  0.00           H
ATOM   3536 HG22 THR A 873      70.290  32.510  57.680  1.00  0.00           H
ATOM   3537 HG23 THR A 873      69.620  32.490  59.350  1.00  0.00           H
ATOM   3538  C   THR A 873      69.450  35.360  60.440  1.00  0.00           C
ATOM   3539  O   THR A 873      70.000  34.690  61.330  1.00  0.00           O
ATOM   3540  N   ILE A 874      69.870  36.610  60.140  1.00  0.00           N
ATOM   3541  HN  ILE A 874      69.550  37.090  59.330  1.00  0.00           H
ATOM   3542  CA  ILE A 874      70.830  37.290  60.960  1.00  0.00           C
ATOM   3543  HA  ILE A 874      71.640  36.630  61.250  1.00  0.00           H
ATOM   3544  CB  ILE A 874      71.270  38.580  60.270  1.00  0.00           C
ATOM   3545  HB  ILE A 874      70.410  39.280  60.210  1.00  0.00           H
ATOM   3546  CG2 ILE A 874      72.430  39.300  60.980  1.00  0.00           C
ATOM   3547 HG21 ILE A 874      73.330  38.680  61.200  1.00  0.00           H
ATOM   3548 HG22 ILE A 874      72.060  39.740  61.930  1.00  0.00           H
ATOM   3549 HG23 ILE A 874      72.730  40.240  60.470  1.00  0.00           H
ATOM   3550  CG1 ILE A 874      71.740  38.270  58.860  1.00  0.00           C
ATOM   3551 HG11 ILE A 874      71.170  37.540  58.240  1.00  0.00           H
ATOM   3552 HG12 ILE A 874      72.700  37.730  58.990  1.00  0.00           H
ATOM   3553  CD  ILE A 874      71.860  39.520  57.930  1.00  0.00           C
ATOM   3554  HD1 ILE A 874      72.040  39.230  56.880  1.00  0.00           H
ATOM   3555  HD2 ILE A 874      72.580  40.280  58.330  1.00  0.00           H
ATOM   3556  HD3 ILE A 874      70.860  40.010  57.830  1.00  0.00           H
ATOM   3557  C   ILE A 874      70.300  37.580  62.330  1.00  0.00           C
ATOM   3558  O   ILE A 874      70.970  37.290  63.300  1.00  0.00           O
ATOM   3559  N   ASP A 875      69.000  37.980  62.550  1.00  0.00           N
ATOM   3560  HN  ASP A 875      68.370  38.130  61.790  1.00  0.00           H
ATOM   3561  CA  ASP A 875      68.500  38.100  63.890  1.00  0.00           C
ATOM   3562  HA  ASP A 875      69.270  38.710  64.370  1.00  0.00           H
ATOM   3563  CB  ASP A 875      67.260  39.090  64.010  1.00  0.00           C
ATOM   3564  HB1 ASP A 875      66.530  38.810  63.220  1.00  0.00           H
ATOM   3565  HB2 ASP A 875      67.680  40.070  63.700  1.00  0.00           H
ATOM   3566  CG  ASP A 875      66.550  39.290  65.380  1.00  0.00           C
ATOM   3567  OD1 ASP A 875      65.360  39.100  65.550  1.00  0.00           O
ATOM   3568  OD2 ASP A 875      67.290  39.680  66.300  1.00  0.00           O
ATOM   3569  C   ASP A 875      68.490  36.760  64.740  1.00  0.00           C
ATOM   3570  O   ASP A 875      68.710  36.750  65.960  1.00  0.00           O
ATOM   3571  N   TYR A 876      68.280  35.580  64.170  1.00  0.00           N
ATOM   3572  HN  TYR A 876      67.890  35.380  63.280  1.00  0.00           H
ATOM   3573  CA  TYR A 876      68.400  34.380  64.870  1.00  0.00           C
ATOM   3574  HA  TYR A 876      67.800  34.450  65.770  1.00  0.00           H
ATOM   3575  CB  TYR A 876      67.720  33.320  63.960  1.00  0.00           C
ATOM   3576  HB1 TYR A 876      67.930  33.410  62.870  1.00  0.00           H
ATOM   3577  HB2 TYR A 876      66.660  33.630  64.050  1.00  0.00           H
ATOM   3578  CG  TYR A 876      67.790  31.850  64.210  1.00  0.00           C
ATOM   3579  CD1 TYR A 876      66.990  31.390  65.370  1.00  0.00           C
ATOM   3580  HD1 TYR A 876      66.570  32.060  66.100  1.00  0.00           H
ATOM   3581  CE1 TYR A 876      66.820  30.010  65.580  1.00  0.00           C
ATOM   3582  HE1 TYR A 876      66.300  29.590  66.430  1.00  0.00           H
ATOM   3583  CZ  TYR A 876      67.460  29.120  64.710  1.00  0.00           C
ATOM   3584  OH  TYR A 876      67.360  27.740  64.810  1.00  0.00           O
ATOM   3585  HH  TYR A 876      66.870  27.460  65.600  1.00  0.00           H
ATOM   3586  CD2 TYR A 876      68.240  30.920  63.270  1.00  0.00           C
ATOM   3587  HD2 TYR A 876      68.650  31.080  62.300  1.00  0.00           H
ATOM   3588  CE2 TYR A 876      68.140  29.600  63.530  1.00  0.00           C
ATOM   3589  HE2 TYR A 876      68.510  28.870  62.820  1.00  0.00           H
ATOM   3590  C   TYR A 876      69.840  34.060  65.310  1.00  0.00           C
ATOM   3591  O   TYR A 876      70.140  33.840  66.490  1.00  0.00           O
ATOM   3592  N   LEU A 877      70.820  34.110  64.340  1.00  0.00           N
ATOM   3593  HN  LEU A 877      70.610  34.420  63.420  1.00  0.00           H
ATOM   3594  CA  LEU A 877      72.210  33.710  64.540  1.00  0.00           C
ATOM   3595  HA  LEU A 877      72.160  32.980  65.330  1.00  0.00           H
ATOM   3596  CB  LEU A 877      72.820  33.090  63.200  1.00  0.00           C
ATOM   3597  HB1 LEU A 877      73.870  32.790  63.430  1.00  0.00           H
ATOM   3598  HB2 LEU A 877      72.750  33.780  62.330  1.00  0.00           H
ATOM   3599  CG  LEU A 877      72.010  31.790  62.820  1.00  0.00           C
ATOM   3600  HG  LEU A 877      70.980  32.160  62.580  1.00  0.00           H
ATOM   3601  CD1 LEU A 877      72.450  31.160  61.500  1.00  0.00           C
ATOM   3602 HD11 LEU A 877      72.360  31.880  60.660  1.00  0.00           H
ATOM   3603 HD12 LEU A 877      71.810  30.280  61.290  1.00  0.00           H
ATOM   3604 HD13 LEU A 877      73.500  30.800  61.500  1.00  0.00           H
ATOM   3605  CD2 LEU A 877      71.900  30.660  63.940  1.00  0.00           C
ATOM   3606 HD21 LEU A 877      72.920  30.240  64.090  1.00  0.00           H
ATOM   3607 HD22 LEU A 877      71.170  29.880  63.640  1.00  0.00           H
ATOM   3608 HD23 LEU A 877      71.650  31.200  64.880  1.00  0.00           H
ATOM   3609  C   LEU A 877      73.020  34.830  65.110  1.00  0.00           C
ATOM   3610  O   LEU A 877      74.090  34.500  65.600  1.00  0.00           O
ATOM   3611  N   VAL A 878      72.570  36.090  65.240  1.00  0.00           N
ATOM   3612  HN  VAL A 878      71.740  36.350  64.760  1.00  0.00           H
ATOM   3613  CA  VAL A 878      73.500  37.070  65.790  1.00  0.00           C
ATOM   3614  HA  VAL A 878      74.430  36.730  66.230  1.00  0.00           H
ATOM   3615  CB  VAL A 878      73.890  38.000  64.670  1.00  0.00           C
ATOM   3616  HB  VAL A 878      73.020  38.490  64.180  1.00  0.00           H
ATOM   3617  CG1 VAL A 878      74.770  39.190  65.070  1.00  0.00           C
ATOM   3618 HG11 VAL A 878      74.290  39.850  65.830  1.00  0.00           H
ATOM   3619 HG12 VAL A 878      75.070  39.800  64.190  1.00  0.00           H
ATOM   3620 HG13 VAL A 878      75.730  38.870  65.520  1.00  0.00           H
ATOM   3621  CG2 VAL A 878      74.690  37.180  63.570  1.00  0.00           C
ATOM   3622 HG21 VAL A 878      75.610  36.720  64.000  1.00  0.00           H
ATOM   3623 HG22 VAL A 878      75.000  37.880  62.770  1.00  0.00           H
ATOM   3624 HG23 VAL A 878      74.110  36.420  63.020  1.00  0.00           H
ATOM   3625  C   VAL A 878      72.800  37.810  66.890  1.00  0.00           C
ATOM   3626  O   VAL A 878      73.350  38.080  67.910  1.00  0.00           O
ATOM   3627  N   GLY A 879      71.550  38.140  66.700  1.00  0.00           N
ATOM   3628  HN  GLY A 879      71.070  37.760  65.910  1.00  0.00           H
ATOM   3629  CA  GLY A 879      70.660  39.040  67.470  1.00  0.00           C
ATOM   3630  HA1 GLY A 879      70.760  38.870  68.530  1.00  0.00           H
ATOM   3631  HA2 GLY A 879      69.670  38.840  67.090  1.00  0.00           H
ATOM   3632  C   GLY A 879      70.840  40.430  67.070  1.00  0.00           C
ATOM   3633  O   GLY A 879      71.730  41.060  67.600  1.00  0.00           O
ATOM   3634  N   VAL A 880      69.860  40.970  66.300  1.00  0.00           N
ATOM   3635  HN  VAL A 880      69.040  40.420  66.210  1.00  0.00           H
ATOM   3636  CA  VAL A 880      69.770  42.390  66.000  1.00  0.00           C
ATOM   3637  HA  VAL A 880      70.760  42.810  65.920  1.00  0.00           H
ATOM   3638  CB  VAL A 880      69.220  42.730  64.650  1.00  0.00           C
ATOM   3639  HB  VAL A 880      68.190  42.310  64.540  1.00  0.00           H
ATOM   3640  CG1 VAL A 880      69.290  44.260  64.490  1.00  0.00           C
ATOM   3641 HG11 VAL A 880      68.580  44.830  65.140  1.00  0.00           H
ATOM   3642 HG12 VAL A 880      68.980  44.630  63.490  1.00  0.00           H
ATOM   3643 HG13 VAL A 880      70.330  44.560  64.810  1.00  0.00           H
ATOM   3644  CG2 VAL A 880      70.040  42.060  63.570  1.00  0.00           C
ATOM   3645 HG21 VAL A 880      69.590  42.320  62.590  1.00  0.00           H
ATOM   3646 HG22 VAL A 880      70.040  40.950  63.610  1.00  0.00           H
ATOM   3647 HG23 VAL A 880      71.110  42.360  63.640  1.00  0.00           H
ATOM   3648  C   VAL A 880      68.890  43.100  67.070  1.00  0.00           C
ATOM   3649  O   VAL A 880      67.690  42.860  67.290  1.00  0.00           O
ATOM   3650  N   PRO A 881      69.340  44.090  67.860  1.00  0.00           N
ATOM   3651  CD  PRO A 881      70.730  44.390  68.000  1.00  0.00           C
ATOM   3652  HD1 PRO A 881      70.840  45.090  67.140  1.00  0.00           H
ATOM   3653  HD2 PRO A 881      71.400  43.520  67.870  1.00  0.00           H
ATOM   3654  CA  PRO A 881      68.550  44.880  68.840  1.00  0.00           C
ATOM   3655  HA  PRO A 881      68.180  44.120  69.520  1.00  0.00           H
ATOM   3656  CB  PRO A 881      69.560  45.780  69.520  1.00  0.00           C
ATOM   3657  HB1 PRO A 881      69.320  45.940  70.600  1.00  0.00           H
ATOM   3658  HB2 PRO A 881      69.550  46.680  68.880  1.00  0.00           H
ATOM   3659  CG  PRO A 881      70.870  45.020  69.350  1.00  0.00           C
ATOM   3660  HG1 PRO A 881      71.660  45.800  69.300  1.00  0.00           H
ATOM   3661  HG2 PRO A 881      71.010  44.390  70.260  1.00  0.00           H
ATOM   3662  C   PRO A 881      67.330  45.620  68.210  1.00  0.00           C
ATOM   3663  O   PRO A 881      67.540  46.290  67.200  1.00  0.00           O
ATOM   3664  N   SER A 882      66.060  45.400  68.660  1.00  0.00           N
ATOM   3665  HN  SER A 882      65.970  44.970  69.540  1.00  0.00           H
ATOM   3666  CA  SER A 882      64.910  45.830  67.880  1.00  0.00           C
ATOM   3667  HA  SER A 882      64.960  46.900  67.740  1.00  0.00           H
ATOM   3668  CB  SER A 882      64.840  45.200  66.450  1.00  0.00           C
ATOM   3669  HB1 SER A 882      63.820  45.220  66.010  1.00  0.00           H
ATOM   3670  HB2 SER A 882      65.220  44.170  66.310  1.00  0.00           H
ATOM   3671  OG  SER A 882      65.490  46.090  65.500  1.00  0.00           O
ATOM   3672  HG1 SER A 882      66.370  46.160  65.880  1.00  0.00           H
ATOM   3673  C   SER A 882      63.610  45.370  68.510  1.00  0.00           C
ATOM   3674  O   SER A 882      63.490  44.230  68.950  1.00  0.00           O
ATOM   3675  N   PRO A 883      62.520  46.110  68.610  1.00  0.00           N
ATOM   3676  CD  PRO A 883      62.600  47.560  68.310  1.00  0.00           C
ATOM   3677  HD1 PRO A 883      63.160  47.780  67.370  1.00  0.00           H
ATOM   3678  HD2 PRO A 883      63.050  47.900  69.260  1.00  0.00           H
ATOM   3679  CA  PRO A 883      61.180  45.610  68.890  1.00  0.00           C
ATOM   3680  HA  PRO A 883      61.180  45.200  69.890  1.00  0.00           H
ATOM   3681  CB  PRO A 883      60.300  46.850  68.880  1.00  0.00           C
ATOM   3682  HB1 PRO A 883      60.130  47.260  69.900  1.00  0.00           H
ATOM   3683  HB2 PRO A 883      59.320  46.610  68.410  1.00  0.00           H
ATOM   3684  CG  PRO A 883      61.110  47.920  68.090  1.00  0.00           C
ATOM   3685  HG1 PRO A 883      60.930  47.890  67.000  1.00  0.00           H
ATOM   3686  HG2 PRO A 883      60.780  48.900  68.490  1.00  0.00           H
ATOM   3687  C   PRO A 883      60.630  44.530  68.000  1.00  0.00           C
ATOM   3688  O   PRO A 883      60.440  44.740  66.830  1.00  0.00           O
ATOM   3689  N   LYS A 884      60.280  43.330  68.550  1.00  0.00           N
ATOM   3690  HN  LYS A 884      60.450  43.300  69.530  1.00  0.00           H
ATOM   3691  CA  LYS A 884      59.560  42.200  67.950  1.00  0.00           C
ATOM   3692  HA  LYS A 884      60.080  42.010  67.030  1.00  0.00           H
ATOM   3693  CB  LYS A 884      59.500  41.000  69.040  1.00  0.00           C
ATOM   3694  HB1 LYS A 884      58.850  40.210  68.590  1.00  0.00           H
ATOM   3695  HB2 LYS A 884      59.100  41.370  70.010  1.00  0.00           H
ATOM   3696  CG  LYS A 884      60.890  40.390  69.240  1.00  0.00           C
ATOM   3697  HG1 LYS A 884      61.030  39.780  70.150  1.00  0.00           H
ATOM   3698  HG2 LYS A 884      61.580  41.240  69.420  1.00  0.00           H
ATOM   3699  CD  LYS A 884      61.370  39.610  68.000  1.00  0.00           C
ATOM   3700  HD1 LYS A 884      61.000  40.120  67.090  1.00  0.00           H
ATOM   3701  HD2 LYS A 884      60.970  38.570  68.080  1.00  0.00           H
ATOM   3702  CE  LYS A 884      62.920  39.560  67.750  1.00  0.00           C
ATOM   3703  HE1 LYS A 884      63.440  39.560  68.730  1.00  0.00           H
ATOM   3704  HE2 LYS A 884      63.160  40.430  67.120  1.00  0.00           H
ATOM   3705  NZ  LYS A 884      63.350  38.430  66.950  1.00  0.00           N
ATOM   3706  HZ1 LYS A 884      62.740  38.420  66.110  1.00  0.00           H
ATOM   3707  HZ2 LYS A 884      63.330  37.540  67.510  1.00  0.00           H
ATOM   3708  HZ3 LYS A 884      64.310  38.530  66.580  1.00  0.00           H
ATOM   3709  C   LYS A 884      58.120  42.420  67.580  1.00  0.00           C
ATOM   3710  O   LYS A 884      57.510  43.350  68.000  1.00  0.00           O
ATOM   3711  N   LEU A 885      57.650  41.650  66.600  1.00  0.00           N
ATOM   3712  HN  LEU A 885      58.320  41.130  66.090  1.00  0.00           H
ATOM   3713  CA  LEU A 885      56.280  41.560  66.210  1.00  0.00           C
ATOM   3714  HA  LEU A 885      55.890  42.570  66.180  1.00  0.00           H
ATOM   3715  CB  LEU A 885      56.170  41.000  64.760  1.00  0.00           C
ATOM   3716  HB1 LEU A 885      56.600  39.970  64.750  1.00  0.00           H
ATOM   3717  HB2 LEU A 885      56.660  41.670  64.040  1.00  0.00           H
ATOM   3718  CG  LEU A 885      54.720  40.800  64.220  1.00  0.00           C
ATOM   3719  HG  LEU A 885      54.190  40.050  64.850  1.00  0.00           H
ATOM   3720  CD1 LEU A 885      53.980  42.130  64.230  1.00  0.00           C
ATOM   3721 HD11 LEU A 885      53.890  42.550  65.250  1.00  0.00           H
ATOM   3722 HD12 LEU A 885      52.940  41.920  63.890  1.00  0.00           H
ATOM   3723 HD13 LEU A 885      54.480  42.840  63.550  1.00  0.00           H
ATOM   3724  CD2 LEU A 885      54.920  40.100  62.870  1.00  0.00           C
ATOM   3725 HD21 LEU A 885      55.550  39.200  63.080  1.00  0.00           H
ATOM   3726 HD22 LEU A 885      55.520  40.690  62.160  1.00  0.00           H
ATOM   3727 HD23 LEU A 885      53.950  39.720  62.510  1.00  0.00           H
ATOM   3728  C   LEU A 885      55.350  40.910  67.200  1.00  0.00           C
ATOM   3729  O   LEU A 885      55.450  39.750  67.510  1.00  0.00           O
ATOM   3730  N   HSD A 886      54.280  41.640  67.670  1.00  0.00           N
ATOM   3731  HN  HSD A 886      54.170  42.600  67.470  1.00  0.00           H
ATOM   3732  CA  HSD A 886      53.270  41.030  68.550  1.00  0.00           C
ATOM   3733  HA  HSD A 886      53.680  40.210  69.130  1.00  0.00           H
ATOM   3734  CB  HSD A 886      52.670  42.250  69.400  1.00  0.00           C
ATOM   3735  HB1 HSD A 886      51.750  42.000  69.960  1.00  0.00           H
ATOM   3736  HB2 HSD A 886      52.350  42.970  68.610  1.00  0.00           H
ATOM   3737  ND1 HSD A 886      54.110  42.480  71.490  1.00  0.00           N
ATOM   3738  HD1 HSD A 886      53.780  41.580  71.800  1.00  0.00           H
ATOM   3739  CG  HSD A 886      53.640  42.940  70.360  1.00  0.00           C
ATOM   3740  CE1 HSD A 886      54.930  43.390  72.060  1.00  0.00           C
ATOM   3741  HE1 HSD A 886      55.450  43.100  72.980  1.00  0.00           H
ATOM   3742  NE2 HSD A 886      55.030  44.450  71.280  1.00  0.00           N
ATOM   3743  CD2 HSD A 886      54.250  44.190  70.230  1.00  0.00           C
ATOM   3744  HD2 HSD A 886      54.110  44.980  69.510  1.00  0.00           H
ATOM   3745  C   HSD A 886      52.100  40.350  67.840  1.00  0.00           C
ATOM   3746  O   HSD A 886      51.240  41.010  67.310  1.00  0.00           O
ATOM   3747  N   VAL A 887      51.990  39.020  67.950  1.00  0.00           N
ATOM   3748  HN  VAL A 887      52.640  38.500  68.510  1.00  0.00           H
ATOM   3749  CA  VAL A 887      50.860  38.150  67.620  1.00  0.00           C
ATOM   3750  HA  VAL A 887      50.110  38.890  67.330  1.00  0.00           H
ATOM   3751  CB  VAL A 887      51.080  37.220  66.350  1.00  0.00           C
ATOM   3752  HB  VAL A 887      50.220  36.520  66.230  1.00  0.00           H
ATOM   3753  CG1 VAL A 887      51.130  38.040  65.020  1.00  0.00           C
ATOM   3754 HG11 VAL A 887      50.220  38.550  64.640  1.00  0.00           H
ATOM   3755 HG12 VAL A 887      51.440  37.390  64.180  1.00  0.00           H
ATOM   3756 HG13 VAL A 887      51.910  38.810  65.200  1.00  0.00           H
ATOM   3757  CG2 VAL A 887      52.370  36.360  66.450  1.00  0.00           C
ATOM   3758 HG21 VAL A 887      52.450  35.750  65.520  1.00  0.00           H
ATOM   3759 HG22 VAL A 887      52.290  35.750  67.370  1.00  0.00           H
ATOM   3760 HG23 VAL A 887      53.240  37.050  66.460  1.00  0.00           H
ATOM   3761  C   VAL A 887      50.260  37.370  68.750  1.00  0.00           C
ATOM   3762  O   VAL A 887      50.960  36.590  69.370  1.00  0.00           O
ATOM   3763  N   PRO A 888      49.020  37.450  69.110  1.00  0.00           N
ATOM   3764  CD  PRO A 888      48.020  38.440  68.660  1.00  0.00           C
ATOM   3765  HD1 PRO A 888      47.700  38.030  67.680  1.00  0.00           H
ATOM   3766  HD2 PRO A 888      48.350  39.470  68.370  1.00  0.00           H
ATOM   3767  CA  PRO A 888      48.420  36.520  70.050  1.00  0.00           C
ATOM   3768  HA  PRO A 888      48.990  36.600  70.970  1.00  0.00           H
ATOM   3769  CB  PRO A 888      46.960  36.950  70.110  1.00  0.00           C
ATOM   3770  HB1 PRO A 888      46.440  36.710  71.070  1.00  0.00           H
ATOM   3771  HB2 PRO A 888      46.420  36.320  69.390  1.00  0.00           H
ATOM   3772  CG  PRO A 888      46.990  38.380  69.730  1.00  0.00           C
ATOM   3773  HG1 PRO A 888      45.940  38.620  69.430  1.00  0.00           H
ATOM   3774  HG2 PRO A 888      47.100  38.910  70.700  1.00  0.00           H
ATOM   3775  C   PRO A 888      48.530  34.970  69.780  1.00  0.00           C
ATOM   3776  O   PRO A 888      48.380  34.490  68.630  1.00  0.00           O
ATOM   3777  N   GLU A 889      48.710  34.100  70.770  1.00  0.00           N
ATOM   3778  HN  GLU A 889      48.780  34.450  71.710  1.00  0.00           H
ATOM   3779  CA  GLU A 889      48.920  32.660  70.520  1.00  0.00           C
ATOM   3780  HA  GLU A 889      49.070  32.430  69.480  1.00  0.00           H
ATOM   3781  CB  GLU A 889      50.140  32.070  71.360  1.00  0.00           C
ATOM   3782  HB1 GLU A 889      50.070  30.960  71.370  1.00  0.00           H
ATOM   3783  HB2 GLU A 889      50.030  32.280  72.440  1.00  0.00           H
ATOM   3784  CG  GLU A 889      51.400  32.610  70.680  1.00  0.00           C
ATOM   3785  HG1 GLU A 889      51.280  33.710  70.780  1.00  0.00           H
ATOM   3786  HG2 GLU A 889      51.310  32.360  69.610  1.00  0.00           H
ATOM   3787  CD  GLU A 889      52.760  32.270  71.300  1.00  0.00           C
ATOM   3788  OE1 GLU A 889      53.270  32.900  72.300  1.00  0.00           O
ATOM   3789  OE2 GLU A 889      53.390  31.470  70.630  1.00  0.00           O
ATOM   3790  C   GLU A 889      47.670  31.880  70.860  1.00  0.00           C
ATOM   3791  O   GLU A 889      46.880  32.340  71.640  1.00  0.00           O
ATOM   3792  N   LYS A 890      47.540  30.730  70.200  1.00  0.00           N
ATOM   3793  HN  LYS A 890      48.140  30.460  69.460  1.00  0.00           H
ATOM   3794  CA  LYS A 890      46.470  29.800  70.520  1.00  0.00           C
ATOM   3795  HA  LYS A 890      46.700  28.910  69.950  1.00  0.00           H
ATOM   3796  CB  LYS A 890      46.330  29.580  72.020  1.00  0.00           C
ATOM   3797  HB1 LYS A 890      45.530  28.810  72.070  1.00  0.00           H
ATOM   3798  HB2 LYS A 890      45.930  30.480  72.540  1.00  0.00           H
ATOM   3799  CG  LYS A 890      47.510  29.000  72.750  1.00  0.00           C
ATOM   3800  HG1 LYS A 890      47.010  28.690  73.690  1.00  0.00           H
ATOM   3801  HG2 LYS A 890      48.310  29.760  72.860  1.00  0.00           H
ATOM   3802  CD  LYS A 890      48.090  27.750  72.090  1.00  0.00           C
ATOM   3803  HD1 LYS A 890      48.320  28.100  71.060  1.00  0.00           H
ATOM   3804  HD2 LYS A 890      47.370  26.920  72.010  1.00  0.00           H
ATOM   3805  CE  LYS A 890      49.380  27.200  72.700  1.00  0.00           C
ATOM   3806  HE1 LYS A 890      49.150  26.700  73.660  1.00  0.00           H
ATOM   3807  HE2 LYS A 890      50.250  27.880  72.820  1.00  0.00           H
ATOM   3808  NZ  LYS A 890      49.960  26.090  71.850  1.00  0.00           N
ATOM   3809  HZ1 LYS A 890      50.720  25.670  72.420  1.00  0.00           H
ATOM   3810  HZ2 LYS A 890      50.460  26.460  71.010  1.00  0.00           H
ATOM   3811  HZ3 LYS A 890      49.250  25.410  71.520  1.00  0.00           H
ATOM   3812  C   LYS A 890      45.160  30.140  69.840  1.00  0.00           C
ATOM   3813  O   LYS A 890      44.110  29.690  70.270  1.00  0.00           O
ATOM   3814  N   PHE A 891      45.310  30.960  68.770  1.00  0.00           N
ATOM   3815  HN  PHE A 891      46.230  31.300  68.600  1.00  0.00           H
ATOM   3816  CA  PHE A 891      44.310  31.360  67.820  1.00  0.00           C
ATOM   3817  HA  PHE A 891      44.740  31.980  67.050  1.00  0.00           H
ATOM   3818  CB  PHE A 891      43.830  30.130  66.930  1.00  0.00           C
ATOM   3819  HB1 PHE A 891      43.160  29.490  67.550  1.00  0.00           H
ATOM   3820  HB2 PHE A 891      44.560  29.360  66.570  1.00  0.00           H
ATOM   3821  CG  PHE A 891      42.970  30.490  65.700  1.00  0.00           C
ATOM   3822  CD1 PHE A 891      41.680  29.970  65.540  1.00  0.00           C
ATOM   3823  HD1 PHE A 891      41.310  29.340  66.330  1.00  0.00           H
ATOM   3824  CE1 PHE A 891      40.910  30.240  64.430  1.00  0.00           C
ATOM   3825  HE1 PHE A 891      40.010  29.650  64.310  1.00  0.00           H
ATOM   3826  CZ  PHE A 891      41.420  31.160  63.460  1.00  0.00           C
ATOM   3827  HZ  PHE A 891      40.710  31.460  62.690  1.00  0.00           H
ATOM   3828  CD2 PHE A 891      43.470  31.290  64.690  1.00  0.00           C
ATOM   3829  HD2 PHE A 891      44.460  31.660  64.950  1.00  0.00           H
ATOM   3830  CE2 PHE A 891      42.710  31.630  63.580  1.00  0.00           C
ATOM   3831  HE2 PHE A 891      43.250  32.210  62.830  1.00  0.00           H
ATOM   3832  C   PHE A 891      43.150  32.170  68.320  1.00  0.00           C
ATOM   3833  O   PHE A 891      41.970  31.750  68.300  1.00  0.00           O
ATOM   3834  N   GLU A 892      43.400  33.410  68.750  1.00  0.00           N
ATOM   3835  HN  GLU A 892      44.330  33.700  68.590  1.00  0.00           H
ATOM   3836  CA  GLU A 892      42.470  34.340  69.380  1.00  0.00           C
ATOM   3837  HA  GLU A 892      41.500  33.860  69.270  1.00  0.00           H
ATOM   3838  CB  GLU A 892      42.730  34.380  70.860  1.00  0.00           C
ATOM   3839  HB1 GLU A 892      42.180  35.180  71.390  1.00  0.00           H
ATOM   3840  HB2 GLU A 892      43.820  34.390  71.110  1.00  0.00           H
ATOM   3841  CG  GLU A 892      42.260  33.150  71.680  1.00  0.00           C
ATOM   3842  HG1 GLU A 892      42.880  32.280  71.370  1.00  0.00           H
ATOM   3843  HG2 GLU A 892      41.240  32.780  71.410  1.00  0.00           H
ATOM   3844  CD  GLU A 892      42.460  33.220  73.170  1.00  0.00           C
ATOM   3845  OE1 GLU A 892      42.110  32.330  73.990  1.00  0.00           O
ATOM   3846  OE2 GLU A 892      42.900  34.370  73.510  1.00  0.00           O
ATOM   3847  C   GLU A 892      42.500  35.710  68.730  1.00  0.00           C
ATOM   3848  O   GLU A 892      43.560  36.030  68.170  1.00  0.00           O
ATOM   3849  N   PRO A 893      41.390  36.490  68.660  1.00  0.00           N
ATOM   3850  CD  PRO A 893      40.110  36.180  69.300  1.00  0.00           C
ATOM   3851  HD1 PRO A 893      40.190  35.730  70.310  1.00  0.00           H
ATOM   3852  HD2 PRO A 893      39.590  35.520  68.580  1.00  0.00           H
ATOM   3853  CA  PRO A 893      41.480  37.840  68.190  1.00  0.00           C
ATOM   3854  HA  PRO A 893      41.910  37.940  67.190  1.00  0.00           H
ATOM   3855  CB  PRO A 893      40.010  38.300  68.100  1.00  0.00           C
ATOM   3856  HB1 PRO A 893      39.600  37.920  67.140  1.00  0.00           H
ATOM   3857  HB2 PRO A 893      39.990  39.400  68.170  1.00  0.00           H
ATOM   3858  CG  PRO A 893      39.330  37.500  69.200  1.00  0.00           C
ATOM   3859  HG1 PRO A 893      39.560  37.990  70.150  1.00  0.00           H
ATOM   3860  HG2 PRO A 893      38.240  37.330  69.150  1.00  0.00           H
ATOM   3861  C   PRO A 893      42.410  38.750  68.970  1.00  0.00           C
ATOM   3862  O   PRO A 893      42.720  38.490  70.120  1.00  0.00           O
ATOM   3863  N   THR A 894      42.960  39.860  68.410  1.00  0.00           N
ATOM   3864  HN  THR A 894      42.740  40.020  67.460  1.00  0.00           H
ATOM   3865  CA  THR A 894      43.710  40.920  69.130  1.00  0.00           C
ATOM   3866  HA  THR A 894      44.500  40.390  69.620  1.00  0.00           H
ATOM   3867  CB  THR A 894      44.450  41.960  68.270  1.00  0.00           C
ATOM   3868  HB  THR A 894      43.790  42.260  67.420  1.00  0.00           H
ATOM   3869  OG1 THR A 894      45.530  41.310  67.670  1.00  0.00           O
ATOM   3870  HG1 THR A 894      45.120  40.850  66.930  1.00  0.00           H
ATOM   3871  CG2 THR A 894      44.920  43.220  69.110  1.00  0.00           C
ATOM   3872 HG21 THR A 894      44.130  43.940  69.430  1.00  0.00           H
ATOM   3873 HG22 THR A 894      45.600  43.770  68.440  1.00  0.00           H
ATOM   3874 HG23 THR A 894      45.340  42.800  70.060  1.00  0.00           H
ATOM   3875  C   THR A 894      42.970  41.590  70.250  1.00  0.00           C
ATOM   3876  O   THR A 894      43.460  41.790  71.330  1.00  0.00           O
ATOM   3877  N   HSD A 895      41.700  41.910  70.020  1.00  0.00           N
ATOM   3878  HN  HSD A 895      41.240  41.800  69.140  1.00  0.00           H
ATOM   3879  CA  HSD A 895      40.720  42.350  71.030  1.00  0.00           C
ATOM   3880  HA  HSD A 895      41.210  43.210  71.450  1.00  0.00           H
ATOM   3881  CB  HSD A 895      39.350  42.760  70.380  1.00  0.00           C
ATOM   3882  HB1 HSD A 895      39.120  42.010  69.590  1.00  0.00           H
ATOM   3883  HB2 HSD A 895      39.430  43.720  69.800  1.00  0.00           H
ATOM   3884  ND1 HSD A 895      37.770  44.080  71.930  1.00  0.00           N
ATOM   3885  HD1 HSD A 895      38.250  44.950  71.810  1.00  0.00           H
ATOM   3886  CG  HSD A 895      38.080  42.920  71.230  1.00  0.00           C
ATOM   3887  CE1 HSD A 895      36.750  43.810  72.790  1.00  0.00           C
ATOM   3888  HE1 HSD A 895      36.430  44.570  73.500  1.00  0.00           H
ATOM   3889  NE2 HSD A 895      36.320  42.590  72.640  1.00  0.00           N
ATOM   3890  CD2 HSD A 895      37.100  42.070  71.580  1.00  0.00           C
ATOM   3891  HD2 HSD A 895      36.940  41.030  71.350  1.00  0.00           H
ATOM   3892  C   HSD A 895      40.320  41.310  72.160  1.00  0.00           C
ATOM   3893  O   HSD A 895      40.090  40.140  71.890  1.00  0.00           O
ATOM   3894  N   PRO A 896      40.120  41.620  73.420  1.00  0.00           N
ATOM   3895  CD  PRO A 896      40.570  42.940  74.010  1.00  0.00           C
ATOM   3896  HD1 PRO A 896      39.660  43.570  73.950  1.00  0.00           H
ATOM   3897  HD2 PRO A 896      41.470  43.340  73.510  1.00  0.00           H
ATOM   3898  CA  PRO A 896      40.180  40.600  74.450  1.00  0.00           C
ATOM   3899  HA  PRO A 896      40.690  39.730  74.060  1.00  0.00           H
ATOM   3900  CB  PRO A 896      41.240  41.110  75.410  1.00  0.00           C
ATOM   3901  HB1 PRO A 896      42.240  40.960  74.960  1.00  0.00           H
ATOM   3902  HB2 PRO A 896      41.220  40.700  76.440  1.00  0.00           H
ATOM   3903  CG  PRO A 896      40.930  42.610  75.480  1.00  0.00           C
ATOM   3904  HG1 PRO A 896      40.090  42.960  76.120  1.00  0.00           H
ATOM   3905  HG2 PRO A 896      41.740  43.260  75.860  1.00  0.00           H
ATOM   3906  C   PRO A 896      38.880  40.110  75.080  1.00  0.00           C
ATOM   3907  O   PRO A 896      38.880  39.150  75.860  1.00  0.00           O
ATOM   3908  N   GLU A 897      37.690  40.760  74.880  1.00  0.00           N
ATOM   3909  HN  GLU A 897      37.710  41.440  74.160  1.00  0.00           H
ATOM   3910  CA  GLU A 897      36.530  40.700  75.800  1.00  0.00           C
ATOM   3911  HA  GLU A 897      36.900  40.270  76.720  1.00  0.00           H
ATOM   3912  CB  GLU A 897      35.970  42.040  76.260  1.00  0.00           C
ATOM   3913  HB1 GLU A 897      35.570  42.010  77.290  1.00  0.00           H
ATOM   3914  HB2 GLU A 897      35.110  42.360  75.640  1.00  0.00           H
ATOM   3915  CG  GLU A 897      37.030  43.200  76.350  1.00  0.00           C
ATOM   3916  HG1 GLU A 897      37.390  43.550  75.360  1.00  0.00           H
ATOM   3917  HG2 GLU A 897      37.950  42.860  76.870  1.00  0.00           H
ATOM   3918  CD  GLU A 897      36.740  44.510  77.100  1.00  0.00           C
ATOM   3919  OE1 GLU A 897      36.320  45.460  76.430  1.00  0.00           O
ATOM   3920  OE2 GLU A 897      37.040  44.650  78.310  1.00  0.00           O
ATOM   3921  C   GLU A 897      35.440  39.850  75.210  1.00  0.00           C
ATOM   3922  O   GLU A 897      34.450  39.570  75.880  1.00  0.00           O
ATOM   3923  N   ARG A 898      35.620  39.270  74.020  1.00  0.00           N
ATOM   3924  HN  ARG A 898      36.450  39.510  73.510  1.00  0.00           H
ATOM   3925  CA  ARG A 898      34.800  38.230  73.440  1.00  0.00           C
ATOM   3926  HA  ARG A 898      34.590  37.570  74.260  1.00  0.00           H
ATOM   3927  CB  ARG A 898      33.530  38.830  72.790  1.00  0.00           C
ATOM   3928  HB1 ARG A 898      32.960  39.100  73.700  1.00  0.00           H
ATOM   3929  HB2 ARG A 898      32.960  38.060  72.230  1.00  0.00           H
ATOM   3930  CG  ARG A 898      33.600  40.040  71.820  1.00  0.00           C
ATOM   3931  HG1 ARG A 898      34.230  40.740  72.410  1.00  0.00           H
ATOM   3932  HG2 ARG A 898      32.610  40.520  71.660  1.00  0.00           H
ATOM   3933  CD  ARG A 898      34.350  39.820  70.450  1.00  0.00           C
ATOM   3934  HD1 ARG A 898      33.640  39.280  69.790  1.00  0.00           H
ATOM   3935  HD2 ARG A 898      35.290  39.270  70.640  1.00  0.00           H
ATOM   3936  NE  ARG A 898      34.730  41.070  69.790  1.00  0.00           N
ATOM   3937  HE  ARG A 898      34.210  41.910  69.830  1.00  0.00           H
ATOM   3938  CZ  ARG A 898      35.790  41.150  68.970  1.00  0.00           C
ATOM   3939  NH1 ARG A 898      36.580  40.120  68.710  1.00  0.00           N
ATOM   3940 HH11 ARG A 898      37.060  40.150  67.820  1.00  0.00           H
ATOM   3941 HH12 ARG A 898      36.100  39.260  68.900  1.00  0.00           H
ATOM   3942  NH2 ARG A 898      36.070  42.330  68.390  1.00  0.00           N
ATOM   3943 HH21 ARG A 898      36.930  42.420  67.900  1.00  0.00           H
ATOM   3944 HH22 ARG A 898      35.510  43.090  68.720  1.00  0.00           H
ATOM   3945  C   ARG A 898      35.610  37.430  72.470  1.00  0.00           C
ATOM   3946  O   ARG A 898      36.800  37.720  72.250  1.00  0.00           O
ATOM   3947  N   GLY A 899      35.090  36.390  71.910  1.00  0.00           N
ATOM   3948  HN  GLY A 899      34.140  36.160  72.080  1.00  0.00           H
ATOM   3949  CA  GLY A 899      35.640  35.640  70.720  1.00  0.00           C
ATOM   3950  HA1 GLY A 899      34.980  34.790  70.590  1.00  0.00           H
ATOM   3951  HA2 GLY A 899      36.640  35.260  70.770  1.00  0.00           H
ATOM   3952  C   GLY A 899      35.600  36.290  69.370  1.00  0.00           C
ATOM   3953  O   GLY A 899      35.510  37.480  69.230  1.00  0.00           O
ATOM   3954  N   TRP A 900      35.790  35.460  68.310  1.00  0.00           N
ATOM   3955  HN  TRP A 900      35.810  34.470  68.490  1.00  0.00           H
ATOM   3956  CA  TRP A 900      35.750  35.950  66.970  1.00  0.00           C
ATOM   3957  HA  TRP A 900      36.570  36.640  66.850  1.00  0.00           H
ATOM   3958  CB  TRP A 900      35.960  34.830  66.020  1.00  0.00           C
ATOM   3959  HB1 TRP A 900      35.860  35.270  65.010  1.00  0.00           H
ATOM   3960  HB2 TRP A 900      35.250  34.000  66.230  1.00  0.00           H
ATOM   3961  CG  TRP A 900      37.270  34.210  66.140  1.00  0.00           C
ATOM   3962  CD1 TRP A 900      37.560  33.000  66.710  1.00  0.00           C
ATOM   3963  HD1 TRP A 900      36.890  32.600  67.450  1.00  0.00           H
ATOM   3964  NE1 TRP A 900      38.920  32.710  66.580  1.00  0.00           N
ATOM   3965  HE1 TRP A 900      39.370  31.920  66.940  1.00  0.00           H
ATOM   3966  CE2 TRP A 900      39.530  33.790  66.010  1.00  0.00           C
ATOM   3967  CD2 TRP A 900      38.530  34.760  65.680  1.00  0.00           C
ATOM   3968  CE3 TRP A 900      38.830  35.950  65.090  1.00  0.00           C
ATOM   3969  HE3 TRP A 900      38.020  36.630  64.880  1.00  0.00           H
ATOM   3970  CZ3 TRP A 900      40.170  36.210  64.870  1.00  0.00           C
ATOM   3971  HZ3 TRP A 900      40.570  37.140  64.470  1.00  0.00           H
ATOM   3972  CZ2 TRP A 900      40.820  34.080  65.800  1.00  0.00           C
ATOM   3973  HZ2 TRP A 900      41.530  33.310  66.070  1.00  0.00           H
ATOM   3974  CH2 TRP A 900      41.190  35.320  65.230  1.00  0.00           C
ATOM   3975  HH2 TRP A 900      42.210  35.620  65.000  1.00  0.00           H
ATOM   3976  C   TRP A 900      34.550  36.740  66.540  1.00  0.00           C
ATOM   3977  O   TRP A 900      34.730  37.680  65.820  1.00  0.00           O
ATOM   3978  N   ILE A 901      33.320  36.350  66.900  1.00  0.00           N
ATOM   3979  HN  ILE A 901      33.220  35.510  67.420  1.00  0.00           H
ATOM   3980  CA  ILE A 901      32.110  36.900  66.260  1.00  0.00           C
ATOM   3981  HA  ILE A 901      32.350  37.110  65.220  1.00  0.00           H
ATOM   3982  CB  ILE A 901      30.960  35.940  66.280  1.00  0.00           C
ATOM   3983  HB  ILE A 901      30.640  35.800  67.340  1.00  0.00           H
ATOM   3984  CG2 ILE A 901      29.760  36.640  65.530  1.00  0.00           C
ATOM   3985 HG21 ILE A 901      29.000  35.840  65.450  1.00  0.00           H
ATOM   3986 HG22 ILE A 901      29.890  37.060  64.520  1.00  0.00           H
ATOM   3987 HG23 ILE A 901      29.480  37.490  66.200  1.00  0.00           H
ATOM   3988  CG1 ILE A 901      31.310  34.600  65.690  1.00  0.00           C
ATOM   3989 HG11 ILE A 901      32.210  34.180  66.210  1.00  0.00           H
ATOM   3990 HG12 ILE A 901      31.530  34.750  64.610  1.00  0.00           H
ATOM   3991  CD  ILE A 901      30.230  33.500  65.930  1.00  0.00           C
ATOM   3992  HD1 ILE A 901      30.150  33.300  67.030  1.00  0.00           H
ATOM   3993  HD2 ILE A 901      30.490  32.530  65.460  1.00  0.00           H
ATOM   3994  HD3 ILE A 901      29.200  33.770  65.660  1.00  0.00           H
ATOM   3995  C   ILE A 901      31.690  38.200  66.930  1.00  0.00           C
ATOM   3996  O   ILE A 901      31.340  38.170  68.100  1.00  0.00           O
ATOM   3997  N   ILE A 902      31.590  39.250  66.170  1.00  0.00           N
ATOM   3998  HN  ILE A 902      31.770  39.120  65.200  1.00  0.00           H
ATOM   3999  CA  ILE A 902      31.180  40.540  66.640  1.00  0.00           C
ATOM   4000  HA  ILE A 902      31.330  40.490  67.710  1.00  0.00           H
ATOM   4001  CB  ILE A 902      31.970  41.790  66.140  1.00  0.00           C
ATOM   4002  HB  ILE A 902      31.710  41.990  65.070  1.00  0.00           H
ATOM   4003  CG2 ILE A 902      31.430  43.040  66.910  1.00  0.00           C
ATOM   4004 HG21 ILE A 902      31.880  43.120  67.920  1.00  0.00           H
ATOM   4005 HG22 ILE A 902      30.330  43.200  66.980  1.00  0.00           H
ATOM   4006 HG23 ILE A 902      31.910  43.950  66.490  1.00  0.00           H
ATOM   4007  CG1 ILE A 902      33.460  41.660  66.090  1.00  0.00           C
ATOM   4008 HG11 ILE A 902      33.710  40.770  65.480  1.00  0.00           H
ATOM   4009 HG12 ILE A 902      33.990  41.300  67.010  1.00  0.00           H
ATOM   4010  CD  ILE A 902      34.290  42.830  65.570  1.00  0.00           C
ATOM   4011  HD1 ILE A 902      33.940  42.840  64.520  1.00  0.00           H
ATOM   4012  HD2 ILE A 902      35.360  42.550  65.510  1.00  0.00           H
ATOM   4013  HD3 ILE A 902      34.220  43.810  66.080  1.00  0.00           H
ATOM   4014  C   ILE A 902      29.620  40.600  66.550  1.00  0.00           C
ATOM   4015  O   ILE A 902      29.020  40.520  65.470  1.00  0.00           O
ATOM   4016  N   SER A 903      28.850  40.780  67.680  1.00  0.00           N
ATOM   4017  HN  SER A 903      29.290  41.020  68.540  1.00  0.00           H
ATOM   4018  CA  SER A 903      27.330  41.050  67.580  1.00  0.00           C
ATOM   4019  HA  SER A 903      26.940  40.160  67.120  1.00  0.00           H
ATOM   4020  CB  SER A 903      26.750  41.060  68.990  1.00  0.00           C
ATOM   4021  HB1 SER A 903      27.110  42.020  69.420  1.00  0.00           H
ATOM   4022  HB2 SER A 903      27.170  40.250  69.620  1.00  0.00           H
ATOM   4023  OG  SER A 903      25.330  41.080  68.950  1.00  0.00           O
ATOM   4024  HG1 SER A 903      25.080  41.990  68.760  1.00  0.00           H
ATOM   4025  C   SER A 903      26.970  42.350  66.750  1.00  0.00           C
ATOM   4026  O   SER A 903      27.490  43.430  67.050  1.00  0.00           O
ATOM   4027  N   PRO A 904      26.180  42.400  65.710  1.00  0.00           N
ATOM   4028  CD  PRO A 904      25.850  41.230  64.820  1.00  0.00           C
ATOM   4029  HD1 PRO A 904      25.100  40.530  65.250  1.00  0.00           H
ATOM   4030  HD2 PRO A 904      26.820  40.770  64.590  1.00  0.00           H
ATOM   4031  CA  PRO A 904      25.630  43.600  65.110  1.00  0.00           C
ATOM   4032  HA  PRO A 904      26.530  44.030  64.690  1.00  0.00           H
ATOM   4033  CB  PRO A 904      24.670  43.080  63.930  1.00  0.00           C
ATOM   4034  HB1 PRO A 904      24.560  43.790  63.080  1.00  0.00           H
ATOM   4035  HB2 PRO A 904      23.760  42.960  64.550  1.00  0.00           H
ATOM   4036  CG  PRO A 904      25.230  41.760  63.480  1.00  0.00           C
ATOM   4037  HG1 PRO A 904      24.460  41.100  63.040  1.00  0.00           H
ATOM   4038  HG2 PRO A 904      25.920  42.060  62.670  1.00  0.00           H
ATOM   4039  C   PRO A 904      24.940  44.690  65.970  1.00  0.00           C
ATOM   4040  O   PRO A 904      24.410  44.370  67.010  1.00  0.00           O
ATOM   4041  N   LEU A 905      24.840  45.910  65.520  1.00  0.00           N
ATOM   4042  HN  LEU A 905      25.300  46.050  64.650  1.00  0.00           H
ATOM   4043  CA  LEU A 905      24.130  46.940  66.170  1.00  0.00           C
ATOM   4044  HA  LEU A 905      24.120  47.730  65.420  1.00  0.00           H
ATOM   4045  CB  LEU A 905      22.560  46.770  66.500  1.00  0.00           C
ATOM   4046  HB1 LEU A 905      22.250  47.620  67.150  1.00  0.00           H
ATOM   4047  HB2 LEU A 905      22.390  45.820  67.040  1.00  0.00           H
ATOM   4048  CG  LEU A 905      21.630  46.750  65.290  1.00  0.00           C
ATOM   4049  HG  LEU A 905      22.130  47.390  64.540  1.00  0.00           H
ATOM   4050  CD1 LEU A 905      21.360  45.340  64.760  1.00  0.00           C
ATOM   4051 HD11 LEU A 905      22.230  44.650  64.690  1.00  0.00           H
ATOM   4052 HD12 LEU A 905      20.830  45.250  63.790  1.00  0.00           H
ATOM   4053 HD13 LEU A 905      20.620  44.890  65.450  1.00  0.00           H
ATOM   4054  CD2 LEU A 905      20.360  47.510  65.660  1.00  0.00           C
ATOM   4055 HD21 LEU A 905      19.650  47.610  64.810  1.00  0.00           H
ATOM   4056 HD22 LEU A 905      20.430  48.560  66.020  1.00  0.00           H
ATOM   4057 HD23 LEU A 905      19.850  47.060  66.540  1.00  0.00           H
ATOM   4058  C   LEU A 905      24.810  47.540  67.360  1.00  0.00           C
ATOM   4059  O   LEU A 905      25.210  48.740  67.340  1.00  0.00           O
ATOM   4060  N   GLY A 906      24.900  46.800  68.500  1.00  0.00           N
ATOM   4061  HN  GLY A 906      24.480  45.900  68.480  1.00  0.00           H
ATOM   4062  CA  GLY A 906      25.590  47.220  69.680  1.00  0.00           C
ATOM   4063  HA1 GLY A 906      26.600  47.510  69.380  1.00  0.00           H
ATOM   4064  HA2 GLY A 906      25.600  46.320  70.270  1.00  0.00           H
ATOM   4065  C   GLY A 906      24.930  48.290  70.470  1.00  0.00           C
ATOM   4066  O   GLY A 906      23.770  48.710  70.270  1.00  0.00           O
ATOM   4067  N   ASP A 907      25.700  48.800  71.470  1.00  0.00           N
ATOM   4068  HN  ASP A 907      26.650  48.500  71.470  1.00  0.00           H
ATOM   4069  CA  ASP A 907      25.370  49.920  72.340  1.00  0.00           C
ATOM   4070  HA  ASP A 907      24.300  49.940  72.510  1.00  0.00           H
ATOM   4071  CB  ASP A 907      26.300  49.730  73.540  1.00  0.00           C
ATOM   4072  HB1 ASP A 907      26.130  50.470  74.360  1.00  0.00           H
ATOM   4073  HB2 ASP A 907      27.380  49.900  73.330  1.00  0.00           H
ATOM   4074  CG  ASP A 907      26.070  48.360  74.230  1.00  0.00           C
ATOM   4075  OD1 ASP A 907      24.890  47.860  74.320  1.00  0.00           O
ATOM   4076  OD2 ASP A 907      26.990  47.800  74.880  1.00  0.00           O
ATOM   4077  C   ASP A 907      25.670  51.190  71.600  1.00  0.00           C
ATOM   4078  O   ASP A 907      25.870  52.280  72.110  1.00  0.00           O
ATOM   4079  N   ASN A 908      25.510  51.160  70.290  1.00  0.00           N
ATOM   4080  HN  ASN A 908      25.190  50.290  69.940  1.00  0.00           H
ATOM   4081  CA  ASN A 908      25.550  52.330  69.450  1.00  0.00           C
ATOM   4082  HA  ASN A 908      26.310  52.940  69.880  1.00  0.00           H
ATOM   4083  CB  ASN A 908      25.810  52.060  67.960  1.00  0.00           C
ATOM   4084  HB1 ASN A 908      25.820  52.990  67.340  1.00  0.00           H
ATOM   4085  HB2 ASN A 908      25.070  51.310  67.580  1.00  0.00           H
ATOM   4086  CG  ASN A 908      27.270  51.590  67.810  1.00  0.00           C
ATOM   4087  OD1 ASN A 908      28.250  52.100  68.310  1.00  0.00           O
ATOM   4088  ND2 ASN A 908      27.350  50.380  67.210  1.00  0.00           N
ATOM   4089 HD21 ASN A 908      28.230  49.930  67.250  1.00  0.00           H
ATOM   4090 HD22 ASN A 908      26.510  49.840  67.120  1.00  0.00           H
ATOM   4091  C   ASN A 908      24.200  53.060  69.520  1.00  0.00           C
ATOM   4092  O   ASN A 908      23.190  52.360  69.380  1.00  0.00           O
ATOM   4093  N   PRO A 909      24.070  54.320  69.760  1.00  0.00           N
ATOM   4094  CD  PRO A 909      25.210  55.160  70.100  1.00  0.00           C
ATOM   4095  HD1 PRO A 909      26.020  55.090  69.350  1.00  0.00           H
ATOM   4096  HD2 PRO A 909      25.630  54.740  71.050  1.00  0.00           H
ATOM   4097  CA  PRO A 909      22.920  55.160  69.190  1.00  0.00           C
ATOM   4098  HA  PRO A 909      22.050  54.920  69.790  1.00  0.00           H
ATOM   4099  CB  PRO A 909      23.530  56.590  69.160  1.00  0.00           C
ATOM   4100  HB1 PRO A 909      22.820  57.380  69.480  1.00  0.00           H
ATOM   4101  HB2 PRO A 909      24.050  56.870  68.210  1.00  0.00           H
ATOM   4102  CG  PRO A 909      24.480  56.500  70.250  1.00  0.00           C
ATOM   4103  HG1 PRO A 909      25.140  57.390  70.300  1.00  0.00           H
ATOM   4104  HG2 PRO A 909      23.900  56.430  71.200  1.00  0.00           H
ATOM   4105  C   PRO A 909      22.560  54.800  67.730  1.00  0.00           C
ATOM   4106  O   PRO A 909      23.430  54.450  66.930  1.00  0.00           O
ATOM   4107  N   TRP A 910      21.340  55.030  67.480  1.00  0.00           N
ATOM   4108  HN  TRP A 910      20.700  55.380  68.160  1.00  0.00           H
ATOM   4109  CA  TRP A 910      20.780  54.880  66.120  1.00  0.00           C
ATOM   4110  HA  TRP A 910      21.170  53.980  65.690  1.00  0.00           H
ATOM   4111  CB  TRP A 910      19.200  54.620  66.120  1.00  0.00           C
ATOM   4112  HB1 TRP A 910      18.790  54.560  65.090  1.00  0.00           H
ATOM   4113  HB2 TRP A 910      18.930  55.570  66.620  1.00  0.00           H
ATOM   4114  CG  TRP A 910      18.650  53.440  66.790  1.00  0.00           C
ATOM   4115  CD1 TRP A 910      18.210  53.380  68.080  1.00  0.00           C
ATOM   4116  HD1 TRP A 910      18.260  54.240  68.740  1.00  0.00           H
ATOM   4117  NE1 TRP A 910      17.620  52.150  68.270  1.00  0.00           N
ATOM   4118  HE1 TRP A 910      17.320  51.670  69.080  1.00  0.00           H
ATOM   4119  CE2 TRP A 910      17.750  51.380  67.140  1.00  0.00           C
ATOM   4120  CD2 TRP A 910      18.380  52.230  66.130  1.00  0.00           C
ATOM   4121  CE3 TRP A 910      18.750  51.660  64.890  1.00  0.00           C
ATOM   4122  HE3 TRP A 910      19.430  52.140  64.200  1.00  0.00           H
ATOM   4123  CZ3 TRP A 910      18.490  50.280  64.620  1.00  0.00           C
ATOM   4124  HZ3 TRP A 910      18.640  49.840  63.640  1.00  0.00           H
ATOM   4125  CZ2 TRP A 910      17.390  50.110  66.840  1.00  0.00           C
ATOM   4126  HZ2 TRP A 910      16.900  49.450  67.540  1.00  0.00           H
ATOM   4127  CH2 TRP A 910      17.800  49.530  65.590  1.00  0.00           C
ATOM   4128  HH2 TRP A 910      17.650  48.520  65.250  1.00  0.00           H
ATOM   4129  C   TRP A 910      21.170  55.990  65.110  1.00  0.00           C
ATOM   4130  O   TRP A 910      21.200  55.770  63.900  1.00  0.00           O
ATOM   4131  N   TRP A 911      21.610  57.160  65.640  1.00  0.00           N
ATOM   4132  HN  TRP A 911      21.280  57.380  66.540  1.00  0.00           H
ATOM   4133  CA  TRP A 911      22.330  58.150  64.880  1.00  0.00           C
ATOM   4134  HA  TRP A 911      21.770  58.300  63.970  1.00  0.00           H
ATOM   4135  CB  TRP A 911      22.530  59.580  65.500  1.00  0.00           C
ATOM   4136  HB1 TRP A 911      21.510  59.920  65.810  1.00  0.00           H
ATOM   4137  HB2 TRP A 911      22.870  60.260  64.700  1.00  0.00           H
ATOM   4138  CG  TRP A 911      23.490  59.700  66.660  1.00  0.00           C
ATOM   4139  CD1 TRP A 911      23.210  59.850  67.990  1.00  0.00           C
ATOM   4140  HD1 TRP A 911      22.240  59.650  68.420  1.00  0.00           H
ATOM   4141  NE1 TRP A 911      24.440  60.180  68.600  1.00  0.00           N
ATOM   4142  HE1 TRP A 911      24.690  60.400  69.520  1.00  0.00           H
ATOM   4143  CE2 TRP A 911      25.430  60.200  67.710  1.00  0.00           C
ATOM   4144  CD2 TRP A 911      24.890  59.960  66.420  1.00  0.00           C
ATOM   4145  CE3 TRP A 911      25.810  60.040  65.310  1.00  0.00           C
ATOM   4146  HE3 TRP A 911      25.500  59.910  64.280  1.00  0.00           H
ATOM   4147  CZ3 TRP A 911      27.140  60.310  65.570  1.00  0.00           C
ATOM   4148  HZ3 TRP A 911      27.780  60.510  64.720  1.00  0.00           H
ATOM   4149  CZ2 TRP A 911      26.790  60.480  67.900  1.00  0.00           C
ATOM   4150  HZ2 TRP A 911      27.070  60.710  68.920  1.00  0.00           H
ATOM   4151  CH2 TRP A 911      27.610  60.500  66.830  1.00  0.00           C
ATOM   4152  HH2 TRP A 911      28.580  60.900  67.110  1.00  0.00           H
ATOM   4153  C   TRP A 911      23.700  57.630  64.420  1.00  0.00           C
ATOM   4154  O   TRP A 911      24.110  57.900  63.270  1.00  0.00           O
ATOM   4155  N   THR A 912      24.490  56.900  65.270  1.00  0.00           N
ATOM   4156  HN  THR A 912      24.250  56.650  66.210  1.00  0.00           H
ATOM   4157  CA  THR A 912      25.850  56.630  64.840  1.00  0.00           C
ATOM   4158  HA  THR A 912      26.230  57.470  64.280  1.00  0.00           H
ATOM   4159  CB  THR A 912      26.720  56.330  66.080  1.00  0.00           C
ATOM   4160  HB  THR A 912      26.620  55.260  66.360  1.00  0.00           H
ATOM   4161  OG1 THR A 912      26.220  56.970  67.280  1.00  0.00           O
ATOM   4162  HG1 THR A 912      26.340  57.930  67.280  1.00  0.00           H
ATOM   4163  CG2 THR A 912      28.170  56.750  65.850  1.00  0.00           C
ATOM   4164 HG21 THR A 912      28.520  56.180  64.950  1.00  0.00           H
ATOM   4165 HG22 THR A 912      28.830  56.480  66.710  1.00  0.00           H
ATOM   4166 HG23 THR A 912      28.250  57.820  65.550  1.00  0.00           H
ATOM   4167  C   THR A 912      25.930  55.390  63.940  1.00  0.00           C
ATOM   4168  O   THR A 912      26.820  55.110  63.170  1.00  0.00           O
ATOM   4169  N   LEU A 913      24.910  54.530  63.970  1.00  0.00           N
ATOM   4170  HN  LEU A 913      24.300  54.560  64.760  1.00  0.00           H
ATOM   4171  CA  LEU A 913      24.520  53.660  62.900  1.00  0.00           C
ATOM   4172  HA  LEU A 913      25.440  53.200  62.570  1.00  0.00           H
ATOM   4173  CB  LEU A 913      23.500  52.620  63.420  1.00  0.00           C
ATOM   4174  HB1 LEU A 913      23.170  51.950  62.610  1.00  0.00           H
ATOM   4175  HB2 LEU A 913      22.680  53.290  63.730  1.00  0.00           H
ATOM   4176  CG  LEU A 913      23.890  51.660  64.550  1.00  0.00           C
ATOM   4177  HG  LEU A 913      24.340  52.190  65.400  1.00  0.00           H
ATOM   4178  CD1 LEU A 913      22.660  50.960  65.000  1.00  0.00           C
ATOM   4179 HD11 LEU A 913      22.250  50.350  64.170  1.00  0.00           H
ATOM   4180 HD12 LEU A 913      21.820  51.630  65.270  1.00  0.00           H
ATOM   4181 HD13 LEU A 913      22.840  50.270  65.860  1.00  0.00           H
ATOM   4182  CD2 LEU A 913      24.920  50.630  64.120  1.00  0.00           C
ATOM   4183 HD21 LEU A 913      25.140  49.870  64.900  1.00  0.00           H
ATOM   4184 HD22 LEU A 913      25.870  51.180  63.930  1.00  0.00           H
ATOM   4185 HD23 LEU A 913      24.650  50.130  63.170  1.00  0.00           H
ATOM   4186  C   LEU A 913      23.970  54.380  61.640  1.00  0.00           C
ATOM   4187  O   LEU A 913      24.400  54.030  60.570  1.00  0.00           O
ATOM   4188  N   LEU A 914      23.040  55.400  61.740  1.00  0.00           N
ATOM   4189  HN  LEU A 914      22.570  55.690  62.570  1.00  0.00           H
ATOM   4190  CA  LEU A 914      22.550  56.070  60.510  1.00  0.00           C
ATOM   4191  HA  LEU A 914      22.340  55.220  59.900  1.00  0.00           H
ATOM   4192  CB  LEU A 914      21.330  56.930  60.720  1.00  0.00           C
ATOM   4193  HB1 LEU A 914      21.620  57.780  61.380  1.00  0.00           H
ATOM   4194  HB2 LEU A 914      20.600  56.320  61.300  1.00  0.00           H
ATOM   4195  CG  LEU A 914      20.610  57.490  59.390  1.00  0.00           C
ATOM   4196  HG  LEU A 914      21.330  58.060  58.760  1.00  0.00           H
ATOM   4197  CD1 LEU A 914      20.120  56.350  58.500  1.00  0.00           C
ATOM   4198 HD11 LEU A 914      19.600  56.840  57.650  1.00  0.00           H
ATOM   4199 HD12 LEU A 914      19.440  55.670  59.050  1.00  0.00           H
ATOM   4200 HD13 LEU A 914      20.920  55.770  58.000  1.00  0.00           H
ATOM   4201  CD2 LEU A 914      19.570  58.550  59.800  1.00  0.00           C
ATOM   4202 HD21 LEU A 914      19.100  58.970  58.890  1.00  0.00           H
ATOM   4203 HD22 LEU A 914      20.000  59.390  60.390  1.00  0.00           H
ATOM   4204 HD23 LEU A 914      18.720  58.070  60.340  1.00  0.00           H
ATOM   4205  C   LEU A 914      23.610  56.870  59.770  1.00  0.00           C
ATOM   4206  O   LEU A 914      23.570  56.980  58.560  1.00  0.00           O
ATOM   4207  N   ILE A 915      24.610  57.420  60.430  1.00  0.00           N
ATOM   4208  HN  ILE A 915      24.460  57.350  61.410  1.00  0.00           H
ATOM   4209  CA  ILE A 915      25.660  58.200  59.760  1.00  0.00           C
ATOM   4210  HA  ILE A 915      25.260  58.540  58.820  1.00  0.00           H
ATOM   4211  CB  ILE A 915      25.880  59.530  60.510  1.00  0.00           C
ATOM   4212  HB  ILE A 915      24.870  59.800  60.890  1.00  0.00           H
ATOM   4213  CG2 ILE A 915      26.830  59.240  61.680  1.00  0.00           C
ATOM   4214 HG21 ILE A 915      27.890  59.060  61.390  1.00  0.00           H
ATOM   4215 HG22 ILE A 915      26.470  58.390  62.310  1.00  0.00           H
ATOM   4216 HG23 ILE A 915      26.760  60.010  62.480  1.00  0.00           H
ATOM   4217  CG1 ILE A 915      26.430  60.620  59.560  1.00  0.00           C
ATOM   4218 HG11 ILE A 915      25.910  60.640  58.590  1.00  0.00           H
ATOM   4219 HG12 ILE A 915      27.540  60.520  59.450  1.00  0.00           H
ATOM   4220  CD  ILE A 915      26.170  61.960  60.250  1.00  0.00           C
ATOM   4221  HD1 ILE A 915      26.720  62.040  61.210  1.00  0.00           H
ATOM   4222  HD2 ILE A 915      25.100  62.050  60.550  1.00  0.00           H
ATOM   4223  HD3 ILE A 915      26.520  62.810  59.630  1.00  0.00           H
ATOM   4224  C   ILE A 915      26.960  57.380  59.510  1.00  0.00           C
ATOM   4225  O   ILE A 915      27.950  57.870  58.990  1.00  0.00           O
ATOM   4226  N   ALA A 916      26.820  56.040  59.730  1.00  0.00           N
ATOM   4227  HN  ALA A 916      25.960  55.700  60.100  1.00  0.00           H
ATOM   4228  CA  ALA A 916      27.820  55.090  59.350  1.00  0.00           C
ATOM   4229  HA  ALA A 916      28.770  55.580  59.510  1.00  0.00           H
ATOM   4230  CB  ALA A 916      27.680  53.670  60.100  1.00  0.00           C
ATOM   4231  HB1 ALA A 916      27.640  54.030  61.150  1.00  0.00           H
ATOM   4232  HB2 ALA A 916      28.570  53.080  59.820  1.00  0.00           H
ATOM   4233  HB3 ALA A 916      26.720  53.110  60.020  1.00  0.00           H
ATOM   4234  C   ALA A 916      27.750  54.760  57.910  1.00  0.00           C
ATOM   4235  O   ALA A 916      28.590  54.080  57.360  1.00  0.00           O
ATOM   4236  N   ALA A 917      26.600  55.260  57.270  1.00  0.00           N
ATOM   4237  HN  ALA A 917      25.770  55.430  57.790  1.00  0.00           H
ATOM   4238  CA  ALA A 917      26.570  55.430  55.840  1.00  0.00           C
ATOM   4239  HA  ALA A 917      26.920  54.520  55.380  1.00  0.00           H
ATOM   4240  CB  ALA A 917      25.110  55.790  55.360  1.00  0.00           C
ATOM   4241  HB1 ALA A 917      24.420  55.230  56.020  1.00  0.00           H
ATOM   4242  HB2 ALA A 917      24.990  55.570  54.270  1.00  0.00           H
ATOM   4243  HB3 ALA A 917      24.910  56.850  55.610  1.00  0.00           H
ATOM   4244  C   ALA A 917      27.680  56.330  55.220  1.00  0.00           C
ATOM   4245  O   ALA A 917      28.340  56.150  54.140  1.00  0.00           O
ATOM   4246  N   ILE A 918      27.840  57.560  55.800  1.00  0.00           N
ATOM   4247  HN  ILE A 918      27.340  57.870  56.610  1.00  0.00           H
ATOM   4248  CA  ILE A 918      28.930  58.500  55.380  1.00  0.00           C
ATOM   4249  HA  ILE A 918      28.560  58.830  54.410  1.00  0.00           H
ATOM   4250  CB  ILE A 918      28.890  59.920  56.180  1.00  0.00           C
ATOM   4251  HB  ILE A 918      28.950  59.670  57.260  1.00  0.00           H
ATOM   4252  CG2 ILE A 918      30.010  60.960  55.730  1.00  0.00           C
ATOM   4253 HG21 ILE A 918      29.930  61.950  56.230  1.00  0.00           H
ATOM   4254 HG22 ILE A 918      29.900  61.080  54.630  1.00  0.00           H
ATOM   4255 HG23 ILE A 918      31.060  60.620  55.910  1.00  0.00           H
ATOM   4256  CG1 ILE A 918      27.500  60.610  56.120  1.00  0.00           C
ATOM   4257 HG11 ILE A 918      27.500  61.450  56.840  1.00  0.00           H
ATOM   4258 HG12 ILE A 918      26.730  59.860  56.370  1.00  0.00           H
ATOM   4259  CD  ILE A 918      27.170  61.220  54.690  1.00  0.00           C
ATOM   4260  HD1 ILE A 918      27.200  60.450  53.880  1.00  0.00           H
ATOM   4261  HD2 ILE A 918      27.800  62.070  54.370  1.00  0.00           H
ATOM   4262  HD3 ILE A 918      26.140  61.640  54.710  1.00  0.00           H
ATOM   4263  C   ILE A 918      30.350  58.040  55.240  1.00  0.00           C
ATOM   4264  O   ILE A 918      30.960  58.420  54.210  1.00  0.00           O
ATOM   4265  N   PRO A 919      31.050  57.260  56.110  1.00  0.00           N
ATOM   4266  CD  PRO A 919      30.690  56.950  57.520  1.00  0.00           C
ATOM   4267  HD1 PRO A 919      30.250  55.940  57.580  1.00  0.00           H
ATOM   4268  HD2 PRO A 919      30.110  57.700  58.080  1.00  0.00           H
ATOM   4269  CA  PRO A 919      32.370  56.690  55.850  1.00  0.00           C
ATOM   4270  HA  PRO A 919      32.980  57.470  55.430  1.00  0.00           H
ATOM   4271  CB  PRO A 919      32.830  56.140  57.260  1.00  0.00           C
ATOM   4272  HB1 PRO A 919      33.920  56.230  57.470  1.00  0.00           H
ATOM   4273  HB2 PRO A 919      32.550  55.060  57.400  1.00  0.00           H
ATOM   4274  CG  PRO A 919      32.090  57.020  58.240  1.00  0.00           C
ATOM   4275  HG1 PRO A 919      31.940  56.600  59.260  1.00  0.00           H
ATOM   4276  HG2 PRO A 919      32.430  58.070  58.160  1.00  0.00           H
ATOM   4277  C   PRO A 919      32.260  55.540  54.840  1.00  0.00           C
ATOM   4278  O   PRO A 919      33.300  55.230  54.230  1.00  0.00           O
ATOM   4279  N   ALA A 920      31.140  54.890  54.670  1.00  0.00           N
ATOM   4280  HN  ALA A 920      30.350  55.260  55.140  1.00  0.00           H
ATOM   4281  CA  ALA A 920      31.000  53.760  53.850  1.00  0.00           C
ATOM   4282  HA  ALA A 920      31.980  53.310  54.020  1.00  0.00           H
ATOM   4283  CB  ALA A 920      29.890  52.760  54.250  1.00  0.00           C
ATOM   4284  HB1 ALA A 920      30.130  52.360  55.270  1.00  0.00           H
ATOM   4285  HB2 ALA A 920      29.710  51.880  53.610  1.00  0.00           H
ATOM   4286  HB3 ALA A 920      28.980  53.320  54.560  1.00  0.00           H
ATOM   4287  C   ALA A 920      30.880  54.100  52.420  1.00  0.00           C
ATOM   4288  O   ALA A 920      31.500  53.410  51.620  1.00  0.00           O
ATOM   4289  N   LEU A 921      30.240  55.210  52.060  1.00  0.00           N
ATOM   4290  HN  LEU A 921      29.700  55.750  52.700  1.00  0.00           H
ATOM   4291  CA  LEU A 921      30.460  55.880  50.820  1.00  0.00           C
ATOM   4292  HA  LEU A 921      30.150  55.130  50.100  1.00  0.00           H
ATOM   4293  CB  LEU A 921      29.440  57.050  50.740  1.00  0.00           C
ATOM   4294  HB1 LEU A 921      29.630  57.630  49.800  1.00  0.00           H
ATOM   4295  HB2 LEU A 921      29.690  57.710  51.590  1.00  0.00           H
ATOM   4296  CG  LEU A 921      27.960  56.730  50.970  1.00  0.00           C
ATOM   4297  HG  LEU A 921      27.820  55.980  51.790  1.00  0.00           H
ATOM   4298  CD1 LEU A 921      27.240  58.010  51.340  1.00  0.00           C
ATOM   4299 HD11 LEU A 921      27.170  58.780  50.560  1.00  0.00           H
ATOM   4300 HD12 LEU A 921      27.820  58.500  52.140  1.00  0.00           H
ATOM   4301 HD13 LEU A 921      26.150  57.880  51.570  1.00  0.00           H
ATOM   4302  CD2 LEU A 921      27.330  56.040  49.830  1.00  0.00           C
ATOM   4303 HD21 LEU A 921      27.820  55.050  49.680  1.00  0.00           H
ATOM   4304 HD22 LEU A 921      27.480  56.630  48.900  1.00  0.00           H
ATOM   4305 HD23 LEU A 921      26.270  55.760  49.960  1.00  0.00           H
ATOM   4306  C   LEU A 921      31.900  56.230  50.450  1.00  0.00           C
ATOM   4307  O   LEU A 921      32.310  56.100  49.300  1.00  0.00           O
ATOM   4308  N   LEU A 922      32.670  56.790  51.390  1.00  0.00           N
ATOM   4309  HN  LEU A 922      32.190  56.890  52.260  1.00  0.00           H
ATOM   4310  CA  LEU A 922      34.140  56.870  51.380  1.00  0.00           C
ATOM   4311  HA  LEU A 922      34.360  57.440  50.480  1.00  0.00           H
ATOM   4312  CB  LEU A 922      34.510  57.800  52.580  1.00  0.00           C
ATOM   4313  HB1 LEU A 922      34.240  57.430  53.590  1.00  0.00           H
ATOM   4314  HB2 LEU A 922      33.900  58.710  52.380  1.00  0.00           H
ATOM   4315  CG  LEU A 922      36.000  58.240  52.650  1.00  0.00           C
ATOM   4316  HG  LEU A 922      36.520  57.310  52.960  1.00  0.00           H
ATOM   4317  CD1 LEU A 922      36.710  58.610  51.310  1.00  0.00           C
ATOM   4318 HD11 LEU A 922      36.180  59.340  50.670  1.00  0.00           H
ATOM   4319 HD12 LEU A 922      36.900  57.700  50.700  1.00  0.00           H
ATOM   4320 HD13 LEU A 922      37.700  59.060  51.570  1.00  0.00           H
ATOM   4321  CD2 LEU A 922      36.170  59.310  53.710  1.00  0.00           C
ATOM   4322 HD21 LEU A 922      37.230  59.520  53.980  1.00  0.00           H
ATOM   4323 HD22 LEU A 922      35.840  59.010  54.740  1.00  0.00           H
ATOM   4324 HD23 LEU A 922      35.690  60.270  53.410  1.00  0.00           H
ATOM   4325  C   LEU A 922      34.910  55.550  51.130  1.00  0.00           C
ATOM   4326  O   LEU A 922      35.540  55.430  50.070  1.00  0.00           O
ATOM   4327  N   CYS A 923      34.670  54.530  51.950  1.00  0.00           N
ATOM   4328  HN  CYS A 923      34.040  54.680  52.700  1.00  0.00           H
ATOM   4329  CA  CYS A 923      35.330  53.230  51.760  1.00  0.00           C
ATOM   4330  HA  CYS A 923      36.400  53.330  51.780  1.00  0.00           H
ATOM   4331  CB  CYS A 923      34.750  52.340  52.990  1.00  0.00           C
ATOM   4332  HB1 CYS A 923      33.680  52.140  52.770  1.00  0.00           H
ATOM   4333  HB2 CYS A 923      34.720  52.800  54.010  1.00  0.00           H
ATOM   4334  SG  CYS A 923      35.540  50.730  53.140  1.00  0.00           S
ATOM   4335  HG1 CYS A 923      36.420  51.260  53.980  1.00  0.00           H
ATOM   4336  C   CYS A 923      34.980  52.510  50.490  1.00  0.00           C
ATOM   4337  O   CYS A 923      35.870  51.960  49.820  1.00  0.00           O
ATOM   4338  N   THR A 924      33.690  52.610  50.060  1.00  0.00           N
ATOM   4339  HN  THR A 924      33.190  53.050  50.790  1.00  0.00           H
ATOM   4340  CA  THR A 924      33.170  52.220  48.820  1.00  0.00           C
ATOM   4341  HA  THR A 924      33.240  51.130  48.790  1.00  0.00           H
ATOM   4342  CB  THR A 924      31.660  52.470  48.580  1.00  0.00           C
ATOM   4343  HB  THR A 924      31.450  53.550  48.720  1.00  0.00           H
ATOM   4344  OG1 THR A 924      30.950  51.650  49.490  1.00  0.00           O
ATOM   4345  HG1 THR A 924      31.170  51.930  50.380  1.00  0.00           H
ATOM   4346  CG2 THR A 924      31.240  52.000  47.110  1.00  0.00           C
ATOM   4347 HG21 THR A 924      31.700  52.670  46.350  1.00  0.00           H
ATOM   4348 HG22 THR A 924      30.130  52.010  47.060  1.00  0.00           H
ATOM   4349 HG23 THR A 924      31.630  50.980  46.900  1.00  0.00           H
ATOM   4350  C   THR A 924      33.960  52.790  47.660  1.00  0.00           C
ATOM   4351  O   THR A 924      34.230  51.990  46.740  1.00  0.00           O
ATOM   4352  N   ILE A 925      34.360  54.030  47.620  1.00  0.00           N
ATOM   4353  HN  ILE A 925      34.090  54.710  48.300  1.00  0.00           H
ATOM   4354  CA  ILE A 925      35.290  54.580  46.680  1.00  0.00           C
ATOM   4355  HA  ILE A 925      34.970  54.250  45.700  1.00  0.00           H
ATOM   4356  CB  ILE A 925      35.400  56.100  46.500  1.00  0.00           C
ATOM   4357  HB  ILE A 925      35.930  56.540  47.370  1.00  0.00           H
ATOM   4358  CG2 ILE A 925      36.150  56.420  45.190  1.00  0.00           C
ATOM   4359 HG21 ILE A 925      35.760  55.870  44.310  1.00  0.00           H
ATOM   4360 HG22 ILE A 925      37.220  56.090  45.230  1.00  0.00           H
ATOM   4361 HG23 ILE A 925      36.110  57.510  44.970  1.00  0.00           H
ATOM   4362  CG1 ILE A 925      34.000  56.800  46.430  1.00  0.00           C
ATOM   4363 HG11 ILE A 925      33.320  56.140  47.010  1.00  0.00           H
ATOM   4364 HG12 ILE A 925      33.600  56.780  45.400  1.00  0.00           H
ATOM   4365  CD  ILE A 925      34.140  58.170  47.050  1.00  0.00           C
ATOM   4366  HD1 ILE A 925      34.720  58.790  46.340  1.00  0.00           H
ATOM   4367  HD2 ILE A 925      34.790  58.000  47.940  1.00  0.00           H
ATOM   4368  HD3 ILE A 925      33.240  58.720  47.400  1.00  0.00           H
ATOM   4369  C   ILE A 925      36.730  53.990  46.720  1.00  0.00           C
ATOM   4370  O   ILE A 925      37.210  53.460  45.690  1.00  0.00           O
ATOM   4371  N   LEU A 926      37.380  53.870  47.890  1.00  0.00           N
ATOM   4372  HN  LEU A 926      37.010  54.170  48.780  1.00  0.00           H
ATOM   4373  CA  LEU A 926      38.700  53.170  48.010  1.00  0.00           C
ATOM   4374  HA  LEU A 926      39.370  53.680  47.330  1.00  0.00           H
ATOM   4375  CB  LEU A 926      39.100  53.210  49.450  1.00  0.00           C
ATOM   4376  HB1 LEU A 926      40.170  52.920  49.560  1.00  0.00           H
ATOM   4377  HB2 LEU A 926      38.530  52.480  50.060  1.00  0.00           H
ATOM   4378  CG  LEU A 926      38.950  54.590  50.140  1.00  0.00           C
ATOM   4379  HG  LEU A 926      37.860  54.810  50.180  1.00  0.00           H
ATOM   4380  CD1 LEU A 926      39.460  54.520  51.570  1.00  0.00           C
ATOM   4381 HD11 LEU A 926      39.060  53.600  52.050  1.00  0.00           H
ATOM   4382 HD12 LEU A 926      39.160  55.430  52.130  1.00  0.00           H
ATOM   4383 HD13 LEU A 926      40.570  54.440  51.600  1.00  0.00           H
ATOM   4384  CD2 LEU A 926      39.660  55.780  49.410  1.00  0.00           C
ATOM   4385 HD21 LEU A 926      40.660  55.450  49.040  1.00  0.00           H
ATOM   4386 HD22 LEU A 926      39.860  56.500  50.230  1.00  0.00           H
ATOM   4387 HD23 LEU A 926      39.040  56.280  48.640  1.00  0.00           H
ATOM   4388  C   LEU A 926      38.710  51.650  47.590  1.00  0.00           C
ATOM   4389  O   LEU A 926      39.640  51.140  46.970  1.00  0.00           O
ATOM   4390  N   ILE A 927      37.650  50.920  47.860  1.00  0.00           N
ATOM   4391  HN  ILE A 927      36.890  51.250  48.430  1.00  0.00           H
ATOM   4392  CA  ILE A 927      37.450  49.580  47.420  1.00  0.00           C
ATOM   4393  HA  ILE A 927      38.280  48.920  47.670  1.00  0.00           H
ATOM   4394  CB  ILE A 927      36.170  48.920  47.970  1.00  0.00           C
ATOM   4395  HB  ILE A 927      35.350  49.660  47.900  1.00  0.00           H
ATOM   4396  CG2 ILE A 927      35.750  47.610  47.310  1.00  0.00           C
ATOM   4397 HG21 ILE A 927      36.600  46.900  47.260  1.00  0.00           H
ATOM   4398 HG22 ILE A 927      35.270  47.670  46.310  1.00  0.00           H
ATOM   4399 HG23 ILE A 927      35.010  47.080  47.950  1.00  0.00           H
ATOM   4400  CG1 ILE A 927      36.260  48.630  49.530  1.00  0.00           C
ATOM   4401 HG11 ILE A 927      35.300  48.200  49.890  1.00  0.00           H
ATOM   4402 HG12 ILE A 927      36.490  49.610  50.020  1.00  0.00           H
ATOM   4403  CD  ILE A 927      37.310  47.530  49.850  1.00  0.00           C
ATOM   4404  HD1 ILE A 927      37.030  46.490  49.570  1.00  0.00           H
ATOM   4405  HD2 ILE A 927      37.310  47.410  50.950  1.00  0.00           H
ATOM   4406  HD3 ILE A 927      38.350  47.780  49.550  1.00  0.00           H
ATOM   4407  C   ILE A 927      37.390  49.470  45.890  1.00  0.00           C
ATOM   4408  O   ILE A 927      38.040  48.620  45.340  1.00  0.00           O
ATOM   4409  N   PHE A 928      36.530  50.340  45.270  1.00  0.00           N
ATOM   4410  HN  PHE A 928      36.190  51.060  45.870  1.00  0.00           H
ATOM   4411  CA  PHE A 928      36.270  50.340  43.900  1.00  0.00           C
ATOM   4412  HA  PHE A 928      36.010  49.340  43.600  1.00  0.00           H
ATOM   4413  CB  PHE A 928      35.070  51.290  43.640  1.00  0.00           C
ATOM   4414  HB1 PHE A 928      35.390  52.160  44.250  1.00  0.00           H
ATOM   4415  HB2 PHE A 928      34.160  50.900  44.140  1.00  0.00           H
ATOM   4416  CG  PHE A 928      34.840  51.770  42.190  1.00  0.00           C
ATOM   4417  CD1 PHE A 928      34.010  50.970  41.350  1.00  0.00           C
ATOM   4418  HD1 PHE A 928      33.440  50.190  41.850  1.00  0.00           H
ATOM   4419  CE1 PHE A 928      33.740  51.420  40.100  1.00  0.00           C
ATOM   4420  HE1 PHE A 928      33.140  50.800  39.460  1.00  0.00           H
ATOM   4421  CZ  PHE A 928      34.280  52.620  39.610  1.00  0.00           C
ATOM   4422  HZ  PHE A 928      33.970  53.090  38.680  1.00  0.00           H
ATOM   4423  CD2 PHE A 928      35.430  52.900  41.680  1.00  0.00           C
ATOM   4424  HD2 PHE A 928      36.040  53.500  42.330  1.00  0.00           H
ATOM   4425  CE2 PHE A 928      35.170  53.320  40.430  1.00  0.00           C
ATOM   4426  HE2 PHE A 928      35.790  54.150  40.090  1.00  0.00           H
ATOM   4427  C   PHE A 928      37.450  50.690  42.970  1.00  0.00           C
ATOM   4428  O   PHE A 928      37.610  50.060  41.960  1.00  0.00           O
ATOM   4429  N   MET A 929      38.250  51.680  43.370  1.00  0.00           N
ATOM   4430  HN  MET A 929      38.100  52.180  44.210  1.00  0.00           H
ATOM   4431  CA  MET A 929      39.470  51.990  42.580  1.00  0.00           C
ATOM   4432  HA  MET A 929      39.040  52.310  41.640  1.00  0.00           H
ATOM   4433  CB  MET A 929      40.190  53.270  43.220  1.00  0.00           C
ATOM   4434  HB1 MET A 929      41.190  53.300  42.720  1.00  0.00           H
ATOM   4435  HB2 MET A 929      40.360  52.970  44.270  1.00  0.00           H
ATOM   4436  CG  MET A 929      39.340  54.570  43.080  1.00  0.00           C
ATOM   4437  HG1 MET A 929      38.370  54.420  43.590  1.00  0.00           H
ATOM   4438  HG2 MET A 929      39.110  54.910  42.050  1.00  0.00           H
ATOM   4439  SD  MET A 929      40.110  56.050  43.650  1.00  0.00           S
ATOM   4440  CE  MET A 929      40.210  55.600  45.310  1.00  0.00           C
ATOM   4441  HE1 MET A 929      41.080  54.930  45.520  1.00  0.00           H
ATOM   4442  HE2 MET A 929      39.310  55.030  45.640  1.00  0.00           H
ATOM   4443  HE3 MET A 929      40.200  56.480  45.990  1.00  0.00           H
ATOM   4444  C   MET A 929      40.480  50.920  42.380  1.00  0.00           C
ATOM   4445  O   MET A 929      40.970  50.840  41.310  1.00  0.00           O
ATOM   4446  N   ASP A 930      40.820  50.180  43.440  1.00  0.00           N
ATOM   4447  HN  ASP A 930      40.480  50.480  44.340  1.00  0.00           H
ATOM   4448  CA  ASP A 930      41.750  49.030  43.360  1.00  0.00           C
ATOM   4449  HA  ASP A 930      42.590  49.330  42.740  1.00  0.00           H
ATOM   4450  CB  ASP A 930      42.160  48.570  44.780  1.00  0.00           C
ATOM   4451  HB1 ASP A 930      42.750  47.630  44.750  1.00  0.00           H
ATOM   4452  HB2 ASP A 930      41.260  48.370  45.390  1.00  0.00           H
ATOM   4453  CG  ASP A 930      43.070  49.590  45.390  1.00  0.00           C
ATOM   4454  OD1 ASP A 930      43.530  49.340  46.520  1.00  0.00           O
ATOM   4455  OD2 ASP A 930      43.490  50.620  44.760  1.00  0.00           O
ATOM   4456  C   ASP A 930      41.110  47.950  42.480  1.00  0.00           C
ATOM   4457  O   ASP A 930      41.750  47.220  41.720  1.00  0.00           O
ATOM   4458  N   GLN A 931      39.750  47.710  42.610  1.00  0.00           N
ATOM   4459  HN  GLN A 931      39.230  48.230  43.280  1.00  0.00           H
ATOM   4460  CA  GLN A 931      39.040  46.770  41.790  1.00  0.00           C
ATOM   4461  HA  GLN A 931      39.560  45.820  41.840  1.00  0.00           H
ATOM   4462  CB  GLN A 931      37.580  46.520  42.370  1.00  0.00           C
ATOM   4463  HB1 GLN A 931      37.090  45.940  41.560  1.00  0.00           H
ATOM   4464  HB2 GLN A 931      37.120  47.530  42.390  1.00  0.00           H
ATOM   4465  CG  GLN A 931      37.560  45.730  43.720  1.00  0.00           C
ATOM   4466  HG1 GLN A 931      36.530  45.530  44.080  1.00  0.00           H
ATOM   4467  HG2 GLN A 931      37.950  46.450  44.470  1.00  0.00           H
ATOM   4468  CD  GLN A 931      38.440  44.530  43.990  1.00  0.00           C
ATOM   4469  OE1 GLN A 931      39.210  44.530  44.930  1.00  0.00           O
ATOM   4470  NE2 GLN A 931      38.290  43.460  43.110  1.00  0.00           N
ATOM   4471 HE21 GLN A 931      38.810  42.610  43.200  1.00  0.00           H
ATOM   4472 HE22 GLN A 931      37.740  43.620  42.280  1.00  0.00           H
ATOM   4473  C   GLN A 931      39.030  47.040  40.320  1.00  0.00           C
ATOM   4474  O   GLN A 931      39.440  46.150  39.490  1.00  0.00           O
ATOM   4475  N   GLN A 932      38.570  48.240  39.960  1.00  0.00           N
ATOM   4476  HN  GLN A 932      38.390  48.940  40.650  1.00  0.00           H
ATOM   4477  CA  GLN A 932      38.290  48.660  38.610  1.00  0.00           C
ATOM   4478  HA  GLN A 932      37.530  48.140  38.030  1.00  0.00           H
ATOM   4479  CB  GLN A 932      37.690  50.040  38.640  1.00  0.00           C
ATOM   4480  HB1 GLN A 932      38.450  50.680  39.140  1.00  0.00           H
ATOM   4481  HB2 GLN A 932      36.720  49.920  39.170  1.00  0.00           H
ATOM   4482  CG  GLN A 932      37.370  50.660  37.280  1.00  0.00           C
ATOM   4483  HG1 GLN A 932      38.370  50.910  36.870  1.00  0.00           H
ATOM   4484  HG2 GLN A 932      36.750  51.550  37.520  1.00  0.00           H
ATOM   4485  CD  GLN A 932      36.450  49.840  36.370  1.00  0.00           C
ATOM   4486  OE1 GLN A 932      35.290  49.590  36.680  1.00  0.00           O
ATOM   4487  NE2 GLN A 932      36.990  49.540  35.140  1.00  0.00           N
ATOM   4488 HE21 GLN A 932      37.940  49.770  34.940  1.00  0.00           H
ATOM   4489 HE22 GLN A 932      36.400  49.050  34.510  1.00  0.00           H
ATOM   4490  C   GLN A 932      39.500  48.680  37.730  1.00  0.00           C
ATOM   4491  O   GLN A 932      39.450  48.250  36.600  1.00  0.00           O
ATOM   4492  N   ILE A 933      40.650  49.200  38.250  1.00  0.00           N
ATOM   4493  HN  ILE A 933      40.720  49.590  39.170  1.00  0.00           H
ATOM   4494  CA  ILE A 933      41.940  49.120  37.520  1.00  0.00           C
ATOM   4495  HA  ILE A 933      41.710  49.460  36.520  1.00  0.00           H
ATOM   4496  CB  ILE A 933      43.010  49.980  38.170  1.00  0.00           C
ATOM   4497  HB  ILE A 933      42.500  50.960  38.270  1.00  0.00           H
ATOM   4498  CG2 ILE A 933      43.270  49.550  39.600  1.00  0.00           C
ATOM   4499 HG21 ILE A 933      43.770  48.560  39.700  1.00  0.00           H
ATOM   4500 HG22 ILE A 933      42.400  49.390  40.280  1.00  0.00           H
ATOM   4501 HG23 ILE A 933      43.990  50.270  40.050  1.00  0.00           H
ATOM   4502  CG1 ILE A 933      44.380  50.110  37.430  1.00  0.00           C
ATOM   4503 HG11 ILE A 933      44.910  49.150  37.350  1.00  0.00           H
ATOM   4504 HG12 ILE A 933      44.940  50.820  38.090  1.00  0.00           H
ATOM   4505  CD  ILE A 933      44.340  50.790  36.070  1.00  0.00           C
ATOM   4506  HD1 ILE A 933      43.560  51.560  35.950  1.00  0.00           H
ATOM   4507  HD2 ILE A 933      44.200  50.030  35.280  1.00  0.00           H
ATOM   4508  HD3 ILE A 933      45.320  51.260  35.800  1.00  0.00           H
ATOM   4509  C   ILE A 933      42.460  47.740  37.310  1.00  0.00           C
ATOM   4510  O   ILE A 933      42.960  47.420  36.240  1.00  0.00           O
ATOM   4511  N   THR A 934      42.300  46.860  38.300  1.00  0.00           N
ATOM   4512  HN  THR A 934      41.820  47.210  39.100  1.00  0.00           H
ATOM   4513  CA  THR A 934      42.720  45.480  38.300  1.00  0.00           C
ATOM   4514  HA  THR A 934      43.750  45.550  37.990  1.00  0.00           H
ATOM   4515  CB  THR A 934      42.700  44.810  39.660  1.00  0.00           C
ATOM   4516  HB  THR A 934      41.700  44.940  40.110  1.00  0.00           H
ATOM   4517  OG1 THR A 934      43.650  45.500  40.490  1.00  0.00           O
ATOM   4518  HG1 THR A 934      43.140  46.000  41.130  1.00  0.00           H
ATOM   4519  CG2 THR A 934      43.350  43.380  39.510  1.00  0.00           C
ATOM   4520 HG21 THR A 934      43.560  42.950  40.510  1.00  0.00           H
ATOM   4521 HG22 THR A 934      44.370  43.560  39.130  1.00  0.00           H
ATOM   4522 HG23 THR A 934      42.850  42.610  38.870  1.00  0.00           H
ATOM   4523  C   THR A 934      42.200  44.630  37.130  1.00  0.00           C
ATOM   4524  O   THR A 934      42.930  43.920  36.410  1.00  0.00           O
ATOM   4525  N   ALA A 935      40.920  44.880  36.770  1.00  0.00           N
ATOM   4526  HN  ALA A 935      40.390  45.510  37.330  1.00  0.00           H
ATOM   4527  CA  ALA A 935      40.200  44.300  35.640  1.00  0.00           C
ATOM   4528  HA  ALA A 935      40.200  43.220  35.570  1.00  0.00           H
ATOM   4529  CB  ALA A 935      38.730  44.680  35.790  1.00  0.00           C
ATOM   4530  HB1 ALA A 935      38.140  44.300  34.940  1.00  0.00           H
ATOM   4531  HB2 ALA A 935      38.770  45.800  35.840  1.00  0.00           H
ATOM   4532  HB3 ALA A 935      38.380  44.390  36.800  1.00  0.00           H
ATOM   4533  C   ALA A 935      40.670  44.780  34.250  1.00  0.00           C
ATOM   4534  O   ALA A 935      40.930  44.010  33.340  1.00  0.00           O
ATOM   4535  N   VAL A 936      41.000  46.100  33.980  1.00  0.00           N
ATOM   4536  HN  VAL A 936      40.600  46.830  34.540  1.00  0.00           H
ATOM   4537  CA  VAL A 936      41.570  46.540  32.710  1.00  0.00           C
ATOM   4538  HA  VAL A 936      40.920  46.100  31.960  1.00  0.00           H
ATOM   4539  CB  VAL A 936      41.480  48.050  32.700  1.00  0.00           C
ATOM   4540  HB  VAL A 936      42.100  48.430  33.530  1.00  0.00           H
ATOM   4541  CG1 VAL A 936      41.960  48.630  31.400  1.00  0.00           C
ATOM   4542 HG11 VAL A 936      43.050  48.500  31.270  1.00  0.00           H
ATOM   4543 HG12 VAL A 936      41.740  49.720  31.470  1.00  0.00           H
ATOM   4544 HG13 VAL A 936      41.470  48.200  30.490  1.00  0.00           H
ATOM   4545  CG2 VAL A 936      40.080  48.560  33.040  1.00  0.00           C
ATOM   4546 HG21 VAL A 936      39.720  48.330  34.070  1.00  0.00           H
ATOM   4547 HG22 VAL A 936      39.280  48.060  32.450  1.00  0.00           H
ATOM   4548 HG23 VAL A 936      40.080  49.660  32.890  1.00  0.00           H
ATOM   4549  C   VAL A 936      42.910  45.930  32.450  1.00  0.00           C
ATOM   4550  O   VAL A 936      43.160  45.410  31.350  1.00  0.00           O
ATOM   4551  N   ILE A 937      43.810  46.020  33.470  1.00  0.00           N
ATOM   4552  HN  ILE A 937      43.580  46.400  34.370  1.00  0.00           H
ATOM   4553  CA  ILE A 937      45.100  45.490  33.490  1.00  0.00           C
ATOM   4554  HA  ILE A 937      45.650  45.970  32.690  1.00  0.00           H
ATOM   4555  CB  ILE A 937      45.880  46.020  34.800  1.00  0.00           C
ATOM   4556  HB  ILE A 937      45.200  45.790  35.640  1.00  0.00           H
ATOM   4557  CG2 ILE A 937      47.330  45.290  34.920  1.00  0.00           C
ATOM   4558 HG21 ILE A 937      47.960  45.470  34.020  1.00  0.00           H
ATOM   4559 HG22 ILE A 937      47.270  44.250  35.290  1.00  0.00           H
ATOM   4560 HG23 ILE A 937      47.880  45.840  35.720  1.00  0.00           H
ATOM   4561  CG1 ILE A 937      46.060  47.570  34.880  1.00  0.00           C
ATOM   4562 HG11 ILE A 937      46.560  47.860  35.840  1.00  0.00           H
ATOM   4563 HG12 ILE A 937      45.050  47.920  35.190  1.00  0.00           H
ATOM   4564  CD  ILE A 937      46.480  48.350  33.630  1.00  0.00           C
ATOM   4565  HD1 ILE A 937      45.810  48.280  32.760  1.00  0.00           H
ATOM   4566  HD2 ILE A 937      47.510  48.030  33.330  1.00  0.00           H
ATOM   4567  HD3 ILE A 937      46.690  49.420  33.890  1.00  0.00           H
ATOM   4568  C   ILE A 937      45.230  43.970  33.310  1.00  0.00           C
ATOM   4569  O   ILE A 937      46.030  43.450  32.540  1.00  0.00           O
ATOM   4570  N   ILE A 938      44.410  43.180  33.990  1.00  0.00           N
ATOM   4571  HN  ILE A 938      43.680  43.590  34.510  1.00  0.00           H
ATOM   4572  CA  ILE A 938      44.570  41.730  33.830  1.00  0.00           C
ATOM   4573  HA  ILE A 938      45.590  41.360  33.890  1.00  0.00           H
ATOM   4574  CB  ILE A 938      43.820  41.020  34.910  1.00  0.00           C
ATOM   4575  HB  ILE A 938      44.090  41.490  35.880  1.00  0.00           H
ATOM   4576  CG2 ILE A 938      42.310  41.190  34.650  1.00  0.00           C
ATOM   4577 HG21 ILE A 938      41.910  40.470  33.900  1.00  0.00           H
ATOM   4578 HG22 ILE A 938      42.100  42.260  34.450  1.00  0.00           H
ATOM   4579 HG23 ILE A 938      41.780  40.910  35.570  1.00  0.00           H
ATOM   4580  CG1 ILE A 938      44.230  39.520  34.810  1.00  0.00           C
ATOM   4581 HG11 ILE A 938      45.330  39.440  34.890  1.00  0.00           H
ATOM   4582 HG12 ILE A 938      43.860  39.070  33.850  1.00  0.00           H
ATOM   4583  CD  ILE A 938      43.820  38.520  35.910  1.00  0.00           C
ATOM   4584  HD1 ILE A 938      44.230  38.870  36.880  1.00  0.00           H
ATOM   4585  HD2 ILE A 938      44.320  37.540  35.790  1.00  0.00           H
ATOM   4586  HD3 ILE A 938      42.720  38.340  35.840  1.00  0.00           H
ATOM   4587  C   ILE A 938      44.110  41.340  32.380  1.00  0.00           C
ATOM   4588  O   ILE A 938      44.640  40.430  31.800  1.00  0.00           O
ATOM   4589  N   ASN A 939      43.120  42.030  31.790  1.00  0.00           N
ATOM   4590  HN  ASN A 939      42.730  42.770  32.340  1.00  0.00           H
ATOM   4591  CA  ASN A 939      42.690  41.930  30.450  1.00  0.00           C
ATOM   4592  HA  ASN A 939      42.610  40.850  30.400  1.00  0.00           H
ATOM   4593  CB  ASN A 939      41.220  42.510  30.350  1.00  0.00           C
ATOM   4594  HB1 ASN A 939      40.770  42.620  29.350  1.00  0.00           H
ATOM   4595  HB2 ASN A 939      41.200  43.490  30.860  1.00  0.00           H
ATOM   4596  CG  ASN A 939      40.230  41.580  31.120  1.00  0.00           C
ATOM   4597  OD1 ASN A 939      40.470  40.410  31.240  1.00  0.00           O
ATOM   4598  ND2 ASN A 939      39.130  42.170  31.540  1.00  0.00           N
ATOM   4599 HD21 ASN A 939      38.930  43.130  31.390  1.00  0.00           H
ATOM   4600 HD22 ASN A 939      38.780  41.710  32.360  1.00  0.00           H
ATOM   4601  C   ASN A 939      43.620  42.370  29.340  1.00  0.00           C
ATOM   4602  O   ASN A 939      43.280  42.130  28.200  1.00  0.00           O
ATOM   4603  N   ARG A 940      44.790  42.960  29.610  1.00  0.00           N
ATOM   4604  HN  ARG A 940      45.080  43.160  30.540  1.00  0.00           H
ATOM   4605  CA  ARG A 940      45.750  43.250  28.570  1.00  0.00           C
ATOM   4606  HA  ARG A 940      45.290  43.270  27.580  1.00  0.00           H
ATOM   4607  CB  ARG A 940      46.230  44.650  28.870  1.00  0.00           C
ATOM   4608  HB1 ARG A 940      47.090  44.820  28.170  1.00  0.00           H
ATOM   4609  HB2 ARG A 940      46.700  44.740  29.880  1.00  0.00           H
ATOM   4610  CG  ARG A 940      45.100  45.770  28.610  1.00  0.00           C
ATOM   4611  HG1 ARG A 940      44.140  45.440  29.080  1.00  0.00           H
ATOM   4612  HG2 ARG A 940      44.880  45.810  27.520  1.00  0.00           H
ATOM   4613  CD  ARG A 940      45.550  47.180  29.080  1.00  0.00           C
ATOM   4614  HD1 ARG A 940      46.510  47.390  28.580  1.00  0.00           H
ATOM   4615  HD2 ARG A 940      45.700  47.140  30.180  1.00  0.00           H
ATOM   4616  NE  ARG A 940      44.470  48.190  28.770  1.00  0.00           N
ATOM   4617  HE  ARG A 940      43.610  48.020  28.290  1.00  0.00           H
ATOM   4618  CZ  ARG A 940      44.710  49.500  28.750  1.00  0.00           C
ATOM   4619  NH1 ARG A 940      43.810  50.380  28.380  1.00  0.00           N
ATOM   4620 HH11 ARG A 940      42.890  49.990  28.390  1.00  0.00           H
ATOM   4621 HH12 ARG A 940      44.010  51.310  28.650  1.00  0.00           H
ATOM   4622  NH2 ARG A 940      45.880  50.040  29.150  1.00  0.00           N
ATOM   4623 HH21 ARG A 940      46.530  49.410  29.600  1.00  0.00           H
ATOM   4624 HH22 ARG A 940      45.930  51.030  29.190  1.00  0.00           H
ATOM   4625  C   ARG A 940      46.880  42.290  28.570  1.00  0.00           C
ATOM   4626  O   ARG A 940      47.870  42.410  27.820  1.00  0.00           O
ATOM   4627  N   LYS A 941      46.800  41.130  29.340  1.00  0.00           N
ATOM   4628  HN  LYS A 941      45.980  40.970  29.870  1.00  0.00           H
ATOM   4629  CA  LYS A 941      47.790  40.130  29.480  1.00  0.00           C
ATOM   4630  HA  LYS A 941      48.730  40.650  29.630  1.00  0.00           H
ATOM   4631  CB  LYS A 941      47.410  39.040  30.450  1.00  0.00           C
ATOM   4632  HB1 LYS A 941      47.010  39.620  31.320  1.00  0.00           H
ATOM   4633  HB2 LYS A 941      48.270  38.450  30.820  1.00  0.00           H
ATOM   4634  CG  LYS A 941      46.290  38.060  30.120  1.00  0.00           C
ATOM   4635  HG1 LYS A 941      46.760  37.210  29.580  1.00  0.00           H
ATOM   4636  HG2 LYS A 941      45.470  38.600  29.600  1.00  0.00           H
ATOM   4637  CD  LYS A 941      45.720  37.380  31.420  1.00  0.00           C
ATOM   4638  HD1 LYS A 941      45.190  38.090  32.090  1.00  0.00           H
ATOM   4639  HD2 LYS A 941      46.460  37.010  32.160  1.00  0.00           H
ATOM   4640  CE  LYS A 941      44.660  36.280  31.180  1.00  0.00           C
ATOM   4641  HE1 LYS A 941      44.190  35.850  32.100  1.00  0.00           H
ATOM   4642  HE2 LYS A 941      45.070  35.360  30.700  1.00  0.00           H
ATOM   4643  NZ  LYS A 941      43.500  36.600  30.370  1.00  0.00           N
ATOM   4644  HZ1 LYS A 941      43.040  37.450  30.740  1.00  0.00           H
ATOM   4645  HZ2 LYS A 941      42.900  35.750  30.380  1.00  0.00           H
ATOM   4646  HZ3 LYS A 941      43.830  36.780  29.400  1.00  0.00           H
ATOM   4647  C   LYS A 941      48.050  39.370  28.200  1.00  0.00           C
ATOM   4648  O   LYS A 941      47.370  39.530  27.220  1.00  0.00           O
ATOM   4649  N   GLU A 942      49.070  38.490  28.140  1.00  0.00           N
ATOM   4650  HN  GLU A 942      49.740  38.340  28.860  1.00  0.00           H
ATOM   4651  CA  GLU A 942      49.350  37.850  26.880  1.00  0.00           C
ATOM   4652  HA  GLU A 942      49.420  38.680  26.180  1.00  0.00           H
ATOM   4653  CB  GLU A 942      50.780  37.290  27.000  1.00  0.00           C
ATOM   4654  HB1 GLU A 942      50.930  36.520  26.200  1.00  0.00           H
ATOM   4655  HB2 GLU A 942      50.940  36.770  27.970  1.00  0.00           H
ATOM   4656  CG  GLU A 942      51.860  38.320  26.750  1.00  0.00           C
ATOM   4657  HG1 GLU A 942      51.830  39.310  27.240  1.00  0.00           H
ATOM   4658  HG2 GLU A 942      51.960  38.460  25.660  1.00  0.00           H
ATOM   4659  CD  GLU A 942      53.290  38.020  27.230  1.00  0.00           C
ATOM   4660  OE1 GLU A 942      53.730  38.480  28.330  1.00  0.00           O
ATOM   4661  OE2 GLU A 942      54.050  37.350  26.470  1.00  0.00           O
ATOM   4662  C   GLU A 942      48.360  36.850  26.460  1.00  0.00           C
ATOM   4663  O   GLU A 942      47.540  36.370  27.290  1.00  0.00           O
ATOM   4664  N   HSD A 943      48.400  36.530  25.150  1.00  0.00           N
ATOM   4665  HN  HSD A 943      49.170  36.930  24.650  1.00  0.00           H
ATOM   4666  CA  HSD A 943      47.570  35.690  24.390  1.00  0.00           C
ATOM   4667  HA  HSD A 943      47.860  35.790  23.360  1.00  0.00           H
ATOM   4668  CB  HSD A 943      47.930  34.320  24.870  1.00  0.00           C
ATOM   4669  HB1 HSD A 943      47.710  34.140  25.950  1.00  0.00           H
ATOM   4670  HB2 HSD A 943      49.040  34.240  24.890  1.00  0.00           H
ATOM   4671  ND1 HSD A 943      46.330  32.330  24.330  1.00  0.00           N
ATOM   4672  HD1 HSD A 943      45.590  32.470  25.000  1.00  0.00           H
ATOM   4673  CG  HSD A 943      47.460  33.130  24.030  1.00  0.00           C
ATOM   4674  CE1 HSD A 943      46.330  31.360  23.390  1.00  0.00           C
ATOM   4675  HE1 HSD A 943      45.710  30.460  23.490  1.00  0.00           H
ATOM   4676  NE2 HSD A 943      47.410  31.500  22.590  1.00  0.00           N
ATOM   4677  CD2 HSD A 943      48.090  32.600  22.980  1.00  0.00           C
ATOM   4678  HD2 HSD A 943      48.910  32.880  22.350  1.00  0.00           H
ATOM   4679  C   HSD A 943      46.000  36.000  24.360  1.00  0.00           C
ATOM   4680  O   HSD A 943      45.420  36.770  25.170  1.00  0.00           O
ATOM   4681  N   LYS A 944      45.240  35.440  23.370  1.00  0.00           N
ATOM   4682  HN  LYS A 944      45.690  35.090  22.550  1.00  0.00           H
ATOM   4683  CA  LYS A 944      43.790  35.400  23.580  1.00  0.00           C
ATOM   4684  HA  LYS A 944      43.400  36.390  23.790  1.00  0.00           H
ATOM   4685  CB  LYS A 944      42.960  34.840  22.420  1.00  0.00           C
ATOM   4686  HB1 LYS A 944      41.920  34.800  22.800  1.00  0.00           H
ATOM   4687  HB2 LYS A 944      43.430  33.920  22.010  1.00  0.00           H
ATOM   4688  CG  LYS A 944      42.790  35.910  21.320  1.00  0.00           C
ATOM   4689  HG1 LYS A 944      43.820  35.930  20.910  1.00  0.00           H
ATOM   4690  HG2 LYS A 944      42.530  36.960  21.550  1.00  0.00           H
ATOM   4691  CD  LYS A 944      41.950  35.420  20.150  1.00  0.00           C
ATOM   4692  HD1 LYS A 944      41.920  36.190  19.350  1.00  0.00           H
ATOM   4693  HD2 LYS A 944      40.940  35.370  20.600  1.00  0.00           H
ATOM   4694  CE  LYS A 944      42.430  34.090  19.540  1.00  0.00           C
ATOM   4695  HE1 LYS A 944      42.000  33.210  20.070  1.00  0.00           H
ATOM   4696  HE2 LYS A 944      43.540  34.090  19.510  1.00  0.00           H
ATOM   4697  NZ  LYS A 944      42.050  34.080  18.080  1.00  0.00           N
ATOM   4698  HZ1 LYS A 944      41.040  33.970  17.850  1.00  0.00           H
ATOM   4699  HZ2 LYS A 944      42.530  33.270  17.630  1.00  0.00           H
ATOM   4700  HZ3 LYS A 944      42.350  34.970  17.620  1.00  0.00           H
ATOM   4701  C   LYS A 944      43.370  34.550  24.790  1.00  0.00           C
ATOM   4702  O   LYS A 944      43.540  33.350  24.750  1.00  0.00           O
ATOM   4703  N   LEU A 945      42.560  35.100  25.770  1.00  0.00           N
ATOM   4704  HN  LEU A 945      42.510  36.100  25.820  1.00  0.00           H
ATOM   4705  CA  LEU A 945      41.890  34.330  26.760  1.00  0.00           C
ATOM   4706  HA  LEU A 945      42.710  33.720  27.110  1.00  0.00           H
ATOM   4707  CB  LEU A 945      41.440  35.230  27.990  1.00  0.00           C
ATOM   4708  HB1 LEU A 945      42.300  35.800  28.390  1.00  0.00           H
ATOM   4709  HB2 LEU A 945      41.050  34.550  28.780  1.00  0.00           H
ATOM   4710  CG  LEU A 945      40.410  36.380  27.640  1.00  0.00           C
ATOM   4711  HG  LEU A 945      40.580  36.690  26.580  1.00  0.00           H
ATOM   4712  CD1 LEU A 945      39.000  35.700  27.690  1.00  0.00           C
ATOM   4713 HD11 LEU A 945      38.220  36.450  27.460  1.00  0.00           H
ATOM   4714 HD12 LEU A 945      38.840  35.410  28.750  1.00  0.00           H
ATOM   4715 HD13 LEU A 945      39.010  34.810  27.020  1.00  0.00           H
ATOM   4716  CD2 LEU A 945      40.400  37.550  28.570  1.00  0.00           C
ATOM   4717 HD21 LEU A 945      39.620  38.330  28.350  1.00  0.00           H
ATOM   4718 HD22 LEU A 945      41.290  38.220  28.580  1.00  0.00           H
ATOM   4719 HD23 LEU A 945      40.400  37.270  29.640  1.00  0.00           H
ATOM   4720  C   LEU A 945      40.880  33.360  26.330  1.00  0.00           C
ATOM   4721  O   LEU A 945      40.430  33.480  25.190  1.00  0.00           O
ATOM   4722  N   LYS A 946      40.580  32.340  27.240  1.00  0.00           N
ATOM   4723  HN  LYS A 946      41.220  32.250  28.000  1.00  0.00           H
ATOM   4724  CA  LYS A 946      39.540  31.350  27.020  1.00  0.00           C
ATOM   4725  HA  LYS A 946      39.070  31.550  26.070  1.00  0.00           H
ATOM   4726  CB  LYS A 946      40.090  29.910  26.930  1.00  0.00           C
ATOM   4727  HB1 LYS A 946      39.190  29.260  26.970  1.00  0.00           H
ATOM   4728  HB2 LYS A 946      40.730  29.650  27.800  1.00  0.00           H
ATOM   4729  CG  LYS A 946      40.950  29.640  25.710  1.00  0.00           C
ATOM   4730  HG1 LYS A 946      41.920  30.150  25.900  1.00  0.00           H
ATOM   4731  HG2 LYS A 946      40.400  30.040  24.830  1.00  0.00           H
ATOM   4732  CD  LYS A 946      41.390  28.160  25.470  1.00  0.00           C
ATOM   4733  HD1 LYS A 946      40.470  27.620  25.170  1.00  0.00           H
ATOM   4734  HD2 LYS A 946      41.820  27.700  26.380  1.00  0.00           H
ATOM   4735  CE  LYS A 946      42.320  27.930  24.290  1.00  0.00           C
ATOM   4736  HE1 LYS A 946      42.520  26.840  24.360  1.00  0.00           H
ATOM   4737  HE2 LYS A 946      43.280  28.500  24.290  1.00  0.00           H
ATOM   4738  NZ  LYS A 946      41.670  28.230  23.010  1.00  0.00           N
ATOM   4739  HZ1 LYS A 946      40.710  27.870  23.150  1.00  0.00           H
ATOM   4740  HZ2 LYS A 946      42.190  27.780  22.230  1.00  0.00           H
ATOM   4741  HZ3 LYS A 946      41.750  29.250  22.830  1.00  0.00           H
ATOM   4742  C   LYS A 946      38.610  31.450  28.210  1.00  0.00           C
ATOM   4743  O   LYS A 946      37.440  31.350  27.950  1.00  0.00           O
ATOM   4744  N   LYS A 947      39.100  31.500  29.510  1.00  0.00           N
ATOM   4745  HN  LYS A 947      40.070  31.680  29.580  1.00  0.00           H
ATOM   4746  CA  LYS A 947      38.300  31.470  30.700  1.00  0.00           C
ATOM   4747  HA  LYS A 947      37.240  31.440  30.510  1.00  0.00           H
ATOM   4748  CB  LYS A 947      38.790  30.280  31.570  1.00  0.00           C
ATOM   4749  HB1 LYS A 947      38.230  30.300  32.530  1.00  0.00           H
ATOM   4750  HB2 LYS A 947      39.810  30.600  31.850  1.00  0.00           H
ATOM   4751  CG  LYS A 947      38.890  28.910  31.040  1.00  0.00           C
ATOM   4752  HG1 LYS A 947      39.800  28.860  30.400  1.00  0.00           H
ATOM   4753  HG2 LYS A 947      38.050  28.640  30.380  1.00  0.00           H
ATOM   4754  CD  LYS A 947      38.930  27.840  32.200  1.00  0.00           C
ATOM   4755  HD1 LYS A 947      37.980  27.880  32.780  1.00  0.00           H
ATOM   4756  HD2 LYS A 947      39.770  28.180  32.850  1.00  0.00           H
ATOM   4757  CE  LYS A 947      39.200  26.380  31.750  1.00  0.00           C
ATOM   4758  HE1 LYS A 947      39.900  26.410  30.890  1.00  0.00           H
ATOM   4759  HE2 LYS A 947      38.230  26.100  31.290  1.00  0.00           H
ATOM   4760  NZ  LYS A 947      39.640  25.470  32.800  1.00  0.00           N
ATOM   4761  HZ1 LYS A 947      40.610  25.190  32.550  1.00  0.00           H
ATOM   4762  HZ2 LYS A 947      39.150  24.550  32.840  1.00  0.00           H
ATOM   4763  HZ3 LYS A 947      39.520  25.820  33.770  1.00  0.00           H
ATOM   4764  C   LYS A 947      38.320  32.830  31.440  1.00  0.00           C
ATOM   4765  O   LYS A 947      38.780  32.980  32.580  1.00  0.00           O
ATOM   4766  N   GLY A 948      37.750  33.970  30.790  1.00  0.00           N
ATOM   4767  HN  GLY A 948      37.540  33.870  29.820  1.00  0.00           H
ATOM   4768  CA  GLY A 948      37.490  35.230  31.430  1.00  0.00           C
ATOM   4769  HA1 GLY A 948      37.250  35.980  30.690  1.00  0.00           H
ATOM   4770  HA2 GLY A 948      38.370  35.580  31.950  1.00  0.00           H
ATOM   4771  C   GLY A 948      36.470  35.270  32.450  1.00  0.00           C
ATOM   4772  O   GLY A 948      35.890  34.320  32.890  1.00  0.00           O
ATOM   4773  N   ALA A 949      36.090  36.520  32.830  1.00  0.00           N
ATOM   4774  HN  ALA A 949      36.560  37.310  32.420  1.00  0.00           H
ATOM   4775  CA  ALA A 949      35.020  36.640  33.790  1.00  0.00           C
ATOM   4776  HA  ALA A 949      34.230  35.970  33.480  1.00  0.00           H
ATOM   4777  CB  ALA A 949      35.510  36.510  35.250  1.00  0.00           C
ATOM   4778  HB1 ALA A 949      34.670  36.600  35.960  1.00  0.00           H
ATOM   4779  HB2 ALA A 949      36.230  37.330  35.500  1.00  0.00           H
ATOM   4780  HB3 ALA A 949      35.930  35.490  35.330  1.00  0.00           H
ATOM   4781  C   ALA A 949      34.450  38.030  33.650  1.00  0.00           C
ATOM   4782  O   ALA A 949      35.100  39.030  33.250  1.00  0.00           O
ATOM   4783  N   GLY A 950      33.150  38.180  34.020  1.00  0.00           N
ATOM   4784  HN  GLY A 950      32.660  37.420  34.430  1.00  0.00           H
ATOM   4785  CA  GLY A 950      32.360  39.370  34.260  1.00  0.00           C
ATOM   4786  HA1 GLY A 950      31.670  39.110  35.050  1.00  0.00           H
ATOM   4787  HA2 GLY A 950      31.900  39.540  33.300  1.00  0.00           H
ATOM   4788  C   GLY A 950      33.090  40.620  34.760  1.00  0.00           C
ATOM   4789  O   GLY A 950      33.760  40.760  35.810  1.00  0.00           O
ATOM   4790  N   TYR A 951      32.830  41.780  34.090  1.00  0.00           N
ATOM   4791  HN  TYR A 951      32.250  41.690  33.290  1.00  0.00           H
ATOM   4792  CA  TYR A 951      33.510  43.070  34.220  1.00  0.00           C
ATOM   4793  HA  TYR A 951      34.540  42.910  33.960  1.00  0.00           H
ATOM   4794  CB  TYR A 951      32.840  44.080  33.300  1.00  0.00           C
ATOM   4795  HB1 TYR A 951      31.830  44.340  33.690  1.00  0.00           H
ATOM   4796  HB2 TYR A 951      32.760  43.660  32.270  1.00  0.00           H
ATOM   4797  CG  TYR A 951      33.620  45.390  33.190  1.00  0.00           C
ATOM   4798  CD1 TYR A 951      32.930  46.590  32.880  1.00  0.00           C
ATOM   4799  HD1 TYR A 951      31.860  46.470  32.780  1.00  0.00           H
ATOM   4800  CE1 TYR A 951      33.540  47.840  32.620  1.00  0.00           C
ATOM   4801  HE1 TYR A 951      32.930  48.730  32.480  1.00  0.00           H
ATOM   4802  CZ  TYR A 951      34.960  47.850  32.760  1.00  0.00           C
ATOM   4803  OH  TYR A 951      35.650  49.020  32.410  1.00  0.00           O
ATOM   4804  HH  TYR A 951      35.080  49.760  32.230  1.00  0.00           H
ATOM   4805  CD2 TYR A 951      35.000  45.470  33.120  1.00  0.00           C
ATOM   4806  HD2 TYR A 951      35.480  44.520  33.310  1.00  0.00           H
ATOM   4807  CE2 TYR A 951      35.670  46.690  33.020  1.00  0.00           C
ATOM   4808  HE2 TYR A 951      36.740  46.690  32.970  1.00  0.00           H
ATOM   4809  C   TYR A 951      33.490  43.570  35.660  1.00  0.00           C
ATOM   4810  O   TYR A 951      34.580  43.980  36.150  1.00  0.00           O
ATOM   4811  N   HSD A 952      32.400  43.450  36.310  1.00  0.00           N
ATOM   4812  HN  HSD A 952      31.660  42.940  35.880  1.00  0.00           H
ATOM   4813  CA  HSD A 952      32.170  43.880  37.670  1.00  0.00           C
ATOM   4814  HA  HSD A 952      32.960  44.570  37.910  1.00  0.00           H
ATOM   4815  CB  HSD A 952      30.800  44.610  37.740  1.00  0.00           C
ATOM   4816  HB1 HSD A 952      30.730  45.160  38.700  1.00  0.00           H
ATOM   4817  HB2 HSD A 952      30.010  43.830  37.730  1.00  0.00           H
ATOM   4818  ND1 HSD A 952      31.360  46.460  36.180  1.00  0.00           N
ATOM   4819  HD1 HSD A 952      32.080  46.810  36.780  1.00  0.00           H
ATOM   4820  CG  HSD A 952      30.530  45.450  36.540  1.00  0.00           C
ATOM   4821  CE1 HSD A 952      30.910  46.960  35.010  1.00  0.00           C
ATOM   4822  HE1 HSD A 952      31.210  47.830  34.430  1.00  0.00           H
ATOM   4823  NE2 HSD A 952      29.900  46.290  34.550  1.00  0.00           N
ATOM   4824  CD2 HSD A 952      29.650  45.310  35.520  1.00  0.00           C
ATOM   4825  HD2 HSD A 952      28.890  44.590  35.300  1.00  0.00           H
ATOM   4826  C   HSD A 952      32.130  42.820  38.690  1.00  0.00           C
ATOM   4827  O   HSD A 952      31.980  43.020  39.930  1.00  0.00           O
ATOM   4828  N   LEU A 953      32.260  41.570  38.280  1.00  0.00           N
ATOM   4829  HN  LEU A 953      32.700  41.310  37.430  1.00  0.00           H
ATOM   4830  CA  LEU A 953      31.930  40.470  39.150  1.00  0.00           C
ATOM   4831  HA  LEU A 953      30.900  40.570  39.480  1.00  0.00           H
ATOM   4832  CB  LEU A 953      31.990  39.150  38.200  1.00  0.00           C
ATOM   4833  HB1 LEU A 953      33.020  39.060  37.790  1.00  0.00           H
ATOM   4834  HB2 LEU A 953      31.270  39.460  37.400  1.00  0.00           H
ATOM   4835  CG  LEU A 953      31.490  37.800  38.810  1.00  0.00           C
ATOM   4836  HG  LEU A 953      32.220  37.390  39.530  1.00  0.00           H
ATOM   4837  CD1 LEU A 953      30.220  37.960  39.640  1.00  0.00           C
ATOM   4838 HD11 LEU A 953      29.390  38.560  39.200  1.00  0.00           H
ATOM   4839 HD12 LEU A 953      30.510  38.550  40.540  1.00  0.00           H
ATOM   4840 HD13 LEU A 953      29.790  37.010  40.000  1.00  0.00           H
ATOM   4841  CD2 LEU A 953      31.280  36.680  37.750  1.00  0.00           C
ATOM   4842 HD21 LEU A 953      31.290  35.640  38.140  1.00  0.00           H
ATOM   4843 HD22 LEU A 953      32.140  36.680  37.030  1.00  0.00           H
ATOM   4844 HD23 LEU A 953      30.430  36.960  37.100  1.00  0.00           H
ATOM   4845  C   LEU A 953      32.850  40.340  40.400  1.00  0.00           C
ATOM   4846  O   LEU A 953      32.410  40.190  41.550  1.00  0.00           O
ATOM   4847  N   ASP A 954      34.160  40.500  40.240  1.00  0.00           N
ATOM   4848  HN  ASP A 954      34.510  40.510  39.300  1.00  0.00           H
ATOM   4849  CA  ASP A 954      35.200  40.770  41.330  1.00  0.00           C
ATOM   4850  HA  ASP A 954      35.360  39.790  41.770  1.00  0.00           H
ATOM   4851  CB  ASP A 954      36.560  41.150  40.660  1.00  0.00           C
ATOM   4852  HB1 ASP A 954      37.000  40.300  40.100  1.00  0.00           H
ATOM   4853  HB2 ASP A 954      37.250  41.430  41.480  1.00  0.00           H
ATOM   4854  CG  ASP A 954      36.500  42.310  39.690  1.00  0.00           C
ATOM   4855  OD1 ASP A 954      36.070  42.330  38.570  1.00  0.00           O
ATOM   4856  OD2 ASP A 954      37.010  43.430  40.280  1.00  0.00           O
ATOM   4857  HD2 ASP A 954      36.910  44.100  39.600  1.00  0.00           H
ATOM   4858  C   ASP A 954      34.790  41.810  42.410  1.00  0.00           C
ATOM   4859  O   ASP A 954      34.970  41.620  43.630  1.00  0.00           O
ATOM   4860  N   LEU A 955      34.280  43.010  42.010  1.00  0.00           N
ATOM   4861  HN  LEU A 955      34.420  43.220  41.040  1.00  0.00           H
ATOM   4862  CA  LEU A 955      33.720  44.010  42.900  1.00  0.00           C
ATOM   4863  HA  LEU A 955      34.540  44.230  43.560  1.00  0.00           H
ATOM   4864  CB  LEU A 955      33.340  45.330  42.120  1.00  0.00           C
ATOM   4865  HB1 LEU A 955      32.700  44.930  41.310  1.00  0.00           H
ATOM   4866  HB2 LEU A 955      34.300  45.700  41.720  1.00  0.00           H
ATOM   4867  CG  LEU A 955      32.650  46.420  42.870  1.00  0.00           C
ATOM   4868  HG  LEU A 955      31.700  45.990  43.280  1.00  0.00           H
ATOM   4869  CD1 LEU A 955      33.470  47.100  43.910  1.00  0.00           C
ATOM   4870 HD11 LEU A 955      34.380  47.590  43.500  1.00  0.00           H
ATOM   4871 HD12 LEU A 955      33.890  46.370  44.640  1.00  0.00           H
ATOM   4872 HD13 LEU A 955      32.860  47.790  44.520  1.00  0.00           H
ATOM   4873  CD2 LEU A 955      32.220  47.480  41.900  1.00  0.00           C
ATOM   4874 HD21 LEU A 955      33.060  48.010  41.410  1.00  0.00           H
ATOM   4875 HD22 LEU A 955      31.590  48.210  42.460  1.00  0.00           H
ATOM   4876 HD23 LEU A 955      31.590  47.170  41.040  1.00  0.00           H
ATOM   4877  C   LEU A 955      32.530  43.520  43.780  1.00  0.00           C
ATOM   4878  O   LEU A 955      32.460  43.840  44.950  1.00  0.00           O
ATOM   4879  N   LEU A 956      31.660  42.660  43.130  1.00  0.00           N
ATOM   4880  HN  LEU A 956      31.650  42.500  42.140  1.00  0.00           H
ATOM   4881  CA  LEU A 956      30.610  41.980  43.930  1.00  0.00           C
ATOM   4882  HA  LEU A 956      29.930  42.680  44.370  1.00  0.00           H
ATOM   4883  CB  LEU A 956      29.690  41.080  43.150  1.00  0.00           C
ATOM   4884  HB1 LEU A 956      30.170  40.200  42.690  1.00  0.00           H
ATOM   4885  HB2 LEU A 956      29.340  41.710  42.310  1.00  0.00           H
ATOM   4886  CG  LEU A 956      28.460  40.430  43.950  1.00  0.00           C
ATOM   4887  HG  LEU A 956      28.830  39.880  44.850  1.00  0.00           H
ATOM   4888  CD1 LEU A 956      27.630  41.560  44.460  1.00  0.00           C
ATOM   4889 HD11 LEU A 956      26.820  41.230  45.140  1.00  0.00           H
ATOM   4890 HD12 LEU A 956      27.300  42.220  43.630  1.00  0.00           H
ATOM   4891 HD13 LEU A 956      28.240  42.210  45.120  1.00  0.00           H
ATOM   4892  CD2 LEU A 956      27.740  39.370  43.200  1.00  0.00           C
ATOM   4893 HD21 LEU A 956      28.400  38.530  42.890  1.00  0.00           H
ATOM   4894 HD22 LEU A 956      27.340  39.710  42.220  1.00  0.00           H
ATOM   4895 HD23 LEU A 956      26.990  38.880  43.860  1.00  0.00           H
ATOM   4896  C   LEU A 956      31.200  41.080  44.980  1.00  0.00           C
ATOM   4897  O   LEU A 956      30.740  41.090  46.100  1.00  0.00           O
ATOM   4898  N   MET A 957      32.210  40.300  44.620  1.00  0.00           N
ATOM   4899  HN  MET A 957      32.540  40.340  43.680  1.00  0.00           H
ATOM   4900  CA  MET A 957      32.930  39.460  45.490  1.00  0.00           C
ATOM   4901  HA  MET A 957      32.160  38.840  45.900  1.00  0.00           H
ATOM   4902  CB  MET A 957      33.940  38.570  44.750  1.00  0.00           C
ATOM   4903  HB1 MET A 957      34.620  38.040  45.440  1.00  0.00           H
ATOM   4904  HB2 MET A 957      34.490  39.280  44.090  1.00  0.00           H
ATOM   4905  CG  MET A 957      33.300  37.550  43.770  1.00  0.00           C
ATOM   4906  HG1 MET A 957      34.110  36.970  43.280  1.00  0.00           H
ATOM   4907  HG2 MET A 957      32.780  38.190  43.020  1.00  0.00           H
ATOM   4908  SD  MET A 957      32.030  36.530  44.530  1.00  0.00           S
ATOM   4909  CE  MET A 957      31.630  35.740  42.990  1.00  0.00           C
ATOM   4910  HE1 MET A 957      30.930  36.340  42.370  1.00  0.00           H
ATOM   4911  HE2 MET A 957      31.210  34.750  43.250  1.00  0.00           H
ATOM   4912  HE3 MET A 957      32.560  35.520  42.430  1.00  0.00           H
ATOM   4913  C   MET A 957      33.590  40.160  46.680  1.00  0.00           C
ATOM   4914  O   MET A 957      33.400  39.650  47.800  1.00  0.00           O
ATOM   4915  N   VAL A 958      34.340  41.260  46.510  1.00  0.00           N
ATOM   4916  HN  VAL A 958      34.330  41.440  45.540  1.00  0.00           H
ATOM   4917  CA  VAL A 958      35.060  42.110  47.510  1.00  0.00           C
ATOM   4918  HA  VAL A 958      35.570  41.320  48.030  1.00  0.00           H
ATOM   4919  CB  VAL A 958      36.140  43.130  46.960  1.00  0.00           C
ATOM   4920  HB  VAL A 958      35.710  43.740  46.140  1.00  0.00           H
ATOM   4921  CG1 VAL A 958      36.630  44.090  48.010  1.00  0.00           C
ATOM   4922 HG11 VAL A 958      37.480  44.620  47.520  1.00  0.00           H
ATOM   4923 HG12 VAL A 958      37.040  43.490  48.850  1.00  0.00           H
ATOM   4924 HG13 VAL A 958      35.850  44.820  48.300  1.00  0.00           H
ATOM   4925  CG2 VAL A 958      37.290  42.270  46.380  1.00  0.00           C
ATOM   4926 HG21 VAL A 958      36.970  41.510  45.630  1.00  0.00           H
ATOM   4927 HG22 VAL A 958      37.750  41.700  47.220  1.00  0.00           H
ATOM   4928 HG23 VAL A 958      37.990  42.930  45.840  1.00  0.00           H
ATOM   4929  C   VAL A 958      34.090  42.810  48.470  1.00  0.00           C
ATOM   4930  O   VAL A 958      34.160  42.670  49.680  1.00  0.00           O
ATOM   4931  N   GLY A 959      32.960  43.380  47.940  1.00  0.00           N
ATOM   4932  HN  GLY A 959      32.830  43.450  46.960  1.00  0.00           H
ATOM   4933  CA  GLY A 959      31.860  43.820  48.780  1.00  0.00           C
ATOM   4934  HA1 GLY A 959      31.080  44.180  48.130  1.00  0.00           H
ATOM   4935  HA2 GLY A 959      32.290  44.500  49.490  1.00  0.00           H
ATOM   4936  C   GLY A 959      31.150  42.820  49.600  1.00  0.00           C
ATOM   4937  O   GLY A 959      30.750  43.050  50.690  1.00  0.00           O
ATOM   4938  N   VAL A 960      30.920  41.620  49.130  1.00  0.00           N
ATOM   4939  HN  VAL A 960      31.260  41.360  48.230  1.00  0.00           H
ATOM   4940  CA  VAL A 960      30.280  40.520  49.900  1.00  0.00           C
ATOM   4941  HA  VAL A 960      29.380  40.900  50.360  1.00  0.00           H
ATOM   4942  CB  VAL A 960      29.940  39.340  48.960  1.00  0.00           C
ATOM   4943  HB  VAL A 960      30.710  39.160  48.180  1.00  0.00           H
ATOM   4944  CG1 VAL A 960      29.650  38.020  49.720  1.00  0.00           C
ATOM   4945 HG11 VAL A 960      28.890  38.340  50.480  1.00  0.00           H
ATOM   4946 HG12 VAL A 960      30.470  37.660  50.380  1.00  0.00           H
ATOM   4947 HG13 VAL A 960      29.270  37.130  49.180  1.00  0.00           H
ATOM   4948  CG2 VAL A 960      28.630  39.760  48.270  1.00  0.00           C
ATOM   4949 HG21 VAL A 960      27.830  39.800  49.050  1.00  0.00           H
ATOM   4950 HG22 VAL A 960      28.250  38.900  47.670  1.00  0.00           H
ATOM   4951 HG23 VAL A 960      28.780  40.590  47.540  1.00  0.00           H
ATOM   4952  C   VAL A 960      31.210  40.260  51.050  1.00  0.00           C
ATOM   4953  O   VAL A 960      30.770  40.160  52.180  1.00  0.00           O
ATOM   4954  N   MET A 961      32.540  40.120  50.860  1.00  0.00           N
ATOM   4955  HN  MET A 961      32.830  40.250  49.920  1.00  0.00           H
ATOM   4956  CA  MET A 961      33.470  39.530  51.750  1.00  0.00           C
ATOM   4957  HA  MET A 961      33.010  38.800  52.390  1.00  0.00           H
ATOM   4958  CB  MET A 961      34.450  38.560  51.060  1.00  0.00           C
ATOM   4959  HB1 MET A 961      35.180  38.230  51.840  1.00  0.00           H
ATOM   4960  HB2 MET A 961      35.060  39.070  50.280  1.00  0.00           H
ATOM   4961  CG  MET A 961      33.850  37.320  50.400  1.00  0.00           C
ATOM   4962  HG1 MET A 961      34.600  36.800  49.750  1.00  0.00           H
ATOM   4963  HG2 MET A 961      33.130  37.630  49.620  1.00  0.00           H
ATOM   4964  SD  MET A 961      32.990  36.210  51.420  1.00  0.00           S
ATOM   4965  CE  MET A 961      34.390  35.670  52.540  1.00  0.00           C
ATOM   4966  HE1 MET A 961      34.180  34.950  53.350  1.00  0.00           H
ATOM   4967  HE2 MET A 961      34.730  36.560  53.110  1.00  0.00           H
ATOM   4968  HE3 MET A 961      35.180  35.260  51.870  1.00  0.00           H
ATOM   4969  C   MET A 961      34.200  40.490  52.600  1.00  0.00           C
ATOM   4970  O   MET A 961      34.620  40.020  53.660  1.00  0.00           O
ATOM   4971  N   LEU A 962      34.070  41.840  52.300  1.00  0.00           N
ATOM   4972  HN  LEU A 962      33.880  42.180  51.370  1.00  0.00           H
ATOM   4973  CA  LEU A 962      34.160  42.940  53.250  1.00  0.00           C
ATOM   4974  HA  LEU A 962      35.110  42.890  53.770  1.00  0.00           H
ATOM   4975  CB  LEU A 962      33.980  44.300  52.450  1.00  0.00           C
ATOM   4976  HB1 LEU A 962      32.960  44.420  52.040  1.00  0.00           H
ATOM   4977  HB2 LEU A 962      34.680  44.080  51.620  1.00  0.00           H
ATOM   4978  CG  LEU A 962      34.400  45.570  53.160  1.00  0.00           C
ATOM   4979  HG  LEU A 962      35.310  45.380  53.760  1.00  0.00           H
ATOM   4980  CD1 LEU A 962      34.730  46.610  52.090  1.00  0.00           C
ATOM   4981 HD11 LEU A 962      33.850  46.620  51.420  1.00  0.00           H
ATOM   4982 HD12 LEU A 962      35.550  46.230  51.450  1.00  0.00           H
ATOM   4983 HD13 LEU A 962      34.950  47.640  52.440  1.00  0.00           H
ATOM   4984  CD2 LEU A 962      33.270  46.090  54.000  1.00  0.00           C
ATOM   4985 HD21 LEU A 962      32.370  46.050  53.340  1.00  0.00           H
ATOM   4986 HD22 LEU A 962      33.490  47.120  54.360  1.00  0.00           H
ATOM   4987 HD23 LEU A 962      33.100  45.480  54.910  1.00  0.00           H
ATOM   4988  C   LEU A 962      33.050  42.700  54.400  1.00  0.00           C
ATOM   4989  O   LEU A 962      33.420  42.680  55.620  1.00  0.00           O
ATOM   4990  N   GLY A 963      31.810  42.390  53.950  1.00  0.00           N
ATOM   4991  HN  GLY A 963      31.600  42.320  52.970  1.00  0.00           H
ATOM   4992  CA  GLY A 963      30.800  42.020  54.940  1.00  0.00           C
ATOM   4993  HA1 GLY A 963      29.970  41.810  54.270  1.00  0.00           H
ATOM   4994  HA2 GLY A 963      30.660  42.840  55.630  1.00  0.00           H
ATOM   4995  C   GLY A 963      31.000  40.820  55.790  1.00  0.00           C
ATOM   4996  O   GLY A 963      30.570  40.840  56.930  1.00  0.00           O
ATOM   4997  N   VAL A 964      31.610  39.780  55.240  1.00  0.00           N
ATOM   4998  HN  VAL A 964      31.840  39.730  54.270  1.00  0.00           H
ATOM   4999  CA  VAL A 964      31.770  38.540  56.050  1.00  0.00           C
ATOM   5000  HA  VAL A 964      30.840  38.360  56.560  1.00  0.00           H
ATOM   5001  CB  VAL A 964      32.030  37.350  55.120  1.00  0.00           C
ATOM   5002  HB  VAL A 964      32.620  37.660  54.220  1.00  0.00           H
ATOM   5003  CG1 VAL A 964      32.650  36.150  55.850  1.00  0.00           C
ATOM   5004 HG11 VAL A 964      32.000  35.780  56.680  1.00  0.00           H
ATOM   5005 HG12 VAL A 964      33.720  36.300  56.080  1.00  0.00           H
ATOM   5006 HG13 VAL A 964      32.780  35.280  55.170  1.00  0.00           H
ATOM   5007  CG2 VAL A 964      30.730  36.890  54.530  1.00  0.00           C
ATOM   5008 HG21 VAL A 964      30.920  35.900  54.080  1.00  0.00           H
ATOM   5009 HG22 VAL A 964      30.370  37.610  53.770  1.00  0.00           H
ATOM   5010 HG23 VAL A 964      29.980  36.670  55.320  1.00  0.00           H
ATOM   5011  C   VAL A 964      32.830  38.810  57.200  1.00  0.00           C
ATOM   5012  O   VAL A 964      32.680  38.370  58.330  1.00  0.00           O
ATOM   5013  N   CYS A 965      33.960  39.520  56.800  1.00  0.00           N
ATOM   5014  HN  CYS A 965      34.030  39.660  55.820  1.00  0.00           H
ATOM   5015  CA  CYS A 965      35.060  39.920  57.680  1.00  0.00           C
ATOM   5016  HA  CYS A 965      35.470  39.050  58.160  1.00  0.00           H
ATOM   5017  CB  CYS A 965      36.270  40.540  56.870  1.00  0.00           C
ATOM   5018  HB1 CYS A 965      36.920  41.050  57.620  1.00  0.00           H
ATOM   5019  HB2 CYS A 965      35.830  41.260  56.140  1.00  0.00           H
ATOM   5020  SG  CYS A 965      37.200  39.280  55.820  1.00  0.00           S
ATOM   5021  HG1 CYS A 965      38.360  39.840  56.130  1.00  0.00           H
ATOM   5022  C   CYS A 965      34.640  40.910  58.770  1.00  0.00           C
ATOM   5023  O   CYS A 965      35.190  40.880  59.830  1.00  0.00           O
ATOM   5024  N   SER A 966      33.650  41.760  58.460  1.00  0.00           N
ATOM   5025  HN  SER A 966      33.260  41.880  57.540  1.00  0.00           H
ATOM   5026  CA  SER A 966      32.940  42.600  59.490  1.00  0.00           C
ATOM   5027  HA  SER A 966      33.610  43.280  60.000  1.00  0.00           H
ATOM   5028  CB  SER A 966      31.740  43.390  58.890  1.00  0.00           C
ATOM   5029  HB1 SER A 966      31.270  43.920  59.750  1.00  0.00           H
ATOM   5030  HB2 SER A 966      30.930  42.770  58.490  1.00  0.00           H
ATOM   5031  OG  SER A 966      32.210  44.280  57.890  1.00  0.00           O
ATOM   5032  HG1 SER A 966      32.550  43.850  57.090  1.00  0.00           H
ATOM   5033  C   SER A 966      32.470  41.780  60.670  1.00  0.00           C
ATOM   5034  O   SER A 966      32.740  42.180  61.770  1.00  0.00           O
ATOM   5035  N   VAL A 967      31.790  40.610  60.430  1.00  0.00           N
ATOM   5036  HN  VAL A 967      31.710  40.200  59.520  1.00  0.00           H
ATOM   5037  CA  VAL A 967      31.140  39.850  61.430  1.00  0.00           C
ATOM   5038  HA  VAL A 967      30.540  40.520  62.030  1.00  0.00           H
ATOM   5039  CB  VAL A 967      30.220  38.790  60.740  1.00  0.00           C
ATOM   5040  HB  VAL A 967      30.850  38.040  60.230  1.00  0.00           H
ATOM   5041  CG1 VAL A 967      29.410  37.920  61.770  1.00  0.00           C
ATOM   5042 HG11 VAL A 967      28.510  37.500  61.290  1.00  0.00           H
ATOM   5043 HG12 VAL A 967      29.160  38.600  62.610  1.00  0.00           H
ATOM   5044 HG13 VAL A 967      30.110  37.120  62.080  1.00  0.00           H
ATOM   5045  CG2 VAL A 967      29.300  39.450  59.740  1.00  0.00           C
ATOM   5046 HG21 VAL A 967      29.960  39.820  58.920  1.00  0.00           H
ATOM   5047 HG22 VAL A 967      28.710  40.270  60.200  1.00  0.00           H
ATOM   5048 HG23 VAL A 967      28.590  38.730  59.270  1.00  0.00           H
ATOM   5049  C   VAL A 967      32.090  39.110  62.300  1.00  0.00           C
ATOM   5050  O   VAL A 967      31.800  38.900  63.480  1.00  0.00           O
ATOM   5051  N   MET A 968      33.300  38.860  61.810  1.00  0.00           N
ATOM   5052  HN  MET A 968      33.480  39.200  60.890  1.00  0.00           H
ATOM   5053  CA  MET A 968      34.400  38.210  62.460  1.00  0.00           C
ATOM   5054  HA  MET A 968      34.090  37.740  63.380  1.00  0.00           H
ATOM   5055  CB  MET A 968      34.980  37.030  61.530  1.00  0.00           C
ATOM   5056  HB1 MET A 968      35.870  36.660  62.090  1.00  0.00           H
ATOM   5057  HB2 MET A 968      35.380  37.420  60.580  1.00  0.00           H
ATOM   5058  CG  MET A 968      33.970  35.890  61.260  1.00  0.00           C
ATOM   5059  HG1 MET A 968      34.300  35.170  60.480  1.00  0.00           H
ATOM   5060  HG2 MET A 968      33.000  36.310  60.920  1.00  0.00           H
[truncated: 6,873,249 more chars]
