# Supplementary material for: CryoEM and computational modeling structural insights into the pH regulator NBCn1
Source: Nat Commun. 2025 Nov 11;16:9932. doi: 10.1038/s41467-025-64868-z (PMC12606367; doi:10.1038/s41467-025-64868-z)
Supplement: Supplementary file 7 — Supplementary Data 5 [file 41467_2025_64868_MOESM7_ESM.zip › 100ns_z_restr_MD_NBCn1_2NaCO3/hNBCn1_IF/z-restr_hNBCn1_IF_2NaCO3_first_step_32.pdb]

REMARK    GENERATED BY TRJCONV
TITLE     Title t= 4100.00000 step= 2050000
REMARK    THIS IS A SIMULATION BOX
CRYST1   93.409   93.409  102.696  90.00  90.00  90.00 P 1           1
MODEL        1
ATOM      1  N   LEU A 585      23.550  39.090  37.660  1.00  0.00           N
ATOM      2  HT1 LEU A 585      23.890  39.050  36.690  1.00  0.00           H
ATOM      3  HT2 LEU A 585      23.550  40.070  38.030  1.00  0.00           H
ATOM      4  HT3 LEU A 585      22.590  38.680  37.650  1.00  0.00           H
ATOM      5  CA  LEU A 585      24.310  38.100  38.520  1.00  0.00           C
ATOM      6  HA  LEU A 585      25.360  38.320  38.520  1.00  0.00           H
ATOM      7  CB  LEU A 585      23.840  38.380  39.980  1.00  0.00           C
ATOM      8  HB1 LEU A 585      22.740  38.230  40.120  1.00  0.00           H
ATOM      9  HB2 LEU A 585      24.130  39.450  40.170  1.00  0.00           H
ATOM     10  CG  LEU A 585      24.680  37.800  41.100  1.00  0.00           C
ATOM     11  HG  LEU A 585      24.550  36.700  41.000  1.00  0.00           H
ATOM     12  CD1 LEU A 585      26.200  38.060  41.000  1.00  0.00           C
ATOM     13 HD11 LEU A 585      26.660  37.630  40.080  1.00  0.00           H
ATOM     14 HD12 LEU A 585      26.770  37.560  41.800  1.00  0.00           H
ATOM     15 HD13 LEU A 585      26.420  39.150  40.930  1.00  0.00           H
ATOM     16  CD2 LEU A 585      24.310  38.280  42.440  1.00  0.00           C
ATOM     17 HD21 LEU A 585      23.230  38.080  42.590  1.00  0.00           H
ATOM     18 HD22 LEU A 585      24.420  39.390  42.470  1.00  0.00           H
ATOM     19 HD23 LEU A 585      24.950  37.830  43.230  1.00  0.00           H
ATOM     20  C   LEU A 585      24.310  36.680  38.050  1.00  0.00           C
ATOM     21  O   LEU A 585      25.350  36.130  37.650  1.00  0.00           O
ATOM     22  N   ILE A 586      23.170  35.880  38.110  1.00  0.00           N
ATOM     23  HN  ILE A 586      22.340  36.390  38.310  1.00  0.00           H
ATOM     24  CA  ILE A 586      23.190  34.380  38.110  1.00  0.00           C
ATOM     25  HA  ILE A 586      23.940  33.990  38.780  1.00  0.00           H
ATOM     26  CB  ILE A 586      21.980  33.800  38.800  1.00  0.00           C
ATOM     27  HB  ILE A 586      21.840  34.540  39.630  1.00  0.00           H
ATOM     28  CG2 ILE A 586      20.680  34.010  37.880  1.00  0.00           C
ATOM     29 HG21 ILE A 586      19.830  33.500  38.380  1.00  0.00           H
ATOM     30 HG22 ILE A 586      20.800  33.380  36.970  1.00  0.00           H
ATOM     31 HG23 ILE A 586      20.480  35.070  37.660  1.00  0.00           H
ATOM     32  CG1 ILE A 586      21.930  32.390  39.360  1.00  0.00           C
ATOM     33 HG11 ILE A 586      22.070  31.690  38.510  1.00  0.00           H
ATOM     34 HG12 ILE A 586      20.910  32.220  39.770  1.00  0.00           H
ATOM     35  CD  ILE A 586      23.050  32.020  40.360  1.00  0.00           C
ATOM     36  HD1 ILE A 586      22.890  32.720  41.190  1.00  0.00           H
ATOM     37  HD2 ILE A 586      24.030  32.110  39.840  1.00  0.00           H
ATOM     38  HD3 ILE A 586      22.900  30.980  40.730  1.00  0.00           H
ATOM     39  C   ILE A 586      23.540  33.760  36.760  1.00  0.00           C
ATOM     40  O   ILE A 586      24.130  32.710  36.730  1.00  0.00           O
ATOM     41  N   LEU A 587      23.230  34.480  35.690  1.00  0.00           N
ATOM     42  HN  LEU A 587      22.840  35.390  35.780  1.00  0.00           H
ATOM     43  CA  LEU A 587      23.680  33.980  34.370  1.00  0.00           C
ATOM     44  HA  LEU A 587      23.250  32.990  34.200  1.00  0.00           H
ATOM     45  CB  LEU A 587      23.080  35.040  33.410  1.00  0.00           C
ATOM     46  HB1 LEU A 587      23.610  36.000  33.520  1.00  0.00           H
ATOM     47  HB2 LEU A 587      22.040  35.270  33.750  1.00  0.00           H
ATOM     48  CG  LEU A 587      23.060  34.520  31.920  1.00  0.00           C
ATOM     49  HG  LEU A 587      24.080  34.550  31.470  1.00  0.00           H
ATOM     50  CD1 LEU A 587      22.720  33.060  31.680  1.00  0.00           C
ATOM     51 HD11 LEU A 587      21.740  32.780  32.140  1.00  0.00           H
ATOM     52 HD12 LEU A 587      23.510  32.440  32.160  1.00  0.00           H
ATOM     53 HD13 LEU A 587      22.700  32.860  30.590  1.00  0.00           H
ATOM     54  CD2 LEU A 587      22.090  35.380  31.210  1.00  0.00           C
ATOM     55 HD21 LEU A 587      22.330  36.440  31.420  1.00  0.00           H
ATOM     56 HD22 LEU A 587      21.100  35.240  31.680  1.00  0.00           H
ATOM     57 HD23 LEU A 587      22.040  35.230  30.120  1.00  0.00           H
ATOM     58  C   LEU A 587      25.200  33.710  34.200  1.00  0.00           C
ATOM     59  O   LEU A 587      25.580  32.640  33.790  1.00  0.00           O
ATOM     60  N   ASP A 588      26.050  34.690  34.540  1.00  0.00           N
ATOM     61  HN  ASP A 588      25.730  35.630  34.640  1.00  0.00           H
ATOM     62  CA  ASP A 588      27.470  34.590  34.730  1.00  0.00           C
ATOM     63  HA  ASP A 588      27.980  34.420  33.790  1.00  0.00           H
ATOM     64  CB  ASP A 588      28.030  35.960  35.290  1.00  0.00           C
ATOM     65  HB1 ASP A 588      29.090  35.910  35.610  1.00  0.00           H
ATOM     66  HB2 ASP A 588      27.430  36.170  36.200  1.00  0.00           H
ATOM     67  CG  ASP A 588      27.960  37.160  34.380  1.00  0.00           C
ATOM     68  OD1 ASP A 588      27.800  38.320  34.870  1.00  0.00           O
ATOM     69  OD2 ASP A 588      28.100  36.920  33.120  1.00  0.00           O
ATOM     70  C   ASP A 588      27.950  33.500  35.700  1.00  0.00           C
ATOM     71  O   ASP A 588      29.010  32.930  35.450  1.00  0.00           O
ATOM     72  N   ILE A 589      27.250  33.260  36.860  1.00  0.00           N
ATOM     73  HN  ILE A 589      26.540  33.930  37.060  1.00  0.00           H
ATOM     74  CA  ILE A 589      27.490  32.050  37.620  1.00  0.00           C
ATOM     75  HA  ILE A 589      28.570  32.100  37.810  1.00  0.00           H
ATOM     76  CB  ILE A 589      26.630  32.120  38.870  1.00  0.00           C
ATOM     77  HB  ILE A 589      25.680  32.540  38.480  1.00  0.00           H
ATOM     78  CG2 ILE A 589      26.260  30.770  39.490  1.00  0.00           C
ATOM     79 HG21 ILE A 589      25.710  30.040  38.850  1.00  0.00           H
ATOM     80 HG22 ILE A 589      25.810  30.950  40.480  1.00  0.00           H
ATOM     81 HG23 ILE A 589      27.190  30.290  39.870  1.00  0.00           H
ATOM     82  CG1 ILE A 589      27.310  33.000  39.900  1.00  0.00           C
ATOM     83 HG11 ILE A 589      27.990  33.630  39.300  1.00  0.00           H
ATOM     84 HG12 ILE A 589      28.000  32.470  40.590  1.00  0.00           H
ATOM     85  CD  ILE A 589      26.320  33.870  40.680  1.00  0.00           C
ATOM     86  HD1 ILE A 589      25.670  33.380  41.430  1.00  0.00           H
ATOM     87  HD2 ILE A 589      25.660  34.260  39.870  1.00  0.00           H
ATOM     88  HD3 ILE A 589      26.810  34.740  41.190  1.00  0.00           H
ATOM     89  C   ILE A 589      27.290  30.820  36.800  1.00  0.00           C
ATOM     90  O   ILE A 589      28.050  29.930  36.620  1.00  0.00           O
ATOM     91  N   LYS A 590      26.070  30.820  36.150  1.00  0.00           N
ATOM     92  HN  LYS A 590      25.350  31.510  36.140  1.00  0.00           H
ATOM     93  CA  LYS A 590      25.670  29.660  35.340  1.00  0.00           C
ATOM     94  HA  LYS A 590      25.630  28.830  36.020  1.00  0.00           H
ATOM     95  CB  LYS A 590      24.250  29.900  34.910  1.00  0.00           C
ATOM     96  HB1 LYS A 590      24.200  30.740  34.200  1.00  0.00           H
ATOM     97  HB2 LYS A 590      23.650  30.110  35.840  1.00  0.00           H
ATOM     98  CG  LYS A 590      23.460  28.830  34.200  1.00  0.00           C
ATOM     99  HG1 LYS A 590      23.040  28.110  34.920  1.00  0.00           H
ATOM    100  HG2 LYS A 590      24.080  28.190  33.540  1.00  0.00           H
ATOM    101  CD  LYS A 590      22.270  29.440  33.490  1.00  0.00           C
ATOM    102  HD1 LYS A 590      22.480  30.330  32.860  1.00  0.00           H
ATOM    103  HD2 LYS A 590      21.470  29.700  34.210  1.00  0.00           H
ATOM    104  CE  LYS A 590      21.710  28.350  32.500  1.00  0.00           C
ATOM    105  HE1 LYS A 590      22.590  27.750  32.140  1.00  0.00           H
ATOM    106  HE2 LYS A 590      21.010  28.730  31.720  1.00  0.00           H
ATOM    107  NZ  LYS A 590      20.890  27.340  33.220  1.00  0.00           N
ATOM    108  HZ1 LYS A 590      20.540  26.580  32.600  1.00  0.00           H
ATOM    109  HZ2 LYS A 590      20.100  27.820  33.690  1.00  0.00           H
ATOM    110  HZ3 LYS A 590      21.530  26.830  33.870  1.00  0.00           H
ATOM    111  C   LYS A 590      26.540  29.180  34.160  1.00  0.00           C
ATOM    112  O   LYS A 590      26.710  27.990  33.910  1.00  0.00           O
ATOM    113  N   ARG A 591      27.150  30.170  33.410  1.00  0.00           N
ATOM    114  HN  ARG A 591      26.850  31.080  33.690  1.00  0.00           H
ATOM    115  CA  ARG A 591      28.170  30.060  32.370  1.00  0.00           C
ATOM    116  HA  ARG A 591      27.830  29.300  31.690  1.00  0.00           H
ATOM    117  CB  ARG A 591      28.160  31.480  31.570  1.00  0.00           C
ATOM    118  HB1 ARG A 591      28.990  31.430  30.840  1.00  0.00           H
ATOM    119  HB2 ARG A 591      28.330  32.230  32.370  1.00  0.00           H
ATOM    120  CG  ARG A 591      26.880  31.830  30.710  1.00  0.00           C
ATOM    121  HG1 ARG A 591      25.990  31.540  31.310  1.00  0.00           H
ATOM    122  HG2 ARG A 591      26.910  31.170  29.830  1.00  0.00           H
ATOM    123  CD  ARG A 591      26.820  33.330  30.280  1.00  0.00           C
ATOM    124  HD1 ARG A 591      27.720  33.670  29.720  1.00  0.00           H
ATOM    125  HD2 ARG A 591      26.790  33.960  31.190  1.00  0.00           H
ATOM    126  NE  ARG A 591      25.580  33.540  29.500  1.00  0.00           N
ATOM    127  HE  ARG A 591      25.200  32.730  29.030  1.00  0.00           H
ATOM    128  CZ  ARG A 591      25.220  34.680  28.970  1.00  0.00           C
ATOM    129  NH1 ARG A 591      25.960  35.790  29.120  1.00  0.00           N
ATOM    130 HH11 ARG A 591      26.810  35.730  29.650  1.00  0.00           H
ATOM    131 HH12 ARG A 591      25.600  36.690  28.850  1.00  0.00           H
ATOM    132  NH2 ARG A 591      24.230  34.860  28.250  1.00  0.00           N
ATOM    133 HH21 ARG A 591      23.930  35.760  27.960  1.00  0.00           H
ATOM    134 HH22 ARG A 591      23.610  34.060  28.180  1.00  0.00           H
ATOM    135  C   ARG A 591      29.580  29.460  32.660  1.00  0.00           C
ATOM    136  O   ARG A 591      30.240  28.780  31.880  1.00  0.00           O
ATOM    137  N   LYS A 592      30.140  29.860  33.740  1.00  0.00           N
ATOM    138  HN  LYS A 592      29.650  30.600  34.190  1.00  0.00           H
ATOM    139  CA  LYS A 592      31.450  29.540  34.260  1.00  0.00           C
ATOM    140  HA  LYS A 592      32.010  29.050  33.480  1.00  0.00           H
ATOM    141  CB  LYS A 592      32.080  30.760  34.950  1.00  0.00           C
ATOM    142  HB1 LYS A 592      33.090  30.560  35.360  1.00  0.00           H
ATOM    143  HB2 LYS A 592      31.440  30.990  35.830  1.00  0.00           H
ATOM    144  CG  LYS A 592      32.080  32.030  34.030  1.00  0.00           C
ATOM    145  HG1 LYS A 592      32.650  32.790  34.600  1.00  0.00           H
ATOM    146  HG2 LYS A 592      31.010  32.300  34.010  1.00  0.00           H
ATOM    147  CD  LYS A 592      32.750  31.920  32.650  1.00  0.00           C
ATOM    148  HD1 LYS A 592      32.120  31.220  32.060  1.00  0.00           H
ATOM    149  HD2 LYS A 592      33.760  31.450  32.610  1.00  0.00           H
ATOM    150  CE  LYS A 592      32.770  33.310  31.990  1.00  0.00           C
ATOM    151  HE1 LYS A 592      33.430  34.010  32.540  1.00  0.00           H
ATOM    152  HE2 LYS A 592      31.750  33.750  31.890  1.00  0.00           H
ATOM    153  NZ  LYS A 592      33.320  33.280  30.610  1.00  0.00           N
ATOM    154  HZ1 LYS A 592      32.660  33.100  29.830  1.00  0.00           H
ATOM    155  HZ2 LYS A 592      34.040  32.530  30.580  1.00  0.00           H
ATOM    156  HZ3 LYS A 592      33.800  34.170  30.350  1.00  0.00           H
ATOM    157  C   LYS A 592      31.390  28.350  35.240  1.00  0.00           C
ATOM    158  O   LYS A 592      32.410  27.660  35.420  1.00  0.00           O
ATOM    159  N   ALA A 593      30.220  28.040  35.870  1.00  0.00           N
ATOM    160  HN  ALA A 593      29.460  28.680  35.810  1.00  0.00           H
ATOM    161  CA  ALA A 593      29.990  26.870  36.790  1.00  0.00           C
ATOM    162  HA  ALA A 593      30.510  27.030  37.720  1.00  0.00           H
ATOM    163  CB  ALA A 593      28.380  26.870  37.110  1.00  0.00           C
ATOM    164  HB1 ALA A 593      27.980  25.860  37.340  1.00  0.00           H
ATOM    165  HB2 ALA A 593      27.850  27.320  36.230  1.00  0.00           H
ATOM    166  HB3 ALA A 593      28.150  27.640  37.860  1.00  0.00           H
ATOM    167  C   ALA A 593      30.400  25.510  36.240  1.00  0.00           C
ATOM    168  O   ALA A 593      31.040  24.790  36.960  1.00  0.00           O
ATOM    169  N   PRO A 594      30.180  24.950  35.040  1.00  0.00           N
ATOM    170  CD  PRO A 594      29.170  25.580  34.180  1.00  0.00           C
ATOM    171  HD1 PRO A 594      29.460  26.620  33.890  1.00  0.00           H
ATOM    172  HD2 PRO A 594      28.210  25.470  34.710  1.00  0.00           H
ATOM    173  CA  PRO A 594      30.590  23.590  34.730  1.00  0.00           C
ATOM    174  HA  PRO A 594      30.410  22.950  35.570  1.00  0.00           H
ATOM    175  CB  PRO A 594      29.690  23.270  33.530  1.00  0.00           C
ATOM    176  HB1 PRO A 594      28.690  22.910  33.860  1.00  0.00           H
ATOM    177  HB2 PRO A 594      30.130  22.640  32.730  1.00  0.00           H
ATOM    178  CG  PRO A 594      29.320  24.650  32.990  1.00  0.00           C
ATOM    179  HG1 PRO A 594      30.130  25.000  32.320  1.00  0.00           H
ATOM    180  HG2 PRO A 594      28.470  24.640  32.280  1.00  0.00           H
ATOM    181  C   PRO A 594      32.040  23.450  34.480  1.00  0.00           C
ATOM    182  O   PRO A 594      32.430  22.450  33.890  1.00  0.00           O
ATOM    183  N   PHE A 595      32.870  24.340  34.920  1.00  0.00           N
ATOM    184  HN  PHE A 595      32.480  25.190  35.250  1.00  0.00           H
ATOM    185  CA  PHE A 595      34.330  24.310  34.810  1.00  0.00           C
ATOM    186  HA  PHE A 595      34.660  23.340  34.480  1.00  0.00           H
ATOM    187  CB  PHE A 595      34.990  25.440  33.820  1.00  0.00           C
ATOM    188  HB1 PHE A 595      36.100  25.520  33.870  1.00  0.00           H
ATOM    189  HB2 PHE A 595      34.520  26.400  34.100  1.00  0.00           H
ATOM    190  CG  PHE A 595      34.710  25.080  32.350  1.00  0.00           C
ATOM    191  CD1 PHE A 595      35.710  24.380  31.680  1.00  0.00           C
ATOM    192  HD1 PHE A 595      36.670  24.180  32.150  1.00  0.00           H
ATOM    193  CE1 PHE A 595      35.410  23.770  30.460  1.00  0.00           C
ATOM    194  HE1 PHE A 595      36.110  23.130  29.930  1.00  0.00           H
ATOM    195  CZ  PHE A 595      34.120  23.900  29.920  1.00  0.00           C
ATOM    196  HZ  PHE A 595      33.840  23.520  28.940  1.00  0.00           H
ATOM    197  CD2 PHE A 595      33.470  25.310  31.760  1.00  0.00           C
ATOM    198  HD2 PHE A 595      32.680  25.860  32.270  1.00  0.00           H
ATOM    199  CE2 PHE A 595      33.210  24.750  30.520  1.00  0.00           C
ATOM    200  HE2 PHE A 595      32.250  24.870  30.060  1.00  0.00           H
ATOM    201  C   PHE A 595      34.910  24.470  36.240  1.00  0.00           C
ATOM    202  O   PHE A 595      36.110  24.570  36.430  1.00  0.00           O
ATOM    203  N   PHE A 596      34.080  24.510  37.310  1.00  0.00           N
ATOM    204  HN  PHE A 596      33.100  24.390  37.150  1.00  0.00           H
ATOM    205  CA  PHE A 596      34.460  24.730  38.740  1.00  0.00           C
ATOM    206  HA  PHE A 596      35.080  25.610  38.850  1.00  0.00           H
ATOM    207  CB  PHE A 596      33.150  25.140  39.540  1.00  0.00           C
ATOM    208  HB1 PHE A 596      32.460  24.280  39.390  1.00  0.00           H
ATOM    209  HB2 PHE A 596      32.670  26.040  39.090  1.00  0.00           H
ATOM    210  CG  PHE A 596      33.240  25.400  40.990  1.00  0.00           C
ATOM    211  CD1 PHE A 596      32.110  25.150  41.750  1.00  0.00           C
ATOM    212  HD1 PHE A 596      31.240  24.740  41.250  1.00  0.00           H
ATOM    213  CE1 PHE A 596      32.160  25.390  43.110  1.00  0.00           C
ATOM    214  HE1 PHE A 596      31.290  25.140  43.710  1.00  0.00           H
ATOM    215  CZ  PHE A 596      33.290  25.860  43.750  1.00  0.00           C
ATOM    216  HZ  PHE A 596      33.310  26.090  44.800  1.00  0.00           H
ATOM    217  CD2 PHE A 596      34.460  25.890  41.640  1.00  0.00           C
ATOM    218  HD2 PHE A 596      35.380  25.850  41.090  1.00  0.00           H
ATOM    219  CE2 PHE A 596      34.460  26.110  42.950  1.00  0.00           C
ATOM    220  HE2 PHE A 596      35.370  26.310  43.490  1.00  0.00           H
ATOM    221  C   PHE A 596      35.330  23.650  39.350  1.00  0.00           C
ATOM    222  O   PHE A 596      36.450  23.880  39.850  1.00  0.00           O
ATOM    223  N   LEU A 597      34.930  22.390  39.120  1.00  0.00           N
ATOM    224  HN  LEU A 597      34.030  22.110  38.790  1.00  0.00           H
ATOM    225  CA  LEU A 597      35.790  21.290  39.320  1.00  0.00           C
ATOM    226  HA  LEU A 597      36.370  21.440  40.210  1.00  0.00           H
ATOM    227  CB  LEU A 597      35.010  19.960  39.350  1.00  0.00           C
ATOM    228  HB1 LEU A 597      35.570  19.000  39.380  1.00  0.00           H
ATOM    229  HB2 LEU A 597      34.490  19.920  38.380  1.00  0.00           H
ATOM    230  CG  LEU A 597      34.020  20.020  40.650  1.00  0.00           C
ATOM    231  HG  LEU A 597      33.550  21.020  40.730  1.00  0.00           H
ATOM    232  CD1 LEU A 597      32.910  18.960  40.460  1.00  0.00           C
ATOM    233 HD11 LEU A 597      32.280  19.010  41.370  1.00  0.00           H
ATOM    234 HD12 LEU A 597      33.430  17.990  40.370  1.00  0.00           H
ATOM    235 HD13 LEU A 597      32.410  19.230  39.510  1.00  0.00           H
ATOM    236  CD2 LEU A 597      34.880  19.810  41.850  1.00  0.00           C
ATOM    237 HD21 LEU A 597      34.280  20.030  42.760  1.00  0.00           H
ATOM    238 HD22 LEU A 597      35.800  20.430  41.890  1.00  0.00           H
ATOM    239 HD23 LEU A 597      35.090  18.720  41.910  1.00  0.00           H
ATOM    240  C   LEU A 597      36.850  21.130  38.270  1.00  0.00           C
ATOM    241  O   LEU A 597      37.870  20.490  38.430  1.00  0.00           O
ATOM    242  N   SER A 598      36.580  21.600  37.050  1.00  0.00           N
ATOM    243  HN  SER A 598      35.690  22.000  36.860  1.00  0.00           H
ATOM    244  CA  SER A 598      37.510  21.310  35.960  1.00  0.00           C
ATOM    245  HA  SER A 598      37.790  20.270  36.110  1.00  0.00           H
ATOM    246  CB  SER A 598      36.910  21.400  34.500  1.00  0.00           C
ATOM    247  HB1 SER A 598      37.670  20.980  33.800  1.00  0.00           H
ATOM    248  HB2 SER A 598      36.580  22.350  34.020  1.00  0.00           H
ATOM    249  OG  SER A 598      35.720  20.660  34.410  1.00  0.00           O
ATOM    250  HG1 SER A 598      35.990  19.730  34.420  1.00  0.00           H
ATOM    251  C   SER A 598      38.770  22.260  35.990  1.00  0.00           C
ATOM    252  O   SER A 598      39.700  21.830  35.390  1.00  0.00           O
ATOM    253  N   ASP A 599      38.810  23.380  36.720  1.00  0.00           N
ATOM    254  HN  ASP A 599      37.950  23.610  37.190  1.00  0.00           H
ATOM    255  CA  ASP A 599      40.020  24.130  36.960  1.00  0.00           C
ATOM    256  HA  ASP A 599      40.490  24.270  35.990  1.00  0.00           H
ATOM    257  CB  ASP A 599      39.700  25.430  37.720  1.00  0.00           C
ATOM    258  HB1 ASP A 599      40.470  25.980  38.300  1.00  0.00           H
ATOM    259  HB2 ASP A 599      39.010  25.170  38.550  1.00  0.00           H
ATOM    260  CG  ASP A 599      39.150  26.540  36.910  1.00  0.00           C
ATOM    261  OD1 ASP A 599      39.050  26.340  35.680  1.00  0.00           O
ATOM    262  OD2 ASP A 599      38.810  27.590  37.540  1.00  0.00           O
ATOM    263  C   ASP A 599      41.010  23.370  37.710  1.00  0.00           C
ATOM    264  O   ASP A 599      42.170  23.530  37.500  1.00  0.00           O
ATOM    265  N   PHE A 600      40.610  22.380  38.570  1.00  0.00           N
ATOM    266  HN  PHE A 600      39.650  22.150  38.710  1.00  0.00           H
ATOM    267  CA  PHE A 600      41.530  21.520  39.340  1.00  0.00           C
ATOM    268  HA  PHE A 600      42.250  22.140  39.840  1.00  0.00           H
ATOM    269  CB  PHE A 600      40.820  20.650  40.390  1.00  0.00           C
ATOM    270  HB1 PHE A 600      41.550  19.950  40.840  1.00  0.00           H
ATOM    271  HB2 PHE A 600      39.970  20.050  40.030  1.00  0.00           H
ATOM    272  CG  PHE A 600      40.350  21.510  41.590  1.00  0.00           C
ATOM    273  CD1 PHE A 600      39.050  22.090  41.580  1.00  0.00           C
ATOM    274  HD1 PHE A 600      38.430  21.910  40.710  1.00  0.00           H
ATOM    275  CE1 PHE A 600      38.590  22.900  42.580  1.00  0.00           C
ATOM    276  HE1 PHE A 600      37.600  23.350  42.570  1.00  0.00           H
ATOM    277  CZ  PHE A 600      39.490  23.120  43.650  1.00  0.00           C
ATOM    278  HZ  PHE A 600      39.280  23.720  44.530  1.00  0.00           H
ATOM    279  CD2 PHE A 600      41.230  21.750  42.620  1.00  0.00           C
ATOM    280  HD2 PHE A 600      42.230  21.350  42.680  1.00  0.00           H
ATOM    281  CE2 PHE A 600      40.780  22.610  43.610  1.00  0.00           C
ATOM    282  HE2 PHE A 600      41.330  22.780  44.520  1.00  0.00           H
ATOM    283  C   PHE A 600      42.400  20.600  38.500  1.00  0.00           C
ATOM    284  O   PHE A 600      43.660  20.440  38.670  1.00  0.00           O
ATOM    285  N   LYS A 601      41.810  19.940  37.500  1.00  0.00           N
ATOM    286  HN  LYS A 601      40.820  19.810  37.560  1.00  0.00           H
ATOM    287  CA  LYS A 601      42.430  19.250  36.360  1.00  0.00           C
ATOM    288  HA  LYS A 601      43.070  18.520  36.840  1.00  0.00           H
ATOM    289  CB  LYS A 601      41.320  18.470  35.630  1.00  0.00           C
ATOM    290  HB1 LYS A 601      40.590  19.250  35.310  1.00  0.00           H
ATOM    291  HB2 LYS A 601      40.950  17.750  36.390  1.00  0.00           H
ATOM    292  CG  LYS A 601      41.570  17.590  34.360  1.00  0.00           C
ATOM    293  HG1 LYS A 601      40.700  16.900  34.190  1.00  0.00           H
ATOM    294  HG2 LYS A 601      42.410  16.890  34.500  1.00  0.00           H
ATOM    295  CD  LYS A 601      41.790  18.470  33.100  1.00  0.00           C
ATOM    296  HD1 LYS A 601      41.860  17.680  32.330  1.00  0.00           H
ATOM    297  HD2 LYS A 601      42.780  18.950  32.990  1.00  0.00           H
ATOM    298  CE  LYS A 601      40.560  19.350  32.830  1.00  0.00           C
ATOM    299  HE1 LYS A 601      40.510  20.190  33.550  1.00  0.00           H
ATOM    300  HE2 LYS A 601      39.550  18.900  32.860  1.00  0.00           H
ATOM    301  NZ  LYS A 601      40.680  19.920  31.500  1.00  0.00           N
ATOM    302  HZ1 LYS A 601      39.830  20.370  31.100  1.00  0.00           H
ATOM    303  HZ2 LYS A 601      40.930  19.280  30.730  1.00  0.00           H
ATOM    304  HZ3 LYS A 601      41.430  20.650  31.490  1.00  0.00           H
ATOM    305  C   LYS A 601      43.360  20.160  35.520  1.00  0.00           C
ATOM    306  O   LYS A 601      44.510  19.840  35.270  1.00  0.00           O
ATOM    307  N   ASP A 602      42.970  21.420  35.150  1.00  0.00           N
ATOM    308  HN  ASP A 602      42.100  21.870  35.280  1.00  0.00           H
ATOM    309  CA  ASP A 602      43.930  22.270  34.360  1.00  0.00           C
ATOM    310  HA  ASP A 602      44.280  21.640  33.560  1.00  0.00           H
ATOM    311  CB  ASP A 602      43.110  23.390  33.680  1.00  0.00           C
ATOM    312  HB1 ASP A 602      43.840  24.010  33.110  1.00  0.00           H
ATOM    313  HB2 ASP A 602      42.610  24.120  34.370  1.00  0.00           H
ATOM    314  CG  ASP A 602      42.090  22.890  32.630  1.00  0.00           C
ATOM    315  OD1 ASP A 602      42.310  21.890  31.960  1.00  0.00           O
ATOM    316  OD2 ASP A 602      41.190  23.710  32.420  1.00  0.00           O
ATOM    317  C   ASP A 602      45.140  22.780  35.160  1.00  0.00           C
ATOM    318  O   ASP A 602      46.320  23.020  34.740  1.00  0.00           O
ATOM    319  N   ALA A 603      44.990  22.880  36.490  1.00  0.00           N
ATOM    320  HN  ALA A 603      44.090  22.620  36.840  1.00  0.00           H
ATOM    321  CA  ALA A 603      46.010  23.210  37.450  1.00  0.00           C
ATOM    322  HA  ALA A 603      46.420  24.150  37.140  1.00  0.00           H
ATOM    323  CB  ALA A 603      45.350  23.500  38.740  1.00  0.00           C
ATOM    324  HB1 ALA A 603      44.910  22.550  39.110  1.00  0.00           H
ATOM    325  HB2 ALA A 603      44.590  24.300  38.670  1.00  0.00           H
ATOM    326  HB3 ALA A 603      46.090  23.840  39.500  1.00  0.00           H
ATOM    327  C   ALA A 603      47.170  22.290  37.640  1.00  0.00           C
ATOM    328  O   ALA A 603      48.300  22.610  37.830  1.00  0.00           O
ATOM    329  N   LEU A 604      46.950  20.950  37.500  1.00  0.00           N
ATOM    330  HN  LEU A 604      46.000  20.700  37.280  1.00  0.00           H
ATOM    331  CA  LEU A 604      48.030  19.950  37.310  1.00  0.00           C
ATOM    332  HA  LEU A 604      48.550  19.800  38.250  1.00  0.00           H
ATOM    333  CB  LEU A 604      47.420  18.640  36.960  1.00  0.00           C
ATOM    334  HB1 LEU A 604      48.190  17.840  37.010  1.00  0.00           H
ATOM    335  HB2 LEU A 604      46.900  18.700  35.980  1.00  0.00           H
ATOM    336  CG  LEU A 604      46.350  18.000  37.990  1.00  0.00           C
ATOM    337  HG  LEU A 604      45.510  18.730  37.990  1.00  0.00           H
ATOM    338  CD1 LEU A 604      45.850  16.690  37.410  1.00  0.00           C
ATOM    339 HD11 LEU A 604      45.240  16.210  38.210  1.00  0.00           H
ATOM    340 HD12 LEU A 604      46.650  15.930  37.240  1.00  0.00           H
ATOM    341 HD13 LEU A 604      45.320  16.870  36.450  1.00  0.00           H
ATOM    342  CD2 LEU A 604      47.020  17.770  39.330  1.00  0.00           C
ATOM    343 HD21 LEU A 604      47.320  18.710  39.840  1.00  0.00           H
ATOM    344 HD22 LEU A 604      47.930  17.140  39.340  1.00  0.00           H
ATOM    345 HD23 LEU A 604      46.310  17.240  39.990  1.00  0.00           H
ATOM    346  C   LEU A 604      49.090  20.220  36.250  1.00  0.00           C
ATOM    347  O   LEU A 604      48.930  19.970  35.060  1.00  0.00           O
ATOM    348  N   SER A 605      50.150  20.840  36.720  1.00  0.00           N
ATOM    349  HN  SER A 605      50.190  21.030  37.710  1.00  0.00           H
ATOM    350  CA  SER A 605      51.050  21.550  35.910  1.00  0.00           C
ATOM    351  HA  SER A 605      51.430  20.820  35.220  1.00  0.00           H
ATOM    352  CB  SER A 605      50.380  22.670  35.030  1.00  0.00           C
ATOM    353  HB1 SER A 605      49.470  23.000  35.570  1.00  0.00           H
ATOM    354  HB2 SER A 605      50.090  22.320  34.010  1.00  0.00           H
ATOM    355  OG  SER A 605      51.370  23.780  34.750  1.00  0.00           O
ATOM    356  HG1 SER A 605      51.990  23.510  34.070  1.00  0.00           H
ATOM    357  C   SER A 605      52.190  22.020  36.790  1.00  0.00           C
ATOM    358  O   SER A 605      51.890  22.470  37.880  1.00  0.00           O
ATOM    359  N   LEU A 606      53.400  21.640  36.460  1.00  0.00           N
ATOM    360  HN  LEU A 606      53.500  20.890  35.800  1.00  0.00           H
ATOM    361  CA  LEU A 606      54.560  22.050  37.150  1.00  0.00           C
ATOM    362  HA  LEU A 606      54.360  21.790  38.180  1.00  0.00           H
ATOM    363  CB  LEU A 606      55.720  21.080  36.730  1.00  0.00           C
ATOM    364  HB1 LEU A 606      56.610  21.300  37.360  1.00  0.00           H
ATOM    365  HB2 LEU A 606      55.740  21.090  35.630  1.00  0.00           H
ATOM    366  CG  LEU A 606      55.580  19.530  36.810  1.00  0.00           C
ATOM    367  HG  LEU A 606      54.680  19.180  36.250  1.00  0.00           H
ATOM    368  CD1 LEU A 606      56.860  18.830  36.130  1.00  0.00           C
ATOM    369 HD11 LEU A 606      57.180  19.090  35.100  1.00  0.00           H
ATOM    370 HD12 LEU A 606      56.600  17.760  36.130  1.00  0.00           H
ATOM    371 HD13 LEU A 606      57.760  19.100  36.750  1.00  0.00           H
ATOM    372  CD2 LEU A 606      55.330  19.100  38.320  1.00  0.00           C
ATOM    373 HD21 LEU A 606      55.060  18.010  38.340  1.00  0.00           H
ATOM    374 HD22 LEU A 606      54.590  19.750  38.830  1.00  0.00           H
ATOM    375 HD23 LEU A 606      56.280  19.120  38.900  1.00  0.00           H
ATOM    376  C   LEU A 606      54.820  23.580  37.220  1.00  0.00           C
ATOM    377  O   LEU A 606      55.180  24.100  38.300  1.00  0.00           O
ATOM    378  N   GLN A 607      54.510  24.260  36.120  1.00  0.00           N
ATOM    379  HN  GLN A 607      54.320  23.790  35.260  1.00  0.00           H
ATOM    380  CA  GLN A 607      54.430  25.710  36.100  1.00  0.00           C
ATOM    381  HA  GLN A 607      55.410  26.070  36.390  1.00  0.00           H
ATOM    382  CB  GLN A 607      54.130  26.260  34.670  1.00  0.00           C
ATOM    383  HB1 GLN A 607      53.220  25.720  34.330  1.00  0.00           H
ATOM    384  HB2 GLN A 607      55.010  25.960  34.050  1.00  0.00           H
ATOM    385  CG  GLN A 607      53.980  27.830  34.520  1.00  0.00           C
ATOM    386  HG1 GLN A 607      55.010  28.190  34.780  1.00  0.00           H
ATOM    387  HG2 GLN A 607      53.240  28.360  35.160  1.00  0.00           H
ATOM    388  CD  GLN A 607      53.630  28.210  33.080  1.00  0.00           C
ATOM    389  OE1 GLN A 607      53.400  27.440  32.150  1.00  0.00           O
ATOM    390  NE2 GLN A 607      53.700  29.570  32.810  1.00  0.00           N
ATOM    391 HE21 GLN A 607      53.600  29.950  31.880  1.00  0.00           H
ATOM    392 HE22 GLN A 607      53.980  30.180  33.540  1.00  0.00           H
ATOM    393  C   GLN A 607      53.430  26.370  37.170  1.00  0.00           C
ATOM    394  O   GLN A 607      53.740  27.350  37.810  1.00  0.00           O
ATOM    395  N   CYS A 608      52.260  25.700  37.370  1.00  0.00           N
ATOM    396  HN  CYS A 608      52.130  24.770  37.050  1.00  0.00           H
ATOM    397  CA  CYS A 608      51.300  26.130  38.390  1.00  0.00           C
ATOM    398  HA  CYS A 608      51.080  27.170  38.190  1.00  0.00           H
ATOM    399  CB  CYS A 608      49.990  25.400  38.340  1.00  0.00           C
ATOM    400  HB1 CYS A 608      49.300  25.760  39.130  1.00  0.00           H
ATOM    401  HB2 CYS A 608      50.030  24.310  38.560  1.00  0.00           H
ATOM    402  SG  CYS A 608      49.210  25.510  36.630  1.00  0.00           S
ATOM    403  HG1 CYS A 608      50.170  24.890  35.980  1.00  0.00           H
ATOM    404  C   CYS A 608      51.860  26.060  39.860  1.00  0.00           C
ATOM    405  O   CYS A 608      51.690  26.900  40.740  1.00  0.00           O
ATOM    406  N   LEU A 609      52.540  24.940  40.160  1.00  0.00           N
ATOM    407  HN  LEU A 609      52.570  24.180  39.510  1.00  0.00           H
ATOM    408  CA  LEU A 609      53.170  24.820  41.500  1.00  0.00           C
ATOM    409  HA  LEU A 609      52.510  25.140  42.300  1.00  0.00           H
ATOM    410  CB  LEU A 609      53.620  23.370  41.770  1.00  0.00           C
ATOM    411  HB1 LEU A 609      54.140  23.300  42.750  1.00  0.00           H
ATOM    412  HB2 LEU A 609      54.310  23.110  40.930  1.00  0.00           H
ATOM    413  CG  LEU A 609      52.520  22.310  41.880  1.00  0.00           C
ATOM    414  HG  LEU A 609      51.460  22.590  41.710  1.00  0.00           H
ATOM    415  CD1 LEU A 609      52.710  21.120  40.880  1.00  0.00           C
ATOM    416 HD11 LEU A 609      53.590  20.490  41.130  1.00  0.00           H
ATOM    417 HD12 LEU A 609      52.870  21.530  39.860  1.00  0.00           H
ATOM    418 HD13 LEU A 609      51.850  20.450  40.720  1.00  0.00           H
ATOM    419  CD2 LEU A 609      52.650  21.600  43.260  1.00  0.00           C
ATOM    420 HD21 LEU A 609      51.820  20.870  43.360  1.00  0.00           H
ATOM    421 HD22 LEU A 609      52.620  22.440  43.990  1.00  0.00           H
ATOM    422 HD23 LEU A 609      53.620  21.080  43.410  1.00  0.00           H
ATOM    423  C   LEU A 609      54.300  25.930  41.770  1.00  0.00           C
ATOM    424  O   LEU A 609      54.330  26.600  42.800  1.00  0.00           O
ATOM    425  N   ALA A 610      55.120  26.190  40.750  1.00  0.00           N
ATOM    426  HN  ALA A 610      55.090  25.550  39.990  1.00  0.00           H
ATOM    427  CA  ALA A 610      56.060  27.330  40.740  1.00  0.00           C
ATOM    428  HA  ALA A 610      56.740  27.200  41.570  1.00  0.00           H
ATOM    429  CB  ALA A 610      57.000  27.350  39.480  1.00  0.00           C
ATOM    430  HB1 ALA A 610      56.280  27.400  38.630  1.00  0.00           H
ATOM    431  HB2 ALA A 610      57.630  26.440  39.390  1.00  0.00           H
ATOM    432  HB3 ALA A 610      57.650  28.250  39.470  1.00  0.00           H
ATOM    433  C   ALA A 610      55.340  28.700  40.960  1.00  0.00           C
ATOM    434  O   ALA A 610      55.640  29.510  41.870  1.00  0.00           O
ATOM    435  N   SER A 611      54.290  29.000  40.150  1.00  0.00           N
ATOM    436  HN  SER A 611      53.920  28.410  39.450  1.00  0.00           H
ATOM    437  CA  SER A 611      53.490  30.180  40.400  1.00  0.00           C
ATOM    438  HA  SER A 611      54.030  31.090  40.170  1.00  0.00           H
ATOM    439  CB  SER A 611      52.390  30.260  39.340  1.00  0.00           C
ATOM    440  HB1 SER A 611      51.810  31.190  39.480  1.00  0.00           H
ATOM    441  HB2 SER A 611      51.790  29.330  39.440  1.00  0.00           H
ATOM    442  OG  SER A 611      52.990  30.280  38.000  1.00  0.00           O
ATOM    443  HG1 SER A 611      53.830  29.820  37.960  1.00  0.00           H
ATOM    444  C   SER A 611      52.900  30.310  41.840  1.00  0.00           C
ATOM    445  O   SER A 611      52.950  31.370  42.500  1.00  0.00           O
ATOM    446  N   ILE A 612      52.350  29.260  42.450  1.00  0.00           N
ATOM    447  HN  ILE A 612      52.390  28.370  42.010  1.00  0.00           H
ATOM    448  CA  ILE A 612      51.890  29.270  43.810  1.00  0.00           C
ATOM    449  HA  ILE A 612      51.190  30.060  43.970  1.00  0.00           H
ATOM    450  CB  ILE A 612      51.270  27.930  44.300  1.00  0.00           C
ATOM    451  HB  ILE A 612      51.940  27.120  43.960  1.00  0.00           H
ATOM    452  CG2 ILE A 612      51.210  27.950  45.810  1.00  0.00           C
ATOM    453 HG21 ILE A 612      52.210  27.740  46.270  1.00  0.00           H
ATOM    454 HG22 ILE A 612      50.580  27.140  46.230  1.00  0.00           H
ATOM    455 HG23 ILE A 612      50.790  28.860  46.290  1.00  0.00           H
ATOM    456  CG1 ILE A 612      49.890  27.750  43.650  1.00  0.00           C
ATOM    457 HG11 ILE A 612      49.940  28.280  42.670  1.00  0.00           H
ATOM    458 HG12 ILE A 612      49.090  28.260  44.220  1.00  0.00           H
ATOM    459  CD  ILE A 612      49.720  26.250  43.470  1.00  0.00           C
ATOM    460  HD1 ILE A 612      48.680  26.090  43.080  1.00  0.00           H
ATOM    461  HD2 ILE A 612      49.740  25.650  44.400  1.00  0.00           H
ATOM    462  HD3 ILE A 612      50.380  25.850  42.680  1.00  0.00           H
ATOM    463  C   ILE A 612      53.030  29.680  44.770  1.00  0.00           C
ATOM    464  O   ILE A 612      52.810  30.490  45.670  1.00  0.00           O
ATOM    465  N   LEU A 613      54.240  29.120  44.660  1.00  0.00           N
ATOM    466  HN  LEU A 613      54.240  28.420  43.960  1.00  0.00           H
ATOM    467  CA  LEU A 613      55.440  29.410  45.430  1.00  0.00           C
ATOM    468  HA  LEU A 613      55.220  29.300  46.480  1.00  0.00           H
ATOM    469  CB  LEU A 613      56.640  28.490  45.130  1.00  0.00           C
ATOM    470  HB1 LEU A 613      57.600  28.890  45.520  1.00  0.00           H
ATOM    471  HB2 LEU A 613      56.790  28.500  44.030  1.00  0.00           H
ATOM    472  CG  LEU A 613      56.310  26.980  45.500  1.00  0.00           C
ATOM    473  HG  LEU A 613      55.290  26.740  45.110  1.00  0.00           H
ATOM    474  CD1 LEU A 613      57.300  25.960  44.870  1.00  0.00           C
ATOM    475 HD11 LEU A 613      58.330  26.200  45.220  1.00  0.00           H
ATOM    476 HD12 LEU A 613      57.130  26.250  43.810  1.00  0.00           H
ATOM    477 HD13 LEU A 613      57.060  24.940  45.210  1.00  0.00           H
ATOM    478  CD2 LEU A 613      56.340  26.660  47.000  1.00  0.00           C
ATOM    479 HD21 LEU A 613      55.410  26.070  47.210  1.00  0.00           H
ATOM    480 HD22 LEU A 613      56.170  27.540  47.670  1.00  0.00           H
ATOM    481 HD23 LEU A 613      57.330  26.230  47.250  1.00  0.00           H
ATOM    482  C   LEU A 613      55.890  30.780  45.360  1.00  0.00           C
ATOM    483  O   LEU A 613      56.180  31.510  46.360  1.00  0.00           O
ATOM    484  N   PHE A 614      55.970  31.310  44.070  1.00  0.00           N
ATOM    485  HN  PHE A 614      55.770  30.680  43.330  1.00  0.00           H
ATOM    486  CA  PHE A 614      56.400  32.640  43.700  1.00  0.00           C
ATOM    487  HA  PHE A 614      57.390  32.890  44.040  1.00  0.00           H
ATOM    488  CB  PHE A 614      56.590  32.610  42.140  1.00  0.00           C
ATOM    489  HB1 PHE A 614      55.580  32.310  41.760  1.00  0.00           H
ATOM    490  HB2 PHE A 614      57.300  31.820  41.810  1.00  0.00           H
ATOM    491  CG  PHE A 614      57.020  34.020  41.560  1.00  0.00           C
ATOM    492  CD1 PHE A 614      58.310  34.430  41.800  1.00  0.00           C
ATOM    493  HD1 PHE A 614      58.940  33.840  42.430  1.00  0.00           H
ATOM    494  CE1 PHE A 614      58.840  35.530  41.130  1.00  0.00           C
ATOM    495  HE1 PHE A 614      59.900  35.710  41.160  1.00  0.00           H
ATOM    496  CZ  PHE A 614      58.080  36.090  40.110  1.00  0.00           C
ATOM    497  HZ  PHE A 614      58.420  36.890  39.470  1.00  0.00           H
ATOM    498  CD2 PHE A 614      56.260  34.640  40.570  1.00  0.00           C
ATOM    499  HD2 PHE A 614      55.250  34.310  40.340  1.00  0.00           H
ATOM    500  CE2 PHE A 614      56.780  35.730  39.870  1.00  0.00           C
ATOM    501  HE2 PHE A 614      56.240  36.240  39.090  1.00  0.00           H
ATOM    502  C   PHE A 614      55.490  33.660  44.280  1.00  0.00           C
ATOM    503  O   PHE A 614      55.900  34.590  44.980  1.00  0.00           O
ATOM    504  N   LEU A 615      54.240  33.490  44.040  1.00  0.00           N
ATOM    505  HN  LEU A 615      53.890  32.730  43.500  1.00  0.00           H
ATOM    506  CA  LEU A 615      53.160  34.370  44.550  1.00  0.00           C
ATOM    507  HA  LEU A 615      53.490  35.400  44.500  1.00  0.00           H
ATOM    508  CB  LEU A 615      51.840  34.300  43.740  1.00  0.00           C
ATOM    509  HB1 LEU A 615      50.940  34.670  44.270  1.00  0.00           H
ATOM    510  HB2 LEU A 615      51.650  33.250  43.420  1.00  0.00           H
ATOM    511  CG  LEU A 615      51.930  35.110  42.460  1.00  0.00           C
ATOM    512  HG  LEU A 615      53.000  35.110  42.160  1.00  0.00           H
ATOM    513  CD1 LEU A 615      51.250  34.570  41.150  1.00  0.00           C
ATOM    514 HD11 LEU A 615      51.620  35.270  40.360  1.00  0.00           H
ATOM    515 HD12 LEU A 615      50.150  34.510  41.080  1.00  0.00           H
ATOM    516 HD13 LEU A 615      51.640  33.590  40.800  1.00  0.00           H
ATOM    517  CD2 LEU A 615      51.600  36.550  42.850  1.00  0.00           C
ATOM    518 HD21 LEU A 615      52.410  37.030  43.440  1.00  0.00           H
ATOM    519 HD22 LEU A 615      50.650  36.600  43.400  1.00  0.00           H
ATOM    520 HD23 LEU A 615      51.530  37.100  41.880  1.00  0.00           H
ATOM    521  C   LEU A 615      52.900  34.190  46.090  1.00  0.00           C
ATOM    522  O   LEU A 615      52.680  35.170  46.760  1.00  0.00           O
ATOM    523  N   TYR A 616      52.940  33.060  46.740  1.00  0.00           N
ATOM    524  HN  TYR A 616      53.020  32.270  46.150  1.00  0.00           H
ATOM    525  CA  TYR A 616      52.960  32.990  48.150  1.00  0.00           C
ATOM    526  HA  TYR A 616      52.050  33.480  48.460  1.00  0.00           H
ATOM    527  CB  TYR A 616      52.780  31.450  48.600  1.00  0.00           C
ATOM    528  HB1 TYR A 616      53.560  30.930  48.000  1.00  0.00           H
ATOM    529  HB2 TYR A 616      51.770  31.010  48.400  1.00  0.00           H
ATOM    530  CG  TYR A 616      53.050  31.200  50.030  1.00  0.00           C
ATOM    531  CD1 TYR A 616      54.260  30.630  50.590  1.00  0.00           C
ATOM    532  HD1 TYR A 616      55.020  30.340  49.870  1.00  0.00           H
ATOM    533  CE1 TYR A 616      54.350  30.420  51.950  1.00  0.00           C
ATOM    534  HE1 TYR A 616      55.250  29.960  52.350  1.00  0.00           H
ATOM    535  CZ  TYR A 616      53.330  30.850  52.770  1.00  0.00           C
ATOM    536  OH  TYR A 616      53.550  30.690  54.190  1.00  0.00           O
ATOM    537  HH  TYR A 616      52.730  30.780  54.670  1.00  0.00           H
ATOM    538  CD2 TYR A 616      52.040  31.620  50.940  1.00  0.00           C
ATOM    539  HD2 TYR A 616      51.170  32.170  50.590  1.00  0.00           H
ATOM    540  CE2 TYR A 616      52.180  31.490  52.330  1.00  0.00           C
ATOM    541  HE2 TYR A 616      51.400  31.800  53.000  1.00  0.00           H
ATOM    542  C   TYR A 616      54.080  33.760  48.800  1.00  0.00           C
ATOM    543  O   TYR A 616      53.830  34.620  49.640  1.00  0.00           O
ATOM    544  N   CYS A 617      55.410  33.630  48.400  1.00  0.00           N
ATOM    545  HN  CYS A 617      55.740  32.890  47.820  1.00  0.00           H
ATOM    546  CA  CYS A 617      56.510  34.480  48.890  1.00  0.00           C
ATOM    547  HA  CYS A 617      56.420  34.420  49.960  1.00  0.00           H
ATOM    548  CB  CYS A 617      57.820  33.960  48.250  1.00  0.00           C
ATOM    549  HB1 CYS A 617      58.680  34.560  48.610  1.00  0.00           H
ATOM    550  HB2 CYS A 617      57.750  34.160  47.160  1.00  0.00           H
ATOM    551  SG  CYS A 617      58.310  32.220  48.500  1.00  0.00           S
ATOM    552  HG1 CYS A 617      57.600  31.670  47.530  1.00  0.00           H
ATOM    553  C   CYS A 617      56.240  35.980  48.610  1.00  0.00           C
ATOM    554  O   CYS A 617      56.380  36.900  49.420  1.00  0.00           O
ATOM    555  N   ALA A 618      55.790  36.270  47.330  1.00  0.00           N
ATOM    556  HN  ALA A 618      55.670  35.550  46.650  1.00  0.00           H
ATOM    557  CA  ALA A 618      55.270  37.610  47.030  1.00  0.00           C
ATOM    558  HA  ALA A 618      56.150  38.250  47.100  1.00  0.00           H
ATOM    559  CB  ALA A 618      54.820  37.610  45.590  1.00  0.00           C
ATOM    560  HB1 ALA A 618      53.860  37.070  45.470  1.00  0.00           H
ATOM    561  HB2 ALA A 618      55.610  37.260  44.900  1.00  0.00           H
ATOM    562  HB3 ALA A 618      54.650  38.660  45.260  1.00  0.00           H
ATOM    563  C   ALA A 618      54.160  38.110  47.970  1.00  0.00           C
ATOM    564  O   ALA A 618      54.210  39.220  48.480  1.00  0.00           O
ATOM    565  N   CYS A 619      53.090  37.360  48.290  1.00  0.00           N
ATOM    566  HN  CYS A 619      53.010  36.440  47.880  1.00  0.00           H
ATOM    567  CA  CYS A 619      51.950  37.890  49.030  1.00  0.00           C
ATOM    568  HA  CYS A 619      51.750  38.890  48.670  1.00  0.00           H
ATOM    569  CB  CYS A 619      50.750  36.900  48.870  1.00  0.00           C
ATOM    570  HB1 CYS A 619      49.890  37.140  49.540  1.00  0.00           H
ATOM    571  HB2 CYS A 619      51.020  35.860  49.170  1.00  0.00           H
ATOM    572  SG  CYS A 619      50.100  36.890  47.190  1.00  0.00           S
ATOM    573  HG1 CYS A 619      51.200  36.280  46.780  1.00  0.00           H
ATOM    574  C   CYS A 619      52.140  38.050  50.520  1.00  0.00           C
ATOM    575  O   CYS A 619      51.500  38.900  51.170  1.00  0.00           O
ATOM    576  N   MET A 620      53.070  37.280  51.120  1.00  0.00           N
ATOM    577  HN  MET A 620      53.650  36.660  50.620  1.00  0.00           H
ATOM    578  CA  MET A 620      53.240  37.290  52.570  1.00  0.00           C
ATOM    579  HA  MET A 620      52.260  37.280  53.020  1.00  0.00           H
ATOM    580  CB  MET A 620      54.050  36.000  52.910  1.00  0.00           C
ATOM    581  HB1 MET A 620      54.520  36.050  53.920  1.00  0.00           H
ATOM    582  HB2 MET A 620      54.880  35.750  52.210  1.00  0.00           H
ATOM    583  CG  MET A 620      53.070  34.780  53.070  1.00  0.00           C
ATOM    584  HG1 MET A 620      53.660  33.850  53.250  1.00  0.00           H
ATOM    585  HG2 MET A 620      52.540  34.700  52.110  1.00  0.00           H
ATOM    586  SD  MET A 620      51.880  34.880  54.440  1.00  0.00           S
ATOM    587  CE  MET A 620      53.120  34.330  55.620  1.00  0.00           C
ATOM    588  HE1 MET A 620      53.370  33.260  55.360  1.00  0.00           H
ATOM    589  HE2 MET A 620      52.750  34.330  56.660  1.00  0.00           H
ATOM    590  HE3 MET A 620      54.000  35.000  55.600  1.00  0.00           H
ATOM    591  C   MET A 620      53.910  38.570  53.070  1.00  0.00           C
ATOM    592  O   MET A 620      53.530  39.100  54.070  1.00  0.00           O
ATOM    593  N   SER A 621      54.870  39.140  52.290  1.00  0.00           N
ATOM    594  HN  SER A 621      55.080  38.750  51.390  1.00  0.00           H
ATOM    595  CA  SER A 621      55.770  40.200  52.700  1.00  0.00           C
ATOM    596  HA  SER A 621      56.080  39.760  53.630  1.00  0.00           H
ATOM    597  CB  SER A 621      57.060  40.440  51.860  1.00  0.00           C
ATOM    598  HB1 SER A 621      57.650  41.150  52.490  1.00  0.00           H
ATOM    599  HB2 SER A 621      56.940  40.810  50.830  1.00  0.00           H
ATOM    600  OG  SER A 621      57.800  39.250  51.700  1.00  0.00           O
ATOM    601  HG1 SER A 621      58.240  39.340  50.850  1.00  0.00           H
ATOM    602  C   SER A 621      55.050  41.540  52.910  1.00  0.00           C
ATOM    603  O   SER A 621      55.240  42.190  53.930  1.00  0.00           O
ATOM    604  N   PRO A 622      54.100  42.010  52.060  1.00  0.00           N
ATOM    605  CD  PRO A 622      54.050  41.790  50.610  1.00  0.00           C
ATOM    606  HD1 PRO A 622      53.270  41.060  50.320  1.00  0.00           H
ATOM    607  HD2 PRO A 622      55.010  41.460  50.160  1.00  0.00           H
ATOM    608  CA  PRO A 622      53.300  43.150  52.380  1.00  0.00           C
ATOM    609  HA  PRO A 622      53.910  43.990  52.710  1.00  0.00           H
ATOM    610  CB  PRO A 622      52.610  43.680  51.010  1.00  0.00           C
ATOM    611  HB1 PRO A 622      52.500  44.790  51.070  1.00  0.00           H
ATOM    612  HB2 PRO A 622      51.690  43.070  50.860  1.00  0.00           H
ATOM    613  CG  PRO A 622      53.650  43.190  50.040  1.00  0.00           C
ATOM    614  HG1 PRO A 622      53.220  43.260  49.010  1.00  0.00           H
ATOM    615  HG2 PRO A 622      54.530  43.870  50.110  1.00  0.00           H
ATOM    616  C   PRO A 622      52.220  42.910  53.400  1.00  0.00           C
ATOM    617  O   PRO A 622      51.940  43.820  54.230  1.00  0.00           O
ATOM    618  N   VAL A 623      51.530  41.720  53.450  1.00  0.00           N
ATOM    619  HN  VAL A 623      51.970  41.060  52.860  1.00  0.00           H
ATOM    620  CA  VAL A 623      50.430  41.400  54.340  1.00  0.00           C
ATOM    621  HA  VAL A 623      49.800  42.270  54.210  1.00  0.00           H
ATOM    622  CB  VAL A 623      49.570  40.170  53.970  1.00  0.00           C
ATOM    623  HB  VAL A 623      50.200  39.260  54.060  1.00  0.00           H
ATOM    624  CG1 VAL A 623      48.440  39.880  55.040  1.00  0.00           C
ATOM    625 HG11 VAL A 623      47.850  39.080  54.560  1.00  0.00           H
ATOM    626 HG12 VAL A 623      47.820  40.760  55.330  1.00  0.00           H
ATOM    627 HG13 VAL A 623      48.820  39.460  56.000  1.00  0.00           H
ATOM    628  CG2 VAL A 623      49.010  40.460  52.550  1.00  0.00           C
ATOM    629 HG21 VAL A 623      49.860  40.570  51.850  1.00  0.00           H
ATOM    630 HG22 VAL A 623      48.430  41.390  52.620  1.00  0.00           H
ATOM    631 HG23 VAL A 623      48.260  39.690  52.250  1.00  0.00           H
ATOM    632  C   VAL A 623      50.920  41.380  55.860  1.00  0.00           C
ATOM    633  O   VAL A 623      50.310  41.900  56.770  1.00  0.00           O
ATOM    634  N   ILE A 624      52.140  40.900  56.120  1.00  0.00           N
ATOM    635  HN  ILE A 624      52.700  40.480  55.410  1.00  0.00           H
ATOM    636  CA  ILE A 624      52.690  41.040  57.480  1.00  0.00           C
ATOM    637  HA  ILE A 624      51.920  40.840  58.210  1.00  0.00           H
ATOM    638  CB  ILE A 624      53.830  40.050  57.710  1.00  0.00           C
ATOM    639  HB  ILE A 624      54.080  40.280  58.770  1.00  0.00           H
ATOM    640  CG2 ILE A 624      53.220  38.600  57.530  1.00  0.00           C
ATOM    641 HG21 ILE A 624      53.750  37.780  58.050  1.00  0.00           H
ATOM    642 HG22 ILE A 624      53.270  38.270  56.480  1.00  0.00           H
ATOM    643 HG23 ILE A 624      52.210  38.560  57.990  1.00  0.00           H
ATOM    644  CG1 ILE A 624      55.210  40.270  56.870  1.00  0.00           C
ATOM    645 HG11 ILE A 624      55.540  41.320  56.980  1.00  0.00           H
ATOM    646 HG12 ILE A 624      55.200  40.120  55.770  1.00  0.00           H
ATOM    647  CD  ILE A 624      56.420  39.430  57.360  1.00  0.00           C
ATOM    648  HD1 ILE A 624      56.490  39.520  58.460  1.00  0.00           H
ATOM    649  HD2 ILE A 624      57.360  39.790  56.890  1.00  0.00           H
ATOM    650  HD3 ILE A 624      56.280  38.330  57.190  1.00  0.00           H
ATOM    651  C   ILE A 624      53.120  42.470  57.790  1.00  0.00           C
ATOM    652  O   ILE A 624      52.800  42.950  58.860  1.00  0.00           O
ATOM    653  N   THR A 625      53.700  43.170  56.860  1.00  0.00           N
ATOM    654  HN  THR A 625      53.940  42.780  55.970  1.00  0.00           H
ATOM    655  CA  THR A 625      54.020  44.600  56.920  1.00  0.00           C
ATOM    656  HA  THR A 625      54.650  44.600  57.800  1.00  0.00           H
ATOM    657  CB  THR A 625      54.790  45.000  55.680  1.00  0.00           C
ATOM    658  HB  THR A 625      54.150  44.860  54.780  1.00  0.00           H
ATOM    659  OG1 THR A 625      55.990  44.200  55.640  1.00  0.00           O
ATOM    660  HG1 THR A 625      55.890  43.620  54.880  1.00  0.00           H
ATOM    661  CG2 THR A 625      55.180  46.510  55.690  1.00  0.00           C
ATOM    662 HG21 THR A 625      55.850  46.690  56.550  1.00  0.00           H
ATOM    663 HG22 THR A 625      54.270  47.130  55.820  1.00  0.00           H
ATOM    664 HG23 THR A 625      55.780  46.810  54.800  1.00  0.00           H
ATOM    665  C   THR A 625      52.840  45.460  57.270  1.00  0.00           C
ATOM    666  O   THR A 625      52.830  46.310  58.140  1.00  0.00           O
ATOM    667  N   PHE A 626      51.750  45.230  56.570  1.00  0.00           N
ATOM    668  HN  PHE A 626      51.800  44.660  55.760  1.00  0.00           H
ATOM    669  CA  PHE A 626      50.480  45.830  56.850  1.00  0.00           C
ATOM    670  HA  PHE A 626      50.620  46.890  56.710  1.00  0.00           H
ATOM    671  CB  PHE A 626      49.520  45.360  55.700  1.00  0.00           C
ATOM    672  HB1 PHE A 626      49.670  44.270  55.550  1.00  0.00           H
ATOM    673  HB2 PHE A 626      49.740  45.830  54.720  1.00  0.00           H
ATOM    674  CG  PHE A 626      48.080  45.660  55.990  1.00  0.00           C
ATOM    675  CD1 PHE A 626      47.230  44.590  56.200  1.00  0.00           C
ATOM    676  HD1 PHE A 626      47.680  43.630  56.020  1.00  0.00           H
ATOM    677  CE1 PHE A 626      45.840  44.690  56.330  1.00  0.00           C
ATOM    678  HE1 PHE A 626      45.250  43.820  56.550  1.00  0.00           H
ATOM    679  CZ  PHE A 626      45.310  46.000  56.390  1.00  0.00           C
ATOM    680  HZ  PHE A 626      44.240  46.120  56.520  1.00  0.00           H
ATOM    681  CD2 PHE A 626      47.550  46.950  55.920  1.00  0.00           C
ATOM    682  HD2 PHE A 626      48.110  47.830  55.660  1.00  0.00           H
ATOM    683  CE2 PHE A 626      46.180  47.130  56.210  1.00  0.00           C
ATOM    684  HE2 PHE A 626      45.750  48.120  56.200  1.00  0.00           H
ATOM    685  C   PHE A 626      49.930  45.520  58.250  1.00  0.00           C
ATOM    686  O   PHE A 626      49.520  46.500  58.840  1.00  0.00           O
ATOM    687  N   GLY A 627      49.980  44.270  58.750  1.00  0.00           N
ATOM    688  HN  GLY A 627      50.310  43.530  58.160  1.00  0.00           H
ATOM    689  CA  GLY A 627      49.780  43.970  60.180  1.00  0.00           C
ATOM    690  HA1 GLY A 627      50.160  42.960  60.280  1.00  0.00           H
ATOM    691  HA2 GLY A 627      48.730  44.120  60.430  1.00  0.00           H
ATOM    692  C   GLY A 627      50.680  44.780  61.030  1.00  0.00           C
ATOM    693  O   GLY A 627      50.230  45.450  61.930  1.00  0.00           O
ATOM    694  N   GLY A 628      51.900  44.880  60.640  1.00  0.00           N
ATOM    695  HN  GLY A 628      52.120  44.310  59.850  1.00  0.00           H
ATOM    696  CA  GLY A 628      52.950  45.580  61.260  1.00  0.00           C
ATOM    697  HA1 GLY A 628      53.820  45.500  60.620  1.00  0.00           H
ATOM    698  HA2 GLY A 628      53.100  45.070  62.200  1.00  0.00           H
ATOM    699  C   GLY A 628      52.670  47.000  61.470  1.00  0.00           C
ATOM    700  O   GLY A 628      52.810  47.590  62.550  1.00  0.00           O
ATOM    701  N   LEU A 629      52.240  47.730  60.450  1.00  0.00           N
ATOM    702  HN  LEU A 629      52.260  47.300  59.560  1.00  0.00           H
ATOM    703  CA  LEU A 629      51.830  49.100  60.380  1.00  0.00           C
ATOM    704  HA  LEU A 629      52.490  49.720  60.970  1.00  0.00           H
ATOM    705  CB  LEU A 629      51.840  49.620  58.910  1.00  0.00           C
ATOM    706  HB1 LEU A 629      51.000  50.290  58.580  1.00  0.00           H
ATOM    707  HB2 LEU A 629      51.650  48.830  58.150  1.00  0.00           H
ATOM    708  CG  LEU A 629      53.170  50.360  58.380  1.00  0.00           C
ATOM    709  HG  LEU A 629      53.070  50.260  57.280  1.00  0.00           H
ATOM    710  CD1 LEU A 629      53.180  51.800  58.900  1.00  0.00           C
ATOM    711 HD11 LEU A 629      52.460  52.420  58.320  1.00  0.00           H
ATOM    712 HD12 LEU A 629      54.190  52.250  58.810  1.00  0.00           H
ATOM    713 HD13 LEU A 629      52.940  51.920  59.990  1.00  0.00           H
ATOM    714  CD2 LEU A 629      54.450  49.710  58.880  1.00  0.00           C
ATOM    715 HD21 LEU A 629      55.370  50.230  58.540  1.00  0.00           H
ATOM    716 HD22 LEU A 629      54.570  48.660  58.550  1.00  0.00           H
ATOM    717 HD23 LEU A 629      54.370  49.660  59.990  1.00  0.00           H
ATOM    718  C   LEU A 629      50.490  49.320  60.970  1.00  0.00           C
ATOM    719  O   LEU A 629      50.160  50.460  61.400  1.00  0.00           O
ATOM    720  N   LEU A 630      49.600  48.250  61.070  1.00  0.00           N
ATOM    721  HN  LEU A 630      49.940  47.380  60.720  1.00  0.00           H
ATOM    722  CA  LEU A 630      48.180  48.420  61.410  1.00  0.00           C
ATOM    723  HA  LEU A 630      47.900  49.390  61.020  1.00  0.00           H
ATOM    724  CB  LEU A 630      47.210  47.410  60.740  1.00  0.00           C
ATOM    725  HB1 LEU A 630      47.480  46.400  61.120  1.00  0.00           H
ATOM    726  HB2 LEU A 630      47.260  47.460  59.630  1.00  0.00           H
ATOM    727  CG  LEU A 630      45.710  47.610  60.960  1.00  0.00           C
ATOM    728  HG  LEU A 630      45.600  47.770  62.050  1.00  0.00           H
ATOM    729  CD1 LEU A 630      45.340  48.860  60.210  1.00  0.00           C
ATOM    730 HD11 LEU A 630      45.710  49.810  60.650  1.00  0.00           H
ATOM    731 HD12 LEU A 630      44.230  48.930  60.250  1.00  0.00           H
ATOM    732 HD13 LEU A 630      45.640  48.870  59.140  1.00  0.00           H
ATOM    733  CD2 LEU A 630      45.020  46.380  60.520  1.00  0.00           C
ATOM    734 HD21 LEU A 630      43.980  46.670  60.260  1.00  0.00           H
ATOM    735 HD22 LEU A 630      44.930  45.540  61.240  1.00  0.00           H
ATOM    736 HD23 LEU A 630      45.490  46.090  59.540  1.00  0.00           H
ATOM    737  C   LEU A 630      48.100  48.390  62.970  1.00  0.00           C
ATOM    738  O   LEU A 630      47.320  49.090  63.630  1.00  0.00           O
ATOM    739  N   GLY A 631      49.000  47.590  63.580  1.00  0.00           N
ATOM    740  HN  GLY A 631      49.730  47.130  63.090  1.00  0.00           H
ATOM    741  CA  GLY A 631      49.190  47.430  64.980  1.00  0.00           C
ATOM    742  HA1 GLY A 631      49.780  46.570  65.220  1.00  0.00           H
ATOM    743  HA2 GLY A 631      48.200  47.280  65.390  1.00  0.00           H
ATOM    744  C   GLY A 631      49.810  48.590  65.700  1.00  0.00           C
ATOM    745  O   GLY A 631      49.660  48.760  66.890  1.00  0.00           O
ATOM    746  N   GLU A 632      50.570  49.370  64.940  1.00  0.00           N
ATOM    747  HN  GLU A 632      50.890  49.140  64.020  1.00  0.00           H
ATOM    748  CA  GLU A 632      50.950  50.730  65.320  1.00  0.00           C
ATOM    749  HA  GLU A 632      51.280  50.690  66.360  1.00  0.00           H
ATOM    750  CB  GLU A 632      52.120  51.140  64.420  1.00  0.00           C
ATOM    751  HB1 GLU A 632      52.260  52.200  64.710  1.00  0.00           H
ATOM    752  HB2 GLU A 632      51.780  51.100  63.360  1.00  0.00           H
ATOM    753  CG  GLU A 632      53.430  50.360  64.680  1.00  0.00           C
ATOM    754  HG1 GLU A 632      54.190  50.790  64.010  1.00  0.00           H
ATOM    755  HG2 GLU A 632      53.310  49.290  64.410  1.00  0.00           H
ATOM    756  CD  GLU A 632      53.870  50.370  66.180  1.00  0.00           C
ATOM    757  OE1 GLU A 632      54.100  51.420  66.770  1.00  0.00           O
ATOM    758  OE2 GLU A 632      53.950  49.260  66.760  1.00  0.00           O
ATOM    759  C   GLU A 632      49.800  51.690  65.140  1.00  0.00           C
ATOM    760  O   GLU A 632      49.620  52.510  66.010  1.00  0.00           O
ATOM    761  N   ALA A 633      49.120  51.690  63.940  1.00  0.00           N
ATOM    762  HN  ALA A 633      49.320  51.010  63.240  1.00  0.00           H
ATOM    763  CA  ALA A 633      48.110  52.680  63.590  1.00  0.00           C
ATOM    764  HA  ALA A 633      48.530  53.670  63.600  1.00  0.00           H
ATOM    765  CB  ALA A 633      47.690  52.450  62.120  1.00  0.00           C
ATOM    766  HB1 ALA A 633      47.220  53.320  61.620  1.00  0.00           H
ATOM    767  HB2 ALA A 633      47.080  51.530  61.970  1.00  0.00           H
ATOM    768  HB3 ALA A 633      48.670  52.340  61.600  1.00  0.00           H
ATOM    769  C   ALA A 633      46.980  52.710  64.460  1.00  0.00           C
ATOM    770  O   ALA A 633      46.410  53.720  64.780  1.00  0.00           O
ATOM    771  N   THR A 634      46.510  51.530  64.860  1.00  0.00           N
ATOM    772  HN  THR A 634      46.910  50.720  64.460  1.00  0.00           H
ATOM    773  CA  THR A 634      45.410  51.300  65.740  1.00  0.00           C
ATOM    774  HA  THR A 634      44.740  52.140  65.740  1.00  0.00           H
ATOM    775  CB  THR A 634      44.540  50.100  65.210  1.00  0.00           C
ATOM    776  HB  THR A 634      43.540  50.020  65.680  1.00  0.00           H
ATOM    777  OG1 THR A 634      45.070  48.820  65.370  1.00  0.00           O
ATOM    778  HG1 THR A 634      45.650  48.600  64.630  1.00  0.00           H
ATOM    779  CG2 THR A 634      44.340  50.210  63.690  1.00  0.00           C
ATOM    780 HG21 THR A 634      43.600  50.990  63.420  1.00  0.00           H
ATOM    781 HG22 THR A 634      43.930  49.200  63.470  1.00  0.00           H
ATOM    782 HG23 THR A 634      45.250  50.350  63.070  1.00  0.00           H
ATOM    783  C   THR A 634      45.780  50.950  67.200  1.00  0.00           C
ATOM    784  O   THR A 634      44.950  50.520  67.980  1.00  0.00           O
ATOM    785  N   GLU A 635      47.060  51.100  67.500  1.00  0.00           N
ATOM    786  HN  GLU A 635      47.710  51.460  66.840  1.00  0.00           H
ATOM    787  CA  GLU A 635      47.690  51.030  68.810  1.00  0.00           C
ATOM    788  HA  GLU A 635      48.720  51.110  68.530  1.00  0.00           H
ATOM    789  CB  GLU A 635      47.390  52.260  69.690  1.00  0.00           C
ATOM    790  HB1 GLU A 635      47.820  52.080  70.700  1.00  0.00           H
ATOM    791  HB2 GLU A 635      46.290  52.360  69.780  1.00  0.00           H
ATOM    792  CG  GLU A 635      48.010  53.590  69.090  1.00  0.00           C
ATOM    793  HG1 GLU A 635      47.480  53.790  68.140  1.00  0.00           H
ATOM    794  HG2 GLU A 635      49.010  53.320  68.690  1.00  0.00           H
ATOM    795  CD  GLU A 635      47.910  54.730  70.140  1.00  0.00           C
ATOM    796  OE1 GLU A 635      47.050  55.630  69.980  1.00  0.00           O
ATOM    797  OE2 GLU A 635      48.700  54.640  71.120  1.00  0.00           O
ATOM    798  C   GLU A 635      47.510  49.650  69.520  1.00  0.00           C
ATOM    799  O   GLU A 635      47.430  49.570  70.730  1.00  0.00           O
ATOM    800  N   GLY A 636      47.280  48.540  68.820  1.00  0.00           N
ATOM    801  HN  GLY A 636      47.440  48.680  67.840  1.00  0.00           H
ATOM    802  CA  GLY A 636      47.040  47.200  69.330  1.00  0.00           C
ATOM    803  HA1 GLY A 636      47.320  47.100  70.370  1.00  0.00           H
ATOM    804  HA2 GLY A 636      47.650  46.550  68.720  1.00  0.00           H
ATOM    805  C   GLY A 636      45.630  46.740  69.200  1.00  0.00           C
ATOM    806  O   GLY A 636      45.270  45.630  69.670  1.00  0.00           O
ATOM    807  N   ARG A 637      44.790  47.480  68.610  1.00  0.00           N
ATOM    808  HN  ARG A 637      45.110  48.350  68.230  1.00  0.00           H
ATOM    809  CA  ARG A 637      43.450  47.010  68.440  1.00  0.00           C
ATOM    810  HA  ARG A 637      43.110  46.750  69.430  1.00  0.00           H
ATOM    811  CB  ARG A 637      42.390  48.180  68.060  1.00  0.00           C
ATOM    812  HB1 ARG A 637      41.670  47.760  67.340  1.00  0.00           H
ATOM    813  HB2 ARG A 637      42.900  48.950  67.440  1.00  0.00           H
ATOM    814  CG  ARG A 637      41.660  48.860  69.220  1.00  0.00           C
ATOM    815  HG1 ARG A 637      41.350  47.970  69.810  1.00  0.00           H
ATOM    816  HG2 ARG A 637      40.720  49.380  68.950  1.00  0.00           H
ATOM    817  CD  ARG A 637      42.630  49.670  70.120  1.00  0.00           C
ATOM    818  HD1 ARG A 637      43.140  50.490  69.560  1.00  0.00           H
ATOM    819  HD2 ARG A 637      43.460  49.050  70.520  1.00  0.00           H
ATOM    820  NE  ARG A 637      41.840  50.290  71.190  1.00  0.00           N
ATOM    821  HE  ARG A 637      41.080  50.910  70.980  1.00  0.00           H
ATOM    822  CZ  ARG A 637      41.800  49.890  72.440  1.00  0.00           C
ATOM    823  NH1 ARG A 637      40.800  50.340  73.230  1.00  0.00           N
ATOM    824 HH11 ARG A 637      40.000  50.720  72.770  1.00  0.00           H
ATOM    825 HH12 ARG A 637      40.770  50.050  74.190  1.00  0.00           H
ATOM    826  NH2 ARG A 637      42.690  49.060  72.930  1.00  0.00           N
ATOM    827 HH21 ARG A 637      43.610  49.060  72.550  1.00  0.00           H
ATOM    828 HH22 ARG A 637      42.550  48.860  73.910  1.00  0.00           H
ATOM    829  C   ARG A 637      43.300  45.700  67.450  1.00  0.00           C
ATOM    830  O   ARG A 637      42.560  44.760  67.740  1.00  0.00           O
ATOM    831  N   ILE A 638      44.040  45.640  66.350  1.00  0.00           N
ATOM    832  HN  ILE A 638      44.740  46.310  66.130  1.00  0.00           H
ATOM    833  CA  ILE A 638      43.970  44.540  65.430  1.00  0.00           C
ATOM    834  HA  ILE A 638      43.820  43.660  66.030  1.00  0.00           H
ATOM    835  CB  ILE A 638      42.960  44.740  64.260  1.00  0.00           C
ATOM    836  HB  ILE A 638      43.240  44.110  63.390  1.00  0.00           H
ATOM    837  CG2 ILE A 638      41.610  44.060  64.580  1.00  0.00           C
ATOM    838 HG21 ILE A 638      41.110  44.490  65.480  1.00  0.00           H
ATOM    839 HG22 ILE A 638      41.660  42.960  64.790  1.00  0.00           H
ATOM    840 HG23 ILE A 638      40.930  44.200  63.720  1.00  0.00           H
ATOM    841  CG1 ILE A 638      42.640  46.180  63.920  1.00  0.00           C
ATOM    842 HG11 ILE A 638      43.550  46.580  63.430  1.00  0.00           H
ATOM    843 HG12 ILE A 638      42.370  46.790  64.810  1.00  0.00           H
ATOM    844  CD  ILE A 638      41.510  46.400  62.930  1.00  0.00           C
ATOM    845  HD1 ILE A 638      41.750  47.340  62.420  1.00  0.00           H
ATOM    846  HD2 ILE A 638      40.470  46.560  63.280  1.00  0.00           H
ATOM    847  HD3 ILE A 638      41.590  45.560  62.200  1.00  0.00           H
ATOM    848  C   ILE A 638      45.350  44.520  64.830  1.00  0.00           C
ATOM    849  O   ILE A 638      45.910  45.580  64.630  1.00  0.00           O
ATOM    850  N   SER A 639      45.950  43.320  64.470  1.00  0.00           N
ATOM    851  HN  SER A 639      45.600  42.400  64.650  1.00  0.00           H
ATOM    852  CA  SER A 639      47.260  43.280  63.740  1.00  0.00           C
ATOM    853  HA  SER A 639      47.270  44.130  63.070  1.00  0.00           H
ATOM    854  CB  SER A 639      48.400  43.500  64.820  1.00  0.00           C
ATOM    855  HB1 SER A 639      48.180  42.720  65.570  1.00  0.00           H
ATOM    856  HB2 SER A 639      48.110  44.440  65.340  1.00  0.00           H
ATOM    857  OG  SER A 639      49.800  43.490  64.280  1.00  0.00           O
ATOM    858  HG1 SER A 639      50.380  43.670  65.020  1.00  0.00           H
ATOM    859  C   SER A 639      47.440  42.100  62.810  1.00  0.00           C
ATOM    860  O   SER A 639      46.560  41.800  62.030  1.00  0.00           O
ATOM    861  N   ALA A 640      48.640  41.490  62.760  1.00  0.00           N
ATOM    862  HN  ALA A 640      49.300  41.880  63.380  1.00  0.00           H
ATOM    863  CA  ALA A 640      49.240  40.490  61.900  1.00  0.00           C
ATOM    864  HA  ALA A 640      49.360  40.930  60.920  1.00  0.00           H
ATOM    865  CB  ALA A 640      50.630  40.120  62.360  1.00  0.00           C
ATOM    866  HB1 ALA A 640      51.180  39.610  61.550  1.00  0.00           H
ATOM    867  HB2 ALA A 640      50.490  39.640  63.350  1.00  0.00           H
ATOM    868  HB3 ALA A 640      51.190  41.050  62.600  1.00  0.00           H
ATOM    869  C   ALA A 640      48.420  39.210  61.660  1.00  0.00           C
ATOM    870  O   ALA A 640      48.080  38.840  60.550  1.00  0.00           O
ATOM    871  N   ILE A 641      48.100  38.600  62.740  1.00  0.00           N
ATOM    872  HN  ILE A 641      48.540  38.900  63.580  1.00  0.00           H
ATOM    873  CA  ILE A 641      47.180  37.450  62.880  1.00  0.00           C
ATOM    874  HA  ILE A 641      47.580  36.640  62.290  1.00  0.00           H
ATOM    875  CB  ILE A 641      46.900  36.940  64.280  1.00  0.00           C
ATOM    876  HB  ILE A 641      46.450  37.750  64.890  1.00  0.00           H
ATOM    877  CG2 ILE A 641      46.060  35.680  64.250  1.00  0.00           C
ATOM    878 HG21 ILE A 641      44.980  35.870  64.070  1.00  0.00           H
ATOM    879 HG22 ILE A 641      46.170  35.030  65.140  1.00  0.00           H
ATOM    880 HG23 ILE A 641      46.550  35.070  63.440  1.00  0.00           H
ATOM    881  CG1 ILE A 641      48.260  36.590  64.950  1.00  0.00           C
ATOM    882 HG11 ILE A 641      48.180  36.360  66.040  1.00  0.00           H
ATOM    883 HG12 ILE A 641      48.840  37.550  64.950  1.00  0.00           H
ATOM    884  CD  ILE A 641      49.050  35.460  64.270  1.00  0.00           C
ATOM    885  HD1 ILE A 641      49.090  35.650  63.170  1.00  0.00           H
ATOM    886  HD2 ILE A 641      48.480  34.510  64.290  1.00  0.00           H
ATOM    887  HD3 ILE A 641      50.080  35.410  64.700  1.00  0.00           H
ATOM    888  C   ILE A 641      45.840  37.790  62.280  1.00  0.00           C
ATOM    889  O   ILE A 641      45.330  37.090  61.400  1.00  0.00           O
ATOM    890  N   GLU A 642      45.200  38.940  62.650  1.00  0.00           N
ATOM    891  HN  GLU A 642      45.440  39.550  63.400  1.00  0.00           H
ATOM    892  CA  GLU A 642      43.920  39.400  61.950  1.00  0.00           C
ATOM    893  HA  GLU A 642      43.100  38.710  61.990  1.00  0.00           H
ATOM    894  CB  GLU A 642      43.400  40.630  62.780  1.00  0.00           C
ATOM    895  HB1 GLU A 642      42.360  40.830  62.430  1.00  0.00           H
ATOM    896  HB2 GLU A 642      44.000  41.550  62.640  1.00  0.00           H
ATOM    897  CG  GLU A 642      43.120  40.300  64.220  1.00  0.00           C
ATOM    898  HG1 GLU A 642      42.820  39.250  64.420  1.00  0.00           H
ATOM    899  HG2 GLU A 642      42.270  40.960  64.510  1.00  0.00           H
ATOM    900  CD  GLU A 642      44.230  40.620  65.200  1.00  0.00           C
ATOM    901  OE1 GLU A 642      43.950  40.890  66.390  1.00  0.00           O
ATOM    902  OE2 GLU A 642      45.390  40.680  64.740  1.00  0.00           O
ATOM    903  C   GLU A 642      44.080  39.720  60.520  1.00  0.00           C
ATOM    904  O   GLU A 642      43.190  39.470  59.720  1.00  0.00           O
ATOM    905  N   SER A 643      45.210  40.350  60.070  1.00  0.00           N
ATOM    906  HN  SER A 643      45.910  40.630  60.720  1.00  0.00           H
ATOM    907  CA  SER A 643      45.480  40.620  58.640  1.00  0.00           C
ATOM    908  HA  SER A 643      44.810  41.390  58.310  1.00  0.00           H
ATOM    909  CB  SER A 643      46.800  41.320  58.590  1.00  0.00           C
ATOM    910  HB1 SER A 643      47.190  41.460  57.560  1.00  0.00           H
ATOM    911  HB2 SER A 643      47.500  40.730  59.220  1.00  0.00           H
ATOM    912  OG  SER A 643      46.550  42.540  59.310  1.00  0.00           O
ATOM    913  HG1 SER A 643      46.400  42.310  60.220  1.00  0.00           H
ATOM    914  C   SER A 643      45.540  39.290  57.850  1.00  0.00           C
ATOM    915  O   SER A 643      44.910  39.170  56.840  1.00  0.00           O
ATOM    916  N   LEU A 644      46.320  38.280  58.430  1.00  0.00           N
ATOM    917  HN  LEU A 644      46.800  38.390  59.300  1.00  0.00           H
ATOM    918  CA  LEU A 644      46.510  36.990  57.680  1.00  0.00           C
ATOM    919  HA  LEU A 644      46.700  37.120  56.630  1.00  0.00           H
ATOM    920  CB  LEU A 644      47.620  36.150  58.290  1.00  0.00           C
ATOM    921  HB1 LEU A 644      47.560  35.100  57.900  1.00  0.00           H
ATOM    922  HB2 LEU A 644      47.560  36.130  59.400  1.00  0.00           H
ATOM    923  CG  LEU A 644      49.020  36.650  57.890  1.00  0.00           C
ATOM    924  HG  LEU A 644      48.940  37.740  58.030  1.00  0.00           H
ATOM    925  CD1 LEU A 644      50.120  36.220  58.870  1.00  0.00           C
ATOM    926 HD11 LEU A 644      50.170  35.130  59.070  1.00  0.00           H
ATOM    927 HD12 LEU A 644      50.010  36.740  59.850  1.00  0.00           H
ATOM    928 HD13 LEU A 644      51.110  36.530  58.460  1.00  0.00           H
ATOM    929  CD2 LEU A 644      49.420  36.290  56.470  1.00  0.00           C
ATOM    930 HD21 LEU A 644      49.820  35.260  56.480  1.00  0.00           H
ATOM    931 HD22 LEU A 644      50.360  36.860  56.310  1.00  0.00           H
ATOM    932 HD23 LEU A 644      48.640  36.430  55.690  1.00  0.00           H
ATOM    933  C   LEU A 644      45.290  36.270  57.600  1.00  0.00           C
ATOM    934  O   LEU A 644      44.850  35.710  56.590  1.00  0.00           O
ATOM    935  N   PHE A 645      44.560  36.160  58.650  1.00  0.00           N
ATOM    936  HN  PHE A 645      44.830  36.610  59.490  1.00  0.00           H
ATOM    937  CA  PHE A 645      43.250  35.470  58.740  1.00  0.00           C
ATOM    938  HA  PHE A 645      43.390  34.470  58.360  1.00  0.00           H
ATOM    939  CB  PHE A 645      42.790  35.180  60.200  1.00  0.00           C
ATOM    940  HB1 PHE A 645      43.010  36.170  60.660  1.00  0.00           H
ATOM    941  HB2 PHE A 645      43.420  34.460  60.770  1.00  0.00           H
ATOM    942  CG  PHE A 645      41.340  34.910  60.520  1.00  0.00           C
ATOM    943  CD1 PHE A 645      40.700  35.350  61.670  1.00  0.00           C
ATOM    944  HD1 PHE A 645      41.300  36.080  62.210  1.00  0.00           H
ATOM    945  CE1 PHE A 645      39.450  34.810  62.080  1.00  0.00           C
ATOM    946  HE1 PHE A 645      39.000  35.150  63.010  1.00  0.00           H
ATOM    947  CZ  PHE A 645      38.870  33.860  61.290  1.00  0.00           C
ATOM    948  HZ  PHE A 645      37.880  33.490  61.500  1.00  0.00           H
ATOM    949  CD2 PHE A 645      40.720  33.910  59.800  1.00  0.00           C
ATOM    950  HD2 PHE A 645      41.320  33.350  59.100  1.00  0.00           H
ATOM    951  CE2 PHE A 645      39.480  33.370  60.150  1.00  0.00           C
ATOM    952  HE2 PHE A 645      38.970  32.660  59.510  1.00  0.00           H
ATOM    953  C   PHE A 645      42.230  36.130  57.760  1.00  0.00           C
ATOM    954  O   PHE A 645      41.660  35.360  56.990  1.00  0.00           O
ATOM    955  N   GLY A 646      42.100  37.470  57.670  1.00  0.00           N
ATOM    956  HN  GLY A 646      42.630  38.000  58.340  1.00  0.00           H
ATOM    957  CA  GLY A 646      41.250  38.170  56.780  1.00  0.00           C
ATOM    958  HA1 GLY A 646      41.250  39.210  57.080  1.00  0.00           H
ATOM    959  HA2 GLY A 646      40.310  37.640  56.780  1.00  0.00           H
ATOM    960  C   GLY A 646      41.700  38.040  55.290  1.00  0.00           C
ATOM    961  O   GLY A 646      40.830  37.900  54.410  1.00  0.00           O
ATOM    962  N   ALA A 647      42.990  38.060  54.990  1.00  0.00           N
ATOM    963  HN  ALA A 647      43.690  38.270  55.660  1.00  0.00           H
ATOM    964  CA  ALA A 647      43.560  37.920  53.710  1.00  0.00           C
ATOM    965  HA  ALA A 647      43.170  38.670  53.050  1.00  0.00           H
ATOM    966  CB  ALA A 647      45.120  37.990  53.980  1.00  0.00           C
ATOM    967  HB1 ALA A 647      45.510  37.110  54.530  1.00  0.00           H
ATOM    968  HB2 ALA A 647      45.270  38.910  54.600  1.00  0.00           H
ATOM    969  HB3 ALA A 647      45.580  38.040  52.960  1.00  0.00           H
ATOM    970  C   ALA A 647      43.230  36.490  53.120  1.00  0.00           C
ATOM    971  O   ALA A 647      42.780  36.220  52.010  1.00  0.00           O
ATOM    972  N   SER A 648      43.410  35.470  53.970  1.00  0.00           N
ATOM    973  HN  SER A 648      43.730  35.630  54.900  1.00  0.00           H
ATOM    974  CA  SER A 648      42.980  34.120  53.540  1.00  0.00           C
ATOM    975  HA  SER A 648      43.250  34.040  52.500  1.00  0.00           H
ATOM    976  CB  SER A 648      43.700  33.020  54.310  1.00  0.00           C
ATOM    977  HB1 SER A 648      44.790  33.020  54.090  1.00  0.00           H
ATOM    978  HB2 SER A 648      43.360  32.050  53.910  1.00  0.00           H
ATOM    979  OG  SER A 648      43.590  33.050  55.750  1.00  0.00           O
ATOM    980  HG1 SER A 648      43.820  33.890  56.130  1.00  0.00           H
ATOM    981  C   SER A 648      41.480  33.770  53.530  1.00  0.00           C
ATOM    982  O   SER A 648      41.100  33.010  52.680  1.00  0.00           O
ATOM    983  N   LEU A 649      40.670  34.260  54.470  1.00  0.00           N
ATOM    984  HN  LEU A 649      40.980  34.670  55.320  1.00  0.00           H
ATOM    985  CA  LEU A 649      39.240  33.870  54.470  1.00  0.00           C
ATOM    986  HA  LEU A 649      39.170  32.800  54.400  1.00  0.00           H
ATOM    987  CB  LEU A 649      38.610  34.340  55.860  1.00  0.00           C
ATOM    988  HB1 LEU A 649      38.970  35.320  56.230  1.00  0.00           H
ATOM    989  HB2 LEU A 649      38.970  33.680  56.680  1.00  0.00           H
ATOM    990  CG  LEU A 649      37.040  34.270  56.040  1.00  0.00           C
ATOM    991  HG  LEU A 649      36.680  35.150  55.460  1.00  0.00           H
ATOM    992  CD1 LEU A 649      36.390  32.940  55.490  1.00  0.00           C
ATOM    993 HD11 LEU A 649      35.290  33.040  55.610  1.00  0.00           H
ATOM    994 HD12 LEU A 649      36.720  32.080  56.100  1.00  0.00           H
ATOM    995 HD13 LEU A 649      36.660  32.810  54.420  1.00  0.00           H
ATOM    996  CD2 LEU A 649      36.460  34.530  57.520  1.00  0.00           C
ATOM    997 HD21 LEU A 649      35.350  34.530  57.670  1.00  0.00           H
ATOM    998 HD22 LEU A 649      36.770  35.540  57.870  1.00  0.00           H
ATOM    999 HD23 LEU A 649      36.870  33.830  58.280  1.00  0.00           H
ATOM   1000  C   LEU A 649      38.550  34.580  53.240  1.00  0.00           C
ATOM   1001  O   LEU A 649      37.870  33.980  52.360  1.00  0.00           O
ATOM   1002  N   THR A 650      38.820  35.900  53.120  1.00  0.00           N
ATOM   1003  HN  THR A 650      39.300  36.390  53.850  1.00  0.00           H
ATOM   1004  CA  THR A 650      38.340  36.760  52.010  1.00  0.00           C
ATOM   1005  HA  THR A 650      37.270  36.850  51.970  1.00  0.00           H
ATOM   1006  CB  THR A 650      38.880  38.160  51.970  1.00  0.00           C
ATOM   1007  HB  THR A 650      39.950  38.240  51.660  1.00  0.00           H
ATOM   1008  OG1 THR A 650      38.720  38.780  53.230  1.00  0.00           O
ATOM   1009  HG1 THR A 650      39.430  38.480  53.800  1.00  0.00           H
ATOM   1010  CG2 THR A 650      38.130  39.010  50.960  1.00  0.00           C
ATOM   1011 HG21 THR A 650      37.050  38.940  51.200  1.00  0.00           H
ATOM   1012 HG22 THR A 650      38.380  38.690  49.920  1.00  0.00           H
ATOM   1013 HG23 THR A 650      38.410  40.080  51.040  1.00  0.00           H
ATOM   1014  C   THR A 650      38.820  36.160  50.710  1.00  0.00           C
ATOM   1015  O   THR A 650      38.100  36.100  49.710  1.00  0.00           O
ATOM   1016  N   GLY A 651      40.110  35.780  50.680  1.00  0.00           N
ATOM   1017  HN  GLY A 651      40.710  35.870  51.480  1.00  0.00           H
ATOM   1018  CA  GLY A 651      40.790  35.290  49.470  1.00  0.00           C
ATOM   1019  HA1 GLY A 651      41.820  35.130  49.740  1.00  0.00           H
ATOM   1020  HA2 GLY A 651      40.710  35.990  48.650  1.00  0.00           H
ATOM   1021  C   GLY A 651      40.290  33.940  49.010  1.00  0.00           C
ATOM   1022  O   GLY A 651      40.090  33.800  47.810  1.00  0.00           O
ATOM   1023  N   ILE A 652      40.120  32.980  49.920  1.00  0.00           N
ATOM   1024  HN  ILE A 652      40.350  33.150  50.870  1.00  0.00           H
ATOM   1025  CA  ILE A 652      39.500  31.650  49.590  1.00  0.00           C
ATOM   1026  HA  ILE A 652      40.100  31.280  48.770  1.00  0.00           H
ATOM   1027  CB  ILE A 652      39.600  30.560  50.700  1.00  0.00           C
ATOM   1028  HB  ILE A 652      39.100  31.090  51.550  1.00  0.00           H
ATOM   1029  CG2 ILE A 652      38.850  29.350  50.170  1.00  0.00           C
ATOM   1030 HG21 ILE A 652      39.050  29.190  49.100  1.00  0.00           H
ATOM   1031 HG22 ILE A 652      37.760  29.350  50.400  1.00  0.00           H
ATOM   1032 HG23 ILE A 652      39.180  28.430  50.710  1.00  0.00           H
ATOM   1033  CG1 ILE A 652      41.100  30.200  51.090  1.00  0.00           C
ATOM   1034 HG11 ILE A 652      41.650  31.160  51.190  1.00  0.00           H
ATOM   1035 HG12 ILE A 652      41.420  29.570  50.230  1.00  0.00           H
ATOM   1036  CD  ILE A 652      41.260  29.390  52.450  1.00  0.00           C
ATOM   1037  HD1 ILE A 652      42.270  28.940  52.470  1.00  0.00           H
ATOM   1038  HD2 ILE A 652      40.590  28.510  52.590  1.00  0.00           H
ATOM   1039  HD3 ILE A 652      41.070  30.060  53.310  1.00  0.00           H
ATOM   1040  C   ILE A 652      38.120  31.810  49.050  1.00  0.00           C
ATOM   1041  O   ILE A 652      37.870  31.350  47.920  1.00  0.00           O
ATOM   1042  N   ALA A 653      37.240  32.580  49.700  1.00  0.00           N
ATOM   1043  HN  ALA A 653      37.510  33.040  50.540  1.00  0.00           H
ATOM   1044  CA  ALA A 653      35.930  32.790  49.100  1.00  0.00           C
ATOM   1045  HA  ALA A 653      35.460  31.820  49.070  1.00  0.00           H
ATOM   1046  CB  ALA A 653      35.030  33.660  49.980  1.00  0.00           C
ATOM   1047  HB1 ALA A 653      35.230  33.610  51.070  1.00  0.00           H
ATOM   1048  HB2 ALA A 653      33.940  33.610  49.830  1.00  0.00           H
ATOM   1049  HB3 ALA A 653      35.370  34.720  49.970  1.00  0.00           H
ATOM   1050  C   ALA A 653      35.970  33.390  47.690  1.00  0.00           C
ATOM   1051  O   ALA A 653      35.440  32.770  46.800  1.00  0.00           O
ATOM   1052  N   TYR A 654      36.540  34.610  47.490  1.00  0.00           N
ATOM   1053  HN  TYR A 654      36.900  35.150  48.250  1.00  0.00           H
ATOM   1054  CA  TYR A 654      36.650  35.240  46.170  1.00  0.00           C
ATOM   1055  HA  TYR A 654      35.670  35.580  45.860  1.00  0.00           H
ATOM   1056  CB  TYR A 654      37.560  36.380  46.480  1.00  0.00           C
ATOM   1057  HB1 TYR A 654      38.530  35.880  46.690  1.00  0.00           H
ATOM   1058  HB2 TYR A 654      37.160  37.020  47.300  1.00  0.00           H
ATOM   1059  CG  TYR A 654      37.730  37.210  45.270  1.00  0.00           C
ATOM   1060  CD1 TYR A 654      38.990  37.290  44.630  1.00  0.00           C
ATOM   1061  HD1 TYR A 654      39.680  36.550  44.990  1.00  0.00           H
ATOM   1062  CE1 TYR A 654      39.240  38.210  43.610  1.00  0.00           C
ATOM   1063  HE1 TYR A 654      40.170  38.310  43.080  1.00  0.00           H
ATOM   1064  CZ  TYR A 654      38.200  39.160  43.330  1.00  0.00           C
ATOM   1065  OH  TYR A 654      38.610  40.130  42.400  1.00  0.00           O
ATOM   1066  HH  TYR A 654      39.250  39.740  41.810  1.00  0.00           H
ATOM   1067  CD2 TYR A 654      36.660  38.050  44.830  1.00  0.00           C
ATOM   1068  HD2 TYR A 654      35.780  38.160  45.440  1.00  0.00           H
ATOM   1069  CE2 TYR A 654      36.960  39.090  43.980  1.00  0.00           C
ATOM   1070  HE2 TYR A 654      36.250  39.850  43.670  1.00  0.00           H
ATOM   1071  C   TYR A 654      37.160  34.310  45.000  1.00  0.00           C
ATOM   1072  O   TYR A 654      36.690  34.240  43.860  1.00  0.00           O
ATOM   1073  N   SER A 655      38.280  33.620  45.220  1.00  0.00           N
ATOM   1074  HN  SER A 655      38.760  33.660  46.090  1.00  0.00           H
ATOM   1075  CA  SER A 655      38.800  32.570  44.370  1.00  0.00           C
ATOM   1076  HA  SER A 655      38.920  33.010  43.400  1.00  0.00           H
ATOM   1077  CB  SER A 655      40.230  32.220  44.860  1.00  0.00           C
ATOM   1078  HB1 SER A 655      40.740  33.210  44.970  1.00  0.00           H
ATOM   1079  HB2 SER A 655      40.760  31.660  44.060  1.00  0.00           H
ATOM   1080  OG  SER A 655      40.340  31.580  46.070  1.00  0.00           O
ATOM   1081  HG1 SER A 655      40.460  32.280  46.720  1.00  0.00           H
ATOM   1082  C   SER A 655      38.030  31.290  44.220  1.00  0.00           C
ATOM   1083  O   SER A 655      37.820  30.850  43.060  1.00  0.00           O
ATOM   1084  N   LEU A 656      37.430  30.690  45.240  1.00  0.00           N
ATOM   1085  HN  LEU A 656      37.440  30.980  46.190  1.00  0.00           H
ATOM   1086  CA  LEU A 656      36.680  29.430  45.010  1.00  0.00           C
ATOM   1087  HA  LEU A 656      37.360  28.740  44.530  1.00  0.00           H
ATOM   1088  CB  LEU A 656      36.260  28.860  46.470  1.00  0.00           C
ATOM   1089  HB1 LEU A 656      35.370  29.400  46.860  1.00  0.00           H
ATOM   1090  HB2 LEU A 656      37.100  28.950  47.190  1.00  0.00           H
ATOM   1091  CG  LEU A 656      35.890  27.340  46.630  1.00  0.00           C
ATOM   1092  HG  LEU A 656      35.060  27.140  45.920  1.00  0.00           H
ATOM   1093  CD1 LEU A 656      37.040  26.330  46.290  1.00  0.00           C
ATOM   1094 HD11 LEU A 656      37.250  26.410  45.200  1.00  0.00           H
ATOM   1095 HD12 LEU A 656      36.830  25.290  46.610  1.00  0.00           H
ATOM   1096 HD13 LEU A 656      37.920  26.680  46.880  1.00  0.00           H
ATOM   1097  CD2 LEU A 656      35.370  27.040  48.050  1.00  0.00           C
ATOM   1098 HD21 LEU A 656      34.390  27.540  48.250  1.00  0.00           H
ATOM   1099 HD22 LEU A 656      36.070  27.460  48.800  1.00  0.00           H
ATOM   1100 HD23 LEU A 656      35.250  25.950  48.080  1.00  0.00           H
ATOM   1101  C   LEU A 656      35.470  29.530  44.110  1.00  0.00           C
ATOM   1102  O   LEU A 656      35.300  28.760  43.200  1.00  0.00           O
ATOM   1103  N   PHE A 657      34.750  30.610  44.360  1.00  0.00           N
ATOM   1104  HN  PHE A 657      34.960  31.290  45.050  1.00  0.00           H
ATOM   1105  CA  PHE A 657      33.510  30.940  43.600  1.00  0.00           C
ATOM   1106  HA  PHE A 657      33.100  30.080  43.090  1.00  0.00           H
ATOM   1107  CB  PHE A 657      32.440  31.680  44.400  1.00  0.00           C
ATOM   1108  HB1 PHE A 657      31.480  31.910  43.900  1.00  0.00           H
ATOM   1109  HB2 PHE A 657      32.830  32.620  44.840  1.00  0.00           H
ATOM   1110  CG  PHE A 657      32.090  30.820  45.610  1.00  0.00           C
ATOM   1111  CD1 PHE A 657      31.680  29.540  45.500  1.00  0.00           C
ATOM   1112  HD1 PHE A 657      31.640  29.110  44.500  1.00  0.00           H
ATOM   1113  CE1 PHE A 657      31.440  28.760  46.650  1.00  0.00           C
ATOM   1114  HE1 PHE A 657      30.960  27.790  46.640  1.00  0.00           H
ATOM   1115  CZ  PHE A 657      31.620  29.250  47.960  1.00  0.00           C
ATOM   1116  HZ  PHE A 657      31.460  28.610  48.810  1.00  0.00           H
ATOM   1117  CD2 PHE A 657      32.420  31.310  46.890  1.00  0.00           C
ATOM   1118  HD2 PHE A 657      32.790  32.300  47.050  1.00  0.00           H
ATOM   1119  CE2 PHE A 657      32.180  30.500  48.050  1.00  0.00           C
ATOM   1120  HE2 PHE A 657      32.450  30.820  49.040  1.00  0.00           H
ATOM   1121  C   PHE A 657      33.840  31.880  42.500  1.00  0.00           C
ATOM   1122  O   PHE A 657      32.920  32.330  41.790  1.00  0.00           O
ATOM   1123  N   ALA A 658      35.160  32.230  42.370  1.00  0.00           N
ATOM   1124  HN  ALA A 658      35.770  31.920  43.070  1.00  0.00           H
ATOM   1125  CA  ALA A 658      35.760  33.010  41.280  1.00  0.00           C
ATOM   1126  HA  ALA A 658      36.570  33.420  41.850  1.00  0.00           H
ATOM   1127  CB  ALA A 658      36.200  32.050  40.230  1.00  0.00           C
ATOM   1128  HB1 ALA A 658      36.960  32.520  39.570  1.00  0.00           H
ATOM   1129  HB2 ALA A 658      35.370  31.910  39.510  1.00  0.00           H
ATOM   1130  HB3 ALA A 658      36.560  31.090  40.650  1.00  0.00           H
ATOM   1131  C   ALA A 658      35.040  34.260  40.660  1.00  0.00           C
ATOM   1132  O   ALA A 658      34.570  34.320  39.530  1.00  0.00           O
ATOM   1133  N   GLY A 659      35.040  35.350  41.520  1.00  0.00           N
ATOM   1134  HN  GLY A 659      35.270  35.110  42.460  1.00  0.00           H
ATOM   1135  CA  GLY A 659      34.710  36.710  41.170  1.00  0.00           C
ATOM   1136  HA1 GLY A 659      35.110  37.420  41.890  1.00  0.00           H
ATOM   1137  HA2 GLY A 659      33.660  36.800  40.940  1.00  0.00           H
ATOM   1138  C   GLY A 659      35.480  37.210  39.940  1.00  0.00           C
ATOM   1139  O   GLY A 659      34.930  37.650  38.950  1.00  0.00           O
ATOM   1140  N   GLN A 660      36.840  37.040  39.940  1.00  0.00           N
ATOM   1141  HN  GLN A 660      37.350  36.620  40.700  1.00  0.00           H
ATOM   1142  CA  GLN A 660      37.550  36.870  38.680  1.00  0.00           C
ATOM   1143  HA  GLN A 660      36.970  36.490  37.850  1.00  0.00           H
ATOM   1144  CB  GLN A 660      38.120  38.290  38.250  1.00  0.00           C
ATOM   1145  HB1 GLN A 660      38.990  38.710  38.790  1.00  0.00           H
ATOM   1146  HB2 GLN A 660      37.390  39.100  38.450  1.00  0.00           H
ATOM   1147  CG  GLN A 660      38.510  38.480  36.830  1.00  0.00           C
ATOM   1148  HG1 GLN A 660      38.940  39.500  36.670  1.00  0.00           H
ATOM   1149  HG2 GLN A 660      37.680  38.430  36.090  1.00  0.00           H
ATOM   1150  CD  GLN A 660      39.580  37.490  36.250  1.00  0.00           C
ATOM   1151  OE1 GLN A 660      40.460  37.060  36.930  1.00  0.00           O
ATOM   1152  NE2 GLN A 660      39.410  37.070  34.920  1.00  0.00           N
ATOM   1153 HE21 GLN A 660      40.090  36.380  34.670  1.00  0.00           H
ATOM   1154 HE22 GLN A 660      38.680  37.370  34.290  1.00  0.00           H
ATOM   1155  C   GLN A 660      38.670  35.840  38.980  1.00  0.00           C
ATOM   1156  O   GLN A 660      39.400  36.100  39.960  1.00  0.00           O
ATOM   1157  N   PRO A 661      38.890  34.700  38.350  1.00  0.00           N
ATOM   1158  CD  PRO A 661      38.250  34.220  37.100  1.00  0.00           C
ATOM   1159  HD1 PRO A 661      37.960  34.980  36.340  1.00  0.00           H
ATOM   1160  HD2 PRO A 661      37.260  33.810  37.400  1.00  0.00           H
ATOM   1161  CA  PRO A 661      39.810  33.700  38.910  1.00  0.00           C
ATOM   1162  HA  PRO A 661      39.520  33.480  39.920  1.00  0.00           H
ATOM   1163  CB  PRO A 661      39.550  32.520  37.980  1.00  0.00           C
ATOM   1164  HB1 PRO A 661      38.740  31.940  38.490  1.00  0.00           H
ATOM   1165  HB2 PRO A 661      40.420  31.820  37.880  1.00  0.00           H
ATOM   1166  CG  PRO A 661      39.090  33.110  36.690  1.00  0.00           C
ATOM   1167  HG1 PRO A 661      39.960  33.370  36.040  1.00  0.00           H
ATOM   1168  HG2 PRO A 661      38.450  32.430  36.100  1.00  0.00           H
ATOM   1169  C   PRO A 661      41.350  34.030  38.910  1.00  0.00           C
ATOM   1170  O   PRO A 661      42.060  33.500  39.710  1.00  0.00           O
ATOM   1171  N   LEU A 662      41.870  34.840  38.020  1.00  0.00           N
ATOM   1172  HN  LEU A 662      41.210  35.240  37.380  1.00  0.00           H
ATOM   1173  CA  LEU A 662      43.280  35.280  37.960  1.00  0.00           C
ATOM   1174  HA  LEU A 662      43.800  34.460  38.440  1.00  0.00           H
ATOM   1175  CB  LEU A 662      43.840  35.570  36.530  1.00  0.00           C
ATOM   1176  HB1 LEU A 662      44.930  35.760  36.690  1.00  0.00           H
ATOM   1177  HB2 LEU A 662      43.470  36.500  36.060  1.00  0.00           H
ATOM   1178  CG  LEU A 662      43.710  34.330  35.610  1.00  0.00           C
ATOM   1179  HG  LEU A 662      42.650  34.320  35.290  1.00  0.00           H
ATOM   1180  CD1 LEU A 662      44.580  34.500  34.350  1.00  0.00           C
ATOM   1181 HD11 LEU A 662      44.330  35.460  33.840  1.00  0.00           H
ATOM   1182 HD12 LEU A 662      44.460  33.640  33.660  1.00  0.00           H
ATOM   1183 HD13 LEU A 662      45.640  34.390  34.650  1.00  0.00           H
ATOM   1184  CD2 LEU A 662      44.010  33.000  36.180  1.00  0.00           C
ATOM   1185 HD21 LEU A 662      45.090  33.090  36.380  1.00  0.00           H
ATOM   1186 HD22 LEU A 662      43.840  32.100  35.540  1.00  0.00           H
ATOM   1187 HD23 LEU A 662      43.530  32.850  37.180  1.00  0.00           H
ATOM   1188  C   LEU A 662      43.470  36.500  38.830  1.00  0.00           C
ATOM   1189  O   LEU A 662      44.630  36.790  39.130  1.00  0.00           O
ATOM   1190  N   THR A 663      42.450  37.140  39.420  1.00  0.00           N
ATOM   1191  HN  THR A 663      41.530  36.830  39.260  1.00  0.00           H
ATOM   1192  CA  THR A 663      42.780  38.310  40.290  1.00  0.00           C
ATOM   1193  HA  THR A 663      43.710  38.730  39.930  1.00  0.00           H
ATOM   1194  CB  THR A 663      41.810  39.450  40.310  1.00  0.00           C
ATOM   1195  HB  THR A 663      42.220  40.200  41.030  1.00  0.00           H
ATOM   1196  OG1 THR A 663      40.480  39.070  40.730  1.00  0.00           O
ATOM   1197  HG1 THR A 663      40.460  38.110  40.720  1.00  0.00           H
ATOM   1198  CG2 THR A 663      41.590  40.080  38.920  1.00  0.00           C
ATOM   1199 HG21 THR A 663      41.160  39.350  38.200  1.00  0.00           H
ATOM   1200 HG22 THR A 663      42.520  40.400  38.410  1.00  0.00           H
ATOM   1201 HG23 THR A 663      40.950  40.990  38.940  1.00  0.00           H
ATOM   1202  C   THR A 663      43.230  37.870  41.610  1.00  0.00           C
ATOM   1203  O   THR A 663      42.600  37.010  42.190  1.00  0.00           O
ATOM   1204  N   ILE A 664      44.280  38.550  42.150  1.00  0.00           N
ATOM   1205  HN  ILE A 664      44.810  39.140  41.550  1.00  0.00           H
ATOM   1206  CA  ILE A 664      44.930  38.320  43.430  1.00  0.00           C
ATOM   1207  HA  ILE A 664      44.450  37.460  43.860  1.00  0.00           H
ATOM   1208  CB  ILE A 664      46.420  38.000  43.340  1.00  0.00           C
ATOM   1209  HB  ILE A 664      47.130  38.630  42.760  1.00  0.00           H
ATOM   1210  CG2 ILE A 664      47.040  37.830  44.740  1.00  0.00           C
ATOM   1211 HG21 ILE A 664      46.660  37.010  45.370  1.00  0.00           H
ATOM   1212 HG22 ILE A 664      46.900  38.800  45.280  1.00  0.00           H
ATOM   1213 HG23 ILE A 664      48.140  37.680  44.760  1.00  0.00           H
ATOM   1214  CG1 ILE A 664      46.530  36.650  42.500  1.00  0.00           C
ATOM   1215 HG11 ILE A 664      46.180  36.850  41.460  1.00  0.00           H
ATOM   1216 HG12 ILE A 664      45.870  35.870  42.930  1.00  0.00           H
ATOM   1217  CD  ILE A 664      47.940  36.080  42.510  1.00  0.00           C
ATOM   1218  HD1 ILE A 664      48.230  35.600  43.470  1.00  0.00           H
ATOM   1219  HD2 ILE A 664      48.710  36.870  42.390  1.00  0.00           H
ATOM   1220  HD3 ILE A 664      47.960  35.340  41.670  1.00  0.00           H
ATOM   1221  C   ILE A 664      44.670  39.530  44.340  1.00  0.00           C
ATOM   1222  O   ILE A 664      44.810  40.700  43.930  1.00  0.00           O
ATOM   1223  N   LEU A 665      44.070  39.320  45.500  1.00  0.00           N
ATOM   1224  HN  LEU A 665      43.890  38.400  45.830  1.00  0.00           H
ATOM   1225  CA  LEU A 665      43.880  40.340  46.580  1.00  0.00           C
ATOM   1226  HA  LEU A 665      43.360  41.210  46.210  1.00  0.00           H
ATOM   1227  CB  LEU A 665      42.820  39.800  47.590  1.00  0.00           C
ATOM   1228  HB1 LEU A 665      42.580  40.660  48.250  1.00  0.00           H
ATOM   1229  HB2 LEU A 665      43.400  39.070  48.190  1.00  0.00           H
ATOM   1230  CG  LEU A 665      41.530  39.320  47.070  1.00  0.00           C
ATOM   1231  HG  LEU A 665      41.650  38.410  46.450  1.00  0.00           H
ATOM   1232  CD1 LEU A 665      40.620  38.830  48.240  1.00  0.00           C
ATOM   1233 HD11 LEU A 665      39.620  38.510  47.840  1.00  0.00           H
ATOM   1234 HD12 LEU A 665      40.360  39.550  49.030  1.00  0.00           H
ATOM   1235 HD13 LEU A 665      41.120  38.060  48.880  1.00  0.00           H
ATOM   1236  CD2 LEU A 665      40.740  40.290  46.220  1.00  0.00           C
ATOM   1237 HD21 LEU A 665      41.390  40.620  45.400  1.00  0.00           H
ATOM   1238 HD22 LEU A 665      40.380  41.170  46.800  1.00  0.00           H
ATOM   1239 HD23 LEU A 665      39.910  39.730  45.740  1.00  0.00           H
ATOM   1240  C   LEU A 665      45.120  40.840  47.330  1.00  0.00           C
ATOM   1241  O   LEU A 665      46.070  40.080  47.560  1.00  0.00           O
ATOM   1242  N   GLY A 666      45.080  42.100  47.730  1.00  0.00           N
ATOM   1243  HN  GLY A 666      44.280  42.670  47.540  1.00  0.00           H
ATOM   1244  CA  GLY A 666      46.150  42.700  48.560  1.00  0.00           C
ATOM   1245  HA1 GLY A 666      46.860  43.140  47.880  1.00  0.00           H
ATOM   1246  HA2 GLY A 666      46.520  42.040  49.340  1.00  0.00           H
ATOM   1247  C   GLY A 666      45.650  43.820  49.390  1.00  0.00           C
ATOM   1248  O   GLY A 666      44.710  44.520  49.120  1.00  0.00           O
ATOM   1249  N   SER A 667      46.470  44.150  50.460  1.00  0.00           N
ATOM   1250  HN  SER A 667      47.240  43.590  50.740  1.00  0.00           H
ATOM   1251  CA  SER A 667      46.230  45.290  51.370  1.00  0.00           C
ATOM   1252  HA  SER A 667      45.250  45.260  51.830  1.00  0.00           H
ATOM   1253  CB  SER A 667      47.250  45.190  52.540  1.00  0.00           C
ATOM   1254  HB1 SER A 667      46.910  44.330  53.160  1.00  0.00           H
ATOM   1255  HB2 SER A 667      46.980  46.040  53.210  1.00  0.00           H
ATOM   1256  OG  SER A 667      48.680  45.100  52.180  1.00  0.00           O
ATOM   1257  HG1 SER A 667      48.800  44.240  51.800  1.00  0.00           H
ATOM   1258  C   SER A 667      46.430  46.660  50.740  1.00  0.00           C
ATOM   1259  O   SER A 667      47.370  46.880  50.030  1.00  0.00           O
ATOM   1260  N   THR A 668      45.540  47.640  50.970  1.00  0.00           N
ATOM   1261  HN  THR A 668      44.800  47.560  51.640  1.00  0.00           H
ATOM   1262  CA  THR A 668      45.290  48.770  50.150  1.00  0.00           C
ATOM   1263  HA  THR A 668      46.130  48.920  49.490  1.00  0.00           H
ATOM   1264  CB  THR A 668      44.160  48.760  49.200  1.00  0.00           C
ATOM   1265  HB  THR A 668      44.270  47.840  48.600  1.00  0.00           H
ATOM   1266  OG1 THR A 668      44.140  49.910  48.310  1.00  0.00           O
ATOM   1267  HG1 THR A 668      43.610  49.710  47.540  1.00  0.00           H
ATOM   1268  CG2 THR A 668      42.760  48.630  49.840  1.00  0.00           C
ATOM   1269 HG21 THR A 668      42.410  47.680  50.320  1.00  0.00           H
ATOM   1270 HG22 THR A 668      42.090  48.930  49.010  1.00  0.00           H
ATOM   1271 HG23 THR A 668      42.700  49.360  50.680  1.00  0.00           H
ATOM   1272  C   THR A 668      45.370  49.990  51.020  1.00  0.00           C
ATOM   1273  O   THR A 668      44.730  50.150  52.000  1.00  0.00           O
ATOM   1274  N   GLY A 669      46.280  50.920  50.590  1.00  0.00           N
ATOM   1275  HN  GLY A 669      46.820  50.760  49.770  1.00  0.00           H
ATOM   1276  CA  GLY A 669      46.540  52.190  51.260  1.00  0.00           C
ATOM   1277  HA1 GLY A 669      47.250  52.880  50.840  1.00  0.00           H
ATOM   1278  HA2 GLY A 669      47.010  52.000  52.210  1.00  0.00           H
ATOM   1279  C   GLY A 669      45.360  52.990  51.640  1.00  0.00           C
ATOM   1280  O   GLY A 669      45.300  53.490  52.810  1.00  0.00           O
ATOM   1281  N   PRO A 670      44.460  53.180  50.760  1.00  0.00           N
ATOM   1282  CD  PRO A 670      44.680  53.280  49.350  1.00  0.00           C
ATOM   1283  HD1 PRO A 670      44.360  52.340  48.860  1.00  0.00           H
ATOM   1284  HD2 PRO A 670      45.660  53.640  48.970  1.00  0.00           H
ATOM   1285  CA  PRO A 670      43.240  53.910  51.090  1.00  0.00           C
ATOM   1286  HA  PRO A 670      43.490  54.890  51.450  1.00  0.00           H
ATOM   1287  CB  PRO A 670      42.480  54.200  49.810  1.00  0.00           C
ATOM   1288  HB1 PRO A 670      41.830  55.110  49.710  1.00  0.00           H
ATOM   1289  HB2 PRO A 670      41.970  53.260  49.510  1.00  0.00           H
ATOM   1290  CG  PRO A 670      43.670  54.390  48.830  1.00  0.00           C
ATOM   1291  HG1 PRO A 670      43.480  54.160  47.760  1.00  0.00           H
ATOM   1292  HG2 PRO A 670      44.210  55.350  48.950  1.00  0.00           H
ATOM   1293  C   PRO A 670      42.370  53.300  52.200  1.00  0.00           C
ATOM   1294  O   PRO A 670      41.570  54.020  52.860  1.00  0.00           O
ATOM   1295  N   VAL A 671      42.280  51.960  52.370  1.00  0.00           N
ATOM   1296  HN  VAL A 671      42.850  51.430  51.750  1.00  0.00           H
ATOM   1297  CA  VAL A 671      41.690  51.320  53.520  1.00  0.00           C
ATOM   1298  HA  VAL A 671      40.750  51.830  53.620  1.00  0.00           H
ATOM   1299  CB  VAL A 671      41.410  49.850  53.310  1.00  0.00           C
ATOM   1300  HB  VAL A 671      42.330  49.450  52.830  1.00  0.00           H
ATOM   1301  CG1 VAL A 671      40.890  49.190  54.620  1.00  0.00           C
ATOM   1302 HG11 VAL A 671      41.640  49.110  55.440  1.00  0.00           H
ATOM   1303 HG12 VAL A 671      40.650  48.110  54.530  1.00  0.00           H
ATOM   1304 HG13 VAL A 671      39.970  49.670  55.030  1.00  0.00           H
ATOM   1305  CG2 VAL A 671      40.280  49.710  52.270  1.00  0.00           C
ATOM   1306 HG21 VAL A 671      39.990  48.650  52.100  1.00  0.00           H
ATOM   1307 HG22 VAL A 671      40.650  50.220  51.360  1.00  0.00           H
ATOM   1308 HG23 VAL A 671      39.330  50.160  52.660  1.00  0.00           H
ATOM   1309  C   VAL A 671      42.530  51.570  54.710  1.00  0.00           C
ATOM   1310  O   VAL A 671      41.970  51.940  55.730  1.00  0.00           O
ATOM   1311  N   LEU A 672      43.900  51.440  54.600  1.00  0.00           N
ATOM   1312  HN  LEU A 672      44.360  50.970  53.850  1.00  0.00           H
ATOM   1313  CA  LEU A 672      44.730  51.690  55.840  1.00  0.00           C
ATOM   1314  HA  LEU A 672      44.310  51.190  56.700  1.00  0.00           H
ATOM   1315  CB  LEU A 672      46.190  51.150  55.610  1.00  0.00           C
ATOM   1316  HB1 LEU A 672      46.440  51.650  54.650  1.00  0.00           H
ATOM   1317  HB2 LEU A 672      46.080  50.040  55.500  1.00  0.00           H
ATOM   1318  CG  LEU A 672      47.320  51.490  56.640  1.00  0.00           C
ATOM   1319  HG  LEU A 672      47.360  52.590  56.750  1.00  0.00           H
ATOM   1320  CD1 LEU A 672      47.190  50.750  57.990  1.00  0.00           C
ATOM   1321 HD11 LEU A 672      47.150  49.670  57.730  1.00  0.00           H
ATOM   1322 HD12 LEU A 672      46.280  51.030  58.560  1.00  0.00           H
ATOM   1323 HD13 LEU A 672      48.050  50.890  58.680  1.00  0.00           H
ATOM   1324  CD2 LEU A 672      48.670  51.120  55.990  1.00  0.00           C
ATOM   1325 HD21 LEU A 672      48.770  50.020  56.030  1.00  0.00           H
ATOM   1326 HD22 LEU A 672      49.530  51.540  56.570  1.00  0.00           H
ATOM   1327 HD23 LEU A 672      48.790  51.540  54.970  1.00  0.00           H
ATOM   1328  C   LEU A 672      44.630  53.070  56.400  1.00  0.00           C
ATOM   1329  O   LEU A 672      44.390  53.380  57.580  1.00  0.00           O
ATOM   1330  N   VAL A 673      44.670  54.030  55.470  1.00  0.00           N
ATOM   1331  HN  VAL A 673      44.810  53.690  54.540  1.00  0.00           H
ATOM   1332  CA  VAL A 673      44.450  55.470  55.720  1.00  0.00           C
ATOM   1333  HA  VAL A 673      45.080  55.770  56.540  1.00  0.00           H
ATOM   1334  CB  VAL A 673      44.920  56.100  54.420  1.00  0.00           C
ATOM   1335  HB  VAL A 673      44.330  55.590  53.620  1.00  0.00           H
ATOM   1336  CG1 VAL A 673      44.520  57.540  54.380  1.00  0.00           C
ATOM   1337 HG11 VAL A 673      44.700  58.030  53.400  1.00  0.00           H
ATOM   1338 HG12 VAL A 673      44.950  58.250  55.130  1.00  0.00           H
ATOM   1339 HG13 VAL A 673      43.420  57.650  54.480  1.00  0.00           H
ATOM   1340  CG2 VAL A 673      46.470  55.990  54.370  1.00  0.00           C
ATOM   1341 HG21 VAL A 673      46.850  56.480  55.290  1.00  0.00           H
ATOM   1342 HG22 VAL A 673      46.870  56.410  53.430  1.00  0.00           H
ATOM   1343 HG23 VAL A 673      46.790  54.930  54.390  1.00  0.00           H
ATOM   1344  C   VAL A 673      43.050  55.860  56.170  1.00  0.00           C
ATOM   1345  O   VAL A 673      42.970  56.730  57.020  1.00  0.00           O
ATOM   1346  N   PHE A 674      41.960  55.180  55.660  1.00  0.00           N
ATOM   1347  HN  PHE A 674      42.060  54.400  55.040  1.00  0.00           H
ATOM   1348  CA  PHE A 674      40.600  55.310  56.190  1.00  0.00           C
ATOM   1349  HA  PHE A 674      40.520  56.380  56.310  1.00  0.00           H
ATOM   1350  CB  PHE A 674      39.560  54.700  55.190  1.00  0.00           C
ATOM   1351  HB1 PHE A 674      39.780  53.620  55.110  1.00  0.00           H
ATOM   1352  HB2 PHE A 674      39.800  55.190  54.230  1.00  0.00           H
ATOM   1353  CG  PHE A 674      38.150  54.800  55.720  1.00  0.00           C
ATOM   1354  CD1 PHE A 674      37.400  55.960  55.810  1.00  0.00           C
ATOM   1355  HD1 PHE A 674      37.920  56.850  55.500  1.00  0.00           H
ATOM   1356  CE1 PHE A 674      36.120  55.980  56.340  1.00  0.00           C
ATOM   1357  HE1 PHE A 674      35.600  56.920  56.290  1.00  0.00           H
ATOM   1358  CZ  PHE A 674      35.460  54.830  56.710  1.00  0.00           C
ATOM   1359  HZ  PHE A 674      34.530  54.780  57.260  1.00  0.00           H
ATOM   1360  CD2 PHE A 674      37.440  53.560  56.030  1.00  0.00           C
ATOM   1361  HD2 PHE A 674      37.920  52.600  56.040  1.00  0.00           H
ATOM   1362  CE2 PHE A 674      36.130  53.590  56.550  1.00  0.00           C
ATOM   1363  HE2 PHE A 674      35.620  52.740  56.970  1.00  0.00           H
ATOM   1364  C   PHE A 674      40.360  54.780  57.620  1.00  0.00           C
ATOM   1365  O   PHE A 674      39.710  55.480  58.390  1.00  0.00           O
ATOM   1366  N   GLU A 675      40.880  53.590  57.850  1.00  0.00           N
ATOM   1367  HN  GLU A 675      41.230  52.950  57.170  1.00  0.00           H
ATOM   1368  CA  GLU A 675      40.910  52.950  59.190  1.00  0.00           C
ATOM   1369  HA  GLU A 675      39.880  52.830  59.490  1.00  0.00           H
ATOM   1370  CB  GLU A 675      41.520  51.570  59.100  1.00  0.00           C
ATOM   1371  HB1 GLU A 675      41.590  51.120  60.110  1.00  0.00           H
ATOM   1372  HB2 GLU A 675      42.520  51.710  58.650  1.00  0.00           H
ATOM   1373  CG  GLU A 675      40.700  50.580  58.180  1.00  0.00           C
ATOM   1374  HG1 GLU A 675      41.420  50.110  57.490  1.00  0.00           H
ATOM   1375  HG2 GLU A 675      39.930  51.140  57.630  1.00  0.00           H
ATOM   1376  CD  GLU A 675      40.030  49.410  58.920  1.00  0.00           C
ATOM   1377  OE1 GLU A 675      40.040  48.280  58.470  1.00  0.00           O
ATOM   1378  OE2 GLU A 675      39.520  49.650  60.050  1.00  0.00           O
ATOM   1379  C   GLU A 675      41.670  53.750  60.260  1.00  0.00           C
ATOM   1380  O   GLU A 675      41.190  54.080  61.310  1.00  0.00           O
ATOM   1381  N   LYS A 676      42.880  54.210  59.960  1.00  0.00           N
ATOM   1382  HN  LYS A 676      43.320  53.920  59.110  1.00  0.00           H
ATOM   1383  CA  LYS A 676      43.550  55.180  60.840  1.00  0.00           C
ATOM   1384  HA  LYS A 676      43.700  54.630  61.760  1.00  0.00           H
ATOM   1385  CB  LYS A 676      44.890  55.610  60.140  1.00  0.00           C
ATOM   1386  HB1 LYS A 676      44.680  56.060  59.150  1.00  0.00           H
ATOM   1387  HB2 LYS A 676      45.370  54.620  60.030  1.00  0.00           H
ATOM   1388  CG  LYS A 676      45.690  56.560  61.000  1.00  0.00           C
ATOM   1389  HG1 LYS A 676      45.530  56.290  62.070  1.00  0.00           H
ATOM   1390  HG2 LYS A 676      45.440  57.640  60.890  1.00  0.00           H
ATOM   1391  CD  LYS A 676      47.180  56.470  60.620  1.00  0.00           C
ATOM   1392  HD1 LYS A 676      47.210  56.800  59.560  1.00  0.00           H
ATOM   1393  HD2 LYS A 676      47.710  55.520  60.830  1.00  0.00           H
ATOM   1394  CE  LYS A 676      48.010  57.520  61.450  1.00  0.00           C
ATOM   1395  HE1 LYS A 676      47.740  57.460  62.520  1.00  0.00           H
ATOM   1396  HE2 LYS A 676      47.690  58.550  61.180  1.00  0.00           H
ATOM   1397  NZ  LYS A 676      49.460  57.440  61.260  1.00  0.00           N
ATOM   1398  HZ1 LYS A 676      49.820  58.300  61.730  1.00  0.00           H
ATOM   1399  HZ2 LYS A 676      49.850  57.550  60.300  1.00  0.00           H
ATOM   1400  HZ3 LYS A 676      49.920  56.630  61.730  1.00  0.00           H
ATOM   1401  C   LYS A 676      42.860  56.440  61.270  1.00  0.00           C
ATOM   1402  O   LYS A 676      42.890  56.750  62.480  1.00  0.00           O
ATOM   1403  N   ILE A 677      42.170  57.060  60.280  1.00  0.00           N
ATOM   1404  HN  ILE A 677      42.090  56.680  59.370  1.00  0.00           H
ATOM   1405  CA  ILE A 677      41.260  58.190  60.490  1.00  0.00           C
ATOM   1406  HA  ILE A 677      41.800  59.040  60.920  1.00  0.00           H
ATOM   1407  CB  ILE A 677      40.660  58.760  59.220  1.00  0.00           C
ATOM   1408  HB  ILE A 677      40.280  57.890  58.650  1.00  0.00           H
ATOM   1409  CG2 ILE A 677      39.510  59.770  59.520  1.00  0.00           C
ATOM   1410 HG21 ILE A 677      38.580  59.410  59.990  1.00  0.00           H
ATOM   1411 HG22 ILE A 677      39.190  60.390  58.660  1.00  0.00           H
ATOM   1412 HG23 ILE A 677      39.860  60.450  60.320  1.00  0.00           H
ATOM   1413  CG1 ILE A 677      41.800  59.290  58.300  1.00  0.00           C
ATOM   1414 HG11 ILE A 677      42.780  58.810  58.460  1.00  0.00           H
ATOM   1415 HG12 ILE A 677      41.960  60.350  58.570  1.00  0.00           H
ATOM   1416  CD  ILE A 677      41.390  59.350  56.830  1.00  0.00           C
ATOM   1417  HD1 ILE A 677      40.490  60.010  56.760  1.00  0.00           H
ATOM   1418  HD2 ILE A 677      41.090  58.330  56.540  1.00  0.00           H
ATOM   1419  HD3 ILE A 677      42.240  59.650  56.180  1.00  0.00           H
ATOM   1420  C   ILE A 677      40.070  57.880  61.270  1.00  0.00           C
ATOM   1421  O   ILE A 677      39.730  58.550  62.270  1.00  0.00           O
ATOM   1422  N   LEU A 678      39.490  56.720  60.980  1.00  0.00           N
ATOM   1423  HN  LEU A 678      39.750  56.250  60.130  1.00  0.00           H
ATOM   1424  CA  LEU A 678      38.300  56.160  61.720  1.00  0.00           C
ATOM   1425  HA  LEU A 678      37.570  56.940  61.800  1.00  0.00           H
ATOM   1426  CB  LEU A 678      37.680  54.930  61.060  1.00  0.00           C
ATOM   1427  HB1 LEU A 678      38.510  54.200  60.920  1.00  0.00           H
ATOM   1428  HB2 LEU A 678      37.380  55.190  60.020  1.00  0.00           H
ATOM   1429  CG  LEU A 678      36.470  54.120  61.740  1.00  0.00           C
ATOM   1430  HG  LEU A 678      36.810  53.770  62.740  1.00  0.00           H
ATOM   1431  CD1 LEU A 678      35.160  54.850  61.880  1.00  0.00           C
ATOM   1432 HD11 LEU A 678      35.150  55.660  62.640  1.00  0.00           H
ATOM   1433 HD12 LEU A 678      34.340  54.170  62.190  1.00  0.00           H
ATOM   1434 HD13 LEU A 678      34.900  55.210  60.870  1.00  0.00           H
ATOM   1435  CD2 LEU A 678      36.200  52.880  60.830  1.00  0.00           C
ATOM   1436 HD21 LEU A 678      35.200  52.500  61.150  1.00  0.00           H
ATOM   1437 HD22 LEU A 678      36.990  52.120  61.020  1.00  0.00           H
ATOM   1438 HD23 LEU A 678      36.260  53.080  59.740  1.00  0.00           H
ATOM   1439  C   LEU A 678      38.690  55.920  63.220  1.00  0.00           C
ATOM   1440  O   LEU A 678      38.060  56.410  64.170  1.00  0.00           O
ATOM   1441  N   TYR A 679      39.730  55.190  63.420  1.00  0.00           N
ATOM   1442  HN  TYR A 679      40.110  54.830  62.580  1.00  0.00           H
ATOM   1443  CA  TYR A 679      40.390  54.870  64.680  1.00  0.00           C
ATOM   1444  HA  TYR A 679      39.770  54.250  65.320  1.00  0.00           H
ATOM   1445  CB  TYR A 679      41.710  54.020  64.500  1.00  0.00           C
ATOM   1446  HB1 TYR A 679      42.280  54.510  63.690  1.00  0.00           H
ATOM   1447  HB2 TYR A 679      41.490  52.970  64.170  1.00  0.00           H
ATOM   1448  CG  TYR A 679      42.630  54.010  65.750  1.00  0.00           C
ATOM   1449  CD1 TYR A 679      42.370  53.110  66.840  1.00  0.00           C
ATOM   1450  HD1 TYR A 679      41.650  52.320  66.680  1.00  0.00           H
ATOM   1451  CE1 TYR A 679      43.060  53.250  68.060  1.00  0.00           C
ATOM   1452  HE1 TYR A 679      42.770  52.530  68.820  1.00  0.00           H
ATOM   1453  CZ  TYR A 679      43.980  54.290  68.250  1.00  0.00           C
ATOM   1454  OH  TYR A 679      44.630  54.350  69.440  1.00  0.00           O
ATOM   1455  HH  TYR A 679      45.370  54.900  69.210  1.00  0.00           H
ATOM   1456  CD2 TYR A 679      43.580  55.020  65.930  1.00  0.00           C
ATOM   1457  HD2 TYR A 679      43.930  55.640  65.120  1.00  0.00           H
ATOM   1458  CE2 TYR A 679      44.260  55.120  67.200  1.00  0.00           C
ATOM   1459  HE2 TYR A 679      44.940  55.950  67.300  1.00  0.00           H
ATOM   1460  C   TYR A 679      40.620  56.160  65.530  1.00  0.00           C
ATOM   1461  O   TYR A 679      40.130  56.270  66.640  1.00  0.00           O
ATOM   1462  N   LYS A 680      41.260  57.160  65.030  1.00  0.00           N
ATOM   1463  HN  LYS A 680      41.800  57.010  64.200  1.00  0.00           H
ATOM   1464  CA  LYS A 680      41.600  58.400  65.690  1.00  0.00           C
ATOM   1465  HA  LYS A 680      41.960  58.260  66.700  1.00  0.00           H
ATOM   1466  CB  LYS A 680      42.640  59.330  64.960  1.00  0.00           C
ATOM   1467  HB1 LYS A 680      42.460  60.400  65.190  1.00  0.00           H
ATOM   1468  HB2 LYS A 680      42.560  59.290  63.860  1.00  0.00           H
ATOM   1469  CG  LYS A 680      44.200  58.930  65.220  1.00  0.00           C
ATOM   1470  HG1 LYS A 680      44.200  57.850  64.920  1.00  0.00           H
ATOM   1471  HG2 LYS A 680      44.260  58.880  66.320  1.00  0.00           H
ATOM   1472  CD  LYS A 680      45.230  59.820  64.410  1.00  0.00           C
ATOM   1473  HD1 LYS A 680      45.060  59.650  63.320  1.00  0.00           H
ATOM   1474  HD2 LYS A 680      46.250  59.490  64.720  1.00  0.00           H
ATOM   1475  CE  LYS A 680      45.140  61.320  64.750  1.00  0.00           C
ATOM   1476  HE1 LYS A 680      44.160  61.680  64.360  1.00  0.00           H
ATOM   1477  HE2 LYS A 680      45.910  61.880  64.200  1.00  0.00           H
ATOM   1478  NZ  LYS A 680      45.350  61.630  66.110  1.00  0.00           N
ATOM   1479  HZ1 LYS A 680      46.150  61.160  66.570  1.00  0.00           H
ATOM   1480  HZ2 LYS A 680      44.540  61.430  66.750  1.00  0.00           H
ATOM   1481  HZ3 LYS A 680      45.540  62.640  66.230  1.00  0.00           H
ATOM   1482  C   LYS A 680      40.410  59.230  65.960  1.00  0.00           C
ATOM   1483  O   LYS A 680      40.330  59.830  67.050  1.00  0.00           O
ATOM   1484  N   PHE A 681      39.400  59.270  65.070  1.00  0.00           N
ATOM   1485  HN  PHE A 681      39.500  58.810  64.180  1.00  0.00           H
ATOM   1486  CA  PHE A 681      38.030  59.840  65.220  1.00  0.00           C
ATOM   1487  HA  PHE A 681      38.240  60.900  65.360  1.00  0.00           H
ATOM   1488  CB  PHE A 681      37.140  59.770  63.910  1.00  0.00           C
ATOM   1489  HB1 PHE A 681      37.130  58.810  63.360  1.00  0.00           H
ATOM   1490  HB2 PHE A 681      37.570  60.530  63.230  1.00  0.00           H
ATOM   1491  CG  PHE A 681      35.690  60.210  64.070  1.00  0.00           C
ATOM   1492  CD1 PHE A 681      34.700  59.350  64.600  1.00  0.00           C
ATOM   1493  HD1 PHE A 681      34.920  58.300  64.730  1.00  0.00           H
ATOM   1494  CE1 PHE A 681      33.430  59.730  64.870  1.00  0.00           C
ATOM   1495  HE1 PHE A 681      32.760  59.040  65.360  1.00  0.00           H
ATOM   1496  CZ  PHE A 681      33.060  61.030  64.680  1.00  0.00           C
ATOM   1497  HZ  PHE A 681      32.120  61.410  65.030  1.00  0.00           H
ATOM   1498  CD2 PHE A 681      35.280  61.540  63.800  1.00  0.00           C
ATOM   1499  HD2 PHE A 681      36.090  62.210  63.540  1.00  0.00           H
ATOM   1500  CE2 PHE A 681      33.960  61.930  64.190  1.00  0.00           C
ATOM   1501  HE2 PHE A 681      33.780  62.990  64.120  1.00  0.00           H
ATOM   1502  C   PHE A 681      37.360  59.310  66.460  1.00  0.00           C
ATOM   1503  O   PHE A 681      36.850  59.970  67.330  1.00  0.00           O
ATOM   1504  N   CYS A 682      37.440  57.990  66.600  1.00  0.00           N
ATOM   1505  HN  CYS A 682      37.890  57.550  65.820  1.00  0.00           H
ATOM   1506  CA  CYS A 682      36.940  57.200  67.720  1.00  0.00           C
ATOM   1507  HA  CYS A 682      35.900  57.480  67.860  1.00  0.00           H
ATOM   1508  CB  CYS A 682      37.090  55.710  67.530  1.00  0.00           C
ATOM   1509  HB1 CYS A 682      37.080  55.010  68.390  1.00  0.00           H
ATOM   1510  HB2 CYS A 682      38.080  55.520  67.070  1.00  0.00           H
ATOM   1511  SG  CYS A 682      35.850  55.250  66.340  1.00  0.00           S
ATOM   1512  HG1 CYS A 682      36.640  55.620  65.330  1.00  0.00           H
ATOM   1513  C   CYS A 682      37.710  57.490  68.940  1.00  0.00           C
ATOM   1514  O   CYS A 682      37.160  57.480  70.040  1.00  0.00           O
ATOM   1515  N   ARG A 683      39.100  57.590  68.870  1.00  0.00           N
ATOM   1516  HN  ARG A 683      39.530  57.450  67.970  1.00  0.00           H
ATOM   1517  CA  ARG A 683      39.900  57.930  70.030  1.00  0.00           C
ATOM   1518  HA  ARG A 683      39.570  57.170  70.720  1.00  0.00           H
ATOM   1519  CB  ARG A 683      41.390  57.710  69.790  1.00  0.00           C
ATOM   1520  HB1 ARG A 683      41.940  58.040  70.700  1.00  0.00           H
ATOM   1521  HB2 ARG A 683      41.780  58.390  69.010  1.00  0.00           H
ATOM   1522  CG  ARG A 683      41.790  56.230  69.540  1.00  0.00           C
ATOM   1523  HG1 ARG A 683      42.890  56.150  69.680  1.00  0.00           H
ATOM   1524  HG2 ARG A 683      41.620  56.070  68.450  1.00  0.00           H
ATOM   1525  CD  ARG A 683      41.090  55.070  70.280  1.00  0.00           C
ATOM   1526  HD1 ARG A 683      41.520  54.060  70.050  1.00  0.00           H
ATOM   1527  HD2 ARG A 683      40.000  54.990  70.100  1.00  0.00           H
ATOM   1528  NE  ARG A 683      41.290  55.230  71.720  1.00  0.00           N
ATOM   1529  HE  ARG A 683      40.640  55.730  72.300  1.00  0.00           H
ATOM   1530  CZ  ARG A 683      42.000  54.420  72.450  1.00  0.00           C
ATOM   1531  NH1 ARG A 683      41.660  54.270  73.740  1.00  0.00           N
ATOM   1532 HH11 ARG A 683      42.220  53.690  74.340  1.00  0.00           H
ATOM   1533 HH12 ARG A 683      41.040  54.940  74.160  1.00  0.00           H
ATOM   1534  NH2 ARG A 683      42.960  53.660  71.920  1.00  0.00           N
ATOM   1535 HH21 ARG A 683      43.200  53.770  70.960  1.00  0.00           H
ATOM   1536 HH22 ARG A 683      43.440  53.000  72.490  1.00  0.00           H
ATOM   1537  C   ARG A 683      39.610  59.250  70.700  1.00  0.00           C
ATOM   1538  O   ARG A 683      39.450  59.430  71.920  1.00  0.00           O
ATOM   1539  N   ASP A 684      39.370  60.210  69.860  1.00  0.00           N
ATOM   1540  HN  ASP A 684      39.510  60.160  68.880  1.00  0.00           H
ATOM   1541  CA  ASP A 684      39.020  61.580  70.290  1.00  0.00           C
ATOM   1542  HA  ASP A 684      39.650  61.810  71.120  1.00  0.00           H
ATOM   1543  CB  ASP A 684      39.140  62.590  69.060  1.00  0.00           C
ATOM   1544  HB1 ASP A 684      38.440  63.450  69.150  1.00  0.00           H
ATOM   1545  HB2 ASP A 684      38.890  62.040  68.120  1.00  0.00           H
ATOM   1546  CG  ASP A 684      40.550  63.050  68.820  1.00  0.00           C
ATOM   1547  OD1 ASP A 684      40.830  63.480  67.640  1.00  0.00           O
ATOM   1548  OD2 ASP A 684      41.410  63.220  69.710  1.00  0.00           O
ATOM   1549  C   ASP A 684      37.560  61.680  70.930  1.00  0.00           C
ATOM   1550  O   ASP A 684      37.370  62.440  71.900  1.00  0.00           O
ATOM   1551  N   TYR A 685      36.510  60.970  70.490  1.00  0.00           N
ATOM   1552  HN  TYR A 685      36.570  60.530  69.600  1.00  0.00           H
ATOM   1553  CA  TYR A 685      35.120  61.190  70.890  1.00  0.00           C
ATOM   1554  HA  TYR A 685      35.040  62.070  71.510  1.00  0.00           H
ATOM   1555  CB  TYR A 685      34.160  61.460  69.680  1.00  0.00           C
ATOM   1556  HB1 TYR A 685      33.090  61.500  69.990  1.00  0.00           H
ATOM   1557  HB2 TYR A 685      34.260  60.690  68.880  1.00  0.00           H
ATOM   1558  CG  TYR A 685      34.570  62.820  69.120  1.00  0.00           C
ATOM   1559  CD1 TYR A 685      35.180  62.780  67.910  1.00  0.00           C
ATOM   1560  HD1 TYR A 685      35.460  61.890  67.360  1.00  0.00           H
ATOM   1561  CE1 TYR A 685      35.600  64.050  67.370  1.00  0.00           C
ATOM   1562  HE1 TYR A 685      36.140  64.160  66.450  1.00  0.00           H
ATOM   1563  CZ  TYR A 685      35.280  65.260  68.040  1.00  0.00           C
ATOM   1564  OH  TYR A 685      35.830  66.480  67.690  1.00  0.00           O
ATOM   1565  HH  TYR A 685      35.310  67.110  68.200  1.00  0.00           H
ATOM   1566  CD2 TYR A 685      34.310  63.980  69.910  1.00  0.00           C
ATOM   1567  HD2 TYR A 685      33.780  63.910  70.840  1.00  0.00           H
ATOM   1568  CE2 TYR A 685      34.620  65.220  69.360  1.00  0.00           C
ATOM   1569  HE2 TYR A 685      34.310  66.110  69.870  1.00  0.00           H
ATOM   1570  C   TYR A 685      34.700  60.020  71.770  1.00  0.00           C
ATOM   1571  O   TYR A 685      33.520  59.850  72.060  1.00  0.00           O
ATOM   1572  N   GLN A 686      35.690  59.160  72.180  1.00  0.00           N
ATOM   1573  HN  GLN A 686      36.540  59.340  71.700  1.00  0.00           H
ATOM   1574  CA  GLN A 686      35.480  58.090  73.140  1.00  0.00           C
ATOM   1575  HA  GLN A 686      36.340  57.700  73.670  1.00  0.00           H
ATOM   1576  CB  GLN A 686      34.800  58.810  74.400  1.00  0.00           C
ATOM   1577  HB1 GLN A 686      34.550  58.010  75.130  1.00  0.00           H
ATOM   1578  HB2 GLN A 686      33.800  59.240  74.260  1.00  0.00           H
ATOM   1579  CG  GLN A 686      35.710  59.840  75.150  1.00  0.00           C
ATOM   1580  HG1 GLN A 686      35.380  60.090  76.180  1.00  0.00           H
ATOM   1581  HG2 GLN A 686      35.780  60.730  74.500  1.00  0.00           H
ATOM   1582  CD  GLN A 686      37.130  59.390  75.130  1.00  0.00           C
ATOM   1583  OE1 GLN A 686      37.570  58.500  75.790  1.00  0.00           O
ATOM   1584  NE2 GLN A 686      38.000  60.220  74.410  1.00  0.00           N
ATOM   1585 HE21 GLN A 686      38.890  59.850  74.170  1.00  0.00           H
ATOM   1586 HE22 GLN A 686      37.580  61.030  73.980  1.00  0.00           H
ATOM   1587  C   GLN A 686      34.630  56.950  72.720  1.00  0.00           C
ATOM   1588  O   GLN A 686      33.810  56.390  73.450  1.00  0.00           O
ATOM   1589  N   LEU A 687      34.690  56.600  71.460  1.00  0.00           N
ATOM   1590  HN  LEU A 687      35.350  57.060  70.880  1.00  0.00           H
ATOM   1591  CA  LEU A 687      33.820  55.610  70.820  1.00  0.00           C
ATOM   1592  HA  LEU A 687      32.980  55.450  71.480  1.00  0.00           H
ATOM   1593  CB  LEU A 687      33.290  56.210  69.530  1.00  0.00           C
ATOM   1594  HB1 LEU A 687      32.680  55.520  68.920  1.00  0.00           H
ATOM   1595  HB2 LEU A 687      34.150  56.470  68.880  1.00  0.00           H
ATOM   1596  CG  LEU A 687      32.380  57.430  69.730  1.00  0.00           C
ATOM   1597  HG  LEU A 687      32.910  58.080  70.450  1.00  0.00           H
ATOM   1598  CD1 LEU A 687      32.160  58.050  68.300  1.00  0.00           C
ATOM   1599 HD11 LEU A 687      31.690  59.050  68.410  1.00  0.00           H
ATOM   1600 HD12 LEU A 687      31.630  57.320  67.670  1.00  0.00           H
ATOM   1601 HD13 LEU A 687      33.150  58.130  67.810  1.00  0.00           H
ATOM   1602  CD2 LEU A 687      30.950  57.090  70.250  1.00  0.00           C
ATOM   1603 HD21 LEU A 687      30.930  56.630  71.260  1.00  0.00           H
ATOM   1604 HD22 LEU A 687      30.550  56.350  69.520  1.00  0.00           H
ATOM   1605 HD23 LEU A 687      30.270  57.970  70.260  1.00  0.00           H
ATOM   1606  C   LEU A 687      34.640  54.360  70.530  1.00  0.00           C
ATOM   1607  O   LEU A 687      35.810  54.440  70.340  1.00  0.00           O
ATOM   1608  N   SER A 688      33.970  53.170  70.520  1.00  0.00           N
ATOM   1609  HN  SER A 688      33.050  52.970  70.820  1.00  0.00           H
ATOM   1610  CA  SER A 688      34.670  51.900  70.040  1.00  0.00           C
ATOM   1611  HA  SER A 688      35.680  51.910  70.420  1.00  0.00           H
ATOM   1612  CB  SER A 688      34.020  50.570  70.610  1.00  0.00           C
ATOM   1613  HB1 SER A 688      32.920  50.710  70.690  1.00  0.00           H
ATOM   1614  HB2 SER A 688      34.430  50.470  71.630  1.00  0.00           H
ATOM   1615  OG  SER A 688      34.370  49.460  69.860  1.00  0.00           O
ATOM   1616  HG1 SER A 688      35.070  48.970  70.300  1.00  0.00           H
ATOM   1617  C   SER A 688      34.930  51.860  68.590  1.00  0.00           C
ATOM   1618  O   SER A 688      33.960  51.950  67.800  1.00  0.00           O
ATOM   1619  N   TYR A 689      36.200  51.820  68.180  1.00  0.00           N
ATOM   1620  HN  TYR A 689      36.910  51.730  68.880  1.00  0.00           H
ATOM   1621  CA  TYR A 689      36.740  51.730  66.890  1.00  0.00           C
ATOM   1622  HA  TYR A 689      36.320  52.520  66.280  1.00  0.00           H
ATOM   1623  CB  TYR A 689      38.290  51.750  66.990  1.00  0.00           C
ATOM   1624  HB1 TYR A 689      38.520  51.040  67.820  1.00  0.00           H
ATOM   1625  HB2 TYR A 689      38.660  52.760  67.260  1.00  0.00           H
ATOM   1626  CG  TYR A 689      38.950  51.340  65.630  1.00  0.00           C
ATOM   1627  CD1 TYR A 689      39.990  50.310  65.750  1.00  0.00           C
ATOM   1628  HD1 TYR A 689      40.230  49.960  66.750  1.00  0.00           H
ATOM   1629  CE1 TYR A 689      40.570  49.680  64.650  1.00  0.00           C
ATOM   1630  HE1 TYR A 689      41.340  48.940  64.810  1.00  0.00           H
ATOM   1631  CZ  TYR A 689      40.170  50.140  63.430  1.00  0.00           C
ATOM   1632  OH  TYR A 689      40.890  49.680  62.350  1.00  0.00           O
ATOM   1633  HH  TYR A 689      40.360  49.680  61.550  1.00  0.00           H
ATOM   1634  CD2 TYR A 689      38.710  51.790  64.340  1.00  0.00           C
ATOM   1635  HD2 TYR A 689      38.080  52.670  64.290  1.00  0.00           H
ATOM   1636  CE2 TYR A 689      39.310  51.200  63.230  1.00  0.00           C
ATOM   1637  HE2 TYR A 689      39.180  51.510  62.190  1.00  0.00           H
ATOM   1638  C   TYR A 689      36.140  50.370  66.270  1.00  0.00           C
ATOM   1639  O   TYR A 689      35.520  50.260  65.220  1.00  0.00           O
ATOM   1640  N   LEU A 690      36.360  49.220  67.040  1.00  0.00           N
ATOM   1641  HN  LEU A 690      36.830  49.390  67.900  1.00  0.00           H
ATOM   1642  CA  LEU A 690      36.040  47.890  66.620  1.00  0.00           C
ATOM   1643  HA  LEU A 690      36.370  47.790  65.590  1.00  0.00           H
ATOM   1644  CB  LEU A 690      36.820  46.830  67.310  1.00  0.00           C
ATOM   1645  HB1 LEU A 690      36.440  45.820  67.030  1.00  0.00           H
ATOM   1646  HB2 LEU A 690      36.770  46.980  68.400  1.00  0.00           H
ATOM   1647  CG  LEU A 690      38.320  46.800  66.940  1.00  0.00           C
ATOM   1648  HG  LEU A 690      38.750  47.820  66.830  1.00  0.00           H
ATOM   1649  CD1 LEU A 690      39.190  46.190  67.970  1.00  0.00           C
ATOM   1650 HD11 LEU A 690      38.920  45.160  68.280  1.00  0.00           H
ATOM   1651 HD12 LEU A 690      39.160  46.670  68.960  1.00  0.00           H
ATOM   1652 HD13 LEU A 690      40.250  46.150  67.630  1.00  0.00           H
ATOM   1653  CD2 LEU A 690      38.560  46.100  65.630  1.00  0.00           C
ATOM   1654 HD21 LEU A 690      39.600  46.090  65.230  1.00  0.00           H
ATOM   1655 HD22 LEU A 690      37.990  46.570  64.800  1.00  0.00           H
ATOM   1656 HD23 LEU A 690      38.230  45.030  65.740  1.00  0.00           H
ATOM   1657  C   LEU A 690      34.560  47.570  66.320  1.00  0.00           C
ATOM   1658  O   LEU A 690      34.070  47.120  65.310  1.00  0.00           O
ATOM   1659  N   SER A 691      33.730  48.100  67.280  1.00  0.00           N
ATOM   1660  HN  SER A 691      34.020  48.560  68.110  1.00  0.00           H
ATOM   1661  CA  SER A 691      32.290  47.970  67.170  1.00  0.00           C
ATOM   1662  HA  SER A 691      32.010  46.950  66.940  1.00  0.00           H
ATOM   1663  CB  SER A 691      31.570  48.270  68.520  1.00  0.00           C
ATOM   1664  HB1 SER A 691      31.800  49.330  68.760  1.00  0.00           H
ATOM   1665  HB2 SER A 691      32.030  47.740  69.380  1.00  0.00           H
ATOM   1666  OG  SER A 691      30.180  48.080  68.450  1.00  0.00           O
ATOM   1667  HG1 SER A 691      30.030  47.140  68.590  1.00  0.00           H
ATOM   1668  C   SER A 691      31.750  48.920  66.010  1.00  0.00           C
ATOM   1669  O   SER A 691      30.890  48.570  65.190  1.00  0.00           O
ATOM   1670  N   LEU A 692      32.190  50.200  65.920  1.00  0.00           N
ATOM   1671  HN  LEU A 692      32.810  50.540  66.630  1.00  0.00           H
ATOM   1672  CA  LEU A 692      31.880  51.200  64.850  1.00  0.00           C
ATOM   1673  HA  LEU A 692      30.800  51.080  64.750  1.00  0.00           H
ATOM   1674  CB  LEU A 692      32.330  52.610  65.270  1.00  0.00           C
ATOM   1675  HB1 LEU A 692      33.430  52.460  65.320  1.00  0.00           H
ATOM   1676  HB2 LEU A 692      31.980  52.890  66.290  1.00  0.00           H
ATOM   1677  CG  LEU A 692      31.800  53.690  64.310  1.00  0.00           C
ATOM   1678  HG  LEU A 692      32.090  53.530  63.240  1.00  0.00           H
ATOM   1679  CD1 LEU A 692      30.270  53.780  64.170  1.00  0.00           C
ATOM   1680 HD11 LEU A 692      29.860  52.740  64.150  1.00  0.00           H
ATOM   1681 HD12 LEU A 692      29.860  54.300  63.280  1.00  0.00           H
ATOM   1682 HD13 LEU A 692      29.680  54.290  64.970  1.00  0.00           H
ATOM   1683  CD2 LEU A 692      32.330  55.050  64.770  1.00  0.00           C
ATOM   1684 HD21 LEU A 692      31.710  55.540  65.550  1.00  0.00           H
ATOM   1685 HD22 LEU A 692      32.390  55.770  63.940  1.00  0.00           H
ATOM   1686 HD23 LEU A 692      33.330  54.850  65.210  1.00  0.00           H
ATOM   1687  C   LEU A 692      32.280  50.810  63.390  1.00  0.00           C
ATOM   1688  O   LEU A 692      31.470  50.950  62.450  1.00  0.00           O
ATOM   1689  N   ARG A 693      33.500  50.210  63.260  1.00  0.00           N
ATOM   1690  HN  ARG A 693      34.100  50.260  64.060  1.00  0.00           H
ATOM   1691  CA  ARG A 693      34.070  49.610  62.110  1.00  0.00           C
ATOM   1692  HA  ARG A 693      34.250  50.340  61.330  1.00  0.00           H
ATOM   1693  CB  ARG A 693      35.530  49.210  62.410  1.00  0.00           C
ATOM   1694  HB1 ARG A 693      35.500  48.490  63.260  1.00  0.00           H
ATOM   1695  HB2 ARG A 693      36.080  50.090  62.810  1.00  0.00           H
ATOM   1696  CG  ARG A 693      36.310  48.630  61.240  1.00  0.00           C
ATOM   1697  HG1 ARG A 693      36.810  49.410  60.620  1.00  0.00           H
ATOM   1698  HG2 ARG A 693      35.700  48.060  60.510  1.00  0.00           H
ATOM   1699  CD  ARG A 693      37.470  47.790  61.720  1.00  0.00           C
ATOM   1700  HD1 ARG A 693      37.260  46.940  62.420  1.00  0.00           H
ATOM   1701  HD2 ARG A 693      38.050  48.510  62.330  1.00  0.00           H
ATOM   1702  NE  ARG A 693      38.150  47.200  60.450  1.00  0.00           N
ATOM   1703  HE  ARG A 693      38.650  47.900  59.950  1.00  0.00           H
ATOM   1704  CZ  ARG A 693      37.710  46.190  59.680  1.00  0.00           C
ATOM   1705  NH1 ARG A 693      36.740  45.370  59.960  1.00  0.00           N
ATOM   1706 HH11 ARG A 693      36.240  45.470  60.830  1.00  0.00           H
ATOM   1707 HH12 ARG A 693      36.570  44.520  59.470  1.00  0.00           H
ATOM   1708  NH2 ARG A 693      38.330  46.120  58.460  1.00  0.00           N
ATOM   1709 HH21 ARG A 693      37.740  45.700  57.770  1.00  0.00           H
ATOM   1710 HH22 ARG A 693      38.920  46.910  58.290  1.00  0.00           H
ATOM   1711  C   ARG A 693      33.260  48.450  61.580  1.00  0.00           C
ATOM   1712  O   ARG A 693      33.010  48.380  60.370  1.00  0.00           O
ATOM   1713  N   THR A 694      32.770  47.530  62.480  1.00  0.00           N
ATOM   1714  HN  THR A 694      32.960  47.650  63.440  1.00  0.00           H
ATOM   1715  CA  THR A 694      31.840  46.430  62.110  1.00  0.00           C
ATOM   1716  HA  THR A 694      32.360  45.760  61.450  1.00  0.00           H
ATOM   1717  CB  THR A 694      31.470  45.590  63.340  1.00  0.00           C
ATOM   1718  HB  THR A 694      30.970  46.200  64.130  1.00  0.00           H
ATOM   1719  OG1 THR A 694      32.600  45.030  63.910  1.00  0.00           O
ATOM   1720  HG1 THR A 694      33.020  45.680  64.490  1.00  0.00           H
ATOM   1721  CG2 THR A 694      30.450  44.460  62.980  1.00  0.00           C
ATOM   1722 HG21 THR A 694      29.470  44.830  62.620  1.00  0.00           H
ATOM   1723 HG22 THR A 694      30.240  43.780  63.830  1.00  0.00           H
ATOM   1724 HG23 THR A 694      30.920  43.880  62.150  1.00  0.00           H
ATOM   1725  C   THR A 694      30.660  46.950  61.480  1.00  0.00           C
ATOM   1726  O   THR A 694      30.460  46.650  60.300  1.00  0.00           O
ATOM   1727  N   SER A 695      29.910  47.930  62.030  1.00  0.00           N
ATOM   1728  HN  SER A 695      30.340  48.330  62.830  1.00  0.00           H
ATOM   1729  CA  SER A 695      28.680  48.520  61.600  1.00  0.00           C
ATOM   1730  HA  SER A 695      28.060  47.680  61.350  1.00  0.00           H
ATOM   1731  CB  SER A 695      28.010  49.510  62.570  1.00  0.00           C
ATOM   1732  HB1 SER A 695      27.200  50.060  62.050  1.00  0.00           H
ATOM   1733  HB2 SER A 695      28.720  50.250  62.980  1.00  0.00           H
ATOM   1734  OG  SER A 695      27.480  48.900  63.720  1.00  0.00           O
ATOM   1735  HG1 SER A 695      27.410  49.610  64.360  1.00  0.00           H
ATOM   1736  C   SER A 695      28.820  49.210  60.230  1.00  0.00           C
ATOM   1737  O   SER A 695      28.090  48.930  59.260  1.00  0.00           O
ATOM   1738  N   ILE A 696      29.830  50.080  60.020  1.00  0.00           N
ATOM   1739  HN  ILE A 696      30.530  50.220  60.700  1.00  0.00           H
ATOM   1740  CA  ILE A 696      30.240  50.530  58.700  1.00  0.00           C
ATOM   1741  HA  ILE A 696      29.410  51.010  58.200  1.00  0.00           H
ATOM   1742  CB  ILE A 696      31.510  51.440  58.840  1.00  0.00           C
ATOM   1743  HB  ILE A 696      32.220  50.800  59.420  1.00  0.00           H
ATOM   1744  CG2 ILE A 696      32.030  51.820  57.440  1.00  0.00           C
ATOM   1745 HG21 ILE A 696      31.210  52.120  56.740  1.00  0.00           H
ATOM   1746 HG22 ILE A 696      32.550  50.920  57.050  1.00  0.00           H
ATOM   1747 HG23 ILE A 696      32.810  52.610  57.540  1.00  0.00           H
ATOM   1748  CG1 ILE A 696      31.180  52.710  59.660  1.00  0.00           C
ATOM   1749 HG11 ILE A 696      30.580  52.450  60.550  1.00  0.00           H
ATOM   1750 HG12 ILE A 696      30.710  53.260  58.810  1.00  0.00           H
ATOM   1751  CD  ILE A 696      32.420  53.470  60.170  1.00  0.00           C
ATOM   1752  HD1 ILE A 696      33.060  53.680  59.290  1.00  0.00           H
ATOM   1753  HD2 ILE A 696      32.950  52.720  60.800  1.00  0.00           H
ATOM   1754  HD3 ILE A 696      32.100  54.330  60.800  1.00  0.00           H
ATOM   1755  C   ILE A 696      30.590  49.420  57.780  1.00  0.00           C
ATOM   1756  O   ILE A 696      30.230  49.500  56.630  1.00  0.00           O
ATOM   1757  N   GLY A 697      31.410  48.400  58.130  1.00  0.00           N
ATOM   1758  HN  GLY A 697      31.770  48.390  59.060  1.00  0.00           H
ATOM   1759  CA  GLY A 697      31.510  47.280  57.220  1.00  0.00           C
ATOM   1760  HA1 GLY A 697      32.190  46.580  57.680  1.00  0.00           H
ATOM   1761  HA2 GLY A 697      32.020  47.640  56.340  1.00  0.00           H
ATOM   1762  C   GLY A 697      30.310  46.560  56.720  1.00  0.00           C
ATOM   1763  O   GLY A 697      30.290  46.010  55.620  1.00  0.00           O
ATOM   1764  N   LEU A 698      29.340  46.500  57.650  1.00  0.00           N
ATOM   1765  HN  LEU A 698      29.540  46.880  58.550  1.00  0.00           H
ATOM   1766  CA  LEU A 698      28.080  45.960  57.310  1.00  0.00           C
ATOM   1767  HA  LEU A 698      28.290  44.940  57.000  1.00  0.00           H
ATOM   1768  CB  LEU A 698      27.140  45.970  58.500  1.00  0.00           C
ATOM   1769  HB1 LEU A 698      26.200  45.580  58.050  1.00  0.00           H
ATOM   1770  HB2 LEU A 698      26.930  46.940  59.020  1.00  0.00           H
ATOM   1771  CG  LEU A 698      27.500  44.930  59.580  1.00  0.00           C
ATOM   1772  HG  LEU A 698      28.460  45.250  60.050  1.00  0.00           H
ATOM   1773  CD1 LEU A 698      26.410  44.890  60.640  1.00  0.00           C
ATOM   1774 HD11 LEU A 698      26.220  45.880  61.120  1.00  0.00           H
ATOM   1775 HD12 LEU A 698      26.700  44.170  61.440  1.00  0.00           H
ATOM   1776 HD13 LEU A 698      25.380  44.650  60.290  1.00  0.00           H
ATOM   1777  CD2 LEU A 698      27.730  43.510  59.090  1.00  0.00           C
ATOM   1778 HD21 LEU A 698      28.760  43.530  58.650  1.00  0.00           H
ATOM   1779 HD22 LEU A 698      26.980  43.460  58.270  1.00  0.00           H
ATOM   1780 HD23 LEU A 698      27.480  42.740  59.840  1.00  0.00           H
ATOM   1781  C   LEU A 698      27.350  46.640  56.160  1.00  0.00           C
ATOM   1782  O   LEU A 698      27.070  45.970  55.170  1.00  0.00           O
ATOM   1783  N   TRP A 699      27.180  47.960  56.240  1.00  0.00           N
ATOM   1784  HN  TRP A 699      27.540  48.340  57.090  1.00  0.00           H
ATOM   1785  CA  TRP A 699      26.630  48.710  55.130  1.00  0.00           C
ATOM   1786  HA  TRP A 699      25.690  48.320  54.750  1.00  0.00           H
ATOM   1787  CB  TRP A 699      26.420  50.160  55.750  1.00  0.00           C
ATOM   1788  HB1 TRP A 699      26.230  50.940  54.990  1.00  0.00           H
ATOM   1789  HB2 TRP A 699      27.340  50.490  56.260  1.00  0.00           H
ATOM   1790  CG  TRP A 699      25.270  50.310  56.640  1.00  0.00           C
ATOM   1791  CD1 TRP A 699      25.430  50.470  58.020  1.00  0.00           C
ATOM   1792  HD1 TRP A 699      26.400  50.480  58.520  1.00  0.00           H
ATOM   1793  NE1 TRP A 699      24.140  50.690  58.530  1.00  0.00           N
ATOM   1794  HE1 TRP A 699      23.820  51.250  59.260  1.00  0.00           H
ATOM   1795  CE2 TRP A 699      23.260  50.470  57.530  1.00  0.00           C
ATOM   1796  CD2 TRP A 699      23.900  50.280  56.310  1.00  0.00           C
ATOM   1797  CE3 TRP A 699      23.070  50.050  55.170  1.00  0.00           C
ATOM   1798  HE3 TRP A 699      23.460  49.880  54.170  1.00  0.00           H
ATOM   1799  CZ3 TRP A 699      21.700  50.190  55.240  1.00  0.00           C
ATOM   1800  HZ3 TRP A 699      21.070  49.900  54.410  1.00  0.00           H
ATOM   1801  CZ2 TRP A 699      21.840  50.510  57.660  1.00  0.00           C
ATOM   1802  HZ2 TRP A 699      21.390  50.770  58.600  1.00  0.00           H
ATOM   1803  CH2 TRP A 699      21.100  50.440  56.440  1.00  0.00           C
ATOM   1804  HH2 TRP A 699      20.050  50.600  56.620  1.00  0.00           H
ATOM   1805  C   TRP A 699      27.520  48.720  53.890  1.00  0.00           C
ATOM   1806  O   TRP A 699      26.970  48.680  52.790  1.00  0.00           O
ATOM   1807  N   THR A 700      28.880  48.740  53.860  1.00  0.00           N
ATOM   1808  HN  THR A 700      29.400  49.000  54.680  1.00  0.00           H
ATOM   1809  CA  THR A 700      29.600  48.590  52.570  1.00  0.00           C
ATOM   1810  HA  THR A 700      29.030  49.180  51.870  1.00  0.00           H
ATOM   1811  CB  THR A 700      31.050  49.090  52.440  1.00  0.00           C
ATOM   1812  HB  THR A 700      31.100  50.170  52.690  1.00  0.00           H
ATOM   1813  OG1 THR A 700      31.620  48.970  51.170  1.00  0.00           O
ATOM   1814  HG1 THR A 700      31.260  49.640  50.580  1.00  0.00           H
ATOM   1815  CG2 THR A 700      31.960  48.360  53.480  1.00  0.00           C
ATOM   1816 HG21 THR A 700      31.680  48.590  54.520  1.00  0.00           H
ATOM   1817 HG22 THR A 700      33.010  48.640  53.270  1.00  0.00           H
ATOM   1818 HG23 THR A 700      31.860  47.260  53.350  1.00  0.00           H
ATOM   1819  C   THR A 700      29.390  47.230  51.920  1.00  0.00           C
ATOM   1820  O   THR A 700      29.280  47.230  50.740  1.00  0.00           O
ATOM   1821  N   SER A 701      29.340  46.110  52.700  1.00  0.00           N
ATOM   1822  HN  SER A 701      29.750  46.220  53.600  1.00  0.00           H
ATOM   1823  CA  SER A 701      28.940  44.860  52.120  1.00  0.00           C
ATOM   1824  HA  SER A 701      29.690  44.640  51.380  1.00  0.00           H
ATOM   1825  CB  SER A 701      28.990  43.830  53.310  1.00  0.00           C
ATOM   1826  HB1 SER A 701      28.240  44.180  54.050  1.00  0.00           H
ATOM   1827  HB2 SER A 701      29.980  43.940  53.800  1.00  0.00           H
ATOM   1828  OG  SER A 701      28.580  42.490  53.000  1.00  0.00           O
ATOM   1829  HG1 SER A 701      29.190  42.240  52.290  1.00  0.00           H
ATOM   1830  C   SER A 701      27.610  44.860  51.440  1.00  0.00           C
ATOM   1831  O   SER A 701      27.490  44.510  50.270  1.00  0.00           O
ATOM   1832  N   PHE A 702      26.560  45.400  52.140  1.00  0.00           N
ATOM   1833  HN  PHE A 702      26.660  45.630  53.090  1.00  0.00           H
ATOM   1834  CA  PHE A 702      25.210  45.610  51.630  1.00  0.00           C
ATOM   1835  HA  PHE A 702      24.920  44.700  51.130  1.00  0.00           H
ATOM   1836  CB  PHE A 702      24.240  46.060  52.770  1.00  0.00           C
ATOM   1837  HB1 PHE A 702      24.520  47.060  53.170  1.00  0.00           H
ATOM   1838  HB2 PHE A 702      24.140  45.320  53.580  1.00  0.00           H
ATOM   1839  CG  PHE A 702      22.810  46.220  52.340  1.00  0.00           C
ATOM   1840  CD1 PHE A 702      22.110  45.110  51.920  1.00  0.00           C
ATOM   1841  HD1 PHE A 702      22.520  44.140  52.130  1.00  0.00           H
ATOM   1842  CE1 PHE A 702      20.850  45.180  51.320  1.00  0.00           C
ATOM   1843  HE1 PHE A 702      20.290  44.280  51.140  1.00  0.00           H
ATOM   1844  CZ  PHE A 702      20.290  46.460  51.190  1.00  0.00           C
ATOM   1845  HZ  PHE A 702      19.300  46.410  50.760  1.00  0.00           H
ATOM   1846  CD2 PHE A 702      22.310  47.460  52.070  1.00  0.00           C
ATOM   1847  HD2 PHE A 702      22.840  48.400  52.220  1.00  0.00           H
ATOM   1848  CE2 PHE A 702      21.030  47.580  51.530  1.00  0.00           C
ATOM   1849  HE2 PHE A 702      20.470  48.500  51.430  1.00  0.00           H
ATOM   1850  C   PHE A 702      25.110  46.640  50.540  1.00  0.00           C
ATOM   1851  O   PHE A 702      24.370  46.450  49.570  1.00  0.00           O
ATOM   1852  N   LEU A 703      25.890  47.750  50.630  1.00  0.00           N
ATOM   1853  HN  LEU A 703      26.300  48.030  51.490  1.00  0.00           H
ATOM   1854  CA  LEU A 703      25.950  48.670  49.510  1.00  0.00           C
ATOM   1855  HA  LEU A 703      24.910  48.920  49.330  1.00  0.00           H
ATOM   1856  CB  LEU A 703      26.700  50.000  49.800  1.00  0.00           C
ATOM   1857  HB1 LEU A 703      26.960  50.550  48.870  1.00  0.00           H
ATOM   1858  HB2 LEU A 703      27.610  49.650  50.330  1.00  0.00           H
ATOM   1859  CG  LEU A 703      25.990  51.060  50.640  1.00  0.00           C
ATOM   1860  HG  LEU A 703      25.710  50.550  51.590  1.00  0.00           H
ATOM   1861  CD1 LEU A 703      27.120  52.070  50.870  1.00  0.00           C
ATOM   1862 HD11 LEU A 703      27.890  51.680  51.550  1.00  0.00           H
ATOM   1863 HD12 LEU A 703      26.530  52.950  51.240  1.00  0.00           H
ATOM   1864 HD13 LEU A 703      27.530  52.310  49.860  1.00  0.00           H
ATOM   1865  CD2 LEU A 703      24.840  51.640  49.880  1.00  0.00           C
ATOM   1866 HD21 LEU A 703      24.020  50.910  49.650  1.00  0.00           H
ATOM   1867 HD22 LEU A 703      25.140  51.920  48.850  1.00  0.00           H
ATOM   1868 HD23 LEU A 703      24.400  52.500  50.410  1.00  0.00           H
ATOM   1869  C   LEU A 703      26.550  48.120  48.220  1.00  0.00           C
ATOM   1870  O   LEU A 703      26.010  48.300  47.150  1.00  0.00           O
ATOM   1871  N   CYS A 704      27.710  47.410  48.330  1.00  0.00           N
ATOM   1872  HN  CYS A 704      28.130  47.270  49.210  1.00  0.00           H
ATOM   1873  CA  CYS A 704      28.180  46.670  47.220  1.00  0.00           C
ATOM   1874  HA  CYS A 704      28.440  47.330  46.410  1.00  0.00           H
ATOM   1875  CB  CYS A 704      29.580  45.830  47.580  1.00  0.00           C
ATOM   1876  HB1 CYS A 704      29.900  45.210  46.720  1.00  0.00           H
ATOM   1877  HB2 CYS A 704      29.420  45.150  48.450  1.00  0.00           H
ATOM   1878  SG  CYS A 704      30.940  47.060  47.940  1.00  0.00           S
ATOM   1879  HG1 CYS A 704      30.520  47.410  49.150  1.00  0.00           H
ATOM   1880  C   CYS A 704      27.230  45.680  46.600  1.00  0.00           C
ATOM   1881  O   CYS A 704      27.090  45.570  45.350  1.00  0.00           O
ATOM   1882  N   ILE A 705      26.410  44.940  47.460  1.00  0.00           N
ATOM   1883  HN  ILE A 705      26.610  45.030  48.430  1.00  0.00           H
ATOM   1884  CA  ILE A 705      25.330  44.120  46.950  1.00  0.00           C
ATOM   1885  HA  ILE A 705      25.690  43.340  46.310  1.00  0.00           H
ATOM   1886  CB  ILE A 705      24.680  43.350  48.110  1.00  0.00           C
ATOM   1887  HB  ILE A 705      24.630  44.070  48.940  1.00  0.00           H
ATOM   1888  CG2 ILE A 705      23.200  42.940  47.870  1.00  0.00           C
ATOM   1889 HG21 ILE A 705      22.780  42.270  48.650  1.00  0.00           H
ATOM   1890 HG22 ILE A 705      23.090  42.380  46.920  1.00  0.00           H
ATOM   1891 HG23 ILE A 705      22.460  43.770  47.830  1.00  0.00           H
ATOM   1892  CG1 ILE A 705      25.590  42.160  48.460  1.00  0.00           C
ATOM   1893 HG11 ILE A 705      26.640  42.350  48.150  1.00  0.00           H
ATOM   1894 HG12 ILE A 705      25.220  41.270  47.900  1.00  0.00           H
ATOM   1895  CD  ILE A 705      25.600  41.730  49.880  1.00  0.00           C
ATOM   1896  HD1 ILE A 705      24.600  41.460  50.250  1.00  0.00           H
ATOM   1897  HD2 ILE A 705      25.950  42.630  50.430  1.00  0.00           H
ATOM   1898  HD3 ILE A 705      26.300  40.880  49.970  1.00  0.00           H
ATOM   1899  C   ILE A 705      24.190  44.840  46.220  1.00  0.00           C
ATOM   1900  O   ILE A 705      23.900  44.410  45.100  1.00  0.00           O
ATOM   1901  N   VAL A 706      23.700  45.980  46.720  1.00  0.00           N
ATOM   1902  HN  VAL A 706      24.200  46.240  47.550  1.00  0.00           H
ATOM   1903  CA  VAL A 706      22.690  46.870  46.130  1.00  0.00           C
ATOM   1904  HA  VAL A 706      21.930  46.210  45.730  1.00  0.00           H
ATOM   1905  CB  VAL A 706      22.180  47.950  47.070  1.00  0.00           C
ATOM   1906  HB  VAL A 706      22.970  48.420  47.720  1.00  0.00           H
ATOM   1907  CG1 VAL A 706      21.460  49.020  46.260  1.00  0.00           C
ATOM   1908 HG11 VAL A 706      20.670  48.700  45.540  1.00  0.00           H
ATOM   1909 HG12 VAL A 706      22.130  49.650  45.630  1.00  0.00           H
ATOM   1910 HG13 VAL A 706      20.880  49.630  46.970  1.00  0.00           H
ATOM   1911  CG2 VAL A 706      21.190  47.220  48.070  1.00  0.00           C
ATOM   1912 HG21 VAL A 706      20.590  47.930  48.690  1.00  0.00           H
ATOM   1913 HG22 VAL A 706      21.790  46.650  48.810  1.00  0.00           H
ATOM   1914 HG23 VAL A 706      20.460  46.550  47.590  1.00  0.00           H
ATOM   1915  C   VAL A 706      23.170  47.430  44.840  1.00  0.00           C
ATOM   1916  O   VAL A 706      22.470  47.440  43.820  1.00  0.00           O
ATOM   1917  N   LEU A 707      24.440  47.880  44.820  1.00  0.00           N
ATOM   1918  HN  LEU A 707      25.010  47.690  45.620  1.00  0.00           H
ATOM   1919  CA  LEU A 707      25.020  48.500  43.620  1.00  0.00           C
ATOM   1920  HA  LEU A 707      24.370  49.310  43.330  1.00  0.00           H
ATOM   1921  CB  LEU A 707      26.470  49.110  44.090  1.00  0.00           C
ATOM   1922  HB1 LEU A 707      27.060  48.320  44.590  1.00  0.00           H
ATOM   1923  HB2 LEU A 707      26.440  49.850  44.910  1.00  0.00           H
ATOM   1924  CG  LEU A 707      27.200  49.670  42.950  1.00  0.00           C
ATOM   1925  HG  LEU A 707      27.260  48.900  42.160  1.00  0.00           H
ATOM   1926  CD1 LEU A 707      26.450  50.940  42.360  1.00  0.00           C
ATOM   1927 HD11 LEU A 707      25.390  50.770  42.070  1.00  0.00           H
ATOM   1928 HD12 LEU A 707      26.940  51.280  41.420  1.00  0.00           H
ATOM   1929 HD13 LEU A 707      26.590  51.770  43.080  1.00  0.00           H
ATOM   1930  CD2 LEU A 707      28.630  49.960  43.310  1.00  0.00           C
ATOM   1931 HD21 LEU A 707      29.220  50.200  42.400  1.00  0.00           H
ATOM   1932 HD22 LEU A 707      29.080  49.030  43.730  1.00  0.00           H
ATOM   1933 HD23 LEU A 707      28.770  50.870  43.930  1.00  0.00           H
ATOM   1934  C   LEU A 707      25.200  47.620  42.440  1.00  0.00           C
ATOM   1935  O   LEU A 707      24.820  47.900  41.310  1.00  0.00           O
ATOM   1936  N   VAL A 708      25.600  46.350  42.670  1.00  0.00           N
ATOM   1937  HN  VAL A 708      25.810  45.930  43.540  1.00  0.00           H
ATOM   1938  CA  VAL A 708      25.670  45.320  41.640  1.00  0.00           C
ATOM   1939  HA  VAL A 708      26.380  45.570  40.870  1.00  0.00           H
ATOM   1940  CB  VAL A 708      26.130  44.030  42.370  1.00  0.00           C
ATOM   1941  HB  VAL A 708      25.850  44.060  43.450  1.00  0.00           H
ATOM   1942  CG1 VAL A 708      25.700  42.690  41.740  1.00  0.00           C
ATOM   1943 HG11 VAL A 708      25.950  42.580  40.650  1.00  0.00           H
ATOM   1944 HG12 VAL A 708      24.630  42.420  41.770  1.00  0.00           H
ATOM   1945 HG13 VAL A 708      26.380  41.950  42.230  1.00  0.00           H
ATOM   1946  CG2 VAL A 708      27.670  44.080  42.420  1.00  0.00           C
ATOM   1947 HG21 VAL A 708      28.170  43.330  43.060  1.00  0.00           H
ATOM   1948 HG22 VAL A 708      27.820  45.070  42.900  1.00  0.00           H
ATOM   1949 HG23 VAL A 708      28.240  43.920  41.470  1.00  0.00           H
ATOM   1950  C   VAL A 708      24.300  45.000  40.980  1.00  0.00           C
ATOM   1951  O   VAL A 708      24.080  44.790  39.770  1.00  0.00           O
ATOM   1952  N   ALA A 709      23.320  44.910  41.920  1.00  0.00           N
ATOM   1953  HN  ALA A 709      23.460  45.000  42.900  1.00  0.00           H
ATOM   1954  CA  ALA A 709      21.940  44.570  41.560  1.00  0.00           C
ATOM   1955  HA  ALA A 709      22.030  43.680  40.950  1.00  0.00           H
ATOM   1956  CB  ALA A 709      21.270  44.170  42.850  1.00  0.00           C
ATOM   1957  HB1 ALA A 709      21.210  44.960  43.640  1.00  0.00           H
ATOM   1958  HB2 ALA A 709      21.720  43.250  43.260  1.00  0.00           H
ATOM   1959  HB3 ALA A 709      20.290  43.790  42.490  1.00  0.00           H
ATOM   1960  C   ALA A 709      21.410  45.770  40.790  1.00  0.00           C
ATOM   1961  O   ALA A 709      20.580  45.690  39.920  1.00  0.00           O
ATOM   1962  N   THR A 710      21.840  47.020  41.140  1.00  0.00           N
ATOM   1963  HN  THR A 710      22.570  47.140  41.820  1.00  0.00           H
ATOM   1964  CA  THR A 710      21.300  48.210  40.470  1.00  0.00           C
ATOM   1965  HA  THR A 710      20.240  48.070  40.330  1.00  0.00           H
ATOM   1966  CB  THR A 710      21.530  49.440  41.320  1.00  0.00           C
ATOM   1967  HB  THR A 710      22.620  49.690  41.300  1.00  0.00           H
ATOM   1968  OG1 THR A 710      21.090  49.330  42.690  1.00  0.00           O
ATOM   1969  HG1 THR A 710      21.520  48.540  43.040  1.00  0.00           H
ATOM   1970  CG2 THR A 710      20.780  50.600  40.690  1.00  0.00           C
ATOM   1971 HG21 THR A 710      21.280  50.790  39.720  1.00  0.00           H
ATOM   1972 HG22 THR A 710      21.050  51.520  41.230  1.00  0.00           H
ATOM   1973 HG23 THR A 710      19.670  50.520  40.560  1.00  0.00           H
ATOM   1974  C   THR A 710      21.890  48.350  39.050  1.00  0.00           C
ATOM   1975  O   THR A 710      21.210  48.840  38.140  1.00  0.00           O
ATOM   1976  N   ASP A 711      23.180  47.890  38.950  1.00  0.00           N
ATOM   1977  HN  ASP A 711      23.620  47.560  39.800  1.00  0.00           H
ATOM   1978  CA  ASP A 711      24.150  47.850  37.900  1.00  0.00           C
ATOM   1979  HA  ASP A 711      24.730  46.940  38.020  1.00  0.00           H
ATOM   1980  CB  ASP A 711      23.600  47.770  36.420  1.00  0.00           C
ATOM   1981  HB1 ASP A 711      22.980  48.690  36.400  1.00  0.00           H
ATOM   1982  HB2 ASP A 711      22.910  46.900  36.380  1.00  0.00           H
ATOM   1983  CG  ASP A 711      24.700  47.810  35.430  1.00  0.00           C
ATOM   1984  OD1 ASP A 711      24.330  48.030  34.260  1.00  0.00           O
ATOM   1985  OD2 ASP A 711      25.930  47.600  35.720  1.00  0.00           O
ATOM   1986  C   ASP A 711      25.010  49.050  38.240  1.00  0.00           C
ATOM   1987  O   ASP A 711      24.620  50.180  38.540  1.00  0.00           O
ATOM   1988  N   ALA A 712      26.290  48.760  38.360  1.00  0.00           N
ATOM   1989  HN  ALA A 712      26.530  47.810  38.200  1.00  0.00           H
ATOM   1990  CA  ALA A 712      27.340  49.740  38.680  1.00  0.00           C
ATOM   1991  HA  ALA A 712      27.060  50.660  39.160  1.00  0.00           H
ATOM   1992  CB  ALA A 712      28.370  48.930  39.530  1.00  0.00           C
ATOM   1993  HB1 ALA A 712      28.650  48.070  38.890  1.00  0.00           H
ATOM   1994  HB2 ALA A 712      27.720  48.610  40.370  1.00  0.00           H
ATOM   1995  HB3 ALA A 712      29.210  49.590  39.850  1.00  0.00           H
ATOM   1996  C   ALA A 712      28.140  50.100  37.380  1.00  0.00           C
ATOM   1997  O   ALA A 712      29.090  50.880  37.420  1.00  0.00           O
ATOM   1998  N   SER A 713      27.710  49.640  36.210  1.00  0.00           N
ATOM   1999  HN  SER A 713      27.000  48.970  36.080  1.00  0.00           H
ATOM   2000  CA  SER A 713      28.530  49.940  34.960  1.00  0.00           C
ATOM   2001  HA  SER A 713      29.530  49.550  35.060  1.00  0.00           H
ATOM   2002  CB  SER A 713      27.960  49.280  33.730  1.00  0.00           C
ATOM   2003  HB1 SER A 713      28.710  49.370  32.920  1.00  0.00           H
ATOM   2004  HB2 SER A 713      26.920  49.490  33.390  1.00  0.00           H
ATOM   2005  OG  SER A 713      27.830  47.860  33.950  1.00  0.00           O
ATOM   2006  HG1 SER A 713      27.150  47.720  34.590  1.00  0.00           H
ATOM   2007  C   SER A 713      28.600  51.440  34.510  1.00  0.00           C
ATOM   2008  O   SER A 713      29.610  51.760  33.880  1.00  0.00           O
ATOM   2009  N   SER A 714      27.530  52.250  34.760  1.00  0.00           N
ATOM   2010  HN  SER A 714      26.820  51.860  35.340  1.00  0.00           H
ATOM   2011  CA  SER A 714      27.460  53.640  34.200  1.00  0.00           C
ATOM   2012  HA  SER A 714      28.030  53.630  33.290  1.00  0.00           H
ATOM   2013  CB  SER A 714      26.070  54.050  33.740  1.00  0.00           C
ATOM   2014  HB1 SER A 714      26.040  55.110  33.370  1.00  0.00           H
ATOM   2015  HB2 SER A 714      25.320  53.960  34.550  1.00  0.00           H
ATOM   2016  OG  SER A 714      25.640  53.060  32.820  1.00  0.00           O
ATOM   2017  HG1 SER A 714      25.350  52.310  33.350  1.00  0.00           H
ATOM   2018  C   SER A 714      28.120  54.670  35.060  1.00  0.00           C
ATOM   2019  O   SER A 714      28.170  55.870  34.790  1.00  0.00           O
ATOM   2020  N   LEU A 715      28.660  54.180  36.170  1.00  0.00           N
ATOM   2021  HN  LEU A 715      28.520  53.230  36.450  1.00  0.00           H
ATOM   2022  CA  LEU A 715      29.320  55.010  37.160  1.00  0.00           C
ATOM   2023  HA  LEU A 715      28.930  56.010  37.040  1.00  0.00           H
ATOM   2024  CB  LEU A 715      29.140  54.390  38.610  1.00  0.00           C
ATOM   2025  HB1 LEU A 715      29.790  54.860  39.370  1.00  0.00           H
ATOM   2026  HB2 LEU A 715      29.470  53.330  38.590  1.00  0.00           H
ATOM   2027  CG  LEU A 715      27.760  54.440  39.210  1.00  0.00           C
ATOM   2028  HG  LEU A 715      27.030  53.760  38.720  1.00  0.00           H
ATOM   2029  CD1 LEU A 715      27.870  53.750  40.540  1.00  0.00           C
ATOM   2030 HD11 LEU A 715      26.910  53.440  40.990  1.00  0.00           H
ATOM   2031 HD12 LEU A 715      28.240  54.400  41.370  1.00  0.00           H
ATOM   2032 HD13 LEU A 715      28.440  52.810  40.430  1.00  0.00           H
ATOM   2033  CD2 LEU A 715      27.110  55.840  39.250  1.00  0.00           C
ATOM   2034 HD21 LEU A 715      27.900  56.510  39.640  1.00  0.00           H
ATOM   2035 HD22 LEU A 715      26.160  55.830  39.830  1.00  0.00           H
ATOM   2036 HD23 LEU A 715      26.800  56.070  38.200  1.00  0.00           H
ATOM   2037  C   LEU A 715      30.800  55.060  36.860  1.00  0.00           C
ATOM   2038  O   LEU A 715      31.540  55.920  37.230  1.00  0.00           O
ATOM   2039  N   VAL A 716      31.310  54.080  36.060  1.00  0.00           N
ATOM   2040  HN  VAL A 716      30.740  53.390  35.640  1.00  0.00           H
ATOM   2041  CA  VAL A 716      32.740  53.980  35.740  1.00  0.00           C
ATOM   2042  HA  VAL A 716      33.180  53.920  36.720  1.00  0.00           H
ATOM   2043  CB  VAL A 716      33.080  52.710  34.960  1.00  0.00           C
ATOM   2044  HB  VAL A 716      32.430  52.710  34.050  1.00  0.00           H
ATOM   2045  CG1 VAL A 716      34.550  52.540  34.650  1.00  0.00           C
ATOM   2046 HG11 VAL A 716      35.110  52.420  35.600  1.00  0.00           H
ATOM   2047 HG12 VAL A 716      34.940  53.410  34.080  1.00  0.00           H
ATOM   2048 HG13 VAL A 716      34.820  51.610  34.110  1.00  0.00           H
ATOM   2049  CG2 VAL A 716      32.530  51.490  35.720  1.00  0.00           C
ATOM   2050 HG21 VAL A 716      31.470  51.500  36.020  1.00  0.00           H
ATOM   2051 HG22 VAL A 716      33.080  51.410  36.680  1.00  0.00           H
ATOM   2052 HG23 VAL A 716      32.650  50.530  35.170  1.00  0.00           H
ATOM   2053  C   VAL A 716      33.420  55.110  35.070  1.00  0.00           C
ATOM   2054  O   VAL A 716      34.620  55.410  35.370  1.00  0.00           O
ATOM   2055  N   CYS A 717      32.760  55.740  34.020  1.00  0.00           N
ATOM   2056  HN  CYS A 717      31.800  55.490  33.920  1.00  0.00           H
ATOM   2057  CA  CYS A 717      33.220  56.750  33.110  1.00  0.00           C
ATOM   2058  HA  CYS A 717      34.010  56.310  32.520  1.00  0.00           H
ATOM   2059  CB  CYS A 717      32.080  57.070  32.120  1.00  0.00           C
ATOM   2060  HB1 CYS A 717      31.910  56.190  31.460  1.00  0.00           H
ATOM   2061  HB2 CYS A 717      32.290  57.960  31.490  1.00  0.00           H
ATOM   2062  SG  CYS A 717      30.490  57.450  32.960  1.00  0.00           S
ATOM   2063  HG1 CYS A 717      30.750  58.670  33.380  1.00  0.00           H
ATOM   2064  C   CYS A 717      33.740  58.020  33.900  1.00  0.00           C
ATOM   2065  O   CYS A 717      34.640  58.750  33.420  1.00  0.00           O
ATOM   2066  N   TYR A 718      33.150  58.250  35.090  1.00  0.00           N
ATOM   2067  HN  TYR A 718      32.450  57.620  35.430  1.00  0.00           H
ATOM   2068  CA  TYR A 718      33.490  59.470  35.870  1.00  0.00           C
ATOM   2069  HA  TYR A 718      33.300  60.310  35.220  1.00  0.00           H
ATOM   2070  CB  TYR A 718      32.550  59.720  37.100  1.00  0.00           C
ATOM   2071  HB1 TYR A 718      32.830  60.680  37.600  1.00  0.00           H
ATOM   2072  HB2 TYR A 718      32.700  58.920  37.860  1.00  0.00           H
ATOM   2073  CG  TYR A 718      31.120  59.780  36.660  1.00  0.00           C
ATOM   2074  CD1 TYR A 718      30.680  60.820  35.910  1.00  0.00           C
ATOM   2075  HD1 TYR A 718      31.400  61.580  35.630  1.00  0.00           H
ATOM   2076  CE1 TYR A 718      29.340  61.060  35.670  1.00  0.00           C
ATOM   2077  HE1 TYR A 718      29.190  61.880  34.970  1.00  0.00           H
ATOM   2078  CZ  TYR A 718      28.430  60.110  36.130  1.00  0.00           C
ATOM   2079  OH  TYR A 718      27.050  60.020  35.820  1.00  0.00           O
ATOM   2080  HH  TYR A 718      26.650  59.460  36.490  1.00  0.00           H
ATOM   2081  CD2 TYR A 718      30.200  58.890  37.260  1.00  0.00           C
ATOM   2082  HD2 TYR A 718      30.520  58.040  37.850  1.00  0.00           H
ATOM   2083  CE2 TYR A 718      28.850  59.110  36.980  1.00  0.00           C
ATOM   2084  HE2 TYR A 718      28.120  58.420  37.370  1.00  0.00           H
ATOM   2085  C   TYR A 718      34.870  59.510  36.350  1.00  0.00           C
ATOM   2086  O   TYR A 718      35.520  60.550  36.460  1.00  0.00           O
ATOM   2087  N   ILE A 719      35.450  58.320  36.710  1.00  0.00           N
ATOM   2088  HN  ILE A 719      34.870  57.510  36.580  1.00  0.00           H
ATOM   2089  CA  ILE A 719      36.760  58.100  37.270  1.00  0.00           C
ATOM   2090  HA  ILE A 719      37.140  58.940  37.820  1.00  0.00           H
ATOM   2091  CB  ILE A 719      36.780  56.890  38.210  1.00  0.00           C
ATOM   2092  HB  ILE A 719      36.560  55.920  37.710  1.00  0.00           H
ATOM   2093  CG2 ILE A 719      38.200  56.850  38.670  1.00  0.00           C
ATOM   2094 HG21 ILE A 719      38.710  57.810  38.910  1.00  0.00           H
ATOM   2095 HG22 ILE A 719      38.850  56.380  37.890  1.00  0.00           H
ATOM   2096 HG23 ILE A 719      38.250  56.210  39.580  1.00  0.00           H
ATOM   2097  CG1 ILE A 719      35.850  57.110  39.430  1.00  0.00           C
ATOM   2098 HG11 ILE A 719      36.170  56.520  40.320  1.00  0.00           H
ATOM   2099 HG12 ILE A 719      34.820  56.810  39.140  1.00  0.00           H
ATOM   2100  CD  ILE A 719      35.750  58.500  40.070  1.00  0.00           C
ATOM   2101  HD1 ILE A 719      35.260  59.280  39.450  1.00  0.00           H
ATOM   2102  HD2 ILE A 719      36.800  58.860  40.170  1.00  0.00           H
ATOM   2103  HD3 ILE A 719      35.180  58.390  41.030  1.00  0.00           H
ATOM   2104  C   ILE A 719      37.620  57.930  36.010  1.00  0.00           C
ATOM   2105  O   ILE A 719      37.380  57.060  35.120  1.00  0.00           O
ATOM   2106  N   THR A 720      38.610  58.730  35.900  1.00  0.00           N
ATOM   2107  HN  THR A 720      38.770  59.480  36.550  1.00  0.00           H
ATOM   2108  CA  THR A 720      39.590  58.720  34.800  1.00  0.00           C
ATOM   2109  HA  THR A 720      39.520  57.800  34.250  1.00  0.00           H
ATOM   2110  CB  THR A 720      39.250  59.850  33.710  1.00  0.00           C
ATOM   2111  HB  THR A 720      39.960  59.640  32.870  1.00  0.00           H
ATOM   2112  OG1 THR A 720      39.530  61.140  34.100  1.00  0.00           O
ATOM   2113  HG1 THR A 720      39.700  61.580  33.260  1.00  0.00           H
ATOM   2114  CG2 THR A 720      37.880  59.990  33.220  1.00  0.00           C
ATOM   2115 HG21 THR A 720      37.560  58.950  32.980  1.00  0.00           H
ATOM   2116 HG22 THR A 720      37.890  60.520  32.250  1.00  0.00           H
ATOM   2117 HG23 THR A 720      37.120  60.430  33.890  1.00  0.00           H
ATOM   2118  C   THR A 720      40.980  58.790  35.390  1.00  0.00           C
ATOM   2119  O   THR A 720      41.120  59.280  36.530  1.00  0.00           O
ATOM   2120  N   ARG A 721      42.060  58.510  34.640  1.00  0.00           N
ATOM   2121  HN  ARG A 721      41.900  58.150  33.720  1.00  0.00           H
ATOM   2122  CA  ARG A 721      43.470  58.590  35.060  1.00  0.00           C
ATOM   2123  HA  ARG A 721      43.730  57.760  35.690  1.00  0.00           H
ATOM   2124  CB  ARG A 721      44.510  58.510  33.810  1.00  0.00           C
ATOM   2125  HB1 ARG A 721      45.500  58.680  34.310  1.00  0.00           H
ATOM   2126  HB2 ARG A 721      44.370  59.400  33.150  1.00  0.00           H
ATOM   2127  CG  ARG A 721      44.440  57.250  33.000  1.00  0.00           C
ATOM   2128  HG1 ARG A 721      45.270  57.320  32.250  1.00  0.00           H
ATOM   2129  HG2 ARG A 721      43.490  57.150  32.440  1.00  0.00           H
ATOM   2130  CD  ARG A 721      44.460  55.980  33.850  1.00  0.00           C
ATOM   2131  HD1 ARG A 721      44.480  55.120  33.150  1.00  0.00           H
ATOM   2132  HD2 ARG A 721      43.550  55.860  34.470  1.00  0.00           H
ATOM   2133  NE  ARG A 721      45.790  55.910  34.510  1.00  0.00           N
ATOM   2134  HE  ARG A 721      46.640  56.240  34.110  1.00  0.00           H
ATOM   2135  CZ  ARG A 721      46.060  55.280  35.610  1.00  0.00           C
ATOM   2136  NH1 ARG A 721      45.120  54.680  36.330  1.00  0.00           N
ATOM   2137 HH11 ARG A 721      44.150  54.920  36.330  1.00  0.00           H
ATOM   2138 HH12 ARG A 721      45.460  54.100  37.070  1.00  0.00           H
ATOM   2139  NH2 ARG A 721      47.310  55.070  35.830  1.00  0.00           N
ATOM   2140 HH21 ARG A 721      47.950  55.290  35.100  1.00  0.00           H
ATOM   2141 HH22 ARG A 721      47.460  54.320  36.470  1.00  0.00           H
ATOM   2142  C   ARG A 721      43.980  59.780  35.880  1.00  0.00           C
ATOM   2143  O   ARG A 721      44.860  59.620  36.700  1.00  0.00           O
ATOM   2144  N   PHE A 722      43.570  61.000  35.590  1.00  0.00           N
ATOM   2145  HN  PHE A 722      42.950  61.280  34.860  1.00  0.00           H
ATOM   2146  CA  PHE A 722      44.110  62.170  36.260  1.00  0.00           C
ATOM   2147  HA  PHE A 722      45.150  62.180  36.020  1.00  0.00           H
ATOM   2148  CB  PHE A 722      43.450  63.470  35.660  1.00  0.00           C
ATOM   2149  HB1 PHE A 722      42.410  63.120  35.550  1.00  0.00           H
ATOM   2150  HB2 PHE A 722      43.880  63.680  34.650  1.00  0.00           H
ATOM   2151  CG  PHE A 722      43.570  64.670  36.620  1.00  0.00           C
ATOM   2152  CD1 PHE A 722      44.770  65.390  36.670  1.00  0.00           C
ATOM   2153  HD1 PHE A 722      45.610  65.030  36.090  1.00  0.00           H
ATOM   2154  CE1 PHE A 722      44.930  66.640  37.360  1.00  0.00           C
ATOM   2155  HE1 PHE A 722      45.850  67.190  37.460  1.00  0.00           H
ATOM   2156  CZ  PHE A 722      43.800  67.130  37.970  1.00  0.00           C
ATOM   2157  HZ  PHE A 722      43.880  68.110  38.410  1.00  0.00           H
ATOM   2158  CD2 PHE A 722      42.540  65.150  37.370  1.00  0.00           C
ATOM   2159  HD2 PHE A 722      41.600  64.610  37.460  1.00  0.00           H
ATOM   2160  CE2 PHE A 722      42.630  66.420  37.980  1.00  0.00           C
ATOM   2161  HE2 PHE A 722      41.770  66.810  38.500  1.00  0.00           H
ATOM   2162  C   PHE A 722      43.820  62.040  37.770  1.00  0.00           C
ATOM   2163  O   PHE A 722      44.650  62.290  38.680  1.00  0.00           O
ATOM   2164  N   THR A 723      42.580  61.660  38.050  1.00  0.00           N
ATOM   2165  HN  THR A 723      41.910  61.420  37.350  1.00  0.00           H
ATOM   2166  CA  THR A 723      42.140  61.390  39.410  1.00  0.00           C
ATOM   2167  HA  THR A 723      42.290  62.230  40.070  1.00  0.00           H
ATOM   2168  CB  THR A 723      40.680  60.970  39.430  1.00  0.00           C
ATOM   2169  HB  THR A 723      40.490  60.200  38.660  1.00  0.00           H
ATOM   2170  OG1 THR A 723      39.910  62.150  39.190  1.00  0.00           O
ATOM   2171  HG1 THR A 723      39.570  62.090  38.290  1.00  0.00           H
ATOM   2172  CG2 THR A 723      40.170  60.300  40.690  1.00  0.00           C
ATOM   2173 HG21 THR A 723      40.460  59.240  40.830  1.00  0.00           H
ATOM   2174 HG22 THR A 723      39.070  60.460  40.810  1.00  0.00           H
ATOM   2175 HG23 THR A 723      40.610  60.860  41.550  1.00  0.00           H
ATOM   2176  C   THR A 723      42.910  60.180  40.050  1.00  0.00           C
ATOM   2177  O   THR A 723      43.350  60.260  41.220  1.00  0.00           O
ATOM   2178  N   GLU A 724      43.020  59.100  39.320  1.00  0.00           N
ATOM   2179  HN  GLU A 724      42.660  59.090  38.390  1.00  0.00           H
ATOM   2180  CA  GLU A 724      43.690  57.820  39.790  1.00  0.00           C
ATOM   2181  HA  GLU A 724      43.140  57.670  40.710  1.00  0.00           H
ATOM   2182  CB  GLU A 724      43.480  56.670  38.790  1.00  0.00           C
ATOM   2183  HB1 GLU A 724      44.020  55.790  39.210  1.00  0.00           H
ATOM   2184  HB2 GLU A 724      43.800  56.940  37.760  1.00  0.00           H
ATOM   2185  CG  GLU A 724      42.010  56.220  38.740  1.00  0.00           C
ATOM   2186  HG1 GLU A 724      41.330  57.090  38.660  1.00  0.00           H
ATOM   2187  HG2 GLU A 724      41.690  55.770  39.700  1.00  0.00           H
ATOM   2188  CD  GLU A 724      41.690  55.310  37.560  1.00  0.00           C
ATOM   2189  OE1 GLU A 724      42.490  55.350  36.550  1.00  0.00           O
ATOM   2190  OE2 GLU A 724      40.600  54.660  37.520  1.00  0.00           O
ATOM   2191  C   GLU A 724      45.130  58.030  40.090  1.00  0.00           C
ATOM   2192  O   GLU A 724      45.610  57.640  41.140  1.00  0.00           O
ATOM   2193  N   GLU A 725      45.870  58.560  39.070  1.00  0.00           N
ATOM   2194  HN  GLU A 725      45.550  59.020  38.240  1.00  0.00           H
ATOM   2195  CA  GLU A 725      47.300  58.750  39.220  1.00  0.00           C
ATOM   2196  HA  GLU A 725      47.780  57.790  39.400  1.00  0.00           H
ATOM   2197  CB  GLU A 725      47.970  59.370  38.010  1.00  0.00           C
ATOM   2198  HB1 GLU A 725      48.970  59.790  38.230  1.00  0.00           H
ATOM   2199  HB2 GLU A 725      47.350  60.250  37.750  1.00  0.00           H
ATOM   2200  CG  GLU A 725      47.990  58.400  36.830  1.00  0.00           C
ATOM   2201  HG1 GLU A 725      47.040  58.470  36.250  1.00  0.00           H
ATOM   2202  HG2 GLU A 725      48.020  57.350  37.210  1.00  0.00           H
ATOM   2203  CD  GLU A 725      49.110  58.590  35.830  1.00  0.00           C
ATOM   2204  OE1 GLU A 725      48.800  58.680  34.600  1.00  0.00           O
ATOM   2205  OE2 GLU A 725      50.240  58.780  36.290  1.00  0.00           O
ATOM   2206  C   GLU A 725      47.640  59.600  40.470  1.00  0.00           C
ATOM   2207  O   GLU A 725      48.550  59.270  41.200  1.00  0.00           O
ATOM   2208  N   ALA A 726      46.880  60.750  40.710  1.00  0.00           N
ATOM   2209  HN  ALA A 726      46.190  60.980  40.030  1.00  0.00           H
ATOM   2210  CA  ALA A 726      47.090  61.700  41.810  1.00  0.00           C
ATOM   2211  HA  ALA A 726      48.150  61.870  41.830  1.00  0.00           H
ATOM   2212  CB  ALA A 726      46.280  63.000  41.590  1.00  0.00           C
ATOM   2213  HB1 ALA A 726      46.230  63.610  42.520  1.00  0.00           H
ATOM   2214  HB2 ALA A 726      45.250  62.640  41.430  1.00  0.00           H
ATOM   2215  HB3 ALA A 726      46.590  63.560  40.680  1.00  0.00           H
ATOM   2216  C   ALA A 726      46.800  61.080  43.210  1.00  0.00           C
ATOM   2217  O   ALA A 726      47.530  61.220  44.190  1.00  0.00           O
ATOM   2218  N   PHE A 727      45.720  60.370  43.270  1.00  0.00           N
ATOM   2219  HN  PHE A 727      45.180  60.300  42.430  1.00  0.00           H
ATOM   2220  CA  PHE A 727      45.240  59.720  44.490  1.00  0.00           C
ATOM   2221  HA  PHE A 727      45.350  60.320  45.390  1.00  0.00           H
ATOM   2222  CB  PHE A 727      43.670  59.340  44.230  1.00  0.00           C
ATOM   2223  HB1 PHE A 727      43.580  58.540  43.470  1.00  0.00           H
ATOM   2224  HB2 PHE A 727      43.150  60.210  43.790  1.00  0.00           H
ATOM   2225  CG  PHE A 727      42.910  59.100  45.500  1.00  0.00           C
ATOM   2226  CD1 PHE A 727      42.550  57.760  45.870  1.00  0.00           C
ATOM   2227  HD1 PHE A 727      42.900  56.930  45.270  1.00  0.00           H
ATOM   2228  CE1 PHE A 727      41.850  57.470  47.090  1.00  0.00           C
ATOM   2229  HE1 PHE A 727      41.570  56.490  47.410  1.00  0.00           H
ATOM   2230  CZ  PHE A 727      41.580  58.500  47.990  1.00  0.00           C
ATOM   2231  HZ  PHE A 727      40.950  58.240  48.840  1.00  0.00           H
ATOM   2232  CD2 PHE A 727      42.590  60.110  46.470  1.00  0.00           C
ATOM   2233  HD2 PHE A 727      42.930  61.140  46.350  1.00  0.00           H
ATOM   2234  CE2 PHE A 727      41.840  59.840  47.690  1.00  0.00           C
ATOM   2235  HE2 PHE A 727      41.420  60.600  48.330  1.00  0.00           H
ATOM   2236  C   PHE A 727      46.170  58.510  44.890  1.00  0.00           C
ATOM   2237  O   PHE A 727      46.570  58.360  46.030  1.00  0.00           O
ATOM   2238  N   ALA A 728      46.620  57.680  43.940  1.00  0.00           N
ATOM   2239  HN  ALA A 728      46.200  57.730  43.040  1.00  0.00           H
ATOM   2240  CA  ALA A 728      47.710  56.730  44.010  1.00  0.00           C
ATOM   2241  HA  ALA A 728      47.460  56.070  44.810  1.00  0.00           H
ATOM   2242  CB  ALA A 728      47.730  55.860  42.710  1.00  0.00           C
ATOM   2243  HB1 ALA A 728      47.670  56.500  41.800  1.00  0.00           H
ATOM   2244  HB2 ALA A 728      46.960  55.080  42.590  1.00  0.00           H
ATOM   2245  HB3 ALA A 728      48.760  55.440  42.630  1.00  0.00           H
ATOM   2246  C   ALA A 728      49.090  57.330  44.300  1.00  0.00           C
ATOM   2247  O   ALA A 728      49.790  56.800  45.150  1.00  0.00           O
ATOM   2248  N   ALA A 729      49.480  58.520  43.740  1.00  0.00           N
ATOM   2249  HN  ALA A 729      48.900  59.000  43.070  1.00  0.00           H
ATOM   2250  CA  ALA A 729      50.740  59.200  44.050  1.00  0.00           C
ATOM   2251  HA  ALA A 729      51.490  58.440  43.870  1.00  0.00           H
ATOM   2252  CB  ALA A 729      51.010  60.450  43.210  1.00  0.00           C
ATOM   2253  HB1 ALA A 729      50.960  60.060  42.170  1.00  0.00           H
ATOM   2254  HB2 ALA A 729      52.030  60.810  43.470  1.00  0.00           H
ATOM   2255  HB3 ALA A 729      50.220  61.210  43.390  1.00  0.00           H
ATOM   2256  C   ALA A 729      50.820  59.510  45.530  1.00  0.00           C
ATOM   2257  O   ALA A 729      51.880  59.380  46.150  1.00  0.00           O
ATOM   2258  N   LEU A 730      49.720  60.120  46.080  1.00  0.00           N
ATOM   2259  HN  LEU A 730      48.890  60.170  45.540  1.00  0.00           H
ATOM   2260  CA  LEU A 730      49.820  60.530  47.520  1.00  0.00           C
ATOM   2261  HA  LEU A 730      50.770  61.050  47.620  1.00  0.00           H
ATOM   2262  CB  LEU A 730      48.710  61.480  48.000  1.00  0.00           C
ATOM   2263  HB1 LEU A 730      47.820  60.810  48.020  1.00  0.00           H
ATOM   2264  HB2 LEU A 730      48.540  62.190  47.160  1.00  0.00           H
ATOM   2265  CG  LEU A 730      48.690  62.000  49.470  1.00  0.00           C
ATOM   2266  HG  LEU A 730      49.320  61.400  50.150  1.00  0.00           H
ATOM   2267  CD1 LEU A 730      49.200  63.430  49.430  1.00  0.00           C
ATOM   2268 HD11 LEU A 730      50.270  63.470  49.130  1.00  0.00           H
ATOM   2269 HD12 LEU A 730      49.150  63.920  50.410  1.00  0.00           H
ATOM   2270 HD13 LEU A 730      48.610  63.980  48.680  1.00  0.00           H
ATOM   2271  CD2 LEU A 730      47.230  61.980  50.060  1.00  0.00           C
ATOM   2272 HD21 LEU A 730      47.270  62.550  51.020  1.00  0.00           H
ATOM   2273 HD22 LEU A 730      46.900  60.930  50.240  1.00  0.00           H
ATOM   2274 HD23 LEU A 730      46.450  62.450  49.420  1.00  0.00           H
ATOM   2275  C   LEU A 730      50.020  59.340  48.390  1.00  0.00           C
ATOM   2276  O   LEU A 730      50.740  59.400  49.400  1.00  0.00           O
ATOM   2277  N   ILE A 731      49.510  58.230  48.170  1.00  0.00           N
ATOM   2278  HN  ILE A 731      49.080  58.100  47.280  1.00  0.00           H
ATOM   2279  CA  ILE A 731      49.690  56.970  48.940  1.00  0.00           C
ATOM   2280  HA  ILE A 731      49.440  57.230  49.970  1.00  0.00           H
ATOM   2281  CB  ILE A 731      48.710  55.850  48.440  1.00  0.00           C
ATOM   2282  HB  ILE A 731      48.730  55.910  47.330  1.00  0.00           H
ATOM   2283  CG2 ILE A 731      49.180  54.390  48.830  1.00  0.00           C
ATOM   2284 HG21 ILE A 731      49.880  53.860  48.160  1.00  0.00           H
ATOM   2285 HG22 ILE A 731      48.280  53.740  48.920  1.00  0.00           H
ATOM   2286 HG23 ILE A 731      49.520  54.470  49.880  1.00  0.00           H
ATOM   2287  CG1 ILE A 731      47.270  56.120  48.960  1.00  0.00           C
ATOM   2288 HG11 ILE A 731      46.590  55.510  48.330  1.00  0.00           H
ATOM   2289 HG12 ILE A 731      46.890  57.140  48.790  1.00  0.00           H
ATOM   2290  CD  ILE A 731      47.020  55.990  50.460  1.00  0.00           C
ATOM   2291  HD1 ILE A 731      45.940  55.980  50.710  1.00  0.00           H
ATOM   2292  HD2 ILE A 731      47.510  56.890  50.930  1.00  0.00           H
ATOM   2293  HD3 ILE A 731      47.520  55.080  50.830  1.00  0.00           H
ATOM   2294  C   ILE A 731      51.150  56.560  49.120  1.00  0.00           C
ATOM   2295  O   ILE A 731      51.560  56.320  50.220  1.00  0.00           O
ATOM   2296  N   CYS A 732      51.930  56.680  47.980  1.00  0.00           N
ATOM   2297  HN  CYS A 732      51.490  56.830  47.110  1.00  0.00           H
ATOM   2298  CA  CYS A 732      53.360  56.550  47.950  1.00  0.00           C
ATOM   2299  HA  CYS A 732      53.490  55.610  48.470  1.00  0.00           H
ATOM   2300  CB  CYS A 732      54.040  56.650  46.550  1.00  0.00           C
ATOM   2301  HB1 CYS A 732      55.090  56.410  46.800  1.00  0.00           H
ATOM   2302  HB2 CYS A 732      54.060  57.690  46.170  1.00  0.00           H
ATOM   2303  SG  CYS A 732      53.330  55.630  45.220  1.00  0.00           S
ATOM   2304  HG1 CYS A 732      53.520  54.420  45.730  1.00  0.00           H
ATOM   2305  C   CYS A 732      54.110  57.500  48.860  1.00  0.00           C
ATOM   2306  O   CYS A 732      55.080  57.140  49.520  1.00  0.00           O
ATOM   2307  N   ILE A 733      53.700  58.790  48.990  1.00  0.00           N
ATOM   2308  HN  ILE A 733      52.890  59.080  48.470  1.00  0.00           H
ATOM   2309  CA  ILE A 733      54.190  59.780  49.940  1.00  0.00           C
ATOM   2310  HA  ILE A 733      55.270  59.840  49.840  1.00  0.00           H
ATOM   2311  CB  ILE A 733      53.660  61.210  49.630  1.00  0.00           C
ATOM   2312  HB  ILE A 733      52.620  61.330  50.000  1.00  0.00           H
ATOM   2313  CG2 ILE A 733      54.560  62.160  50.350  1.00  0.00           C
ATOM   2314 HG21 ILE A 733      54.510  62.020  51.440  1.00  0.00           H
ATOM   2315 HG22 ILE A 733      54.250  63.180  50.060  1.00  0.00           H
ATOM   2316 HG23 ILE A 733      55.630  62.090  50.020  1.00  0.00           H
ATOM   2317  CG1 ILE A 733      53.690  61.610  48.150  1.00  0.00           C
ATOM   2318 HG11 ILE A 733      53.550  62.710  47.990  1.00  0.00           H
ATOM   2319 HG12 ILE A 733      52.850  61.110  47.630  1.00  0.00           H
ATOM   2320  CD  ILE A 733      54.940  61.180  47.410  1.00  0.00           C
ATOM   2321  HD1 ILE A 733      54.870  60.060  47.450  1.00  0.00           H
ATOM   2322  HD2 ILE A 733      55.930  61.540  47.760  1.00  0.00           H
ATOM   2323  HD3 ILE A 733      54.810  61.360  46.320  1.00  0.00           H
ATOM   2324  C   ILE A 733      54.040  59.470  51.390  1.00  0.00           C
ATOM   2325  O   ILE A 733      54.980  59.570  52.220  1.00  0.00           O
ATOM   2326  N   ILE A 734      52.790  59.120  51.740  1.00  0.00           N
ATOM   2327  HN  ILE A 734      52.150  59.160  50.980  1.00  0.00           H
ATOM   2328  CA  ILE A 734      52.410  58.590  53.020  1.00  0.00           C
ATOM   2329  HA  ILE A 734      52.510  59.380  53.760  1.00  0.00           H
ATOM   2330  CB  ILE A 734      50.880  58.290  52.980  1.00  0.00           C
ATOM   2331  HB  ILE A 734      50.610  57.620  52.130  1.00  0.00           H
ATOM   2332  CG2 ILE A 734      50.430  57.610  54.280  1.00  0.00           C
ATOM   2333 HG21 ILE A 734      50.820  58.140  55.170  1.00  0.00           H
ATOM   2334 HG22 ILE A 734      50.850  56.580  54.290  1.00  0.00           H
ATOM   2335 HG23 ILE A 734      49.320  57.580  54.190  1.00  0.00           H
ATOM   2336  CG1 ILE A 734      50.100  59.670  52.820  1.00  0.00           C
ATOM   2337 HG11 ILE A 734      50.540  60.150  51.910  1.00  0.00           H
ATOM   2338 HG12 ILE A 734      50.200  60.440  53.610  1.00  0.00           H
ATOM   2339  CD  ILE A 734      48.640  59.530  52.550  1.00  0.00           C
ATOM   2340  HD1 ILE A 734      48.210  60.470  52.150  1.00  0.00           H
ATOM   2341  HD2 ILE A 734      48.170  59.300  53.530  1.00  0.00           H
ATOM   2342  HD3 ILE A 734      48.530  58.640  51.900  1.00  0.00           H
ATOM   2343  C   ILE A 734      53.170  57.410  53.440  1.00  0.00           C
ATOM   2344  O   ILE A 734      53.530  57.370  54.610  1.00  0.00           O
ATOM   2345  N   PHE A 735      53.490  56.430  52.530  1.00  0.00           N
ATOM   2346  HN  PHE A 735      53.170  56.570  51.600  1.00  0.00           H
ATOM   2347  CA  PHE A 735      54.090  55.210  53.030  1.00  0.00           C
ATOM   2348  HA  PHE A 735      53.560  54.900  53.930  1.00  0.00           H
ATOM   2349  CB  PHE A 735      54.030  54.170  51.990  1.00  0.00           C
ATOM   2350  HB1 PHE A 735      54.840  53.420  52.180  1.00  0.00           H
ATOM   2351  HB2 PHE A 735      54.350  54.550  51.000  1.00  0.00           H
ATOM   2352  CG  PHE A 735      52.730  53.350  51.870  1.00  0.00           C
ATOM   2353  CD1 PHE A 735      51.560  53.740  52.690  1.00  0.00           C
ATOM   2354  HD1 PHE A 735      51.700  54.520  53.410  1.00  0.00           H
ATOM   2355  CE1 PHE A 735      50.340  53.110  52.530  1.00  0.00           C
ATOM   2356  HE1 PHE A 735      49.540  53.300  53.220  1.00  0.00           H
ATOM   2357  CZ  PHE A 735      50.320  52.020  51.710  1.00  0.00           C
ATOM   2358  HZ  PHE A 735      49.410  51.430  51.680  1.00  0.00           H
ATOM   2359  CD2 PHE A 735      52.620  52.190  51.080  1.00  0.00           C
ATOM   2360  HD2 PHE A 735      53.470  51.740  50.600  1.00  0.00           H
ATOM   2361  CE2 PHE A 735      51.430  51.460  51.040  1.00  0.00           C
ATOM   2362  HE2 PHE A 735      51.320  50.530  50.490  1.00  0.00           H
ATOM   2363  C   PHE A 735      55.510  55.540  53.530  1.00  0.00           C
ATOM   2364  O   PHE A 735      55.940  55.040  54.580  1.00  0.00           O
ATOM   2365  N   ILE A 736      56.310  56.300  52.750  1.00  0.00           N
ATOM   2366  HN  ILE A 736      55.880  56.720  51.950  1.00  0.00           H
ATOM   2367  CA  ILE A 736      57.690  56.740  52.920  1.00  0.00           C
ATOM   2368  HA  ILE A 736      58.290  55.890  53.240  1.00  0.00           H
ATOM   2369  CB  ILE A 736      58.230  57.630  51.780  1.00  0.00           C
ATOM   2370  HB  ILE A 736      57.440  58.340  51.450  1.00  0.00           H
ATOM   2371  CG2 ILE A 736      59.570  58.230  52.170  1.00  0.00           C
ATOM   2372 HG21 ILE A 736      60.250  57.460  52.580  1.00  0.00           H
ATOM   2373 HG22 ILE A 736      59.410  59.090  52.850  1.00  0.00           H
ATOM   2374 HG23 ILE A 736      60.120  58.750  51.350  1.00  0.00           H
ATOM   2375  CG1 ILE A 736      58.470  56.750  50.510  1.00  0.00           C
ATOM   2376 HG11 ILE A 736      58.780  57.500  49.750  1.00  0.00           H
ATOM   2377 HG12 ILE A 736      57.480  56.340  50.210  1.00  0.00           H
ATOM   2378  CD  ILE A 736      59.500  55.640  50.720  1.00  0.00           C
ATOM   2379  HD1 ILE A 736      59.350  54.920  51.560  1.00  0.00           H
ATOM   2380  HD2 ILE A 736      60.480  56.130  50.910  1.00  0.00           H
ATOM   2381  HD3 ILE A 736      59.510  55.070  49.770  1.00  0.00           H
ATOM   2382  C   ILE A 736      57.730  57.510  54.180  1.00  0.00           C
ATOM   2383  O   ILE A 736      58.590  57.320  55.050  1.00  0.00           O
ATOM   2384  N   TYR A 737      56.780  58.360  54.380  1.00  0.00           N
ATOM   2385  HN  TYR A 737      56.030  58.370  53.730  1.00  0.00           H
ATOM   2386  CA  TYR A 737      56.600  59.280  55.540  1.00  0.00           C
ATOM   2387  HA  TYR A 737      57.590  59.700  55.720  1.00  0.00           H
ATOM   2388  CB  TYR A 737      55.730  60.510  55.320  1.00  0.00           C
ATOM   2389  HB1 TYR A 737      54.690  60.300  54.990  1.00  0.00           H
ATOM   2390  HB2 TYR A 737      56.290  60.940  54.470  1.00  0.00           H
ATOM   2391  CG  TYR A 737      55.710  61.440  56.540  1.00  0.00           C
ATOM   2392  CD1 TYR A 737      54.670  61.390  57.430  1.00  0.00           C
ATOM   2393  HD1 TYR A 737      53.820  60.780  57.160  1.00  0.00           H
ATOM   2394  CE1 TYR A 737      54.530  62.140  58.600  1.00  0.00           C
ATOM   2395  HE1 TYR A 737      53.630  61.950  59.190  1.00  0.00           H
ATOM   2396  CZ  TYR A 737      55.580  62.870  58.980  1.00  0.00           C
ATOM   2397  OH  TYR A 737      55.500  63.440  60.270  1.00  0.00           O
ATOM   2398  HH  TYR A 737      54.890  62.940  60.820  1.00  0.00           H
ATOM   2399  CD2 TYR A 737      56.750  62.400  56.890  1.00  0.00           C
ATOM   2400  HD2 TYR A 737      57.500  62.490  56.130  1.00  0.00           H
ATOM   2401  CE2 TYR A 737      56.660  63.140  58.060  1.00  0.00           C
ATOM   2402  HE2 TYR A 737      57.390  63.890  58.340  1.00  0.00           H
ATOM   2403  C   TYR A 737      56.250  58.500  56.790  1.00  0.00           C
ATOM   2404  O   TYR A 737      56.970  58.560  57.770  1.00  0.00           O
ATOM   2405  N   GLU A 738      55.260  57.610  56.730  1.00  0.00           N
ATOM   2406  HN  GLU A 738      54.740  57.470  55.890  1.00  0.00           H
ATOM   2407  CA  GLU A 738      54.820  56.670  57.780  1.00  0.00           C
ATOM   2408  HA  GLU A 738      54.640  57.270  58.660  1.00  0.00           H
ATOM   2409  CB  GLU A 738      53.580  55.730  57.440  1.00  0.00           C
ATOM   2410  HB1 GLU A 738      53.460  54.790  58.020  1.00  0.00           H
ATOM   2411  HB2 GLU A 738      53.770  55.490  56.370  1.00  0.00           H
ATOM   2412  CG  GLU A 738      52.160  56.440  57.530  1.00  0.00           C
ATOM   2413  HG1 GLU A 738      51.480  55.830  56.900  1.00  0.00           H
ATOM   2414  HG2 GLU A 738      52.300  57.440  57.090  1.00  0.00           H
ATOM   2415  CD  GLU A 738      51.630  56.580  58.890  1.00  0.00           C
ATOM   2416  OE1 GLU A 738      51.850  55.660  59.730  1.00  0.00           O
ATOM   2417  OE2 GLU A 738      50.860  57.560  59.190  1.00  0.00           O
ATOM   2418  C   GLU A 738      55.990  55.770  58.220  1.00  0.00           C
ATOM   2419  O   GLU A 738      56.280  55.670  59.430  1.00  0.00           O
ATOM   2420  N   ALA A 739      56.770  55.160  57.300  1.00  0.00           N
ATOM   2421  HN  ALA A 739      56.490  55.200  56.340  1.00  0.00           H
ATOM   2422  CA  ALA A 739      57.890  54.310  57.650  1.00  0.00           C
ATOM   2423  HA  ALA A 739      57.470  53.520  58.260  1.00  0.00           H
ATOM   2424  CB  ALA A 739      58.460  53.810  56.330  1.00  0.00           C
ATOM   2425  HB1 ALA A 739      59.260  53.060  56.490  1.00  0.00           H
ATOM   2426  HB2 ALA A 739      58.840  54.630  55.690  1.00  0.00           H
ATOM   2427  HB3 ALA A 739      57.780  53.270  55.630  1.00  0.00           H
ATOM   2428  C   ALA A 739      58.970  55.020  58.450  1.00  0.00           C
ATOM   2429  O   ALA A 739      59.330  54.500  59.500  1.00  0.00           O
ATOM   2430  N   LEU A 740      59.450  56.180  57.990  1.00  0.00           N
ATOM   2431  HN  LEU A 740      59.230  56.440  57.050  1.00  0.00           H
ATOM   2432  CA  LEU A 740      60.390  57.040  58.660  1.00  0.00           C
ATOM   2433  HA  LEU A 740      61.250  56.460  58.960  1.00  0.00           H
ATOM   2434  CB  LEU A 740      60.670  58.160  57.700  1.00  0.00           C
ATOM   2435  HB1 LEU A 740      59.770  58.800  57.490  1.00  0.00           H
ATOM   2436  HB2 LEU A 740      60.870  57.700  56.700  1.00  0.00           H
ATOM   2437  CG  LEU A 740      61.820  59.050  58.070  1.00  0.00           C
ATOM   2438  HG  LEU A 740      61.610  59.570  59.030  1.00  0.00           H
ATOM   2439  CD1 LEU A 740      63.150  58.320  58.250  1.00  0.00           C
ATOM   2440 HD11 LEU A 740      63.460  57.750  57.350  1.00  0.00           H
ATOM   2441 HD12 LEU A 740      63.150  57.560  59.050  1.00  0.00           H
ATOM   2442 HD13 LEU A 740      63.870  59.100  58.560  1.00  0.00           H
ATOM   2443  CD2 LEU A 740      61.950  60.030  56.850  1.00  0.00           C
ATOM   2444 HD21 LEU A 740      61.670  59.530  55.900  1.00  0.00           H
ATOM   2445 HD22 LEU A 740      62.930  60.550  56.790  1.00  0.00           H
ATOM   2446 HD23 LEU A 740      61.140  60.800  56.860  1.00  0.00           H
ATOM   2447  C   LEU A 740      59.820  57.610  59.940  1.00  0.00           C
ATOM   2448  O   LEU A 740      60.510  57.720  60.950  1.00  0.00           O
ATOM   2449  N   GLU A 741      58.500  58.020  59.990  1.00  0.00           N
ATOM   2450  HN  GLU A 741      57.950  57.990  59.170  1.00  0.00           H
ATOM   2451  CA  GLU A 741      57.980  58.780  61.070  1.00  0.00           C
ATOM   2452  HA  GLU A 741      58.760  59.470  61.320  1.00  0.00           H
ATOM   2453  CB  GLU A 741      56.470  59.400  60.850  1.00  0.00           C
ATOM   2454  HB1 GLU A 741      55.840  58.540  60.530  1.00  0.00           H
ATOM   2455  HB2 GLU A 741      56.570  60.150  60.030  1.00  0.00           H
ATOM   2456  CG  GLU A 741      55.720  59.980  62.100  1.00  0.00           C
ATOM   2457  HG1 GLU A 741      56.340  60.810  62.490  1.00  0.00           H
ATOM   2458  HG2 GLU A 741      55.470  59.230  62.870  1.00  0.00           H
ATOM   2459  CD  GLU A 741      54.400  60.680  61.720  1.00  0.00           C
ATOM   2460  OE1 GLU A 741      54.280  61.900  62.080  1.00  0.00           O
ATOM   2461  OE2 GLU A 741      53.420  59.950  61.360  1.00  0.00           O
ATOM   2462  C   GLU A 741      57.900  57.900  62.310  1.00  0.00           C
ATOM   2463  O   GLU A 741      58.370  58.220  63.420  1.00  0.00           O
ATOM   2464  N   LYS A 742      57.260  56.760  62.140  1.00  0.00           N
ATOM   2465  HN  LYS A 742      56.800  56.610  61.270  1.00  0.00           H
ATOM   2466  CA  LYS A 742      56.990  55.760  63.200  1.00  0.00           C
ATOM   2467  HA  LYS A 742      56.600  56.260  64.080  1.00  0.00           H
ATOM   2468  CB  LYS A 742      56.020  54.700  62.560  1.00  0.00           C
ATOM   2469  HB1 LYS A 742      56.650  54.220  61.790  1.00  0.00           H
ATOM   2470  HB2 LYS A 742      55.250  55.270  61.990  1.00  0.00           H
ATOM   2471  CG  LYS A 742      55.420  53.600  63.580  1.00  0.00           C
ATOM   2472  HG1 LYS A 742      56.220  52.900  63.930  1.00  0.00           H
ATOM   2473  HG2 LYS A 742      54.700  52.990  63.000  1.00  0.00           H
ATOM   2474  CD  LYS A 742      54.780  54.220  64.830  1.00  0.00           C
ATOM   2475  HD1 LYS A 742      55.610  54.740  65.350  1.00  0.00           H
ATOM   2476  HD2 LYS A 742      54.480  53.400  65.520  1.00  0.00           H
ATOM   2477  CE  LYS A 742      53.600  55.180  64.660  1.00  0.00           C
ATOM   2478  HE1 LYS A 742      52.710  54.670  64.210  1.00  0.00           H
ATOM   2479  HE2 LYS A 742      53.890  55.880  63.840  1.00  0.00           H
ATOM   2480  NZ  LYS A 742      53.300  55.730  66.040  1.00  0.00           N
ATOM   2481  HZ1 LYS A 742      53.990  56.450  66.310  1.00  0.00           H
ATOM   2482  HZ2 LYS A 742      53.170  54.930  66.680  1.00  0.00           H
ATOM   2483  HZ3 LYS A 742      52.330  56.050  65.880  1.00  0.00           H
ATOM   2484  C   LYS A 742      58.240  55.080  63.700  1.00  0.00           C
ATOM   2485  O   LYS A 742      58.360  54.470  64.790  1.00  0.00           O
ATOM   2486  N   LEU A 743      59.330  55.100  62.880  1.00  0.00           N
ATOM   2487  HN  LEU A 743      59.390  55.490  61.970  1.00  0.00           H
ATOM   2488  CA  LEU A 743      60.640  54.610  63.280  1.00  0.00           C
ATOM   2489  HA  LEU A 743      60.580  53.550  63.450  1.00  0.00           H
ATOM   2490  CB  LEU A 743      61.660  54.740  62.000  1.00  0.00           C
ATOM   2491  HB1 LEU A 743      61.830  55.800  61.710  1.00  0.00           H
ATOM   2492  HB2 LEU A 743      61.200  54.260  61.110  1.00  0.00           H
ATOM   2493  CG  LEU A 743      62.950  53.920  62.190  1.00  0.00           C
ATOM   2494  HG  LEU A 743      63.370  53.980  63.210  1.00  0.00           H
ATOM   2495  CD1 LEU A 743      62.740  52.380  61.980  1.00  0.00           C
ATOM   2496 HD11 LEU A 743      62.000  51.980  62.700  1.00  0.00           H
ATOM   2497 HD12 LEU A 743      63.700  51.820  61.960  1.00  0.00           H
ATOM   2498 HD13 LEU A 743      62.310  52.180  60.980  1.00  0.00           H
ATOM   2499  CD2 LEU A 743      63.900  54.430  61.040  1.00  0.00           C
ATOM   2500 HD21 LEU A 743      64.120  55.500  61.200  1.00  0.00           H
ATOM   2501 HD22 LEU A 743      63.310  54.310  60.110  1.00  0.00           H
ATOM   2502 HD23 LEU A 743      64.850  53.880  60.860  1.00  0.00           H
ATOM   2503  C   LEU A 743      61.220  55.480  64.500  1.00  0.00           C
ATOM   2504  O   LEU A 743      61.860  55.020  65.440  1.00  0.00           O
ATOM   2505  N   PHE A 744      60.960  56.820  64.490  1.00  0.00           N
ATOM   2506  HN  PHE A 744      60.560  57.380  63.780  1.00  0.00           H
ATOM   2507  CA  PHE A 744      61.360  57.670  65.580  1.00  0.00           C
ATOM   2508  HA  PHE A 744      62.400  57.550  65.860  1.00  0.00           H
ATOM   2509  CB  PHE A 744      61.070  59.160  65.310  1.00  0.00           C
ATOM   2510  HB1 PHE A 744      61.200  59.690  66.270  1.00  0.00           H
ATOM   2511  HB2 PHE A 744      60.070  59.400  64.880  1.00  0.00           H
ATOM   2512  CG  PHE A 744      62.070  59.820  64.410  1.00  0.00           C
ATOM   2513  CD1 PHE A 744      63.260  60.360  64.920  1.00  0.00           C
ATOM   2514  HD1 PHE A 744      63.440  60.230  65.980  1.00  0.00           H
ATOM   2515  CE1 PHE A 744      64.200  61.000  64.120  1.00  0.00           C
ATOM   2516  HE1 PHE A 744      65.090  61.480  64.510  1.00  0.00           H
ATOM   2517  CZ  PHE A 744      63.810  61.150  62.740  1.00  0.00           C
ATOM   2518  HZ  PHE A 744      64.490  61.720  62.120  1.00  0.00           H
ATOM   2519  CD2 PHE A 744      61.810  59.830  63.030  1.00  0.00           C
ATOM   2520  HD2 PHE A 744      60.870  59.460  62.650  1.00  0.00           H
ATOM   2521  CE2 PHE A 744      62.620  60.600  62.230  1.00  0.00           C
ATOM   2522  HE2 PHE A 744      62.380  60.810  61.200  1.00  0.00           H
ATOM   2523  C   PHE A 744      60.640  57.400  66.900  1.00  0.00           C
ATOM   2524  O   PHE A 744      61.350  57.260  67.850  1.00  0.00           O
ATOM   2525  N   ASP A 745      59.310  57.200  66.900  1.00  0.00           N
ATOM   2526  HN  ASP A 745      58.660  57.390  66.180  1.00  0.00           H
ATOM   2527  CA  ASP A 745      58.540  56.710  68.020  1.00  0.00           C
ATOM   2528  HA  ASP A 745      58.700  57.430  68.810  1.00  0.00           H
ATOM   2529  CB  ASP A 745      56.970  56.550  67.720  1.00  0.00           C
ATOM   2530  HB1 ASP A 745      56.390  56.350  68.640  1.00  0.00           H
ATOM   2531  HB2 ASP A 745      56.740  55.720  67.000  1.00  0.00           H
ATOM   2532  CG  ASP A 745      56.440  57.800  67.000  1.00  0.00           C
ATOM   2533  OD1 ASP A 745      57.100  58.860  67.040  1.00  0.00           O
ATOM   2534  OD2 ASP A 745      55.320  57.720  66.370  1.00  0.00           O
ATOM   2535  C   ASP A 745      59.030  55.400  68.580  1.00  0.00           C
ATOM   2536  O   ASP A 745      59.050  55.160  69.800  1.00  0.00           O
ATOM   2537  N   LEU A 746      59.440  54.480  67.630  1.00  0.00           N
ATOM   2538  HN  LEU A 746      59.160  54.530  66.670  1.00  0.00           H
ATOM   2539  CA  LEU A 746      60.090  53.220  68.030  1.00  0.00           C
ATOM   2540  HA  LEU A 746      59.350  52.690  68.630  1.00  0.00           H
ATOM   2541  CB  LEU A 746      60.570  52.320  66.850  1.00  0.00           C
ATOM   2542  HB1 LEU A 746      61.390  52.910  66.380  1.00  0.00           H
ATOM   2543  HB2 LEU A 746      59.720  52.160  66.150  1.00  0.00           H
ATOM   2544  CG  LEU A 746      61.070  50.900  67.130  1.00  0.00           C
ATOM   2545  HG  LEU A 746      61.830  50.980  67.940  1.00  0.00           H
ATOM   2546  CD1 LEU A 746      59.980  49.960  67.690  1.00  0.00           C
ATOM   2547 HD11 LEU A 746      59.040  49.940  67.120  1.00  0.00           H
ATOM   2548 HD12 LEU A 746      59.670  50.330  68.690  1.00  0.00           H
ATOM   2549 HD13 LEU A 746      60.310  48.900  67.810  1.00  0.00           H
ATOM   2550  CD2 LEU A 746      61.580  50.220  65.880  1.00  0.00           C
ATOM   2551 HD21 LEU A 746      62.360  50.860  65.420  1.00  0.00           H
ATOM   2552 HD22 LEU A 746      60.780  50.070  65.120  1.00  0.00           H
ATOM   2553 HD23 LEU A 746      61.990  49.190  65.960  1.00  0.00           H
ATOM   2554  C   LEU A 746      61.360  53.460  68.890  1.00  0.00           C
ATOM   2555  O   LEU A 746      61.620  52.970  70.010  1.00  0.00           O
ATOM   2556  N   GLY A 747      62.190  54.430  68.440  1.00  0.00           N
ATOM   2557  HN  GLY A 747      62.120  54.880  67.550  1.00  0.00           H
ATOM   2558  CA  GLY A 747      63.420  54.690  69.240  1.00  0.00           C
ATOM   2559  HA1 GLY A 747      64.090  55.220  68.580  1.00  0.00           H
ATOM   2560  HA2 GLY A 747      63.850  53.760  69.590  1.00  0.00           H
ATOM   2561  C   GLY A 747      63.190  55.530  70.440  1.00  0.00           C
ATOM   2562  O   GLY A 747      63.950  55.420  71.360  1.00  0.00           O
ATOM   2563  N   GLU A 748      62.190  56.460  70.510  1.00  0.00           N
ATOM   2564  HN  GLU A 748      61.770  56.720  69.640  1.00  0.00           H
ATOM   2565  CA  GLU A 748      61.790  57.200  71.670  1.00  0.00           C
ATOM   2566  HA  GLU A 748      62.590  57.860  71.970  1.00  0.00           H
ATOM   2567  CB  GLU A 748      60.610  58.050  71.240  1.00  0.00           C
ATOM   2568  HB1 GLU A 748      59.780  57.430  70.840  1.00  0.00           H
ATOM   2569  HB2 GLU A 748      60.930  58.640  70.360  1.00  0.00           H
ATOM   2570  CG  GLU A 748      60.170  58.900  72.410  1.00  0.00           C
ATOM   2571  HG1 GLU A 748      61.040  59.330  72.940  1.00  0.00           H
ATOM   2572  HG2 GLU A 748      59.510  58.300  73.080  1.00  0.00           H
ATOM   2573  CD  GLU A 748      59.360  60.050  71.900  1.00  0.00           C
ATOM   2574  OE1 GLU A 748      58.390  59.890  71.110  1.00  0.00           O
ATOM   2575  OE2 GLU A 748      59.570  61.170  72.400  1.00  0.00           O
ATOM   2576  C   GLU A 748      61.290  56.270  72.820  1.00  0.00           C
ATOM   2577  O   GLU A 748      61.820  56.260  73.920  1.00  0.00           O
ATOM   2578  N   THR A 749      60.350  55.300  72.480  1.00  0.00           N
ATOM   2579  HN  THR A 749      60.020  55.330  71.530  1.00  0.00           H
ATOM   2580  CA  THR A 749      59.680  54.260  73.330  1.00  0.00           C
ATOM   2581  HA  THR A 749      59.190  54.760  74.150  1.00  0.00           H
ATOM   2582  CB  THR A 749      58.540  53.470  72.670  1.00  0.00           C
ATOM   2583  HB  THR A 749      58.830  53.340  71.610  1.00  0.00           H
ATOM   2584  OG1 THR A 749      57.410  54.300  72.770  1.00  0.00           O
ATOM   2585  HG1 THR A 749      56.720  54.060  72.130  1.00  0.00           H
ATOM   2586  CG2 THR A 749      58.260  52.120  73.260  1.00  0.00           C
ATOM   2587 HG21 THR A 749      59.110  51.410  73.340  1.00  0.00           H
ATOM   2588 HG22 THR A 749      57.510  51.580  72.650  1.00  0.00           H
ATOM   2589 HG23 THR A 749      57.720  52.190  74.210  1.00  0.00           H
ATOM   2590  C   THR A 749      60.730  53.380  73.930  1.00  0.00           C
ATOM   2591  O   THR A 749      60.660  53.000  75.120  1.00  0.00           O
ATOM   2592  N   TYR A 750      61.780  53.040  73.220  1.00  0.00           N
ATOM   2593  HN  TYR A 750      61.840  53.370  72.280  1.00  0.00           H
ATOM   2594  CA  TYR A 750      62.850  52.180  73.680  1.00  0.00           C
ATOM   2595  HA  TYR A 750      62.530  51.540  74.490  1.00  0.00           H
ATOM   2596  CB  TYR A 750      63.290  51.130  72.620  1.00  0.00           C
ATOM   2597  HB1 TYR A 750      64.230  50.640  72.920  1.00  0.00           H
ATOM   2598  HB2 TYR A 750      63.320  51.480  71.560  1.00  0.00           H
ATOM   2599  CG  TYR A 750      62.150  50.050  72.500  1.00  0.00           C
ATOM   2600  CD1 TYR A 750      61.160  50.140  71.450  1.00  0.00           C
ATOM   2601  HD1 TYR A 750      61.250  50.860  70.650  1.00  0.00           H
ATOM   2602  CE1 TYR A 750      60.120  49.210  71.400  1.00  0.00           C
ATOM   2603  HE1 TYR A 750      59.290  49.320  70.710  1.00  0.00           H
ATOM   2604  CZ  TYR A 750      60.060  48.160  72.310  1.00  0.00           C
ATOM   2605  OH  TYR A 750      58.860  47.390  72.190  1.00  0.00           O
ATOM   2606  HH  TYR A 750      59.100  46.470  72.260  1.00  0.00           H
ATOM   2607  CD2 TYR A 750      62.040  48.920  73.330  1.00  0.00           C
ATOM   2608  HD2 TYR A 750      62.910  48.820  73.960  1.00  0.00           H
ATOM   2609  CE2 TYR A 750      61.070  47.950  73.250  1.00  0.00           C
ATOM   2610  HE2 TYR A 750      60.930  47.150  73.960  1.00  0.00           H
ATOM   2611  C   TYR A 750      64.040  52.910  74.230  1.00  0.00           C
ATOM   2612  O   TYR A 750      65.090  52.310  74.530  1.00  0.00           O
ATOM   2613  N   ALA A 751      63.930  54.250  74.330  1.00  0.00           N
ATOM   2614  HN  ALA A 751      63.090  54.680  74.000  1.00  0.00           H
ATOM   2615  CA  ALA A 751      64.740  55.240  75.120  1.00  0.00           C
ATOM   2616  HA  ALA A 751      64.070  56.060  75.330  1.00  0.00           H
ATOM   2617  CB  ALA A 751      65.170  54.680  76.530  1.00  0.00           C
ATOM   2618  HB1 ALA A 751      64.420  54.040  77.040  1.00  0.00           H
ATOM   2619  HB2 ALA A 751      65.460  55.510  77.190  1.00  0.00           H
ATOM   2620  HB3 ALA A 751      66.070  54.070  76.350  1.00  0.00           H
ATOM   2621  C   ALA A 751      65.980  55.770  74.330  1.00  0.00           C
ATOM   2622  O   ALA A 751      66.950  55.030  74.100  1.00  0.00           O
ATOM   2623  N   PHE A 752      65.980  57.060  73.900  1.00  0.00           N
ATOM   2624  HN  PHE A 752      65.160  57.590  74.090  1.00  0.00           H
ATOM   2625  CA  PHE A 752      67.100  57.580  73.140  1.00  0.00           C
ATOM   2626  HA  PHE A 752      67.120  56.880  72.310  1.00  0.00           H
ATOM   2627  CB  PHE A 752      66.940  59.040  72.620  1.00  0.00           C
ATOM   2628  HB1 PHE A 752      67.860  59.430  72.150  1.00  0.00           H
ATOM   2629  HB2 PHE A 752      66.740  59.680  73.520  1.00  0.00           H
ATOM   2630  CG  PHE A 752      65.840  59.290  71.620  1.00  0.00           C
ATOM   2631  CD1 PHE A 752      65.030  60.410  71.720  1.00  0.00           C
ATOM   2632  HD1 PHE A 752      65.200  61.130  72.490  1.00  0.00           H
ATOM   2633  CE1 PHE A 752      63.960  60.670  70.870  1.00  0.00           C
ATOM   2634  HE1 PHE A 752      63.390  61.580  70.900  1.00  0.00           H
ATOM   2635  CZ  PHE A 752      63.740  59.840  69.750  1.00  0.00           C
ATOM   2636  HZ  PHE A 752      62.900  60.020  69.080  1.00  0.00           H
ATOM   2637  CD2 PHE A 752      65.500  58.360  70.550  1.00  0.00           C
ATOM   2638  HD2 PHE A 752      66.070  57.440  70.590  1.00  0.00           H
ATOM   2639  CE2 PHE A 752      64.430  58.620  69.660  1.00  0.00           C
ATOM   2640  HE2 PHE A 752      64.160  57.870  68.930  1.00  0.00           H
ATOM   2641  C   PHE A 752      68.500  57.490  73.800  1.00  0.00           C
ATOM   2642  O   PHE A 752      68.620  57.730  74.990  1.00  0.00           O
ATOM   2643  N   PRO A 822      69.640  57.140  73.130  1.00  0.00           N
ATOM   2644  CD  PRO A 822      70.970  57.460  73.620  1.00  0.00           C
ATOM   2645  HD1 PRO A 822      71.360  56.500  74.010  1.00  0.00           H
ATOM   2646  HD2 PRO A 822      70.950  58.330  74.300  1.00  0.00           H
ATOM   2647  CA  PRO A 822      69.600  57.230  71.620  1.00  0.00           C
ATOM   2648  HA  PRO A 822      68.630  57.540  71.260  1.00  0.00           H
ATOM   2649  CB  PRO A 822      70.680  58.230  71.370  1.00  0.00           C
ATOM   2650  HB1 PRO A 822      70.340  59.280  71.550  1.00  0.00           H
ATOM   2651  HB2 PRO A 822      71.070  58.220  70.330  1.00  0.00           H
ATOM   2652  CG  PRO A 822      71.760  57.950  72.410  1.00  0.00           C
ATOM   2653  HG1 PRO A 822      72.410  57.090  72.140  1.00  0.00           H
ATOM   2654  HG2 PRO A 822      72.390  58.830  72.670  1.00  0.00           H
ATOM   2655  C   PRO A 822      70.020  55.970  70.860  1.00  0.00           C
ATOM   2656  O   PRO A 822      69.810  55.910  69.680  1.00  0.00           O
ATOM   2657  N   ASP A 823      70.520  54.920  71.550  1.00  0.00           N
ATOM   2658  HN  ASP A 823      70.680  55.020  72.540  1.00  0.00           H
ATOM   2659  CA  ASP A 823      71.050  53.680  71.010  1.00  0.00           C
ATOM   2660  HA  ASP A 823      71.890  54.060  70.440  1.00  0.00           H
ATOM   2661  CB  ASP A 823      71.740  52.860  72.140  1.00  0.00           C
ATOM   2662  HB1 ASP A 823      72.610  53.400  72.540  1.00  0.00           H
ATOM   2663  HB2 ASP A 823      72.210  52.060  71.520  1.00  0.00           H
ATOM   2664  CG  ASP A 823      70.860  52.240  73.180  1.00  0.00           C
ATOM   2665  OD1 ASP A 823      69.770  52.880  73.510  1.00  0.00           O
ATOM   2666  OD2 ASP A 823      71.280  51.270  73.840  1.00  0.00           O
ATOM   2667  C   ASP A 823      70.150  52.850  70.120  1.00  0.00           C
ATOM   2668  O   ASP A 823      70.490  52.360  69.070  1.00  0.00           O
ATOM   2669  N   VAL A 824      68.910  52.630  70.580  1.00  0.00           N
ATOM   2670  HN  VAL A 824      68.700  52.970  71.490  1.00  0.00           H
ATOM   2671  CA  VAL A 824      68.000  51.710  69.960  1.00  0.00           C
ATOM   2672  HA  VAL A 824      68.560  50.810  69.790  1.00  0.00           H
ATOM   2673  CB  VAL A 824      66.800  51.300  70.800  1.00  0.00           C
ATOM   2674  HB  VAL A 824      66.180  52.140  71.180  1.00  0.00           H
ATOM   2675  CG1 VAL A 824      65.960  50.310  70.020  1.00  0.00           C
ATOM   2676 HG11 VAL A 824      65.540  49.510  70.670  1.00  0.00           H
ATOM   2677 HG12 VAL A 824      66.570  49.810  69.230  1.00  0.00           H
ATOM   2678 HG13 VAL A 824      65.100  50.770  69.480  1.00  0.00           H
ATOM   2679  CG2 VAL A 824      67.390  50.660  72.060  1.00  0.00           C
ATOM   2680 HG21 VAL A 824      67.990  51.320  72.730  1.00  0.00           H
ATOM   2681 HG22 VAL A 824      67.910  49.710  71.870  1.00  0.00           H
ATOM   2682 HG23 VAL A 824      66.560  50.310  72.710  1.00  0.00           H
ATOM   2683  C   VAL A 824      67.540  52.190  68.620  1.00  0.00           C
ATOM   2684  O   VAL A 824      67.730  51.560  67.600  1.00  0.00           O
ATOM   2685  N   LEU A 825      67.110  53.500  68.510  1.00  0.00           N
ATOM   2686  HN  LEU A 825      67.070  54.100  69.310  1.00  0.00           H
ATOM   2687  CA  LEU A 825      66.910  54.090  67.230  1.00  0.00           C
ATOM   2688  HA  LEU A 825      66.090  53.550  66.750  1.00  0.00           H
ATOM   2689  CB  LEU A 825      66.700  55.670  67.420  1.00  0.00           C
ATOM   2690  HB1 LEU A 825      67.660  56.040  67.840  1.00  0.00           H
ATOM   2691  HB2 LEU A 825      65.790  55.890  68.030  1.00  0.00           H
ATOM   2692  CG  LEU A 825      66.450  56.380  66.060  1.00  0.00           C
ATOM   2693  HG  LEU A 825      67.410  56.270  65.520  1.00  0.00           H
ATOM   2694  CD1 LEU A 825      65.250  55.840  65.250  1.00  0.00           C
ATOM   2695 HD11 LEU A 825      65.130  56.290  64.240  1.00  0.00           H
ATOM   2696 HD12 LEU A 825      64.320  55.920  65.860  1.00  0.00           H
ATOM   2697 HD13 LEU A 825      65.590  54.830  64.940  1.00  0.00           H
ATOM   2698  CD2 LEU A 825      66.370  57.910  66.280  1.00  0.00           C
ATOM   2699 HD21 LEU A 825      65.770  58.060  67.210  1.00  0.00           H
ATOM   2700 HD22 LEU A 825      65.860  58.380  65.410  1.00  0.00           H
ATOM   2701 HD23 LEU A 825      67.360  58.350  66.490  1.00  0.00           H
ATOM   2702  C   LEU A 825      68.090  53.980  66.250  1.00  0.00           C
ATOM   2703  O   LEU A 825      67.790  53.730  65.070  1.00  0.00           O
ATOM   2704  N   PHE A 826      69.390  54.100  66.700  1.00  0.00           N
ATOM   2705  HN  PHE A 826      69.480  54.170  67.690  1.00  0.00           H
ATOM   2706  CA  PHE A 826      70.500  54.000  65.760  1.00  0.00           C
ATOM   2707  HA  PHE A 826      70.200  54.660  64.960  1.00  0.00           H
ATOM   2708  CB  PHE A 826      71.880  54.500  66.310  1.00  0.00           C
ATOM   2709  HB1 PHE A 826      72.750  54.270  65.650  1.00  0.00           H
ATOM   2710  HB2 PHE A 826      72.010  54.140  67.350  1.00  0.00           H
ATOM   2711  CG  PHE A 826      71.840  56.030  66.400  1.00  0.00           C
ATOM   2712  CD1 PHE A 826      72.080  56.670  67.590  1.00  0.00           C
ATOM   2713  HD1 PHE A 826      72.350  56.050  68.430  1.00  0.00           H
ATOM   2714  CE1 PHE A 826      71.980  58.100  67.670  1.00  0.00           C
ATOM   2715  HE1 PHE A 826      72.280  58.470  68.640  1.00  0.00           H
ATOM   2716  CZ  PHE A 826      71.700  58.880  66.620  1.00  0.00           C
ATOM   2717  HZ  PHE A 826      71.470  59.930  66.700  1.00  0.00           H
ATOM   2718  CD2 PHE A 826      71.560  56.820  65.300  1.00  0.00           C
ATOM   2719  HD2 PHE A 826      71.500  56.300  64.370  1.00  0.00           H
ATOM   2720  CE2 PHE A 826      71.540  58.230  65.360  1.00  0.00           C
ATOM   2721  HE2 PHE A 826      71.260  58.840  64.510  1.00  0.00           H
ATOM   2722  C   PHE A 826      70.640  52.620  65.120  1.00  0.00           C
ATOM   2723  O   PHE A 826      70.920  52.590  63.910  1.00  0.00           O
ATOM   2724  N   TRP A 827      70.410  51.570  65.850  1.00  0.00           N
ATOM   2725  HN  TRP A 827      70.240  51.740  66.810  1.00  0.00           H
ATOM   2726  CA  TRP A 827      70.350  50.170  65.280  1.00  0.00           C
ATOM   2727  HA  TRP A 827      71.220  50.080  64.660  1.00  0.00           H
ATOM   2728  CB  TRP A 827      70.240  49.130  66.330  1.00  0.00           C
ATOM   2729  HB1 TRP A 827      70.650  48.200  65.890  1.00  0.00           H
ATOM   2730  HB2 TRP A 827      69.190  48.990  66.670  1.00  0.00           H
ATOM   2731  CG  TRP A 827      71.130  49.410  67.500  1.00  0.00           C
ATOM   2732  CD1 TRP A 827      70.870  49.030  68.810  1.00  0.00           C
ATOM   2733  HD1 TRP A 827      69.960  48.610  69.210  1.00  0.00           H
ATOM   2734  NE1 TRP A 827      71.980  49.330  69.620  1.00  0.00           N
ATOM   2735  HE1 TRP A 827      72.160  49.190  70.570  1.00  0.00           H
ATOM   2736  CE2 TRP A 827      73.030  49.710  68.840  1.00  0.00           C
ATOM   2737  CD2 TRP A 827      72.530  49.810  67.480  1.00  0.00           C
ATOM   2738  CE3 TRP A 827      73.430  50.050  66.450  1.00  0.00           C
ATOM   2739  HE3 TRP A 827      73.260  50.080  65.380  1.00  0.00           H
ATOM   2740  CZ3 TRP A 827      74.760  50.210  66.790  1.00  0.00           C
ATOM   2741  HZ3 TRP A 827      75.480  50.420  66.010  1.00  0.00           H
ATOM   2742  CZ2 TRP A 827      74.340  50.040  69.130  1.00  0.00           C
ATOM   2743  HZ2 TRP A 827      74.750  50.070  70.130  1.00  0.00           H
ATOM   2744  CH2 TRP A 827      75.210  50.220  68.080  1.00  0.00           C
ATOM   2745  HH2 TRP A 827      76.210  50.500  68.380  1.00  0.00           H
ATOM   2746  C   TRP A 827      69.140  50.010  64.210  1.00  0.00           C
ATOM   2747  O   TRP A 827      69.360  49.460  63.180  1.00  0.00           O
ATOM   2748  N   CYS A 828      68.020  50.680  64.590  1.00  0.00           N
ATOM   2749  HN  CYS A 828      67.970  51.050  65.520  1.00  0.00           H
ATOM   2750  CA  CYS A 828      66.800  50.800  63.860  1.00  0.00           C
ATOM   2751  HA  CYS A 828      66.490  49.820  63.550  1.00  0.00           H
ATOM   2752  CB  CYS A 828      65.600  51.300  64.820  1.00  0.00           C
ATOM   2753  HB1 CYS A 828      64.870  51.440  64.000  1.00  0.00           H
ATOM   2754  HB2 CYS A 828      65.670  52.280  65.340  1.00  0.00           H
ATOM   2755  SG  CYS A 828      65.140  50.180  66.210  1.00  0.00           S
ATOM   2756  HG1 CYS A 828      66.340  50.540  66.660  1.00  0.00           H
ATOM   2757  C   CYS A 828      66.940  51.460  62.540  1.00  0.00           C
ATOM   2758  O   CYS A 828      66.450  50.910  61.560  1.00  0.00           O
ATOM   2759  N   VAL A 829      67.640  52.580  62.510  1.00  0.00           N
ATOM   2760  HN  VAL A 829      67.820  52.910  63.420  1.00  0.00           H
ATOM   2761  CA  VAL A 829      68.040  53.250  61.290  1.00  0.00           C
ATOM   2762  HA  VAL A 829      67.100  53.390  60.800  1.00  0.00           H
ATOM   2763  CB  VAL A 829      68.720  54.600  61.590  1.00  0.00           C
ATOM   2764  HB  VAL A 829      69.490  54.360  62.350  1.00  0.00           H
ATOM   2765  CG1 VAL A 829      69.350  55.170  60.290  1.00  0.00           C
ATOM   2766 HG11 VAL A 829      68.830  54.800  59.390  1.00  0.00           H
ATOM   2767 HG12 VAL A 829      70.390  54.810  60.170  1.00  0.00           H
ATOM   2768 HG13 VAL A 829      69.430  56.280  60.290  1.00  0.00           H
ATOM   2769  CG2 VAL A 829      67.580  55.510  62.040  1.00  0.00           C
ATOM   2770 HG21 VAL A 829      67.980  56.400  62.570  1.00  0.00           H
ATOM   2771 HG22 VAL A 829      66.850  55.030  62.710  1.00  0.00           H
ATOM   2772 HG23 VAL A 829      67.010  55.820  61.130  1.00  0.00           H
ATOM   2773  C   VAL A 829      68.850  52.400  60.310  1.00  0.00           C
ATOM   2774  O   VAL A 829      68.660  52.350  59.070  1.00  0.00           O
ATOM   2775  N   ILE A 830      69.850  51.740  60.820  1.00  0.00           N
ATOM   2776  HN  ILE A 830      70.290  51.760  61.720  1.00  0.00           H
ATOM   2777  CA  ILE A 830      70.760  50.920  60.030  1.00  0.00           C
ATOM   2778  HA  ILE A 830      70.990  51.540  59.170  1.00  0.00           H
ATOM   2779  CB  ILE A 830      71.920  50.390  60.790  1.00  0.00           C
ATOM   2780  HB  ILE A 830      71.390  50.010  61.690  1.00  0.00           H
ATOM   2781  CG2 ILE A 830      72.800  49.290  60.130  1.00  0.00           C
ATOM   2782 HG21 ILE A 830      73.560  49.710  59.420  1.00  0.00           H
ATOM   2783 HG22 ILE A 830      72.160  48.570  59.590  1.00  0.00           H
ATOM   2784 HG23 ILE A 830      73.270  48.700  60.940  1.00  0.00           H
ATOM   2785  CG1 ILE A 830      72.840  51.530  61.320  1.00  0.00           C
ATOM   2786 HG11 ILE A 830      72.250  52.420  61.640  1.00  0.00           H
ATOM   2787 HG12 ILE A 830      73.560  51.690  60.500  1.00  0.00           H
ATOM   2788  CD  ILE A 830      73.730  51.100  62.490  1.00  0.00           C
ATOM   2789  HD1 ILE A 830      73.150  50.390  63.110  1.00  0.00           H
ATOM   2790  HD2 ILE A 830      73.930  51.880  63.260  1.00  0.00           H
ATOM   2791  HD3 ILE A 830      74.670  50.640  62.120  1.00  0.00           H
ATOM   2792  C   ILE A 830      69.930  49.750  59.520  1.00  0.00           C
ATOM   2793  O   ILE A 830      70.070  49.530  58.340  1.00  0.00           O
ATOM   2794  N   LEU A 831      69.220  48.990  60.360  1.00  0.00           N
ATOM   2795  HN  LEU A 831      69.210  49.190  61.330  1.00  0.00           H
ATOM   2796  CA  LEU A 831      68.420  47.870  60.060  1.00  0.00           C
ATOM   2797  HA  LEU A 831      69.060  47.130  59.570  1.00  0.00           H
ATOM   2798  CB  LEU A 831      67.860  47.180  61.320  1.00  0.00           C
ATOM   2799  HB1 LEU A 831      67.280  47.920  61.920  1.00  0.00           H
ATOM   2800  HB2 LEU A 831      68.730  46.840  61.930  1.00  0.00           H
ATOM   2801  CG  LEU A 831      67.050  45.910  60.970  1.00  0.00           C
ATOM   2802  HG  LEU A 831      66.190  46.140  60.320  1.00  0.00           H
ATOM   2803  CD1 LEU A 831      67.930  44.880  60.380  1.00  0.00           C
ATOM   2804 HD11 LEU A 831      67.360  43.940  60.220  1.00  0.00           H
ATOM   2805 HD12 LEU A 831      68.820  44.500  60.920  1.00  0.00           H
ATOM   2806 HD13 LEU A 831      68.300  45.120  59.360  1.00  0.00           H
ATOM   2807  CD2 LEU A 831      66.400  45.350  62.260  1.00  0.00           C
ATOM   2808 HD21 LEU A 831      67.090  45.080  63.080  1.00  0.00           H
ATOM   2809 HD22 LEU A 831      65.850  44.420  61.970  1.00  0.00           H
ATOM   2810 HD23 LEU A 831      65.700  46.070  62.720  1.00  0.00           H
ATOM   2811  C   LEU A 831      67.330  48.140  59.070  1.00  0.00           C
ATOM   2812  O   LEU A 831      67.260  47.420  58.090  1.00  0.00           O
ATOM   2813  N   PHE A 832      66.700  49.290  59.210  1.00  0.00           N
ATOM   2814  HN  PHE A 832      66.720  49.840  60.040  1.00  0.00           H
ATOM   2815  CA  PHE A 832      65.810  49.860  58.340  1.00  0.00           C
ATOM   2816  HA  PHE A 832      65.020  49.130  58.230  1.00  0.00           H
ATOM   2817  CB  PHE A 832      65.320  51.260  58.970  1.00  0.00           C
ATOM   2818  HB1 PHE A 832      66.150  51.970  59.160  1.00  0.00           H
ATOM   2819  HB2 PHE A 832      64.800  51.010  59.930  1.00  0.00           H
ATOM   2820  CG  PHE A 832      64.240  52.050  58.150  1.00  0.00           C
ATOM   2821  CD1 PHE A 832      62.830  51.750  58.140  1.00  0.00           C
ATOM   2822  HD1 PHE A 832      62.540  50.830  58.630  1.00  0.00           H
ATOM   2823  CE1 PHE A 832      61.840  52.570  57.650  1.00  0.00           C
ATOM   2824  HE1 PHE A 832      60.800  52.430  57.920  1.00  0.00           H
ATOM   2825  CZ  PHE A 832      62.330  53.760  57.020  1.00  0.00           C
ATOM   2826  HZ  PHE A 832      61.570  54.420  56.600  1.00  0.00           H
ATOM   2827  CD2 PHE A 832      64.570  53.340  57.640  1.00  0.00           C
ATOM   2828  HD2 PHE A 832      65.590  53.700  57.620  1.00  0.00           H
ATOM   2829  CE2 PHE A 832      63.620  54.120  56.970  1.00  0.00           C
ATOM   2830  HE2 PHE A 832      64.000  55.010  56.510  1.00  0.00           H
ATOM   2831  C   PHE A 832      66.270  50.170  56.890  1.00  0.00           C
ATOM   2832  O   PHE A 832      65.660  49.700  55.940  1.00  0.00           O
ATOM   2833  N   PHE A 833      67.330  51.010  56.750  1.00  0.00           N
ATOM   2834  HN  PHE A 833      67.770  51.500  57.490  1.00  0.00           H
ATOM   2835  CA  PHE A 833      67.790  51.340  55.410  1.00  0.00           C
ATOM   2836  HA  PHE A 833      67.000  51.570  54.720  1.00  0.00           H
ATOM   2837  CB  PHE A 833      68.680  52.690  55.390  1.00  0.00           C
ATOM   2838  HB1 PHE A 833      69.060  52.840  54.350  1.00  0.00           H
ATOM   2839  HB2 PHE A 833      69.580  52.600  56.040  1.00  0.00           H
ATOM   2840  CG  PHE A 833      67.810  53.930  55.700  1.00  0.00           C
ATOM   2841  CD1 PHE A 833      68.210  54.790  56.710  1.00  0.00           C
ATOM   2842  HD1 PHE A 833      69.070  54.520  57.310  1.00  0.00           H
ATOM   2843  CE1 PHE A 833      67.740  56.090  56.740  1.00  0.00           C
ATOM   2844  HE1 PHE A 833      68.200  56.730  57.480  1.00  0.00           H
ATOM   2845  CZ  PHE A 833      66.850  56.620  55.850  1.00  0.00           C
ATOM   2846  HZ  PHE A 833      66.520  57.650  55.850  1.00  0.00           H
ATOM   2847  CD2 PHE A 833      66.820  54.450  54.740  1.00  0.00           C
ATOM   2848  HD2 PHE A 833      66.470  53.780  53.970  1.00  0.00           H
ATOM   2849  CE2 PHE A 833      66.300  55.740  54.860  1.00  0.00           C
ATOM   2850  HE2 PHE A 833      65.420  56.030  54.290  1.00  0.00           H
ATOM   2851  C   PHE A 833      68.630  50.300  54.730  1.00  0.00           C
ATOM   2852  O   PHE A 833      68.670  50.140  53.480  1.00  0.00           O
ATOM   2853  N   THR A 834      69.210  49.400  55.510  1.00  0.00           N
ATOM   2854  HN  THR A 834      69.190  49.650  56.470  1.00  0.00           H
ATOM   2855  CA  THR A 834      69.950  48.200  54.980  1.00  0.00           C
ATOM   2856  HA  THR A 834      70.570  48.490  54.140  1.00  0.00           H
ATOM   2857  CB  THR A 834      70.850  47.340  55.850  1.00  0.00           C
ATOM   2858  HB  THR A 834      71.030  46.370  55.340  1.00  0.00           H
ATOM   2859  OG1 THR A 834      70.340  47.160  57.150  1.00  0.00           O
ATOM   2860  HG1 THR A 834      70.220  48.010  57.590  1.00  0.00           H
ATOM   2861  CG2 THR A 834      72.240  48.050  55.970  1.00  0.00           C
ATOM   2862 HG21 THR A 834      72.600  48.200  54.940  1.00  0.00           H
ATOM   2863 HG22 THR A 834      72.960  47.450  56.570  1.00  0.00           H
ATOM   2864 HG23 THR A 834      72.300  49.070  56.430  1.00  0.00           H
ATOM   2865  C   THR A 834      68.910  47.270  54.280  1.00  0.00           C
ATOM   2866  O   THR A 834      69.170  46.610  53.280  1.00  0.00           O
ATOM   2867  N   THR A 835      67.720  47.200  54.960  1.00  0.00           N
ATOM   2868  HN  THR A 835      67.740  47.800  55.760  1.00  0.00           H
ATOM   2869  CA  THR A 835      66.710  46.290  54.550  1.00  0.00           C
ATOM   2870  HA  THR A 835      67.200  45.330  54.420  1.00  0.00           H
ATOM   2871  CB  THR A 835      65.580  46.180  55.560  1.00  0.00           C
ATOM   2872  HB  THR A 835      65.130  47.150  55.880  1.00  0.00           H
ATOM   2873  OG1 THR A 835      66.000  45.580  56.760  1.00  0.00           O
ATOM   2874  HG1 THR A 835      66.640  46.130  57.220  1.00  0.00           H
ATOM   2875  CG2 THR A 835      64.360  45.430  55.060  1.00  0.00           C
ATOM   2876 HG21 THR A 835      63.640  45.470  55.920  1.00  0.00           H
ATOM   2877 HG22 THR A 835      64.630  44.350  55.010  1.00  0.00           H
ATOM   2878 HG23 THR A 835      63.790  45.700  54.150  1.00  0.00           H
ATOM   2879  C   THR A 835      66.260  46.870  53.190  1.00  0.00           C
ATOM   2880  O   THR A 835      66.170  46.160  52.190  1.00  0.00           O
ATOM   2881  N   PHE A 836      65.970  48.150  53.140  1.00  0.00           N
ATOM   2882  HN  PHE A 836      66.120  48.750  53.920  1.00  0.00           H
ATOM   2883  CA  PHE A 836      65.530  48.840  51.950  1.00  0.00           C
ATOM   2884  HA  PHE A 836      64.790  48.210  51.480  1.00  0.00           H
ATOM   2885  CB  PHE A 836      65.230  50.370  52.230  1.00  0.00           C
ATOM   2886  HB1 PHE A 836      65.970  50.780  52.970  1.00  0.00           H
ATOM   2887  HB2 PHE A 836      64.270  50.360  52.780  1.00  0.00           H
ATOM   2888  CG  PHE A 836      65.190  51.280  51.000  1.00  0.00           C
ATOM   2889  CD1 PHE A 836      65.980  52.460  50.860  1.00  0.00           C
ATOM   2890  HD1 PHE A 836      66.720  52.600  51.640  1.00  0.00           H
ATOM   2891  CE1 PHE A 836      65.850  53.190  49.690  1.00  0.00           C
ATOM   2892  HE1 PHE A 836      66.600  53.930  49.500  1.00  0.00           H
ATOM   2893  CZ  PHE A 836      64.870  52.870  48.760  1.00  0.00           C
ATOM   2894  HZ  PHE A 836      64.790  53.510  47.900  1.00  0.00           H
ATOM   2895  CD2 PHE A 836      64.210  50.950  50.050  1.00  0.00           C
ATOM   2896  HD2 PHE A 836      63.620  50.040  50.070  1.00  0.00           H
ATOM   2897  CE2 PHE A 836      64.070  51.730  48.900  1.00  0.00           C
ATOM   2898  HE2 PHE A 836      63.440  51.540  48.040  1.00  0.00           H
ATOM   2899  C   PHE A 836      66.600  48.760  50.780  1.00  0.00           C
ATOM   2900  O   PHE A 836      66.240  48.530  49.610  1.00  0.00           O
ATOM   2901  N   PHE A 837      67.910  48.980  51.100  1.00  0.00           N
ATOM   2902  HN  PHE A 837      68.170  49.230  52.030  1.00  0.00           H
ATOM   2903  CA  PHE A 837      69.000  48.990  50.140  1.00  0.00           C
ATOM   2904  HA  PHE A 837      68.820  49.760  49.400  1.00  0.00           H
ATOM   2905  CB  PHE A 837      70.300  49.310  50.880  1.00  0.00           C
ATOM   2906  HB1 PHE A 837      70.650  48.550  51.610  1.00  0.00           H
ATOM   2907  HB2 PHE A 837      70.110  50.270  51.400  1.00  0.00           H
ATOM   2908  CG  PHE A 837      71.570  49.620  50.150  1.00  0.00           C
ATOM   2909  CD1 PHE A 837      71.490  49.850  48.730  1.00  0.00           C
ATOM   2910  HD1 PHE A 837      70.600  49.820  48.120  1.00  0.00           H
ATOM   2911  CE1 PHE A 837      72.570  50.320  48.080  1.00  0.00           C
ATOM   2912  HE1 PHE A 837      72.420  50.600  47.040  1.00  0.00           H
ATOM   2913  CZ  PHE A 837      73.830  50.480  48.700  1.00  0.00           C
ATOM   2914  HZ  PHE A 837      74.740  50.770  48.190  1.00  0.00           H
ATOM   2915  CD2 PHE A 837      72.850  49.700  50.780  1.00  0.00           C
ATOM   2916  HD2 PHE A 837      72.800  49.470  51.830  1.00  0.00           H
ATOM   2917  CE2 PHE A 837      73.940  50.240  50.090  1.00  0.00           C
ATOM   2918  HE2 PHE A 837      74.860  50.520  50.570  1.00  0.00           H
ATOM   2919  C   PHE A 837      69.150  47.660  49.390  1.00  0.00           C
ATOM   2920  O   PHE A 837      69.240  47.620  48.150  1.00  0.00           O
ATOM   2921  N   LEU A 838      69.140  46.530  50.160  1.00  0.00           N
ATOM   2922  HN  LEU A 838      69.030  46.560  51.150  1.00  0.00           H
ATOM   2923  CA  LEU A 838      69.440  45.220  49.530  1.00  0.00           C
ATOM   2924  HA  LEU A 838      70.320  45.230  48.910  1.00  0.00           H
ATOM   2925  CB  LEU A 838      69.810  44.310  50.760  1.00  0.00           C
ATOM   2926  HB1 LEU A 838      69.970  43.250  50.460  1.00  0.00           H
ATOM   2927  HB2 LEU A 838      68.890  44.230  51.370  1.00  0.00           H
ATOM   2928  CG  LEU A 838      71.130  44.740  51.540  1.00  0.00           C
ATOM   2929  HG  LEU A 838      70.940  45.750  51.970  1.00  0.00           H
ATOM   2930  CD1 LEU A 838      71.430  43.710  52.700  1.00  0.00           C
ATOM   2931 HD11 LEU A 838      70.550  43.650  53.380  1.00  0.00           H
ATOM   2932 HD12 LEU A 838      72.310  44.060  53.280  1.00  0.00           H
ATOM   2933 HD13 LEU A 838      71.700  42.700  52.310  1.00  0.00           H
ATOM   2934  CD2 LEU A 838      72.360  44.930  50.630  1.00  0.00           C
ATOM   2935 HD21 LEU A 838      72.670  44.010  50.090  1.00  0.00           H
ATOM   2936 HD22 LEU A 838      73.280  45.280  51.150  1.00  0.00           H
ATOM   2937 HD23 LEU A 838      72.120  45.780  49.950  1.00  0.00           H
ATOM   2938  C   LEU A 838      68.190  44.810  48.680  1.00  0.00           C
ATOM   2939  O   LEU A 838      68.270  44.270  47.550  1.00  0.00           O
ATOM   2940  N   SER A 839      67.050  45.050  49.290  1.00  0.00           N
ATOM   2941  HN  SER A 839      67.130  45.480  50.190  1.00  0.00           H
ATOM   2942  CA  SER A 839      65.760  44.870  48.610  1.00  0.00           C
ATOM   2943  HA  SER A 839      65.710  43.840  48.300  1.00  0.00           H
ATOM   2944  CB  SER A 839      64.450  44.920  49.460  1.00  0.00           C
ATOM   2945  HB1 SER A 839      64.540  44.080  50.180  1.00  0.00           H
ATOM   2946  HB2 SER A 839      63.540  44.690  48.860  1.00  0.00           H
ATOM   2947  OG  SER A 839      64.320  46.080  50.220  1.00  0.00           O
ATOM   2948  HG1 SER A 839      64.850  45.920  51.000  1.00  0.00           H
ATOM   2949  C   SER A 839      65.450  45.620  47.230  1.00  0.00           C
ATOM   2950  O   SER A 839      65.010  45.000  46.240  1.00  0.00           O
ATOM   2951  N   SER A 840      65.550  46.950  47.280  1.00  0.00           N
ATOM   2952  HN  SER A 840      65.780  47.370  48.160  1.00  0.00           H
ATOM   2953  CA  SER A 840      65.400  47.860  46.150  1.00  0.00           C
ATOM   2954  HA  SER A 840      64.450  47.620  45.680  1.00  0.00           H
ATOM   2955  CB  SER A 840      65.310  49.350  46.490  1.00  0.00           C
ATOM   2956  HB1 SER A 840      64.320  49.520  46.980  1.00  0.00           H
ATOM   2957  HB2 SER A 840      65.180  49.990  45.590  1.00  0.00           H
ATOM   2958  OG  SER A 840      66.430  49.780  47.230  1.00  0.00           O
ATOM   2959  HG1 SER A 840      66.370  49.420  48.120  1.00  0.00           H
ATOM   2960  C   SER A 840      66.390  47.580  45.020  1.00  0.00           C
ATOM   2961  O   SER A 840      66.050  47.490  43.850  1.00  0.00           O
ATOM   2962  N   PHE A 841      67.690  47.430  45.390  1.00  0.00           N
ATOM   2963  HN  PHE A 841      67.990  47.530  46.340  1.00  0.00           H
ATOM   2964  CA  PHE A 841      68.830  47.140  44.520  1.00  0.00           C
ATOM   2965  HA  PHE A 841      68.980  47.960  43.830  1.00  0.00           H
ATOM   2966  CB  PHE A 841      70.230  47.070  45.330  1.00  0.00           C
ATOM   2967  HB1 PHE A 841      70.290  46.240  46.070  1.00  0.00           H
ATOM   2968  HB2 PHE A 841      70.370  47.930  46.010  1.00  0.00           H
ATOM   2969  CG  PHE A 841      71.410  47.020  44.380  1.00  0.00           C
ATOM   2970  CD1 PHE A 841      72.310  45.900  44.400  1.00  0.00           C
ATOM   2971  HD1 PHE A 841      72.030  45.060  45.020  1.00  0.00           H
ATOM   2972  CE1 PHE A 841      73.380  45.870  43.440  1.00  0.00           C
ATOM   2973  HE1 PHE A 841      73.990  44.990  43.310  1.00  0.00           H
ATOM   2974  CZ  PHE A 841      73.580  46.840  42.570  1.00  0.00           C
ATOM   2975  HZ  PHE A 841      74.470  46.850  41.940  1.00  0.00           H
ATOM   2976  CD2 PHE A 841      71.610  47.980  43.480  1.00  0.00           C
ATOM   2977  HD2 PHE A 841      70.940  48.820  43.420  1.00  0.00           H
ATOM   2978  CE2 PHE A 841      72.650  47.900  42.510  1.00  0.00           C
ATOM   2979  HE2 PHE A 841      72.960  48.840  42.070  1.00  0.00           H
ATOM   2980  C   PHE A 841      68.700  45.860  43.760  1.00  0.00           C
ATOM   2981  O   PHE A 841      68.920  45.730  42.540  1.00  0.00           O
ATOM   2982  N   LEU A 842      68.160  44.800  44.480  1.00  0.00           N
ATOM   2983  HN  LEU A 842      67.840  44.870  45.430  1.00  0.00           H
ATOM   2984  CA  LEU A 842      67.910  43.550  43.940  1.00  0.00           C
ATOM   2985  HA  LEU A 842      68.700  43.340  43.230  1.00  0.00           H
ATOM   2986  CB  LEU A 842      68.070  42.490  45.040  1.00  0.00           C
ATOM   2987  HB1 LEU A 842      67.200  42.510  45.730  1.00  0.00           H
ATOM   2988  HB2 LEU A 842      68.940  42.760  45.670  1.00  0.00           H
ATOM   2989  CG  LEU A 842      68.330  41.060  44.570  1.00  0.00           C
ATOM   2990  HG  LEU A 842      67.500  40.680  43.920  1.00  0.00           H
ATOM   2991  CD1 LEU A 842      69.580  40.840  43.760  1.00  0.00           C
ATOM   2992 HD11 LEU A 842      70.450  41.020  44.420  1.00  0.00           H
ATOM   2993 HD12 LEU A 842      69.660  41.640  42.980  1.00  0.00           H
ATOM   2994 HD13 LEU A 842      69.740  39.860  43.240  1.00  0.00           H
ATOM   2995  CD2 LEU A 842      68.340  40.040  45.780  1.00  0.00           C
ATOM   2996 HD21 LEU A 842      67.460  40.080  46.460  1.00  0.00           H
ATOM   2997 HD22 LEU A 842      69.200  40.270  46.450  1.00  0.00           H
ATOM   2998 HD23 LEU A 842      68.400  39.020  45.360  1.00  0.00           H
ATOM   2999  C   LEU A 842      66.570  43.490  43.200  1.00  0.00           C
ATOM   3000  O   LEU A 842      66.410  42.720  42.270  1.00  0.00           O
ATOM   3001  N   LYS A 843      65.540  44.320  43.540  1.00  0.00           N
ATOM   3002  HN  LYS A 843      65.580  44.720  44.450  1.00  0.00           H
ATOM   3003  CA  LYS A 843      64.330  44.490  42.700  1.00  0.00           C
ATOM   3004  HA  LYS A 843      63.880  43.520  42.590  1.00  0.00           H
ATOM   3005  CB  LYS A 843      63.250  45.370  43.360  1.00  0.00           C
ATOM   3006  HB1 LYS A 843      63.600  46.300  43.870  1.00  0.00           H
ATOM   3007  HB2 LYS A 843      62.810  44.780  44.190  1.00  0.00           H
ATOM   3008  CG  LYS A 843      62.050  45.730  42.520  1.00  0.00           C
ATOM   3009  HG1 LYS A 843      62.330  46.410  41.690  1.00  0.00           H
ATOM   3010  HG2 LYS A 843      61.270  46.260  43.120  1.00  0.00           H
ATOM   3011  CD  LYS A 843      61.310  44.510  41.760  1.00  0.00           C
ATOM   3012  HD1 LYS A 843      60.950  43.730  42.470  1.00  0.00           H
ATOM   3013  HD2 LYS A 843      62.030  44.100  41.020  1.00  0.00           H
ATOM   3014  CE  LYS A 843      59.960  45.040  41.100  1.00  0.00           C
ATOM   3015  HE1 LYS A 843      60.070  45.680  40.210  1.00  0.00           H
ATOM   3016  HE2 LYS A 843      59.560  45.720  41.880  1.00  0.00           H
ATOM   3017  NZ  LYS A 843      58.930  44.000  40.810  1.00  0.00           N
ATOM   3018  HZ1 LYS A 843      58.550  44.180  39.860  1.00  0.00           H
ATOM   3019  HZ2 LYS A 843      58.170  44.040  41.510  1.00  0.00           H
ATOM   3020  HZ3 LYS A 843      59.260  43.020  40.760  1.00  0.00           H
ATOM   3021  C   LYS A 843      64.780  45.020  41.250  1.00  0.00           C
ATOM   3022  O   LYS A 843      64.220  44.620  40.240  1.00  0.00           O
ATOM   3023  N   GLN A 844      65.790  45.910  41.150  1.00  0.00           N
ATOM   3024  HN  GLN A 844      66.290  46.200  41.960  1.00  0.00           H
ATOM   3025  CA  GLN A 844      66.360  46.430  39.950  1.00  0.00           C
ATOM   3026  HA  GLN A 844      65.470  46.730  39.410  1.00  0.00           H
ATOM   3027  CB  GLN A 844      67.240  47.730  40.280  1.00  0.00           C
ATOM   3028  HB1 GLN A 844      67.930  47.880  39.430  1.00  0.00           H
ATOM   3029  HB2 GLN A 844      67.970  47.690  41.110  1.00  0.00           H
ATOM   3030  CG  GLN A 844      66.520  49.070  40.490  1.00  0.00           C
ATOM   3031  HG1 GLN A 844      67.230  49.920  40.460  1.00  0.00           H
ATOM   3032  HG2 GLN A 844      66.000  49.020  41.470  1.00  0.00           H
ATOM   3033  CD  GLN A 844      65.400  49.210  39.480  1.00  0.00           C
ATOM   3034  OE1 GLN A 844      64.200  49.280  39.760  1.00  0.00           O
ATOM   3035  NE2 GLN A 844      65.880  49.380  38.200  1.00  0.00           N
ATOM   3036 HE21 GLN A 844      65.200  49.620  37.510  1.00  0.00           H
ATOM   3037 HE22 GLN A 844      66.870  49.290  38.040  1.00  0.00           H
ATOM   3038  C   GLN A 844      67.200  45.510  38.980  1.00  0.00           C
ATOM   3039  O   GLN A 844      67.580  45.870  37.850  1.00  0.00           O
ATOM   3040  N   PHE A 845      67.590  44.310  39.520  1.00  0.00           N
ATOM   3041  HN  PHE A 845      67.090  44.150  40.360  1.00  0.00           H
ATOM   3042  CA  PHE A 845      68.570  43.380  39.020  1.00  0.00           C
ATOM   3043  HA  PHE A 845      69.420  44.030  38.970  1.00  0.00           H
ATOM   3044  CB  PHE A 845      68.780  42.120  40.020  1.00  0.00           C
ATOM   3045  HB1 PHE A 845      67.850  41.510  39.960  1.00  0.00           H
ATOM   3046  HB2 PHE A 845      68.810  42.520  41.060  1.00  0.00           H
ATOM   3047  CG  PHE A 845      69.910  41.200  39.720  1.00  0.00           C
ATOM   3048  CD1 PHE A 845      71.090  41.110  40.470  1.00  0.00           C
ATOM   3049  HD1 PHE A 845      71.230  41.840  41.260  1.00  0.00           H
ATOM   3050  CE1 PHE A 845      71.970  40.020  40.290  1.00  0.00           C
ATOM   3051  HE1 PHE A 845      72.870  39.980  40.890  1.00  0.00           H
ATOM   3052  CZ  PHE A 845      71.790  39.130  39.250  1.00  0.00           C
ATOM   3053  HZ  PHE A 845      72.480  38.330  39.020  1.00  0.00           H
ATOM   3054  CD2 PHE A 845      69.670  40.170  38.800  1.00  0.00           C
ATOM   3055  HD2 PHE A 845      68.770  40.190  38.200  1.00  0.00           H
ATOM   3056  CE2 PHE A 845      70.600  39.190  38.470  1.00  0.00           C
ATOM   3057  HE2 PHE A 845      70.370  38.570  37.610  1.00  0.00           H
ATOM   3058  C   PHE A 845      68.410  42.930  37.590  1.00  0.00           C
ATOM   3059  O   PHE A 845      69.320  42.780  36.820  1.00  0.00           O
ATOM   3060  N   LYS A 846      67.150  42.750  37.110  1.00  0.00           N
ATOM   3061  HN  LYS A 846      66.330  42.830  37.680  1.00  0.00           H
ATOM   3062  CA  LYS A 846      66.700  42.440  35.790  1.00  0.00           C
ATOM   3063  HA  LYS A 846      67.300  41.540  35.670  1.00  0.00           H
ATOM   3064  CB  LYS A 846      65.100  42.230  35.680  1.00  0.00           C
ATOM   3065  HB1 LYS A 846      64.770  41.470  36.420  1.00  0.00           H
ATOM   3066  HB2 LYS A 846      64.920  41.780  34.680  1.00  0.00           H
ATOM   3067  CG  LYS A 846      64.200  43.430  35.820  1.00  0.00           C
ATOM   3068  HG1 LYS A 846      64.540  44.180  35.080  1.00  0.00           H
ATOM   3069  HG2 LYS A 846      64.340  43.790  36.860  1.00  0.00           H
ATOM   3070  CD  LYS A 846      62.720  42.990  35.750  1.00  0.00           C
ATOM   3071  HD1 LYS A 846      62.600  42.080  36.370  1.00  0.00           H
ATOM   3072  HD2 LYS A 846      62.560  42.610  34.720  1.00  0.00           H
ATOM   3073  CE  LYS A 846      61.730  44.150  36.150  1.00  0.00           C
ATOM   3074  HE1 LYS A 846      62.210  45.080  35.770  1.00  0.00           H
ATOM   3075  HE2 LYS A 846      61.540  44.210  37.240  1.00  0.00           H
ATOM   3076  NZ  LYS A 846      60.440  43.910  35.520  1.00  0.00           N
ATOM   3077  HZ1 LYS A 846      59.920  43.320  36.210  1.00  0.00           H
ATOM   3078  HZ2 LYS A 846      60.460  43.440  34.600  1.00  0.00           H
ATOM   3079  HZ3 LYS A 846      59.850  44.760  35.450  1.00  0.00           H
ATOM   3080  C   LYS A 846      67.040  43.390  34.690  1.00  0.00           C
ATOM   3081  O   LYS A 846      66.880  42.960  33.570  1.00  0.00           O
ATOM   3082  N   THR A 847      67.610  44.610  35.050  1.00  0.00           N
ATOM   3083  HN  THR A 847      67.670  44.930  35.990  1.00  0.00           H
ATOM   3084  CA  THR A 847      68.050  45.650  34.110  1.00  0.00           C
ATOM   3085  HA  THR A 847      67.480  45.640  33.190  1.00  0.00           H
ATOM   3086  CB  THR A 847      67.810  47.070  34.650  1.00  0.00           C
ATOM   3087  HB  THR A 847      68.070  47.780  33.840  1.00  0.00           H
ATOM   3088  OG1 THR A 847      68.410  47.380  35.900  1.00  0.00           O
ATOM   3089  HG1 THR A 847      68.140  46.750  36.560  1.00  0.00           H
ATOM   3090  CG2 THR A 847      66.350  47.260  34.880  1.00  0.00           C
ATOM   3091 HG21 THR A 847      65.830  47.000  33.930  1.00  0.00           H
ATOM   3092 HG22 THR A 847      66.150  48.280  35.290  1.00  0.00           H
ATOM   3093 HG23 THR A 847      65.930  46.730  35.760  1.00  0.00           H
ATOM   3094  C   THR A 847      69.490  45.560  33.940  1.00  0.00           C
ATOM   3095  O   THR A 847      70.190  46.290  33.230  1.00  0.00           O
ATOM   3096  N   LYS A 848      70.090  44.570  34.630  1.00  0.00           N
ATOM   3097  HN  LYS A 848      69.510  43.950  35.150  1.00  0.00           H
ATOM   3098  CA  LYS A 848      71.530  44.190  34.550  1.00  0.00           C
ATOM   3099  HA  LYS A 848      72.080  45.020  34.140  1.00  0.00           H
ATOM   3100  CB  LYS A 848      72.200  43.630  35.830  1.00  0.00           C
ATOM   3101  HB1 LYS A 848      73.280  43.450  35.590  1.00  0.00           H
ATOM   3102  HB2 LYS A 848      71.780  42.640  36.130  1.00  0.00           H
ATOM   3103  CG  LYS A 848      72.130  44.560  36.990  1.00  0.00           C
ATOM   3104  HG1 LYS A 848      72.710  44.030  37.780  1.00  0.00           H
ATOM   3105  HG2 LYS A 848      71.070  44.630  37.300  1.00  0.00           H
ATOM   3106  CD  LYS A 848      72.700  45.940  36.840  1.00  0.00           C
ATOM   3107  HD1 LYS A 848      72.250  46.400  35.940  1.00  0.00           H
ATOM   3108  HD2 LYS A 848      73.770  45.940  36.530  1.00  0.00           H
ATOM   3109  CE  LYS A 848      72.490  46.880  38.050  1.00  0.00           C
ATOM   3110  HE1 LYS A 848      73.030  46.490  38.930  1.00  0.00           H
ATOM   3111  HE2 LYS A 848      71.390  47.010  38.220  1.00  0.00           H
ATOM   3112  NZ  LYS A 848      73.060  48.150  37.570  1.00  0.00           N
ATOM   3113  HZ1 LYS A 848      74.030  48.120  37.210  1.00  0.00           H
ATOM   3114  HZ2 LYS A 848      73.020  48.940  38.250  1.00  0.00           H
ATOM   3115  HZ3 LYS A 848      72.380  48.410  36.810  1.00  0.00           H
ATOM   3116  C   LYS A 848      71.570  43.230  33.380  1.00  0.00           C
ATOM   3117  O   LYS A 848      70.590  42.930  32.680  1.00  0.00           O
ATOM   3118  N   ARG A 849      72.770  42.750  33.080  1.00  0.00           N
ATOM   3119  HN  ARG A 849      73.610  43.120  33.450  1.00  0.00           H
ATOM   3120  CA  ARG A 849      73.000  41.770  32.080  1.00  0.00           C
ATOM   3121  HA  ARG A 849      72.130  41.720  31.440  1.00  0.00           H
ATOM   3122  CB  ARG A 849      74.180  42.230  31.080  1.00  0.00           C
ATOM   3123  HB1 ARG A 849      74.290  41.500  30.250  1.00  0.00           H
ATOM   3124  HB2 ARG A 849      75.120  42.310  31.680  1.00  0.00           H
ATOM   3125  CG  ARG A 849      73.860  43.660  30.560  1.00  0.00           C
ATOM   3126  HG1 ARG A 849      73.860  44.380  31.400  1.00  0.00           H
ATOM   3127  HG2 ARG A 849      72.840  43.720  30.110  1.00  0.00           H
ATOM   3128  CD  ARG A 849      74.750  44.040  29.400  1.00  0.00           C
ATOM   3129  HD1 ARG A 849      74.630  43.540  28.420  1.00  0.00           H
ATOM   3130  HD2 ARG A 849      75.800  43.790  29.660  1.00  0.00           H
ATOM   3131  NE  ARG A 849      74.630  45.570  29.280  1.00  0.00           N
ATOM   3132  HE  ARG A 849      73.840  45.930  28.770  1.00  0.00           H
ATOM   3133  CZ  ARG A 849      75.130  46.430  30.140  1.00  0.00           C
ATOM   3134  NH1 ARG A 849      74.720  47.680  30.200  1.00  0.00           N
ATOM   3135 HH11 ARG A 849      73.890  47.960  29.710  1.00  0.00           H
ATOM   3136 HH12 ARG A 849      75.040  48.200  30.990  1.00  0.00           H
ATOM   3137  NH2 ARG A 849      76.170  46.180  30.850  1.00  0.00           N
ATOM   3138 HH21 ARG A 849      76.580  45.280  30.960  1.00  0.00           H
ATOM   3139 HH22 ARG A 849      76.540  46.970  31.340  1.00  0.00           H
ATOM   3140  C   ARG A 849      73.450  40.420  32.620  1.00  0.00           C
ATOM   3141  O   ARG A 849      73.790  39.490  31.870  1.00  0.00           O
ATOM   3142  N   TYR A 850      73.470  40.220  33.910  1.00  0.00           N
ATOM   3143  HN  TYR A 850      73.060  40.930  34.480  1.00  0.00           H
ATOM   3144  CA  TYR A 850      73.740  38.940  34.640  1.00  0.00           C
ATOM   3145  HA  TYR A 850      74.640  38.580  34.150  1.00  0.00           H
ATOM   3146  CB  TYR A 850      74.060  39.200  36.150  1.00  0.00           C
ATOM   3147  HB1 TYR A 850      74.360  38.240  36.620  1.00  0.00           H
ATOM   3148  HB2 TYR A 850      73.180  39.550  36.740  1.00  0.00           H
ATOM   3149  CG  TYR A 850      75.130  40.300  36.410  1.00  0.00           C
ATOM   3150  CD1 TYR A 850      76.470  40.070  36.070  1.00  0.00           C
ATOM   3151  HD1 TYR A 850      76.880  39.150  35.670  1.00  0.00           H
ATOM   3152  CE1 TYR A 850      77.440  41.110  36.130  1.00  0.00           C
ATOM   3153  HE1 TYR A 850      78.450  40.870  35.810  1.00  0.00           H
ATOM   3154  CZ  TYR A 850      77.070  42.290  36.850  1.00  0.00           C
ATOM   3155  OH  TYR A 850      77.980  43.300  37.140  1.00  0.00           O
ATOM   3156  HH  TYR A 850      78.910  43.030  37.090  1.00  0.00           H
ATOM   3157  CD2 TYR A 850      74.750  41.560  37.030  1.00  0.00           C
ATOM   3158  HD2 TYR A 850      73.750  41.710  37.420  1.00  0.00           H
ATOM   3159  CE2 TYR A 850      75.680  42.520  37.260  1.00  0.00           C
ATOM   3160  HE2 TYR A 850      75.390  43.410  37.790  1.00  0.00           H
ATOM   3161  C   TYR A 850      72.740  37.890  34.450  1.00  0.00           C
ATOM   3162  O   TYR A 850      71.580  38.160  34.700  1.00  0.00           O
ATOM   3163  N   PHE A 851      73.130  36.680  34.000  1.00  0.00           N
ATOM   3164  HN  PHE A 851      74.110  36.500  34.020  1.00  0.00           H
ATOM   3165  CA  PHE A 851      72.170  35.490  33.880  1.00  0.00           C
ATOM   3166  HA  PHE A 851      72.780  34.670  33.530  1.00  0.00           H
ATOM   3167  CB  PHE A 851      71.500  35.130  35.190  1.00  0.00           C
ATOM   3168  HB1 PHE A 851      71.000  34.140  35.160  1.00  0.00           H
ATOM   3169  HB2 PHE A 851      70.850  36.010  35.350  1.00  0.00           H
ATOM   3170  CG  PHE A 851      72.450  35.030  36.360  1.00  0.00           C
ATOM   3171  CD1 PHE A 851      73.610  34.240  36.330  1.00  0.00           C
ATOM   3172  HD1 PHE A 851      73.990  33.880  35.380  1.00  0.00           H
ATOM   3173  CE1 PHE A 851      74.360  33.930  37.510  1.00  0.00           C
ATOM   3174  HE1 PHE A 851      75.190  33.270  37.330  1.00  0.00           H
ATOM   3175  CZ  PHE A 851      73.950  34.380  38.710  1.00  0.00           C
ATOM   3176  HZ  PHE A 851      74.370  33.970  39.620  1.00  0.00           H
ATOM   3177  CD2 PHE A 851      72.070  35.570  37.620  1.00  0.00           C
ATOM   3178  HD2 PHE A 851      71.130  36.080  37.710  1.00  0.00           H
ATOM   3179  CE2 PHE A 851      72.830  35.240  38.790  1.00  0.00           C
ATOM   3180  HE2 PHE A 851      72.520  35.530  39.780  1.00  0.00           H
ATOM   3181  C   PHE A 851      71.100  35.660  32.800  1.00  0.00           C
ATOM   3182  O   PHE A 851      70.730  36.770  32.400  1.00  0.00           O
ATOM   3183  N   PRO A 852      70.520  34.620  32.220  1.00  0.00           N
ATOM   3184  CD  PRO A 852      71.040  33.260  31.970  1.00  0.00           C
ATOM   3185  HD1 PRO A 852      70.780  32.730  32.910  1.00  0.00           H
ATOM   3186  HD2 PRO A 852      72.150  33.270  31.860  1.00  0.00           H
ATOM   3187  CA  PRO A 852      69.370  34.870  31.350  1.00  0.00           C
ATOM   3188  HA  PRO A 852      69.770  35.430  30.500  1.00  0.00           H
ATOM   3189  CB  PRO A 852      68.870  33.460  30.940  1.00  0.00           C
ATOM   3190  HB1 PRO A 852      68.320  33.630  29.990  1.00  0.00           H
ATOM   3191  HB2 PRO A 852      68.210  33.010  31.720  1.00  0.00           H
ATOM   3192  CG  PRO A 852      70.120  32.710  30.830  1.00  0.00           C
ATOM   3193  HG1 PRO A 852      69.970  31.620  30.840  1.00  0.00           H
ATOM   3194  HG2 PRO A 852      70.660  32.930  29.880  1.00  0.00           H
ATOM   3195  C   PRO A 852      68.190  35.820  31.750  1.00  0.00           C
ATOM   3196  O   PRO A 852      67.870  35.950  32.940  1.00  0.00           O
ATOM   3197  N   THR A 853      67.470  36.440  30.840  1.00  0.00           N
ATOM   3198  HN  THR A 853      67.740  36.410  29.880  1.00  0.00           H
ATOM   3199  CA  THR A 853      66.420  37.420  31.160  1.00  0.00           C
ATOM   3200  HA  THR A 853      66.980  38.250  31.580  1.00  0.00           H
ATOM   3201  CB  THR A 853      65.670  38.030  29.900  1.00  0.00           C
ATOM   3202  HB  THR A 853      66.400  38.610  29.280  1.00  0.00           H
ATOM   3203  OG1 THR A 853      64.540  38.870  30.100  1.00  0.00           O
ATOM   3204  HG1 THR A 853      64.840  39.680  30.520  1.00  0.00           H
ATOM   3205  CG2 THR A 853      65.150  36.870  29.080  1.00  0.00           C
ATOM   3206 HG21 THR A 853      64.750  37.120  28.060  1.00  0.00           H
ATOM   3207 HG22 THR A 853      64.380  36.280  29.600  1.00  0.00           H
ATOM   3208 HG23 THR A 853      65.930  36.120  28.840  1.00  0.00           H
ATOM   3209  C   THR A 853      65.340  37.040  32.150  1.00  0.00           C
ATOM   3210  O   THR A 853      65.130  37.690  33.200  1.00  0.00           O
ATOM   3211  N   LYS A 854      64.760  35.830  32.020  1.00  0.00           N
ATOM   3212  HN  LYS A 854      65.090  35.190  31.340  1.00  0.00           H
ATOM   3213  CA  LYS A 854      63.770  35.240  32.960  1.00  0.00           C
ATOM   3214  HA  LYS A 854      62.910  35.840  33.190  1.00  0.00           H
ATOM   3215  CB  LYS A 854      63.210  33.870  32.450  1.00  0.00           C
ATOM   3216  HB1 LYS A 854      62.500  33.400  33.170  1.00  0.00           H
ATOM   3217  HB2 LYS A 854      64.060  33.160  32.510  1.00  0.00           H
ATOM   3218  CG  LYS A 854      62.580  33.880  31.050  1.00  0.00           C
ATOM   3219  HG1 LYS A 854      62.800  32.900  30.590  1.00  0.00           H
ATOM   3220  HG2 LYS A 854      63.100  34.600  30.380  1.00  0.00           H
ATOM   3221  CD  LYS A 854      61.140  34.270  31.060  1.00  0.00           C
ATOM   3222  HD1 LYS A 854      61.070  35.350  31.300  1.00  0.00           H
ATOM   3223  HD2 LYS A 854      60.560  33.600  31.740  1.00  0.00           H
ATOM   3224  CE  LYS A 854      60.420  34.310  29.710  1.00  0.00           C
ATOM   3225  HE1 LYS A 854      60.760  35.060  28.970  1.00  0.00           H
ATOM   3226  HE2 LYS A 854      59.360  34.630  29.810  1.00  0.00           H
ATOM   3227  NZ  LYS A 854      60.270  33.020  28.940  1.00  0.00           N
ATOM   3228  HZ1 LYS A 854      59.300  33.050  28.570  1.00  0.00           H
ATOM   3229  HZ2 LYS A 854      60.330  32.190  29.570  1.00  0.00           H
ATOM   3230  HZ3 LYS A 854      60.900  32.830  28.130  1.00  0.00           H
ATOM   3231  C   LYS A 854      64.360  35.050  34.390  1.00  0.00           C
ATOM   3232  O   LYS A 854      63.770  35.370  35.370  1.00  0.00           O
ATOM   3233  N   VAL A 855      65.660  34.560  34.400  1.00  0.00           N
ATOM   3234  HN  VAL A 855      66.190  34.490  33.570  1.00  0.00           H
ATOM   3235  CA  VAL A 855      66.450  34.390  35.630  1.00  0.00           C
ATOM   3236  HA  VAL A 855      65.900  33.690  36.240  1.00  0.00           H
ATOM   3237  CB  VAL A 855      67.770  33.710  35.320  1.00  0.00           C
ATOM   3238  HB  VAL A 855      68.350  34.370  34.630  1.00  0.00           H
ATOM   3239  CG1 VAL A 855      68.660  33.360  36.590  1.00  0.00           C
ATOM   3240 HG11 VAL A 855      69.060  34.240  37.130  1.00  0.00           H
ATOM   3241 HG12 VAL A 855      69.480  32.690  36.270  1.00  0.00           H
ATOM   3242 HG13 VAL A 855      68.050  32.810  37.340  1.00  0.00           H
ATOM   3243  CG2 VAL A 855      67.490  32.320  34.670  1.00  0.00           C
ATOM   3244 HG21 VAL A 855      66.860  31.850  35.460  1.00  0.00           H
ATOM   3245 HG22 VAL A 855      68.370  31.650  34.530  1.00  0.00           H
ATOM   3246 HG23 VAL A 855      66.880  32.220  33.750  1.00  0.00           H
ATOM   3247  C   VAL A 855      66.670  35.640  36.530  1.00  0.00           C
ATOM   3248  O   VAL A 855      66.310  35.650  37.710  1.00  0.00           O
ATOM   3249  N   ARG A 856      67.190  36.670  35.890  1.00  0.00           N
ATOM   3250  HN  ARG A 856      67.650  36.470  35.020  1.00  0.00           H
ATOM   3251  CA  ARG A 856      67.460  38.010  36.500  1.00  0.00           C
ATOM   3252  HA  ARG A 856      68.070  37.820  37.380  1.00  0.00           H
ATOM   3253  CB  ARG A 856      68.320  38.940  35.610  1.00  0.00           C
ATOM   3254  HB1 ARG A 856      69.280  38.440  35.350  1.00  0.00           H
ATOM   3255  HB2 ARG A 856      68.690  39.900  36.070  1.00  0.00           H
ATOM   3256  CG  ARG A 856      67.640  39.350  34.250  1.00  0.00           C
ATOM   3257  HG1 ARG A 856      66.660  39.810  34.500  1.00  0.00           H
ATOM   3258  HG2 ARG A 856      67.460  38.480  33.600  1.00  0.00           H
ATOM   3259  CD  ARG A 856      68.340  40.480  33.410  1.00  0.00           C
ATOM   3260  HD1 ARG A 856      68.710  41.300  34.070  1.00  0.00           H
ATOM   3261  HD2 ARG A 856      67.640  40.860  32.630  1.00  0.00           H
ATOM   3262  NE  ARG A 856      69.530  39.850  32.760  1.00  0.00           N
ATOM   3263  HE  ARG A 856      69.920  39.050  33.230  1.00  0.00           H
ATOM   3264  CZ  ARG A 856      69.830  40.020  31.460  1.00  0.00           C
ATOM   3265  NH1 ARG A 856      69.330  40.950  30.700  1.00  0.00           N
ATOM   3266 HH11 ARG A 856      68.740  41.700  31.020  1.00  0.00           H
ATOM   3267 HH12 ARG A 856      69.480  40.810  29.730  1.00  0.00           H
ATOM   3268  NH2 ARG A 856      70.510  39.060  30.900  1.00  0.00           N
ATOM   3269 HH21 ARG A 856      70.920  39.220  30.010  1.00  0.00           H
ATOM   3270 HH22 ARG A 856      70.780  38.250  31.420  1.00  0.00           H
ATOM   3271  C   ARG A 856      66.150  38.660  36.970  1.00  0.00           C
ATOM   3272  O   ARG A 856      66.000  39.210  38.040  1.00  0.00           O
ATOM   3273  N   SER A 857      64.990  38.460  36.210  1.00  0.00           N
ATOM   3274  HN  SER A 857      65.020  37.920  35.370  1.00  0.00           H
ATOM   3275  CA  SER A 857      63.670  38.940  36.540  1.00  0.00           C
ATOM   3276  HA  SER A 857      63.630  39.950  36.900  1.00  0.00           H
ATOM   3277  CB  SER A 857      62.700  38.780  35.290  1.00  0.00           C
ATOM   3278  HB1 SER A 857      61.710  39.100  35.670  1.00  0.00           H
ATOM   3279  HB2 SER A 857      62.540  37.700  35.050  1.00  0.00           H
ATOM   3280  OG  SER A 857      63.030  39.500  34.050  1.00  0.00           O
ATOM   3281  HG1 SER A 857      63.640  38.910  33.600  1.00  0.00           H
ATOM   3282  C   SER A 857      63.060  38.100  37.670  1.00  0.00           C
ATOM   3283  O   SER A 857      62.380  38.670  38.520  1.00  0.00           O
ATOM   3284  N   THR A 858      63.220  36.830  37.680  1.00  0.00           N
ATOM   3285  HN  THR A 858      63.810  36.520  36.930  1.00  0.00           H
ATOM   3286  CA  THR A 858      62.720  35.940  38.760  1.00  0.00           C
ATOM   3287  HA  THR A 858      61.660  36.140  38.900  1.00  0.00           H
ATOM   3288  CB  THR A 858      62.950  34.460  38.680  1.00  0.00           C
ATOM   3289  HB  THR A 858      63.990  34.080  38.810  1.00  0.00           H
ATOM   3290  OG1 THR A 858      62.610  34.010  37.360  1.00  0.00           O
ATOM   3291  HG1 THR A 858      63.140  34.470  36.700  1.00  0.00           H
ATOM   3292  CG2 THR A 858      61.980  33.750  39.620  1.00  0.00           C
ATOM   3293 HG21 THR A 858      60.980  34.240  39.650  1.00  0.00           H
ATOM   3294 HG22 THR A 858      62.530  33.790  40.580  1.00  0.00           H
ATOM   3295 HG23 THR A 858      61.920  32.670  39.350  1.00  0.00           H
ATOM   3296  C   THR A 858      63.400  36.250  40.080  1.00  0.00           C
ATOM   3297  O   THR A 858      62.840  36.440  41.170  1.00  0.00           O
ATOM   3298  N   ILE A 859      64.700  36.530  40.030  1.00  0.00           N
ATOM   3299  HN  ILE A 859      65.270  36.480  39.210  1.00  0.00           H
ATOM   3300  CA  ILE A 859      65.530  37.040  41.240  1.00  0.00           C
ATOM   3301  HA  ILE A 859      65.390  36.310  42.010  1.00  0.00           H
ATOM   3302  CB  ILE A 859      66.960  37.120  40.920  1.00  0.00           C
ATOM   3303  HB  ILE A 859      67.170  37.830  40.080  1.00  0.00           H
ATOM   3304  CG2 ILE A 859      67.790  37.730  42.090  1.00  0.00           C
ATOM   3305 HG21 ILE A 859      67.710  37.150  43.030  1.00  0.00           H
ATOM   3306 HG22 ILE A 859      67.760  38.830  42.230  1.00  0.00           H
ATOM   3307 HG23 ILE A 859      68.860  37.510  41.860  1.00  0.00           H
ATOM   3308  CG1 ILE A 859      67.520  35.720  40.620  1.00  0.00           C
ATOM   3309 HG11 ILE A 859      66.790  35.170  39.990  1.00  0.00           H
ATOM   3310 HG12 ILE A 859      67.720  35.240  41.600  1.00  0.00           H
ATOM   3311  CD  ILE A 859      68.860  35.610  39.950  1.00  0.00           C
ATOM   3312  HD1 ILE A 859      68.850  36.080  38.940  1.00  0.00           H
ATOM   3313  HD2 ILE A 859      68.970  34.520  39.790  1.00  0.00           H
ATOM   3314  HD3 ILE A 859      69.650  36.130  40.550  1.00  0.00           H
ATOM   3315  C   ILE A 859      64.960  38.420  41.750  1.00  0.00           C
ATOM   3316  O   ILE A 859      64.720  38.800  42.880  1.00  0.00           O
ATOM   3317  N   SER A 860      64.590  39.340  40.730  1.00  0.00           N
ATOM   3318  HN  SER A 860      64.740  39.100  39.770  1.00  0.00           H
ATOM   3319  CA  SER A 860      64.050  40.740  40.880  1.00  0.00           C
ATOM   3320  HA  SER A 860      64.820  41.280  41.410  1.00  0.00           H
ATOM   3321  CB  SER A 860      63.780  41.500  39.550  1.00  0.00           C
ATOM   3322  HB1 SER A 860      63.300  42.470  39.800  1.00  0.00           H
ATOM   3323  HB2 SER A 860      63.060  40.830  39.010  1.00  0.00           H
ATOM   3324  OG  SER A 860      65.010  41.810  38.880  1.00  0.00           O
ATOM   3325  HG1 SER A 860      65.360  41.010  38.490  1.00  0.00           H
ATOM   3326  C   SER A 860      62.790  40.710  41.720  1.00  0.00           C
ATOM   3327  O   SER A 860      62.520  41.510  42.620  1.00  0.00           O
ATOM   3328  N   ASP A 861      61.840  39.790  41.310  1.00  0.00           N
ATOM   3329  HN  ASP A 861      61.930  39.310  40.440  1.00  0.00           H
ATOM   3330  CA  ASP A 861      60.620  39.620  41.950  1.00  0.00           C
ATOM   3331  HA  ASP A 861      60.200  40.580  42.250  1.00  0.00           H
ATOM   3332  CB  ASP A 861      59.660  38.890  40.880  1.00  0.00           C
ATOM   3333  HB1 ASP A 861      58.960  38.340  41.560  1.00  0.00           H
ATOM   3334  HB2 ASP A 861      60.250  38.200  40.240  1.00  0.00           H
ATOM   3335  CG  ASP A 861      58.900  39.800  39.980  1.00  0.00           C
ATOM   3336  OD1 ASP A 861      59.020  41.040  40.200  1.00  0.00           O
ATOM   3337  OD2 ASP A 861      58.070  39.380  39.160  1.00  0.00           O
ATOM   3338  C   ASP A 861      60.830  38.870  43.320  1.00  0.00           C
ATOM   3339  O   ASP A 861      59.900  38.970  44.080  1.00  0.00           O
ATOM   3340  N   PHE A 862      61.960  38.230  43.630  1.00  0.00           N
ATOM   3341  HN  PHE A 862      62.690  38.190  42.960  1.00  0.00           H
ATOM   3342  CA  PHE A 862      62.060  37.450  44.800  1.00  0.00           C
ATOM   3343  HA  PHE A 862      61.060  37.250  45.150  1.00  0.00           H
ATOM   3344  CB  PHE A 862      62.740  36.050  44.520  1.00  0.00           C
ATOM   3345  HB1 PHE A 862      63.760  36.150  44.090  1.00  0.00           H
ATOM   3346  HB2 PHE A 862      62.140  35.700  43.640  1.00  0.00           H
ATOM   3347  CG  PHE A 862      62.810  35.110  45.700  1.00  0.00           C
ATOM   3348  CD1 PHE A 862      64.110  34.700  46.330  1.00  0.00           C
ATOM   3349  HD1 PHE A 862      65.060  34.980  45.890  1.00  0.00           H
ATOM   3350  CE1 PHE A 862      64.120  33.640  47.240  1.00  0.00           C
ATOM   3351  HE1 PHE A 862      65.080  33.160  47.400  1.00  0.00           H
ATOM   3352  CZ  PHE A 862      62.950  33.190  47.850  1.00  0.00           C
ATOM   3353  HZ  PHE A 862      63.010  32.410  48.600  1.00  0.00           H
ATOM   3354  CD2 PHE A 862      61.650  34.530  46.260  1.00  0.00           C
ATOM   3355  HD2 PHE A 862      60.700  34.890  45.910  1.00  0.00           H
ATOM   3356  CE2 PHE A 862      61.710  33.630  47.390  1.00  0.00           C
ATOM   3357  HE2 PHE A 862      60.740  33.310  47.720  1.00  0.00           H
ATOM   3358  C   PHE A 862      62.860  38.240  45.900  1.00  0.00           C
ATOM   3359  O   PHE A 862      62.880  37.860  47.060  1.00  0.00           O
ATOM   3360  N   ALA A 863      63.460  39.380  45.490  1.00  0.00           N
ATOM   3361  HN  ALA A 863      63.180  39.740  44.620  1.00  0.00           H
ATOM   3362  CA  ALA A 863      64.470  40.140  46.130  1.00  0.00           C
ATOM   3363  HA  ALA A 863      65.370  39.570  46.250  1.00  0.00           H
ATOM   3364  CB  ALA A 863      64.670  41.340  45.300  1.00  0.00           C
ATOM   3365  HB1 ALA A 863      65.110  41.080  44.310  1.00  0.00           H
ATOM   3366  HB2 ALA A 863      65.240  42.130  45.820  1.00  0.00           H
ATOM   3367  HB3 ALA A 863      63.690  41.820  45.100  1.00  0.00           H
ATOM   3368  C   ALA A 863      64.070  40.660  47.560  1.00  0.00           C
ATOM   3369  O   ALA A 863      64.890  40.570  48.480  1.00  0.00           O
ATOM   3370  N   VAL A 864      62.810  41.040  47.780  1.00  0.00           N
ATOM   3371  HN  VAL A 864      62.120  41.080  47.050  1.00  0.00           H
ATOM   3372  CA  VAL A 864      62.330  41.290  49.160  1.00  0.00           C
ATOM   3373  HA  VAL A 864      62.840  42.030  49.770  1.00  0.00           H
ATOM   3374  CB  VAL A 864      60.910  41.840  49.180  1.00  0.00           C
ATOM   3375  HB  VAL A 864      60.350  41.150  48.520  1.00  0.00           H
ATOM   3376  CG1 VAL A 864      60.340  41.900  50.610  1.00  0.00           C
ATOM   3377 HG11 VAL A 864      59.420  42.530  50.600  1.00  0.00           H
ATOM   3378 HG12 VAL A 864      61.130  42.230  51.310  1.00  0.00           H
ATOM   3379 HG13 VAL A 864      59.900  40.910  50.870  1.00  0.00           H
ATOM   3380  CG2 VAL A 864      60.790  43.240  48.500  1.00  0.00           C
ATOM   3381 HG21 VAL A 864      61.050  43.140  47.420  1.00  0.00           H
ATOM   3382 HG22 VAL A 864      61.480  44.000  48.920  1.00  0.00           H
ATOM   3383 HG23 VAL A 864      59.760  43.620  48.480  1.00  0.00           H
ATOM   3384  C   VAL A 864      62.440  40.160  50.100  1.00  0.00           C
ATOM   3385  O   VAL A 864      63.020  40.300  51.170  1.00  0.00           O
ATOM   3386  N   PHE A 865      61.980  39.000  49.670  1.00  0.00           N
ATOM   3387  HN  PHE A 865      61.820  38.950  48.690  1.00  0.00           H
ATOM   3388  CA  PHE A 865      61.850  37.800  50.370  1.00  0.00           C
ATOM   3389  HA  PHE A 865      61.390  38.020  51.330  1.00  0.00           H
ATOM   3390  CB  PHE A 865      61.140  36.660  49.530  1.00  0.00           C
ATOM   3391  HB1 PHE A 865      61.750  36.130  48.780  1.00  0.00           H
ATOM   3392  HB2 PHE A 865      60.260  37.080  48.970  1.00  0.00           H
ATOM   3393  CG  PHE A 865      60.510  35.680  50.500  1.00  0.00           C
ATOM   3394  CD1 PHE A 865      61.120  34.400  50.730  1.00  0.00           C
ATOM   3395  HD1 PHE A 865      62.130  34.210  50.380  1.00  0.00           H
ATOM   3396  CE1 PHE A 865      60.530  33.440  51.510  1.00  0.00           C
ATOM   3397  HE1 PHE A 865      61.090  32.550  51.770  1.00  0.00           H
ATOM   3398  CZ  PHE A 865      59.290  33.610  52.010  1.00  0.00           C
ATOM   3399  HZ  PHE A 865      58.830  32.920  52.720  1.00  0.00           H
ATOM   3400  CD2 PHE A 865      59.190  35.840  51.060  1.00  0.00           C
ATOM   3401  HD2 PHE A 865      58.530  36.660  50.850  1.00  0.00           H
ATOM   3402  CE2 PHE A 865      58.590  34.820  51.820  1.00  0.00           C
ATOM   3403  HE2 PHE A 865      57.590  34.890  52.210  1.00  0.00           H
ATOM   3404  C   PHE A 865      63.170  37.180  50.790  1.00  0.00           C
ATOM   3405  O   PHE A 865      63.410  36.920  51.980  1.00  0.00           O
ATOM   3406  N   LEU A 866      64.140  37.210  49.820  1.00  0.00           N
ATOM   3407  HN  LEU A 866      63.860  37.550  48.920  1.00  0.00           H
ATOM   3408  CA  LEU A 866      65.510  37.010  49.990  1.00  0.00           C
ATOM   3409  HA  LEU A 866      65.570  35.980  50.320  1.00  0.00           H
ATOM   3410  CB  LEU A 866      66.080  37.120  48.550  1.00  0.00           C
ATOM   3411  HB1 LEU A 866      66.050  38.180  48.260  1.00  0.00           H
ATOM   3412  HB2 LEU A 866      65.380  36.570  47.900  1.00  0.00           H
ATOM   3413  CG  LEU A 866      67.500  36.610  48.360  1.00  0.00           C
ATOM   3414  HG  LEU A 866      68.080  37.340  48.960  1.00  0.00           H
ATOM   3415  CD1 LEU A 866      67.740  35.210  49.080  1.00  0.00           C
ATOM   3416 HD11 LEU A 866      68.690  34.770  48.690  1.00  0.00           H
ATOM   3417 HD12 LEU A 866      67.080  34.370  48.790  1.00  0.00           H
ATOM   3418 HD13 LEU A 866      67.870  35.260  50.180  1.00  0.00           H
ATOM   3419  CD2 LEU A 866      67.880  36.470  46.880  1.00  0.00           C
ATOM   3420 HD21 LEU A 866      67.290  35.590  46.520  1.00  0.00           H
ATOM   3421 HD22 LEU A 866      68.950  36.170  46.790  1.00  0.00           H
ATOM   3422 HD23 LEU A 866      67.570  37.360  46.310  1.00  0.00           H
ATOM   3423  C   LEU A 866      66.260  38.010  50.910  1.00  0.00           C
ATOM   3424  O   LEU A 866      67.050  37.600  51.780  1.00  0.00           O
ATOM   3425  N   THR A 867      65.940  39.320  50.890  1.00  0.00           N
ATOM   3426  HN  THR A 867      65.210  39.600  50.260  1.00  0.00           H
ATOM   3427  CA  THR A 867      66.420  40.360  51.890  1.00  0.00           C
ATOM   3428  HA  THR A 867      67.490  40.340  51.910  1.00  0.00           H
ATOM   3429  CB  THR A 867      65.940  41.760  51.530  1.00  0.00           C
ATOM   3430  HB  THR A 867      64.830  41.840  51.650  1.00  0.00           H
ATOM   3431  OG1 THR A 867      66.350  42.200  50.230  1.00  0.00           O
ATOM   3432  HG1 THR A 867      65.870  41.660  49.590  1.00  0.00           H
ATOM   3433  CG2 THR A 867      66.520  42.820  52.550  1.00  0.00           C
ATOM   3434 HG21 THR A 867      67.610  42.630  52.580  1.00  0.00           H
ATOM   3435 HG22 THR A 867      66.090  42.740  53.570  1.00  0.00           H
ATOM   3436 HG23 THR A 867      66.240  43.810  52.090  1.00  0.00           H
ATOM   3437  C   THR A 867      65.930  39.910  53.270  1.00  0.00           C
ATOM   3438  O   THR A 867      66.630  39.890  54.230  1.00  0.00           O
ATOM   3439  N   ILE A 868      64.670  39.500  53.350  1.00  0.00           N
ATOM   3440  HN  ILE A 868      64.030  39.700  52.600  1.00  0.00           H
ATOM   3441  CA  ILE A 868      64.200  38.950  54.670  1.00  0.00           C
ATOM   3442  HA  ILE A 868      64.470  39.590  55.500  1.00  0.00           H
ATOM   3443  CB  ILE A 868      62.680  38.810  54.780  1.00  0.00           C
ATOM   3444  HB  ILE A 868      62.390  38.200  53.900  1.00  0.00           H
ATOM   3445  CG2 ILE A 868      62.260  38.010  56.100  1.00  0.00           C
ATOM   3446 HG21 ILE A 868      62.600  36.950  56.070  1.00  0.00           H
ATOM   3447 HG22 ILE A 868      61.160  37.950  56.280  1.00  0.00           H
ATOM   3448 HG23 ILE A 868      62.760  38.440  56.990  1.00  0.00           H
ATOM   3449  CG1 ILE A 868      61.880  40.140  54.520  1.00  0.00           C
ATOM   3450 HG11 ILE A 868      62.370  40.520  53.600  1.00  0.00           H
ATOM   3451 HG12 ILE A 868      61.960  40.890  55.330  1.00  0.00           H
ATOM   3452  CD  ILE A 868      60.380  39.910  54.170  1.00  0.00           C
ATOM   3453  HD1 ILE A 868      59.930  40.800  53.690  1.00  0.00           H
ATOM   3454  HD2 ILE A 868      59.800  39.670  55.090  1.00  0.00           H
ATOM   3455  HD3 ILE A 868      60.290  38.980  53.580  1.00  0.00           H
ATOM   3456  C   ILE A 868      64.880  37.620  55.130  1.00  0.00           C
ATOM   3457  O   ILE A 868      65.300  37.450  56.290  1.00  0.00           O
ATOM   3458  N   VAL A 869      65.160  36.620  54.270  1.00  0.00           N
ATOM   3459  HN  VAL A 869      64.740  36.610  53.370  1.00  0.00           H
ATOM   3460  CA  VAL A 869      65.900  35.370  54.520  1.00  0.00           C
ATOM   3461  HA  VAL A 869      65.280  34.830  55.230  1.00  0.00           H
ATOM   3462  CB  VAL A 869      66.080  34.550  53.250  1.00  0.00           C
ATOM   3463  HB  VAL A 869      66.300  35.200  52.380  1.00  0.00           H
ATOM   3464  CG1 VAL A 869      67.130  33.440  53.300  1.00  0.00           C
ATOM   3465 HG11 VAL A 869      68.130  33.860  53.500  1.00  0.00           H
ATOM   3466 HG12 VAL A 869      67.160  32.770  52.410  1.00  0.00           H
ATOM   3467 HG13 VAL A 869      66.770  32.810  54.150  1.00  0.00           H
ATOM   3468  CG2 VAL A 869      64.750  33.880  53.050  1.00  0.00           C
ATOM   3469 HG21 VAL A 869      64.630  33.400  52.050  1.00  0.00           H
ATOM   3470 HG22 VAL A 869      63.880  34.540  53.240  1.00  0.00           H
ATOM   3471 HG23 VAL A 869      64.710  33.000  53.730  1.00  0.00           H
ATOM   3472  C   VAL A 869      67.280  35.720  55.090  1.00  0.00           C
ATOM   3473  O   VAL A 869      67.760  35.010  56.020  1.00  0.00           O
ATOM   3474  N   ILE A 870      67.870  36.790  54.610  1.00  0.00           N
ATOM   3475  HN  ILE A 870      67.470  37.290  53.840  1.00  0.00           H
ATOM   3476  CA  ILE A 870      69.210  37.170  54.990  1.00  0.00           C
ATOM   3477  HA  ILE A 870      69.840  36.300  55.110  1.00  0.00           H
ATOM   3478  CB  ILE A 870      69.920  37.980  53.930  1.00  0.00           C
ATOM   3479  HB  ILE A 870      69.270  38.820  53.600  1.00  0.00           H
ATOM   3480  CG2 ILE A 870      71.140  38.670  54.550  1.00  0.00           C
ATOM   3481 HG21 ILE A 870      70.860  39.470  55.270  1.00  0.00           H
ATOM   3482 HG22 ILE A 870      71.840  39.190  53.860  1.00  0.00           H
ATOM   3483 HG23 ILE A 870      71.750  37.960  55.160  1.00  0.00           H
ATOM   3484  CG1 ILE A 870      70.210  37.220  52.650  1.00  0.00           C
ATOM   3485 HG11 ILE A 870      71.160  37.640  52.250  1.00  0.00           H
ATOM   3486 HG12 ILE A 870      69.360  37.390  51.960  1.00  0.00           H
ATOM   3487  CD  ILE A 870      70.490  35.710  52.800  1.00  0.00           C
ATOM   3488  HD1 ILE A 870      70.720  35.300  51.780  1.00  0.00           H
ATOM   3489  HD2 ILE A 870      69.650  35.140  53.260  1.00  0.00           H
ATOM   3490  HD3 ILE A 870      71.370  35.470  53.440  1.00  0.00           H
ATOM   3491  C   ILE A 870      69.240  37.740  56.420  1.00  0.00           C
ATOM   3492  O   ILE A 870      69.940  37.290  57.340  1.00  0.00           O
ATOM   3493  N   MET A 871      68.270  38.660  56.690  1.00  0.00           N
ATOM   3494  HN  MET A 871      67.650  38.910  55.940  1.00  0.00           H
ATOM   3495  CA  MET A 871      68.070  39.260  57.970  1.00  0.00           C
ATOM   3496  HA  MET A 871      68.990  39.780  58.200  1.00  0.00           H
ATOM   3497  CB  MET A 871      66.980  40.310  57.900  1.00  0.00           C
ATOM   3498  HB1 MET A 871      66.820  40.610  58.960  1.00  0.00           H
ATOM   3499  HB2 MET A 871      66.030  39.870  57.510  1.00  0.00           H
ATOM   3500  CG  MET A 871      67.350  41.570  57.060  1.00  0.00           C
ATOM   3501  HG1 MET A 871      66.370  42.040  56.820  1.00  0.00           H
ATOM   3502  HG2 MET A 871      67.910  41.310  56.140  1.00  0.00           H
ATOM   3503  SD  MET A 871      68.460  42.740  57.830  1.00  0.00           S
ATOM   3504  CE  MET A 871      69.070  43.570  56.290  1.00  0.00           C
ATOM   3505  HE1 MET A 871      69.930  44.220  56.550  1.00  0.00           H
ATOM   3506  HE2 MET A 871      68.290  44.220  55.820  1.00  0.00           H
ATOM   3507  HE3 MET A 871      69.520  42.880  55.550  1.00  0.00           H
ATOM   3508  C   MET A 871      67.690  38.210  59.030  1.00  0.00           C
ATOM   3509  O   MET A 871      68.260  38.170  60.140  1.00  0.00           O
ATOM   3510  N   VAL A 872      66.700  37.300  58.690  1.00  0.00           N
ATOM   3511  HN  VAL A 872      66.230  37.270  57.810  1.00  0.00           H
ATOM   3512  CA  VAL A 872      66.370  36.270  59.720  1.00  0.00           C
ATOM   3513  HA  VAL A 872      66.190  36.760  60.670  1.00  0.00           H
ATOM   3514  CB  VAL A 872      65.060  35.490  59.550  1.00  0.00           C
ATOM   3515  HB  VAL A 872      64.870  34.770  60.380  1.00  0.00           H
ATOM   3516  CG1 VAL A 872      63.860  36.460  59.620  1.00  0.00           C
ATOM   3517 HG11 VAL A 872      63.710  36.780  60.670  1.00  0.00           H
ATOM   3518 HG12 VAL A 872      63.020  35.850  59.200  1.00  0.00           H
ATOM   3519 HG13 VAL A 872      64.070  37.260  58.870  1.00  0.00           H
ATOM   3520  CG2 VAL A 872      65.010  34.630  58.380  1.00  0.00           C
ATOM   3521 HG21 VAL A 872      64.790  35.260  57.490  1.00  0.00           H
ATOM   3522 HG22 VAL A 872      64.110  33.990  58.440  1.00  0.00           H
ATOM   3523 HG23 VAL A 872      65.910  34.030  58.130  1.00  0.00           H
ATOM   3524  C   VAL A 872      67.540  35.320  60.010  1.00  0.00           C
ATOM   3525  O   VAL A 872      67.810  34.900  61.140  1.00  0.00           O
ATOM   3526  N   THR A 873      68.340  34.990  59.030  1.00  0.00           N
ATOM   3527  HN  THR A 873      67.970  35.180  58.120  1.00  0.00           H
ATOM   3528  CA  THR A 873      69.710  34.380  59.080  1.00  0.00           C
ATOM   3529  HA  THR A 873      69.580  33.410  59.540  1.00  0.00           H
ATOM   3530  CB  THR A 873      70.390  34.160  57.750  1.00  0.00           C
ATOM   3531  HB  THR A 873      70.430  35.040  57.070  1.00  0.00           H
ATOM   3532  OG1 THR A 873      69.600  33.250  56.970  1.00  0.00           O
ATOM   3533  HG1 THR A 873      68.900  33.830  56.640  1.00  0.00           H
ATOM   3534  CG2 THR A 873      71.790  33.560  57.870  1.00  0.00           C
ATOM   3535 HG21 THR A 873      71.690  32.700  58.550  1.00  0.00           H
ATOM   3536 HG22 THR A 873      72.480  34.370  58.190  1.00  0.00           H
ATOM   3537 HG23 THR A 873      72.180  33.100  56.940  1.00  0.00           H
ATOM   3538  C   THR A 873      70.680  34.970  59.990  1.00  0.00           C
ATOM   3539  O   THR A 873      71.070  34.300  60.980  1.00  0.00           O
ATOM   3540  N   ILE A 874      70.920  36.270  59.880  1.00  0.00           N
ATOM   3541  HN  ILE A 874      70.400  36.790  59.200  1.00  0.00           H
ATOM   3542  CA  ILE A 874      71.880  37.080  60.590  1.00  0.00           C
ATOM   3543  HA  ILE A 874      72.880  36.690  60.450  1.00  0.00           H
ATOM   3544  CB  ILE A 874      71.910  38.530  60.030  1.00  0.00           C
ATOM   3545  HB  ILE A 874      70.910  39.030  60.010  1.00  0.00           H
ATOM   3546  CG2 ILE A 874      72.820  39.400  60.910  1.00  0.00           C
ATOM   3547 HG21 ILE A 874      73.820  38.970  60.710  1.00  0.00           H
ATOM   3548 HG22 ILE A 874      72.810  39.300  62.020  1.00  0.00           H
ATOM   3549 HG23 ILE A 874      72.760  40.450  60.560  1.00  0.00           H
ATOM   3550  CG1 ILE A 874      72.640  38.580  58.620  1.00  0.00           C
ATOM   3551 HG11 ILE A 874      72.200  37.780  57.980  1.00  0.00           H
ATOM   3552 HG12 ILE A 874      73.700  38.340  58.840  1.00  0.00           H
ATOM   3553  CD  ILE A 874      72.530  39.970  57.950  1.00  0.00           C
ATOM   3554  HD1 ILE A 874      72.740  40.850  58.590  1.00  0.00           H
ATOM   3555  HD2 ILE A 874      71.490  40.010  57.570  1.00  0.00           H
ATOM   3556  HD3 ILE A 874      73.240  40.000  57.090  1.00  0.00           H
ATOM   3557  C   ILE A 874      71.500  37.040  62.020  1.00  0.00           C
ATOM   3558  O   ILE A 874      72.280  36.730  62.880  1.00  0.00           O
ATOM   3559  N   ASP A 875      70.200  37.280  62.240  1.00  0.00           N
ATOM   3560  HN  ASP A 875      69.610  37.530  61.490  1.00  0.00           H
ATOM   3561  CA  ASP A 875      69.650  37.190  63.590  1.00  0.00           C
ATOM   3562  HA  ASP A 875      70.180  37.940  64.150  1.00  0.00           H
ATOM   3563  CB  ASP A 875      68.170  37.660  63.560  1.00  0.00           C
ATOM   3564  HB1 ASP A 875      67.400  36.970  63.170  1.00  0.00           H
ATOM   3565  HB2 ASP A 875      68.090  38.590  62.940  1.00  0.00           H
ATOM   3566  CG  ASP A 875      67.730  37.980  64.960  1.00  0.00           C
ATOM   3567  OD1 ASP A 875      66.460  37.880  65.170  1.00  0.00           O
ATOM   3568  OD2 ASP A 875      68.540  38.380  65.800  1.00  0.00           O
ATOM   3569  C   ASP A 875      69.900  35.820  64.330  1.00  0.00           C
ATOM   3570  O   ASP A 875      70.300  35.680  65.420  1.00  0.00           O
ATOM   3571  N   TYR A 876      69.620  34.760  63.590  1.00  0.00           N
ATOM   3572  HN  TYR A 876      69.320  34.870  62.640  1.00  0.00           H
ATOM   3573  CA  TYR A 876      69.860  33.370  64.040  1.00  0.00           C
ATOM   3574  HA  TYR A 876      69.470  33.200  65.040  1.00  0.00           H
ATOM   3575  CB  TYR A 876      69.250  32.490  62.880  1.00  0.00           C
ATOM   3576  HB1 TYR A 876      69.330  32.930  61.860  1.00  0.00           H
ATOM   3577  HB2 TYR A 876      68.180  32.440  63.190  1.00  0.00           H
ATOM   3578  CG  TYR A 876      69.720  31.080  62.820  1.00  0.00           C
ATOM   3579  CD1 TYR A 876      70.550  30.520  61.800  1.00  0.00           C
ATOM   3580  HD1 TYR A 876      70.910  31.150  60.980  1.00  0.00           H
ATOM   3581  CE1 TYR A 876      70.920  29.200  61.810  1.00  0.00           C
ATOM   3582  HE1 TYR A 876      71.720  28.780  61.210  1.00  0.00           H
ATOM   3583  CZ  TYR A 876      70.510  28.420  62.900  1.00  0.00           C
ATOM   3584  OH  TYR A 876      70.970  27.010  62.970  1.00  0.00           O
ATOM   3585  HH  TYR A 876      70.450  26.640  63.680  1.00  0.00           H
ATOM   3586  CD2 TYR A 876      69.320  30.270  63.860  1.00  0.00           C
ATOM   3587  HD2 TYR A 876      68.850  30.800  64.670  1.00  0.00           H
ATOM   3588  CE2 TYR A 876      69.720  28.950  63.940  1.00  0.00           C
ATOM   3589  HE2 TYR A 876      69.270  28.350  64.720  1.00  0.00           H
ATOM   3590  C   TYR A 876      71.330  33.050  64.320  1.00  0.00           C
ATOM   3591  O   TYR A 876      71.730  32.500  65.390  1.00  0.00           O
ATOM   3592  N   LEU A 877      72.160  33.370  63.320  1.00  0.00           N
ATOM   3593  HN  LEU A 877      71.800  33.710  62.460  1.00  0.00           H
ATOM   3594  CA  LEU A 877      73.650  33.150  63.400  1.00  0.00           C
ATOM   3595  HA  LEU A 877      73.790  32.110  63.640  1.00  0.00           H
ATOM   3596  CB  LEU A 877      74.390  33.320  62.050  1.00  0.00           C
ATOM   3597  HB1 LEU A 877      75.440  33.020  62.250  1.00  0.00           H
ATOM   3598  HB2 LEU A 877      74.410  34.310  61.550  1.00  0.00           H
ATOM   3599  CG  LEU A 877      74.040  32.310  60.970  1.00  0.00           C
ATOM   3600  HG  LEU A 877      72.970  32.440  60.700  1.00  0.00           H
ATOM   3601  CD1 LEU A 877      74.850  32.640  59.700  1.00  0.00           C
ATOM   3602 HD11 LEU A 877      74.540  31.960  58.870  1.00  0.00           H
ATOM   3603 HD12 LEU A 877      75.940  32.670  59.900  1.00  0.00           H
ATOM   3604 HD13 LEU A 877      74.490  33.610  59.310  1.00  0.00           H
ATOM   3605  CD2 LEU A 877      74.210  30.780  61.300  1.00  0.00           C
ATOM   3606 HD21 LEU A 877      75.310  30.730  61.500  1.00  0.00           H
ATOM   3607 HD22 LEU A 877      73.920  30.120  60.450  1.00  0.00           H
ATOM   3608 HD23 LEU A 877      73.590  30.340  62.110  1.00  0.00           H
ATOM   3609  C   LEU A 877      74.390  33.940  64.450  1.00  0.00           C
ATOM   3610  O   LEU A 877      75.060  33.450  65.330  1.00  0.00           O
ATOM   3611  N   VAL A 878      74.360  35.250  64.380  1.00  0.00           N
ATOM   3612  HN  VAL A 878      73.840  35.640  63.630  1.00  0.00           H
ATOM   3613  CA  VAL A 878      75.220  36.210  65.170  1.00  0.00           C
ATOM   3614  HA  VAL A 878      75.720  35.630  65.940  1.00  0.00           H
ATOM   3615  CB  VAL A 878      76.200  36.940  64.280  1.00  0.00           C
ATOM   3616  HB  VAL A 878      76.770  37.680  64.870  1.00  0.00           H
ATOM   3617  CG1 VAL A 878      77.280  35.900  63.840  1.00  0.00           C
ATOM   3618 HG11 VAL A 878      76.840  35.270  63.050  1.00  0.00           H
ATOM   3619 HG12 VAL A 878      77.600  35.310  64.730  1.00  0.00           H
ATOM   3620 HG13 VAL A 878      78.210  36.340  63.400  1.00  0.00           H
ATOM   3621  CG2 VAL A 878      75.540  37.630  63.030  1.00  0.00           C
ATOM   3622 HG21 VAL A 878      75.220  36.790  62.370  1.00  0.00           H
ATOM   3623 HG22 VAL A 878      76.230  38.300  62.470  1.00  0.00           H
ATOM   3624 HG23 VAL A 878      74.730  38.340  63.310  1.00  0.00           H
ATOM   3625  C   VAL A 878      74.460  37.360  65.920  1.00  0.00           C
ATOM   3626  O   VAL A 878      75.050  37.970  66.800  1.00  0.00           O
ATOM   3627  N   GLY A 879      73.220  37.570  65.550  1.00  0.00           N
ATOM   3628  HN  GLY A 879      72.950  37.200  64.660  1.00  0.00           H
ATOM   3629  CA  GLY A 879      72.240  38.450  66.200  1.00  0.00           C
ATOM   3630  HA1 GLY A 879      72.330  38.400  67.280  1.00  0.00           H
ATOM   3631  HA2 GLY A 879      71.260  38.130  65.920  1.00  0.00           H
ATOM   3632  C   GLY A 879      72.210  39.920  65.850  1.00  0.00           C
ATOM   3633  O   GLY A 879      73.180  40.700  65.840  1.00  0.00           O
ATOM   3634  N   VAL A 880      70.960  40.410  65.600  1.00  0.00           N
ATOM   3635  HN  VAL A 880      70.230  39.750  65.540  1.00  0.00           H
ATOM   3636  CA  VAL A 880      70.650  41.780  65.230  1.00  0.00           C
ATOM   3637  HA  VAL A 880      71.530  42.370  65.030  1.00  0.00           H
ATOM   3638  CB  VAL A 880      69.710  41.770  63.880  1.00  0.00           C
ATOM   3639  HB  VAL A 880      68.820  41.130  64.050  1.00  0.00           H
ATOM   3640  CG1 VAL A 880      69.230  43.260  63.690  1.00  0.00           C
ATOM   3641 HG11 VAL A 880      68.710  43.540  62.760  1.00  0.00           H
ATOM   3642 HG12 VAL A 880      70.120  43.940  63.780  1.00  0.00           H
ATOM   3643 HG13 VAL A 880      68.440  43.420  64.450  1.00  0.00           H
ATOM   3644  CG2 VAL A 880      70.640  41.370  62.760  1.00  0.00           C
ATOM   3645 HG21 VAL A 880      70.120  41.320  61.780  1.00  0.00           H
ATOM   3646 HG22 VAL A 880      71.030  40.340  62.930  1.00  0.00           H
ATOM   3647 HG23 VAL A 880      71.530  42.030  62.800  1.00  0.00           H
ATOM   3648  C   VAL A 880      69.850  42.510  66.380  1.00  0.00           C
ATOM   3649  O   VAL A 880      68.710  42.100  66.540  1.00  0.00           O
ATOM   3650  N   PRO A 881      70.300  43.560  67.120  1.00  0.00           N
ATOM   3651  CD  PRO A 881      71.690  43.760  67.460  1.00  0.00           C
ATOM   3652  HD1 PRO A 881      72.170  44.270  66.600  1.00  0.00           H
ATOM   3653  HD2 PRO A 881      72.280  42.850  67.700  1.00  0.00           H
ATOM   3654  CA  PRO A 881      69.360  44.430  67.830  1.00  0.00           C
ATOM   3655  HA  PRO A 881      68.910  43.750  68.540  1.00  0.00           H
ATOM   3656  CB  PRO A 881      70.430  45.440  68.330  1.00  0.00           C
ATOM   3657  HB1 PRO A 881      70.110  45.940  69.270  1.00  0.00           H
ATOM   3658  HB2 PRO A 881      70.580  46.190  67.520  1.00  0.00           H
ATOM   3659  CG  PRO A 881      71.710  44.700  68.630  1.00  0.00           C
ATOM   3660  HG1 PRO A 881      72.640  45.300  68.550  1.00  0.00           H
ATOM   3661  HG2 PRO A 881      71.780  44.220  69.630  1.00  0.00           H
ATOM   3662  C   PRO A 881      68.310  45.120  66.980  1.00  0.00           C
ATOM   3663  O   PRO A 881      68.630  45.650  65.920  1.00  0.00           O
ATOM   3664  N   SER A 882      67.140  45.110  67.510  1.00  0.00           N
ATOM   3665  HN  SER A 882      67.020  44.550  68.340  1.00  0.00           H
ATOM   3666  CA  SER A 882      65.880  45.850  67.110  1.00  0.00           C
ATOM   3667  HA  SER A 882      66.010  46.810  67.560  1.00  0.00           H
ATOM   3668  CB  SER A 882      65.760  46.150  65.590  1.00  0.00           C
ATOM   3669  HB1 SER A 882      64.720  46.460  65.350  1.00  0.00           H
ATOM   3670  HB2 SER A 882      66.120  45.290  65.010  1.00  0.00           H
ATOM   3671  OG  SER A 882      66.530  47.310  65.260  1.00  0.00           O
ATOM   3672  HG1 SER A 882      67.400  46.910  65.220  1.00  0.00           H
ATOM   3673  C   SER A 882      64.580  45.130  67.560  1.00  0.00           C
ATOM   3674  O   SER A 882      64.440  43.950  67.130  1.00  0.00           O
ATOM   3675  N   PRO A 883      63.620  45.780  68.170  1.00  0.00           N
ATOM   3676  CD  PRO A 883      63.820  47.060  68.900  1.00  0.00           C
ATOM   3677  HD1 PRO A 883      64.100  47.870  68.190  1.00  0.00           H
ATOM   3678  HD2 PRO A 883      64.710  46.830  69.530  1.00  0.00           H
ATOM   3679  CA  PRO A 883      62.280  45.190  68.550  1.00  0.00           C
ATOM   3680  HA  PRO A 883      62.490  44.380  69.230  1.00  0.00           H
ATOM   3681  CB  PRO A 883      61.480  46.380  69.150  1.00  0.00           C
ATOM   3682  HB1 PRO A 883      60.780  46.070  69.950  1.00  0.00           H
ATOM   3683  HB2 PRO A 883      60.900  46.980  68.410  1.00  0.00           H
ATOM   3684  CG  PRO A 883      62.560  47.250  69.800  1.00  0.00           C
ATOM   3685  HG1 PRO A 883      62.200  48.300  69.820  1.00  0.00           H
ATOM   3686  HG2 PRO A 883      62.810  46.890  70.810  1.00  0.00           H
ATOM   3687  C   PRO A 883      61.490  44.460  67.440  1.00  0.00           C
ATOM   3688  O   PRO A 883      61.550  44.860  66.340  1.00  0.00           O
ATOM   3689  N   LYS A 884      60.790  43.360  67.790  1.00  0.00           N
ATOM   3690  HN  LYS A 884      60.630  43.220  68.760  1.00  0.00           H
ATOM   3691  CA  LYS A 884      60.210  42.310  66.910  1.00  0.00           C
ATOM   3692  HA  LYS A 884      60.580  42.570  65.930  1.00  0.00           H
ATOM   3693  CB  LYS A 884      60.700  40.900  67.250  1.00  0.00           C
ATOM   3694  HB1 LYS A 884      60.200  40.150  66.600  1.00  0.00           H
ATOM   3695  HB2 LYS A 884      60.520  40.650  68.320  1.00  0.00           H
ATOM   3696  CG  LYS A 884      62.220  40.730  67.060  1.00  0.00           C
ATOM   3697  HG1 LYS A 884      62.710  41.490  67.710  1.00  0.00           H
ATOM   3698  HG2 LYS A 884      62.480  40.970  66.010  1.00  0.00           H
ATOM   3699  CD  LYS A 884      62.610  39.300  67.360  1.00  0.00           C
ATOM   3700  HD1 LYS A 884      61.770  38.690  66.980  1.00  0.00           H
ATOM   3701  HD2 LYS A 884      62.660  39.210  68.470  1.00  0.00           H
ATOM   3702  CE  LYS A 884      63.760  38.700  66.620  1.00  0.00           C
ATOM   3703  HE1 LYS A 884      63.620  38.870  65.530  1.00  0.00           H
ATOM   3704  HE2 LYS A 884      63.790  37.600  66.750  1.00  0.00           H
ATOM   3705  NZ  LYS A 884      65.050  39.190  66.960  1.00  0.00           N
ATOM   3706  HZ1 LYS A 884      65.790  38.710  66.410  1.00  0.00           H
ATOM   3707  HZ2 LYS A 884      65.200  39.170  67.980  1.00  0.00           H
ATOM   3708  HZ3 LYS A 884      65.110  40.200  66.730  1.00  0.00           H
ATOM   3709  C   LYS A 884      58.660  42.370  66.810  1.00  0.00           C
ATOM   3710  O   LYS A 884      58.040  43.000  67.660  1.00  0.00           O
ATOM   3711  N   LEU A 885      58.060  41.600  65.860  1.00  0.00           N
ATOM   3712  HN  LEU A 885      58.580  41.180  65.120  1.00  0.00           H
ATOM   3713  CA  LEU A 885      56.590  41.540  65.610  1.00  0.00           C
ATOM   3714  HA  LEU A 885      56.190  42.550  65.590  1.00  0.00           H
ATOM   3715  CB  LEU A 885      56.340  40.900  64.190  1.00  0.00           C
ATOM   3716  HB1 LEU A 885      56.920  39.940  64.120  1.00  0.00           H
ATOM   3717  HB2 LEU A 885      56.880  41.490  63.430  1.00  0.00           H
ATOM   3718  CG  LEU A 885      54.840  40.840  63.790  1.00  0.00           C
ATOM   3719  HG  LEU A 885      54.240  40.290  64.540  1.00  0.00           H
ATOM   3720  CD1 LEU A 885      54.320  42.300  63.700  1.00  0.00           C
ATOM   3721 HD11 LEU A 885      55.120  42.960  63.280  1.00  0.00           H
ATOM   3722 HD12 LEU A 885      53.930  42.700  64.650  1.00  0.00           H
ATOM   3723 HD13 LEU A 885      53.490  42.470  62.980  1.00  0.00           H
ATOM   3724  CD2 LEU A 885      54.560  40.190  62.400  1.00  0.00           C
ATOM   3725 HD21 LEU A 885      55.120  40.740  61.620  1.00  0.00           H
ATOM   3726 HD22 LEU A 885      53.480  40.240  62.130  1.00  0.00           H
ATOM   3727 HD23 LEU A 885      54.840  39.120  62.430  1.00  0.00           H
ATOM   3728  C   LEU A 885      55.850  40.770  66.720  1.00  0.00           C
ATOM   3729  O   LEU A 885      56.090  39.570  66.960  1.00  0.00           O
ATOM   3730  N   HSD A 886      54.990  41.500  67.400  1.00  0.00           N
ATOM   3731  HN  HSD A 886      54.860  42.450  67.120  1.00  0.00           H
ATOM   3732  CA  HSD A 886      54.130  40.910  68.480  1.00  0.00           C
ATOM   3733  HA  HSD A 886      54.620  40.040  68.900  1.00  0.00           H
ATOM   3734  CB  HSD A 886      53.980  41.870  69.720  1.00  0.00           C
ATOM   3735  HB1 HSD A 886      53.540  42.840  69.420  1.00  0.00           H
ATOM   3736  HB2 HSD A 886      54.950  42.080  70.200  1.00  0.00           H
ATOM   3737  ND1 HSD A 886      53.480  40.530  71.740  1.00  0.00           N
ATOM   3738  HD1 HSD A 886      54.420  40.200  71.890  1.00  0.00           H
ATOM   3739  CG  HSD A 886      53.110  41.360  70.710  1.00  0.00           C
ATOM   3740  CE1 HSD A 886      52.520  40.450  72.640  1.00  0.00           C
ATOM   3741  HE1 HSD A 886      52.610  39.760  73.470  1.00  0.00           H
ATOM   3742  NE2 HSD A 886      51.510  41.210  72.300  1.00  0.00           N
ATOM   3743  CD2 HSD A 886      51.820  41.710  71.060  1.00  0.00           C
ATOM   3744  HD2 HSD A 886      51.250  42.490  70.560  1.00  0.00           H
ATOM   3745  C   HSD A 886      52.860  40.430  67.990  1.00  0.00           C
ATOM   3746  O   HSD A 886      52.020  41.120  67.280  1.00  0.00           O
ATOM   3747  N   VAL A 887      52.540  39.200  68.470  1.00  0.00           N
ATOM   3748  HN  VAL A 887      53.140  38.870  69.190  1.00  0.00           H
ATOM   3749  CA  VAL A 887      51.440  38.430  68.000  1.00  0.00           C
ATOM   3750  HA  VAL A 887      50.790  39.190  67.600  1.00  0.00           H
ATOM   3751  CB  VAL A 887      51.670  37.390  66.950  1.00  0.00           C
ATOM   3752  HB  VAL A 887      50.750  36.850  66.640  1.00  0.00           H
ATOM   3753  CG1 VAL A 887      52.160  38.210  65.750  1.00  0.00           C
ATOM   3754 HG11 VAL A 887      52.500  37.670  64.840  1.00  0.00           H
ATOM   3755 HG12 VAL A 887      53.160  38.610  66.030  1.00  0.00           H
ATOM   3756 HG13 VAL A 887      51.490  39.030  65.420  1.00  0.00           H
ATOM   3757  CG2 VAL A 887      52.570  36.270  67.550  1.00  0.00           C
ATOM   3758 HG21 VAL A 887      52.990  35.680  66.710  1.00  0.00           H
ATOM   3759 HG22 VAL A 887      52.020  35.550  68.180  1.00  0.00           H
ATOM   3760 HG23 VAL A 887      53.430  36.700  68.130  1.00  0.00           H
ATOM   3761  C   VAL A 887      50.770  37.630  69.140  1.00  0.00           C
ATOM   3762  O   VAL A 887      51.520  37.080  70.000  1.00  0.00           O
ATOM   3763  N   PRO A 888      49.440  37.620  69.250  1.00  0.00           N
ATOM   3764  CD  PRO A 888      48.550  38.530  68.600  1.00  0.00           C
ATOM   3765  HD1 PRO A 888      48.790  38.720  67.530  1.00  0.00           H
ATOM   3766  HD2 PRO A 888      48.580  39.540  69.070  1.00  0.00           H
ATOM   3767  CA  PRO A 888      48.730  36.600  70.050  1.00  0.00           C
ATOM   3768  HA  PRO A 888      49.030  36.580  71.090  1.00  0.00           H
ATOM   3769  CB  PRO A 888      47.200  36.880  70.010  1.00  0.00           C
ATOM   3770  HB1 PRO A 888      46.860  37.500  70.870  1.00  0.00           H
ATOM   3771  HB2 PRO A 888      46.510  36.030  69.870  1.00  0.00           H
ATOM   3772  CG  PRO A 888      47.160  37.790  68.700  1.00  0.00           C
ATOM   3773  HG1 PRO A 888      47.050  37.120  67.830  1.00  0.00           H
ATOM   3774  HG2 PRO A 888      46.370  38.580  68.700  1.00  0.00           H
ATOM   3775  C   PRO A 888      49.030  35.120  69.630  1.00  0.00           C
ATOM   3776  O   PRO A 888      49.380  34.970  68.460  1.00  0.00           O
ATOM   3777  N   GLU A 889      48.960  34.150  70.550  1.00  0.00           N
ATOM   3778  HN  GLU A 889      48.760  34.530  71.450  1.00  0.00           H
ATOM   3779  CA  GLU A 889      49.380  32.780  70.350  1.00  0.00           C
ATOM   3780  HA  GLU A 889      49.630  32.580  69.320  1.00  0.00           H
ATOM   3781  CB  GLU A 889      50.680  32.350  71.080  1.00  0.00           C
ATOM   3782  HB1 GLU A 889      50.700  31.250  70.950  1.00  0.00           H
ATOM   3783  HB2 GLU A 889      50.690  32.620  72.150  1.00  0.00           H
ATOM   3784  CG  GLU A 889      51.850  32.950  70.230  1.00  0.00           C
ATOM   3785  HG1 GLU A 889      51.890  34.040  70.410  1.00  0.00           H
ATOM   3786  HG2 GLU A 889      51.620  32.720  69.170  1.00  0.00           H
ATOM   3787  CD  GLU A 889      53.140  32.280  70.520  1.00  0.00           C
ATOM   3788  OE1 GLU A 889      53.740  32.680  71.580  1.00  0.00           O
ATOM   3789  OE2 GLU A 889      53.650  31.420  69.730  1.00  0.00           O
ATOM   3790  C   GLU A 889      48.220  31.740  70.610  1.00  0.00           C
ATOM   3791  O   GLU A 889      47.560  31.780  71.630  1.00  0.00           O
ATOM   3792  N   LYS A 890      48.000  30.800  69.590  1.00  0.00           N
ATOM   3793  HN  LYS A 890      48.500  30.930  68.740  1.00  0.00           H
ATOM   3794  CA  LYS A 890      47.150  29.660  69.580  1.00  0.00           C
ATOM   3795  HA  LYS A 890      47.530  29.030  68.800  1.00  0.00           H
ATOM   3796  CB  LYS A 890      47.300  28.790  70.840  1.00  0.00           C
ATOM   3797  HB1 LYS A 890      46.540  27.990  70.770  1.00  0.00           H
ATOM   3798  HB2 LYS A 890      47.000  29.290  71.790  1.00  0.00           H
ATOM   3799  CG  LYS A 890      48.690  28.080  70.980  1.00  0.00           C
ATOM   3800  HG1 LYS A 890      48.720  27.590  71.980  1.00  0.00           H
ATOM   3801  HG2 LYS A 890      49.400  28.930  70.980  1.00  0.00           H
ATOM   3802  CD  LYS A 890      49.050  27.060  69.850  1.00  0.00           C
ATOM   3803  HD1 LYS A 890      48.990  27.520  68.850  1.00  0.00           H
ATOM   3804  HD2 LYS A 890      48.310  26.240  69.920  1.00  0.00           H
ATOM   3805  CE  LYS A 890      50.530  26.430  70.050  1.00  0.00           C
ATOM   3806  HE1 LYS A 890      50.780  25.590  69.380  1.00  0.00           H
ATOM   3807  HE2 LYS A 890      50.530  26.110  71.120  1.00  0.00           H
ATOM   3808  NZ  LYS A 890      51.580  27.460  69.910  1.00  0.00           N
ATOM   3809  HZ1 LYS A 890      52.490  27.080  69.590  1.00  0.00           H
ATOM   3810  HZ2 LYS A 890      51.830  27.750  70.870  1.00  0.00           H
ATOM   3811  HZ3 LYS A 890      51.310  28.220  69.230  1.00  0.00           H
ATOM   3812  C   LYS A 890      45.690  30.000  69.120  1.00  0.00           C
ATOM   3813  O   LYS A 890      44.810  29.160  69.370  1.00  0.00           O
ATOM   3814  N   PHE A 891      45.540  31.180  68.450  1.00  0.00           N
ATOM   3815  HN  PHE A 891      46.280  31.840  68.420  1.00  0.00           H
ATOM   3816  CA  PHE A 891      44.370  31.480  67.560  1.00  0.00           C
ATOM   3817  HA  PHE A 891      44.780  32.100  66.780  1.00  0.00           H
ATOM   3818  CB  PHE A 891      43.750  30.340  66.790  1.00  0.00           C
ATOM   3819  HB1 PHE A 891      43.090  29.730  67.440  1.00  0.00           H
ATOM   3820  HB2 PHE A 891      44.490  29.700  66.260  1.00  0.00           H
ATOM   3821  CG  PHE A 891      42.780  30.850  65.690  1.00  0.00           C
ATOM   3822  CD1 PHE A 891      41.380  30.540  65.730  1.00  0.00           C
ATOM   3823  HD1 PHE A 891      41.100  29.910  66.550  1.00  0.00           H
ATOM   3824  CE1 PHE A 891      40.470  31.100  64.820  1.00  0.00           C
ATOM   3825  HE1 PHE A 891      39.430  30.840  64.970  1.00  0.00           H
ATOM   3826  CZ  PHE A 891      40.900  31.820  63.690  1.00  0.00           C
ATOM   3827  HZ  PHE A 891      40.140  32.040  62.950  1.00  0.00           H
ATOM   3828  CD2 PHE A 891      43.150  31.560  64.530  1.00  0.00           C
ATOM   3829  HD2 PHE A 891      44.160  31.940  64.480  1.00  0.00           H
ATOM   3830  CE2 PHE A 891      42.240  32.140  63.610  1.00  0.00           C
ATOM   3831  HE2 PHE A 891      42.550  32.640  62.720  1.00  0.00           H
ATOM   3832  C   PHE A 891      43.260  32.360  68.250  1.00  0.00           C
ATOM   3833  O   PHE A 891      42.120  31.920  68.430  1.00  0.00           O
ATOM   3834  N   GLU A 892      43.650  33.500  68.830  1.00  0.00           N
ATOM   3835  HN  GLU A 892      44.570  33.860  68.730  1.00  0.00           H
ATOM   3836  CA  GLU A 892      42.760  34.400  69.540  1.00  0.00           C
ATOM   3837  HA  GLU A 892      41.780  34.080  69.220  1.00  0.00           H
ATOM   3838  CB  GLU A 892      42.870  34.320  71.050  1.00  0.00           C
ATOM   3839  HB1 GLU A 892      42.470  35.180  71.620  1.00  0.00           H
ATOM   3840  HB2 GLU A 892      43.950  34.310  71.340  1.00  0.00           H
ATOM   3841  CG  GLU A 892      42.260  32.990  71.600  1.00  0.00           C
ATOM   3842  HG1 GLU A 892      42.770  32.180  71.030  1.00  0.00           H
ATOM   3843  HG2 GLU A 892      41.180  33.020  71.360  1.00  0.00           H
ATOM   3844  CD  GLU A 892      42.460  32.950  73.120  1.00  0.00           C
ATOM   3845  OE1 GLU A 892      41.400  32.820  73.820  1.00  0.00           O
ATOM   3846  OE2 GLU A 892      43.610  32.870  73.640  1.00  0.00           O
ATOM   3847  C   GLU A 892      42.930  35.840  69.010  1.00  0.00           C
ATOM   3848  O   GLU A 892      44.060  36.110  68.510  1.00  0.00           O
ATOM   3849  N   PRO A 893      42.000  36.780  69.040  1.00  0.00           N
ATOM   3850  CD  PRO A 893      40.760  36.600  69.740  1.00  0.00           C
ATOM   3851  HD1 PRO A 893      40.940  36.270  70.780  1.00  0.00           H
ATOM   3852  HD2 PRO A 893      40.190  35.820  69.180  1.00  0.00           H
ATOM   3853  CA  PRO A 893      42.340  38.100  68.660  1.00  0.00           C
ATOM   3854  HA  PRO A 893      42.880  38.020  67.720  1.00  0.00           H
ATOM   3855  CB  PRO A 893      41.030  38.810  68.680  1.00  0.00           C
ATOM   3856  HB1 PRO A 893      40.530  38.640  67.710  1.00  0.00           H
ATOM   3857  HB2 PRO A 893      40.930  39.870  68.990  1.00  0.00           H
ATOM   3858  CG  PRO A 893      40.110  38.030  69.690  1.00  0.00           C
ATOM   3859  HG1 PRO A 893      40.200  38.180  70.790  1.00  0.00           H
ATOM   3860  HG2 PRO A 893      39.080  37.950  69.260  1.00  0.00           H
ATOM   3861  C   PRO A 893      43.260  38.770  69.700  1.00  0.00           C
ATOM   3862  O   PRO A 893      43.300  38.420  70.900  1.00  0.00           O
ATOM   3863  N   THR A 894      43.950  39.800  69.130  1.00  0.00           N
ATOM   3864  HN  THR A 894      43.750  40.050  68.180  1.00  0.00           H
ATOM   3865  CA  THR A 894      44.820  40.610  69.930  1.00  0.00           C
ATOM   3866  HA  THR A 894      45.530  40.010  70.470  1.00  0.00           H
ATOM   3867  CB  THR A 894      45.580  41.710  69.140  1.00  0.00           C
ATOM   3868  HB  THR A 894      44.770  42.350  68.720  1.00  0.00           H
ATOM   3869  OG1 THR A 894      46.280  41.230  67.960  1.00  0.00           O
ATOM   3870  HG1 THR A 894      45.530  41.140  67.370  1.00  0.00           H
ATOM   3871  CG2 THR A 894      46.530  42.470  70.060  1.00  0.00           C
ATOM   3872 HG21 THR A 894      46.020  42.950  70.930  1.00  0.00           H
ATOM   3873 HG22 THR A 894      47.080  43.320  69.600  1.00  0.00           H
ATOM   3874 HG23 THR A 894      47.350  41.780  70.330  1.00  0.00           H
ATOM   3875  C   THR A 894      44.020  41.350  71.030  1.00  0.00           C
ATOM   3876  O   THR A 894      44.410  41.350  72.190  1.00  0.00           O
ATOM   3877  N   HSD A 895      42.840  41.950  70.690  1.00  0.00           N
ATOM   3878  HN  HSD A 895      42.540  41.930  69.740  1.00  0.00           H
ATOM   3879  CA  HSD A 895      41.860  42.300  71.740  1.00  0.00           C
ATOM   3880  HA  HSD A 895      42.380  43.110  72.230  1.00  0.00           H
ATOM   3881  CB  HSD A 895      40.580  42.790  70.960  1.00  0.00           C
ATOM   3882  HB1 HSD A 895      40.280  41.950  70.290  1.00  0.00           H
ATOM   3883  HB2 HSD A 895      40.950  43.500  70.180  1.00  0.00           H
ATOM   3884  ND1 HSD A 895      39.500  44.190  72.830  1.00  0.00           N
ATOM   3885  HD1 HSD A 895      40.140  44.950  72.800  1.00  0.00           H
ATOM   3886  CG  HSD A 895      39.460  43.150  71.910  1.00  0.00           C
ATOM   3887  CE1 HSD A 895      38.490  44.040  73.660  1.00  0.00           C
ATOM   3888  HE1 HSD A 895      38.200  44.720  74.470  1.00  0.00           H
ATOM   3889  NE2 HSD A 895      37.850  42.890  73.410  1.00  0.00           N
ATOM   3890  CD2 HSD A 895      38.450  42.400  72.260  1.00  0.00           C
ATOM   3891  HD2 HSD A 895      38.220  41.380  71.970  1.00  0.00           H
ATOM   3892  C   HSD A 895      41.510  41.340  72.860  1.00  0.00           C
ATOM   3893  O   HSD A 895      41.290  40.180  72.500  1.00  0.00           O
ATOM   3894  N   PRO A 896      41.390  41.630  74.110  1.00  0.00           N
ATOM   3895  CD  PRO A 896      42.050  42.820  74.590  1.00  0.00           C
ATOM   3896  HD1 PRO A 896      41.520  43.770  74.360  1.00  0.00           H
ATOM   3897  HD2 PRO A 896      43.050  42.790  74.110  1.00  0.00           H
ATOM   3898  CA  PRO A 896      41.430  40.570  75.100  1.00  0.00           C
ATOM   3899  HA  PRO A 896      41.620  39.640  74.590  1.00  0.00           H
ATOM   3900  CB  PRO A 896      42.430  41.130  76.140  1.00  0.00           C
ATOM   3901  HB1 PRO A 896      43.520  40.890  76.020  1.00  0.00           H
ATOM   3902  HB2 PRO A 896      42.290  40.720  77.160  1.00  0.00           H
ATOM   3903  CG  PRO A 896      42.230  42.590  76.110  1.00  0.00           C
ATOM   3904  HG1 PRO A 896      41.310  42.700  76.730  1.00  0.00           H
ATOM   3905  HG2 PRO A 896      43.150  43.020  76.560  1.00  0.00           H
ATOM   3906  C   PRO A 896      40.060  40.340  75.710  1.00  0.00           C
ATOM   3907  O   PRO A 896      39.860  39.250  76.240  1.00  0.00           O
ATOM   3908  N   GLU A 897      39.150  41.320  75.680  1.00  0.00           N
ATOM   3909  HN  GLU A 897      39.260  42.120  75.100  1.00  0.00           H
ATOM   3910  CA  GLU A 897      37.940  41.240  76.520  1.00  0.00           C
ATOM   3911  HA  GLU A 897      38.200  40.850  77.490  1.00  0.00           H
ATOM   3912  CB  GLU A 897      37.190  42.510  76.860  1.00  0.00           C
ATOM   3913  HB1 GLU A 897      36.250  42.220  77.390  1.00  0.00           H
ATOM   3914  HB2 GLU A 897      36.870  42.960  75.890  1.00  0.00           H
ATOM   3915  CG  GLU A 897      37.980  43.330  77.920  1.00  0.00           C
ATOM   3916  HG1 GLU A 897      38.870  43.710  77.380  1.00  0.00           H
ATOM   3917  HG2 GLU A 897      38.230  42.640  78.750  1.00  0.00           H
ATOM   3918  CD  GLU A 897      37.160  44.510  78.400  1.00  0.00           C
ATOM   3919  OE1 GLU A 897      37.590  45.680  78.280  1.00  0.00           O
ATOM   3920  OE2 GLU A 897      36.020  44.280  78.960  1.00  0.00           O
ATOM   3921  C   GLU A 897      36.910  40.240  76.030  1.00  0.00           C
ATOM   3922  O   GLU A 897      36.270  39.580  76.810  1.00  0.00           O
ATOM   3923  N   ARG A 898      36.800  40.130  74.720  1.00  0.00           N
ATOM   3924  HN  ARG A 898      37.200  40.790  74.090  1.00  0.00           H
ATOM   3925  CA  ARG A 898      35.870  39.150  74.160  1.00  0.00           C
ATOM   3926  HA  ARG A 898      35.610  38.440  74.940  1.00  0.00           H
ATOM   3927  CB  ARG A 898      34.610  39.790  73.500  1.00  0.00           C
ATOM   3928  HB1 ARG A 898      34.020  40.250  74.320  1.00  0.00           H
ATOM   3929  HB2 ARG A 898      34.080  39.050  72.870  1.00  0.00           H
ATOM   3930  CG  ARG A 898      34.860  40.970  72.470  1.00  0.00           C
ATOM   3931  HG1 ARG A 898      35.360  41.780  73.040  1.00  0.00           H
ATOM   3932  HG2 ARG A 898      33.900  41.460  72.200  1.00  0.00           H
ATOM   3933  CD  ARG A 898      35.560  40.610  71.160  1.00  0.00           C
ATOM   3934  HD1 ARG A 898      34.880  39.970  70.550  1.00  0.00           H
ATOM   3935  HD2 ARG A 898      36.510  40.080  71.380  1.00  0.00           H
ATOM   3936  NE  ARG A 898      35.940  41.830  70.390  1.00  0.00           N
ATOM   3937  HE  ARG A 898      35.380  42.630  70.630  1.00  0.00           H
ATOM   3938  CZ  ARG A 898      36.810  41.850  69.380  1.00  0.00           C
ATOM   3939  NH1 ARG A 898      37.360  40.730  68.990  1.00  0.00           N
ATOM   3940 HH11 ARG A 898      38.030  40.760  68.250  1.00  0.00           H
ATOM   3941 HH12 ARG A 898      37.020  39.850  69.330  1.00  0.00           H
ATOM   3942  NH2 ARG A 898      37.100  42.950  68.830  1.00  0.00           N
ATOM   3943 HH21 ARG A 898      37.810  42.870  68.140  1.00  0.00           H
ATOM   3944 HH22 ARG A 898      37.000  43.760  69.420  1.00  0.00           H
ATOM   3945  C   ARG A 898      36.560  38.290  73.080  1.00  0.00           C
ATOM   3946  O   ARG A 898      37.760  38.460  72.750  1.00  0.00           O
ATOM   3947  N   GLY A 899      35.820  37.350  72.500  1.00  0.00           N
ATOM   3948  HN  GLY A 899      34.860  37.320  72.760  1.00  0.00           H
ATOM   3949  CA  GLY A 899      36.220  36.440  71.500  1.00  0.00           C
ATOM   3950  HA1 GLY A 899      35.410  35.720  71.440  1.00  0.00           H
ATOM   3951  HA2 GLY A 899      37.230  36.130  71.710  1.00  0.00           H
ATOM   3952  C   GLY A 899      36.440  36.940  70.080  1.00  0.00           C
ATOM   3953  O   GLY A 899      36.710  38.120  69.830  1.00  0.00           O
ATOM   3954  N   TRP A 900      36.320  36.050  69.080  1.00  0.00           N
ATOM   3955  HN  TRP A 900      36.170  35.110  69.360  1.00  0.00           H
ATOM   3956  CA  TRP A 900      36.420  36.450  67.670  1.00  0.00           C
ATOM   3957  HA  TRP A 900      37.180  37.220  67.620  1.00  0.00           H
ATOM   3958  CB  TRP A 900      36.730  35.250  66.680  1.00  0.00           C
ATOM   3959  HB1 TRP A 900      36.670  35.560  65.620  1.00  0.00           H
ATOM   3960  HB2 TRP A 900      36.150  34.310  66.840  1.00  0.00           H
ATOM   3961  CG  TRP A 900      38.130  34.780  66.810  1.00  0.00           C
ATOM   3962  CD1 TRP A 900      38.550  33.540  67.110  1.00  0.00           C
ATOM   3963  HD1 TRP A 900      37.980  32.860  67.730  1.00  0.00           H
ATOM   3964  NE1 TRP A 900      39.920  33.400  66.900  1.00  0.00           N
ATOM   3965  HE1 TRP A 900      40.460  32.640  67.160  1.00  0.00           H
ATOM   3966  CE2 TRP A 900      40.450  34.530  66.300  1.00  0.00           C
ATOM   3967  CD2 TRP A 900      39.320  35.430  66.260  1.00  0.00           C
ATOM   3968  CE3 TRP A 900      39.560  36.670  65.650  1.00  0.00           C
ATOM   3969  HE3 TRP A 900      38.700  37.330  65.540  1.00  0.00           H
ATOM   3970  CZ3 TRP A 900      40.830  36.900  65.140  1.00  0.00           C
ATOM   3971  HZ3 TRP A 900      40.900  37.840  64.600  1.00  0.00           H
ATOM   3972  CZ2 TRP A 900      41.770  34.880  65.960  1.00  0.00           C
ATOM   3973  HZ2 TRP A 900      42.530  34.130  66.050  1.00  0.00           H
ATOM   3974  CH2 TRP A 900      41.870  36.040  65.320  1.00  0.00           C
ATOM   3975  HH2 TRP A 900      42.820  36.330  64.890  1.00  0.00           H
ATOM   3976  C   TRP A 900      35.130  37.080  67.100  1.00  0.00           C
ATOM   3977  O   TRP A 900      35.150  37.740  66.040  1.00  0.00           O
ATOM   3978  N   ILE A 901      34.000  36.940  67.790  1.00  0.00           N
ATOM   3979  HN  ILE A 901      33.890  36.390  68.610  1.00  0.00           H
ATOM   3980  CA  ILE A 901      32.740  37.350  67.310  1.00  0.00           C
ATOM   3981  HA  ILE A 901      32.730  37.580  66.260  1.00  0.00           H
ATOM   3982  CB  ILE A 901      31.700  36.250  67.340  1.00  0.00           C
ATOM   3983  HB  ILE A 901      31.640  35.810  68.360  1.00  0.00           H
ATOM   3984  CG2 ILE A 901      30.230  36.810  66.920  1.00  0.00           C
ATOM   3985 HG21 ILE A 901      30.460  37.380  65.980  1.00  0.00           H
ATOM   3986 HG22 ILE A 901      29.870  37.480  67.730  1.00  0.00           H
ATOM   3987 HG23 ILE A 901      29.460  36.110  66.520  1.00  0.00           H
ATOM   3988  CG1 ILE A 901      32.060  35.010  66.450  1.00  0.00           C
ATOM   3989 HG11 ILE A 901      31.240  34.250  66.450  1.00  0.00           H
ATOM   3990 HG12 ILE A 901      32.950  34.470  66.860  1.00  0.00           H
ATOM   3991  CD  ILE A 901      32.380  35.270  65.030  1.00  0.00           C
ATOM   3992  HD1 ILE A 901      32.430  34.250  64.610  1.00  0.00           H
ATOM   3993  HD2 ILE A 901      33.340  35.820  64.950  1.00  0.00           H
ATOM   3994  HD3 ILE A 901      31.590  35.900  64.560  1.00  0.00           H
ATOM   3995  C   ILE A 901      32.350  38.550  68.170  1.00  0.00           C
ATOM   3996  O   ILE A 901      32.200  38.510  69.420  1.00  0.00           O
ATOM   3997  N   ILE A 902      32.280  39.650  67.450  1.00  0.00           N
ATOM   3998  HN  ILE A 902      32.590  39.690  66.510  1.00  0.00           H
ATOM   3999  CA  ILE A 902      31.650  40.870  67.990  1.00  0.00           C
ATOM   4000  HA  ILE A 902      31.780  40.910  69.070  1.00  0.00           H
ATOM   4001  CB  ILE A 902      32.430  42.100  67.290  1.00  0.00           C
ATOM   4002  HB  ILE A 902      33.470  41.760  67.160  1.00  0.00           H
ATOM   4003  CG2 ILE A 902      32.080  42.320  65.790  1.00  0.00           C
ATOM   4004 HG21 ILE A 902      31.090  42.810  65.660  1.00  0.00           H
ATOM   4005 HG22 ILE A 902      31.930  41.310  65.310  1.00  0.00           H
ATOM   4006 HG23 ILE A 902      32.800  43.050  65.380  1.00  0.00           H
ATOM   4007  CG1 ILE A 902      32.230  43.360  68.120  1.00  0.00           C
ATOM   4008 HG11 ILE A 902      32.500  43.050  69.160  1.00  0.00           H
ATOM   4009 HG12 ILE A 902      31.150  43.630  68.210  1.00  0.00           H
ATOM   4010  CD  ILE A 902      33.100  44.550  67.660  1.00  0.00           C
ATOM   4011  HD1 ILE A 902      33.030  44.750  66.560  1.00  0.00           H
ATOM   4012  HD2 ILE A 902      34.180  44.370  67.810  1.00  0.00           H
ATOM   4013  HD3 ILE A 902      32.880  45.480  68.230  1.00  0.00           H
ATOM   4014  C   ILE A 902      30.130  40.820  67.650  1.00  0.00           C
ATOM   4015  O   ILE A 902      29.780  40.540  66.480  1.00  0.00           O
ATOM   4016  N   SER A 903      29.200  41.220  68.580  1.00  0.00           N
ATOM   4017  HN  SER A 903      29.370  41.420  69.550  1.00  0.00           H
ATOM   4018  CA  SER A 903      27.810  41.330  68.230  1.00  0.00           C
ATOM   4019  HA  SER A 903      27.620  40.340  67.860  1.00  0.00           H
ATOM   4020  CB  SER A 903      26.950  41.730  69.530  1.00  0.00           C
ATOM   4021  HB1 SER A 903      25.850  41.720  69.390  1.00  0.00           H
ATOM   4022  HB2 SER A 903      27.350  42.720  69.840  1.00  0.00           H
ATOM   4023  OG  SER A 903      27.090  40.750  70.630  1.00  0.00           O
ATOM   4024  HG1 SER A 903      26.640  39.990  70.240  1.00  0.00           H
ATOM   4025  C   SER A 903      27.410  42.330  67.100  1.00  0.00           C
ATOM   4026  O   SER A 903      27.690  43.520  67.180  1.00  0.00           O
ATOM   4027  N   PRO A 904      26.750  41.890  66.090  1.00  0.00           N
ATOM   4028  CD  PRO A 904      26.140  40.550  66.010  1.00  0.00           C
ATOM   4029  HD1 PRO A 904      25.570  40.260  66.920  1.00  0.00           H
ATOM   4030  HD2 PRO A 904      27.010  39.910  65.770  1.00  0.00           H
ATOM   4031  CA  PRO A 904      26.170  42.740  65.070  1.00  0.00           C
ATOM   4032  HA  PRO A 904      27.030  43.260  64.670  1.00  0.00           H
ATOM   4033  CB  PRO A 904      25.690  41.730  64.020  1.00  0.00           C
ATOM   4034  HB1 PRO A 904      26.580  41.390  63.440  1.00  0.00           H
ATOM   4035  HB2 PRO A 904      25.080  42.350  63.340  1.00  0.00           H
ATOM   4036  CG  PRO A 904      25.140  40.600  64.850  1.00  0.00           C
ATOM   4037  HG1 PRO A 904      24.110  40.920  65.090  1.00  0.00           H
ATOM   4038  HG2 PRO A 904      25.090  39.650  64.290  1.00  0.00           H
ATOM   4039  C   PRO A 904      25.290  43.780  65.650  1.00  0.00           C
ATOM   4040  O   PRO A 904      24.800  43.600  66.770  1.00  0.00           O
ATOM   4041  N   LEU A 905      25.090  44.840  64.840  1.00  0.00           N
ATOM   4042  HN  LEU A 905      25.650  44.960  64.020  1.00  0.00           H
ATOM   4043  CA  LEU A 905      24.200  45.990  65.130  1.00  0.00           C
ATOM   4044  HA  LEU A 905      23.940  46.430  64.190  1.00  0.00           H
ATOM   4045  CB  LEU A 905      22.890  45.570  65.900  1.00  0.00           C
ATOM   4046  HB1 LEU A 905      22.160  46.410  65.860  1.00  0.00           H
ATOM   4047  HB2 LEU A 905      23.120  45.360  66.960  1.00  0.00           H
ATOM   4048  CG  LEU A 905      22.150  44.390  65.260  1.00  0.00           C
ATOM   4049  HG  LEU A 905      22.520  43.390  65.560  1.00  0.00           H
ATOM   4050  CD1 LEU A 905      20.690  44.470  65.690  1.00  0.00           C
ATOM   4051 HD11 LEU A 905      20.080  43.690  65.190  1.00  0.00           H
ATOM   4052 HD12 LEU A 905      20.210  45.430  65.410  1.00  0.00           H
ATOM   4053 HD13 LEU A 905      20.630  44.300  66.790  1.00  0.00           H
ATOM   4054  CD2 LEU A 905      22.090  44.310  63.700  1.00  0.00           C
ATOM   4055 HD21 LEU A 905      23.120  44.350  63.290  1.00  0.00           H
ATOM   4056 HD22 LEU A 905      21.460  45.110  63.240  1.00  0.00           H
ATOM   4057 HD23 LEU A 905      21.690  43.320  63.410  1.00  0.00           H
ATOM   4058  C   LEU A 905      24.880  47.160  65.840  1.00  0.00           C
ATOM   4059  O   LEU A 905      24.440  48.300  65.860  1.00  0.00           O
ATOM   4060  N   GLY A 906      26.070  46.910  66.380  1.00  0.00           N
ATOM   4061  HN  GLY A 906      26.590  46.130  66.060  1.00  0.00           H
ATOM   4062  CA  GLY A 906      26.830  47.830  67.260  1.00  0.00           C
ATOM   4063  HA1 GLY A 906      26.940  48.760  66.740  1.00  0.00           H
ATOM   4064  HA2 GLY A 906      27.750  47.280  67.390  1.00  0.00           H
ATOM   4065  C   GLY A 906      26.270  47.980  68.630  1.00  0.00           C
ATOM   4066  O   GLY A 906      25.070  47.890  68.920  1.00  0.00           O
ATOM   4067  N   ASP A 907      27.150  48.070  69.680  1.00  0.00           N
ATOM   4068  HN  ASP A 907      28.130  47.950  69.610  1.00  0.00           H
ATOM   4069  CA  ASP A 907      26.660  48.200  71.100  1.00  0.00           C
ATOM   4070  HA  ASP A 907      26.030  47.320  71.240  1.00  0.00           H
ATOM   4071  CB  ASP A 907      27.860  48.050  72.140  1.00  0.00           C
ATOM   4072  HB1 ASP A 907      27.460  48.140  73.180  1.00  0.00           H
ATOM   4073  HB2 ASP A 907      28.550  48.910  72.000  1.00  0.00           H
ATOM   4074  CG  ASP A 907      28.770  46.790  72.010  1.00  0.00           C
ATOM   4075  OD1 ASP A 907      28.510  45.910  71.190  1.00  0.00           O
ATOM   4076  OD2 ASP A 907      29.650  46.660  72.910  1.00  0.00           O
ATOM   4077  C   ASP A 907      25.880  49.450  71.300  1.00  0.00           C
ATOM   4078  O   ASP A 907      24.950  49.450  72.110  1.00  0.00           O
ATOM   4079  N   ASN A 908      26.220  50.570  70.630  1.00  0.00           N
ATOM   4080  HN  ASN A 908      27.010  50.480  70.030  1.00  0.00           H
ATOM   4081  CA  ASN A 908      25.660  51.940  70.950  1.00  0.00           C
ATOM   4082  HA  ASN A 908      25.770  52.100  72.010  1.00  0.00           H
ATOM   4083  CB  ASN A 908      26.440  52.990  70.200  1.00  0.00           C
ATOM   4084  HB1 ASN A 908      26.010  54.000  70.350  1.00  0.00           H
ATOM   4085  HB2 ASN A 908      26.480  52.670  69.130  1.00  0.00           H
ATOM   4086  CG  ASN A 908      27.890  53.050  70.680  1.00  0.00           C
ATOM   4087  OD1 ASN A 908      28.430  52.170  71.380  1.00  0.00           O
ATOM   4088  ND2 ASN A 908      28.660  54.020  70.100  1.00  0.00           N
ATOM   4089 HD21 ASN A 908      29.610  53.960  70.380  1.00  0.00           H
ATOM   4090 HD22 ASN A 908      28.340  54.720  69.450  1.00  0.00           H
ATOM   4091  C   ASN A 908      24.180  51.970  70.530  1.00  0.00           C
ATOM   4092  O   ASN A 908      23.800  51.270  69.560  1.00  0.00           O
ATOM   4093  N   PRO A 909      23.250  52.720  71.090  1.00  0.00           N
ATOM   4094  CD  PRO A 909      23.490  53.540  72.280  1.00  0.00           C
ATOM   4095  HD1 PRO A 909      24.260  54.270  71.960  1.00  0.00           H
ATOM   4096  HD2 PRO A 909      23.910  52.950  73.130  1.00  0.00           H
ATOM   4097  CA  PRO A 909      21.870  53.000  70.530  1.00  0.00           C
ATOM   4098  HA  PRO A 909      21.350  52.140  70.920  1.00  0.00           H
ATOM   4099  CB  PRO A 909      21.600  54.370  71.190  1.00  0.00           C
ATOM   4100  HB1 PRO A 909      20.530  54.610  71.300  1.00  0.00           H
ATOM   4101  HB2 PRO A 909      22.110  55.250  70.740  1.00  0.00           H
ATOM   4102  CG  PRO A 909      22.240  54.310  72.630  1.00  0.00           C
ATOM   4103  HG1 PRO A 909      22.300  55.350  73.010  1.00  0.00           H
ATOM   4104  HG2 PRO A 909      21.460  53.890  73.300  1.00  0.00           H
ATOM   4105  C   PRO A 909      21.570  53.020  68.980  1.00  0.00           C
ATOM   4106  O   PRO A 909      22.320  53.560  68.210  1.00  0.00           O
ATOM   4107  N   TRP A 910      20.540  52.360  68.540  1.00  0.00           N
ATOM   4108  HN  TRP A 910      20.020  51.850  69.230  1.00  0.00           H
ATOM   4109  CA  TRP A 910      20.150  52.030  67.160  1.00  0.00           C
ATOM   4110  HA  TRP A 910      20.930  51.400  66.760  1.00  0.00           H
ATOM   4111  CB  TRP A 910      18.850  51.190  67.110  1.00  0.00           C
ATOM   4112  HB1 TRP A 910      18.050  51.860  67.500  1.00  0.00           H
ATOM   4113  HB2 TRP A 910      18.870  50.340  67.820  1.00  0.00           H
ATOM   4114  CG  TRP A 910      18.330  50.660  65.800  1.00  0.00           C
ATOM   4115  CD1 TRP A 910      18.320  49.330  65.480  1.00  0.00           C
ATOM   4116  HD1 TRP A 910      18.760  48.590  66.120  1.00  0.00           H
ATOM   4117  NE1 TRP A 910      17.680  49.180  64.290  1.00  0.00           N
ATOM   4118  HE1 TRP A 910      17.520  48.290  63.930  1.00  0.00           H
ATOM   4119  CE2 TRP A 910      17.220  50.350  63.860  1.00  0.00           C
ATOM   4120  CD2 TRP A 910      17.580  51.370  64.790  1.00  0.00           C
ATOM   4121  CE3 TRP A 910      16.890  52.610  64.690  1.00  0.00           C
ATOM   4122  HE3 TRP A 910      17.010  53.410  65.400  1.00  0.00           H
ATOM   4123  CZ3 TRP A 910      15.860  52.760  63.760  1.00  0.00           C
ATOM   4124  HZ3 TRP A 910      15.130  53.540  63.870  1.00  0.00           H
ATOM   4125  CZ2 TRP A 910      16.390  50.620  62.750  1.00  0.00           C
ATOM   4126  HZ2 TRP A 910      16.120  49.830  62.070  1.00  0.00           H
ATOM   4127  CH2 TRP A 910      15.620  51.780  62.830  1.00  0.00           C
ATOM   4128  HH2 TRP A 910      14.750  51.820  62.200  1.00  0.00           H
ATOM   4129  C   TRP A 910      20.080  53.150  66.130  1.00  0.00           C
ATOM   4130  O   TRP A 910      20.260  52.790  64.930  1.00  0.00           O
ATOM   4131  N   TRP A 911      19.820  54.450  66.460  1.00  0.00           N
ATOM   4132  HN  TRP A 911      19.550  54.690  67.390  1.00  0.00           H
ATOM   4133  CA  TRP A 911      20.070  55.710  65.690  1.00  0.00           C
ATOM   4134  HA  TRP A 911      19.380  55.660  64.850  1.00  0.00           H
ATOM   4135  CB  TRP A 911      19.760  56.910  66.590  1.00  0.00           C
ATOM   4136  HB1 TRP A 911      18.910  56.580  67.230  1.00  0.00           H
ATOM   4137  HB2 TRP A 911      19.440  57.740  65.920  1.00  0.00           H
ATOM   4138  CG  TRP A 911      20.730  57.420  67.630  1.00  0.00           C
ATOM   4139  CD1 TRP A 911      20.750  57.020  69.010  1.00  0.00           C
ATOM   4140  HD1 TRP A 911      20.080  56.310  69.480  1.00  0.00           H
ATOM   4141  NE1 TRP A 911      21.810  57.640  69.640  1.00  0.00           N
ATOM   4142  HE1 TRP A 911      22.060  57.660  70.580  1.00  0.00           H
ATOM   4143  CE2 TRP A 911      22.490  58.410  68.730  1.00  0.00           C
ATOM   4144  CD2 TRP A 911      21.820  58.310  67.500  1.00  0.00           C
ATOM   4145  CE3 TRP A 911      22.380  58.920  66.410  1.00  0.00           C
ATOM   4146  HE3 TRP A 911      21.940  58.980  65.430  1.00  0.00           H
ATOM   4147  CZ3 TRP A 911      23.470  59.840  66.690  1.00  0.00           C
ATOM   4148  HZ3 TRP A 911      23.820  60.430  65.850  1.00  0.00           H
ATOM   4149  CZ2 TRP A 911      23.590  59.280  68.910  1.00  0.00           C
ATOM   4150  HZ2 TRP A 911      24.040  59.280  69.890  1.00  0.00           H
ATOM   4151  CH2 TRP A 911      24.130  59.980  67.880  1.00  0.00           C
ATOM   4152  HH2 TRP A 911      24.930  60.690  67.980  1.00  0.00           H
ATOM   4153  C   TRP A 911      21.530  55.780  65.100  1.00  0.00           C
ATOM   4154  O   TRP A 911      21.770  56.260  64.040  1.00  0.00           O
ATOM   4155  N   THR A 912      22.520  55.150  65.790  1.00  0.00           N
ATOM   4156  HN  THR A 912      22.280  54.660  66.630  1.00  0.00           H
ATOM   4157  CA  THR A 912      23.920  55.060  65.280  1.00  0.00           C
ATOM   4158  HA  THR A 912      24.210  56.020  64.900  1.00  0.00           H
ATOM   4159  CB  THR A 912      24.990  54.740  66.370  1.00  0.00           C
ATOM   4160  HB  THR A 912      24.630  53.930  67.030  1.00  0.00           H
ATOM   4161  OG1 THR A 912      25.020  55.860  67.240  1.00  0.00           O
ATOM   4162  HG1 THR A 912      24.090  56.050  67.390  1.00  0.00           H
ATOM   4163  CG2 THR A 912      26.370  54.470  65.860  1.00  0.00           C
ATOM   4164 HG21 THR A 912      26.390  53.540  65.260  1.00  0.00           H
ATOM   4165 HG22 THR A 912      27.180  54.240  66.580  1.00  0.00           H
ATOM   4166 HG23 THR A 912      26.690  55.290  65.180  1.00  0.00           H
ATOM   4167  C   THR A 912      24.120  54.070  64.220  1.00  0.00           C
ATOM   4168  O   THR A 912      24.930  54.220  63.280  1.00  0.00           O
ATOM   4169  N   LEU A 913      23.230  53.040  64.130  1.00  0.00           N
ATOM   4170  HN  LEU A 913      22.510  53.030  64.820  1.00  0.00           H
ATOM   4171  CA  LEU A 913      23.270  52.050  63.110  1.00  0.00           C
ATOM   4172  HA  LEU A 913      24.310  51.740  63.120  1.00  0.00           H
ATOM   4173  CB  LEU A 913      22.200  50.890  63.290  1.00  0.00           C
ATOM   4174  HB1 LEU A 913      21.220  51.360  63.520  1.00  0.00           H
ATOM   4175  HB2 LEU A 913      22.530  50.240  64.140  1.00  0.00           H
ATOM   4176  CG  LEU A 913      21.970  49.850  62.090  1.00  0.00           C
ATOM   4177  HG  LEU A 913      21.830  50.430  61.150  1.00  0.00           H
ATOM   4178  CD1 LEU A 913      23.170  48.940  61.810  1.00  0.00           C
ATOM   4179 HD11 LEU A 913      23.330  48.290  62.700  1.00  0.00           H
ATOM   4180 HD12 LEU A 913      24.100  49.510  61.620  1.00  0.00           H
ATOM   4181 HD13 LEU A 913      23.140  48.280  60.920  1.00  0.00           H
ATOM   4182  CD2 LEU A 913      20.830  48.960  62.450  1.00  0.00           C
ATOM   4183 HD21 LEU A 913      21.040  48.390  63.390  1.00  0.00           H
ATOM   4184 HD22 LEU A 913      20.720  48.120  61.740  1.00  0.00           H
ATOM   4185 HD23 LEU A 913      19.900  49.520  62.610  1.00  0.00           H
ATOM   4186  C   LEU A 913      23.050  52.630  61.750  1.00  0.00           C
ATOM   4187  O   LEU A 913      23.720  52.350  60.800  1.00  0.00           O
ATOM   4188  N   LEU A 914      22.050  53.510  61.620  1.00  0.00           N
ATOM   4189  HN  LEU A 914      21.460  53.680  62.400  1.00  0.00           H
ATOM   4190  CA  LEU A 914      21.690  54.370  60.490  1.00  0.00           C
ATOM   4191  HA  LEU A 914      21.640  53.770  59.600  1.00  0.00           H
ATOM   4192  CB  LEU A 914      20.450  55.270  60.980  1.00  0.00           C
ATOM   4193  HB1 LEU A 914      20.080  55.870  60.120  1.00  0.00           H
ATOM   4194  HB2 LEU A 914      20.670  55.990  61.800  1.00  0.00           H
ATOM   4195  CG  LEU A 914      19.210  54.440  61.500  1.00  0.00           C
ATOM   4196  HG  LEU A 914      19.570  53.860  62.370  1.00  0.00           H
ATOM   4197  CD1 LEU A 914      18.260  55.460  61.970  1.00  0.00           C
ATOM   4198 HD11 LEU A 914      17.780  56.020  61.130  1.00  0.00           H
ATOM   4199 HD12 LEU A 914      18.650  56.310  62.550  1.00  0.00           H
ATOM   4200 HD13 LEU A 914      17.450  55.090  62.640  1.00  0.00           H
ATOM   4201  CD2 LEU A 914      18.540  53.590  60.390  1.00  0.00           C
ATOM   4202 HD21 LEU A 914      17.640  53.110  60.810  1.00  0.00           H
ATOM   4203 HD22 LEU A 914      19.130  52.730  59.980  1.00  0.00           H
ATOM   4204 HD23 LEU A 914      18.300  54.200  59.490  1.00  0.00           H
ATOM   4205  C   LEU A 914      22.780  55.440  60.180  1.00  0.00           C
ATOM   4206  O   LEU A 914      23.010  55.730  58.980  1.00  0.00           O
ATOM   4207  N   ILE A 915      23.510  56.120  61.130  1.00  0.00           N
ATOM   4208  HN  ILE A 915      23.210  56.070  62.080  1.00  0.00           H
ATOM   4209  CA  ILE A 915      24.640  57.080  60.920  1.00  0.00           C
ATOM   4210  HA  ILE A 915      24.290  57.670  60.090  1.00  0.00           H
ATOM   4211  CB  ILE A 915      25.070  57.870  62.090  1.00  0.00           C
ATOM   4212  HB  ILE A 915      25.490  57.170  62.860  1.00  0.00           H
ATOM   4213  CG2 ILE A 915      26.230  58.900  61.660  1.00  0.00           C
ATOM   4214 HG21 ILE A 915      26.510  59.570  62.490  1.00  0.00           H
ATOM   4215 HG22 ILE A 915      25.940  59.470  60.750  1.00  0.00           H
ATOM   4216 HG23 ILE A 915      27.110  58.220  61.500  1.00  0.00           H
ATOM   4217  CG1 ILE A 915      23.930  58.710  62.630  1.00  0.00           C
ATOM   4218 HG11 ILE A 915      24.390  59.390  63.390  1.00  0.00           H
ATOM   4219 HG12 ILE A 915      23.220  58.160  63.280  1.00  0.00           H
ATOM   4220  CD  ILE A 915      23.010  59.360  61.580  1.00  0.00           C
ATOM   4221  HD1 ILE A 915      22.370  58.580  61.100  1.00  0.00           H
ATOM   4222  HD2 ILE A 915      23.490  59.940  60.770  1.00  0.00           H
ATOM   4223  HD3 ILE A 915      22.230  60.070  61.930  1.00  0.00           H
ATOM   4224  C   ILE A 915      25.770  56.380  60.230  1.00  0.00           C
ATOM   4225  O   ILE A 915      26.410  56.930  59.390  1.00  0.00           O
ATOM   4226  N   ALA A 916      25.980  55.080  60.500  1.00  0.00           N
ATOM   4227  HN  ALA A 916      25.340  54.550  61.050  1.00  0.00           H
ATOM   4228  CA  ALA A 916      27.110  54.270  60.040  1.00  0.00           C
ATOM   4229  HA  ALA A 916      27.970  54.920  60.120  1.00  0.00           H
ATOM   4230  CB  ALA A 916      27.120  53.050  60.950  1.00  0.00           C
ATOM   4231  HB1 ALA A 916      28.030  52.470  60.680  1.00  0.00           H
ATOM   4232  HB2 ALA A 916      26.190  52.460  60.840  1.00  0.00           H
ATOM   4233  HB3 ALA A 916      27.300  53.330  62.000  1.00  0.00           H
ATOM   4234  C   ALA A 916      26.990  53.900  58.550  1.00  0.00           C
ATOM   4235  O   ALA A 916      27.970  53.600  57.930  1.00  0.00           O
ATOM   4236  N   ALA A 917      25.780  53.990  57.930  1.00  0.00           N
ATOM   4237  HN  ALA A 917      25.020  54.330  58.480  1.00  0.00           H
ATOM   4238  CA  ALA A 917      25.580  53.910  56.490  1.00  0.00           C
ATOM   4239  HA  ALA A 917      26.160  53.050  56.170  1.00  0.00           H
ATOM   4240  CB  ALA A 917      24.090  53.890  56.140  1.00  0.00           C
ATOM   4241  HB1 ALA A 917      23.550  53.020  56.560  1.00  0.00           H
ATOM   4242  HB2 ALA A 917      24.010  53.750  55.040  1.00  0.00           H
ATOM   4243  HB3 ALA A 917      23.580  54.800  56.500  1.00  0.00           H
ATOM   4244  C   ALA A 917      26.350  55.030  55.760  1.00  0.00           C
ATOM   4245  O   ALA A 917      26.980  54.920  54.720  1.00  0.00           O
ATOM   4246  N   ILE A 918      26.310  56.220  56.350  1.00  0.00           N
ATOM   4247  HN  ILE A 918      25.880  56.290  57.230  1.00  0.00           H
ATOM   4248  CA  ILE A 918      26.870  57.440  55.760  1.00  0.00           C
ATOM   4249  HA  ILE A 918      26.390  57.480  54.800  1.00  0.00           H
ATOM   4250  CB  ILE A 918      26.520  58.760  56.570  1.00  0.00           C
ATOM   4251  HB  ILE A 918      26.870  58.520  57.590  1.00  0.00           H
ATOM   4252  CG2 ILE A 918      27.230  59.900  55.900  1.00  0.00           C
ATOM   4253 HG21 ILE A 918      27.300  59.690  54.800  1.00  0.00           H
ATOM   4254 HG22 ILE A 918      28.250  60.090  56.290  1.00  0.00           H
ATOM   4255 HG23 ILE A 918      26.630  60.820  55.950  1.00  0.00           H
ATOM   4256  CG1 ILE A 918      24.980  58.900  56.620  1.00  0.00           C
ATOM   4257 HG11 ILE A 918      24.430  57.980  56.900  1.00  0.00           H
ATOM   4258 HG12 ILE A 918      24.700  59.210  55.590  1.00  0.00           H
ATOM   4259  CD  ILE A 918      24.550  60.000  57.590  1.00  0.00           C
ATOM   4260  HD1 ILE A 918      23.450  60.120  57.560  1.00  0.00           H
ATOM   4261  HD2 ILE A 918      25.090  60.950  57.380  1.00  0.00           H
ATOM   4262  HD3 ILE A 918      24.820  59.790  58.650  1.00  0.00           H
ATOM   4263  C   ILE A 918      28.400  57.360  55.370  1.00  0.00           C
ATOM   4264  O   ILE A 918      28.720  57.520  54.190  1.00  0.00           O
ATOM   4265  N   PRO A 919      29.390  57.050  56.240  1.00  0.00           N
ATOM   4266  CD  PRO A 919      29.330  56.820  57.690  1.00  0.00           C
ATOM   4267  HD1 PRO A 919      28.510  56.100  57.950  1.00  0.00           H
ATOM   4268  HD2 PRO A 919      29.180  57.790  58.220  1.00  0.00           H
ATOM   4269  CA  PRO A 919      30.760  56.850  55.800  1.00  0.00           C
ATOM   4270  HA  PRO A 919      31.060  57.540  55.010  1.00  0.00           H
ATOM   4271  CB  PRO A 919      31.610  57.040  57.050  1.00  0.00           C
ATOM   4272  HB1 PRO A 919      31.620  58.120  57.270  1.00  0.00           H
ATOM   4273  HB2 PRO A 919      32.630  56.660  56.880  1.00  0.00           H
ATOM   4274  CG  PRO A 919      30.760  56.410  58.070  1.00  0.00           C
ATOM   4275  HG1 PRO A 919      30.850  55.300  58.160  1.00  0.00           H
ATOM   4276  HG2 PRO A 919      30.930  56.770  59.100  1.00  0.00           H
ATOM   4277  C   PRO A 919      30.960  55.610  55.040  1.00  0.00           C
ATOM   4278  O   PRO A 919      31.860  55.600  54.240  1.00  0.00           O
ATOM   4279  N   ALA A 920      30.120  54.610  55.200  1.00  0.00           N
ATOM   4280  HN  ALA A 920      29.370  54.580  55.870  1.00  0.00           H
ATOM   4281  CA  ALA A 920      30.210  53.390  54.460  1.00  0.00           C
ATOM   4282  HA  ALA A 920      31.210  53.000  54.550  1.00  0.00           H
ATOM   4283  CB  ALA A 920      29.170  52.300  54.860  1.00  0.00           C
ATOM   4284  HB1 ALA A 920      28.920  51.520  54.120  1.00  0.00           H
ATOM   4285  HB2 ALA A 920      28.210  52.830  55.050  1.00  0.00           H
ATOM   4286  HB3 ALA A 920      29.490  51.820  55.810  1.00  0.00           H
ATOM   4287  C   ALA A 920      30.060  53.580  52.990  1.00  0.00           C
ATOM   4288  O   ALA A 920      30.770  53.010  52.170  1.00  0.00           O
ATOM   4289  N   LEU A 921      29.110  54.440  52.530  1.00  0.00           N
ATOM   4290  HN  LEU A 921      28.420  54.620  53.230  1.00  0.00           H
ATOM   4291  CA  LEU A 921      28.900  54.930  51.230  1.00  0.00           C
ATOM   4292  HA  LEU A 921      28.810  54.130  50.510  1.00  0.00           H
ATOM   4293  CB  LEU A 921      27.580  55.770  51.160  1.00  0.00           C
ATOM   4294  HB1 LEU A 921      27.500  56.410  52.060  1.00  0.00           H
ATOM   4295  HB2 LEU A 921      26.740  55.070  51.310  1.00  0.00           H
ATOM   4296  CG  LEU A 921      27.270  56.560  49.880  1.00  0.00           C
ATOM   4297  HG  LEU A 921      28.110  57.270  49.750  1.00  0.00           H
ATOM   4298  CD1 LEU A 921      27.130  55.700  48.650  1.00  0.00           C
ATOM   4299 HD11 LEU A 921      26.560  54.790  48.920  1.00  0.00           H
ATOM   4300 HD12 LEU A 921      28.150  55.310  48.410  1.00  0.00           H
ATOM   4301 HD13 LEU A 921      26.570  56.210  47.850  1.00  0.00           H
ATOM   4302  CD2 LEU A 921      26.030  57.420  50.150  1.00  0.00           C
ATOM   4303 HD21 LEU A 921      26.210  58.170  50.950  1.00  0.00           H
ATOM   4304 HD22 LEU A 921      25.240  56.670  50.400  1.00  0.00           H
ATOM   4305 HD23 LEU A 921      25.750  57.890  49.190  1.00  0.00           H
ATOM   4306  C   LEU A 921      30.130  55.680  50.690  1.00  0.00           C
ATOM   4307  O   LEU A 921      30.670  55.450  49.650  1.00  0.00           O
ATOM   4308  N   LEU A 922      30.650  56.680  51.440  1.00  0.00           N
ATOM   4309  HN  LEU A 922      30.360  56.780  52.390  1.00  0.00           H
ATOM   4310  CA  LEU A 922      31.760  57.450  50.960  1.00  0.00           C
ATOM   4311  HA  LEU A 922      31.600  57.770  49.940  1.00  0.00           H
ATOM   4312  CB  LEU A 922      31.820  58.660  51.960  1.00  0.00           C
ATOM   4313  HB1 LEU A 922      32.750  59.250  51.840  1.00  0.00           H
ATOM   4314  HB2 LEU A 922      31.910  58.190  52.970  1.00  0.00           H
ATOM   4315  CG  LEU A 922      30.670  59.670  51.880  1.00  0.00           C
ATOM   4316  HG  LEU A 922      29.690  59.150  51.920  1.00  0.00           H
ATOM   4317  CD1 LEU A 922      30.810  60.680  53.040  1.00  0.00           C
ATOM   4318 HD11 LEU A 922      31.840  61.090  53.120  1.00  0.00           H
ATOM   4319 HD12 LEU A 922      30.510  60.200  53.990  1.00  0.00           H
ATOM   4320 HD13 LEU A 922      30.110  61.530  52.900  1.00  0.00           H
ATOM   4321  CD2 LEU A 922      30.780  60.360  50.530  1.00  0.00           C
ATOM   4322 HD21 LEU A 922      30.310  59.790  49.700  1.00  0.00           H
ATOM   4323 HD22 LEU A 922      31.860  60.500  50.280  1.00  0.00           H
ATOM   4324 HD23 LEU A 922      30.320  61.370  50.550  1.00  0.00           H
ATOM   4325  C   LEU A 922      33.060  56.640  50.850  1.00  0.00           C
ATOM   4326  O   LEU A 922      33.810  56.760  49.870  1.00  0.00           O
ATOM   4327  N   CYS A 923      33.220  55.680  51.790  1.00  0.00           N
ATOM   4328  HN  CYS A 923      32.620  55.610  52.580  1.00  0.00           H
ATOM   4329  CA  CYS A 923      34.190  54.650  51.700  1.00  0.00           C
ATOM   4330  HA  CYS A 923      35.180  55.050  51.520  1.00  0.00           H
ATOM   4331  CB  CYS A 923      34.450  53.940  53.160  1.00  0.00           C
ATOM   4332  HB1 CYS A 923      33.480  53.510  53.500  1.00  0.00           H
ATOM   4333  HB2 CYS A 923      34.630  54.810  53.830  1.00  0.00           H
ATOM   4334  SG  CYS A 923      35.600  52.610  53.150  1.00  0.00           S
ATOM   4335  HG1 CYS A 923      34.690  51.830  52.610  1.00  0.00           H
ATOM   4336  C   CYS A 923      33.980  53.530  50.650  1.00  0.00           C
ATOM   4337  O   CYS A 923      34.900  52.900  50.240  1.00  0.00           O
ATOM   4338  N   THR A 924      32.700  53.240  50.200  1.00  0.00           N
ATOM   4339  HN  THR A 924      31.920  53.780  50.500  1.00  0.00           H
ATOM   4340  CA  THR A 924      32.510  52.200  49.110  1.00  0.00           C
ATOM   4341  HA  THR A 924      33.040  51.290  49.360  1.00  0.00           H
ATOM   4342  CB  THR A 924      31.040  51.990  48.920  1.00  0.00           C
ATOM   4343  HB  THR A 924      30.550  52.970  48.750  1.00  0.00           H
ATOM   4344  OG1 THR A 924      30.670  51.410  50.110  1.00  0.00           O
ATOM   4345  HG1 THR A 924      30.790  52.050  50.810  1.00  0.00           H
ATOM   4346  CG2 THR A 924      30.670  51.000  47.830  1.00  0.00           C
ATOM   4347 HG21 THR A 924      31.310  50.110  47.890  1.00  0.00           H
ATOM   4348 HG22 THR A 924      30.780  51.420  46.800  1.00  0.00           H
ATOM   4349 HG23 THR A 924      29.620  50.690  48.010  1.00  0.00           H
ATOM   4350  C   THR A 924      33.150  52.560  47.740  1.00  0.00           C
ATOM   4351  O   THR A 924      33.490  51.740  46.860  1.00  0.00           O
ATOM   4352  N   ILE A 925      33.430  53.850  47.510  1.00  0.00           N
ATOM   4353  HN  ILE A 925      33.210  54.560  48.180  1.00  0.00           H
ATOM   4354  CA  ILE A 925      34.260  54.330  46.460  1.00  0.00           C
ATOM   4355  HA  ILE A 925      33.750  54.070  45.540  1.00  0.00           H
ATOM   4356  CB  ILE A 925      34.520  55.840  46.500  1.00  0.00           C
ATOM   4357  HB  ILE A 925      34.780  56.160  47.520  1.00  0.00           H
ATOM   4358  CG2 ILE A 925      35.610  56.440  45.600  1.00  0.00           C
ATOM   4359 HG21 ILE A 925      35.600  55.920  44.620  1.00  0.00           H
ATOM   4360 HG22 ILE A 925      36.640  56.210  45.940  1.00  0.00           H
ATOM   4361 HG23 ILE A 925      35.490  57.540  45.490  1.00  0.00           H
ATOM   4362  CG1 ILE A 925      33.230  56.680  46.270  1.00  0.00           C
ATOM   4363 HG11 ILE A 925      32.430  56.300  46.930  1.00  0.00           H
ATOM   4364 HG12 ILE A 925      32.990  56.580  45.190  1.00  0.00           H
ATOM   4365  CD  ILE A 925      33.380  58.210  46.520  1.00  0.00           C
ATOM   4366  HD1 ILE A 925      33.520  58.530  47.560  1.00  0.00           H
ATOM   4367  HD2 ILE A 925      32.370  58.600  46.310  1.00  0.00           H
ATOM   4368  HD3 ILE A 925      34.110  58.770  45.890  1.00  0.00           H
ATOM   4369  C   ILE A 925      35.650  53.700  46.530  1.00  0.00           C
ATOM   4370  O   ILE A 925      36.170  53.090  45.570  1.00  0.00           O
ATOM   4371  N   LEU A 926      36.320  53.770  47.680  1.00  0.00           N
ATOM   4372  HN  LEU A 926      35.900  54.330  48.390  1.00  0.00           H
ATOM   4373  CA  LEU A 926      37.710  53.280  47.920  1.00  0.00           C
ATOM   4374  HA  LEU A 926      38.380  53.700  47.180  1.00  0.00           H
ATOM   4375  CB  LEU A 926      38.070  53.670  49.380  1.00  0.00           C
ATOM   4376  HB1 LEU A 926      39.140  53.410  49.530  1.00  0.00           H
ATOM   4377  HB2 LEU A 926      37.460  53.070  50.090  1.00  0.00           H
ATOM   4378  CG  LEU A 926      37.850  55.150  49.840  1.00  0.00           C
ATOM   4379  HG  LEU A 926      36.760  55.340  49.900  1.00  0.00           H
ATOM   4380  CD1 LEU A 926      38.370  55.330  51.260  1.00  0.00           C
ATOM   4381 HD11 LEU A 926      38.090  56.300  51.700  1.00  0.00           H
ATOM   4382 HD12 LEU A 926      39.480  55.210  51.210  1.00  0.00           H
ATOM   4383 HD13 LEU A 926      37.980  54.560  51.960  1.00  0.00           H
ATOM   4384  CD2 LEU A 926      38.410  56.170  48.920  1.00  0.00           C
ATOM   4385 HD21 LEU A 926      39.420  55.900  48.550  1.00  0.00           H
ATOM   4386 HD22 LEU A 926      38.430  57.150  49.440  1.00  0.00           H
ATOM   4387 HD23 LEU A 926      37.760  56.270  48.030  1.00  0.00           H
ATOM   4388  C   LEU A 926      37.730  51.740  47.660  1.00  0.00           C
ATOM   4389  O   LEU A 926      38.660  51.200  47.100  1.00  0.00           O
ATOM   4390  N   ILE A 927      36.670  51.030  48.090  1.00  0.00           N
ATOM   4391  HN  ILE A 927      35.980  51.540  48.580  1.00  0.00           H
ATOM   4392  CA  ILE A 927      36.460  49.580  47.820  1.00  0.00           C
ATOM   4393  HA  ILE A 927      37.380  49.130  48.160  1.00  0.00           H
ATOM   4394  CB  ILE A 927      35.330  48.990  48.660  1.00  0.00           C
ATOM   4395  HB  ILE A 927      34.450  49.580  48.360  1.00  0.00           H
ATOM   4396  CG2 ILE A 927      35.120  47.540  48.340  1.00  0.00           C
ATOM   4397 HG21 ILE A 927      34.280  47.200  49.000  1.00  0.00           H
ATOM   4398 HG22 ILE A 927      36.040  46.960  48.550  1.00  0.00           H
ATOM   4399 HG23 ILE A 927      34.760  47.290  47.310  1.00  0.00           H
ATOM   4400  CG1 ILE A 927      35.400  49.230  50.210  1.00  0.00           C
ATOM   4401 HG11 ILE A 927      34.470  48.790  50.650  1.00  0.00           H
ATOM   4402 HG12 ILE A 927      35.450  50.300  50.500  1.00  0.00           H
ATOM   4403  CD  ILE A 927      36.490  48.390  50.920  1.00  0.00           C
ATOM   4404  HD1 ILE A 927      37.510  48.690  50.600  1.00  0.00           H
ATOM   4405  HD2 ILE A 927      36.320  47.310  50.720  1.00  0.00           H
ATOM   4406  HD3 ILE A 927      36.430  48.540  52.030  1.00  0.00           H
ATOM   4407  C   ILE A 927      36.340  49.190  46.360  1.00  0.00           C
ATOM   4408  O   ILE A 927      37.060  48.370  45.820  1.00  0.00           O
ATOM   4409  N   PHE A 928      35.510  49.930  45.640  1.00  0.00           N
ATOM   4410  HN  PHE A 928      35.210  50.760  46.110  1.00  0.00           H
ATOM   4411  CA  PHE A 928      35.130  49.850  44.270  1.00  0.00           C
ATOM   4412  HA  PHE A 928      34.860  48.810  44.120  1.00  0.00           H
ATOM   4413  CB  PHE A 928      33.920  50.800  43.870  1.00  0.00           C
ATOM   4414  HB1 PHE A 928      34.050  51.890  44.070  1.00  0.00           H
ATOM   4415  HB2 PHE A 928      33.000  50.450  44.390  1.00  0.00           H
ATOM   4416  CG  PHE A 928      33.530  50.720  42.350  1.00  0.00           C
ATOM   4417  CD1 PHE A 928      32.340  50.160  41.790  1.00  0.00           C
ATOM   4418  HD1 PHE A 928      31.770  49.540  42.470  1.00  0.00           H
ATOM   4419  CE1 PHE A 928      32.090  50.410  40.440  1.00  0.00           C
ATOM   4420  HE1 PHE A 928      31.190  49.890  40.120  1.00  0.00           H
ATOM   4421  CZ  PHE A 928      32.890  51.210  39.660  1.00  0.00           C
ATOM   4422  HZ  PHE A 928      32.660  51.370  38.620  1.00  0.00           H
ATOM   4423  CD2 PHE A 928      34.260  51.640  41.550  1.00  0.00           C
ATOM   4424  HD2 PHE A 928      35.040  52.240  42.000  1.00  0.00           H
ATOM   4425  CE2 PHE A 928      34.020  51.800  40.170  1.00  0.00           C
ATOM   4426  HE2 PHE A 928      34.650  52.470  39.600  1.00  0.00           H
ATOM   4427  C   PHE A 928      36.310  50.160  43.370  1.00  0.00           C
ATOM   4428  O   PHE A 928      36.520  49.470  42.340  1.00  0.00           O
ATOM   4429  N   MET A 929      37.100  51.210  43.670  1.00  0.00           N
ATOM   4430  HN  MET A 929      36.930  51.820  44.430  1.00  0.00           H
ATOM   4431  CA  MET A 929      38.190  51.570  42.830  1.00  0.00           C
ATOM   4432  HA  MET A 929      37.770  51.840  41.860  1.00  0.00           H
ATOM   4433  CB  MET A 929      38.700  52.950  43.270  1.00  0.00           C
ATOM   4434  HB1 MET A 929      39.640  53.200  42.710  1.00  0.00           H
ATOM   4435  HB2 MET A 929      38.990  52.820  44.320  1.00  0.00           H
ATOM   4436  CG  MET A 929      37.760  54.100  42.970  1.00  0.00           C
ATOM   4437  HG1 MET A 929      36.700  53.950  43.270  1.00  0.00           H
ATOM   4438  HG2 MET A 929      37.650  54.060  41.860  1.00  0.00           H
ATOM   4439  SD  MET A 929      38.260  55.720  43.480  1.00  0.00           S
ATOM   4440  CE  MET A 929      39.790  56.000  42.640  1.00  0.00           C
ATOM   4441  HE1 MET A 929      39.870  56.040  41.530  1.00  0.00           H
ATOM   4442  HE2 MET A 929      40.440  55.200  43.060  1.00  0.00           H
ATOM   4443  HE3 MET A 929      40.230  56.970  42.940  1.00  0.00           H
ATOM   4444  C   MET A 929      39.310  50.630  42.360  1.00  0.00           C
ATOM   4445  O   MET A 929      39.540  50.480  41.200  1.00  0.00           O
ATOM   4446  N   ASP A 930      40.000  49.860  43.290  1.00  0.00           N
ATOM   4447  HN  ASP A 930      39.980  50.070  44.270  1.00  0.00           H
ATOM   4448  CA  ASP A 930      40.980  48.770  43.010  1.00  0.00           C
ATOM   4449  HA  ASP A 930      41.780  49.140  42.370  1.00  0.00           H
ATOM   4450  CB  ASP A 930      41.620  48.280  44.310  1.00  0.00           C
ATOM   4451  HB1 ASP A 930      42.290  47.400  44.200  1.00  0.00           H
ATOM   4452  HB2 ASP A 930      40.870  48.020  45.080  1.00  0.00           H
ATOM   4453  CG  ASP A 930      42.420  49.360  44.890  1.00  0.00           C
ATOM   4454  OD1 ASP A 930      42.800  50.340  44.270  1.00  0.00           O
ATOM   4455  OD2 ASP A 930      42.840  49.210  46.050  1.00  0.00           O
ATOM   4456  C   ASP A 930      40.350  47.640  42.250  1.00  0.00           C
ATOM   4457  O   ASP A 930      40.890  47.000  41.400  1.00  0.00           O
ATOM   4458  N   GLN A 931      39.100  47.400  42.560  1.00  0.00           N
ATOM   4459  HN  GLN A 931      38.720  47.910  43.330  1.00  0.00           H
ATOM   4460  CA  GLN A 931      38.250  46.470  41.790  1.00  0.00           C
ATOM   4461  HA  GLN A 931      38.890  45.610  41.740  1.00  0.00           H
ATOM   4462  CB  GLN A 931      36.850  46.110  42.450  1.00  0.00           C
ATOM   4463  HB1 GLN A 931      36.190  45.560  41.750  1.00  0.00           H
ATOM   4464  HB2 GLN A 931      36.220  47.010  42.610  1.00  0.00           H
ATOM   4465  CG  GLN A 931      36.710  45.310  43.840  1.00  0.00           C
ATOM   4466  HG1 GLN A 931      35.670  44.960  43.870  1.00  0.00           H
ATOM   4467  HG2 GLN A 931      36.940  45.990  44.690  1.00  0.00           H
ATOM   4468  CD  GLN A 931      37.670  44.160  43.980  1.00  0.00           C
ATOM   4469  OE1 GLN A 931      38.360  43.920  45.020  1.00  0.00           O
ATOM   4470  NE2 GLN A 931      37.570  43.230  43.040  1.00  0.00           N
ATOM   4471 HE21 GLN A 931      37.750  42.280  43.300  1.00  0.00           H
ATOM   4472 HE22 GLN A 931      37.160  43.440  42.150  1.00  0.00           H
ATOM   4473  C   GLN A 931      38.090  46.860  40.330  1.00  0.00           C
ATOM   4474  O   GLN A 931      38.380  46.070  39.430  1.00  0.00           O
ATOM   4475  N   GLN A 932      37.780  48.100  40.140  1.00  0.00           N
ATOM   4476  HN  GLN A 932      37.650  48.690  40.940  1.00  0.00           H
ATOM   4477  CA  GLN A 932      37.490  48.600  38.820  1.00  0.00           C
ATOM   4478  HA  GLN A 932      36.870  47.920  38.230  1.00  0.00           H
ATOM   4479  CB  GLN A 932      36.790  49.950  38.910  1.00  0.00           C
ATOM   4480  HB1 GLN A 932      37.170  50.560  39.760  1.00  0.00           H
ATOM   4481  HB2 GLN A 932      35.770  49.830  39.340  1.00  0.00           H
ATOM   4482  CG  GLN A 932      36.550  50.880  37.660  1.00  0.00           C
ATOM   4483  HG1 GLN A 932      37.490  51.360  37.290  1.00  0.00           H
ATOM   4484  HG2 GLN A 932      35.780  51.650  37.880  1.00  0.00           H
ATOM   4485  CD  GLN A 932      36.080  50.010  36.480  1.00  0.00           C
ATOM   4486  OE1 GLN A 932      36.710  49.960  35.450  1.00  0.00           O
ATOM   4487  NE2 GLN A 932      34.910  49.310  36.650  1.00  0.00           N
ATOM   4488 HE21 GLN A 932      34.610  49.060  37.570  1.00  0.00           H
ATOM   4489 HE22 GLN A 932      34.550  48.810  35.850  1.00  0.00           H
ATOM   4490  C   GLN A 932      38.770  48.750  38.100  1.00  0.00           C
ATOM   4491  O   GLN A 932      38.790  48.400  36.950  1.00  0.00           O
ATOM   4492  N   ILE A 933      39.800  49.230  38.770  1.00  0.00           N
ATOM   4493  HN  ILE A 933      39.640  49.600  39.680  1.00  0.00           H
ATOM   4494  CA  ILE A 933      41.170  49.410  38.200  1.00  0.00           C
ATOM   4495  HA  ILE A 933      41.010  50.040  37.330  1.00  0.00           H
ATOM   4496  CB  ILE A 933      41.940  50.270  39.180  1.00  0.00           C
ATOM   4497  HB  ILE A 933      41.640  49.940  40.210  1.00  0.00           H
ATOM   4498  CG2 ILE A 933      43.550  50.350  39.060  1.00  0.00           C
ATOM   4499 HG21 ILE A 933      43.940  51.240  39.610  1.00  0.00           H
ATOM   4500 HG22 ILE A 933      43.820  50.280  37.980  1.00  0.00           H
ATOM   4501 HG23 ILE A 933      43.960  49.390  39.450  1.00  0.00           H
ATOM   4502  CG1 ILE A 933      41.330  51.730  39.150  1.00  0.00           C
ATOM   4503 HG11 ILE A 933      40.230  51.780  39.010  1.00  0.00           H
ATOM   4504 HG12 ILE A 933      41.710  52.270  38.250  1.00  0.00           H
ATOM   4505  CD  ILE A 933      41.860  52.690  40.280  1.00  0.00           C
ATOM   4506  HD1 ILE A 933      42.920  52.920  40.050  1.00  0.00           H
ATOM   4507  HD2 ILE A 933      41.970  52.220  41.280  1.00  0.00           H
ATOM   4508  HD3 ILE A 933      41.190  53.570  40.280  1.00  0.00           H
ATOM   4509  C   ILE A 933      41.920  48.140  37.820  1.00  0.00           C
ATOM   4510  O   ILE A 933      42.750  48.060  36.890  1.00  0.00           O
ATOM   4511  N   THR A 934      41.670  47.020  38.610  1.00  0.00           N
ATOM   4512  HN  THR A 934      41.110  47.120  39.430  1.00  0.00           H
ATOM   4513  CA  THR A 934      42.200  45.690  38.240  1.00  0.00           C
ATOM   4514  HA  THR A 934      43.200  45.840  37.840  1.00  0.00           H
ATOM   4515  CB  THR A 934      42.370  44.750  39.440  1.00  0.00           C
ATOM   4516  HB  THR A 934      41.370  44.310  39.680  1.00  0.00           H
ATOM   4517  OG1 THR A 934      43.060  45.250  40.580  1.00  0.00           O
ATOM   4518  HG1 THR A 934      42.310  45.420  41.160  1.00  0.00           H
ATOM   4519  CG2 THR A 934      43.170  43.510  38.990  1.00  0.00           C
ATOM   4520 HG21 THR A 934      42.520  42.940  38.290  1.00  0.00           H
ATOM   4521 HG22 THR A 934      43.360  42.810  39.840  1.00  0.00           H
ATOM   4522 HG23 THR A 934      44.160  43.740  38.520  1.00  0.00           H
ATOM   4523  C   THR A 934      41.430  44.980  37.160  1.00  0.00           C
ATOM   4524  O   THR A 934      42.030  44.420  36.210  1.00  0.00           O
ATOM   4525  N   ALA A 935      40.040  44.980  37.240  1.00  0.00           N
ATOM   4526  HN  ALA A 935      39.630  45.440  38.020  1.00  0.00           H
ATOM   4527  CA  ALA A 935      39.090  44.390  36.340  1.00  0.00           C
ATOM   4528  HA  ALA A 935      39.040  43.320  36.450  1.00  0.00           H
ATOM   4529  CB  ALA A 935      37.760  44.980  36.660  1.00  0.00           C
ATOM   4530  HB1 ALA A 935      37.890  46.070  36.540  1.00  0.00           H
ATOM   4531  HB2 ALA A 935      37.550  44.780  37.740  1.00  0.00           H
ATOM   4532  HB3 ALA A 935      36.970  44.640  35.970  1.00  0.00           H
ATOM   4533  C   ALA A 935      39.330  44.700  34.890  1.00  0.00           C
ATOM   4534  O   ALA A 935      39.110  43.870  34.020  1.00  0.00           O
ATOM   4535  N   VAL A 936      39.710  45.950  34.560  1.00  0.00           N
ATOM   4536  HN  VAL A 936      39.800  46.710  35.190  1.00  0.00           H
ATOM   4537  CA  VAL A 936      39.940  46.340  33.160  1.00  0.00           C
ATOM   4538  HA  VAL A 936      39.150  45.960  32.520  1.00  0.00           H
ATOM   4539  CB  VAL A 936      39.880  47.920  33.080  1.00  0.00           C
ATOM   4540  HB  VAL A 936      38.880  48.170  33.480  1.00  0.00           H
ATOM   4541  CG1 VAL A 936      40.940  48.480  34.000  1.00  0.00           C
ATOM   4542 HG11 VAL A 936      41.930  48.110  33.660  1.00  0.00           H
ATOM   4543 HG12 VAL A 936      40.850  48.250  35.080  1.00  0.00           H
ATOM   4544 HG13 VAL A 936      41.050  49.570  33.900  1.00  0.00           H
ATOM   4545  CG2 VAL A 936      39.950  48.390  31.620  1.00  0.00           C
ATOM   4546 HG21 VAL A 936      40.920  48.090  31.160  1.00  0.00           H
ATOM   4547 HG22 VAL A 936      39.910  49.490  31.490  1.00  0.00           H
ATOM   4548 HG23 VAL A 936      39.240  47.970  30.870  1.00  0.00           H
ATOM   4549  C   VAL A 936      41.210  45.840  32.490  1.00  0.00           C
ATOM   4550  O   VAL A 936      41.080  45.360  31.380  1.00  0.00           O
ATOM   4551  N   ILE A 937      42.440  45.830  33.080  1.00  0.00           N
ATOM   4552  HN  ILE A 937      42.510  46.220  33.990  1.00  0.00           H
ATOM   4553  CA  ILE A 937      43.710  45.340  32.510  1.00  0.00           C
ATOM   4554  HA  ILE A 937      43.650  45.610  31.470  1.00  0.00           H
ATOM   4555  CB  ILE A 937      44.950  46.000  33.090  1.00  0.00           C
ATOM   4556  HB  ILE A 937      44.790  47.100  32.990  1.00  0.00           H
ATOM   4557  CG2 ILE A 937      45.050  45.630  34.540  1.00  0.00           C
ATOM   4558 HG21 ILE A 937      45.000  44.520  34.700  1.00  0.00           H
ATOM   4559 HG22 ILE A 937      44.210  46.040  35.140  1.00  0.00           H
ATOM   4560 HG23 ILE A 937      45.990  46.120  34.870  1.00  0.00           H
ATOM   4561  CG1 ILE A 937      46.210  45.550  32.360  1.00  0.00           C
ATOM   4562 HG11 ILE A 937      46.510  44.510  32.590  1.00  0.00           H
ATOM   4563 HG12 ILE A 937      47.050  46.130  32.790  1.00  0.00           H
ATOM   4564  CD  ILE A 937      46.340  45.900  30.880  1.00  0.00           C
ATOM   4565  HD1 ILE A 937      45.870  46.850  30.570  1.00  0.00           H
ATOM   4566  HD2 ILE A 937      45.750  45.240  30.200  1.00  0.00           H
ATOM   4567  HD3 ILE A 937      47.360  45.810  30.430  1.00  0.00           H
ATOM   4568  C   ILE A 937      43.610  43.810  32.420  1.00  0.00           C
ATOM   4569  O   ILE A 937      44.220  43.220  31.540  1.00  0.00           O
ATOM   4570  N   ILE A 938      42.950  43.140  33.330  1.00  0.00           N
ATOM   4571  HN  ILE A 938      42.650  43.580  34.180  1.00  0.00           H
ATOM   4572  CA  ILE A 938      42.880  41.740  33.250  1.00  0.00           C
ATOM   4573  HA  ILE A 938      43.730  41.190  32.870  1.00  0.00           H
ATOM   4574  CB  ILE A 938      42.810  41.110  34.590  1.00  0.00           C
ATOM   4575  HB  ILE A 938      41.860  41.400  35.070  1.00  0.00           H
ATOM   4576  CG2 ILE A 938      42.720  39.530  34.540  1.00  0.00           C
ATOM   4577 HG21 ILE A 938      43.540  39.140  33.900  1.00  0.00           H
ATOM   4578 HG22 ILE A 938      41.770  39.090  34.160  1.00  0.00           H
ATOM   4579 HG23 ILE A 938      42.930  39.010  35.510  1.00  0.00           H
ATOM   4580  CG1 ILE A 938      43.870  41.630  35.650  1.00  0.00           C
ATOM   4581 HG11 ILE A 938      43.650  40.960  36.510  1.00  0.00           H
ATOM   4582 HG12 ILE A 938      43.820  42.640  36.110  1.00  0.00           H
ATOM   4583  CD  ILE A 938      45.360  41.500  35.280  1.00  0.00           C
ATOM   4584  HD1 ILE A 938      46.030  42.020  35.990  1.00  0.00           H
ATOM   4585  HD2 ILE A 938      45.550  41.810  34.220  1.00  0.00           H
ATOM   4586  HD3 ILE A 938      45.640  40.430  35.330  1.00  0.00           H
ATOM   4587  C   ILE A 938      41.650  41.250  32.400  1.00  0.00           C
ATOM   4588  O   ILE A 938      41.650  40.220  31.660  1.00  0.00           O
ATOM   4589  N   ASN A 939      40.530  41.980  32.320  1.00  0.00           N
ATOM   4590  HN  ASN A 939      40.410  42.820  32.850  1.00  0.00           H
ATOM   4591  CA  ASN A 939      39.440  41.710  31.410  1.00  0.00           C
ATOM   4592  HA  ASN A 939      39.140  40.680  31.490  1.00  0.00           H
ATOM   4593  CB  ASN A 939      38.180  42.660  31.630  1.00  0.00           C
ATOM   4594  HB1 ASN A 939      38.460  43.730  31.560  1.00  0.00           H
ATOM   4595  HB2 ASN A 939      37.800  42.550  32.660  1.00  0.00           H
ATOM   4596  CG  ASN A 939      37.050  42.400  30.670  1.00  0.00           C
ATOM   4597  OD1 ASN A 939      36.790  41.290  30.170  1.00  0.00           O
ATOM   4598  ND2 ASN A 939      36.370  43.520  30.340  1.00  0.00           N
ATOM   4599 HD21 ASN A 939      36.810  44.390  30.590  1.00  0.00           H
ATOM   4600 HD22 ASN A 939      35.420  43.510  30.020  1.00  0.00           H
ATOM   4601  C   ASN A 939      39.980  42.000  30.000  1.00  0.00           C
ATOM   4602  O   ASN A 939      40.430  43.150  29.770  1.00  0.00           O
ATOM   4603  N   ARG A 940      39.950  41.050  29.060  1.00  0.00           N
ATOM   4604  HN  ARG A 940      39.640  40.110  29.210  1.00  0.00           H
ATOM   4605  CA  ARG A 940      40.380  41.290  27.710  1.00  0.00           C
ATOM   4606  HA  ARG A 940      40.730  42.290  27.530  1.00  0.00           H
ATOM   4607  CB  ARG A 940      41.550  40.340  27.250  1.00  0.00           C
ATOM   4608  HB1 ARG A 940      41.790  40.450  26.170  1.00  0.00           H
ATOM   4609  HB2 ARG A 940      41.190  39.300  27.190  1.00  0.00           H
ATOM   4610  CG  ARG A 940      42.950  40.320  27.950  1.00  0.00           C
ATOM   4611  HG1 ARG A 940      43.550  39.440  27.610  1.00  0.00           H
ATOM   4612  HG2 ARG A 940      42.700  40.240  29.030  1.00  0.00           H
ATOM   4613  CD  ARG A 940      43.830  41.570  27.720  1.00  0.00           C
ATOM   4614  HD1 ARG A 940      43.800  41.900  26.660  1.00  0.00           H
ATOM   4615  HD2 ARG A 940      44.880  41.470  28.070  1.00  0.00           H
ATOM   4616  NE  ARG A 940      43.120  42.700  28.470  1.00  0.00           N
ATOM   4617  HE  ARG A 940      42.420  42.440  29.140  1.00  0.00           H
ATOM   4618  CZ  ARG A 940      43.380  43.990  28.340  1.00  0.00           C
ATOM   4619  NH1 ARG A 940      42.690  44.760  29.170  1.00  0.00           N
ATOM   4620 HH11 ARG A 940      42.030  44.360  29.800  1.00  0.00           H
ATOM   4621 HH12 ARG A 940      42.900  45.730  29.170  1.00  0.00           H
ATOM   4622  NH2 ARG A 940      44.150  44.620  27.500  1.00  0.00           N
ATOM   4623 HH21 ARG A 940      44.550  44.100  26.750  1.00  0.00           H
ATOM   4624 HH22 ARG A 940      44.300  45.610  27.570  1.00  0.00           H
ATOM   4625  C   ARG A 940      39.110  41.130  26.800  1.00  0.00           C
ATOM   4626  O   ARG A 940      38.440  40.140  26.750  1.00  0.00           O
ATOM   4627  N   LYS A 941      38.830  42.280  26.050  1.00  0.00           N
ATOM   4628  HN  LYS A 941      39.390  43.110  26.050  1.00  0.00           H
ATOM   4629  CA  LYS A 941      37.760  42.340  25.050  1.00  0.00           C
ATOM   4630  HA  LYS A 941      37.030  41.640  25.400  1.00  0.00           H
ATOM   4631  CB  LYS A 941      37.000  43.710  25.060  1.00  0.00           C
ATOM   4632  HB1 LYS A 941      36.160  43.670  24.320  1.00  0.00           H
ATOM   4633  HB2 LYS A 941      37.630  44.600  24.790  1.00  0.00           H
ATOM   4634  CG  LYS A 941      36.360  43.860  26.460  1.00  0.00           C
ATOM   4635  HG1 LYS A 941      37.180  43.830  27.210  1.00  0.00           H
ATOM   4636  HG2 LYS A 941      35.810  42.900  26.600  1.00  0.00           H
ATOM   4637  CD  LYS A 941      35.490  45.080  26.730  1.00  0.00           C
ATOM   4638  HD1 LYS A 941      36.010  46.000  26.360  1.00  0.00           H
ATOM   4639  HD2 LYS A 941      35.260  45.190  27.810  1.00  0.00           H
ATOM   4640  CE  LYS A 941      34.170  44.890  26.070  1.00  0.00           C
ATOM   4641  HE1 LYS A 941      33.900  43.810  26.140  1.00  0.00           H
ATOM   4642  HE2 LYS A 941      34.310  45.180  25.000  1.00  0.00           H
ATOM   4643  NZ  LYS A 941      33.150  45.800  26.530  1.00  0.00           N
ATOM   4644  HZ1 LYS A 941      32.260  45.560  26.070  1.00  0.00           H
ATOM   4645  HZ2 LYS A 941      33.440  46.770  26.290  1.00  0.00           H
ATOM   4646  HZ3 LYS A 941      33.030  45.700  27.560  1.00  0.00           H
ATOM   4647  C   LYS A 941      38.060  41.840  23.590  1.00  0.00           C
ATOM   4648  O   LYS A 941      37.160  41.670  22.800  1.00  0.00           O
ATOM   4649  N   GLU A 942      39.380  41.700  23.290  1.00  0.00           N
ATOM   4650  HN  GLU A 942      40.000  41.950  24.030  1.00  0.00           H
ATOM   4651  CA  GLU A 942      39.790  41.490  21.930  1.00  0.00           C
ATOM   4652  HA  GLU A 942      39.030  41.140  21.250  1.00  0.00           H
ATOM   4653  CB  GLU A 942      40.470  42.870  21.370  1.00  0.00           C
ATOM   4654  HB1 GLU A 942      40.900  42.680  20.370  1.00  0.00           H
ATOM   4655  HB2 GLU A 942      41.310  43.150  22.030  1.00  0.00           H
ATOM   4656  CG  GLU A 942      39.450  44.010  21.230  1.00  0.00           C
ATOM   4657  HG1 GLU A 942      38.820  44.210  22.130  1.00  0.00           H
ATOM   4658  HG2 GLU A 942      38.780  43.690  20.400  1.00  0.00           H
ATOM   4659  CD  GLU A 942      40.160  45.300  20.800  1.00  0.00           C
ATOM   4660  OE1 GLU A 942      40.230  46.130  21.720  1.00  0.00           O
ATOM   4661  OE2 GLU A 942      40.740  45.470  19.680  1.00  0.00           O
ATOM   4662  C   GLU A 942      40.820  40.430  21.840  1.00  0.00           C
ATOM   4663  O   GLU A 942      40.900  39.840  20.800  1.00  0.00           O
ATOM   4664  N   HSD A 943      41.540  40.050  22.940  1.00  0.00           N
ATOM   4665  HN  HSD A 943      41.610  40.580  23.770  1.00  0.00           H
ATOM   4666  CA  HSD A 943      42.160  38.760  23.150  1.00  0.00           C
ATOM   4667  HA  HSD A 943      42.200  38.180  22.240  1.00  0.00           H
ATOM   4668  CB  HSD A 943      43.550  38.900  23.940  1.00  0.00           C
ATOM   4669  HB1 HSD A 943      44.110  37.950  24.030  1.00  0.00           H
ATOM   4670  HB2 HSD A 943      43.420  39.440  24.910  1.00  0.00           H
ATOM   4671  ND1 HSD A 943      44.590  40.370  22.050  1.00  0.00           N
ATOM   4672  HD1 HSD A 943      44.190  39.960  21.230  1.00  0.00           H
ATOM   4673  CG  HSD A 943      44.620  39.860  23.320  1.00  0.00           C
ATOM   4674  CE1 HSD A 943      45.580  41.340  21.980  1.00  0.00           C
ATOM   4675  HE1 HSD A 943      45.590  41.950  21.080  1.00  0.00           H
ATOM   4676  NE2 HSD A 943      46.220  41.490  23.120  1.00  0.00           N
ATOM   4677  CD2 HSD A 943      45.620  40.550  23.970  1.00  0.00           C
ATOM   4678  HD2 HSD A 943      45.960  40.440  25.000  1.00  0.00           H
ATOM   4679  C   HSD A 943      41.360  37.770  24.090  1.00  0.00           C
ATOM   4680  O   HSD A 943      40.730  38.250  25.050  1.00  0.00           O
ATOM   4681  N   LYS A 944      41.280  36.520  23.690  1.00  0.00           N
ATOM   4682  HN  LYS A 944      41.780  36.270  22.860  1.00  0.00           H
ATOM   4683  CA  LYS A 944      40.470  35.450  24.260  1.00  0.00           C
ATOM   4684  HA  LYS A 944      39.490  35.830  23.980  1.00  0.00           H
ATOM   4685  CB  LYS A 944      40.690  34.010  23.550  1.00  0.00           C
ATOM   4686  HB1 LYS A 944      40.050  33.240  24.040  1.00  0.00           H
ATOM   4687  HB2 LYS A 944      41.760  33.730  23.660  1.00  0.00           H
ATOM   4688  CG  LYS A 944      40.500  34.020  22.010  1.00  0.00           C
ATOM   4689  HG1 LYS A 944      41.090  33.130  21.680  1.00  0.00           H
ATOM   4690  HG2 LYS A 944      40.880  34.990  21.620  1.00  0.00           H
ATOM   4691  CD  LYS A 944      39.050  33.760  21.600  1.00  0.00           C
ATOM   4692  HD1 LYS A 944      38.480  34.380  22.330  1.00  0.00           H
ATOM   4693  HD2 LYS A 944      38.790  32.700  21.800  1.00  0.00           H
ATOM   4694  CE  LYS A 944      38.700  34.200  20.200  1.00  0.00           C
ATOM   4695  HE1 LYS A 944      37.630  33.950  20.030  1.00  0.00           H
ATOM   4696  HE2 LYS A 944      39.380  33.730  19.470  1.00  0.00           H
ATOM   4697  NZ  LYS A 944      38.740  35.640  19.880  1.00  0.00           N
ATOM   4698  HZ1 LYS A 944      38.380  36.180  20.690  1.00  0.00           H
ATOM   4699  HZ2 LYS A 944      38.230  35.990  19.030  1.00  0.00           H
ATOM   4700  HZ3 LYS A 944      39.770  35.790  19.800  1.00  0.00           H
ATOM   4701  C   LYS A 944      40.500  35.350  25.760  1.00  0.00           C
ATOM   4702  O   LYS A 944      41.520  35.320  26.390  1.00  0.00           O
ATOM   4703  N   LEU A 945      39.300  35.110  26.370  1.00  0.00           N
ATOM   4704  HN  LEU A 945      38.400  35.310  25.990  1.00  0.00           H
ATOM   4705  CA  LEU A 945      39.280  34.660  27.760  1.00  0.00           C
ATOM   4706  HA  LEU A 945      40.230  34.750  28.260  1.00  0.00           H
ATOM   4707  CB  LEU A 945      38.190  35.420  28.620  1.00  0.00           C
ATOM   4708  HB1 LEU A 945      38.110  34.750  29.500  1.00  0.00           H
ATOM   4709  HB2 LEU A 945      37.200  35.450  28.120  1.00  0.00           H
ATOM   4710  CG  LEU A 945      38.580  36.830  28.920  1.00  0.00           C
ATOM   4711  HG  LEU A 945      38.740  37.490  28.040  1.00  0.00           H
ATOM   4712  CD1 LEU A 945      37.470  37.600  29.680  1.00  0.00           C
ATOM   4713 HD11 LEU A 945      37.440  37.160  30.700  1.00  0.00           H
ATOM   4714 HD12 LEU A 945      36.510  37.430  29.150  1.00  0.00           H
ATOM   4715 HD13 LEU A 945      37.680  38.690  29.740  1.00  0.00           H
ATOM   4716  CD2 LEU A 945      39.850  36.920  29.740  1.00  0.00           C
ATOM   4717 HD21 LEU A 945      39.910  36.050  30.430  1.00  0.00           H
ATOM   4718 HD22 LEU A 945      39.890  37.880  30.280  1.00  0.00           H
ATOM   4719 HD23 LEU A 945      40.700  36.870  29.030  1.00  0.00           H
ATOM   4720  C   LEU A 945      38.900  33.200  27.690  1.00  0.00           C
ATOM   4721  O   LEU A 945      37.770  32.840  27.340  1.00  0.00           O
ATOM   4722  N   LYS A 946      39.790  32.230  27.900  1.00  0.00           N
ATOM   4723  HN  LYS A 946      40.630  32.390  28.400  1.00  0.00           H
ATOM   4724  CA  LYS A 946      39.270  30.820  27.920  1.00  0.00           C
ATOM   4725  HA  LYS A 946      38.710  30.570  27.020  1.00  0.00           H
ATOM   4726  CB  LYS A 946      40.480  29.840  27.930  1.00  0.00           C
ATOM   4727  HB1 LYS A 946      40.220  28.770  28.080  1.00  0.00           H
ATOM   4728  HB2 LYS A 946      41.140  30.100  28.790  1.00  0.00           H
ATOM   4729  CG  LYS A 946      41.350  29.850  26.650  1.00  0.00           C
ATOM   4730  HG1 LYS A 946      42.300  29.290  26.810  1.00  0.00           H
ATOM   4731  HG2 LYS A 946      41.750  30.830  26.320  1.00  0.00           H
ATOM   4732  CD  LYS A 946      40.510  29.390  25.420  1.00  0.00           C
ATOM   4733  HD1 LYS A 946      41.240  29.510  24.590  1.00  0.00           H
ATOM   4734  HD2 LYS A 946      39.600  30.000  25.260  1.00  0.00           H
ATOM   4735  CE  LYS A 946      39.880  28.030  25.520  1.00  0.00           C
ATOM   4736  HE1 LYS A 946      39.450  27.860  24.510  1.00  0.00           H
ATOM   4737  HE2 LYS A 946      39.120  27.880  26.310  1.00  0.00           H
ATOM   4738  NZ  LYS A 946      40.910  27.030  25.780  1.00  0.00           N
ATOM   4739  HZ1 LYS A 946      41.340  27.060  26.720  1.00  0.00           H
ATOM   4740  HZ2 LYS A 946      41.740  27.210  25.160  1.00  0.00           H
ATOM   4741  HZ3 LYS A 946      40.620  26.080  25.440  1.00  0.00           H
ATOM   4742  C   LYS A 946      38.450  30.520  29.080  1.00  0.00           C
ATOM   4743  O   LYS A 946      37.490  29.760  29.010  1.00  0.00           O
ATOM   4744  N   LYS A 947      38.740  31.060  30.260  1.00  0.00           N
ATOM   4745  HN  LYS A 947      39.480  31.730  30.350  1.00  0.00           H
ATOM   4746  CA  LYS A 947      37.910  30.960  31.430  1.00  0.00           C
ATOM   4747  HA  LYS A 947      37.060  30.310  31.250  1.00  0.00           H
ATOM   4748  CB  LYS A 947      38.720  30.530  32.720  1.00  0.00           C
ATOM   4749  HB1 LYS A 947      37.950  30.310  33.480  1.00  0.00           H
ATOM   4750  HB2 LYS A 947      39.380  31.360  33.030  1.00  0.00           H
ATOM   4751  CG  LYS A 947      39.370  29.110  32.570  1.00  0.00           C
ATOM   4752  HG1 LYS A 947      40.000  28.920  33.460  1.00  0.00           H
ATOM   4753  HG2 LYS A 947      40.140  29.000  31.780  1.00  0.00           H
ATOM   4754  CD  LYS A 947      38.380  27.890  32.460  1.00  0.00           C
ATOM   4755  HD1 LYS A 947      37.700  27.960  31.590  1.00  0.00           H
ATOM   4756  HD2 LYS A 947      37.860  27.960  33.440  1.00  0.00           H
ATOM   4757  CE  LYS A 947      39.180  26.590  32.210  1.00  0.00           C
ATOM   4758  HE1 LYS A 947      39.760  26.710  31.260  1.00  0.00           H
ATOM   4759  HE2 LYS A 947      38.390  25.820  32.070  1.00  0.00           H
ATOM   4760  NZ  LYS A 947      40.130  26.160  33.280  1.00  0.00           N
ATOM   4761  HZ1 LYS A 947      39.620  26.190  34.180  1.00  0.00           H
ATOM   4762  HZ2 LYS A 947      40.960  26.770  33.360  1.00  0.00           H
ATOM   4763  HZ3 LYS A 947      40.280  25.140  33.200  1.00  0.00           H
ATOM   4764  C   LYS A 947      37.140  32.200  31.580  1.00  0.00           C
ATOM   4765  O   LYS A 947      36.020  32.380  31.300  1.00  0.00           O
ATOM   4766  N   GLY A 948      37.920  33.230  31.990  1.00  0.00           N
ATOM   4767  HN  GLY A 948      38.900  33.120  31.920  1.00  0.00           H
ATOM   4768  CA  GLY A 948      37.520  34.560  32.420  1.00  0.00           C
ATOM   4769  HA1 GLY A 948      37.250  35.090  31.520  1.00  0.00           H
ATOM   4770  HA2 GLY A 948      38.420  34.920  32.900  1.00  0.00           H
ATOM   4771  C   GLY A 948      36.350  34.600  33.450  1.00  0.00           C
ATOM   4772  O   GLY A 948      36.200  33.760  34.310  1.00  0.00           O
ATOM   4773  N   ALA A 949      35.530  35.680  33.430  1.00  0.00           N
ATOM   4774  HN  ALA A 949      35.620  36.460  32.820  1.00  0.00           H
ATOM   4775  CA  ALA A 949      34.480  35.970  34.440  1.00  0.00           C
ATOM   4776  HA  ALA A 949      33.980  35.010  34.490  1.00  0.00           H
ATOM   4777  CB  ALA A 949      34.940  36.310  35.870  1.00  0.00           C
ATOM   4778  HB1 ALA A 949      35.870  36.910  35.830  1.00  0.00           H
ATOM   4779  HB2 ALA A 949      35.140  35.370  36.410  1.00  0.00           H
ATOM   4780  HB3 ALA A 949      34.120  36.840  36.400  1.00  0.00           H
ATOM   4781  C   ALA A 949      33.440  37.050  34.060  1.00  0.00           C
ATOM   4782  O   ALA A 949      33.840  37.930  33.300  1.00  0.00           O
ATOM   4783  N   GLY A 950      32.260  37.010  34.680  1.00  0.00           N
ATOM   4784  HN  GLY A 950      32.040  36.130  35.090  1.00  0.00           H
ATOM   4785  CA  GLY A 950      31.230  38.030  34.890  1.00  0.00           C
ATOM   4786  HA1 GLY A 950      30.680  37.710  35.760  1.00  0.00           H
ATOM   4787  HA2 GLY A 950      30.480  37.910  34.120  1.00  0.00           H
ATOM   4788  C   GLY A 950      31.690  39.340  35.190  1.00  0.00           C
ATOM   4789  O   GLY A 950      32.440  39.620  36.120  1.00  0.00           O
ATOM   4790  N   TYR A 951      31.110  40.350  34.470  1.00  0.00           N
ATOM   4791  HN  TYR A 951      30.510  40.090  33.710  1.00  0.00           H
ATOM   4792  CA  TYR A 951      31.400  41.810  34.670  1.00  0.00           C
ATOM   4793  HA  TYR A 951      32.440  41.830  34.360  1.00  0.00           H
ATOM   4794  CB  TYR A 951      30.590  42.720  33.610  1.00  0.00           C
ATOM   4795  HB1 TYR A 951      29.520  42.490  33.790  1.00  0.00           H
ATOM   4796  HB2 TYR A 951      30.800  42.460  32.560  1.00  0.00           H
ATOM   4797  CG  TYR A 951      30.860  44.120  33.790  1.00  0.00           C
ATOM   4798  CD1 TYR A 951      31.860  44.740  33.010  1.00  0.00           C
ATOM   4799  HD1 TYR A 951      32.490  44.150  32.360  1.00  0.00           H
ATOM   4800  CE1 TYR A 951      32.170  46.070  33.120  1.00  0.00           C
ATOM   4801  HE1 TYR A 951      33.060  46.430  32.600  1.00  0.00           H
ATOM   4802  CZ  TYR A 951      31.420  46.930  34.000  1.00  0.00           C
ATOM   4803  OH  TYR A 951      31.890  48.230  34.230  1.00  0.00           O
ATOM   4804  HH  TYR A 951      32.590  48.320  33.580  1.00  0.00           H
ATOM   4805  CD2 TYR A 951      30.170  44.990  34.690  1.00  0.00           C
ATOM   4806  HD2 TYR A 951      29.440  44.590  35.370  1.00  0.00           H
ATOM   4807  CE2 TYR A 951      30.400  46.380  34.780  1.00  0.00           C
ATOM   4808  HE2 TYR A 951      29.780  47.040  35.370  1.00  0.00           H
ATOM   4809  C   TYR A 951      31.370  42.370  36.070  1.00  0.00           C
ATOM   4810  O   TYR A 951      32.100  43.290  36.450  1.00  0.00           O
ATOM   4811  N   HSD A 952      30.470  41.930  36.960  1.00  0.00           N
ATOM   4812  HN  HSD A 952      29.790  41.240  36.710  1.00  0.00           H
ATOM   4813  CA  HSD A 952      30.260  42.590  38.310  1.00  0.00           C
ATOM   4814  HA  HSD A 952      30.980  43.390  38.430  1.00  0.00           H
ATOM   4815  CB  HSD A 952      28.810  43.120  38.470  1.00  0.00           C
ATOM   4816  HB1 HSD A 952      28.670  44.100  37.970  1.00  0.00           H
ATOM   4817  HB2 HSD A 952      28.430  43.170  39.520  1.00  0.00           H
ATOM   4818  ND1 HSD A 952      26.780  42.390  36.980  1.00  0.00           N
ATOM   4819  HD1 HSD A 952      26.680  43.240  36.470  1.00  0.00           H
ATOM   4820  CG  HSD A 952      27.720  42.230  37.990  1.00  0.00           C
ATOM   4821  CE1 HSD A 952      26.010  41.310  37.000  1.00  0.00           C
ATOM   4822  HE1 HSD A 952      25.210  41.110  36.300  1.00  0.00           H
ATOM   4823  NE2 HSD A 952      26.330  40.470  37.910  1.00  0.00           N
ATOM   4824  CD2 HSD A 952      27.360  41.100  38.610  1.00  0.00           C
ATOM   4825  HD2 HSD A 952      27.750  40.570  39.470  1.00  0.00           H
ATOM   4826  C   HSD A 952      30.550  41.590  39.420  1.00  0.00           C
ATOM   4827  O   HSD A 952      30.490  41.880  40.630  1.00  0.00           O
ATOM   4828  N   LEU A 953      30.870  40.360  38.990  1.00  0.00           N
ATOM   4829  HN  LEU A 953      30.890  40.170  38.000  1.00  0.00           H
ATOM   4830  CA  LEU A 953      31.030  39.210  39.870  1.00  0.00           C
ATOM   4831  HA  LEU A 953      30.070  39.280  40.380  1.00  0.00           H
ATOM   4832  CB  LEU A 953      31.300  37.900  39.130  1.00  0.00           C
ATOM   4833  HB1 LEU A 953      32.320  37.890  38.710  1.00  0.00           H
ATOM   4834  HB2 LEU A 953      30.650  37.740  38.240  1.00  0.00           H
ATOM   4835  CG  LEU A 953      30.970  36.660  39.990  1.00  0.00           C
ATOM   4836  HG  LEU A 953      31.630  36.660  40.890  1.00  0.00           H
ATOM   4837  CD1 LEU A 953      29.530  36.670  40.350  1.00  0.00           C
ATOM   4838 HD11 LEU A 953      28.810  36.890  39.540  1.00  0.00           H
ATOM   4839 HD12 LEU A 953      29.310  37.470  41.090  1.00  0.00           H
ATOM   4840 HD13 LEU A 953      29.230  35.680  40.770  1.00  0.00           H
ATOM   4841  CD2 LEU A 953      31.260  35.400  39.130  1.00  0.00           C
ATOM   4842 HD21 LEU A 953      30.610  35.410  38.230  1.00  0.00           H
ATOM   4843 HD22 LEU A 953      31.000  34.500  39.740  1.00  0.00           H
ATOM   4844 HD23 LEU A 953      32.290  35.430  38.710  1.00  0.00           H
ATOM   4845  C   LEU A 953      32.160  39.470  40.980  1.00  0.00           C
ATOM   4846  O   LEU A 953      32.080  39.110  42.120  1.00  0.00           O
ATOM   4847  N   ASP A 954      33.160  40.220  40.520  1.00  0.00           N
ATOM   4848  HN  ASP A 954      33.240  40.620  39.610  1.00  0.00           H
ATOM   4849  CA  ASP A 954      34.290  40.610  41.400  1.00  0.00           C
ATOM   4850  HA  ASP A 954      34.620  39.740  41.930  1.00  0.00           H
ATOM   4851  CB  ASP A 954      35.380  41.040  40.480  1.00  0.00           C
ATOM   4852  HB1 ASP A 954      35.470  40.320  39.630  1.00  0.00           H
ATOM   4853  HB2 ASP A 954      36.340  41.010  41.040  1.00  0.00           H
ATOM   4854  CG  ASP A 954      35.230  42.460  39.920  1.00  0.00           C
ATOM   4855  OD1 ASP A 954      34.210  42.900  39.390  1.00  0.00           O
ATOM   4856  OD2 ASP A 954      36.330  43.300  40.010  1.00  0.00           O
ATOM   4857  HD2 ASP A 954      36.130  44.140  39.600  1.00  0.00           H
ATOM   4858  C   ASP A 954      33.780  41.570  42.530  1.00  0.00           C
ATOM   4859  O   ASP A 954      34.170  41.340  43.680  1.00  0.00           O
ATOM   4860  N   LEU A 955      33.000  42.630  42.170  1.00  0.00           N
ATOM   4861  HN  LEU A 955      32.740  42.890  41.260  1.00  0.00           H
ATOM   4862  CA  LEU A 955      32.360  43.560  43.110  1.00  0.00           C
ATOM   4863  HA  LEU A 955      33.120  43.950  43.780  1.00  0.00           H
ATOM   4864  CB  LEU A 955      31.580  44.660  42.360  1.00  0.00           C
ATOM   4865  HB1 LEU A 955      30.870  44.250  41.610  1.00  0.00           H
ATOM   4866  HB2 LEU A 955      32.270  45.160  41.660  1.00  0.00           H
ATOM   4867  CG  LEU A 955      30.930  45.790  43.150  1.00  0.00           C
ATOM   4868  HG  LEU A 955      30.000  45.510  43.690  1.00  0.00           H
ATOM   4869  CD1 LEU A 955      31.820  46.420  44.340  1.00  0.00           C
ATOM   4870 HD11 LEU A 955      31.320  47.190  44.960  1.00  0.00           H
ATOM   4871 HD12 LEU A 955      32.740  46.840  43.910  1.00  0.00           H
ATOM   4872 HD13 LEU A 955      32.010  45.640  45.110  1.00  0.00           H
ATOM   4873  CD2 LEU A 955      30.420  46.940  42.170  1.00  0.00           C
ATOM   4874 HD21 LEU A 955      30.170  47.830  42.770  1.00  0.00           H
ATOM   4875 HD22 LEU A 955      29.460  46.700  41.640  1.00  0.00           H
ATOM   4876 HD23 LEU A 955      31.210  47.350  41.510  1.00  0.00           H
ATOM   4877  C   LEU A 955      31.380  42.890  44.120  1.00  0.00           C
ATOM   4878  O   LEU A 955      31.380  43.280  45.300  1.00  0.00           O
ATOM   4879  N   LEU A 956      30.590  41.940  43.650  1.00  0.00           N
ATOM   4880  HN  LEU A 956      30.560  41.780  42.670  1.00  0.00           H
ATOM   4881  CA  LEU A 956      29.690  41.170  44.440  1.00  0.00           C
ATOM   4882  HA  LEU A 956      29.120  41.890  45.020  1.00  0.00           H
ATOM   4883  CB  LEU A 956      28.670  40.380  43.530  1.00  0.00           C
ATOM   4884  HB1 LEU A 956      29.270  39.650  42.930  1.00  0.00           H
ATOM   4885  HB2 LEU A 956      28.280  41.180  42.860  1.00  0.00           H
ATOM   4886  CG  LEU A 956      27.530  39.570  44.220  1.00  0.00           C
ATOM   4887  HG  LEU A 956      26.810  39.430  43.380  1.00  0.00           H
ATOM   4888  CD1 LEU A 956      27.880  38.160  44.630  1.00  0.00           C
ATOM   4889 HD11 LEU A 956      28.290  37.580  43.780  1.00  0.00           H
ATOM   4890 HD12 LEU A 956      26.970  37.620  44.950  1.00  0.00           H
ATOM   4891 HD13 LEU A 956      28.590  38.240  45.480  1.00  0.00           H
ATOM   4892  CD2 LEU A 956      26.860  40.300  45.400  1.00  0.00           C
ATOM   4893 HD21 LEU A 956      25.960  39.740  45.720  1.00  0.00           H
ATOM   4894 HD22 LEU A 956      26.460  41.290  45.060  1.00  0.00           H
ATOM   4895 HD23 LEU A 956      27.580  40.510  46.230  1.00  0.00           H
ATOM   4896  C   LEU A 956      30.360  40.190  45.330  1.00  0.00           C
ATOM   4897  O   LEU A 956      30.140  40.200  46.520  1.00  0.00           O
ATOM   4898  N   MET A 957      31.310  39.370  44.790  1.00  0.00           N
ATOM   4899  HN  MET A 957      31.490  39.440  43.810  1.00  0.00           H
ATOM   4900  CA  MET A 957      32.000  38.360  45.600  1.00  0.00           C
ATOM   4901  HA  MET A 957      31.220  37.820  46.120  1.00  0.00           H
ATOM   4902  CB  MET A 957      32.900  37.470  44.780  1.00  0.00           C
ATOM   4903  HB1 MET A 957      33.530  36.800  45.390  1.00  0.00           H
ATOM   4904  HB2 MET A 957      33.520  38.150  44.150  1.00  0.00           H
ATOM   4905  CG  MET A 957      32.090  36.550  43.830  1.00  0.00           C
ATOM   4906  HG1 MET A 957      32.830  36.160  43.100  1.00  0.00           H
ATOM   4907  HG2 MET A 957      31.390  37.130  43.180  1.00  0.00           H
ATOM   4908  SD  MET A 957      31.270  35.160  44.660  1.00  0.00           S
ATOM   4909  CE  MET A 957      30.010  34.830  43.340  1.00  0.00           C
ATOM   4910  HE1 MET A 957      29.420  35.670  42.930  1.00  0.00           H
ATOM   4911  HE2 MET A 957      29.390  33.970  43.680  1.00  0.00           H
ATOM   4912  HE3 MET A 957      30.540  34.380  42.460  1.00  0.00           H
ATOM   4913  C   MET A 957      32.790  38.930  46.750  1.00  0.00           C
ATOM   4914  O   MET A 957      32.680  38.430  47.880  1.00  0.00           O
ATOM   4915  N   VAL A 958      33.510  40.080  46.610  1.00  0.00           N
ATOM   4916  HN  VAL A 958      33.610  40.580  45.740  1.00  0.00           H
ATOM   4917  CA  VAL A 958      34.320  40.570  47.680  1.00  0.00           C
ATOM   4918  HA  VAL A 958      34.750  39.720  48.190  1.00  0.00           H
ATOM   4919  CB  VAL A 958      35.460  41.420  47.080  1.00  0.00           C
ATOM   4920  HB  VAL A 958      35.840  40.840  46.210  1.00  0.00           H
ATOM   4921  CG1 VAL A 958      35.030  42.780  46.580  1.00  0.00           C
ATOM   4922 HG11 VAL A 958      34.160  42.740  45.880  1.00  0.00           H
ATOM   4923 HG12 VAL A 958      35.900  43.320  46.140  1.00  0.00           H
ATOM   4924 HG13 VAL A 958      34.760  43.470  47.410  1.00  0.00           H
ATOM   4925  CG2 VAL A 958      36.520  41.550  48.180  1.00  0.00           C
ATOM   4926 HG21 VAL A 958      37.510  41.790  47.720  1.00  0.00           H
ATOM   4927 HG22 VAL A 958      36.610  40.600  48.760  1.00  0.00           H
ATOM   4928 HG23 VAL A 958      36.060  42.270  48.880  1.00  0.00           H
ATOM   4929  C   VAL A 958      33.480  41.370  48.620  1.00  0.00           C
ATOM   4930  O   VAL A 958      33.710  41.340  49.830  1.00  0.00           O
ATOM   4931  N   GLY A 959      32.400  42.040  48.050  1.00  0.00           N
ATOM   4932  HN  GLY A 959      32.290  42.170  47.070  1.00  0.00           H
ATOM   4933  CA  GLY A 959      31.380  42.700  48.830  1.00  0.00           C
ATOM   4934  HA1 GLY A 959      30.580  42.930  48.140  1.00  0.00           H
ATOM   4935  HA2 GLY A 959      31.780  43.630  49.200  1.00  0.00           H
ATOM   4936  C   GLY A 959      30.620  41.860  49.860  1.00  0.00           C
ATOM   4937  O   GLY A 959      30.430  42.340  50.980  1.00  0.00           O
ATOM   4938  N   VAL A 960      30.080  40.650  49.540  1.00  0.00           N
ATOM   4939  HN  VAL A 960      29.840  40.420  48.600  1.00  0.00           H
ATOM   4940  CA  VAL A 960      29.560  39.720  50.580  1.00  0.00           C
ATOM   4941  HA  VAL A 960      28.860  40.330  51.130  1.00  0.00           H
ATOM   4942  CB  VAL A 960      28.840  38.520  49.920  1.00  0.00           C
ATOM   4943  HB  VAL A 960      28.380  38.980  49.020  1.00  0.00           H
ATOM   4944  CG1 VAL A 960      29.860  37.440  49.340  1.00  0.00           C
ATOM   4945 HG11 VAL A 960      30.380  36.830  50.110  1.00  0.00           H
ATOM   4946 HG12 VAL A 960      30.630  38.000  48.770  1.00  0.00           H
ATOM   4947 HG13 VAL A 960      29.290  36.790  48.650  1.00  0.00           H
ATOM   4948  CG2 VAL A 960      27.730  37.760  50.730  1.00  0.00           C
ATOM   4949 HG21 VAL A 960      28.210  37.400  51.660  1.00  0.00           H
ATOM   4950 HG22 VAL A 960      27.540  36.850  50.110  1.00  0.00           H
ATOM   4951 HG23 VAL A 960      26.870  38.430  50.950  1.00  0.00           H
ATOM   4952  C   VAL A 960      30.560  39.170  51.600  1.00  0.00           C
ATOM   4953  O   VAL A 960      30.290  39.040  52.790  1.00  0.00           O
ATOM   4954  N   MET A 961      31.860  39.030  51.190  1.00  0.00           N
ATOM   4955  HN  MET A 961      32.160  39.220  50.270  1.00  0.00           H
ATOM   4956  CA  MET A 961      32.890  38.740  52.190  1.00  0.00           C
ATOM   4957  HA  MET A 961      32.440  37.910  52.730  1.00  0.00           H
ATOM   4958  CB  MET A 961      34.220  38.180  51.640  1.00  0.00           C
ATOM   4959  HB1 MET A 961      34.960  38.010  52.460  1.00  0.00           H
ATOM   4960  HB2 MET A 961      34.600  38.840  50.830  1.00  0.00           H
ATOM   4961  CG  MET A 961      33.960  36.810  51.010  1.00  0.00           C
ATOM   4962  HG1 MET A 961      34.980  36.440  50.730  1.00  0.00           H
ATOM   4963  HG2 MET A 961      33.530  36.910  49.990  1.00  0.00           H
ATOM   4964  SD  MET A 961      33.170  35.550  52.130  1.00  0.00           S
ATOM   4965  CE  MET A 961      34.710  35.370  53.260  1.00  0.00           C
ATOM   4966  HE1 MET A 961      34.850  36.190  54.000  1.00  0.00           H
ATOM   4967  HE2 MET A 961      35.710  35.340  52.780  1.00  0.00           H
ATOM   4968  HE3 MET A 961      34.760  34.400  53.800  1.00  0.00           H
ATOM   4969  C   MET A 961      33.210  39.910  53.180  1.00  0.00           C
ATOM   4970  O   MET A 961      33.620  39.690  54.330  1.00  0.00           O
ATOM   4971  N   LEU A 962      32.900  41.180  52.910  1.00  0.00           N
ATOM   4972  HN  LEU A 962      32.760  41.490  51.980  1.00  0.00           H
ATOM   4973  CA  LEU A 962      33.130  42.220  53.820  1.00  0.00           C
ATOM   4974  HA  LEU A 962      34.160  42.120  54.120  1.00  0.00           H
ATOM   4975  CB  LEU A 962      32.900  43.600  53.160  1.00  0.00           C
ATOM   4976  HB1 LEU A 962      33.140  44.320  53.980  1.00  0.00           H
ATOM   4977  HB2 LEU A 962      31.840  43.740  52.890  1.00  0.00           H
ATOM   4978  CG  LEU A 962      33.730  43.920  51.900  1.00  0.00           C
ATOM   4979  HG  LEU A 962      33.330  43.350  51.030  1.00  0.00           H
ATOM   4980  CD1 LEU A 962      33.620  45.430  51.460  1.00  0.00           C
ATOM   4981 HD11 LEU A 962      32.750  45.650  50.790  1.00  0.00           H
ATOM   4982 HD12 LEU A 962      34.520  45.730  50.900  1.00  0.00           H
ATOM   4983 HD13 LEU A 962      33.730  46.250  52.200  1.00  0.00           H
ATOM   4984  CD2 LEU A 962      35.230  43.530  52.070  1.00  0.00           C
ATOM   4985 HD21 LEU A 962      35.790  43.530  51.110  1.00  0.00           H
ATOM   4986 HD22 LEU A 962      35.280  42.490  52.460  1.00  0.00           H
ATOM   4987 HD23 LEU A 962      35.710  44.220  52.800  1.00  0.00           H
ATOM   4988  C   LEU A 962      32.290  42.150  55.050  1.00  0.00           C
ATOM   4989  O   LEU A 962      32.860  42.280  56.100  1.00  0.00           O
ATOM   4990  N   GLY A 963      30.990  41.860  55.060  1.00  0.00           N
ATOM   4991  HN  GLY A 963      30.530  41.690  54.180  1.00  0.00           H
ATOM   4992  CA  GLY A 963      30.210  41.620  56.240  1.00  0.00           C
ATOM   4993  HA1 GLY A 963      29.240  41.380  55.850  1.00  0.00           H
ATOM   4994  HA2 GLY A 963      30.260  42.500  56.860  1.00  0.00           H
ATOM   4995  C   GLY A 963      30.740  40.460  57.060  1.00  0.00           C
ATOM   4996  O   GLY A 963      30.830  40.600  58.270  1.00  0.00           O
ATOM   4997  N   VAL A 964      31.150  39.330  56.420  1.00  0.00           N
ATOM   4998  HN  VAL A 964      30.980  39.290  55.430  1.00  0.00           H
ATOM   4999  CA  VAL A 964      31.690  38.140  57.040  1.00  0.00           C
ATOM   5000  HA  VAL A 964      31.000  37.820  57.810  1.00  0.00           H
ATOM   5001  CB  VAL A 964      31.810  36.980  55.970  1.00  0.00           C
ATOM   5002  HB  VAL A 964      32.480  37.340  55.160  1.00  0.00           H
ATOM   5003  CG1 VAL A 964      32.360  35.740  56.600  1.00  0.00           C
ATOM   5004 HG11 VAL A 964      33.370  35.950  57.040  1.00  0.00           H
ATOM   5005 HG12 VAL A 964      32.420  34.860  55.930  1.00  0.00           H
ATOM   5006 HG13 VAL A 964      31.900  35.390  57.540  1.00  0.00           H
ATOM   5007  CG2 VAL A 964      30.460  36.730  55.330  1.00  0.00           C
ATOM   5008 HG21 VAL A 964      29.710  36.290  56.020  1.00  0.00           H
ATOM   5009 HG22 VAL A 964      30.510  36.110  54.410  1.00  0.00           H
ATOM   5010 HG23 VAL A 964      29.990  37.620  54.880  1.00  0.00           H
ATOM   5011  C   VAL A 964      33.020  38.390  57.790  1.00  0.00           C
ATOM   5012  O   VAL A 964      33.170  38.030  58.930  1.00  0.00           O
ATOM   5013  N   CYS A 965      33.940  39.120  57.140  1.00  0.00           N
ATOM   5014  HN  CYS A 965      33.780  39.310  56.180  1.00  0.00           H
ATOM   5015  CA  CYS A 965      35.230  39.430  57.760  1.00  0.00           C
ATOM   5016  HA  CYS A 965      35.570  38.530  58.240  1.00  0.00           H
ATOM   5017  CB  CYS A 965      36.250  39.830  56.610  1.00  0.00           C
ATOM   5018  HB1 CYS A 965      37.280  39.970  57.020  1.00  0.00           H
ATOM   5019  HB2 CYS A 965      35.870  40.800  56.200  1.00  0.00           H
ATOM   5020  SG  CYS A 965      36.290  38.540  55.310  1.00  0.00           S
ATOM   5021  HG1 CYS A 965      37.300  38.930  54.540  1.00  0.00           H
ATOM   5022  C   CYS A 965      35.050  40.460  58.810  1.00  0.00           C
ATOM   5023  O   CYS A 965      35.830  40.560  59.760  1.00  0.00           O
ATOM   5024  N   SER A 966      34.110  41.450  58.750  1.00  0.00           N
ATOM   5025  HN  SER A 966      33.650  41.590  57.880  1.00  0.00           H
ATOM   5026  CA  SER A 966      33.740  42.490  59.740  1.00  0.00           C
ATOM   5027  HA  SER A 966      34.640  43.020  60.030  1.00  0.00           H
ATOM   5028  CB  SER A 966      32.650  43.490  59.170  1.00  0.00           C
ATOM   5029  HB1 SER A 966      32.410  44.270  59.920  1.00  0.00           H
ATOM   5030  HB2 SER A 966      31.700  43.000  58.860  1.00  0.00           H
ATOM   5031  OG  SER A 966      33.200  44.200  58.110  1.00  0.00           O
ATOM   5032  HG1 SER A 966      32.960  43.650  57.360  1.00  0.00           H
ATOM   5033  C   SER A 966      33.220  42.020  61.120  1.00  0.00           C
ATOM   5034  O   SER A 966      33.550  42.700  62.130  1.00  0.00           O
ATOM   5035  N   VAL A 967      32.390  40.960  61.230  1.00  0.00           N
ATOM   5036  HN  VAL A 967      31.930  40.540  60.460  1.00  0.00           H
ATOM   5037  CA  VAL A 967      31.870  40.540  62.530  1.00  0.00           C
ATOM   5038  HA  VAL A 967      31.730  41.430  63.140  1.00  0.00           H
ATOM   5039  CB  VAL A 967      30.570  39.850  62.310  1.00  0.00           C
ATOM   5040  HB  VAL A 967      30.330  39.340  63.270  1.00  0.00           H
ATOM   5041  CG1 VAL A 967      29.510  40.860  61.960  1.00  0.00           C
ATOM   5042 HG11 VAL A 967      29.910  41.450  61.100  1.00  0.00           H
ATOM   5043 HG12 VAL A 967      29.190  41.530  62.770  1.00  0.00           H
ATOM   5044 HG13 VAL A 967      28.590  40.380  61.560  1.00  0.00           H
ATOM   5045  CG2 VAL A 967      30.650  38.780  61.180  1.00  0.00           C
ATOM   5046 HG21 VAL A 967      31.460  38.030  61.380  1.00  0.00           H
ATOM   5047 HG22 VAL A 967      30.870  39.140  60.150  1.00  0.00           H
ATOM   5048 HG23 VAL A 967      29.660  38.260  61.200  1.00  0.00           H
ATOM   5049  C   VAL A 967      32.950  39.610  63.150  1.00  0.00           C
ATOM   5050  O   VAL A 967      32.770  39.290  64.310  1.00  0.00           O
ATOM   5051  N   MET A 968      34.030  39.250  62.390  1.00  0.00           N
ATOM   5052  HN  MET A 968      34.070  39.520  61.430  1.00  0.00           H
ATOM   5053  CA  MET A 968      35.240  38.580  62.910  1.00  0.00           C
ATOM   5054  HA  MET A 968      34.970  38.110  63.850  1.00  0.00           H
ATOM   5055  CB  MET A 968      35.640  37.380  62.010  1.00  0.00           C
ATOM   5056  HB1 MET A 968      36.520  36.950  62.530  1.00  0.00           H
ATOM   5057  HB2 MET A 968      35.970  37.640  60.980  1.00  0.00           H
ATOM   5058  CG  MET A 968      34.600  36.240  61.850  1.00  0.00           C
ATOM   5059  HG1 MET A 968      33.730  36.710  61.340  1.00  0.00           H
ATOM   5060  HG2 MET A 968      34.260  35.800  62.820  1.00  0.00           H
[truncated: 6,873,249 more chars]
