# Supplementary material for: CryoEM and computational modeling structural insights into the pH regulator NBCn1
Source: Nat Commun. 2025 Nov 11;16:9932. doi: 10.1038/s41467-025-64868-z (PMC12606367; doi:10.1038/s41467-025-64868-z)
Supplement: Supplementary file 7 — Supplementary Data 5 [file 41467_2025_64868_MOESM7_ESM.zip › 100ns_z_restr_MD_NBCn1_2NaCO3/hNBCn1_IF/z-restr_hNBCn1_IF_2NaCO3_last_step_44.pdb]

REMARK    GENERATED BY TRJCONV
TITLE     Title t= 101000.00000 step= 50500000
REMARK    THIS IS A SIMULATION BOX
CRYST1   92.253   92.253  104.995  90.00  90.00  90.00 P 1           1
MODEL        1
ATOM      1  N   LEU A 585      23.470  38.590  36.840  1.00  0.00           N
ATOM      2  HT1 LEU A 585      23.580  39.570  36.490  1.00  0.00           H
ATOM      3  HT2 LEU A 585      22.630  38.180  36.410  1.00  0.00           H
ATOM      4  HT3 LEU A 585      24.240  38.050  36.390  1.00  0.00           H
ATOM      5  CA  LEU A 585      23.420  38.750  38.300  1.00  0.00           C
ATOM      6  HA  LEU A 585      24.340  39.240  38.580  1.00  0.00           H
ATOM      7  CB  LEU A 585      22.160  39.540  38.790  1.00  0.00           C
ATOM      8  HB1 LEU A 585      21.320  38.960  39.220  1.00  0.00           H
ATOM      9  HB2 LEU A 585      21.720  40.180  37.990  1.00  0.00           H
ATOM     10  CG  LEU A 585      22.390  40.660  39.830  1.00  0.00           C
ATOM     11  HG  LEU A 585      21.420  41.130  40.080  1.00  0.00           H
ATOM     12  CD1 LEU A 585      22.930  40.010  41.140  1.00  0.00           C
ATOM     13 HD11 LEU A 585      23.890  39.550  40.840  1.00  0.00           H
ATOM     14 HD12 LEU A 585      22.140  39.340  41.520  1.00  0.00           H
ATOM     15 HD13 LEU A 585      23.190  40.800  41.870  1.00  0.00           H
ATOM     16  CD2 LEU A 585      23.360  41.650  39.280  1.00  0.00           C
ATOM     17 HD21 LEU A 585      24.330  41.110  39.320  1.00  0.00           H
ATOM     18 HD22 LEU A 585      23.550  42.490  39.980  1.00  0.00           H
ATOM     19 HD23 LEU A 585      23.180  42.010  38.240  1.00  0.00           H
ATOM     20  C   LEU A 585      23.700  37.390  38.840  1.00  0.00           C
ATOM     21  O   LEU A 585      24.830  37.020  39.030  1.00  0.00           O
ATOM     22  N   ILE A 586      22.700  36.600  39.240  1.00  0.00           N
ATOM     23  HN  ILE A 586      21.790  36.900  38.970  1.00  0.00           H
ATOM     24  CA  ILE A 586      22.820  35.370  39.950  1.00  0.00           C
ATOM     25  HA  ILE A 586      23.780  35.250  40.440  1.00  0.00           H
ATOM     26  CB  ILE A 586      21.820  35.110  41.040  1.00  0.00           C
ATOM     27  HB  ILE A 586      20.840  35.050  40.510  1.00  0.00           H
ATOM     28  CG2 ILE A 586      22.070  33.860  41.910  1.00  0.00           C
ATOM     29 HG21 ILE A 586      21.230  33.790  42.650  1.00  0.00           H
ATOM     30 HG22 ILE A 586      23.020  33.860  42.490  1.00  0.00           H
ATOM     31 HG23 ILE A 586      21.970  32.940  41.320  1.00  0.00           H
ATOM     32  CG1 ILE A 586      21.750  36.220  41.980  1.00  0.00           C
ATOM     33 HG11 ILE A 586      21.200  35.960  42.900  1.00  0.00           H
ATOM     34 HG12 ILE A 586      21.180  37.030  41.490  1.00  0.00           H
ATOM     35  CD  ILE A 586      23.080  36.670  42.690  1.00  0.00           C
ATOM     36  HD1 ILE A 586      23.910  36.910  41.980  1.00  0.00           H
ATOM     37  HD2 ILE A 586      23.370  35.910  43.440  1.00  0.00           H
ATOM     38  HD3 ILE A 586      22.880  37.660  43.170  1.00  0.00           H
ATOM     39  C   ILE A 586      22.730  34.180  38.890  1.00  0.00           C
ATOM     40  O   ILE A 586      23.380  33.170  39.140  1.00  0.00           O
ATOM     41  N   LEU A 587      22.080  34.470  37.680  1.00  0.00           N
ATOM     42  HN  LEU A 587      21.620  35.350  37.720  1.00  0.00           H
ATOM     43  CA  LEU A 587      22.140  33.630  36.490  1.00  0.00           C
ATOM     44  HA  LEU A 587      21.500  32.760  36.540  1.00  0.00           H
ATOM     45  CB  LEU A 587      21.590  34.620  35.450  1.00  0.00           C
ATOM     46  HB1 LEU A 587      22.350  35.430  35.390  1.00  0.00           H
ATOM     47  HB2 LEU A 587      20.590  34.970  35.800  1.00  0.00           H
ATOM     48  CG  LEU A 587      21.540  34.040  34.070  1.00  0.00           C
ATOM     49  HG  LEU A 587      22.430  33.410  33.830  1.00  0.00           H
ATOM     50  CD1 LEU A 587      20.320  33.180  33.750  1.00  0.00           C
ATOM     51 HD11 LEU A 587      20.210  32.930  32.670  1.00  0.00           H
ATOM     52 HD12 LEU A 587      19.410  33.770  34.030  1.00  0.00           H
ATOM     53 HD13 LEU A 587      20.270  32.300  34.430  1.00  0.00           H
ATOM     54  CD2 LEU A 587      21.480  35.200  32.970  1.00  0.00           C
ATOM     55 HD21 LEU A 587      21.190  34.710  32.010  1.00  0.00           H
ATOM     56 HD22 LEU A 587      22.420  35.730  32.750  1.00  0.00           H
ATOM     57 HD23 LEU A 587      20.590  35.850  33.120  1.00  0.00           H
ATOM     58  C   LEU A 587      23.550  33.210  36.070  1.00  0.00           C
ATOM     59  O   LEU A 587      23.860  32.060  35.670  1.00  0.00           O
ATOM     60  N   ASP A 588      24.480  34.210  36.170  1.00  0.00           N
ATOM     61  HN  ASP A 588      24.230  35.140  36.420  1.00  0.00           H
ATOM     62  CA  ASP A 588      25.880  34.210  35.870  1.00  0.00           C
ATOM     63  HA  ASP A 588      26.000  33.980  34.820  1.00  0.00           H
ATOM     64  CB  ASP A 588      26.490  35.670  36.160  1.00  0.00           C
ATOM     65  HB1 ASP A 588      27.470  35.670  35.630  1.00  0.00           H
ATOM     66  HB2 ASP A 588      26.560  35.790  37.260  1.00  0.00           H
ATOM     67  CG  ASP A 588      25.680  36.860  35.760  1.00  0.00           C
ATOM     68  OD1 ASP A 588      24.560  36.720  35.110  1.00  0.00           O
ATOM     69  OD2 ASP A 588      26.020  38.020  36.070  1.00  0.00           O
ATOM     70  C   ASP A 588      26.600  33.220  36.660  1.00  0.00           C
ATOM     71  O   ASP A 588      27.340  32.310  36.180  1.00  0.00           O
ATOM     72  N   ILE A 589      26.460  33.280  37.980  1.00  0.00           N
ATOM     73  HN  ILE A 589      25.840  33.990  38.310  1.00  0.00           H
ATOM     74  CA  ILE A 589      27.040  32.350  38.910  1.00  0.00           C
ATOM     75  HA  ILE A 589      28.110  32.390  38.810  1.00  0.00           H
ATOM     76  CB  ILE A 589      26.800  32.690  40.430  1.00  0.00           C
ATOM     77  HB  ILE A 589      25.720  32.570  40.680  1.00  0.00           H
ATOM     78  CG2 ILE A 589      27.780  31.840  41.280  1.00  0.00           C
ATOM     79 HG21 ILE A 589      27.700  30.730  41.170  1.00  0.00           H
ATOM     80 HG22 ILE A 589      27.760  32.060  42.370  1.00  0.00           H
ATOM     81 HG23 ILE A 589      28.790  32.070  40.920  1.00  0.00           H
ATOM     82  CG1 ILE A 589      26.960  34.150  40.640  1.00  0.00           C
ATOM     83 HG11 ILE A 589      26.140  34.740  40.160  1.00  0.00           H
ATOM     84 HG12 ILE A 589      27.850  34.460  40.060  1.00  0.00           H
ATOM     85  CD  ILE A 589      27.010  34.650  42.140  1.00  0.00           C
ATOM     86  HD1 ILE A 589      26.120  34.370  42.740  1.00  0.00           H
ATOM     87  HD2 ILE A 589      27.000  35.760  42.220  1.00  0.00           H
ATOM     88  HD3 ILE A 589      27.990  34.280  42.530  1.00  0.00           H
ATOM     89  C   ILE A 589      26.550  30.950  38.680  1.00  0.00           C
ATOM     90  O   ILE A 589      27.340  29.980  38.630  1.00  0.00           O
ATOM     91  N   LYS A 590      25.210  30.740  38.560  1.00  0.00           N
ATOM     92  HN  LYS A 590      24.520  31.460  38.470  1.00  0.00           H
ATOM     93  CA  LYS A 590      24.640  29.380  38.180  1.00  0.00           C
ATOM     94  HA  LYS A 590      24.930  28.740  39.000  1.00  0.00           H
ATOM     95  CB  LYS A 590      23.100  29.500  37.940  1.00  0.00           C
ATOM     96  HB1 LYS A 590      22.770  28.530  37.520  1.00  0.00           H
ATOM     97  HB2 LYS A 590      22.690  30.240  37.220  1.00  0.00           H
ATOM     98  CG  LYS A 590      22.380  29.770  39.260  1.00  0.00           C
ATOM     99  HG1 LYS A 590      22.680  30.740  39.700  1.00  0.00           H
ATOM    100  HG2 LYS A 590      22.580  28.940  39.980  1.00  0.00           H
ATOM    101  CD  LYS A 590      20.910  30.080  39.010  1.00  0.00           C
ATOM    102  HD1 LYS A 590      20.940  31.140  38.670  1.00  0.00           H
ATOM    103  HD2 LYS A 590      20.450  30.050  40.020  1.00  0.00           H
ATOM    104  CE  LYS A 590      20.070  29.290  37.990  1.00  0.00           C
ATOM    105  HE1 LYS A 590      20.190  28.190  38.140  1.00  0.00           H
ATOM    106  HE2 LYS A 590      20.410  29.580  36.980  1.00  0.00           H
ATOM    107  NZ  LYS A 590      18.620  29.690  37.930  1.00  0.00           N
ATOM    108  HZ1 LYS A 590      18.210  29.710  38.880  1.00  0.00           H
ATOM    109  HZ2 LYS A 590      18.160  28.920  37.410  1.00  0.00           H
ATOM    110  HZ3 LYS A 590      18.520  30.650  37.540  1.00  0.00           H
ATOM    111  C   LYS A 590      25.250  28.750  36.930  1.00  0.00           C
ATOM    112  O   LYS A 590      25.610  27.590  36.950  1.00  0.00           O
ATOM    113  N   ARG A 591      25.350  29.650  35.860  1.00  0.00           N
ATOM    114  HN  ARG A 591      25.040  30.590  35.930  1.00  0.00           H
ATOM    115  CA  ARG A 591      25.900  29.330  34.610  1.00  0.00           C
ATOM    116  HA  ARG A 591      25.330  28.500  34.230  1.00  0.00           H
ATOM    117  CB  ARG A 591      25.680  30.520  33.540  1.00  0.00           C
ATOM    118  HB1 ARG A 591      26.330  30.440  32.640  1.00  0.00           H
ATOM    119  HB2 ARG A 591      25.950  31.500  34.010  1.00  0.00           H
ATOM    120  CG  ARG A 591      24.200  30.470  33.020  1.00  0.00           C
ATOM    121  HG1 ARG A 591      23.550  30.630  33.910  1.00  0.00           H
ATOM    122  HG2 ARG A 591      23.970  29.470  32.580  1.00  0.00           H
ATOM    123  CD  ARG A 591      24.050  31.460  31.890  1.00  0.00           C
ATOM    124  HD1 ARG A 591      24.770  31.130  31.110  1.00  0.00           H
ATOM    125  HD2 ARG A 591      24.310  32.460  32.330  1.00  0.00           H
ATOM    126  NE  ARG A 591      22.630  31.440  31.390  1.00  0.00           N
ATOM    127  HE  ARG A 591      22.000  31.000  32.040  1.00  0.00           H
ATOM    128  CZ  ARG A 591      22.330  31.730  30.100  1.00  0.00           C
ATOM    129  NH1 ARG A 591      23.050  32.610  29.510  1.00  0.00           N
ATOM    130 HH11 ARG A 591      23.570  33.140  30.180  1.00  0.00           H
ATOM    131 HH12 ARG A 591      22.810  32.930  28.590  1.00  0.00           H
ATOM    132  NH2 ARG A 591      21.280  31.200  29.580  1.00  0.00           N
ATOM    133 HH21 ARG A 591      20.950  31.890  28.940  1.00  0.00           H
ATOM    134 HH22 ARG A 591      20.670  30.840  30.290  1.00  0.00           H
ATOM    135  C   ARG A 591      27.350  28.860  34.640  1.00  0.00           C
ATOM    136  O   ARG A 591      27.720  27.910  33.940  1.00  0.00           O
ATOM    137  N   LYS A 592      28.230  29.440  35.540  1.00  0.00           N
ATOM    138  HN  LYS A 592      28.120  30.320  35.980  1.00  0.00           H
ATOM    139  CA  LYS A 592      29.570  28.910  35.700  1.00  0.00           C
ATOM    140  HA  LYS A 592      29.960  28.470  34.790  1.00  0.00           H
ATOM    141  CB  LYS A 592      30.410  30.160  35.940  1.00  0.00           C
ATOM    142  HB1 LYS A 592      31.370  29.860  36.410  1.00  0.00           H
ATOM    143  HB2 LYS A 592      29.870  30.920  36.560  1.00  0.00           H
ATOM    144  CG  LYS A 592      30.730  30.850  34.570  1.00  0.00           C
ATOM    145  HG1 LYS A 592      31.280  31.780  34.820  1.00  0.00           H
ATOM    146  HG2 LYS A 592      29.860  31.190  33.960  1.00  0.00           H
ATOM    147  CD  LYS A 592      31.730  30.060  33.720  1.00  0.00           C
ATOM    148  HD1 LYS A 592      31.080  29.270  33.290  1.00  0.00           H
ATOM    149  HD2 LYS A 592      32.440  29.580  34.440  1.00  0.00           H
ATOM    150  CE  LYS A 592      32.430  30.960  32.630  1.00  0.00           C
ATOM    151  HE1 LYS A 592      32.980  30.420  31.850  1.00  0.00           H
ATOM    152  HE2 LYS A 592      33.180  31.620  33.100  1.00  0.00           H
ATOM    153  NZ  LYS A 592      31.440  31.730  31.930  1.00  0.00           N
ATOM    154  HZ1 LYS A 592      30.630  31.170  31.570  1.00  0.00           H
ATOM    155  HZ2 LYS A 592      32.040  32.090  31.170  1.00  0.00           H
ATOM    156  HZ3 LYS A 592      30.990  32.510  32.470  1.00  0.00           H
ATOM    157  C   LYS A 592      29.880  27.960  36.800  1.00  0.00           C
ATOM    158  O   LYS A 592      31.020  27.530  36.970  1.00  0.00           O
ATOM    159  N   ALA A 593      28.890  27.670  37.640  1.00  0.00           N
ATOM    160  HN  ALA A 593      27.970  27.990  37.430  1.00  0.00           H
ATOM    161  CA  ALA A 593      29.080  26.740  38.800  1.00  0.00           C
ATOM    162  HA  ALA A 593      29.930  26.980  39.410  1.00  0.00           H
ATOM    163  CB  ALA A 593      27.800  26.750  39.670  1.00  0.00           C
ATOM    164  HB1 ALA A 593      27.090  25.980  39.290  1.00  0.00           H
ATOM    165  HB2 ALA A 593      27.160  27.650  39.650  1.00  0.00           H
ATOM    166  HB3 ALA A 593      28.140  26.760  40.730  1.00  0.00           H
ATOM    167  C   ALA A 593      29.410  25.260  38.440  1.00  0.00           C
ATOM    168  O   ALA A 593      30.180  24.680  39.220  1.00  0.00           O
ATOM    169  N   PRO A 594      28.940  24.550  37.360  1.00  0.00           N
ATOM    170  CD  PRO A 594      27.910  24.930  36.390  1.00  0.00           C
ATOM    171  HD1 PRO A 594      27.950  25.960  35.940  1.00  0.00           H
ATOM    172  HD2 PRO A 594      27.020  24.880  37.030  1.00  0.00           H
ATOM    173  CA  PRO A 594      29.170  23.080  37.220  1.00  0.00           C
ATOM    174  HA  PRO A 594      29.240  22.550  38.160  1.00  0.00           H
ATOM    175  CB  PRO A 594      28.010  22.590  36.270  1.00  0.00           C
ATOM    176  HB1 PRO A 594      27.010  22.520  36.740  1.00  0.00           H
ATOM    177  HB2 PRO A 594      28.390  21.680  35.770  1.00  0.00           H
ATOM    178  CG  PRO A 594      27.920  23.840  35.330  1.00  0.00           C
ATOM    179  HG1 PRO A 594      28.850  24.020  34.750  1.00  0.00           H
ATOM    180  HG2 PRO A 594      26.990  23.770  34.730  1.00  0.00           H
ATOM    181  C   PRO A 594      30.520  22.800  36.570  1.00  0.00           C
ATOM    182  O   PRO A 594      30.890  21.630  36.380  1.00  0.00           O
ATOM    183  N   PHE A 595      31.300  23.890  36.320  1.00  0.00           N
ATOM    184  HN  PHE A 595      30.950  24.820  36.450  1.00  0.00           H
ATOM    185  CA  PHE A 595      32.660  23.780  35.730  1.00  0.00           C
ATOM    186  HA  PHE A 595      32.670  22.850  35.170  1.00  0.00           H
ATOM    187  CB  PHE A 595      33.010  24.980  34.780  1.00  0.00           C
ATOM    188  HB1 PHE A 595      33.980  24.940  34.250  1.00  0.00           H
ATOM    189  HB2 PHE A 595      33.030  25.940  35.350  1.00  0.00           H
ATOM    190  CG  PHE A 595      31.990  25.110  33.720  1.00  0.00           C
ATOM    191  CD1 PHE A 595      31.630  24.040  32.820  1.00  0.00           C
ATOM    192  HD1 PHE A 595      32.080  23.080  33.070  1.00  0.00           H
ATOM    193  CE1 PHE A 595      30.770  24.290  31.750  1.00  0.00           C
ATOM    194  HE1 PHE A 595      30.570  23.510  31.030  1.00  0.00           H
ATOM    195  CZ  PHE A 595      30.130  25.450  31.590  1.00  0.00           C
ATOM    196  HZ  PHE A 595      29.500  25.680  30.740  1.00  0.00           H
ATOM    197  CD2 PHE A 595      31.430  26.350  33.480  1.00  0.00           C
ATOM    198  HD2 PHE A 595      31.520  27.210  34.130  1.00  0.00           H
ATOM    199  CE2 PHE A 595      30.560  26.580  32.410  1.00  0.00           C
ATOM    200  HE2 PHE A 595      30.230  27.580  32.180  1.00  0.00           H
ATOM    201  C   PHE A 595      33.750  23.660  36.790  1.00  0.00           C
ATOM    202  O   PHE A 595      34.960  23.730  36.460  1.00  0.00           O
ATOM    203  N   PHE A 596      33.420  23.600  38.100  1.00  0.00           N
ATOM    204  HN  PHE A 596      32.470  23.430  38.370  1.00  0.00           H
ATOM    205  CA  PHE A 596      34.390  23.520  39.210  1.00  0.00           C
ATOM    206  HA  PHE A 596      34.930  24.460  39.210  1.00  0.00           H
ATOM    207  CB  PHE A 596      33.690  23.720  40.590  1.00  0.00           C
ATOM    208  HB1 PHE A 596      32.780  23.090  40.660  1.00  0.00           H
ATOM    209  HB2 PHE A 596      33.350  24.770  40.700  1.00  0.00           H
ATOM    210  CG  PHE A 596      34.520  23.540  41.830  1.00  0.00           C
ATOM    211  CD1 PHE A 596      35.730  24.160  42.120  1.00  0.00           C
ATOM    212  HD1 PHE A 596      36.210  24.810  41.410  1.00  0.00           H
ATOM    213  CE1 PHE A 596      36.510  23.850  43.260  1.00  0.00           C
ATOM    214  HE1 PHE A 596      37.440  24.350  43.530  1.00  0.00           H
ATOM    215  CZ  PHE A 596      35.930  23.000  44.240  1.00  0.00           C
ATOM    216  HZ  PHE A 596      36.350  22.880  45.230  1.00  0.00           H
ATOM    217  CD2 PHE A 596      34.020  22.720  42.820  1.00  0.00           C
ATOM    218  HD2 PHE A 596      33.100  22.190  42.630  1.00  0.00           H
ATOM    219  CE2 PHE A 596      34.690  22.420  43.970  1.00  0.00           C
ATOM    220  HE2 PHE A 596      34.160  21.800  44.670  1.00  0.00           H
ATOM    221  C   PHE A 596      35.360  22.310  39.170  1.00  0.00           C
ATOM    222  O   PHE A 596      36.560  22.350  39.350  1.00  0.00           O
ATOM    223  N   LEU A 597      34.840  21.070  38.790  1.00  0.00           N
ATOM    224  HN  LEU A 597      33.860  20.970  38.630  1.00  0.00           H
ATOM    225  CA  LEU A 597      35.620  19.880  38.500  1.00  0.00           C
ATOM    226  HA  LEU A 597      36.290  19.710  39.330  1.00  0.00           H
ATOM    227  CB  LEU A 597      34.710  18.650  38.320  1.00  0.00           C
ATOM    228  HB1 LEU A 597      35.230  17.870  37.740  1.00  0.00           H
ATOM    229  HB2 LEU A 597      33.810  18.920  37.720  1.00  0.00           H
ATOM    230  CG  LEU A 597      34.060  18.090  39.570  1.00  0.00           C
ATOM    231  HG  LEU A 597      33.510  18.910  40.080  1.00  0.00           H
ATOM    232  CD1 LEU A 597      32.960  17.040  39.240  1.00  0.00           C
ATOM    233 HD11 LEU A 597      32.380  17.540  38.440  1.00  0.00           H
ATOM    234 HD12 LEU A 597      32.380  16.930  40.180  1.00  0.00           H
ATOM    235 HD13 LEU A 597      33.370  16.090  38.830  1.00  0.00           H
ATOM    236  CD2 LEU A 597      35.200  17.630  40.510  1.00  0.00           C
ATOM    237 HD21 LEU A 597      35.410  18.530  41.120  1.00  0.00           H
ATOM    238 HD22 LEU A 597      36.120  17.440  39.930  1.00  0.00           H
ATOM    239 HD23 LEU A 597      34.950  16.710  41.090  1.00  0.00           H
ATOM    240  C   LEU A 597      36.540  20.090  37.320  1.00  0.00           C
ATOM    241  O   LEU A 597      37.710  19.640  37.440  1.00  0.00           O
ATOM    242  N   SER A 598      36.180  20.760  36.230  1.00  0.00           N
ATOM    243  HN  SER A 598      35.210  20.950  36.080  1.00  0.00           H
ATOM    244  CA  SER A 598      37.130  21.170  35.130  1.00  0.00           C
ATOM    245  HA  SER A 598      37.490  20.230  34.740  1.00  0.00           H
ATOM    246  CB  SER A 598      36.260  21.750  34.040  1.00  0.00           C
ATOM    247  HB1 SER A 598      35.770  22.710  34.350  1.00  0.00           H
ATOM    248  HB2 SER A 598      35.520  20.950  33.830  1.00  0.00           H
ATOM    249  OG  SER A 598      36.990  22.150  32.860  1.00  0.00           O
ATOM    250  HG1 SER A 598      37.430  22.980  33.090  1.00  0.00           H
ATOM    251  C   SER A 598      38.280  22.040  35.520  1.00  0.00           C
ATOM    252  O   SER A 598      39.370  21.870  35.000  1.00  0.00           O
ATOM    253  N   ASP A 599      37.990  23.000  36.360  1.00  0.00           N
ATOM    254  HN  ASP A 599      37.080  23.350  36.560  1.00  0.00           H
ATOM    255  CA  ASP A 599      38.990  23.850  36.960  1.00  0.00           C
ATOM    256  HA  ASP A 599      39.570  24.350  36.190  1.00  0.00           H
ATOM    257  CB  ASP A 599      38.340  25.000  37.780  1.00  0.00           C
ATOM    258  HB1 ASP A 599      39.090  25.480  38.450  1.00  0.00           H
ATOM    259  HB2 ASP A 599      37.560  24.620  38.480  1.00  0.00           H
ATOM    260  CG  ASP A 599      37.820  26.100  36.910  1.00  0.00           C
ATOM    261  OD1 ASP A 599      37.780  25.920  35.640  1.00  0.00           O
ATOM    262  OD2 ASP A 599      37.310  27.070  37.530  1.00  0.00           O
ATOM    263  C   ASP A 599      39.940  23.050  37.800  1.00  0.00           C
ATOM    264  O   ASP A 599      41.180  23.360  37.750  1.00  0.00           O
ATOM    265  N   PHE A 600      39.490  22.040  38.470  1.00  0.00           N
ATOM    266  HN  PHE A 600      38.510  21.920  38.580  1.00  0.00           H
ATOM    267  CA  PHE A 600      40.310  21.180  39.280  1.00  0.00           C
ATOM    268  HA  PHE A 600      40.980  21.760  39.900  1.00  0.00           H
ATOM    269  CB  PHE A 600      39.410  20.210  40.180  1.00  0.00           C
ATOM    270  HB1 PHE A 600      38.970  19.370  39.590  1.00  0.00           H
ATOM    271  HB2 PHE A 600      38.550  20.860  40.460  1.00  0.00           H
ATOM    272  CG  PHE A 600      40.190  19.740  41.460  1.00  0.00           C
ATOM    273  CD1 PHE A 600      40.290  20.520  42.650  1.00  0.00           C
ATOM    274  HD1 PHE A 600      39.700  21.430  42.650  1.00  0.00           H
ATOM    275  CE1 PHE A 600      40.920  20.000  43.770  1.00  0.00           C
ATOM    276  HE1 PHE A 600      40.870  20.570  44.690  1.00  0.00           H
ATOM    277  CZ  PHE A 600      41.580  18.750  43.780  1.00  0.00           C
ATOM    278  HZ  PHE A 600      42.190  18.380  44.590  1.00  0.00           H
ATOM    279  CD2 PHE A 600      40.770  18.440  41.470  1.00  0.00           C
ATOM    280  HD2 PHE A 600      40.820  17.880  40.550  1.00  0.00           H
ATOM    281  CE2 PHE A 600      41.370  17.910  42.630  1.00  0.00           C
ATOM    282  HE2 PHE A 600      41.750  16.920  42.770  1.00  0.00           H
ATOM    283  C   PHE A 600      41.160  20.300  38.390  1.00  0.00           C
ATOM    284  O   PHE A 600      42.360  20.140  38.560  1.00  0.00           O
ATOM    285  N   LYS A 601      40.640  19.780  37.260  1.00  0.00           N
ATOM    286  HN  LYS A 601      39.670  19.760  37.050  1.00  0.00           H
ATOM    287  CA  LYS A 601      41.380  19.040  36.180  1.00  0.00           C
ATOM    288  HA  LYS A 601      41.980  18.270  36.650  1.00  0.00           H
ATOM    289  CB  LYS A 601      40.360  18.370  35.270  1.00  0.00           C
ATOM    290  HB1 LYS A 601      39.660  19.200  35.040  1.00  0.00           H
ATOM    291  HB2 LYS A 601      39.790  17.570  35.800  1.00  0.00           H
ATOM    292  CG  LYS A 601      40.760  17.710  33.920  1.00  0.00           C
ATOM    293  HG1 LYS A 601      41.360  18.450  33.360  1.00  0.00           H
ATOM    294  HG2 LYS A 601      39.820  17.440  33.390  1.00  0.00           H
ATOM    295  CD  LYS A 601      41.700  16.570  34.130  1.00  0.00           C
ATOM    296  HD1 LYS A 601      41.100  15.700  34.480  1.00  0.00           H
ATOM    297  HD2 LYS A 601      42.430  16.810  34.930  1.00  0.00           H
ATOM    298  CE  LYS A 601      42.420  16.130  32.820  1.00  0.00           C
ATOM    299  HE1 LYS A 601      42.940  16.950  32.290  1.00  0.00           H
ATOM    300  HE2 LYS A 601      41.650  15.730  32.130  1.00  0.00           H
ATOM    301  NZ  LYS A 601      43.350  15.120  33.220  1.00  0.00           N
ATOM    302  HZ1 LYS A 601      42.770  14.260  33.270  1.00  0.00           H
ATOM    303  HZ2 LYS A 601      43.920  15.310  34.060  1.00  0.00           H
ATOM    304  HZ3 LYS A 601      43.990  14.930  32.420  1.00  0.00           H
ATOM    305  C   LYS A 601      42.530  19.790  35.500  1.00  0.00           C
ATOM    306  O   LYS A 601      43.690  19.370  35.300  1.00  0.00           O
ATOM    307  N   ASP A 602      42.260  21.110  35.120  1.00  0.00           N
ATOM    308  HN  ASP A 602      41.340  21.470  35.000  1.00  0.00           H
ATOM    309  CA  ASP A 602      43.270  22.020  34.650  1.00  0.00           C
ATOM    310  HA  ASP A 602      43.740  21.620  33.760  1.00  0.00           H
ATOM    311  CB  ASP A 602      42.560  23.300  34.060  1.00  0.00           C
ATOM    312  HB1 ASP A 602      43.420  23.950  33.770  1.00  0.00           H
ATOM    313  HB2 ASP A 602      41.990  23.680  34.930  1.00  0.00           H
ATOM    314  CG  ASP A 602      41.600  23.170  32.870  1.00  0.00           C
ATOM    315  OD1 ASP A 602      41.330  22.030  32.240  1.00  0.00           O
ATOM    316  OD2 ASP A 602      40.970  24.200  32.530  1.00  0.00           O
ATOM    317  C   ASP A 602      44.370  22.390  35.680  1.00  0.00           C
ATOM    318  O   ASP A 602      45.530  22.550  35.290  1.00  0.00           O
ATOM    319  N   ALA A 603      44.050  22.630  37.000  1.00  0.00           N
ATOM    320  HN  ALA A 603      43.080  22.600  37.200  1.00  0.00           H
ATOM    321  CA  ALA A 603      45.020  22.890  38.130  1.00  0.00           C
ATOM    322  HA  ALA A 603      45.700  23.680  37.840  1.00  0.00           H
ATOM    323  CB  ALA A 603      44.290  23.210  39.440  1.00  0.00           C
ATOM    324  HB1 ALA A 603      43.490  22.470  39.640  1.00  0.00           H
ATOM    325  HB2 ALA A 603      43.730  24.150  39.220  1.00  0.00           H
ATOM    326  HB3 ALA A 603      44.900  23.440  40.350  1.00  0.00           H
ATOM    327  C   ALA A 603      45.860  21.570  38.370  1.00  0.00           C
ATOM    328  O   ALA A 603      46.920  21.700  38.970  1.00  0.00           O
ATOM    329  N   LEU A 604      45.370  20.370  37.910  1.00  0.00           N
ATOM    330  HN  LEU A 604      44.400  20.250  37.700  1.00  0.00           H
ATOM    331  CA  LEU A 604      46.320  19.260  37.750  1.00  0.00           C
ATOM    332  HA  LEU A 604      46.840  19.210  38.690  1.00  0.00           H
ATOM    333  CB  LEU A 604      45.540  17.910  37.550  1.00  0.00           C
ATOM    334  HB1 LEU A 604      46.330  17.130  37.560  1.00  0.00           H
ATOM    335  HB2 LEU A 604      44.980  17.820  36.600  1.00  0.00           H
ATOM    336  CG  LEU A 604      44.440  17.510  38.610  1.00  0.00           C
ATOM    337  HG  LEU A 604      43.620  18.260  38.560  1.00  0.00           H
ATOM    338  CD1 LEU A 604      43.910  16.150  38.350  1.00  0.00           C
ATOM    339 HD11 LEU A 604      44.670  15.370  38.570  1.00  0.00           H
ATOM    340 HD12 LEU A 604      43.560  16.150  37.290  1.00  0.00           H
ATOM    341 HD13 LEU A 604      43.000  15.890  38.930  1.00  0.00           H
ATOM    342  CD2 LEU A 604      44.990  17.590  40.030  1.00  0.00           C
ATOM    343 HD21 LEU A 604      45.910  16.980  40.130  1.00  0.00           H
ATOM    344 HD22 LEU A 604      44.330  17.110  40.780  1.00  0.00           H
ATOM    345 HD23 LEU A 604      45.100  18.670  40.290  1.00  0.00           H
ATOM    346  C   LEU A 604      47.360  19.390  36.570  1.00  0.00           C
ATOM    347  O   LEU A 604      47.270  18.770  35.490  1.00  0.00           O
ATOM    348  N   SER A 605      48.300  20.300  36.790  1.00  0.00           N
ATOM    349  HN  SER A 605      48.410  20.740  37.680  1.00  0.00           H
ATOM    350  CA  SER A 605      49.370  20.720  35.840  1.00  0.00           C
ATOM    351  HA  SER A 605      49.700  19.880  35.250  1.00  0.00           H
ATOM    352  CB  SER A 605      48.970  21.880  34.870  1.00  0.00           C
ATOM    353  HB1 SER A 605      48.180  22.560  35.270  1.00  0.00           H
ATOM    354  HB2 SER A 605      48.490  21.370  34.010  1.00  0.00           H
ATOM    355  OG  SER A 605      49.980  22.850  34.450  1.00  0.00           O
ATOM    356  HG1 SER A 605      50.660  22.450  33.900  1.00  0.00           H
ATOM    357  C   SER A 605      50.590  21.100  36.640  1.00  0.00           C
ATOM    358  O   SER A 605      50.470  21.810  37.680  1.00  0.00           O
ATOM    359  N   LEU A 606      51.810  20.770  36.230  1.00  0.00           N
ATOM    360  HN  LEU A 606      51.930  20.260  35.370  1.00  0.00           H
ATOM    361  CA  LEU A 606      53.050  21.120  36.870  1.00  0.00           C
ATOM    362  HA  LEU A 606      53.070  20.750  37.880  1.00  0.00           H
ATOM    363  CB  LEU A 606      54.150  20.340  36.220  1.00  0.00           C
ATOM    364  HB1 LEU A 606      54.080  20.590  35.130  1.00  0.00           H
ATOM    365  HB2 LEU A 606      53.980  19.260  36.360  1.00  0.00           H
ATOM    366  CG  LEU A 606      55.630  20.640  36.750  1.00  0.00           C
ATOM    367  HG  LEU A 606      55.890  21.700  36.500  1.00  0.00           H
ATOM    368  CD1 LEU A 606      55.770  20.450  38.250  1.00  0.00           C
ATOM    369 HD11 LEU A 606      56.810  20.610  38.630  1.00  0.00           H
ATOM    370 HD12 LEU A 606      55.340  19.480  38.530  1.00  0.00           H
ATOM    371 HD13 LEU A 606      55.120  21.120  38.840  1.00  0.00           H
ATOM    372  CD2 LEU A 606      56.580  19.700  36.120  1.00  0.00           C
ATOM    373 HD21 LEU A 606      56.030  18.750  35.960  1.00  0.00           H
ATOM    374 HD22 LEU A 606      57.430  19.480  36.790  1.00  0.00           H
ATOM    375 HD23 LEU A 606      56.810  20.060  35.090  1.00  0.00           H
ATOM    376  C   LEU A 606      53.300  22.580  36.890  1.00  0.00           C
ATOM    377  O   LEU A 606      53.610  23.130  37.930  1.00  0.00           O
ATOM    378  N   GLN A 607      52.950  23.180  35.740  1.00  0.00           N
ATOM    379  HN  GLN A 607      52.800  22.660  34.900  1.00  0.00           H
ATOM    380  CA  GLN A 607      53.010  24.590  35.630  1.00  0.00           C
ATOM    381  HA  GLN A 607      54.030  24.780  35.950  1.00  0.00           H
ATOM    382  CB  GLN A 607      52.880  25.060  34.210  1.00  0.00           C
ATOM    383  HB1 GLN A 607      51.900  24.680  33.820  1.00  0.00           H
ATOM    384  HB2 GLN A 607      53.660  24.580  33.580  1.00  0.00           H
ATOM    385  CG  GLN A 607      52.760  26.630  34.040  1.00  0.00           C
ATOM    386  HG1 GLN A 607      53.670  27.110  34.470  1.00  0.00           H
ATOM    387  HG2 GLN A 607      51.900  26.990  34.650  1.00  0.00           H
ATOM    388  CD  GLN A 607      52.590  27.050  32.650  1.00  0.00           C
ATOM    389  OE1 GLN A 607      52.080  26.340  31.780  1.00  0.00           O
ATOM    390  NE2 GLN A 607      53.040  28.320  32.360  1.00  0.00           N
ATOM    391 HE21 GLN A 607      53.100  28.670  31.420  1.00  0.00           H
ATOM    392 HE22 GLN A 607      53.140  28.890  33.180  1.00  0.00           H
ATOM    393  C   GLN A 607      52.100  25.330  36.580  1.00  0.00           C
ATOM    394  O   GLN A 607      52.470  26.310  37.220  1.00  0.00           O
ATOM    395  N   CYS A 608      50.850  24.900  36.750  1.00  0.00           N
ATOM    396  HN  CYS A 608      50.510  24.200  36.140  1.00  0.00           H
ATOM    397  CA  CYS A 608      50.030  25.390  37.870  1.00  0.00           C
ATOM    398  HA  CYS A 608      49.840  26.450  37.800  1.00  0.00           H
ATOM    399  CB  CYS A 608      48.690  24.650  37.830  1.00  0.00           C
ATOM    400  HB1 CYS A 608      48.050  24.970  38.670  1.00  0.00           H
ATOM    401  HB2 CYS A 608      48.810  23.550  37.880  1.00  0.00           H
ATOM    402  SG  CYS A 608      47.830  25.190  36.280  1.00  0.00           S
ATOM    403  HG1 CYS A 608      47.140  24.080  36.150  1.00  0.00           H
ATOM    404  C   CYS A 608      50.500  25.190  39.290  1.00  0.00           C
ATOM    405  O   CYS A 608      50.530  26.070  40.100  1.00  0.00           O
ATOM    406  N   LEU A 609      51.020  23.980  39.600  1.00  0.00           N
ATOM    407  HN  LEU A 609      50.880  23.200  38.990  1.00  0.00           H
ATOM    408  CA  LEU A 609      51.620  23.660  40.930  1.00  0.00           C
ATOM    409  HA  LEU A 609      50.900  23.860  41.730  1.00  0.00           H
ATOM    410  CB  LEU A 609      51.980  22.190  40.850  1.00  0.00           C
ATOM    411  HB1 LEU A 609      52.720  21.990  40.050  1.00  0.00           H
ATOM    412  HB2 LEU A 609      51.070  21.700  40.430  1.00  0.00           H
ATOM    413  CG  LEU A 609      52.580  21.450  42.050  1.00  0.00           C
ATOM    414  HG  LEU A 609      53.520  21.960  42.380  1.00  0.00           H
ATOM    415  CD1 LEU A 609      51.550  21.580  43.220  1.00  0.00           C
ATOM    416 HD11 LEU A 609      51.820  20.910  44.060  1.00  0.00           H
ATOM    417 HD12 LEU A 609      50.540  21.260  42.910  1.00  0.00           H
ATOM    418 HD13 LEU A 609      51.530  22.620  43.610  1.00  0.00           H
ATOM    419  CD2 LEU A 609      53.100  20.060  41.600  1.00  0.00           C
ATOM    420 HD21 LEU A 609      52.300  19.400  41.200  1.00  0.00           H
ATOM    421 HD22 LEU A 609      53.720  19.560  42.390  1.00  0.00           H
ATOM    422 HD23 LEU A 609      53.860  20.060  40.780  1.00  0.00           H
ATOM    423  C   LEU A 609      52.860  24.510  41.330  1.00  0.00           C
ATOM    424  O   LEU A 609      52.920  25.110  42.390  1.00  0.00           O
ATOM    425  N   ALA A 610      53.740  24.750  40.340  1.00  0.00           N
ATOM    426  HN  ALA A 610      53.690  24.250  39.470  1.00  0.00           H
ATOM    427  CA  ALA A 610      54.810  25.780  40.410  1.00  0.00           C
ATOM    428  HA  ALA A 610      55.450  25.610  41.260  1.00  0.00           H
ATOM    429  CB  ALA A 610      55.720  25.710  39.110  1.00  0.00           C
ATOM    430  HB1 ALA A 610      55.190  26.020  38.190  1.00  0.00           H
ATOM    431  HB2 ALA A 610      56.110  24.710  38.850  1.00  0.00           H
ATOM    432  HB3 ALA A 610      56.540  26.440  39.320  1.00  0.00           H
ATOM    433  C   ALA A 610      54.300  27.280  40.530  1.00  0.00           C
ATOM    434  O   ALA A 610      54.700  28.080  41.440  1.00  0.00           O
ATOM    435  N   SER A 611      53.280  27.730  39.760  1.00  0.00           N
ATOM    436  HN  SER A 611      52.930  27.100  39.070  1.00  0.00           H
ATOM    437  CA  SER A 611      52.630  29.000  39.840  1.00  0.00           C
ATOM    438  HA  SER A 611      53.340  29.820  39.720  1.00  0.00           H
ATOM    439  CB  SER A 611      51.490  29.190  38.850  1.00  0.00           C
ATOM    440  HB1 SER A 611      51.110  30.230  38.930  1.00  0.00           H
ATOM    441  HB2 SER A 611      50.630  28.500  39.070  1.00  0.00           H
ATOM    442  OG  SER A 611      51.870  28.990  37.520  1.00  0.00           O
ATOM    443  HG1 SER A 611      52.140  28.090  37.370  1.00  0.00           H
ATOM    444  C   SER A 611      51.850  29.230  41.160  1.00  0.00           C
ATOM    445  O   SER A 611      51.890  30.320  41.760  1.00  0.00           O
ATOM    446  N   ILE A 612      51.290  28.130  41.770  1.00  0.00           N
ATOM    447  HN  ILE A 612      51.020  27.290  41.320  1.00  0.00           H
ATOM    448  CA  ILE A 612      50.790  28.120  43.130  1.00  0.00           C
ATOM    449  HA  ILE A 612      49.950  28.780  43.230  1.00  0.00           H
ATOM    450  CB  ILE A 612      50.240  26.780  43.530  1.00  0.00           C
ATOM    451  HB  ILE A 612      50.810  25.900  43.140  1.00  0.00           H
ATOM    452  CG2 ILE A 612      50.230  26.670  45.040  1.00  0.00           C
ATOM    453 HG21 ILE A 612      49.870  25.650  45.310  1.00  0.00           H
ATOM    454 HG22 ILE A 612      49.700  27.450  45.640  1.00  0.00           H
ATOM    455 HG23 ILE A 612      51.270  26.720  45.430  1.00  0.00           H
ATOM    456  CG1 ILE A 612      48.820  26.600  42.870  1.00  0.00           C
ATOM    457 HG11 ILE A 612      48.960  26.710  41.780  1.00  0.00           H
ATOM    458 HG12 ILE A 612      48.080  27.390  43.120  1.00  0.00           H
ATOM    459  CD  ILE A 612      48.190  25.250  43.060  1.00  0.00           C
ATOM    460  HD1 ILE A 612      48.210  25.040  44.150  1.00  0.00           H
ATOM    461  HD2 ILE A 612      48.800  24.560  42.440  1.00  0.00           H
ATOM    462  HD3 ILE A 612      47.160  25.220  42.620  1.00  0.00           H
ATOM    463  C   ILE A 612      51.750  28.710  44.120  1.00  0.00           C
ATOM    464  O   ILE A 612      51.450  29.720  44.770  1.00  0.00           O
ATOM    465  N   LEU A 613      52.870  28.030  44.190  1.00  0.00           N
ATOM    466  HN  LEU A 613      53.090  27.360  43.480  1.00  0.00           H
ATOM    467  CA  LEU A 613      53.960  28.310  45.040  1.00  0.00           C
ATOM    468  HA  LEU A 613      53.570  28.520  46.030  1.00  0.00           H
ATOM    469  CB  LEU A 613      54.900  27.080  45.110  1.00  0.00           C
ATOM    470  HB1 LEU A 613      55.840  27.240  45.660  1.00  0.00           H
ATOM    471  HB2 LEU A 613      55.190  26.750  44.090  1.00  0.00           H
ATOM    472  CG  LEU A 613      54.370  25.800  45.760  1.00  0.00           C
ATOM    473  HG  LEU A 613      53.410  25.550  45.260  1.00  0.00           H
ATOM    474  CD1 LEU A 613      55.390  24.680  45.610  1.00  0.00           C
ATOM    475 HD11 LEU A 613      55.030  23.690  45.980  1.00  0.00           H
ATOM    476 HD12 LEU A 613      56.350  24.890  46.130  1.00  0.00           H
ATOM    477 HD13 LEU A 613      55.740  24.590  44.560  1.00  0.00           H
ATOM    478  CD2 LEU A 613      54.050  25.980  47.250  1.00  0.00           C
ATOM    479 HD21 LEU A 613      53.300  26.740  47.530  1.00  0.00           H
ATOM    480 HD22 LEU A 613      55.010  26.170  47.770  1.00  0.00           H
ATOM    481 HD23 LEU A 613      53.730  25.010  47.680  1.00  0.00           H
ATOM    482  C   LEU A 613      54.610  29.640  44.750  1.00  0.00           C
ATOM    483  O   LEU A 613      54.830  30.460  45.670  1.00  0.00           O
ATOM    484  N   PHE A 614      54.730  29.990  43.510  1.00  0.00           N
ATOM    485  HN  PHE A 614      54.670  29.360  42.740  1.00  0.00           H
ATOM    486  CA  PHE A 614      55.280  31.350  43.100  1.00  0.00           C
ATOM    487  HA  PHE A 614      56.200  31.480  43.640  1.00  0.00           H
ATOM    488  CB  PHE A 614      55.560  31.410  41.640  1.00  0.00           C
ATOM    489  HB1 PHE A 614      54.630  31.290  41.060  1.00  0.00           H
ATOM    490  HB2 PHE A 614      56.320  30.630  41.410  1.00  0.00           H
ATOM    491  CG  PHE A 614      56.120  32.730  41.210  1.00  0.00           C
ATOM    492  CD1 PHE A 614      57.370  33.280  41.830  1.00  0.00           C
ATOM    493  HD1 PHE A 614      57.850  32.760  42.650  1.00  0.00           H
ATOM    494  CE1 PHE A 614      57.970  34.530  41.490  1.00  0.00           C
ATOM    495  HE1 PHE A 614      58.830  34.880  42.040  1.00  0.00           H
ATOM    496  CZ  PHE A 614      57.390  35.210  40.450  1.00  0.00           C
ATOM    497  HZ  PHE A 614      57.740  36.200  40.200  1.00  0.00           H
ATOM    498  CD2 PHE A 614      55.610  33.470  40.180  1.00  0.00           C
ATOM    499  HD2 PHE A 614      54.820  33.120  39.520  1.00  0.00           H
ATOM    500  CE2 PHE A 614      56.240  34.640  39.800  1.00  0.00           C
ATOM    501  HE2 PHE A 614      55.780  35.150  38.960  1.00  0.00           H
ATOM    502  C   PHE A 614      54.310  32.480  43.530  1.00  0.00           C
ATOM    503  O   PHE A 614      54.700  33.520  44.030  1.00  0.00           O
ATOM    504  N   LEU A 615      53.010  32.330  43.340  1.00  0.00           N
ATOM    505  HN  LEU A 615      52.660  31.560  42.790  1.00  0.00           H
ATOM    506  CA  LEU A 615      52.060  33.390  43.670  1.00  0.00           C
ATOM    507  HA  LEU A 615      52.460  34.380  43.480  1.00  0.00           H
ATOM    508  CB  LEU A 615      50.770  33.370  42.770  1.00  0.00           C
ATOM    509  HB1 LEU A 615      49.990  34.060  43.170  1.00  0.00           H
ATOM    510  HB2 LEU A 615      50.270  32.390  42.670  1.00  0.00           H
ATOM    511  CG  LEU A 615      50.960  33.970  41.340  1.00  0.00           C
ATOM    512  HG  LEU A 615      49.920  33.930  40.940  1.00  0.00           H
ATOM    513  CD1 LEU A 615      51.350  35.490  41.290  1.00  0.00           C
ATOM    514 HD11 LEU A 615      51.350  35.750  40.210  1.00  0.00           H
ATOM    515 HD12 LEU A 615      52.380  35.700  41.660  1.00  0.00           H
ATOM    516 HD13 LEU A 615      50.630  36.160  41.810  1.00  0.00           H
ATOM    517  CD2 LEU A 615      51.860  33.140  40.380  1.00  0.00           C
ATOM    518 HD21 LEU A 615      51.530  32.120  40.080  1.00  0.00           H
ATOM    519 HD22 LEU A 615      52.850  33.120  40.890  1.00  0.00           H
ATOM    520 HD23 LEU A 615      52.090  33.650  39.410  1.00  0.00           H
ATOM    521  C   LEU A 615      51.600  33.470  45.140  1.00  0.00           C
ATOM    522  O   LEU A 615      51.060  34.500  45.580  1.00  0.00           O
ATOM    523  N   TYR A 616      51.680  32.350  45.920  1.00  0.00           N
ATOM    524  HN  TYR A 616      51.870  31.520  45.400  1.00  0.00           H
ATOM    525  CA  TYR A 616      51.430  32.260  47.360  1.00  0.00           C
ATOM    526  HA  TYR A 616      50.500  32.670  47.690  1.00  0.00           H
ATOM    527  CB  TYR A 616      51.580  30.750  47.830  1.00  0.00           C
ATOM    528  HB1 TYR A 616      52.440  30.320  47.290  1.00  0.00           H
ATOM    529  HB2 TYR A 616      50.650  30.240  47.500  1.00  0.00           H
ATOM    530  CG  TYR A 616      51.760  30.510  49.290  1.00  0.00           C
ATOM    531  CD1 TYR A 616      52.980  29.930  49.790  1.00  0.00           C
ATOM    532  HD1 TYR A 616      53.690  29.610  49.040  1.00  0.00           H
ATOM    533  CE1 TYR A 616      53.170  29.600  51.120  1.00  0.00           C
ATOM    534  HE1 TYR A 616      54.020  29.080  51.520  1.00  0.00           H
ATOM    535  CZ  TYR A 616      52.130  29.970  52.060  1.00  0.00           C
ATOM    536  OH  TYR A 616      52.230  29.580  53.410  1.00  0.00           O
ATOM    537  HH  TYR A 616      51.410  29.920  53.790  1.00  0.00           H
ATOM    538  CD2 TYR A 616      50.720  30.750  50.170  1.00  0.00           C
ATOM    539  HD2 TYR A 616      49.730  30.930  49.780  1.00  0.00           H
ATOM    540  CE2 TYR A 616      50.910  30.580  51.610  1.00  0.00           C
ATOM    541  HE2 TYR A 616      50.080  30.930  52.220  1.00  0.00           H
ATOM    542  C   TYR A 616      52.400  33.210  48.090  1.00  0.00           C
ATOM    543  O   TYR A 616      51.970  34.070  48.840  1.00  0.00           O
ATOM    544  N   CYS A 617      53.710  33.160  47.770  1.00  0.00           N
ATOM    545  HN  CYS A 617      54.050  32.370  47.260  1.00  0.00           H
ATOM    546  CA  CYS A 617      54.710  34.040  48.320  1.00  0.00           C
ATOM    547  HA  CYS A 617      54.700  34.080  49.400  1.00  0.00           H
ATOM    548  CB  CYS A 617      56.170  33.540  47.940  1.00  0.00           C
ATOM    549  HB1 CYS A 617      56.230  33.600  46.830  1.00  0.00           H
ATOM    550  HB2 CYS A 617      56.210  32.480  48.260  1.00  0.00           H
ATOM    551  SG  CYS A 617      57.490  34.470  48.760  1.00  0.00           S
ATOM    552  HG1 CYS A 617      57.340  35.540  48.000  1.00  0.00           H
ATOM    553  C   CYS A 617      54.450  35.560  47.960  1.00  0.00           C
ATOM    554  O   CYS A 617      54.540  36.370  48.840  1.00  0.00           O
ATOM    555  N   ALA A 618      54.030  35.830  46.740  1.00  0.00           N
ATOM    556  HN  ALA A 618      53.990  35.100  46.060  1.00  0.00           H
ATOM    557  CA  ALA A 618      53.570  37.170  46.350  1.00  0.00           C
ATOM    558  HA  ALA A 618      54.330  37.870  46.650  1.00  0.00           H
ATOM    559  CB  ALA A 618      53.300  37.180  44.810  1.00  0.00           C
ATOM    560  HB1 ALA A 618      52.290  36.760  44.630  1.00  0.00           H
ATOM    561  HB2 ALA A 618      54.040  36.600  44.220  1.00  0.00           H
ATOM    562  HB3 ALA A 618      53.250  38.180  44.310  1.00  0.00           H
ATOM    563  C   ALA A 618      52.310  37.640  47.090  1.00  0.00           C
ATOM    564  O   ALA A 618      52.340  38.780  47.580  1.00  0.00           O
ATOM    565  N   CYS A 619      51.240  36.850  47.230  1.00  0.00           N
ATOM    566  HN  CYS A 619      51.200  35.960  46.810  1.00  0.00           H
ATOM    567  CA  CYS A 619      50.060  37.160  47.960  1.00  0.00           C
ATOM    568  HA  CYS A 619      49.810  38.160  47.630  1.00  0.00           H
ATOM    569  CB  CYS A 619      48.950  36.150  47.680  1.00  0.00           C
ATOM    570  HB1 CYS A 619      49.230  35.160  48.110  1.00  0.00           H
ATOM    571  HB2 CYS A 619      48.730  36.030  46.590  1.00  0.00           H
ATOM    572  SG  CYS A 619      47.310  36.660  48.420  1.00  0.00           S
ATOM    573  HG1 CYS A 619      47.140  37.810  47.780  1.00  0.00           H
ATOM    574  C   CYS A 619      50.380  37.390  49.440  1.00  0.00           C
ATOM    575  O   CYS A 619      49.820  38.320  50.070  1.00  0.00           O
ATOM    576  N   MET A 620      51.310  36.530  50.090  1.00  0.00           N
ATOM    577  HN  MET A 620      51.660  35.770  49.550  1.00  0.00           H
ATOM    578  CA  MET A 620      51.690  36.490  51.490  1.00  0.00           C
ATOM    579  HA  MET A 620      50.840  36.430  52.140  1.00  0.00           H
ATOM    580  CB  MET A 620      52.630  35.220  51.750  1.00  0.00           C
ATOM    581  HB1 MET A 620      53.530  35.260  51.110  1.00  0.00           H
ATOM    582  HB2 MET A 620      52.010  34.330  51.470  1.00  0.00           H
ATOM    583  CG  MET A 620      53.200  35.140  53.190  1.00  0.00           C
ATOM    584  HG1 MET A 620      53.800  36.070  53.320  1.00  0.00           H
ATOM    585  HG2 MET A 620      53.930  34.310  53.320  1.00  0.00           H
ATOM    586  SD  MET A 620      51.890  34.970  54.430  1.00  0.00           S
ATOM    587  CE  MET A 620      51.740  33.180  54.170  1.00  0.00           C
ATOM    588  HE1 MET A 620      52.620  32.600  53.810  1.00  0.00           H
ATOM    589  HE2 MET A 620      51.080  33.140  53.270  1.00  0.00           H
ATOM    590  HE3 MET A 620      51.130  32.610  54.900  1.00  0.00           H
ATOM    591  C   MET A 620      52.470  37.680  51.940  1.00  0.00           C
ATOM    592  O   MET A 620      52.220  38.400  52.930  1.00  0.00           O
ATOM    593  N   SER A 621      53.460  38.090  51.090  1.00  0.00           N
ATOM    594  HN  SER A 621      53.410  37.560  50.250  1.00  0.00           H
ATOM    595  CA  SER A 621      54.490  39.210  51.240  1.00  0.00           C
ATOM    596  HA  SER A 621      55.110  38.890  52.060  1.00  0.00           H
ATOM    597  CB  SER A 621      55.320  39.450  49.990  1.00  0.00           C
ATOM    598  HB1 SER A 621      55.980  40.340  50.030  1.00  0.00           H
ATOM    599  HB2 SER A 621      54.550  39.440  49.180  1.00  0.00           H
ATOM    600  OG  SER A 621      56.120  38.330  49.760  1.00  0.00           O
ATOM    601  HG1 SER A 621      55.610  37.530  49.600  1.00  0.00           H
ATOM    602  C   SER A 621      54.020  40.600  51.770  1.00  0.00           C
ATOM    603  O   SER A 621      54.480  41.030  52.800  1.00  0.00           O
ATOM    604  N   PRO A 622      53.070  41.350  51.110  1.00  0.00           N
ATOM    605  CD  PRO A 622      52.450  40.920  49.820  1.00  0.00           C
ATOM    606  HD1 PRO A 622      52.100  39.870  49.820  1.00  0.00           H
ATOM    607  HD2 PRO A 622      53.180  41.100  49.000  1.00  0.00           H
ATOM    608  CA  PRO A 622      52.640  42.560  51.620  1.00  0.00           C
ATOM    609  HA  PRO A 622      53.450  43.230  51.880  1.00  0.00           H
ATOM    610  CB  PRO A 622      51.850  43.130  50.450  1.00  0.00           C
ATOM    611  HB1 PRO A 622      52.570  43.630  49.770  1.00  0.00           H
ATOM    612  HB2 PRO A 622      51.140  43.880  50.860  1.00  0.00           H
ATOM    613  CG  PRO A 622      51.320  41.940  49.640  1.00  0.00           C
ATOM    614  HG1 PRO A 622      50.400  41.590  50.150  1.00  0.00           H
ATOM    615  HG2 PRO A 622      51.010  42.120  48.580  1.00  0.00           H
ATOM    616  C   PRO A 622      51.720  42.340  52.860  1.00  0.00           C
ATOM    617  O   PRO A 622      51.790  43.070  53.810  1.00  0.00           O
ATOM    618  N   VAL A 623      50.900  41.280  52.850  1.00  0.00           N
ATOM    619  HN  VAL A 623      50.860  40.660  52.080  1.00  0.00           H
ATOM    620  CA  VAL A 623      49.750  41.000  53.790  1.00  0.00           C
ATOM    621  HA  VAL A 623      49.120  41.870  53.750  1.00  0.00           H
ATOM    622  CB  VAL A 623      48.930  39.860  53.280  1.00  0.00           C
ATOM    623  HB  VAL A 623      49.590  38.970  53.220  1.00  0.00           H
ATOM    624  CG1 VAL A 623      47.780  39.530  54.290  1.00  0.00           C
ATOM    625 HG11 VAL A 623      47.010  38.820  53.910  1.00  0.00           H
ATOM    626 HG12 VAL A 623      47.300  40.430  54.710  1.00  0.00           H
ATOM    627 HG13 VAL A 623      48.300  39.010  55.140  1.00  0.00           H
ATOM    628  CG2 VAL A 623      48.330  40.140  51.860  1.00  0.00           C
ATOM    629 HG21 VAL A 623      47.680  39.300  51.540  1.00  0.00           H
ATOM    630 HG22 VAL A 623      49.130  40.300  51.110  1.00  0.00           H
ATOM    631 HG23 VAL A 623      47.810  41.120  51.860  1.00  0.00           H
ATOM    632  C   VAL A 623      50.210  40.820  55.270  1.00  0.00           C
ATOM    633  O   VAL A 623      49.580  41.330  56.210  1.00  0.00           O
ATOM    634  N   ILE A 624      51.340  40.090  55.470  1.00  0.00           N
ATOM    635  HN  ILE A 624      51.770  39.670  54.680  1.00  0.00           H
ATOM    636  CA  ILE A 624      51.970  40.020  56.810  1.00  0.00           C
ATOM    637  HA  ILE A 624      51.120  39.850  57.460  1.00  0.00           H
ATOM    638  CB  ILE A 624      53.020  38.880  57.050  1.00  0.00           C
ATOM    639  HB  ILE A 624      53.450  38.910  58.080  1.00  0.00           H
ATOM    640  CG2 ILE A 624      52.160  37.570  57.160  1.00  0.00           C
ATOM    641 HG21 ILE A 624      51.440  37.790  57.980  1.00  0.00           H
ATOM    642 HG22 ILE A 624      52.830  36.780  57.540  1.00  0.00           H
ATOM    643 HG23 ILE A 624      51.690  37.340  56.180  1.00  0.00           H
ATOM    644  CG1 ILE A 624      54.100  38.850  56.020  1.00  0.00           C
ATOM    645 HG11 ILE A 624      54.610  39.820  55.860  1.00  0.00           H
ATOM    646 HG12 ILE A 624      53.660  38.510  55.060  1.00  0.00           H
ATOM    647  CD  ILE A 624      55.300  37.900  56.370  1.00  0.00           C
ATOM    648  HD1 ILE A 624      54.950  36.840  56.420  1.00  0.00           H
ATOM    649  HD2 ILE A 624      55.660  38.130  57.400  1.00  0.00           H
ATOM    650  HD3 ILE A 624      56.190  37.970  55.710  1.00  0.00           H
ATOM    651  C   ILE A 624      52.620  41.310  57.320  1.00  0.00           C
ATOM    652  O   ILE A 624      52.550  41.660  58.470  1.00  0.00           O
ATOM    653  N   THR A 625      53.270  42.120  56.450  1.00  0.00           N
ATOM    654  HN  THR A 625      53.300  41.860  55.490  1.00  0.00           H
ATOM    655  CA  THR A 625      53.880  43.420  56.580  1.00  0.00           C
ATOM    656  HA  THR A 625      54.650  43.460  57.340  1.00  0.00           H
ATOM    657  CB  THR A 625      54.560  43.870  55.290  1.00  0.00           C
ATOM    658  HB  THR A 625      53.900  44.100  54.430  1.00  0.00           H
ATOM    659  OG1 THR A 625      55.380  42.840  54.830  1.00  0.00           O
ATOM    660  HG1 THR A 625      55.070  42.170  54.220  1.00  0.00           H
ATOM    661  CG2 THR A 625      55.460  45.130  55.670  1.00  0.00           C
ATOM    662 HG21 THR A 625      55.840  45.580  54.740  1.00  0.00           H
ATOM    663 HG22 THR A 625      56.380  44.740  56.170  1.00  0.00           H
ATOM    664 HG23 THR A 625      55.020  45.990  56.210  1.00  0.00           H
ATOM    665  C   THR A 625      52.880  44.490  56.960  1.00  0.00           C
ATOM    666  O   THR A 625      53.090  45.230  57.900  1.00  0.00           O
ATOM    667  N   PHE A 626      51.710  44.510  56.230  1.00  0.00           N
ATOM    668  HN  PHE A 626      51.660  43.930  55.410  1.00  0.00           H
ATOM    669  CA  PHE A 626      50.600  45.470  56.430  1.00  0.00           C
ATOM    670  HA  PHE A 626      51.120  46.380  56.700  1.00  0.00           H
ATOM    671  CB  PHE A 626      49.740  45.580  55.170  1.00  0.00           C
ATOM    672  HB1 PHE A 626      48.710  45.800  55.530  1.00  0.00           H
ATOM    673  HB2 PHE A 626      49.830  44.610  54.660  1.00  0.00           H
ATOM    674  CG  PHE A 626      50.150  46.610  54.210  1.00  0.00           C
ATOM    675  CD1 PHE A 626      49.170  47.510  53.680  1.00  0.00           C
ATOM    676  HD1 PHE A 626      48.160  47.390  54.070  1.00  0.00           H
ATOM    677  CE1 PHE A 626      49.470  48.470  52.700  1.00  0.00           C
ATOM    678  HE1 PHE A 626      48.680  49.120  52.360  1.00  0.00           H
ATOM    679  CZ  PHE A 626      50.730  48.520  52.050  1.00  0.00           C
ATOM    680  HZ  PHE A 626      51.040  49.230  51.300  1.00  0.00           H
ATOM    681  CD2 PHE A 626      51.480  46.810  53.660  1.00  0.00           C
ATOM    682  HD2 PHE A 626      52.340  46.220  53.900  1.00  0.00           H
ATOM    683  CE2 PHE A 626      51.690  47.710  52.650  1.00  0.00           C
ATOM    684  HE2 PHE A 626      52.730  47.860  52.400  1.00  0.00           H
ATOM    685  C   PHE A 626      49.850  45.020  57.640  1.00  0.00           C
ATOM    686  O   PHE A 626      49.170  45.800  58.290  1.00  0.00           O
ATOM    687  N   GLY A 627      49.900  43.690  57.920  1.00  0.00           N
ATOM    688  HN  GLY A 627      50.240  43.190  57.130  1.00  0.00           H
ATOM    689  CA  GLY A 627      49.290  43.070  59.170  1.00  0.00           C
ATOM    690  HA1 GLY A 627      49.480  42.010  59.100  1.00  0.00           H
ATOM    691  HA2 GLY A 627      48.250  43.350  59.200  1.00  0.00           H
ATOM    692  C   GLY A 627      49.910  43.590  60.440  1.00  0.00           C
ATOM    693  O   GLY A 627      49.200  43.990  61.350  1.00  0.00           O
ATOM    694  N   GLY A 628      51.220  43.620  60.470  1.00  0.00           N
ATOM    695  HN  GLY A 628      51.720  43.230  59.700  1.00  0.00           H
ATOM    696  CA  GLY A 628      51.970  44.230  61.540  1.00  0.00           C
ATOM    697  HA1 GLY A 628      53.030  44.170  61.340  1.00  0.00           H
ATOM    698  HA2 GLY A 628      51.650  43.770  62.470  1.00  0.00           H
ATOM    699  C   GLY A 628      51.700  45.720  61.700  1.00  0.00           C
ATOM    700  O   GLY A 628      51.640  46.260  62.750  1.00  0.00           O
ATOM    701  N   LEU A 629      51.460  46.460  60.580  1.00  0.00           N
ATOM    702  HN  LEU A 629      51.450  46.010  59.680  1.00  0.00           H
ATOM    703  CA  LEU A 629      51.350  47.900  60.600  1.00  0.00           C
ATOM    704  HA  LEU A 629      51.890  48.190  61.490  1.00  0.00           H
ATOM    705  CB  LEU A 629      51.930  48.570  59.370  1.00  0.00           C
ATOM    706  HB1 LEU A 629      51.810  49.660  59.440  1.00  0.00           H
ATOM    707  HB2 LEU A 629      51.460  48.170  58.450  1.00  0.00           H
ATOM    708  CG  LEU A 629      53.470  48.320  59.040  1.00  0.00           C
ATOM    709  HG  LEU A 629      53.560  47.220  58.930  1.00  0.00           H
ATOM    710  CD1 LEU A 629      53.910  49.030  57.700  1.00  0.00           C
ATOM    711 HD11 LEU A 629      53.280  48.700  56.850  1.00  0.00           H
ATOM    712 HD12 LEU A 629      54.980  48.870  57.480  1.00  0.00           H
ATOM    713 HD13 LEU A 629      53.730  50.120  57.810  1.00  0.00           H
ATOM    714  CD2 LEU A 629      54.380  48.640  60.260  1.00  0.00           C
ATOM    715 HD21 LEU A 629      54.230  48.050  61.190  1.00  0.00           H
ATOM    716 HD22 LEU A 629      54.010  49.640  60.560  1.00  0.00           H
ATOM    717 HD23 LEU A 629      55.450  48.650  60.000  1.00  0.00           H
ATOM    718  C   LEU A 629      49.980  48.350  60.800  1.00  0.00           C
ATOM    719  O   LEU A 629      49.760  49.520  61.090  1.00  0.00           O
ATOM    720  N   LEU A 630      48.970  47.450  60.640  1.00  0.00           N
ATOM    721  HN  LEU A 630      49.180  46.550  60.270  1.00  0.00           H
ATOM    722  CA  LEU A 630      47.640  47.650  61.090  1.00  0.00           C
ATOM    723  HA  LEU A 630      47.400  48.670  60.840  1.00  0.00           H
ATOM    724  CB  LEU A 630      46.590  46.700  60.270  1.00  0.00           C
ATOM    725  HB1 LEU A 630      45.630  46.680  60.830  1.00  0.00           H
ATOM    726  HB2 LEU A 630      46.890  45.630  60.280  1.00  0.00           H
ATOM    727  CG  LEU A 630      46.340  47.200  58.880  1.00  0.00           C
ATOM    728  HG  LEU A 630      47.350  47.360  58.430  1.00  0.00           H
ATOM    729  CD1 LEU A 630      45.860  45.960  58.020  1.00  0.00           C
ATOM    730 HD11 LEU A 630      44.910  45.580  58.440  1.00  0.00           H
ATOM    731 HD12 LEU A 630      46.580  45.140  58.190  1.00  0.00           H
ATOM    732 HD13 LEU A 630      45.800  46.380  57.000  1.00  0.00           H
ATOM    733  CD2 LEU A 630      45.320  48.250  58.730  1.00  0.00           C
ATOM    734 HD21 LEU A 630      45.470  49.130  59.390  1.00  0.00           H
ATOM    735 HD22 LEU A 630      44.320  47.810  58.900  1.00  0.00           H
ATOM    736 HD23 LEU A 630      45.200  48.660  57.700  1.00  0.00           H
ATOM    737  C   LEU A 630      47.600  47.490  62.640  1.00  0.00           C
ATOM    738  O   LEU A 630      46.820  48.150  63.370  1.00  0.00           O
ATOM    739  N   GLY A 631      48.500  46.760  63.180  1.00  0.00           N
ATOM    740  HN  GLY A 631      49.200  46.330  62.620  1.00  0.00           H
ATOM    741  CA  GLY A 631      48.810  46.700  64.590  1.00  0.00           C
ATOM    742  HA1 GLY A 631      49.480  45.870  64.740  1.00  0.00           H
ATOM    743  HA2 GLY A 631      47.860  46.650  65.110  1.00  0.00           H
ATOM    744  C   GLY A 631      49.560  47.920  65.060  1.00  0.00           C
ATOM    745  O   GLY A 631      49.220  48.560  66.040  1.00  0.00           O
ATOM    746  N   GLU A 632      50.580  48.450  64.310  1.00  0.00           N
ATOM    747  HN  GLU A 632      51.030  47.920  63.590  1.00  0.00           H
ATOM    748  CA  GLU A 632      51.170  49.770  64.500  1.00  0.00           C
ATOM    749  HA  GLU A 632      51.620  49.850  65.480  1.00  0.00           H
ATOM    750  CB  GLU A 632      52.370  50.120  63.530  1.00  0.00           C
ATOM    751  HB1 GLU A 632      52.680  51.180  63.640  1.00  0.00           H
ATOM    752  HB2 GLU A 632      52.120  50.050  62.450  1.00  0.00           H
ATOM    753  CG  GLU A 632      53.690  49.380  63.740  1.00  0.00           C
ATOM    754  HG1 GLU A 632      54.370  49.590  62.890  1.00  0.00           H
ATOM    755  HG2 GLU A 632      53.530  48.280  63.790  1.00  0.00           H
ATOM    756  CD  GLU A 632      54.380  49.880  65.020  1.00  0.00           C
ATOM    757  OE1 GLU A 632      55.230  50.780  64.820  1.00  0.00           O
ATOM    758  OE2 GLU A 632      54.170  49.420  66.150  1.00  0.00           O
ATOM    759  C   GLU A 632      50.130  50.850  64.490  1.00  0.00           C
ATOM    760  O   GLU A 632      50.090  51.780  65.360  1.00  0.00           O
ATOM    761  N   ALA A 633      49.200  50.820  63.530  1.00  0.00           N
ATOM    762  HN  ALA A 633      49.310  50.250  62.720  1.00  0.00           H
ATOM    763  CA  ALA A 633      48.150  51.770  63.430  1.00  0.00           C
ATOM    764  HA  ALA A 633      48.680  52.710  63.440  1.00  0.00           H
ATOM    765  CB  ALA A 633      47.420  51.580  62.130  1.00  0.00           C
ATOM    766  HB1 ALA A 633      46.930  50.580  62.150  1.00  0.00           H
ATOM    767  HB2 ALA A 633      48.110  51.380  61.280  1.00  0.00           H
ATOM    768  HB3 ALA A 633      46.630  52.330  61.990  1.00  0.00           H
ATOM    769  C   ALA A 633      47.150  51.910  64.600  1.00  0.00           C
ATOM    770  O   ALA A 633      46.860  52.940  65.140  1.00  0.00           O
ATOM    771  N   THR A 634      46.740  50.780  65.130  1.00  0.00           N
ATOM    772  HN  THR A 634      47.220  49.980  64.790  1.00  0.00           H
ATOM    773  CA  THR A 634      45.800  50.670  66.210  1.00  0.00           C
ATOM    774  HA  THR A 634      45.300  51.620  66.390  1.00  0.00           H
ATOM    775  CB  THR A 634      44.760  49.660  65.730  1.00  0.00           C
ATOM    776  HB  THR A 634      43.940  49.530  66.480  1.00  0.00           H
ATOM    777  OG1 THR A 634      45.320  48.330  65.500  1.00  0.00           O
ATOM    778  HG1 THR A 634      45.810  48.400  64.680  1.00  0.00           H
ATOM    779  CG2 THR A 634      44.120  50.130  64.420  1.00  0.00           C
ATOM    780 HG21 THR A 634      43.840  51.200  64.430  1.00  0.00           H
ATOM    781 HG22 THR A 634      43.180  49.540  64.340  1.00  0.00           H
ATOM    782 HG23 THR A 634      44.780  49.950  63.550  1.00  0.00           H
ATOM    783  C   THR A 634      46.320  50.230  67.570  1.00  0.00           C
ATOM    784  O   THR A 634      45.590  49.790  68.480  1.00  0.00           O
ATOM    785  N   GLU A 635      47.620  50.320  67.750  1.00  0.00           N
ATOM    786  HN  GLU A 635      48.220  50.700  67.060  1.00  0.00           H
ATOM    787  CA  GLU A 635      48.220  50.170  69.100  1.00  0.00           C
ATOM    788  HA  GLU A 635      49.230  50.550  69.050  1.00  0.00           H
ATOM    789  CB  GLU A 635      47.570  50.990  70.280  1.00  0.00           C
ATOM    790  HB1 GLU A 635      48.270  50.730  71.100  1.00  0.00           H
ATOM    791  HB2 GLU A 635      46.560  50.580  70.510  1.00  0.00           H
ATOM    792  CG  GLU A 635      47.510  52.490  70.220  1.00  0.00           C
ATOM    793  HG1 GLU A 635      47.060  52.910  69.300  1.00  0.00           H
ATOM    794  HG2 GLU A 635      48.560  52.820  70.130  1.00  0.00           H
ATOM    795  CD  GLU A 635      46.710  53.190  71.310  1.00  0.00           C
ATOM    796  OE1 GLU A 635      45.710  52.600  71.760  1.00  0.00           O
ATOM    797  OE2 GLU A 635      47.000  54.390  71.670  1.00  0.00           O
ATOM    798  C   GLU A 635      48.330  48.710  69.470  1.00  0.00           C
ATOM    799  O   GLU A 635      48.510  48.380  70.640  1.00  0.00           O
ATOM    800  N   GLY A 636      48.260  47.800  68.530  1.00  0.00           N
ATOM    801  HN  GLY A 636      48.140  48.290  67.670  1.00  0.00           H
ATOM    802  CA  GLY A 636      48.470  46.410  68.600  1.00  0.00           C
ATOM    803  HA1 GLY A 636      49.030  46.150  69.480  1.00  0.00           H
ATOM    804  HA2 GLY A 636      48.980  45.980  67.740  1.00  0.00           H
ATOM    805  C   GLY A 636      47.230  45.600  68.670  1.00  0.00           C
ATOM    806  O   GLY A 636      47.200  44.510  69.210  1.00  0.00           O
ATOM    807  N   ARG A 637      46.180  46.170  68.070  1.00  0.00           N
ATOM    808  HN  ARG A 637      46.280  47.100  67.720  1.00  0.00           H
ATOM    809  CA  ARG A 637      44.760  45.750  68.160  1.00  0.00           C
ATOM    810  HA  ARG A 637      44.620  45.060  68.980  1.00  0.00           H
ATOM    811  CB  ARG A 637      43.930  46.990  68.440  1.00  0.00           C
ATOM    812  HB1 ARG A 637      42.840  46.790  68.290  1.00  0.00           H
ATOM    813  HB2 ARG A 637      44.210  47.700  67.640  1.00  0.00           H
ATOM    814  CG  ARG A 637      44.100  47.510  69.850  1.00  0.00           C
ATOM    815  HG1 ARG A 637      45.170  47.790  69.860  1.00  0.00           H
ATOM    816  HG2 ARG A 637      44.010  46.650  70.550  1.00  0.00           H
ATOM    817  CD  ARG A 637      43.360  48.770  70.060  1.00  0.00           C
ATOM    818  HD1 ARG A 637      43.270  49.430  69.170  1.00  0.00           H
ATOM    819  HD2 ARG A 637      43.930  49.320  70.820  1.00  0.00           H
ATOM    820  NE  ARG A 637      42.000  48.390  70.580  1.00  0.00           N
ATOM    821  HE  ARG A 637      41.820  47.410  70.660  1.00  0.00           H
ATOM    822  CZ  ARG A 637      40.980  49.190  70.890  1.00  0.00           C
ATOM    823  NH1 ARG A 637      39.770  48.580  70.950  1.00  0.00           N
ATOM    824 HH11 ARG A 637      39.640  47.620  71.180  1.00  0.00           H
ATOM    825 HH12 ARG A 637      39.090  49.150  71.410  1.00  0.00           H
ATOM    826  NH2 ARG A 637      41.170  50.480  71.150  1.00  0.00           N
ATOM    827 HH21 ARG A 637      41.960  50.950  70.730  1.00  0.00           H
ATOM    828 HH22 ARG A 637      40.300  50.960  71.220  1.00  0.00           H
ATOM    829  C   ARG A 637      44.320  44.910  66.960  1.00  0.00           C
ATOM    830  O   ARG A 637      43.590  43.930  67.120  1.00  0.00           O
ATOM    831  N   ILE A 638      44.720  45.350  65.720  1.00  0.00           N
ATOM    832  HN  ILE A 638      45.150  46.240  65.650  1.00  0.00           H
ATOM    833  CA  ILE A 638      44.630  44.520  64.480  1.00  0.00           C
ATOM    834  HA  ILE A 638      43.740  43.930  64.680  1.00  0.00           H
ATOM    835  CB  ILE A 638      44.270  45.360  63.250  1.00  0.00           C
ATOM    836  HB  ILE A 638      45.070  46.120  63.080  1.00  0.00           H
ATOM    837  CG2 ILE A 638      44.320  44.460  61.980  1.00  0.00           C
ATOM    838 HG21 ILE A 638      43.900  45.010  61.110  1.00  0.00           H
ATOM    839 HG22 ILE A 638      43.560  43.660  62.120  1.00  0.00           H
ATOM    840 HG23 ILE A 638      45.370  44.130  61.790  1.00  0.00           H
ATOM    841  CG1 ILE A 638      42.830  45.850  63.470  1.00  0.00           C
ATOM    842 HG11 ILE A 638      42.670  46.190  64.520  1.00  0.00           H
ATOM    843 HG12 ILE A 638      42.160  44.970  63.320  1.00  0.00           H
ATOM    844  CD  ILE A 638      42.390  46.930  62.560  1.00  0.00           C
ATOM    845  HD1 ILE A 638      42.580  46.700  61.480  1.00  0.00           H
ATOM    846  HD2 ILE A 638      42.800  47.950  62.710  1.00  0.00           H
ATOM    847  HD3 ILE A 638      41.290  47.080  62.600  1.00  0.00           H
ATOM    848  C   ILE A 638      45.860  43.640  64.310  1.00  0.00           C
ATOM    849  O   ILE A 638      46.960  44.110  64.550  1.00  0.00           O
ATOM    850  N   SER A 639      45.660  42.320  63.940  1.00  0.00           N
ATOM    851  HN  SER A 639      44.710  42.040  63.830  1.00  0.00           H
ATOM    852  CA  SER A 639      46.730  41.330  64.030  1.00  0.00           C
ATOM    853  HA  SER A 639      47.670  41.840  64.210  1.00  0.00           H
ATOM    854  CB  SER A 639      46.660  40.190  65.110  1.00  0.00           C
ATOM    855  HB1 SER A 639      46.300  40.650  66.060  1.00  0.00           H
ATOM    856  HB2 SER A 639      47.560  39.580  65.330  1.00  0.00           H
ATOM    857  OG  SER A 639      45.580  39.280  64.780  1.00  0.00           O
ATOM    858  HG1 SER A 639      44.790  39.810  64.950  1.00  0.00           H
ATOM    859  C   SER A 639      47.020  40.670  62.660  1.00  0.00           C
ATOM    860  O   SER A 639      46.280  40.870  61.660  1.00  0.00           O
ATOM    861  N   ALA A 640      48.220  39.990  62.640  1.00  0.00           N
ATOM    862  HN  ALA A 640      48.920  40.090  63.340  1.00  0.00           H
ATOM    863  CA  ALA A 640      48.720  39.120  61.550  1.00  0.00           C
ATOM    864  HA  ALA A 640      48.890  39.690  60.650  1.00  0.00           H
ATOM    865  CB  ALA A 640      50.110  38.730  62.050  1.00  0.00           C
ATOM    866  HB1 ALA A 640      50.120  38.140  62.990  1.00  0.00           H
ATOM    867  HB2 ALA A 640      50.650  39.650  62.320  1.00  0.00           H
ATOM    868  HB3 ALA A 640      50.820  38.300  61.310  1.00  0.00           H
ATOM    869  C   ALA A 640      47.860  37.890  61.350  1.00  0.00           C
ATOM    870  O   ALA A 640      47.660  37.390  60.260  1.00  0.00           O
ATOM    871  N   ILE A 641      47.250  37.370  62.460  1.00  0.00           N
ATOM    872  HN  ILE A 641      47.310  37.750  63.370  1.00  0.00           H
ATOM    873  CA  ILE A 641      46.250  36.360  62.230  1.00  0.00           C
ATOM    874  HA  ILE A 641      46.580  35.580  61.560  1.00  0.00           H
ATOM    875  CB  ILE A 641      45.890  35.700  63.580  1.00  0.00           C
ATOM    876  HB  ILE A 641      45.560  36.530  64.230  1.00  0.00           H
ATOM    877  CG2 ILE A 641      44.750  34.690  63.260  1.00  0.00           C
ATOM    878 HG21 ILE A 641      44.460  34.110  64.160  1.00  0.00           H
ATOM    879 HG22 ILE A 641      45.040  34.080  62.370  1.00  0.00           H
ATOM    880 HG23 ILE A 641      43.780  35.160  62.990  1.00  0.00           H
ATOM    881  CG1 ILE A 641      47.090  35.020  64.260  1.00  0.00           C
ATOM    882 HG11 ILE A 641      46.660  34.410  65.080  1.00  0.00           H
ATOM    883 HG12 ILE A 641      47.750  35.840  64.630  1.00  0.00           H
ATOM    884  CD  ILE A 641      47.860  34.100  63.350  1.00  0.00           C
ATOM    885  HD1 ILE A 641      48.320  34.660  62.520  1.00  0.00           H
ATOM    886  HD2 ILE A 641      47.060  33.430  62.950  1.00  0.00           H
ATOM    887  HD3 ILE A 641      48.600  33.500  63.910  1.00  0.00           H
ATOM    888  C   ILE A 641      44.970  36.890  61.570  1.00  0.00           C
ATOM    889  O   ILE A 641      44.480  36.360  60.560  1.00  0.00           O
ATOM    890  N   GLU A 642      44.370  37.970  62.100  1.00  0.00           N
ATOM    891  HN  GLU A 642      44.680  38.430  62.920  1.00  0.00           H
ATOM    892  CA  GLU A 642      43.240  38.630  61.590  1.00  0.00           C
ATOM    893  HA  GLU A 642      42.340  38.060  61.790  1.00  0.00           H
ATOM    894  CB  GLU A 642      42.920  39.860  62.520  1.00  0.00           C
ATOM    895  HB1 GLU A 642      42.160  40.440  61.970  1.00  0.00           H
ATOM    896  HB2 GLU A 642      43.800  40.490  62.770  1.00  0.00           H
ATOM    897  CG  GLU A 642      42.200  39.400  63.830  1.00  0.00           C
ATOM    898  HG1 GLU A 642      42.710  38.540  64.300  1.00  0.00           H
ATOM    899  HG2 GLU A 642      41.130  39.140  63.780  1.00  0.00           H
ATOM    900  CD  GLU A 642      42.360  40.420  64.920  1.00  0.00           C
ATOM    901  OE1 GLU A 642      43.530  40.870  65.130  1.00  0.00           O
ATOM    902  OE2 GLU A 642      41.410  40.670  65.660  1.00  0.00           O
ATOM    903  C   GLU A 642      43.300  39.000  60.130  1.00  0.00           C
ATOM    904  O   GLU A 642      42.370  38.820  59.380  1.00  0.00           O
ATOM    905  N   SER A 643      44.500  39.460  59.690  1.00  0.00           N
ATOM    906  HN  SER A 643      45.220  39.710  60.350  1.00  0.00           H
ATOM    907  CA  SER A 643      44.810  39.750  58.360  1.00  0.00           C
ATOM    908  HA  SER A 643      44.050  40.390  57.900  1.00  0.00           H
ATOM    909  CB  SER A 643      46.170  40.490  58.270  1.00  0.00           C
ATOM    910  HB1 SER A 643      46.480  40.830  57.260  1.00  0.00           H
ATOM    911  HB2 SER A 643      46.940  39.750  58.560  1.00  0.00           H
ATOM    912  OG  SER A 643      46.180  41.670  59.130  1.00  0.00           O
ATOM    913  HG1 SER A 643      46.340  41.360  60.020  1.00  0.00           H
ATOM    914  C   SER A 643      44.850  38.410  57.550  1.00  0.00           C
ATOM    915  O   SER A 643      44.220  38.300  56.460  1.00  0.00           O
ATOM    916  N   LEU A 644      45.600  37.310  57.960  1.00  0.00           N
ATOM    917  HN  LEU A 644      46.090  37.290  58.830  1.00  0.00           H
ATOM    918  CA  LEU A 644      45.680  36.060  57.170  1.00  0.00           C
ATOM    919  HA  LEU A 644      45.970  36.360  56.180  1.00  0.00           H
ATOM    920  CB  LEU A 644      46.660  35.080  57.850  1.00  0.00           C
ATOM    921  HB1 LEU A 644      46.570  34.020  57.540  1.00  0.00           H
ATOM    922  HB2 LEU A 644      46.590  35.190  58.960  1.00  0.00           H
ATOM    923  CG  LEU A 644      48.200  35.340  57.510  1.00  0.00           C
ATOM    924  HG  LEU A 644      48.360  36.420  57.690  1.00  0.00           H
ATOM    925  CD1 LEU A 644      49.140  34.490  58.310  1.00  0.00           C
ATOM    926 HD11 LEU A 644      50.210  34.700  58.110  1.00  0.00           H
ATOM    927 HD12 LEU A 644      48.960  33.420  58.060  1.00  0.00           H
ATOM    928 HD13 LEU A 644      48.810  34.650  59.360  1.00  0.00           H
ATOM    929  CD2 LEU A 644      48.490  35.130  55.970  1.00  0.00           C
ATOM    930 HD21 LEU A 644      47.900  35.950  55.490  1.00  0.00           H
ATOM    931 HD22 LEU A 644      48.180  34.180  55.500  1.00  0.00           H
ATOM    932 HD23 LEU A 644      49.570  35.270  55.790  1.00  0.00           H
ATOM    933  C   LEU A 644      44.300  35.340  57.070  1.00  0.00           C
ATOM    934  O   LEU A 644      43.920  34.860  56.000  1.00  0.00           O
ATOM    935  N   PHE A 645      43.600  35.370  58.140  1.00  0.00           N
ATOM    936  HN  PHE A 645      43.990  35.800  58.960  1.00  0.00           H
ATOM    937  CA  PHE A 645      42.240  34.820  58.280  1.00  0.00           C
ATOM    938  HA  PHE A 645      42.150  33.850  57.810  1.00  0.00           H
ATOM    939  CB  PHE A 645      41.860  34.670  59.780  1.00  0.00           C
ATOM    940  HB1 PHE A 645      42.030  35.620  60.320  1.00  0.00           H
ATOM    941  HB2 PHE A 645      42.470  33.890  60.280  1.00  0.00           H
ATOM    942  CG  PHE A 645      40.390  34.310  60.080  1.00  0.00           C
ATOM    943  CD1 PHE A 645      39.630  33.460  59.240  1.00  0.00           C
ATOM    944  HD1 PHE A 645      40.110  32.970  58.410  1.00  0.00           H
ATOM    945  CE1 PHE A 645      38.320  33.190  59.510  1.00  0.00           C
ATOM    946  HE1 PHE A 645      37.760  32.550  58.850  1.00  0.00           H
ATOM    947  CZ  PHE A 645      37.660  33.780  60.560  1.00  0.00           C
ATOM    948  HZ  PHE A 645      36.620  33.550  60.720  1.00  0.00           H
ATOM    949  CD2 PHE A 645      39.770  34.880  61.200  1.00  0.00           C
ATOM    950  HD2 PHE A 645      40.350  35.390  61.960  1.00  0.00           H
ATOM    951  CE2 PHE A 645      38.440  34.600  61.430  1.00  0.00           C
ATOM    952  HE2 PHE A 645      38.110  34.990  62.380  1.00  0.00           H
ATOM    953  C   PHE A 645      41.310  35.680  57.430  1.00  0.00           C
ATOM    954  O   PHE A 645      40.630  35.130  56.520  1.00  0.00           O
ATOM    955  N   GLY A 646      41.340  37.000  57.500  1.00  0.00           N
ATOM    956  HN  GLY A 646      41.940  37.420  58.180  1.00  0.00           H
ATOM    957  CA  GLY A 646      40.470  37.820  56.560  1.00  0.00           C
ATOM    958  HA1 GLY A 646      40.840  38.810  56.770  1.00  0.00           H
ATOM    959  HA2 GLY A 646      39.430  37.610  56.770  1.00  0.00           H
ATOM    960  C   GLY A 646      40.720  37.600  55.090  1.00  0.00           C
ATOM    961  O   GLY A 646      39.930  37.530  54.210  1.00  0.00           O
ATOM    962  N   ALA A 647      42.020  37.480  54.790  1.00  0.00           N
ATOM    963  HN  ALA A 647      42.660  37.540  55.550  1.00  0.00           H
ATOM    964  CA  ALA A 647      42.480  37.060  53.460  1.00  0.00           C
ATOM    965  HA  ALA A 647      41.970  37.740  52.800  1.00  0.00           H
ATOM    966  CB  ALA A 647      44.000  37.180  53.350  1.00  0.00           C
ATOM    967  HB1 ALA A 647      44.550  36.650  54.160  1.00  0.00           H
ATOM    968  HB2 ALA A 647      44.330  38.230  53.470  1.00  0.00           H
ATOM    969  HB3 ALA A 647      44.340  36.860  52.340  1.00  0.00           H
ATOM    970  C   ALA A 647      41.970  35.730  52.980  1.00  0.00           C
ATOM    971  O   ALA A 647      41.630  35.550  51.800  1.00  0.00           O
ATOM    972  N   SER A 648      42.100  34.740  53.850  1.00  0.00           N
ATOM    973  HN  SER A 648      42.390  34.990  54.770  1.00  0.00           H
ATOM    974  CA  SER A 648      41.690  33.410  53.460  1.00  0.00           C
ATOM    975  HA  SER A 648      42.150  33.200  52.520  1.00  0.00           H
ATOM    976  CB  SER A 648      42.310  32.320  54.420  1.00  0.00           C
ATOM    977  HB1 SER A 648      43.390  32.240  54.170  1.00  0.00           H
ATOM    978  HB2 SER A 648      41.730  31.380  54.300  1.00  0.00           H
ATOM    979  OG  SER A 648      42.090  32.650  55.790  1.00  0.00           O
ATOM    980  HG1 SER A 648      42.640  33.420  55.960  1.00  0.00           H
ATOM    981  C   SER A 648      40.190  33.190  53.290  1.00  0.00           C
ATOM    982  O   SER A 648      39.700  32.650  52.300  1.00  0.00           O
ATOM    983  N   LEU A 649      39.440  33.740  54.260  1.00  0.00           N
ATOM    984  HN  LEU A 649      39.790  34.270  55.030  1.00  0.00           H
ATOM    985  CA  LEU A 649      38.010  33.770  54.280  1.00  0.00           C
ATOM    986  HA  LEU A 649      37.690  32.740  54.120  1.00  0.00           H
ATOM    987  CB  LEU A 649      37.490  34.340  55.640  1.00  0.00           C
ATOM    988  HB1 LEU A 649      37.900  35.370  55.730  1.00  0.00           H
ATOM    989  HB2 LEU A 649      38.000  33.820  56.470  1.00  0.00           H
ATOM    990  CG  LEU A 649      35.980  34.460  55.820  1.00  0.00           C
ATOM    991  HG  LEU A 649      35.500  35.250  55.200  1.00  0.00           H
ATOM    992  CD1 LEU A 649      35.260  33.220  55.380  1.00  0.00           C
ATOM    993 HD11 LEU A 649      35.320  33.090  54.280  1.00  0.00           H
ATOM    994 HD12 LEU A 649      34.250  33.220  55.860  1.00  0.00           H
ATOM    995 HD13 LEU A 649      35.770  32.350  55.860  1.00  0.00           H
ATOM    996  CD2 LEU A 649      35.660  34.890  57.210  1.00  0.00           C
ATOM    997 HD21 LEU A 649      36.040  34.200  57.990  1.00  0.00           H
ATOM    998 HD22 LEU A 649      34.580  35.090  57.330  1.00  0.00           H
ATOM    999 HD23 LEU A 649      36.200  35.830  57.460  1.00  0.00           H
ATOM   1000  C   LEU A 649      37.520  34.600  53.070  1.00  0.00           C
ATOM   1001  O   LEU A 649      36.720  34.050  52.370  1.00  0.00           O
ATOM   1002  N   THR A 650      38.040  35.920  52.800  1.00  0.00           N
ATOM   1003  HN  THR A 650      38.820  36.260  53.320  1.00  0.00           H
ATOM   1004  CA  THR A 650      37.680  36.510  51.500  1.00  0.00           C
ATOM   1005  HA  THR A 650      36.630  36.720  51.540  1.00  0.00           H
ATOM   1006  CB  THR A 650      38.330  37.910  51.310  1.00  0.00           C
ATOM   1007  HB  THR A 650      39.380  37.810  50.960  1.00  0.00           H
ATOM   1008  OG1 THR A 650      38.350  38.650  52.550  1.00  0.00           O
ATOM   1009  HG1 THR A 650      38.950  38.220  53.170  1.00  0.00           H
ATOM   1010  CG2 THR A 650      37.380  38.670  50.350  1.00  0.00           C
ATOM   1011 HG21 THR A 650      37.210  38.140  49.380  1.00  0.00           H
ATOM   1012 HG22 THR A 650      37.760  39.680  50.070  1.00  0.00           H
ATOM   1013 HG23 THR A 650      36.420  38.790  50.880  1.00  0.00           H
ATOM   1014  C   THR A 650      37.950  35.630  50.320  1.00  0.00           C
ATOM   1015  O   THR A 650      37.130  35.530  49.430  1.00  0.00           O
ATOM   1016  N   GLY A 651      39.180  35.070  50.320  1.00  0.00           N
ATOM   1017  HN  GLY A 651      39.720  35.040  51.150  1.00  0.00           H
ATOM   1018  CA  GLY A 651      39.700  34.420  49.150  1.00  0.00           C
ATOM   1019  HA1 GLY A 651      40.710  34.130  49.360  1.00  0.00           H
ATOM   1020  HA2 GLY A 651      39.670  35.090  48.310  1.00  0.00           H
ATOM   1021  C   GLY A 651      38.930  33.110  48.700  1.00  0.00           C
ATOM   1022  O   GLY A 651      38.760  32.850  47.520  1.00  0.00           O
ATOM   1023  N   ILE A 652      38.550  32.320  49.690  1.00  0.00           N
ATOM   1024  HN  ILE A 652      38.820  32.550  50.630  1.00  0.00           H
ATOM   1025  CA  ILE A 652      37.960  31.040  49.420  1.00  0.00           C
ATOM   1026  HA  ILE A 652      38.600  30.490  48.740  1.00  0.00           H
ATOM   1027  CB  ILE A 652      37.810  30.120  50.650  1.00  0.00           C
ATOM   1028  HB  ILE A 652      37.530  30.820  51.460  1.00  0.00           H
ATOM   1029  CG2 ILE A 652      36.740  28.990  50.550  1.00  0.00           C
ATOM   1030 HG21 ILE A 652      36.870  28.380  49.640  1.00  0.00           H
ATOM   1031 HG22 ILE A 652      35.720  29.430  50.540  1.00  0.00           H
ATOM   1032 HG23 ILE A 652      36.690  28.280  51.400  1.00  0.00           H
ATOM   1033  CG1 ILE A 652      39.210  29.460  50.970  1.00  0.00           C
ATOM   1034 HG11 ILE A 652      39.940  30.270  50.760  1.00  0.00           H
ATOM   1035 HG12 ILE A 652      39.370  28.590  50.300  1.00  0.00           H
ATOM   1036  CD  ILE A 652      39.320  29.270  52.510  1.00  0.00           C
ATOM   1037  HD1 ILE A 652      38.540  28.560  52.890  1.00  0.00           H
ATOM   1038  HD2 ILE A 652      39.220  30.250  53.000  1.00  0.00           H
ATOM   1039  HD3 ILE A 652      40.250  28.760  52.840  1.00  0.00           H
ATOM   1040  C   ILE A 652      36.620  31.220  48.710  1.00  0.00           C
ATOM   1041  O   ILE A 652      36.450  30.660  47.640  1.00  0.00           O
ATOM   1042  N   ALA A 653      35.680  32.030  49.250  1.00  0.00           N
ATOM   1043  HN  ALA A 653      35.800  32.380  50.180  1.00  0.00           H
ATOM   1044  CA  ALA A 653      34.420  32.270  48.590  1.00  0.00           C
ATOM   1045  HA  ALA A 653      33.890  31.360  48.410  1.00  0.00           H
ATOM   1046  CB  ALA A 653      33.660  33.220  49.410  1.00  0.00           C
ATOM   1047  HB1 ALA A 653      34.170  34.160  49.660  1.00  0.00           H
ATOM   1048  HB2 ALA A 653      33.370  32.780  50.390  1.00  0.00           H
ATOM   1049  HB3 ALA A 653      32.630  33.470  49.040  1.00  0.00           H
ATOM   1050  C   ALA A 653      34.550  33.010  47.270  1.00  0.00           C
ATOM   1051  O   ALA A 653      33.890  32.760  46.290  1.00  0.00           O
ATOM   1052  N   TYR A 654      35.480  33.970  47.240  1.00  0.00           N
ATOM   1053  HN  TYR A 654      35.910  34.190  48.110  1.00  0.00           H
ATOM   1054  CA  TYR A 654      35.770  34.740  46.020  1.00  0.00           C
ATOM   1055  HA  TYR A 654      34.830  35.110  45.640  1.00  0.00           H
ATOM   1056  CB  TYR A 654      36.680  35.990  46.430  1.00  0.00           C
ATOM   1057  HB1 TYR A 654      37.650  35.610  46.840  1.00  0.00           H
ATOM   1058  HB2 TYR A 654      36.080  36.520  47.190  1.00  0.00           H
ATOM   1059  CG  TYR A 654      37.090  36.880  45.300  1.00  0.00           C
ATOM   1060  CD1 TYR A 654      38.260  36.740  44.590  1.00  0.00           C
ATOM   1061  HD1 TYR A 654      38.940  35.920  44.820  1.00  0.00           H
ATOM   1062  CE1 TYR A 654      38.640  37.710  43.690  1.00  0.00           C
ATOM   1063  HE1 TYR A 654      39.560  37.520  43.140  1.00  0.00           H
ATOM   1064  CZ  TYR A 654      37.820  38.790  43.360  1.00  0.00           C
ATOM   1065  OH  TYR A 654      38.380  39.680  42.450  1.00  0.00           O
ATOM   1066  HH  TYR A 654      38.920  39.180  41.840  1.00  0.00           H
ATOM   1067  CD2 TYR A 654      36.270  38.000  45.050  1.00  0.00           C
ATOM   1068  HD2 TYR A 654      35.310  38.120  45.550  1.00  0.00           H
ATOM   1069  CE2 TYR A 654      36.560  38.950  43.980  1.00  0.00           C
ATOM   1070  HE2 TYR A 654      35.950  39.820  43.800  1.00  0.00           H
ATOM   1071  C   TYR A 654      36.290  33.940  44.800  1.00  0.00           C
ATOM   1072  O   TYR A 654      35.960  34.130  43.640  1.00  0.00           O
ATOM   1073  N   SER A 655      37.170  32.970  45.100  1.00  0.00           N
ATOM   1074  HN  SER A 655      37.350  32.760  46.060  1.00  0.00           H
ATOM   1075  CA  SER A 655      37.660  32.080  44.040  1.00  0.00           C
ATOM   1076  HA  SER A 655      37.770  32.680  43.150  1.00  0.00           H
ATOM   1077  CB  SER A 655      39.070  31.380  44.410  1.00  0.00           C
ATOM   1078  HB1 SER A 655      39.810  32.200  44.310  1.00  0.00           H
ATOM   1079  HB2 SER A 655      39.240  30.520  43.740  1.00  0.00           H
ATOM   1080  OG  SER A 655      39.000  30.790  45.760  1.00  0.00           O
ATOM   1081  HG1 SER A 655      39.000  31.510  46.400  1.00  0.00           H
ATOM   1082  C   SER A 655      36.590  31.030  43.730  1.00  0.00           C
ATOM   1083  O   SER A 655      36.310  30.780  42.570  1.00  0.00           O
ATOM   1084  N   LEU A 656      35.970  30.330  44.710  1.00  0.00           N
ATOM   1085  HN  LEU A 656      36.380  30.500  45.610  1.00  0.00           H
ATOM   1086  CA  LEU A 656      35.060  29.260  44.500  1.00  0.00           C
ATOM   1087  HA  LEU A 656      35.650  28.540  43.950  1.00  0.00           H
ATOM   1088  CB  LEU A 656      34.740  28.720  45.910  1.00  0.00           C
ATOM   1089  HB1 LEU A 656      34.310  29.550  46.530  1.00  0.00           H
ATOM   1090  HB2 LEU A 656      35.620  28.400  46.490  1.00  0.00           H
ATOM   1091  CG  LEU A 656      33.900  27.400  46.080  1.00  0.00           C
ATOM   1092  HG  LEU A 656      34.040  27.040  47.130  1.00  0.00           H
ATOM   1093  CD1 LEU A 656      32.350  27.830  46.070  1.00  0.00           C
ATOM   1094 HD11 LEU A 656      32.310  28.780  46.670  1.00  0.00           H
ATOM   1095 HD12 LEU A 656      31.680  27.070  46.520  1.00  0.00           H
ATOM   1096 HD13 LEU A 656      32.090  27.960  45.010  1.00  0.00           H
ATOM   1097  CD2 LEU A 656      34.220  26.230  45.140  1.00  0.00           C
ATOM   1098 HD21 LEU A 656      33.650  25.290  45.310  1.00  0.00           H
ATOM   1099 HD22 LEU A 656      35.290  25.930  45.120  1.00  0.00           H
ATOM   1100 HD23 LEU A 656      33.950  26.550  44.120  1.00  0.00           H
ATOM   1101  C   LEU A 656      33.890  29.560  43.620  1.00  0.00           C
ATOM   1102  O   LEU A 656      33.520  28.690  42.830  1.00  0.00           O
ATOM   1103  N   PHE A 657      33.250  30.720  43.780  1.00  0.00           N
ATOM   1104  HN  PHE A 657      33.400  31.260  44.620  1.00  0.00           H
ATOM   1105  CA  PHE A 657      32.070  31.070  43.000  1.00  0.00           C
ATOM   1106  HA  PHE A 657      31.530  30.200  42.620  1.00  0.00           H
ATOM   1107  CB  PHE A 657      31.090  31.980  43.730  1.00  0.00           C
ATOM   1108  HB1 PHE A 657      30.260  32.470  43.160  1.00  0.00           H
ATOM   1109  HB2 PHE A 657      31.620  32.850  44.180  1.00  0.00           H
ATOM   1110  CG  PHE A 657      30.440  31.150  44.870  1.00  0.00           C
ATOM   1111  CD1 PHE A 657      29.250  30.340  44.610  1.00  0.00           C
ATOM   1112  HD1 PHE A 657      28.860  30.440  43.610  1.00  0.00           H
ATOM   1113  CE1 PHE A 657      28.550  29.830  45.660  1.00  0.00           C
ATOM   1114  HE1 PHE A 657      27.590  29.350  45.510  1.00  0.00           H
ATOM   1115  CZ  PHE A 657      28.920  30.190  46.900  1.00  0.00           C
ATOM   1116  HZ  PHE A 657      28.220  29.930  47.690  1.00  0.00           H
ATOM   1117  CD2 PHE A 657      30.910  31.310  46.180  1.00  0.00           C
ATOM   1118  HD2 PHE A 657      31.720  32.010  46.360  1.00  0.00           H
ATOM   1119  CE2 PHE A 657      30.110  30.870  47.220  1.00  0.00           C
ATOM   1120  HE2 PHE A 657      30.260  31.240  48.220  1.00  0.00           H
ATOM   1121  C   PHE A 657      32.390  31.770  41.730  1.00  0.00           C
ATOM   1122  O   PHE A 657      31.530  31.970  40.880  1.00  0.00           O
ATOM   1123  N   ALA A 658      33.610  32.110  41.570  1.00  0.00           N
ATOM   1124  HN  ALA A 658      34.240  32.170  42.340  1.00  0.00           H
ATOM   1125  CA  ALA A 658      34.220  32.540  40.260  1.00  0.00           C
ATOM   1126  HA  ALA A 658      35.250  32.290  40.440  1.00  0.00           H
ATOM   1127  CB  ALA A 658      33.810  31.740  39.070  1.00  0.00           C
ATOM   1128  HB1 ALA A 658      32.710  31.670  38.890  1.00  0.00           H
ATOM   1129  HB2 ALA A 658      34.160  30.690  39.190  1.00  0.00           H
ATOM   1130  HB3 ALA A 658      34.360  32.040  38.150  1.00  0.00           H
ATOM   1131  C   ALA A 658      34.080  34.050  40.060  1.00  0.00           C
ATOM   1132  O   ALA A 658      33.480  34.540  39.100  1.00  0.00           O
ATOM   1133  N   GLY A 659      34.630  34.860  40.980  1.00  0.00           N
ATOM   1134  HN  GLY A 659      35.200  34.490  41.720  1.00  0.00           H
ATOM   1135  CA  GLY A 659      34.300  36.250  41.020  1.00  0.00           C
ATOM   1136  HA1 GLY A 659      34.480  36.720  41.980  1.00  0.00           H
ATOM   1137  HA2 GLY A 659      33.310  36.450  40.640  1.00  0.00           H
ATOM   1138  C   GLY A 659      35.000  37.020  39.960  1.00  0.00           C
ATOM   1139  O   GLY A 659      34.430  37.940  39.350  1.00  0.00           O
ATOM   1140  N   GLN A 660      36.130  36.510  39.540  1.00  0.00           N
ATOM   1141  HN  GLN A 660      36.670  35.980  40.190  1.00  0.00           H
ATOM   1142  CA  GLN A 660      36.870  36.790  38.290  1.00  0.00           C
ATOM   1143  HA  GLN A 660      36.290  36.530  37.430  1.00  0.00           H
ATOM   1144  CB  GLN A 660      37.360  38.220  38.310  1.00  0.00           C
ATOM   1145  HB1 GLN A 660      38.090  38.400  39.120  1.00  0.00           H
ATOM   1146  HB2 GLN A 660      36.510  38.880  38.580  1.00  0.00           H
ATOM   1147  CG  GLN A 660      37.920  38.790  37.090  1.00  0.00           C
ATOM   1148  HG1 GLN A 660      38.760  38.200  36.660  1.00  0.00           H
ATOM   1149  HG2 GLN A 660      38.270  39.840  37.200  1.00  0.00           H
ATOM   1150  CD  GLN A 660      36.880  38.700  35.880  1.00  0.00           C
ATOM   1151  OE1 GLN A 660      36.940  37.580  35.290  1.00  0.00           O
ATOM   1152  NE2 GLN A 660      35.960  39.680  35.730  1.00  0.00           N
ATOM   1153 HE21 GLN A 660      35.150  39.400  35.210  1.00  0.00           H
ATOM   1154 HE22 GLN A 660      35.710  40.330  36.460  1.00  0.00           H
ATOM   1155  C   GLN A 660      38.160  35.940  38.400  1.00  0.00           C
ATOM   1156  O   GLN A 660      38.960  36.190  39.290  1.00  0.00           O
ATOM   1157  N   PRO A 661      38.400  34.840  37.700  1.00  0.00           N
ATOM   1158  CD  PRO A 661      37.570  34.560  36.540  1.00  0.00           C
ATOM   1159  HD1 PRO A 661      37.650  35.290  35.710  1.00  0.00           H
ATOM   1160  HD2 PRO A 661      36.520  34.360  36.840  1.00  0.00           H
ATOM   1161  CA  PRO A 661      39.020  33.740  38.330  1.00  0.00           C
ATOM   1162  HA  PRO A 661      38.600  33.500  39.290  1.00  0.00           H
ATOM   1163  CB  PRO A 661      38.790  32.590  37.310  1.00  0.00           C
ATOM   1164  HB1 PRO A 661      37.960  31.920  37.630  1.00  0.00           H
ATOM   1165  HB2 PRO A 661      39.740  32.110  37.000  1.00  0.00           H
ATOM   1166  CG  PRO A 661      38.240  33.300  36.020  1.00  0.00           C
ATOM   1167  HG1 PRO A 661      39.070  33.450  35.290  1.00  0.00           H
ATOM   1168  HG2 PRO A 661      37.500  32.760  35.390  1.00  0.00           H
ATOM   1169  C   PRO A 661      40.550  33.820  38.730  1.00  0.00           C
ATOM   1170  O   PRO A 661      40.960  33.250  39.750  1.00  0.00           O
ATOM   1171  N   LEU A 662      41.370  34.420  37.830  1.00  0.00           N
ATOM   1172  HN  LEU A 662      41.020  34.770  36.960  1.00  0.00           H
ATOM   1173  CA  LEU A 662      42.810  34.530  37.990  1.00  0.00           C
ATOM   1174  HA  LEU A 662      43.110  33.850  38.770  1.00  0.00           H
ATOM   1175  CB  LEU A 662      43.670  34.370  36.720  1.00  0.00           C
ATOM   1176  HB1 LEU A 662      44.750  34.430  36.950  1.00  0.00           H
ATOM   1177  HB2 LEU A 662      43.460  35.250  36.050  1.00  0.00           H
ATOM   1178  CG  LEU A 662      43.550  32.950  35.980  1.00  0.00           C
ATOM   1179  HG  LEU A 662      42.460  32.770  35.830  1.00  0.00           H
ATOM   1180  CD1 LEU A 662      44.140  33.040  34.560  1.00  0.00           C
ATOM   1181 HD11 LEU A 662      43.760  33.900  33.960  1.00  0.00           H
ATOM   1182 HD12 LEU A 662      43.920  32.120  33.980  1.00  0.00           H
ATOM   1183 HD13 LEU A 662      45.230  33.180  34.680  1.00  0.00           H
ATOM   1184  CD2 LEU A 662      44.080  31.770  36.890  1.00  0.00           C
ATOM   1185 HD21 LEU A 662      45.130  31.870  37.200  1.00  0.00           H
ATOM   1186 HD22 LEU A 662      43.760  30.800  36.450  1.00  0.00           H
ATOM   1187 HD23 LEU A 662      43.520  31.830  37.850  1.00  0.00           H
ATOM   1188  C   LEU A 662      43.160  35.940  38.550  1.00  0.00           C
ATOM   1189  O   LEU A 662      44.350  36.300  38.740  1.00  0.00           O
ATOM   1190  N   THR A 663      42.180  36.680  38.980  1.00  0.00           N
ATOM   1191  HN  THR A 663      41.270  36.340  38.760  1.00  0.00           H
ATOM   1192  CA  THR A 663      42.400  37.820  39.880  1.00  0.00           C
ATOM   1193  HA  THR A 663      43.250  38.350  39.460  1.00  0.00           H
ATOM   1194  CB  THR A 663      41.230  38.890  40.110  1.00  0.00           C
ATOM   1195  HB  THR A 663      41.540  39.640  40.860  1.00  0.00           H
ATOM   1196  OG1 THR A 663      40.090  38.260  40.700  1.00  0.00           O
ATOM   1197  HG1 THR A 663      40.030  37.390  40.270  1.00  0.00           H
ATOM   1198  CG2 THR A 663      40.750  39.620  38.840  1.00  0.00           C
ATOM   1199 HG21 THR A 663      39.860  40.240  39.040  1.00  0.00           H
ATOM   1200 HG22 THR A 663      40.630  38.920  37.980  1.00  0.00           H
ATOM   1201 HG23 THR A 663      41.570  40.280  38.490  1.00  0.00           H
ATOM   1202  C   THR A 663      42.840  37.360  41.280  1.00  0.00           C
ATOM   1203  O   THR A 663      42.390  36.350  41.820  1.00  0.00           O
ATOM   1204  N   ILE A 664      43.770  38.100  41.900  1.00  0.00           N
ATOM   1205  HN  ILE A 664      44.010  38.960  41.460  1.00  0.00           H
ATOM   1206  CA  ILE A 664      44.390  37.720  43.160  1.00  0.00           C
ATOM   1207  HA  ILE A 664      43.880  36.880  43.600  1.00  0.00           H
ATOM   1208  CB  ILE A 664      45.980  37.370  43.020  1.00  0.00           C
ATOM   1209  HB  ILE A 664      46.420  38.100  42.280  1.00  0.00           H
ATOM   1210  CG2 ILE A 664      46.790  37.540  44.330  1.00  0.00           C
ATOM   1211 HG21 ILE A 664      46.950  38.570  44.690  1.00  0.00           H
ATOM   1212 HG22 ILE A 664      47.770  37.070  44.080  1.00  0.00           H
ATOM   1213 HG23 ILE A 664      46.260  36.940  45.100  1.00  0.00           H
ATOM   1214  CG1 ILE A 664      46.220  35.990  42.350  1.00  0.00           C
ATOM   1215 HG11 ILE A 664      47.330  35.850  42.310  1.00  0.00           H
ATOM   1216 HG12 ILE A 664      45.900  36.080  41.290  1.00  0.00           H
ATOM   1217  CD  ILE A 664      45.590  34.710  42.960  1.00  0.00           C
ATOM   1218  HD1 ILE A 664      46.060  33.820  42.480  1.00  0.00           H
ATOM   1219  HD2 ILE A 664      44.500  34.650  42.740  1.00  0.00           H
ATOM   1220  HD3 ILE A 664      45.670  34.560  44.050  1.00  0.00           H
ATOM   1221  C   ILE A 664      44.240  38.880  44.180  1.00  0.00           C
ATOM   1222  O   ILE A 664      44.710  39.940  43.810  1.00  0.00           O
ATOM   1223  N   LEU A 665      43.720  38.570  45.380  1.00  0.00           N
ATOM   1224  HN  LEU A 665      43.620  37.620  45.650  1.00  0.00           H
ATOM   1225  CA  LEU A 665      43.460  39.500  46.410  1.00  0.00           C
ATOM   1226  HA  LEU A 665      43.180  40.400  45.870  1.00  0.00           H
ATOM   1227  CB  LEU A 665      42.570  38.940  47.470  1.00  0.00           C
ATOM   1228  HB1 LEU A 665      42.430  39.620  48.330  1.00  0.00           H
ATOM   1229  HB2 LEU A 665      42.970  38.050  48.000  1.00  0.00           H
ATOM   1230  CG  LEU A 665      41.030  38.520  47.210  1.00  0.00           C
ATOM   1231  HG  LEU A 665      41.020  37.810  46.350  1.00  0.00           H
ATOM   1232  CD1 LEU A 665      40.440  37.630  48.330  1.00  0.00           C
ATOM   1233 HD11 LEU A 665      40.380  38.230  49.260  1.00  0.00           H
ATOM   1234 HD12 LEU A 665      41.140  36.800  48.520  1.00  0.00           H
ATOM   1235 HD13 LEU A 665      39.390  37.270  48.180  1.00  0.00           H
ATOM   1236  CD2 LEU A 665      40.190  39.730  46.820  1.00  0.00           C
ATOM   1237 HD21 LEU A 665      39.230  39.490  46.310  1.00  0.00           H
ATOM   1238 HD22 LEU A 665      40.850  40.230  46.070  1.00  0.00           H
ATOM   1239 HD23 LEU A 665      40.030  40.530  47.580  1.00  0.00           H
ATOM   1240  C   LEU A 665      44.760  40.000  47.090  1.00  0.00           C
ATOM   1241  O   LEU A 665      45.740  39.270  47.260  1.00  0.00           O
ATOM   1242  N   GLY A 666      44.750  41.250  47.580  1.00  0.00           N
ATOM   1243  HN  GLY A 666      44.090  41.970  47.390  1.00  0.00           H
ATOM   1244  CA  GLY A 666      45.810  41.690  48.460  1.00  0.00           C
ATOM   1245  HA1 GLY A 666      46.690  41.830  47.850  1.00  0.00           H
ATOM   1246  HA2 GLY A 666      45.950  40.950  49.240  1.00  0.00           H
ATOM   1247  C   GLY A 666      45.430  42.920  49.240  1.00  0.00           C
ATOM   1248  O   GLY A 666      44.290  43.500  49.170  1.00  0.00           O
ATOM   1249  N   SER A 667      46.360  43.250  50.190  1.00  0.00           N
ATOM   1250  HN  SER A 667      47.230  42.760  50.320  1.00  0.00           H
ATOM   1251  CA  SER A 667      46.250  44.450  51.020  1.00  0.00           C
ATOM   1252  HA  SER A 667      45.270  44.450  51.470  1.00  0.00           H
ATOM   1253  CB  SER A 667      47.340  44.410  52.200  1.00  0.00           C
ATOM   1254  HB1 SER A 667      47.100  43.510  52.800  1.00  0.00           H
ATOM   1255  HB2 SER A 667      47.310  45.300  52.860  1.00  0.00           H
ATOM   1256  OG  SER A 667      48.680  44.220  51.680  1.00  0.00           O
ATOM   1257  HG1 SER A 667      48.970  45.050  51.280  1.00  0.00           H
ATOM   1258  C   SER A 667      46.300  45.810  50.270  1.00  0.00           C
ATOM   1259  O   SER A 667      46.990  46.020  49.290  1.00  0.00           O
ATOM   1260  N   THR A 668      45.450  46.760  50.780  1.00  0.00           N
ATOM   1261  HN  THR A 668      44.860  46.630  51.570  1.00  0.00           H
ATOM   1262  CA  THR A 668      45.270  48.110  50.150  1.00  0.00           C
ATOM   1263  HA  THR A 668      45.950  48.240  49.320  1.00  0.00           H
ATOM   1264  CB  THR A 668      43.860  48.350  49.600  1.00  0.00           C
ATOM   1265  HB  THR A 668      43.800  47.920  48.570  1.00  0.00           H
ATOM   1266  OG1 THR A 668      43.450  49.720  49.530  1.00  0.00           O
ATOM   1267  HG1 THR A 668      42.600  49.670  49.070  1.00  0.00           H
ATOM   1268  CG2 THR A 668      42.830  47.820  50.590  1.00  0.00           C
ATOM   1269 HG21 THR A 668      41.770  47.850  50.250  1.00  0.00           H
ATOM   1270 HG22 THR A 668      42.940  48.420  51.530  1.00  0.00           H
ATOM   1271 HG23 THR A 668      43.000  46.790  50.970  1.00  0.00           H
ATOM   1272  C   THR A 668      45.700  49.170  51.190  1.00  0.00           C
ATOM   1273  O   THR A 668      45.410  49.180  52.400  1.00  0.00           O
ATOM   1274  N   GLY A 669      46.440  50.120  50.640  1.00  0.00           N
ATOM   1275  HN  GLY A 669      46.550  50.070  49.650  1.00  0.00           H
ATOM   1276  CA  GLY A 669      47.020  51.340  51.230  1.00  0.00           C
ATOM   1277  HA1 GLY A 669      47.700  51.740  50.500  1.00  0.00           H
ATOM   1278  HA2 GLY A 669      47.570  51.120  52.140  1.00  0.00           H
ATOM   1279  C   GLY A 669      46.060  52.440  51.570  1.00  0.00           C
ATOM   1280  O   GLY A 669      46.040  52.740  52.790  1.00  0.00           O
ATOM   1281  N   PRO A 670      45.260  52.980  50.690  1.00  0.00           N
ATOM   1282  CD  PRO A 670      45.440  52.790  49.200  1.00  0.00           C
ATOM   1283  HD1 PRO A 670      45.170  51.740  48.970  1.00  0.00           H
ATOM   1284  HD2 PRO A 670      46.530  52.830  48.990  1.00  0.00           H
ATOM   1285  CA  PRO A 670      44.080  53.800  50.960  1.00  0.00           C
ATOM   1286  HA  PRO A 670      44.330  54.820  51.190  1.00  0.00           H
ATOM   1287  CB  PRO A 670      43.350  54.060  49.640  1.00  0.00           C
ATOM   1288  HB1 PRO A 670      42.850  55.050  49.600  1.00  0.00           H
ATOM   1289  HB2 PRO A 670      42.490  53.360  49.610  1.00  0.00           H
ATOM   1290  CG  PRO A 670      44.540  53.920  48.650  1.00  0.00           C
ATOM   1291  HG1 PRO A 670      44.090  53.630  47.680  1.00  0.00           H
ATOM   1292  HG2 PRO A 670      45.200  54.810  48.560  1.00  0.00           H
ATOM   1293  C   PRO A 670      43.260  53.490  52.210  1.00  0.00           C
ATOM   1294  O   PRO A 670      43.040  54.440  52.990  1.00  0.00           O
ATOM   1295  N   VAL A 671      42.820  52.220  52.340  1.00  0.00           N
ATOM   1296  HN  VAL A 671      42.810  51.600  51.560  1.00  0.00           H
ATOM   1297  CA  VAL A 671      42.150  51.710  53.470  1.00  0.00           C
ATOM   1298  HA  VAL A 671      41.330  52.350  53.740  1.00  0.00           H
ATOM   1299  CB  VAL A 671      41.560  50.330  53.180  1.00  0.00           C
ATOM   1300  HB  VAL A 671      42.430  49.640  53.070  1.00  0.00           H
ATOM   1301  CG1 VAL A 671      40.710  49.790  54.360  1.00  0.00           C
ATOM   1302 HG11 VAL A 671      40.340  48.760  54.210  1.00  0.00           H
ATOM   1303 HG12 VAL A 671      39.830  50.370  54.700  1.00  0.00           H
ATOM   1304 HG13 VAL A 671      41.330  49.720  55.290  1.00  0.00           H
ATOM   1305  CG2 VAL A 671      40.660  50.270  51.980  1.00  0.00           C
ATOM   1306 HG21 VAL A 671      40.230  49.240  51.890  1.00  0.00           H
ATOM   1307 HG22 VAL A 671      41.140  50.510  51.020  1.00  0.00           H
ATOM   1308 HG23 VAL A 671      39.800  50.960  52.120  1.00  0.00           H
ATOM   1309  C   VAL A 671      42.910  51.660  54.830  1.00  0.00           C
ATOM   1310  O   VAL A 671      42.330  52.020  55.850  1.00  0.00           O
ATOM   1311  N   LEU A 672      44.220  51.330  54.820  1.00  0.00           N
ATOM   1312  HN  LEU A 672      44.610  51.010  53.960  1.00  0.00           H
ATOM   1313  CA  LEU A 672      45.020  51.480  55.950  1.00  0.00           C
ATOM   1314  HA  LEU A 672      44.610  50.900  56.760  1.00  0.00           H
ATOM   1315  CB  LEU A 672      46.440  50.800  55.560  1.00  0.00           C
ATOM   1316  HB1 LEU A 672      46.780  51.060  54.540  1.00  0.00           H
ATOM   1317  HB2 LEU A 672      46.370  49.700  55.660  1.00  0.00           H
ATOM   1318  CG  LEU A 672      47.640  51.130  56.490  1.00  0.00           C
ATOM   1319  HG  LEU A 672      47.820  52.230  56.400  1.00  0.00           H
ATOM   1320  CD1 LEU A 672      47.380  50.840  57.970  1.00  0.00           C
ATOM   1321 HD11 LEU A 672      46.380  51.150  58.320  1.00  0.00           H
ATOM   1322 HD12 LEU A 672      48.180  51.220  58.630  1.00  0.00           H
ATOM   1323 HD13 LEU A 672      47.560  49.740  58.020  1.00  0.00           H
ATOM   1324  CD2 LEU A 672      49.030  50.610  56.030  1.00  0.00           C
ATOM   1325 HD21 LEU A 672      49.840  50.980  56.710  1.00  0.00           H
ATOM   1326 HD22 LEU A 672      49.230  50.920  54.980  1.00  0.00           H
ATOM   1327 HD23 LEU A 672      49.100  49.500  56.070  1.00  0.00           H
ATOM   1328  C   LEU A 672      45.200  52.870  56.470  1.00  0.00           C
ATOM   1329  O   LEU A 672      44.870  53.140  57.600  1.00  0.00           O
ATOM   1330  N   VAL A 673      45.460  53.890  55.630  1.00  0.00           N
ATOM   1331  HN  VAL A 673      45.760  53.750  54.690  1.00  0.00           H
ATOM   1332  CA  VAL A 673      45.380  55.310  55.980  1.00  0.00           C
ATOM   1333  HA  VAL A 673      46.130  55.330  56.750  1.00  0.00           H
ATOM   1334  CB  VAL A 673      45.730  56.210  54.750  1.00  0.00           C
ATOM   1335  HB  VAL A 673      44.970  56.110  53.940  1.00  0.00           H
ATOM   1336  CG1 VAL A 673      45.720  57.730  55.130  1.00  0.00           C
ATOM   1337 HG11 VAL A 673      46.560  57.920  55.820  1.00  0.00           H
ATOM   1338 HG12 VAL A 673      44.800  57.990  55.690  1.00  0.00           H
ATOM   1339 HG13 VAL A 673      45.850  58.400  54.260  1.00  0.00           H
ATOM   1340  CG2 VAL A 673      47.130  55.910  54.250  1.00  0.00           C
ATOM   1341 HG21 VAL A 673      47.770  56.010  55.140  1.00  0.00           H
ATOM   1342 HG22 VAL A 673      47.350  56.710  53.510  1.00  0.00           H
ATOM   1343 HG23 VAL A 673      47.130  54.870  53.840  1.00  0.00           H
ATOM   1344  C   VAL A 673      44.100  55.750  56.570  1.00  0.00           C
ATOM   1345  O   VAL A 673      44.030  56.310  57.640  1.00  0.00           O
ATOM   1346  N   PHE A 674      42.980  55.410  55.910  1.00  0.00           N
ATOM   1347  HN  PHE A 674      43.070  54.900  55.050  1.00  0.00           H
ATOM   1348  CA  PHE A 674      41.640  55.660  56.420  1.00  0.00           C
ATOM   1349  HA  PHE A 674      41.550  56.720  56.610  1.00  0.00           H
ATOM   1350  CB  PHE A 674      40.480  55.270  55.480  1.00  0.00           C
ATOM   1351  HB1 PHE A 674      40.280  54.180  55.320  1.00  0.00           H
ATOM   1352  HB2 PHE A 674      40.800  55.550  54.460  1.00  0.00           H
ATOM   1353  CG  PHE A 674      39.240  56.000  55.910  1.00  0.00           C
ATOM   1354  CD1 PHE A 674      39.160  57.340  55.740  1.00  0.00           C
ATOM   1355  HD1 PHE A 674      39.960  57.890  55.260  1.00  0.00           H
ATOM   1356  CE1 PHE A 674      38.030  58.070  56.130  1.00  0.00           C
ATOM   1357  HE1 PHE A 674      38.130  59.130  56.010  1.00  0.00           H
ATOM   1358  CZ  PHE A 674      36.900  57.420  56.670  1.00  0.00           C
ATOM   1359  HZ  PHE A 674      36.000  57.980  56.880  1.00  0.00           H
ATOM   1360  CD2 PHE A 674      38.110  55.350  56.380  1.00  0.00           C
ATOM   1361  HD2 PHE A 674      38.080  54.280  56.530  1.00  0.00           H
ATOM   1362  CE2 PHE A 674      36.980  56.040  56.740  1.00  0.00           C
ATOM   1363  HE2 PHE A 674      36.130  55.590  57.240  1.00  0.00           H
ATOM   1364  C   PHE A 674      41.450  54.930  57.790  1.00  0.00           C
ATOM   1365  O   PHE A 674      41.010  55.580  58.700  1.00  0.00           O
ATOM   1366  N   GLU A 675      41.890  53.650  57.940  1.00  0.00           N
ATOM   1367  HN  GLU A 675      42.260  53.160  57.150  1.00  0.00           H
ATOM   1368  CA  GLU A 675      41.710  52.930  59.190  1.00  0.00           C
ATOM   1369  HA  GLU A 675      40.690  52.900  59.510  1.00  0.00           H
ATOM   1370  CB  GLU A 675      42.090  51.490  58.950  1.00  0.00           C
ATOM   1371  HB1 GLU A 675      43.150  51.380  58.660  1.00  0.00           H
ATOM   1372  HB2 GLU A 675      41.410  51.100  58.170  1.00  0.00           H
ATOM   1373  CG  GLU A 675      42.080  50.640  60.260  1.00  0.00           C
ATOM   1374  HG1 GLU A 675      42.500  51.220  61.110  1.00  0.00           H
ATOM   1375  HG2 GLU A 675      42.770  49.770  60.160  1.00  0.00           H
ATOM   1376  CD  GLU A 675      40.800  50.070  60.610  1.00  0.00           C
ATOM   1377  OE1 GLU A 675      39.950  50.660  61.280  1.00  0.00           O
ATOM   1378  OE2 GLU A 675      40.470  48.930  60.130  1.00  0.00           O
ATOM   1379  C   GLU A 675      42.420  53.610  60.380  1.00  0.00           C
ATOM   1380  O   GLU A 675      41.880  53.820  61.440  1.00  0.00           O
ATOM   1381  N   LYS A 676      43.670  54.090  60.130  1.00  0.00           N
ATOM   1382  HN  LYS A 676      44.130  53.900  59.260  1.00  0.00           H
ATOM   1383  CA  LYS A 676      44.410  54.970  61.080  1.00  0.00           C
ATOM   1384  HA  LYS A 676      44.360  54.600  62.090  1.00  0.00           H
ATOM   1385  CB  LYS A 676      45.890  55.090  60.580  1.00  0.00           C
ATOM   1386  HB1 LYS A 676      45.760  55.540  59.580  1.00  0.00           H
ATOM   1387  HB2 LYS A 676      46.410  54.100  60.520  1.00  0.00           H
ATOM   1388  CG  LYS A 676      46.850  56.010  61.490  1.00  0.00           C
ATOM   1389  HG1 LYS A 676      46.450  57.050  61.550  1.00  0.00           H
ATOM   1390  HG2 LYS A 676      47.750  56.230  60.890  1.00  0.00           H
ATOM   1391  CD  LYS A 676      47.200  55.430  62.850  1.00  0.00           C
ATOM   1392  HD1 LYS A 676      47.990  54.700  62.580  1.00  0.00           H
ATOM   1393  HD2 LYS A 676      46.320  54.900  63.270  1.00  0.00           H
ATOM   1394  CE  LYS A 676      47.620  56.440  63.920  1.00  0.00           C
ATOM   1395  HE1 LYS A 676      47.570  56.020  64.950  1.00  0.00           H
ATOM   1396  HE2 LYS A 676      46.910  57.300  63.970  1.00  0.00           H
ATOM   1397  NZ  LYS A 676      49.050  56.960  63.790  1.00  0.00           N
ATOM   1398  HZ1 LYS A 676      49.130  57.790  64.400  1.00  0.00           H
ATOM   1399  HZ2 LYS A 676      49.330  57.300  62.850  1.00  0.00           H
ATOM   1400  HZ3 LYS A 676      49.800  56.260  63.990  1.00  0.00           H
ATOM   1401  C   LYS A 676      43.730  56.410  61.420  1.00  0.00           C
ATOM   1402  O   LYS A 676      43.890  56.820  62.600  1.00  0.00           O
ATOM   1403  N   ILE A 677      42.990  57.010  60.490  1.00  0.00           N
ATOM   1404  HN  ILE A 677      43.220  56.640  59.600  1.00  0.00           H
ATOM   1405  CA  ILE A 677      42.180  58.190  60.690  1.00  0.00           C
ATOM   1406  HA  ILE A 677      42.620  59.040  61.200  1.00  0.00           H
ATOM   1407  CB  ILE A 677      41.680  58.690  59.340  1.00  0.00           C
ATOM   1408  HB  ILE A 677      41.370  57.820  58.720  1.00  0.00           H
ATOM   1409  CG2 ILE A 677      40.480  59.660  59.440  1.00  0.00           C
ATOM   1410 HG21 ILE A 677      39.560  59.200  59.850  1.00  0.00           H
ATOM   1411 HG22 ILE A 677      40.140  59.950  58.430  1.00  0.00           H
ATOM   1412 HG23 ILE A 677      40.780  60.530  60.060  1.00  0.00           H
ATOM   1413  CG1 ILE A 677      42.820  59.400  58.550  1.00  0.00           C
ATOM   1414 HG11 ILE A 677      43.690  58.720  58.480  1.00  0.00           H
ATOM   1415 HG12 ILE A 677      43.030  60.370  59.040  1.00  0.00           H
ATOM   1416  CD  ILE A 677      42.480  59.800  57.120  1.00  0.00           C
ATOM   1417  HD1 ILE A 677      43.280  60.400  56.620  1.00  0.00           H
ATOM   1418  HD2 ILE A 677      41.580  60.430  56.990  1.00  0.00           H
ATOM   1419  HD3 ILE A 677      42.280  58.890  56.520  1.00  0.00           H
ATOM   1420  C   ILE A 677      40.970  57.920  61.530  1.00  0.00           C
ATOM   1421  O   ILE A 677      40.510  58.760  62.350  1.00  0.00           O
ATOM   1422  N   LEU A 678      40.350  56.780  61.350  1.00  0.00           N
ATOM   1423  HN  LEU A 678      40.640  56.170  60.620  1.00  0.00           H
ATOM   1424  CA  LEU A 678      39.260  56.400  62.200  1.00  0.00           C
ATOM   1425  HA  LEU A 678      38.580  57.210  62.430  1.00  0.00           H
ATOM   1426  CB  LEU A 678      38.540  55.290  61.460  1.00  0.00           C
ATOM   1427  HB1 LEU A 678      39.360  54.540  61.330  1.00  0.00           H
ATOM   1428  HB2 LEU A 678      38.240  55.710  60.470  1.00  0.00           H
ATOM   1429  CG  LEU A 678      37.320  54.540  62.290  1.00  0.00           C
ATOM   1430  HG  LEU A 678      37.690  54.210  63.290  1.00  0.00           H
ATOM   1431  CD1 LEU A 678      36.150  55.520  62.240  1.00  0.00           C
ATOM   1432 HD11 LEU A 678      36.270  56.420  62.880  1.00  0.00           H
ATOM   1433 HD12 LEU A 678      35.220  55.000  62.550  1.00  0.00           H
ATOM   1434 HD13 LEU A 678      36.050  56.010  61.240  1.00  0.00           H
ATOM   1435  CD2 LEU A 678      36.910  53.280  61.600  1.00  0.00           C
ATOM   1436 HD21 LEU A 678      37.740  52.540  61.600  1.00  0.00           H
ATOM   1437 HD22 LEU A 678      36.630  53.480  60.550  1.00  0.00           H
ATOM   1438 HD23 LEU A 678      36.070  52.790  62.160  1.00  0.00           H
ATOM   1439  C   LEU A 678      39.670  56.060  63.600  1.00  0.00           C
ATOM   1440  O   LEU A 678      38.920  56.350  64.610  1.00  0.00           O
ATOM   1441  N   TYR A 679      40.910  55.480  63.720  1.00  0.00           N
ATOM   1442  HN  TYR A 679      41.460  55.220  62.930  1.00  0.00           H
ATOM   1443  CA  TYR A 679      41.390  55.190  65.010  1.00  0.00           C
ATOM   1444  HA  TYR A 679      40.580  54.740  65.550  1.00  0.00           H
ATOM   1445  CB  TYR A 679      42.440  54.070  64.990  1.00  0.00           C
ATOM   1446  HB1 TYR A 679      43.380  54.530  64.610  1.00  0.00           H
ATOM   1447  HB2 TYR A 679      42.090  53.290  64.280  1.00  0.00           H
ATOM   1448  CG  TYR A 679      42.680  53.510  66.330  1.00  0.00           C
ATOM   1449  CD1 TYR A 679      41.890  52.520  66.860  1.00  0.00           C
ATOM   1450  HD1 TYR A 679      41.140  52.120  66.210  1.00  0.00           H
ATOM   1451  CE1 TYR A 679      42.160  51.930  68.090  1.00  0.00           C
ATOM   1452  HE1 TYR A 679      41.440  51.180  68.400  1.00  0.00           H
ATOM   1453  CZ  TYR A 679      43.140  52.470  68.890  1.00  0.00           C
ATOM   1454  OH  TYR A 679      43.280  52.150  70.310  1.00  0.00           O
ATOM   1455  HH  TYR A 679      44.080  52.550  70.650  1.00  0.00           H
ATOM   1456  CD2 TYR A 679      43.860  53.950  67.080  1.00  0.00           C
ATOM   1457  HD2 TYR A 679      44.560  54.660  66.670  1.00  0.00           H
ATOM   1458  CE2 TYR A 679      44.050  53.420  68.350  1.00  0.00           C
ATOM   1459  HE2 TYR A 679      44.910  53.770  68.910  1.00  0.00           H
ATOM   1460  C   TYR A 679      41.830  56.360  65.770  1.00  0.00           C
ATOM   1461  O   TYR A 679      41.560  56.400  66.980  1.00  0.00           O
ATOM   1462  N   LYS A 680      42.500  57.330  65.090  1.00  0.00           N
ATOM   1463  HN  LYS A 680      42.860  57.320  64.160  1.00  0.00           H
ATOM   1464  CA  LYS A 680      42.820  58.630  65.760  1.00  0.00           C
ATOM   1465  HA  LYS A 680      43.290  58.340  66.680  1.00  0.00           H
ATOM   1466  CB  LYS A 680      43.910  59.430  64.940  1.00  0.00           C
ATOM   1467  HB1 LYS A 680      43.440  59.760  64.000  1.00  0.00           H
ATOM   1468  HB2 LYS A 680      44.700  58.670  64.810  1.00  0.00           H
ATOM   1469  CG  LYS A 680      44.290  60.800  65.440  1.00  0.00           C
ATOM   1470  HG1 LYS A 680      43.480  61.530  65.670  1.00  0.00           H
ATOM   1471  HG2 LYS A 680      44.950  61.230  64.670  1.00  0.00           H
ATOM   1472  CD  LYS A 680      44.950  60.820  66.900  1.00  0.00           C
ATOM   1473  HD1 LYS A 680      45.720  60.030  67.040  1.00  0.00           H
ATOM   1474  HD2 LYS A 680      44.140  60.620  67.640  1.00  0.00           H
ATOM   1475  CE  LYS A 680      45.710  62.100  67.250  1.00  0.00           C
ATOM   1476  HE1 LYS A 680      46.540  62.310  66.540  1.00  0.00           H
ATOM   1477  HE2 LYS A 680      46.160  62.070  68.270  1.00  0.00           H
ATOM   1478  NZ  LYS A 680      44.900  63.310  67.320  1.00  0.00           N
ATOM   1479  HZ1 LYS A 680      45.440  64.170  67.550  1.00  0.00           H
ATOM   1480  HZ2 LYS A 680      44.110  63.120  67.970  1.00  0.00           H
ATOM   1481  HZ3 LYS A 680      44.470  63.490  66.380  1.00  0.00           H
ATOM   1482  C   LYS A 680      41.550  59.440  66.160  1.00  0.00           C
ATOM   1483  O   LYS A 680      41.410  59.870  67.280  1.00  0.00           O
ATOM   1484  N   PHE A 681      40.470  59.630  65.350  1.00  0.00           N
ATOM   1485  HN  PHE A 681      40.440  59.330  64.400  1.00  0.00           H
ATOM   1486  CA  PHE A 681      39.270  60.340  65.650  1.00  0.00           C
ATOM   1487  HA  PHE A 681      39.590  61.360  65.860  1.00  0.00           H
ATOM   1488  CB  PHE A 681      38.460  60.290  64.340  1.00  0.00           C
ATOM   1489  HB1 PHE A 681      38.150  59.280  63.990  1.00  0.00           H
ATOM   1490  HB2 PHE A 681      39.060  60.670  63.480  1.00  0.00           H
ATOM   1491  CG  PHE A 681      37.120  61.040  64.410  1.00  0.00           C
ATOM   1492  CD1 PHE A 681      36.050  60.400  65.050  1.00  0.00           C
ATOM   1493  HD1 PHE A 681      36.190  59.420  65.470  1.00  0.00           H
ATOM   1494  CE1 PHE A 681      34.840  61.060  65.150  1.00  0.00           C
ATOM   1495  HE1 PHE A 681      34.020  60.690  65.750  1.00  0.00           H
ATOM   1496  CZ  PHE A 681      34.590  62.310  64.490  1.00  0.00           C
ATOM   1497  HZ  PHE A 681      33.660  62.850  64.580  1.00  0.00           H
ATOM   1498  CD2 PHE A 681      36.870  62.310  63.770  1.00  0.00           C
ATOM   1499  HD2 PHE A 681      37.710  62.680  63.190  1.00  0.00           H
ATOM   1500  CE2 PHE A 681      35.640  62.880  63.800  1.00  0.00           C
ATOM   1501  HE2 PHE A 681      35.460  63.890  63.470  1.00  0.00           H
ATOM   1502  C   PHE A 681      38.510  59.700  66.820  1.00  0.00           C
ATOM   1503  O   PHE A 681      37.970  60.310  67.800  1.00  0.00           O
ATOM   1504  N   CYS A 682      38.420  58.340  66.790  1.00  0.00           N
ATOM   1505  HN  CYS A 682      38.850  57.850  66.040  1.00  0.00           H
ATOM   1506  CA  CYS A 682      37.970  57.530  67.960  1.00  0.00           C
ATOM   1507  HA  CYS A 682      37.060  57.990  68.310  1.00  0.00           H
ATOM   1508  CB  CYS A 682      37.720  56.040  67.600  1.00  0.00           C
ATOM   1509  HB1 CYS A 682      37.400  55.540  68.530  1.00  0.00           H
ATOM   1510  HB2 CYS A 682      38.650  55.530  67.280  1.00  0.00           H
ATOM   1511  SG  CYS A 682      36.460  55.830  66.400  1.00  0.00           S
ATOM   1512  HG1 CYS A 682      37.050  56.280  65.310  1.00  0.00           H
ATOM   1513  C   CYS A 682      38.780  57.620  69.250  1.00  0.00           C
ATOM   1514  O   CYS A 682      38.140  57.610  70.280  1.00  0.00           O
ATOM   1515  N   ARG A 683      40.120  57.600  69.210  1.00  0.00           N
ATOM   1516  HN  ARG A 683      40.610  57.490  68.350  1.00  0.00           H
ATOM   1517  CA  ARG A 683      41.000  57.980  70.320  1.00  0.00           C
ATOM   1518  HA  ARG A 683      40.820  57.350  71.180  1.00  0.00           H
ATOM   1519  CB  ARG A 683      42.460  57.690  70.000  1.00  0.00           C
ATOM   1520  HB1 ARG A 683      43.060  58.150  70.810  1.00  0.00           H
ATOM   1521  HB2 ARG A 683      42.620  58.290  69.080  1.00  0.00           H
ATOM   1522  CG  ARG A 683      42.720  56.140  69.840  1.00  0.00           C
ATOM   1523  HG1 ARG A 683      43.720  56.080  69.350  1.00  0.00           H
ATOM   1524  HG2 ARG A 683      41.900  55.600  69.340  1.00  0.00           H
ATOM   1525  CD  ARG A 683      42.930  55.510  71.180  1.00  0.00           C
ATOM   1526  HD1 ARG A 683      43.650  56.040  71.830  1.00  0.00           H
ATOM   1527  HD2 ARG A 683      43.450  54.540  71.010  1.00  0.00           H
ATOM   1528  NE  ARG A 683      41.680  55.170  71.910  1.00  0.00           N
ATOM   1529  HE  ARG A 683      40.820  55.130  71.380  1.00  0.00           H
ATOM   1530  CZ  ARG A 683      41.610  55.060  73.210  1.00  0.00           C
ATOM   1531  NH1 ARG A 683      40.450  55.160  73.760  1.00  0.00           N
ATOM   1532 HH11 ARG A 683      40.390  55.270  74.750  1.00  0.00           H
ATOM   1533 HH12 ARG A 683      39.720  55.360  73.110  1.00  0.00           H
ATOM   1534  NH2 ARG A 683      42.640  55.070  74.000  1.00  0.00           N
ATOM   1535 HH21 ARG A 683      43.530  55.210  73.580  1.00  0.00           H
ATOM   1536 HH22 ARG A 683      42.480  55.270  74.960  1.00  0.00           H
ATOM   1537  C   ARG A 683      40.720  59.290  70.930  1.00  0.00           C
ATOM   1538  O   ARG A 683      40.530  59.500  72.120  1.00  0.00           O
ATOM   1539  N   ASP A 684      40.610  60.340  70.080  1.00  0.00           N
ATOM   1540  HN  ASP A 684      40.740  60.210  69.090  1.00  0.00           H
ATOM   1541  CA  ASP A 684      40.470  61.700  70.510  1.00  0.00           C
ATOM   1542  HA  ASP A 684      41.260  61.880  71.230  1.00  0.00           H
ATOM   1543  CB  ASP A 684      40.560  62.620  69.320  1.00  0.00           C
ATOM   1544  HB1 ASP A 684      40.180  63.650  69.440  1.00  0.00           H
ATOM   1545  HB2 ASP A 684      39.910  62.250  68.490  1.00  0.00           H
ATOM   1546  CG  ASP A 684      42.000  62.750  68.700  1.00  0.00           C
ATOM   1547  OD1 ASP A 684      42.070  63.380  67.590  1.00  0.00           O
ATOM   1548  OD2 ASP A 684      43.030  62.300  69.290  1.00  0.00           O
ATOM   1549  C   ASP A 684      39.100  61.910  71.210  1.00  0.00           C
ATOM   1550  O   ASP A 684      39.090  62.400  72.340  1.00  0.00           O
ATOM   1551  N   TYR A 685      37.970  61.460  70.640  1.00  0.00           N
ATOM   1552  HN  TYR A 685      37.970  61.060  69.730  1.00  0.00           H
ATOM   1553  CA  TYR A 685      36.660  61.620  71.210  1.00  0.00           C
ATOM   1554  HA  TYR A 685      36.700  62.520  71.800  1.00  0.00           H
ATOM   1555  CB  TYR A 685      35.670  61.810  70.050  1.00  0.00           C
ATOM   1556  HB1 TYR A 685      34.740  62.210  70.490  1.00  0.00           H
ATOM   1557  HB2 TYR A 685      35.470  60.880  69.470  1.00  0.00           H
ATOM   1558  CG  TYR A 685      36.060  63.000  69.210  1.00  0.00           C
ATOM   1559  CD1 TYR A 685      36.340  64.210  69.870  1.00  0.00           C
ATOM   1560  HD1 TYR A 685      36.150  64.320  70.930  1.00  0.00           H
ATOM   1561  CE1 TYR A 685      36.950  65.270  69.250  1.00  0.00           C
ATOM   1562  HE1 TYR A 685      37.180  66.150  69.840  1.00  0.00           H
ATOM   1563  CZ  TYR A 685      37.130  65.190  67.860  1.00  0.00           C
ATOM   1564  OH  TYR A 685      37.750  66.270  67.190  1.00  0.00           O
ATOM   1565  HH  TYR A 685      37.610  67.060  67.720  1.00  0.00           H
ATOM   1566  CD2 TYR A 685      36.280  62.930  67.790  1.00  0.00           C
ATOM   1567  HD2 TYR A 685      36.060  62.060  67.180  1.00  0.00           H
ATOM   1568  CE2 TYR A 685      36.780  64.030  67.140  1.00  0.00           C
ATOM   1569  HE2 TYR A 685      36.930  64.110  66.070  1.00  0.00           H
ATOM   1570  C   TYR A 685      36.170  60.560  72.090  1.00  0.00           C
ATOM   1571  O   TYR A 685      35.070  60.730  72.700  1.00  0.00           O
ATOM   1572  N   GLN A 686      36.970  59.460  72.170  1.00  0.00           N
ATOM   1573  HN  GLN A 686      37.790  59.490  71.590  1.00  0.00           H
ATOM   1574  CA  GLN A 686      36.680  58.400  73.040  1.00  0.00           C
ATOM   1575  HA  GLN A 686      37.440  57.660  72.850  1.00  0.00           H
ATOM   1576  CB  GLN A 686      36.960  58.770  74.470  1.00  0.00           C
ATOM   1577  HB1 GLN A 686      36.690  57.870  75.070  1.00  0.00           H
ATOM   1578  HB2 GLN A 686      36.250  59.540  74.860  1.00  0.00           H
ATOM   1579  CG  GLN A 686      38.400  59.180  74.800  1.00  0.00           C
ATOM   1580  HG1 GLN A 686      38.490  60.180  74.300  1.00  0.00           H
ATOM   1581  HG2 GLN A 686      39.080  58.480  74.270  1.00  0.00           H
ATOM   1582  CD  GLN A 686      38.810  59.330  76.250  1.00  0.00           C
ATOM   1583  OE1 GLN A 686      39.000  60.470  76.680  1.00  0.00           O
ATOM   1584  NE2 GLN A 686      38.850  58.210  76.990  1.00  0.00           N
ATOM   1585 HE21 GLN A 686      38.700  57.320  76.550  1.00  0.00           H
ATOM   1586 HE22 GLN A 686      38.840  58.260  77.990  1.00  0.00           H
ATOM   1587  C   GLN A 686      35.520  57.490  72.680  1.00  0.00           C
ATOM   1588  O   GLN A 686      34.950  56.910  73.550  1.00  0.00           O
ATOM   1589  N   LEU A 687      35.270  57.270  71.360  1.00  0.00           N
ATOM   1590  HN  LEU A 687      35.770  57.800  70.680  1.00  0.00           H
ATOM   1591  CA  LEU A 687      34.330  56.390  70.780  1.00  0.00           C
ATOM   1592  HA  LEU A 687      33.400  56.560  71.300  1.00  0.00           H
ATOM   1593  CB  LEU A 687      34.120  56.810  69.250  1.00  0.00           C
ATOM   1594  HB1 LEU A 687      33.720  56.010  68.590  1.00  0.00           H
ATOM   1595  HB2 LEU A 687      35.090  57.040  68.780  1.00  0.00           H
ATOM   1596  CG  LEU A 687      33.160  58.020  69.060  1.00  0.00           C
ATOM   1597  HG  LEU A 687      33.620  58.780  69.730  1.00  0.00           H
ATOM   1598  CD1 LEU A 687      33.150  58.580  67.630  1.00  0.00           C
ATOM   1599 HD11 LEU A 687      32.750  59.610  67.770  1.00  0.00           H
ATOM   1600 HD12 LEU A 687      32.580  57.930  66.940  1.00  0.00           H
ATOM   1601 HD13 LEU A 687      34.210  58.670  67.300  1.00  0.00           H
ATOM   1602  CD2 LEU A 687      31.710  57.840  69.430  1.00  0.00           C
ATOM   1603 HD21 LEU A 687      31.110  58.610  68.890  1.00  0.00           H
ATOM   1604 HD22 LEU A 687      31.640  57.740  70.530  1.00  0.00           H
ATOM   1605 HD23 LEU A 687      31.350  56.860  69.030  1.00  0.00           H
ATOM   1606  C   LEU A 687      34.690  54.920  71.030  1.00  0.00           C
ATOM   1607  O   LEU A 687      35.830  54.460  71.120  1.00  0.00           O
ATOM   1608  N   SER A 688      33.710  53.970  71.080  1.00  0.00           N
ATOM   1609  HN  SER A 688      32.790  54.250  70.810  1.00  0.00           H
ATOM   1610  CA  SER A 688      34.060  52.520  71.110  1.00  0.00           C
ATOM   1611  HA  SER A 688      34.960  52.340  71.680  1.00  0.00           H
ATOM   1612  CB  SER A 688      32.950  51.630  71.810  1.00  0.00           C
ATOM   1613  HB1 SER A 688      32.830  50.620  71.330  1.00  0.00           H
ATOM   1614  HB2 SER A 688      31.950  52.100  71.870  1.00  0.00           H
ATOM   1615  OG  SER A 688      33.320  51.220  73.110  1.00  0.00           O
ATOM   1616  HG1 SER A 688      33.180  51.950  73.710  1.00  0.00           H
ATOM   1617  C   SER A 688      34.380  51.980  69.700  1.00  0.00           C
ATOM   1618  O   SER A 688      33.460  51.820  68.900  1.00  0.00           O
ATOM   1619  N   TYR A 689      35.620  51.800  69.330  1.00  0.00           N
ATOM   1620  HN  TYR A 689      36.320  52.080  69.970  1.00  0.00           H
ATOM   1621  CA  TYR A 689      36.090  51.620  68.020  1.00  0.00           C
ATOM   1622  HA  TYR A 689      35.670  52.450  67.450  1.00  0.00           H
ATOM   1623  CB  TYR A 689      37.690  51.780  68.040  1.00  0.00           C
ATOM   1624  HB1 TYR A 689      38.150  51.340  68.950  1.00  0.00           H
ATOM   1625  HB2 TYR A 689      37.820  52.870  68.090  1.00  0.00           H
ATOM   1626  CG  TYR A 689      38.310  51.250  66.790  1.00  0.00           C
ATOM   1627  CD1 TYR A 689      39.260  50.230  66.950  1.00  0.00           C
ATOM   1628  HD1 TYR A 689      39.510  49.830  67.920  1.00  0.00           H
ATOM   1629  CE1 TYR A 689      40.050  49.740  65.880  1.00  0.00           C
ATOM   1630  HE1 TYR A 689      40.660  48.890  66.120  1.00  0.00           H
ATOM   1631  CZ  TYR A 689      39.750  50.240  64.620  1.00  0.00           C
ATOM   1632  OH  TYR A 689      40.450  49.590  63.560  1.00  0.00           O
ATOM   1633  HH  TYR A 689      40.280  49.990  62.720  1.00  0.00           H
ATOM   1634  CD2 TYR A 689      38.090  51.800  65.480  1.00  0.00           C
ATOM   1635  HD2 TYR A 689      37.590  52.760  65.350  1.00  0.00           H
ATOM   1636  CE2 TYR A 689      38.880  51.300  64.460  1.00  0.00           C
ATOM   1637  HE2 TYR A 689      38.790  51.770  63.490  1.00  0.00           H
ATOM   1638  C   TYR A 689      35.640  50.360  67.260  1.00  0.00           C
ATOM   1639  O   TYR A 689      35.190  50.330  66.140  1.00  0.00           O
ATOM   1640  N   LEU A 690      35.760  49.190  67.880  1.00  0.00           N
ATOM   1641  HN  LEU A 690      36.100  49.170  68.820  1.00  0.00           H
ATOM   1642  CA  LEU A 690      35.530  47.880  67.300  1.00  0.00           C
ATOM   1643  HA  LEU A 690      36.200  47.710  66.480  1.00  0.00           H
ATOM   1644  CB  LEU A 690      35.990  46.760  68.340  1.00  0.00           C
ATOM   1645  HB1 LEU A 690      35.910  45.780  67.840  1.00  0.00           H
ATOM   1646  HB2 LEU A 690      35.360  46.900  69.250  1.00  0.00           H
ATOM   1647  CG  LEU A 690      37.520  46.800  68.750  1.00  0.00           C
ATOM   1648  HG  LEU A 690      37.690  47.770  69.250  1.00  0.00           H
ATOM   1649  CD1 LEU A 690      37.660  45.660  69.770  1.00  0.00           C
ATOM   1650 HD11 LEU A 690      36.750  45.590  70.400  1.00  0.00           H
ATOM   1651 HD12 LEU A 690      38.500  45.780  70.490  1.00  0.00           H
ATOM   1652 HD13 LEU A 690      37.910  44.680  69.290  1.00  0.00           H
ATOM   1653  CD2 LEU A 690      38.490  46.690  67.580  1.00  0.00           C
ATOM   1654 HD21 LEU A 690      38.230  47.480  66.850  1.00  0.00           H
ATOM   1655 HD22 LEU A 690      38.550  45.670  67.130  1.00  0.00           H
ATOM   1656 HD23 LEU A 690      39.500  46.920  67.950  1.00  0.00           H
ATOM   1657  C   LEU A 690      34.120  47.700  66.820  1.00  0.00           C
ATOM   1658  O   LEU A 690      33.890  47.360  65.650  1.00  0.00           O
ATOM   1659  N   SER A 691      33.150  47.990  67.710  1.00  0.00           N
ATOM   1660  HN  SER A 691      33.370  48.340  68.620  1.00  0.00           H
ATOM   1661  CA  SER A 691      31.770  48.070  67.240  1.00  0.00           C
ATOM   1662  HA  SER A 691      31.470  47.110  66.850  1.00  0.00           H
ATOM   1663  CB  SER A 691      30.860  48.240  68.570  1.00  0.00           C
ATOM   1664  HB1 SER A 691      30.900  47.270  69.090  1.00  0.00           H
ATOM   1665  HB2 SER A 691      29.820  48.400  68.200  1.00  0.00           H
ATOM   1666  OG  SER A 691      31.240  49.300  69.380  1.00  0.00           O
ATOM   1667  HG1 SER A 691      32.010  49.090  69.910  1.00  0.00           H
ATOM   1668  C   SER A 691      31.420  49.140  66.270  1.00  0.00           C
ATOM   1669  O   SER A 691      30.830  48.710  65.260  1.00  0.00           O
ATOM   1670  N   LEU A 692      31.950  50.390  66.350  1.00  0.00           N
ATOM   1671  HN  LEU A 692      32.390  50.590  67.220  1.00  0.00           H
ATOM   1672  CA  LEU A 692      31.850  51.480  65.330  1.00  0.00           C
ATOM   1673  HA  LEU A 692      30.780  51.620  65.240  1.00  0.00           H
ATOM   1674  CB  LEU A 692      32.430  52.850  65.890  1.00  0.00           C
ATOM   1675  HB1 LEU A 692      33.520  52.660  66.060  1.00  0.00           H
ATOM   1676  HB2 LEU A 692      32.050  53.120  66.900  1.00  0.00           H
ATOM   1677  CG  LEU A 692      32.160  54.050  64.940  1.00  0.00           C
ATOM   1678  HG  LEU A 692      32.510  53.820  63.910  1.00  0.00           H
ATOM   1679  CD1 LEU A 692      30.710  54.430  64.780  1.00  0.00           C
ATOM   1680 HD11 LEU A 692      30.570  55.250  64.040  1.00  0.00           H
ATOM   1681 HD12 LEU A 692      30.170  54.610  65.730  1.00  0.00           H
ATOM   1682 HD13 LEU A 692      30.230  53.600  64.220  1.00  0.00           H
ATOM   1683  CD2 LEU A 692      33.000  55.210  65.480  1.00  0.00           C
ATOM   1684 HD21 LEU A 692      32.640  55.430  66.500  1.00  0.00           H
ATOM   1685 HD22 LEU A 692      32.830  56.140  64.880  1.00  0.00           H
ATOM   1686 HD23 LEU A 692      34.060  54.900  65.370  1.00  0.00           H
ATOM   1687  C   LEU A 692      32.350  51.130  64.010  1.00  0.00           C
ATOM   1688  O   LEU A 692      31.670  51.310  62.990  1.00  0.00           O
ATOM   1689  N   ARG A 693      33.640  50.570  63.900  1.00  0.00           N
ATOM   1690  HN  ARG A 693      34.150  50.450  64.750  1.00  0.00           H
ATOM   1691  CA  ARG A 693      34.180  49.890  62.780  1.00  0.00           C
ATOM   1692  HA  ARG A 693      34.240  50.630  61.990  1.00  0.00           H
ATOM   1693  CB  ARG A 693      35.620  49.200  62.930  1.00  0.00           C
ATOM   1694  HB1 ARG A 693      35.540  48.430  63.720  1.00  0.00           H
ATOM   1695  HB2 ARG A 693      36.340  49.980  63.290  1.00  0.00           H
ATOM   1696  CG  ARG A 693      36.170  48.500  61.650  1.00  0.00           C
ATOM   1697  HG1 ARG A 693      36.300  49.380  60.980  1.00  0.00           H
ATOM   1698  HG2 ARG A 693      35.520  47.740  61.170  1.00  0.00           H
ATOM   1699  CD  ARG A 693      37.530  47.810  62.000  1.00  0.00           C
ATOM   1700  HD1 ARG A 693      37.240  46.850  62.470  1.00  0.00           H
ATOM   1701  HD2 ARG A 693      38.290  48.380  62.560  1.00  0.00           H
ATOM   1702  NE  ARG A 693      38.150  47.470  60.650  1.00  0.00           N
ATOM   1703  HE  ARG A 693      38.790  48.200  60.370  1.00  0.00           H
ATOM   1704  CZ  ARG A 693      38.110  46.300  60.090  1.00  0.00           C
ATOM   1705  NH1 ARG A 693      37.300  45.290  60.390  1.00  0.00           N
ATOM   1706 HH11 ARG A 693      36.540  45.490  61.010  1.00  0.00           H
ATOM   1707 HH12 ARG A 693      37.230  44.530  59.740  1.00  0.00           H
ATOM   1708  NH2 ARG A 693      38.830  46.180  58.940  1.00  0.00           N
ATOM   1709 HH21 ARG A 693      38.660  45.310  58.460  1.00  0.00           H
ATOM   1710 HH22 ARG A 693      39.130  47.050  58.560  1.00  0.00           H
ATOM   1711  C   ARG A 693      33.280  48.860  62.120  1.00  0.00           C
ATOM   1712  O   ARG A 693      33.010  48.840  60.980  1.00  0.00           O
ATOM   1713  N   THR A 694      32.660  48.070  63.030  1.00  0.00           N
ATOM   1714  HN  THR A 694      32.770  48.110  64.020  1.00  0.00           H
ATOM   1715  CA  THR A 694      31.780  47.000  62.520  1.00  0.00           C
ATOM   1716  HA  THR A 694      32.340  46.500  61.740  1.00  0.00           H
ATOM   1717  CB  THR A 694      31.440  46.060  63.550  1.00  0.00           C
ATOM   1718  HB  THR A 694      30.860  46.420  64.420  1.00  0.00           H
ATOM   1719  OG1 THR A 694      32.660  45.480  64.100  1.00  0.00           O
ATOM   1720  HG1 THR A 694      33.180  46.140  64.560  1.00  0.00           H
ATOM   1721  CG2 THR A 694      30.750  44.860  62.890  1.00  0.00           C
ATOM   1722 HG21 THR A 694      29.710  45.120  62.570  1.00  0.00           H
ATOM   1723 HG22 THR A 694      30.740  43.940  63.520  1.00  0.00           H
ATOM   1724 HG23 THR A 694      31.340  44.750  61.940  1.00  0.00           H
ATOM   1725  C   THR A 694      30.510  47.570  61.870  1.00  0.00           C
ATOM   1726  O   THR A 694      30.130  46.980  60.850  1.00  0.00           O
ATOM   1727  N   SER A 695      30.000  48.750  62.400  1.00  0.00           N
ATOM   1728  HN  SER A 695      30.560  49.180  63.110  1.00  0.00           H
ATOM   1729  CA  SER A 695      28.860  49.420  61.860  1.00  0.00           C
ATOM   1730  HA  SER A 695      28.120  48.650  61.800  1.00  0.00           H
ATOM   1731  CB  SER A 695      28.440  50.650  62.760  1.00  0.00           C
ATOM   1732  HB1 SER A 695      27.650  51.210  62.200  1.00  0.00           H
ATOM   1733  HB2 SER A 695      29.320  51.300  62.970  1.00  0.00           H
ATOM   1734  OG  SER A 695      27.850  50.280  63.980  1.00  0.00           O
ATOM   1735  HG1 SER A 695      27.950  51.080  64.500  1.00  0.00           H
ATOM   1736  C   SER A 695      29.160  49.870  60.480  1.00  0.00           C
ATOM   1737  O   SER A 695      28.390  49.650  59.580  1.00  0.00           O
ATOM   1738  N   ILE A 696      30.350  50.550  60.280  1.00  0.00           N
ATOM   1739  HN  ILE A 696      30.910  50.710  61.080  1.00  0.00           H
ATOM   1740  CA  ILE A 696      30.890  51.020  59.030  1.00  0.00           C
ATOM   1741  HA  ILE A 696      30.160  51.720  58.630  1.00  0.00           H
ATOM   1742  CB  ILE A 696      32.190  51.830  59.240  1.00  0.00           C
ATOM   1743  HB  ILE A 696      32.860  51.100  59.750  1.00  0.00           H
ATOM   1744  CG2 ILE A 696      32.910  52.290  57.960  1.00  0.00           C
ATOM   1745 HG21 ILE A 696      33.850  52.830  58.240  1.00  0.00           H
ATOM   1746 HG22 ILE A 696      32.200  52.930  57.400  1.00  0.00           H
ATOM   1747 HG23 ILE A 696      33.210  51.380  57.410  1.00  0.00           H
ATOM   1748  CG1 ILE A 696      32.010  52.980  60.180  1.00  0.00           C
ATOM   1749 HG11 ILE A 696      31.240  52.720  60.940  1.00  0.00           H
ATOM   1750 HG12 ILE A 696      31.520  53.830  59.640  1.00  0.00           H
ATOM   1751  CD  ILE A 696      33.260  53.460  60.860  1.00  0.00           C
ATOM   1752  HD1 ILE A 696      33.580  52.800  61.680  1.00  0.00           H
ATOM   1753  HD2 ILE A 696      33.140  54.470  61.310  1.00  0.00           H
ATOM   1754  HD3 ILE A 696      34.100  53.550  60.130  1.00  0.00           H
ATOM   1755  C   ILE A 696      31.020  49.940  58.060  1.00  0.00           C
ATOM   1756  O   ILE A 696      30.490  50.040  56.950  1.00  0.00           O
ATOM   1757  N   GLY A 697      31.790  48.860  58.460  1.00  0.00           N
ATOM   1758  HN  GLY A 697      32.290  48.970  59.320  1.00  0.00           H
ATOM   1759  CA  GLY A 697      31.970  47.680  57.650  1.00  0.00           C
ATOM   1760  HA1 GLY A 697      32.580  46.910  58.090  1.00  0.00           H
ATOM   1761  HA2 GLY A 697      32.500  48.000  56.770  1.00  0.00           H
ATOM   1762  C   GLY A 697      30.710  46.990  57.140  1.00  0.00           C
ATOM   1763  O   GLY A 697      30.430  47.050  55.920  1.00  0.00           O
ATOM   1764  N   LEU A 698      29.680  46.630  58.000  1.00  0.00           N
ATOM   1765  HN  LEU A 698      29.780  46.770  58.980  1.00  0.00           H
ATOM   1766  CA  LEU A 698      28.370  46.130  57.520  1.00  0.00           C
ATOM   1767  HA  LEU A 698      28.630  45.280  56.910  1.00  0.00           H
ATOM   1768  CB  LEU A 698      27.400  45.670  58.650  1.00  0.00           C
ATOM   1769  HB1 LEU A 698      26.470  45.260  58.220  1.00  0.00           H
ATOM   1770  HB2 LEU A 698      27.050  46.540  59.230  1.00  0.00           H
ATOM   1771  CG  LEU A 698      27.960  44.520  59.440  1.00  0.00           C
ATOM   1772  HG  LEU A 698      28.800  44.850  60.080  1.00  0.00           H
ATOM   1773  CD1 LEU A 698      26.750  43.810  60.260  1.00  0.00           C
ATOM   1774 HD11 LEU A 698      25.840  43.830  59.620  1.00  0.00           H
ATOM   1775 HD12 LEU A 698      26.430  44.570  61.010  1.00  0.00           H
ATOM   1776 HD13 LEU A 698      26.960  42.800  60.650  1.00  0.00           H
ATOM   1777  CD2 LEU A 698      28.600  43.410  58.580  1.00  0.00           C
ATOM   1778 HD21 LEU A 698      28.610  42.500  59.220  1.00  0.00           H
ATOM   1779 HD22 LEU A 698      29.630  43.670  58.260  1.00  0.00           H
ATOM   1780 HD23 LEU A 698      27.950  43.080  57.750  1.00  0.00           H
ATOM   1781  C   LEU A 698      27.560  47.160  56.660  1.00  0.00           C
ATOM   1782  O   LEU A 698      26.880  46.780  55.640  1.00  0.00           O
ATOM   1783  N   TRP A 699      27.660  48.480  57.000  1.00  0.00           N
ATOM   1784  HN  TRP A 699      27.980  48.770  57.890  1.00  0.00           H
ATOM   1785  CA  TRP A 699      27.100  49.450  56.110  1.00  0.00           C
ATOM   1786  HA  TRP A 699      26.080  49.110  56.070  1.00  0.00           H
ATOM   1787  CB  TRP A 699      27.100  50.860  56.790  1.00  0.00           C
ATOM   1788  HB1 TRP A 699      27.060  51.680  56.050  1.00  0.00           H
ATOM   1789  HB2 TRP A 699      28.010  50.980  57.400  1.00  0.00           H
ATOM   1790  CG  TRP A 699      25.920  51.190  57.710  1.00  0.00           C
ATOM   1791  CD1 TRP A 699      25.790  51.560  58.970  1.00  0.00           C
ATOM   1792  HD1 TRP A 699      26.640  51.540  59.620  1.00  0.00           H
ATOM   1793  NE1 TRP A 699      24.560  52.240  59.160  1.00  0.00           N
ATOM   1794  HE1 TRP A 699      24.370  52.770  59.960  1.00  0.00           H
ATOM   1795  CE2 TRP A 699      23.930  52.260  58.040  1.00  0.00           C
ATOM   1796  CD2 TRP A 699      24.700  51.640  57.040  1.00  0.00           C
ATOM   1797  CE3 TRP A 699      24.320  51.670  55.700  1.00  0.00           C
ATOM   1798  HE3 TRP A 699      24.970  51.270  54.940  1.00  0.00           H
ATOM   1799  CZ3 TRP A 699      23.190  52.330  55.410  1.00  0.00           C
ATOM   1800  HZ3 TRP A 699      22.860  52.610  54.410  1.00  0.00           H
ATOM   1801  CZ2 TRP A 699      22.740  52.900  57.750  1.00  0.00           C
ATOM   1802  HZ2 TRP A 699      22.140  53.530  58.390  1.00  0.00           H
ATOM   1803  CH2 TRP A 699      22.460  52.970  56.340  1.00  0.00           C
ATOM   1804  HH2 TRP A 699      21.600  53.510  55.960  1.00  0.00           H
ATOM   1805  C   TRP A 699      27.700  49.460  54.720  1.00  0.00           C
ATOM   1806  O   TRP A 699      27.000  49.600  53.720  1.00  0.00           O
ATOM   1807  N   THR A 700      29.030  49.340  54.660  1.00  0.00           N
ATOM   1808  HN  THR A 700      29.480  49.230  55.550  1.00  0.00           H
ATOM   1809  CA  THR A 700      29.910  49.340  53.440  1.00  0.00           C
ATOM   1810  HA  THR A 700      29.600  50.250  52.940  1.00  0.00           H
ATOM   1811  CB  THR A 700      31.340  49.520  53.810  1.00  0.00           C
ATOM   1812  HB  THR A 700      31.700  48.620  54.350  1.00  0.00           H
ATOM   1813  OG1 THR A 700      31.520  50.690  54.600  1.00  0.00           O
ATOM   1814  HG1 THR A 700      31.150  50.430  55.450  1.00  0.00           H
ATOM   1815  CG2 THR A 700      32.080  49.680  52.450  1.00  0.00           C
ATOM   1816 HG21 THR A 700      32.980  50.280  52.700  1.00  0.00           H
ATOM   1817 HG22 THR A 700      31.470  50.290  51.750  1.00  0.00           H
ATOM   1818 HG23 THR A 700      32.330  48.720  51.950  1.00  0.00           H
ATOM   1819  C   THR A 700      29.610  48.060  52.530  1.00  0.00           C
ATOM   1820  O   THR A 700      29.630  48.200  51.320  1.00  0.00           O
ATOM   1821  N   SER A 701      29.350  46.940  53.230  1.00  0.00           N
ATOM   1822  HN  SER A 701      29.300  46.890  54.220  1.00  0.00           H
ATOM   1823  CA  SER A 701      28.940  45.710  52.650  1.00  0.00           C
ATOM   1824  HA  SER A 701      29.690  45.580  51.890  1.00  0.00           H
ATOM   1825  CB  SER A 701      28.940  44.580  53.690  1.00  0.00           C
ATOM   1826  HB1 SER A 701      28.220  44.830  54.500  1.00  0.00           H
ATOM   1827  HB2 SER A 701      29.950  44.550  54.140  1.00  0.00           H
ATOM   1828  OG  SER A 701      28.670  43.300  53.230  1.00  0.00           O
ATOM   1829  HG1 SER A 701      29.160  43.250  52.410  1.00  0.00           H
ATOM   1830  C   SER A 701      27.540  45.860  52.010  1.00  0.00           C
ATOM   1831  O   SER A 701      27.420  45.370  50.900  1.00  0.00           O
ATOM   1832  N   PHE A 702      26.600  46.660  52.610  1.00  0.00           N
ATOM   1833  HN  PHE A 702      26.730  46.950  53.550  1.00  0.00           H
ATOM   1834  CA  PHE A 702      25.360  46.830  51.940  1.00  0.00           C
ATOM   1835  HA  PHE A 702      24.960  45.910  51.550  1.00  0.00           H
ATOM   1836  CB  PHE A 702      24.350  47.430  52.970  1.00  0.00           C
ATOM   1837  HB1 PHE A 702      24.660  48.290  53.610  1.00  0.00           H
ATOM   1838  HB2 PHE A 702      23.960  46.640  53.640  1.00  0.00           H
ATOM   1839  CG  PHE A 702      23.090  47.950  52.250  1.00  0.00           C
ATOM   1840  CD1 PHE A 702      22.870  49.310  52.110  1.00  0.00           C
ATOM   1841  HD1 PHE A 702      23.600  50.070  52.400  1.00  0.00           H
ATOM   1842  CE1 PHE A 702      21.610  49.600  51.570  1.00  0.00           C
ATOM   1843  HE1 PHE A 702      21.430  50.670  51.480  1.00  0.00           H
ATOM   1844  CZ  PHE A 702      20.630  48.710  51.210  1.00  0.00           C
ATOM   1845  HZ  PHE A 702      19.660  49.000  50.830  1.00  0.00           H
ATOM   1846  CD2 PHE A 702      22.100  47.000  51.890  1.00  0.00           C
ATOM   1847  HD2 PHE A 702      22.250  45.940  51.990  1.00  0.00           H
ATOM   1848  CE2 PHE A 702      20.890  47.410  51.440  1.00  0.00           C
ATOM   1849  HE2 PHE A 702      20.070  46.750  51.190  1.00  0.00           H
ATOM   1850  C   PHE A 702      25.470  47.730  50.730  1.00  0.00           C
ATOM   1851  O   PHE A 702      25.030  47.480  49.610  1.00  0.00           O
ATOM   1852  N   LEU A 703      26.190  48.930  50.860  1.00  0.00           N
ATOM   1853  HN  LEU A 703      26.610  49.290  51.680  1.00  0.00           H
ATOM   1854  CA  LEU A 703      26.300  49.870  49.690  1.00  0.00           C
ATOM   1855  HA  LEU A 703      25.310  50.110  49.310  1.00  0.00           H
ATOM   1856  CB  LEU A 703      27.040  51.110  50.120  1.00  0.00           C
ATOM   1857  HB1 LEU A 703      27.210  51.790  49.260  1.00  0.00           H
ATOM   1858  HB2 LEU A 703      28.030  50.850  50.540  1.00  0.00           H
ATOM   1859  CG  LEU A 703      26.360  51.950  51.350  1.00  0.00           C
ATOM   1860  HG  LEU A 703      25.910  51.200  52.040  1.00  0.00           H
ATOM   1861  CD1 LEU A 703      27.340  52.600  52.340  1.00  0.00           C
ATOM   1862 HD11 LEU A 703      28.040  53.170  51.700  1.00  0.00           H
ATOM   1863 HD12 LEU A 703      27.890  51.820  52.920  1.00  0.00           H
ATOM   1864 HD13 LEU A 703      26.770  53.260  53.030  1.00  0.00           H
ATOM   1865  CD2 LEU A 703      25.300  52.890  50.790  1.00  0.00           C
ATOM   1866 HD21 LEU A 703      24.790  53.450  51.600  1.00  0.00           H
ATOM   1867 HD22 LEU A 703      24.630  52.260  50.160  1.00  0.00           H
ATOM   1868 HD23 LEU A 703      25.860  53.540  50.090  1.00  0.00           H
ATOM   1869  C   LEU A 703      26.980  49.270  48.480  1.00  0.00           C
ATOM   1870  O   LEU A 703      26.660  49.600  47.340  1.00  0.00           O
ATOM   1871  N   CYS A 704      28.010  48.380  48.720  1.00  0.00           N
ATOM   1872  HN  CYS A 704      28.220  48.010  49.630  1.00  0.00           H
ATOM   1873  CA  CYS A 704      28.540  47.580  47.570  1.00  0.00           C
ATOM   1874  HA  CYS A 704      29.060  48.240  46.890  1.00  0.00           H
ATOM   1875  CB  CYS A 704      29.620  46.670  48.200  1.00  0.00           C
ATOM   1876  HB1 CYS A 704      30.000  45.960  47.440  1.00  0.00           H
ATOM   1877  HB2 CYS A 704      29.260  46.150  49.120  1.00  0.00           H
ATOM   1878  SG  CYS A 704      31.130  47.610  48.630  1.00  0.00           S
ATOM   1879  HG1 CYS A 704      30.580  48.300  49.620  1.00  0.00           H
ATOM   1880  C   CYS A 704      27.570  46.700  46.750  1.00  0.00           C
ATOM   1881  O   CYS A 704      27.480  46.740  45.510  1.00  0.00           O
ATOM   1882  N   ILE A 705      26.810  45.900  47.420  1.00  0.00           N
ATOM   1883  HN  ILE A 705      26.740  45.980  48.420  1.00  0.00           H
ATOM   1884  CA  ILE A 705      25.780  45.020  46.890  1.00  0.00           C
ATOM   1885  HA  ILE A 705      26.270  44.400  46.160  1.00  0.00           H
ATOM   1886  CB  ILE A 705      25.220  44.120  47.990  1.00  0.00           C
ATOM   1887  HB  ILE A 705      24.980  44.760  48.870  1.00  0.00           H
ATOM   1888  CG2 ILE A 705      23.890  43.430  47.570  1.00  0.00           C
ATOM   1889 HG21 ILE A 705      24.020  42.710  46.740  1.00  0.00           H
ATOM   1890 HG22 ILE A 705      23.070  44.170  47.460  1.00  0.00           H
ATOM   1891 HG23 ILE A 705      23.410  42.830  48.370  1.00  0.00           H
ATOM   1892  CG1 ILE A 705      26.240  43.130  48.580  1.00  0.00           C
ATOM   1893 HG11 ILE A 705      27.260  43.560  48.540  1.00  0.00           H
ATOM   1894 HG12 ILE A 705      26.180  42.200  47.970  1.00  0.00           H
ATOM   1895  CD  ILE A 705      25.920  42.610  50.010  1.00  0.00           C
ATOM   1896  HD1 ILE A 705      26.720  41.890  50.260  1.00  0.00           H
ATOM   1897  HD2 ILE A 705      24.940  42.080  50.030  1.00  0.00           H
ATOM   1898  HD3 ILE A 705      25.880  43.430  50.760  1.00  0.00           H
ATOM   1899  C   ILE A 705      24.620  45.890  46.200  1.00  0.00           C
ATOM   1900  O   ILE A 705      24.140  45.550  45.100  1.00  0.00           O
ATOM   1901  N   VAL A 706      24.190  47.050  46.820  1.00  0.00           N
ATOM   1902  HN  VAL A 706      24.390  47.220  47.790  1.00  0.00           H
ATOM   1903  CA  VAL A 706      23.300  48.010  46.120  1.00  0.00           C
ATOM   1904  HA  VAL A 706      22.420  47.510  45.760  1.00  0.00           H
ATOM   1905  CB  VAL A 706      22.750  49.120  47.020  1.00  0.00           C
ATOM   1906  HB  VAL A 706      23.540  49.770  47.430  1.00  0.00           H
ATOM   1907  CG1 VAL A 706      21.740  50.070  46.330  1.00  0.00           C
ATOM   1908 HG11 VAL A 706      22.160  50.730  45.540  1.00  0.00           H
ATOM   1909 HG12 VAL A 706      21.320  50.720  47.130  1.00  0.00           H
ATOM   1910 HG13 VAL A 706      21.000  49.380  45.880  1.00  0.00           H
ATOM   1911  CG2 VAL A 706      22.080  48.420  48.220  1.00  0.00           C
ATOM   1912 HG21 VAL A 706      21.440  47.600  47.840  1.00  0.00           H
ATOM   1913 HG22 VAL A 706      21.340  49.000  48.810  1.00  0.00           H
ATOM   1914 HG23 VAL A 706      22.840  48.080  48.930  1.00  0.00           H
ATOM   1915  C   VAL A 706      23.960  48.610  44.860  1.00  0.00           C
ATOM   1916  O   VAL A 706      23.300  48.790  43.830  1.00  0.00           O
ATOM   1917  N   LEU A 707      25.310  48.950  44.950  1.00  0.00           N
ATOM   1918  HN  LEU A 707      25.730  48.860  45.840  1.00  0.00           H
ATOM   1919  CA  LEU A 707      26.080  49.540  43.840  1.00  0.00           C
ATOM   1920  HA  LEU A 707      25.650  50.500  43.610  1.00  0.00           H
ATOM   1921  CB  LEU A 707      27.530  49.870  44.320  1.00  0.00           C
ATOM   1922  HB1 LEU A 707      28.000  48.940  44.700  1.00  0.00           H
ATOM   1923  HB2 LEU A 707      27.570  50.510  45.210  1.00  0.00           H
ATOM   1924  CG  LEU A 707      28.590  50.450  43.300  1.00  0.00           C
ATOM   1925  HG  LEU A 707      28.840  49.780  42.450  1.00  0.00           H
ATOM   1926  CD1 LEU A 707      28.170  51.820  42.710  1.00  0.00           C
ATOM   1927 HD11 LEU A 707      28.980  52.210  42.050  1.00  0.00           H
ATOM   1928 HD12 LEU A 707      28.220  52.600  43.520  1.00  0.00           H
ATOM   1929 HD13 LEU A 707      27.200  51.770  42.180  1.00  0.00           H
ATOM   1930  CD2 LEU A 707      29.860  50.610  44.180  1.00  0.00           C
ATOM   1931 HD21 LEU A 707      30.350  49.670  44.500  1.00  0.00           H
ATOM   1932 HD22 LEU A 707      29.700  51.300  45.030  1.00  0.00           H
ATOM   1933 HD23 LEU A 707      30.520  51.190  43.500  1.00  0.00           H
ATOM   1934  C   LEU A 707      26.050  48.730  42.540  1.00  0.00           C
ATOM   1935  O   LEU A 707      25.650  49.200  41.460  1.00  0.00           O
ATOM   1936  N   VAL A 708      26.300  47.410  42.610  1.00  0.00           N
ATOM   1937  HN  VAL A 708      26.530  47.040  43.510  1.00  0.00           H
ATOM   1938  CA  VAL A 708      26.300  46.510  41.530  1.00  0.00           C
ATOM   1939  HA  VAL A 708      26.970  46.750  40.730  1.00  0.00           H
ATOM   1940  CB  VAL A 708      26.830  45.120  41.950  1.00  0.00           C
ATOM   1941  HB  VAL A 708      26.330  45.010  42.930  1.00  0.00           H
ATOM   1942  CG1 VAL A 708      26.580  43.950  40.860  1.00  0.00           C
ATOM   1943 HG11 VAL A 708      25.520  43.630  40.760  1.00  0.00           H
ATOM   1944 HG12 VAL A 708      27.090  43.080  41.340  1.00  0.00           H
ATOM   1945 HG13 VAL A 708      27.090  44.240  39.930  1.00  0.00           H
ATOM   1946  CG2 VAL A 708      28.270  45.150  42.500  1.00  0.00           C
ATOM   1947 HG21 VAL A 708      29.030  45.260  41.690  1.00  0.00           H
ATOM   1948 HG22 VAL A 708      28.560  44.200  42.980  1.00  0.00           H
ATOM   1949 HG23 VAL A 708      28.470  45.800  43.370  1.00  0.00           H
ATOM   1950  C   VAL A 708      25.000  46.310  40.870  1.00  0.00           C
ATOM   1951  O   VAL A 708      24.900  46.270  39.670  1.00  0.00           O
ATOM   1952  N   ALA A 709      23.890  46.270  41.660  1.00  0.00           N
ATOM   1953  HN  ALA A 709      24.010  46.250  42.660  1.00  0.00           H
ATOM   1954  CA  ALA A 709      22.510  46.140  41.230  1.00  0.00           C
ATOM   1955  HA  ALA A 709      22.440  45.450  40.410  1.00  0.00           H
ATOM   1956  CB  ALA A 709      21.630  45.740  42.440  1.00  0.00           C
ATOM   1957  HB1 ALA A 709      22.090  44.850  42.920  1.00  0.00           H
ATOM   1958  HB2 ALA A 709      20.650  45.450  42.000  1.00  0.00           H
ATOM   1959  HB3 ALA A 709      21.540  46.620  43.120  1.00  0.00           H
ATOM   1960  C   ALA A 709      22.120  47.460  40.480  1.00  0.00           C
ATOM   1961  O   ALA A 709      21.440  47.420  39.460  1.00  0.00           O
ATOM   1962  N   THR A 710      22.570  48.680  41.080  1.00  0.00           N
ATOM   1963  HN  THR A 710      23.040  48.590  41.940  1.00  0.00           H
ATOM   1964  CA  THR A 710      22.410  49.910  40.410  1.00  0.00           C
ATOM   1965  HA  THR A 710      21.360  50.040  40.190  1.00  0.00           H
ATOM   1966  CB  THR A 710      22.910  51.140  41.190  1.00  0.00           C
ATOM   1967  HB  THR A 710      24.010  51.100  41.330  1.00  0.00           H
ATOM   1968  OG1 THR A 710      22.340  51.300  42.450  1.00  0.00           O
ATOM   1969  HG1 THR A 710      22.490  50.480  42.930  1.00  0.00           H
ATOM   1970  CG2 THR A 710      22.610  52.430  40.490  1.00  0.00           C
ATOM   1971 HG21 THR A 710      23.390  52.490  39.700  1.00  0.00           H
ATOM   1972 HG22 THR A 710      22.780  53.230  41.230  1.00  0.00           H
ATOM   1973 HG23 THR A 710      21.670  52.480  39.890  1.00  0.00           H
ATOM   1974  C   THR A 710      23.180  50.030  39.100  1.00  0.00           C
ATOM   1975  O   THR A 710      22.680  50.520  38.040  1.00  0.00           O
ATOM   1976  N   ASP A 711      24.410  49.540  38.950  1.00  0.00           N
ATOM   1977  HN  ASP A 711      24.730  49.070  39.770  1.00  0.00           H
ATOM   1978  CA  ASP A 711      25.320  49.520  37.880  1.00  0.00           C
ATOM   1979  HA  ASP A 711      26.060  48.790  38.200  1.00  0.00           H
ATOM   1980  CB  ASP A 711      24.790  48.810  36.550  1.00  0.00           C
ATOM   1981  HB1 ASP A 711      23.910  49.390  36.180  1.00  0.00           H
ATOM   1982  HB2 ASP A 711      24.540  47.780  36.870  1.00  0.00           H
ATOM   1983  CG  ASP A 711      25.760  48.760  35.420  1.00  0.00           C
ATOM   1984  OD1 ASP A 711      26.950  49.220  35.430  1.00  0.00           O
ATOM   1985  OD2 ASP A 711      25.240  48.290  34.390  1.00  0.00           O
ATOM   1986  C   ASP A 711      26.090  50.820  37.560  1.00  0.00           C
ATOM   1987  O   ASP A 711      25.470  51.790  37.110  1.00  0.00           O
ATOM   1988  N   ALA A 712      27.420  50.820  37.850  1.00  0.00           N
ATOM   1989  HN  ALA A 712      27.940  50.130  38.330  1.00  0.00           H
ATOM   1990  CA  ALA A 712      28.200  52.020  37.750  1.00  0.00           C
ATOM   1991  HA  ALA A 712      27.620  52.880  37.450  1.00  0.00           H
ATOM   1992  CB  ALA A 712      28.830  52.390  39.070  1.00  0.00           C
ATOM   1993  HB1 ALA A 712      29.580  51.650  39.420  1.00  0.00           H
ATOM   1994  HB2 ALA A 712      28.010  52.620  39.780  1.00  0.00           H
ATOM   1995  HB3 ALA A 712      29.320  53.400  39.030  1.00  0.00           H
ATOM   1996  C   ALA A 712      29.230  52.000  36.620  1.00  0.00           C
ATOM   1997  O   ALA A 712      30.230  52.760  36.610  1.00  0.00           O
ATOM   1998  N   SER A 713      29.080  51.200  35.490  1.00  0.00           N
ATOM   1999  HN  SER A 713      28.240  50.680  35.420  1.00  0.00           H
ATOM   2000  CA  SER A 713      29.870  51.100  34.300  1.00  0.00           C
ATOM   2001  HA  SER A 713      30.740  50.570  34.660  1.00  0.00           H
ATOM   2002  CB  SER A 713      29.180  50.250  33.220  1.00  0.00           C
ATOM   2003  HB1 SER A 713      29.860  50.150  32.350  1.00  0.00           H
ATOM   2004  HB2 SER A 713      28.160  50.680  33.080  1.00  0.00           H
ATOM   2005  OG  SER A 713      28.930  48.950  33.790  1.00  0.00           O
ATOM   2006  HG1 SER A 713      28.210  49.100  34.410  1.00  0.00           H
ATOM   2007  C   SER A 713      30.470  52.350  33.720  1.00  0.00           C
ATOM   2008  O   SER A 713      31.680  52.480  33.500  1.00  0.00           O
ATOM   2009  N   SER A 714      29.610  53.380  33.500  1.00  0.00           N
ATOM   2010  HN  SER A 714      28.620  53.370  33.620  1.00  0.00           H
ATOM   2011  CA  SER A 714      30.070  54.640  32.950  1.00  0.00           C
ATOM   2012  HA  SER A 714      30.700  54.370  32.110  1.00  0.00           H
ATOM   2013  CB  SER A 714      28.930  55.480  32.300  1.00  0.00           C
ATOM   2014  HB1 SER A 714      28.560  54.790  31.510  1.00  0.00           H
ATOM   2015  HB2 SER A 714      29.410  56.400  31.900  1.00  0.00           H
ATOM   2016  OG  SER A 714      27.740  55.640  33.080  1.00  0.00           O
ATOM   2017  HG1 SER A 714      27.900  56.110  33.900  1.00  0.00           H
ATOM   2018  C   SER A 714      30.900  55.490  33.850  1.00  0.00           C
ATOM   2019  O   SER A 714      31.790  56.300  33.460  1.00  0.00           O
ATOM   2020  N   LEU A 715      30.630  55.310  35.220  1.00  0.00           N
ATOM   2021  HN  LEU A 715      29.870  54.760  35.550  1.00  0.00           H
ATOM   2022  CA  LEU A 715      31.430  55.970  36.190  1.00  0.00           C
ATOM   2023  HA  LEU A 715      31.380  57.040  35.990  1.00  0.00           H
ATOM   2024  CB  LEU A 715      30.800  55.930  37.540  1.00  0.00           C
ATOM   2025  HB1 LEU A 715      30.700  54.870  37.870  1.00  0.00           H
ATOM   2026  HB2 LEU A 715      29.790  56.390  37.440  1.00  0.00           H
ATOM   2027  CG  LEU A 715      31.650  56.720  38.620  1.00  0.00           C
ATOM   2028  HG  LEU A 715      32.730  56.460  38.620  1.00  0.00           H
ATOM   2029  CD1 LEU A 715      31.530  58.200  38.380  1.00  0.00           C
ATOM   2030 HD11 LEU A 715      31.890  58.770  39.270  1.00  0.00           H
ATOM   2031 HD12 LEU A 715      30.460  58.480  38.290  1.00  0.00           H
ATOM   2032 HD13 LEU A 715      32.050  58.610  37.480  1.00  0.00           H
ATOM   2033  CD2 LEU A 715      31.060  56.430  40.040  1.00  0.00           C
ATOM   2034 HD21 LEU A 715      29.970  56.600  39.940  1.00  0.00           H
ATOM   2035 HD22 LEU A 715      31.310  57.120  40.870  1.00  0.00           H
ATOM   2036 HD23 LEU A 715      31.260  55.370  40.340  1.00  0.00           H
ATOM   2037  C   LEU A 715      32.910  55.610  36.090  1.00  0.00           C
ATOM   2038  O   LEU A 715      33.790  56.480  36.000  1.00  0.00           O
ATOM   2039  N   VAL A 716      33.160  54.270  35.950  1.00  0.00           N
ATOM   2040  HN  VAL A 716      32.310  53.750  36.040  1.00  0.00           H
ATOM   2041  CA  VAL A 716      34.480  53.610  35.920  1.00  0.00           C
ATOM   2042  HA  VAL A 716      34.940  53.860  36.850  1.00  0.00           H
ATOM   2043  CB  VAL A 716      34.330  52.050  35.700  1.00  0.00           C
ATOM   2044  HB  VAL A 716      33.900  51.820  34.700  1.00  0.00           H
ATOM   2045  CG1 VAL A 716      35.690  51.380  35.700  1.00  0.00           C
ATOM   2046 HG11 VAL A 716      35.690  50.300  35.440  1.00  0.00           H
ATOM   2047 HG12 VAL A 716      36.220  51.500  36.670  1.00  0.00           H
ATOM   2048 HG13 VAL A 716      36.370  51.770  34.920  1.00  0.00           H
ATOM   2049  CG2 VAL A 716      33.430  51.510  36.870  1.00  0.00           C
ATOM   2050 HG21 VAL A 716      33.400  50.390  36.900  1.00  0.00           H
ATOM   2051 HG22 VAL A 716      32.400  51.900  36.740  1.00  0.00           H
ATOM   2052 HG23 VAL A 716      33.850  51.840  37.840  1.00  0.00           H
ATOM   2053  C   VAL A 716      35.380  54.150  34.860  1.00  0.00           C
ATOM   2054  O   VAL A 716      36.580  54.000  35.040  1.00  0.00           O
ATOM   2055  N   CYS A 717      34.910  54.700  33.720  1.00  0.00           N
ATOM   2056  HN  CYS A 717      33.940  54.880  33.700  1.00  0.00           H
ATOM   2057  CA  CYS A 717      35.680  55.000  32.500  1.00  0.00           C
ATOM   2058  HA  CYS A 717      36.270  54.100  32.380  1.00  0.00           H
ATOM   2059  CB  CYS A 717      34.720  55.050  31.200  1.00  0.00           C
ATOM   2060  HB1 CYS A 717      33.930  55.820  31.330  1.00  0.00           H
ATOM   2061  HB2 CYS A 717      34.270  54.040  31.130  1.00  0.00           H
ATOM   2062  SG  CYS A 717      35.520  55.440  29.580  1.00  0.00           S
ATOM   2063  HG1 CYS A 717      34.450  55.650  28.830  1.00  0.00           H
ATOM   2064  C   CYS A 717      36.470  56.270  32.660  1.00  0.00           C
ATOM   2065  O   CYS A 717      37.530  56.470  32.030  1.00  0.00           O
ATOM   2066  N   TYR A 718      36.020  57.220  33.550  1.00  0.00           N
ATOM   2067  HN  TYR A 718      35.050  57.080  33.770  1.00  0.00           H
ATOM   2068  CA  TYR A 718      36.690  58.480  33.880  1.00  0.00           C
ATOM   2069  HA  TYR A 718      37.310  58.820  33.070  1.00  0.00           H
ATOM   2070  CB  TYR A 718      35.700  59.520  34.350  1.00  0.00           C
ATOM   2071  HB1 TYR A 718      36.120  60.420  34.860  1.00  0.00           H
ATOM   2072  HB2 TYR A 718      35.100  58.910  35.050  1.00  0.00           H
ATOM   2073  CG  TYR A 718      34.910  60.090  33.230  1.00  0.00           C
ATOM   2074  CD1 TYR A 718      35.560  60.720  32.160  1.00  0.00           C
ATOM   2075  HD1 TYR A 718      36.620  60.920  32.220  1.00  0.00           H
ATOM   2076  CE1 TYR A 718      34.810  61.300  31.130  1.00  0.00           C
ATOM   2077  HE1 TYR A 718      35.310  61.810  30.330  1.00  0.00           H
ATOM   2078  CZ  TYR A 718      33.420  61.260  31.160  1.00  0.00           C
ATOM   2079  OH  TYR A 718      32.660  61.900  30.220  1.00  0.00           O
ATOM   2080  HH  TYR A 718      33.290  62.450  29.760  1.00  0.00           H
ATOM   2081  CD2 TYR A 718      33.540  60.010  33.230  1.00  0.00           C
ATOM   2082  HD2 TYR A 718      32.980  59.480  34.000  1.00  0.00           H
ATOM   2083  CE2 TYR A 718      32.760  60.540  32.180  1.00  0.00           C
ATOM   2084  HE2 TYR A 718      31.700  60.350  32.100  1.00  0.00           H
ATOM   2085  C   TYR A 718      37.690  58.210  35.090  1.00  0.00           C
ATOM   2086  O   TYR A 718      38.540  59.000  35.490  1.00  0.00           O
ATOM   2087  N   ILE A 719      37.630  56.960  35.630  1.00  0.00           N
ATOM   2088  HN  ILE A 719      36.950  56.350  35.230  1.00  0.00           H
ATOM   2089  CA  ILE A 719      38.740  56.410  36.470  1.00  0.00           C
ATOM   2090  HA  ILE A 719      39.000  57.270  37.080  1.00  0.00           H
ATOM   2091  CB  ILE A 719      38.350  55.440  37.530  1.00  0.00           C
ATOM   2092  HB  ILE A 719      38.020  54.450  37.160  1.00  0.00           H
ATOM   2093  CG2 ILE A 719      39.540  55.290  38.550  1.00  0.00           C
ATOM   2094 HG21 ILE A 719      39.190  54.450  39.200  1.00  0.00           H
ATOM   2095 HG22 ILE A 719      39.640  56.210  39.170  1.00  0.00           H
ATOM   2096 HG23 ILE A 719      40.530  55.040  38.130  1.00  0.00           H
ATOM   2097  CG1 ILE A 719      37.120  56.070  38.220  1.00  0.00           C
ATOM   2098 HG11 ILE A 719      36.230  56.220  37.570  1.00  0.00           H
ATOM   2099 HG12 ILE A 719      37.400  57.110  38.490  1.00  0.00           H
ATOM   2100  CD  ILE A 719      36.630  55.550  39.670  1.00  0.00           C
ATOM   2101  HD1 ILE A 719      35.930  54.710  39.470  1.00  0.00           H
ATOM   2102  HD2 ILE A 719      36.070  56.320  40.250  1.00  0.00           H
ATOM   2103  HD3 ILE A 719      37.460  55.220  40.320  1.00  0.00           H
ATOM   2104  C   ILE A 719      39.920  56.010  35.670  1.00  0.00           C
ATOM   2105  O   ILE A 719      39.970  54.920  35.080  1.00  0.00           O
ATOM   2106  N   THR A 720      40.940  56.880  35.530  1.00  0.00           N
ATOM   2107  HN  THR A 720      40.940  57.740  36.040  1.00  0.00           H
ATOM   2108  CA  THR A 720      42.090  56.780  34.610  1.00  0.00           C
ATOM   2109  HA  THR A 720      42.300  55.730  34.450  1.00  0.00           H
ATOM   2110  CB  THR A 720      41.830  57.420  33.210  1.00  0.00           C
ATOM   2111  HB  THR A 720      42.720  57.390  32.540  1.00  0.00           H
ATOM   2112  OG1 THR A 720      41.370  58.780  33.350  1.00  0.00           O
ATOM   2113  HG1 THR A 720      41.210  59.020  32.440  1.00  0.00           H
ATOM   2114  CG2 THR A 720      40.710  56.740  32.450  1.00  0.00           C
ATOM   2115 HG21 THR A 720      39.770  56.560  33.030  1.00  0.00           H
ATOM   2116 HG22 THR A 720      41.110  55.730  32.220  1.00  0.00           H
ATOM   2117 HG23 THR A 720      40.470  57.170  31.450  1.00  0.00           H
ATOM   2118  C   THR A 720      43.250  57.530  35.190  1.00  0.00           C
ATOM   2119  O   THR A 720      43.190  58.200  36.240  1.00  0.00           O
ATOM   2120  N   ARG A 721      44.460  57.400  34.520  1.00  0.00           N
ATOM   2121  HN  ARG A 721      44.480  57.030  33.600  1.00  0.00           H
ATOM   2122  CA  ARG A 721      45.720  57.950  34.810  1.00  0.00           C
ATOM   2123  HA  ARG A 721      46.170  57.300  35.540  1.00  0.00           H
ATOM   2124  CB  ARG A 721      46.620  57.960  33.500  1.00  0.00           C
ATOM   2125  HB1 ARG A 721      47.430  58.700  33.720  1.00  0.00           H
ATOM   2126  HB2 ARG A 721      46.070  58.390  32.640  1.00  0.00           H
ATOM   2127  CG  ARG A 721      47.330  56.630  33.170  1.00  0.00           C
ATOM   2128  HG1 ARG A 721      47.640  56.810  32.120  1.00  0.00           H
ATOM   2129  HG2 ARG A 721      46.550  55.850  32.990  1.00  0.00           H
ATOM   2130  CD  ARG A 721      48.420  56.190  34.160  1.00  0.00           C
ATOM   2131  HD1 ARG A 721      48.960  57.090  34.520  1.00  0.00           H
ATOM   2132  HD2 ARG A 721      49.170  55.510  33.710  1.00  0.00           H
ATOM   2133  NE  ARG A 721      47.730  55.490  35.330  1.00  0.00           N
ATOM   2134  HE  ARG A 721      46.860  55.000  35.220  1.00  0.00           H
ATOM   2135  CZ  ARG A 721      48.370  54.960  36.400  1.00  0.00           C
ATOM   2136  NH1 ARG A 721      49.570  55.270  36.650  1.00  0.00           N
ATOM   2137 HH11 ARG A 721      50.130  55.880  36.080  1.00  0.00           H
ATOM   2138 HH12 ARG A 721      50.010  55.020  37.520  1.00  0.00           H
ATOM   2139  NH2 ARG A 721      47.660  54.130  37.190  1.00  0.00           N
ATOM   2140 HH21 ARG A 721      46.730  53.820  37.020  1.00  0.00           H
ATOM   2141 HH22 ARG A 721      48.090  54.110  38.080  1.00  0.00           H
ATOM   2142  C   ARG A 721      45.810  59.320  35.580  1.00  0.00           C
ATOM   2143  O   ARG A 721      46.540  59.490  36.580  1.00  0.00           O
ATOM   2144  N   PHE A 722      45.060  60.330  35.210  1.00  0.00           N
ATOM   2145  HN  PHE A 722      44.510  60.170  34.400  1.00  0.00           H
ATOM   2146  CA  PHE A 722      44.890  61.570  35.930  1.00  0.00           C
ATOM   2147  HA  PHE A 722      45.870  62.000  36.000  1.00  0.00           H
ATOM   2148  CB  PHE A 722      43.900  62.470  35.040  1.00  0.00           C
ATOM   2149  HB1 PHE A 722      43.090  61.810  34.680  1.00  0.00           H
ATOM   2150  HB2 PHE A 722      44.540  62.760  34.180  1.00  0.00           H
ATOM   2151  CG  PHE A 722      43.500  63.700  35.740  1.00  0.00           C
ATOM   2152  CD1 PHE A 722      42.170  63.770  36.310  1.00  0.00           C
ATOM   2153  HD1 PHE A 722      41.700  62.820  36.400  1.00  0.00           H
ATOM   2154  CE1 PHE A 722      41.830  64.870  37.110  1.00  0.00           C
ATOM   2155  HE1 PHE A 722      40.870  64.810  37.600  1.00  0.00           H
ATOM   2156  CZ  PHE A 722      42.700  65.980  37.150  1.00  0.00           C
ATOM   2157  HZ  PHE A 722      42.480  66.840  37.780  1.00  0.00           H
ATOM   2158  CD2 PHE A 722      44.290  64.770  35.760  1.00  0.00           C
ATOM   2159  HD2 PHE A 722      45.280  64.530  35.410  1.00  0.00           H
ATOM   2160  CE2 PHE A 722      43.880  65.940  36.460  1.00  0.00           C
ATOM   2161  HE2 PHE A 722      44.670  66.660  36.600  1.00  0.00           H
ATOM   2162  C   PHE A 722      44.460  61.500  37.420  1.00  0.00           C
ATOM   2163  O   PHE A 722      45.050  62.160  38.340  1.00  0.00           O
ATOM   2164  N   THR A 723      43.450  60.670  37.700  1.00  0.00           N
ATOM   2165  HN  THR A 723      43.010  60.220  36.920  1.00  0.00           H
ATOM   2166  CA  THR A 723      42.970  60.380  39.040  1.00  0.00           C
ATOM   2167  HA  THR A 723      42.920  61.310  39.570  1.00  0.00           H
ATOM   2168  CB  THR A 723      41.670  59.680  38.970  1.00  0.00           C
ATOM   2169  HB  THR A 723      41.800  58.780  38.330  1.00  0.00           H
ATOM   2170  OG1 THR A 723      40.620  60.470  38.400  1.00  0.00           O
ATOM   2171  HG1 THR A 723      40.820  60.620  37.470  1.00  0.00           H
ATOM   2172  CG2 THR A 723      41.190  59.030  40.350  1.00  0.00           C
ATOM   2173 HG21 THR A 723      41.970  58.470  40.880  1.00  0.00           H
ATOM   2174 HG22 THR A 723      40.230  58.470  40.210  1.00  0.00           H
ATOM   2175 HG23 THR A 723      40.830  59.930  40.900  1.00  0.00           H
ATOM   2176  C   THR A 723      43.930  59.410  39.680  1.00  0.00           C
ATOM   2177  O   THR A 723      44.410  59.550  40.780  1.00  0.00           O
ATOM   2178  N   GLU A 724      44.400  58.410  38.920  1.00  0.00           N
ATOM   2179  HN  GLU A 724      44.090  58.450  37.970  1.00  0.00           H
ATOM   2180  CA  GLU A 724      45.270  57.310  39.450  1.00  0.00           C
ATOM   2181  HA  GLU A 724      44.750  56.990  40.340  1.00  0.00           H
ATOM   2182  CB  GLU A 724      45.400  56.080  38.540  1.00  0.00           C
ATOM   2183  HB1 GLU A 724      46.150  55.310  38.860  1.00  0.00           H
ATOM   2184  HB2 GLU A 724      45.800  56.420  37.550  1.00  0.00           H
ATOM   2185  CG  GLU A 724      44.060  55.290  38.330  1.00  0.00           C
ATOM   2186  HG1 GLU A 724      43.210  55.960  38.100  1.00  0.00           H
ATOM   2187  HG2 GLU A 724      43.790  54.750  39.260  1.00  0.00           H
ATOM   2188  CD  GLU A 724      44.110  54.240  37.250  1.00  0.00           C
ATOM   2189  OE1 GLU A 724      43.270  54.250  36.280  1.00  0.00           O
ATOM   2190  OE2 GLU A 724      45.120  53.460  37.260  1.00  0.00           O
ATOM   2191  C   GLU A 724      46.670  57.690  39.950  1.00  0.00           C
ATOM   2192  O   GLU A 724      47.060  57.310  41.020  1.00  0.00           O
ATOM   2193  N   GLU A 725      47.370  58.540  39.140  1.00  0.00           N
ATOM   2194  HN  GLU A 725      46.980  58.860  38.280  1.00  0.00           H
ATOM   2195  CA  GLU A 725      48.640  59.130  39.560  1.00  0.00           C
ATOM   2196  HA  GLU A 725      49.270  58.300  39.850  1.00  0.00           H
ATOM   2197  CB  GLU A 725      49.390  59.810  38.400  1.00  0.00           C
ATOM   2198  HB1 GLU A 725      50.150  60.520  38.800  1.00  0.00           H
ATOM   2199  HB2 GLU A 725      48.620  60.450  37.920  1.00  0.00           H
ATOM   2200  CG  GLU A 725      50.050  58.760  37.440  1.00  0.00           C
ATOM   2201  HG1 GLU A 725      49.270  58.290  36.810  1.00  0.00           H
ATOM   2202  HG2 GLU A 725      50.590  57.960  37.970  1.00  0.00           H
ATOM   2203  CD  GLU A 725      51.190  59.420  36.600  1.00  0.00           C
ATOM   2204  OE1 GLU A 725      51.330  59.210  35.330  1.00  0.00           O
ATOM   2205  OE2 GLU A 725      52.090  60.130  37.220  1.00  0.00           O
ATOM   2206  C   GLU A 725      48.530  60.120  40.690  1.00  0.00           C
ATOM   2207  O   GLU A 725      49.410  60.090  41.510  1.00  0.00           O
ATOM   2208  N   ALA A 726      47.420  61.010  40.760  1.00  0.00           N
ATOM   2209  HN  ALA A 726      46.720  60.930  40.060  1.00  0.00           H
ATOM   2210  CA  ALA A 726      47.250  61.970  41.820  1.00  0.00           C
ATOM   2211  HA  ALA A 726      48.220  62.380  42.070  1.00  0.00           H
ATOM   2212  CB  ALA A 726      46.310  63.170  41.430  1.00  0.00           C
ATOM   2213  HB1 ALA A 726      46.350  63.440  40.350  1.00  0.00           H
ATOM   2214  HB2 ALA A 726      46.560  64.000  42.120  1.00  0.00           H
ATOM   2215  HB3 ALA A 726      45.220  62.970  41.490  1.00  0.00           H
ATOM   2216  C   ALA A 726      46.830  61.410  43.160  1.00  0.00           C
ATOM   2217  O   ALA A 726      46.970  62.000  44.240  1.00  0.00           O
ATOM   2218  N   PHE A 727      46.250  60.200  43.010  1.00  0.00           N
ATOM   2219  HN  PHE A 727      46.200  59.930  42.050  1.00  0.00           H
ATOM   2220  CA  PHE A 727      45.820  59.310  44.100  1.00  0.00           C
ATOM   2221  HA  PHE A 727      45.440  59.940  44.890  1.00  0.00           H
ATOM   2222  CB  PHE A 727      44.640  58.310  43.710  1.00  0.00           C
ATOM   2223  HB1 PHE A 727      45.020  57.780  42.820  1.00  0.00           H
ATOM   2224  HB2 PHE A 727      43.830  58.990  43.390  1.00  0.00           H
ATOM   2225  CG  PHE A 727      44.040  57.330  44.670  1.00  0.00           C
ATOM   2226  CD1 PHE A 727      43.340  56.220  44.210  1.00  0.00           C
ATOM   2227  HD1 PHE A 727      43.550  55.840  43.220  1.00  0.00           H
ATOM   2228  CE1 PHE A 727      42.520  55.410  45.040  1.00  0.00           C
ATOM   2229  HE1 PHE A 727      41.990  54.570  44.640  1.00  0.00           H
ATOM   2230  CZ  PHE A 727      42.360  55.730  46.350  1.00  0.00           C
ATOM   2231  HZ  PHE A 727      41.660  55.210  46.990  1.00  0.00           H
ATOM   2232  CD2 PHE A 727      43.870  57.630  45.990  1.00  0.00           C
ATOM   2233  HD2 PHE A 727      44.240  58.570  46.350  1.00  0.00           H
ATOM   2234  CE2 PHE A 727      43.100  56.840  46.860  1.00  0.00           C
ATOM   2235  HE2 PHE A 727      42.910  57.160  47.870  1.00  0.00           H
ATOM   2236  C   PHE A 727      46.940  58.540  44.750  1.00  0.00           C
ATOM   2237  O   PHE A 727      47.230  58.690  45.930  1.00  0.00           O
ATOM   2238  N   ALA A 728      47.670  57.740  43.910  1.00  0.00           N
ATOM   2239  HN  ALA A 728      47.480  57.640  42.940  1.00  0.00           H
ATOM   2240  CA  ALA A 728      48.860  56.920  44.300  1.00  0.00           C
ATOM   2241  HA  ALA A 728      48.530  56.210  45.040  1.00  0.00           H
ATOM   2242  CB  ALA A 728      49.320  56.180  43.020  1.00  0.00           C
ATOM   2243  HB1 ALA A 728      50.300  55.710  43.220  1.00  0.00           H
ATOM   2244  HB2 ALA A 728      49.580  56.870  42.180  1.00  0.00           H
ATOM   2245  HB3 ALA A 728      48.560  55.430  42.700  1.00  0.00           H
ATOM   2246  C   ALA A 728      49.960  57.760  44.950  1.00  0.00           C
ATOM   2247  O   ALA A 728      50.590  57.430  45.940  1.00  0.00           O
ATOM   2248  N   ALA A 729      50.150  58.960  44.460  1.00  0.00           N
ATOM   2249  HN  ALA A 729      49.730  59.230  43.600  1.00  0.00           H
ATOM   2250  CA  ALA A 729      51.090  59.940  44.930  1.00  0.00           C
ATOM   2251  HA  ALA A 729      52.080  59.610  44.680  1.00  0.00           H
ATOM   2252  CB  ALA A 729      50.920  61.220  44.070  1.00  0.00           C
ATOM   2253  HB1 ALA A 729      51.410  61.040  43.090  1.00  0.00           H
ATOM   2254  HB2 ALA A 729      51.400  62.110  44.530  1.00  0.00           H
ATOM   2255  HB3 ALA A 729      49.840  61.390  43.840  1.00  0.00           H
ATOM   2256  C   ALA A 729      50.930  60.160  46.480  1.00  0.00           C
ATOM   2257  O   ALA A 729      51.850  59.940  47.270  1.00  0.00           O
ATOM   2258  N   LEU A 730      49.730  60.430  46.980  1.00  0.00           N
ATOM   2259  HN  LEU A 730      48.910  60.430  46.410  1.00  0.00           H
ATOM   2260  CA  LEU A 730      49.470  60.660  48.340  1.00  0.00           C
ATOM   2261  HA  LEU A 730      50.060  61.550  48.560  1.00  0.00           H
ATOM   2262  CB  LEU A 730      47.980  61.150  48.620  1.00  0.00           C
ATOM   2263  HB1 LEU A 730      47.410  60.300  48.160  1.00  0.00           H
ATOM   2264  HB2 LEU A 730      47.680  61.960  47.930  1.00  0.00           H
ATOM   2265  CG  LEU A 730      47.490  61.310  50.010  1.00  0.00           C
ATOM   2266  HG  LEU A 730      47.770  60.430  50.640  1.00  0.00           H
ATOM   2267  CD1 LEU A 730      48.140  62.560  50.690  1.00  0.00           C
ATOM   2268 HD11 LEU A 730      47.810  63.460  50.120  1.00  0.00           H
ATOM   2269 HD12 LEU A 730      49.240  62.480  50.560  1.00  0.00           H
ATOM   2270 HD13 LEU A 730      47.830  62.520  51.750  1.00  0.00           H
ATOM   2271  CD2 LEU A 730      45.950  61.530  50.210  1.00  0.00           C
ATOM   2272 HD21 LEU A 730      45.580  61.530  51.260  1.00  0.00           H
ATOM   2273 HD22 LEU A 730      45.470  60.690  49.660  1.00  0.00           H
ATOM   2274 HD23 LEU A 730      45.630  62.510  49.800  1.00  0.00           H
ATOM   2275  C   LEU A 730      49.900  59.540  49.190  1.00  0.00           C
ATOM   2276  O   LEU A 730      50.480  59.770  50.300  1.00  0.00           O
ATOM   2277  N   ILE A 731      49.630  58.250  48.820  1.00  0.00           N
ATOM   2278  HN  ILE A 731      49.090  58.230  47.980  1.00  0.00           H
ATOM   2279  CA  ILE A 731      49.950  57.030  49.530  1.00  0.00           C
ATOM   2280  HA  ILE A 731      49.730  57.040  50.580  1.00  0.00           H
ATOM   2281  CB  ILE A 731      49.230  55.840  48.840  1.00  0.00           C
ATOM   2282  HB  ILE A 731      49.660  55.650  47.830  1.00  0.00           H
ATOM   2283  CG2 ILE A 731      49.260  54.550  49.690  1.00  0.00           C
ATOM   2284 HG21 ILE A 731      48.670  53.710  49.250  1.00  0.00           H
ATOM   2285 HG22 ILE A 731      48.910  54.650  50.730  1.00  0.00           H
ATOM   2286 HG23 ILE A 731      50.300  54.180  49.870  1.00  0.00           H
ATOM   2287  CG1 ILE A 731      47.770  56.190  48.500  1.00  0.00           C
ATOM   2288 HG11 ILE A 731      47.250  55.280  48.140  1.00  0.00           H
ATOM   2289 HG12 ILE A 731      47.700  56.830  47.590  1.00  0.00           H
ATOM   2290  CD  ILE A 731      46.910  56.770  49.630  1.00  0.00           C
ATOM   2291  HD1 ILE A 731      47.400  57.750  49.840  1.00  0.00           H
ATOM   2292  HD2 ILE A 731      46.840  56.170  50.560  1.00  0.00           H
ATOM   2293  HD3 ILE A 731      45.920  57.060  49.220  1.00  0.00           H
ATOM   2294  C   ILE A 731      51.470  56.720  49.650  1.00  0.00           C
ATOM   2295  O   ILE A 731      51.860  56.170  50.610  1.00  0.00           O
ATOM   2296  N   CYS A 732      52.260  57.110  48.650  1.00  0.00           N
ATOM   2297  HN  CYS A 732      51.900  57.600  47.870  1.00  0.00           H
ATOM   2298  CA  CYS A 732      53.740  57.170  48.670  1.00  0.00           C
ATOM   2299  HA  CYS A 732      54.140  56.190  48.860  1.00  0.00           H
ATOM   2300  CB  CYS A 732      54.460  57.370  47.320  1.00  0.00           C
ATOM   2301  HB1 CYS A 732      55.570  57.280  47.350  1.00  0.00           H
ATOM   2302  HB2 CYS A 732      54.290  58.450  47.210  1.00  0.00           H
ATOM   2303  SG  CYS A 732      53.730  56.480  45.840  1.00  0.00           S
ATOM   2304  HG1 CYS A 732      52.600  57.150  45.720  1.00  0.00           H
ATOM   2305  C   CYS A 732      54.300  58.170  49.710  1.00  0.00           C
ATOM   2306  O   CYS A 732      55.180  57.770  50.510  1.00  0.00           O
ATOM   2307  N   ILE A 733      53.830  59.410  49.670  1.00  0.00           N
ATOM   2308  HN  ILE A 733      53.230  59.760  48.960  1.00  0.00           H
ATOM   2309  CA  ILE A 733      54.240  60.480  50.550  1.00  0.00           C
ATOM   2310  HA  ILE A 733      55.300  60.590  50.390  1.00  0.00           H
ATOM   2311  CB  ILE A 733      53.490  61.740  50.060  1.00  0.00           C
ATOM   2312  HB  ILE A 733      52.410  61.520  50.060  1.00  0.00           H
ATOM   2313  CG2 ILE A 733      53.760  62.980  50.970  1.00  0.00           C
ATOM   2314 HG21 ILE A 733      53.120  63.840  50.630  1.00  0.00           H
ATOM   2315 HG22 ILE A 733      54.790  63.320  50.730  1.00  0.00           H
ATOM   2316 HG23 ILE A 733      53.480  62.730  52.000  1.00  0.00           H
ATOM   2317  CG1 ILE A 733      53.850  62.150  48.530  1.00  0.00           C
ATOM   2318 HG11 ILE A 733      53.860  61.340  47.760  1.00  0.00           H
ATOM   2319 HG12 ILE A 733      54.900  62.510  48.540  1.00  0.00           H
ATOM   2320  CD  ILE A 733      53.010  63.230  47.920  1.00  0.00           C
ATOM   2321  HD1 ILE A 733      53.500  63.410  46.940  1.00  0.00           H
ATOM   2322  HD2 ILE A 733      53.010  64.140  48.560  1.00  0.00           H
ATOM   2323  HD3 ILE A 733      51.980  62.850  47.800  1.00  0.00           H
ATOM   2324  C   ILE A 733      53.950  60.200  52.020  1.00  0.00           C
ATOM   2325  O   ILE A 733      54.790  60.520  52.810  1.00  0.00           O
ATOM   2326  N   ILE A 734      52.730  59.700  52.350  1.00  0.00           N
ATOM   2327  HN  ILE A 734      52.070  59.670  51.600  1.00  0.00           H
ATOM   2328  CA  ILE A 734      52.440  59.320  53.720  1.00  0.00           C
ATOM   2329  HA  ILE A 734      52.440  60.220  54.320  1.00  0.00           H
ATOM   2330  CB  ILE A 734      50.950  58.860  53.740  1.00  0.00           C
ATOM   2331  HB  ILE A 734      50.800  58.140  52.900  1.00  0.00           H
ATOM   2332  CG2 ILE A 734      50.560  58.290  55.080  1.00  0.00           C
ATOM   2333 HG21 ILE A 734      49.490  58.030  55.190  1.00  0.00           H
ATOM   2334 HG22 ILE A 734      50.660  59.040  55.890  1.00  0.00           H
ATOM   2335 HG23 ILE A 734      51.030  57.320  55.300  1.00  0.00           H
ATOM   2336  CG1 ILE A 734      49.970  59.980  53.380  1.00  0.00           C
ATOM   2337 HG11 ILE A 734      50.280  60.540  52.470  1.00  0.00           H
ATOM   2338 HG12 ILE A 734      50.060  60.750  54.170  1.00  0.00           H
ATOM   2339  CD  ILE A 734      48.520  59.520  53.180  1.00  0.00           C
ATOM   2340  HD1 ILE A 734      47.850  60.340  52.830  1.00  0.00           H
ATOM   2341  HD2 ILE A 734      48.060  59.210  54.140  1.00  0.00           H
ATOM   2342  HD3 ILE A 734      48.430  58.750  52.390  1.00  0.00           H
ATOM   2343  C   ILE A 734      53.350  58.230  54.260  1.00  0.00           C
ATOM   2344  O   ILE A 734      53.800  58.420  55.440  1.00  0.00           O
ATOM   2345  N   PHE A 735      53.590  57.190  53.490  1.00  0.00           N
ATOM   2346  HN  PHE A 735      53.170  57.120  52.590  1.00  0.00           H
ATOM   2347  CA  PHE A 735      54.310  55.940  53.930  1.00  0.00           C
ATOM   2348  HA  PHE A 735      53.940  55.520  54.840  1.00  0.00           H
ATOM   2349  CB  PHE A 735      54.230  54.900  52.840  1.00  0.00           C
ATOM   2350  HB1 PHE A 735      54.900  54.030  52.980  1.00  0.00           H
ATOM   2351  HB2 PHE A 735      54.580  55.370  51.880  1.00  0.00           H
ATOM   2352  CG  PHE A 735      52.930  54.130  52.640  1.00  0.00           C
ATOM   2353  CD1 PHE A 735      52.910  53.030  51.740  1.00  0.00           C
ATOM   2354  HD1 PHE A 735      53.820  52.890  51.200  1.00  0.00           H
ATOM   2355  CE1 PHE A 735      51.820  52.190  51.640  1.00  0.00           C
ATOM   2356  HE1 PHE A 735      51.940  51.380  50.940  1.00  0.00           H
ATOM   2357  CZ  PHE A 735      50.600  52.570  52.280  1.00  0.00           C
ATOM   2358  HZ  PHE A 735      49.640  52.090  52.100  1.00  0.00           H
ATOM   2359  CD2 PHE A 735      51.740  54.470  53.340  1.00  0.00           C
ATOM   2360  HD2 PHE A 735      51.670  55.350  53.980  1.00  0.00           H
ATOM   2361  CE2 PHE A 735      50.550  53.670  53.180  1.00  0.00           C
ATOM   2362  HE2 PHE A 735      49.630  53.890  53.710  1.00  0.00           H
ATOM   2363  C   PHE A 735      55.750  56.250  54.220  1.00  0.00           C
ATOM   2364  O   PHE A 735      56.200  55.970  55.320  1.00  0.00           O
ATOM   2365  N   ILE A 736      56.370  57.070  53.330  1.00  0.00           N
ATOM   2366  HN  ILE A 736      55.820  57.290  52.540  1.00  0.00           H
ATOM   2367  CA  ILE A 736      57.670  57.730  53.420  1.00  0.00           C
ATOM   2368  HA  ILE A 736      58.360  56.930  53.630  1.00  0.00           H
ATOM   2369  CB  ILE A 736      58.060  58.540  52.100  1.00  0.00           C
ATOM   2370  HB  ILE A 736      57.180  59.160  51.830  1.00  0.00           H
ATOM   2371  CG2 ILE A 736      59.310  59.370  52.380  1.00  0.00           C
ATOM   2372 HG21 ILE A 736      59.170  60.300  52.980  1.00  0.00           H
ATOM   2373 HG22 ILE A 736      59.830  59.590  51.420  1.00  0.00           H
ATOM   2374 HG23 ILE A 736      60.010  58.750  52.970  1.00  0.00           H
ATOM   2375  CG1 ILE A 736      58.230  57.540  50.900  1.00  0.00           C
ATOM   2376 HG11 ILE A 736      57.520  56.680  51.020  1.00  0.00           H
ATOM   2377 HG12 ILE A 736      59.300  57.260  51.000  1.00  0.00           H
ATOM   2378  CD  ILE A 736      57.990  58.080  49.510  1.00  0.00           C
ATOM   2379  HD1 ILE A 736      58.830  58.720  49.180  1.00  0.00           H
ATOM   2380  HD2 ILE A 736      57.050  58.660  49.430  1.00  0.00           H
ATOM   2381  HD3 ILE A 736      57.750  57.270  48.780  1.00  0.00           H
ATOM   2382  C   ILE A 736      57.770  58.720  54.630  1.00  0.00           C
ATOM   2383  O   ILE A 736      58.740  58.740  55.390  1.00  0.00           O
ATOM   2384  N   TYR A 737      56.730  59.550  54.880  1.00  0.00           N
ATOM   2385  HN  TYR A 737      56.000  59.650  54.210  1.00  0.00           H
ATOM   2386  CA  TYR A 737      56.680  60.520  56.010  1.00  0.00           C
ATOM   2387  HA  TYR A 737      57.660  60.970  55.990  1.00  0.00           H
ATOM   2388  CB  TYR A 737      55.430  61.400  55.830  1.00  0.00           C
ATOM   2389  HB1 TYR A 737      54.460  60.860  55.850  1.00  0.00           H
ATOM   2390  HB2 TYR A 737      55.620  61.820  54.820  1.00  0.00           H
ATOM   2391  CG  TYR A 737      55.570  62.510  56.790  1.00  0.00           C
ATOM   2392  CD1 TYR A 737      56.270  63.670  56.410  1.00  0.00           C
ATOM   2393  HD1 TYR A 737      56.860  63.690  55.510  1.00  0.00           H
ATOM   2394  CE1 TYR A 737      56.320  64.750  57.230  1.00  0.00           C
ATOM   2395  HE1 TYR A 737      56.820  65.650  56.890  1.00  0.00           H
ATOM   2396  CZ  TYR A 737      55.560  64.740  58.380  1.00  0.00           C
ATOM   2397  OH  TYR A 737      55.410  65.930  59.100  1.00  0.00           O
ATOM   2398  HH  TYR A 737      55.370  65.710  60.040  1.00  0.00           H
ATOM   2399  CD2 TYR A 737      54.860  62.550  57.940  1.00  0.00           C
ATOM   2400  HD2 TYR A 737      54.320  61.650  58.210  1.00  0.00           H
ATOM   2401  CE2 TYR A 737      54.780  63.630  58.800  1.00  0.00           C
ATOM   2402  HE2 TYR A 737      54.110  63.660  59.640  1.00  0.00           H
ATOM   2403  C   TYR A 737      56.590  59.760  57.270  1.00  0.00           C
ATOM   2404  O   TYR A 737      57.250  60.110  58.240  1.00  0.00           O
ATOM   2405  N   GLU A 738      55.800  58.680  57.410  1.00  0.00           N
ATOM   2406  HN  GLU A 738      55.200  58.440  56.650  1.00  0.00           H
ATOM   2407  CA  GLU A 738      55.670  57.940  58.710  1.00  0.00           C
ATOM   2408  HA  GLU A 738      55.530  58.660  59.500  1.00  0.00           H
ATOM   2409  CB  GLU A 738      54.470  56.940  58.730  1.00  0.00           C
ATOM   2410  HB1 GLU A 738      54.660  56.340  59.650  1.00  0.00           H
ATOM   2411  HB2 GLU A 738      54.570  56.280  57.840  1.00  0.00           H
ATOM   2412  CG  GLU A 738      53.040  57.540  58.790  1.00  0.00           C
ATOM   2413  HG1 GLU A 738      52.380  56.650  58.740  1.00  0.00           H
ATOM   2414  HG2 GLU A 738      52.980  58.210  57.910  1.00  0.00           H
ATOM   2415  CD  GLU A 738      52.750  58.190  60.070  1.00  0.00           C
ATOM   2416  OE1 GLU A 738      52.150  59.280  60.030  1.00  0.00           O
ATOM   2417  OE2 GLU A 738      53.080  57.600  61.100  1.00  0.00           O
ATOM   2418  C   GLU A 738      56.980  57.280  59.000  1.00  0.00           C
ATOM   2419  O   GLU A 738      57.360  57.170  60.180  1.00  0.00           O
ATOM   2420  N   ALA A 739      57.740  56.820  57.960  1.00  0.00           N
ATOM   2421  HN  ALA A 739      57.500  57.030  57.020  1.00  0.00           H
ATOM   2422  CA  ALA A 739      59.100  56.300  58.190  1.00  0.00           C
ATOM   2423  HA  ALA A 739      59.050  55.480  58.890  1.00  0.00           H
ATOM   2424  CB  ALA A 739      59.710  55.890  56.830  1.00  0.00           C
ATOM   2425  HB1 ALA A 739      59.440  56.650  56.060  1.00  0.00           H
ATOM   2426  HB2 ALA A 739      59.290  54.940  56.430  1.00  0.00           H
ATOM   2427  HB3 ALA A 739      60.820  55.840  56.920  1.00  0.00           H
ATOM   2428  C   ALA A 739      60.060  57.240  58.840  1.00  0.00           C
ATOM   2429  O   ALA A 739      60.850  56.820  59.740  1.00  0.00           O
ATOM   2430  N   LEU A 740      60.000  58.530  58.410  1.00  0.00           N
ATOM   2431  HN  LEU A 740      59.420  58.750  57.640  1.00  0.00           H
ATOM   2432  CA  LEU A 740      60.620  59.660  59.050  1.00  0.00           C
ATOM   2433  HA  LEU A 740      61.640  59.400  59.320  1.00  0.00           H
ATOM   2434  CB  LEU A 740      60.600  60.970  58.210  1.00  0.00           C
ATOM   2435  HB1 LEU A 740      61.190  61.760  58.700  1.00  0.00           H
ATOM   2436  HB2 LEU A 740      59.540  61.280  58.130  1.00  0.00           H
ATOM   2437  CG  LEU A 740      61.340  60.790  56.800  1.00  0.00           C
ATOM   2438  HG  LEU A 740      60.830  59.940  56.300  1.00  0.00           H
ATOM   2439  CD1 LEU A 740      61.070  62.020  55.920  1.00  0.00           C
ATOM   2440 HD11 LEU A 740      61.120  61.790  54.830  1.00  0.00           H
ATOM   2441 HD12 LEU A 740      61.810  62.830  56.080  1.00  0.00           H
ATOM   2442 HD13 LEU A 740      60.050  62.460  56.000  1.00  0.00           H
ATOM   2443  CD2 LEU A 740      62.780  60.310  56.830  1.00  0.00           C
ATOM   2444 HD21 LEU A 740      63.390  61.110  57.290  1.00  0.00           H
ATOM   2445 HD22 LEU A 740      63.100  60.150  55.780  1.00  0.00           H
ATOM   2446 HD23 LEU A 740      62.890  59.450  57.520  1.00  0.00           H
ATOM   2447  C   LEU A 740      60.110  59.890  60.490  1.00  0.00           C
ATOM   2448  O   LEU A 740      60.890  60.030  61.480  1.00  0.00           O
ATOM   2449  N   GLU A 741      58.770  59.870  60.800  1.00  0.00           N
ATOM   2450  HN  GLU A 741      58.100  59.800  60.050  1.00  0.00           H
ATOM   2451  CA  GLU A 741      58.410  60.040  62.180  1.00  0.00           C
ATOM   2452  HA  GLU A 741      58.920  60.910  62.570  1.00  0.00           H
ATOM   2453  CB  GLU A 741      56.900  60.380  62.270  1.00  0.00           C
ATOM   2454  HB1 GLU A 741      56.630  60.450  63.340  1.00  0.00           H
ATOM   2455  HB2 GLU A 741      56.190  59.670  61.790  1.00  0.00           H
ATOM   2456  CG  GLU A 741      56.530  61.730  61.690  1.00  0.00           C
ATOM   2457  HG1 GLU A 741      56.520  61.750  60.580  1.00  0.00           H
ATOM   2458  HG2 GLU A 741      57.260  62.520  61.930  1.00  0.00           H
ATOM   2459  CD  GLU A 741      55.210  62.250  62.160  1.00  0.00           C
ATOM   2460  OE1 GLU A 741      55.200  63.080  63.100  1.00  0.00           O
ATOM   2461  OE2 GLU A 741      54.110  61.970  61.560  1.00  0.00           O
ATOM   2462  C   GLU A 741      58.840  58.920  63.130  1.00  0.00           C
ATOM   2463  O   GLU A 741      59.170  59.160  64.300  1.00  0.00           O
ATOM   2464  N   LYS A 742      58.860  57.660  62.690  1.00  0.00           N
ATOM   2465  HN  LYS A 742      58.590  57.630  61.740  1.00  0.00           H
ATOM   2466  CA  LYS A 742      59.120  56.460  63.410  1.00  0.00           C
ATOM   2467  HA  LYS A 742      58.420  56.380  64.230  1.00  0.00           H
ATOM   2468  CB  LYS A 742      58.890  55.160  62.440  1.00  0.00           C
ATOM   2469  HB1 LYS A 742      59.630  55.260  61.620  1.00  0.00           H
ATOM   2470  HB2 LYS A 742      57.840  55.280  62.070  1.00  0.00           H
ATOM   2471  CG  LYS A 742      59.000  53.770  63.010  1.00  0.00           C
ATOM   2472  HG1 LYS A 742      60.020  53.540  63.390  1.00  0.00           H
ATOM   2473  HG2 LYS A 742      58.730  53.050  62.210  1.00  0.00           H
ATOM   2474  CD  LYS A 742      57.990  53.540  64.260  1.00  0.00           C
ATOM   2475  HD1 LYS A 742      58.140  54.340  65.020  1.00  0.00           H
ATOM   2476  HD2 LYS A 742      58.180  52.580  64.780  1.00  0.00           H
ATOM   2477  CE  LYS A 742      56.440  53.710  63.980  1.00  0.00           C
ATOM   2478  HE1 LYS A 742      56.040  53.100  63.150  1.00  0.00           H
ATOM   2479  HE2 LYS A 742      56.150  54.760  63.820  1.00  0.00           H
ATOM   2480  NZ  LYS A 742      55.680  53.290  65.160  1.00  0.00           N
ATOM   2481  HZ1 LYS A 742      54.670  53.440  64.990  1.00  0.00           H
ATOM   2482  HZ2 LYS A 742      56.070  53.780  65.990  1.00  0.00           H
ATOM   2483  HZ3 LYS A 742      55.700  52.250  65.260  1.00  0.00           H
ATOM   2484  C   LYS A 742      60.460  56.380  64.090  1.00  0.00           C
ATOM   2485  O   LYS A 742      60.650  55.840  65.210  1.00  0.00           O
ATOM   2486  N   LEU A 743      61.460  57.050  63.460  1.00  0.00           N
ATOM   2487  HN  LEU A 743      61.290  57.240  62.510  1.00  0.00           H
ATOM   2488  CA  LEU A 743      62.730  57.230  64.120  1.00  0.00           C
ATOM   2489  HA  LEU A 743      63.180  56.330  64.510  1.00  0.00           H
ATOM   2490  CB  LEU A 743      63.630  58.000  63.070  1.00  0.00           C
ATOM   2491  HB1 LEU A 743      64.590  58.410  63.460  1.00  0.00           H
ATOM   2492  HB2 LEU A 743      63.050  58.830  62.610  1.00  0.00           H
ATOM   2493  CG  LEU A 743      64.030  57.140  61.850  1.00  0.00           C
ATOM   2494  HG  LEU A 743      63.130  56.650  61.400  1.00  0.00           H
ATOM   2495  CD1 LEU A 743      64.460  58.150  60.780  1.00  0.00           C
ATOM   2496 HD11 LEU A 743      65.350  58.740  61.110  1.00  0.00           H
ATOM   2497 HD12 LEU A 743      63.630  58.850  60.520  1.00  0.00           H
ATOM   2498 HD13 LEU A 743      64.760  57.710  59.800  1.00  0.00           H
ATOM   2499  CD2 LEU A 743      64.940  55.960  62.180  1.00  0.00           C
ATOM   2500 HD21 LEU A 743      64.840  55.120  61.450  1.00  0.00           H
ATOM   2501 HD22 LEU A 743      64.590  55.530  63.150  1.00  0.00           H
ATOM   2502 HD23 LEU A 743      65.980  56.340  62.250  1.00  0.00           H
ATOM   2503  C   LEU A 743      62.730  58.110  65.320  1.00  0.00           C
ATOM   2504  O   LEU A 743      63.390  57.740  66.270  1.00  0.00           O
ATOM   2505  N   PHE A 744      62.010  59.200  65.300  1.00  0.00           N
ATOM   2506  HN  PHE A 744      61.480  59.280  64.450  1.00  0.00           H
ATOM   2507  CA  PHE A 744      61.730  59.980  66.490  1.00  0.00           C
ATOM   2508  HA  PHE A 744      62.590  60.370  67.010  1.00  0.00           H
ATOM   2509  CB  PHE A 744      60.920  61.250  66.170  1.00  0.00           C
ATOM   2510  HB1 PHE A 744      60.680  61.730  67.150  1.00  0.00           H
ATOM   2511  HB2 PHE A 744      60.000  61.060  65.580  1.00  0.00           H
ATOM   2512  CG  PHE A 744      61.790  62.230  65.370  1.00  0.00           C
ATOM   2513  CD1 PHE A 744      61.690  62.300  63.950  1.00  0.00           C
ATOM   2514  HD1 PHE A 744      60.960  61.650  63.500  1.00  0.00           H
ATOM   2515  CE1 PHE A 744      62.670  62.980  63.250  1.00  0.00           C
ATOM   2516  HE1 PHE A 744      62.550  62.950  62.180  1.00  0.00           H
ATOM   2517  CZ  PHE A 744      63.600  63.730  63.860  1.00  0.00           C
ATOM   2518  HZ  PHE A 744      64.390  64.140  63.250  1.00  0.00           H
ATOM   2519  CD2 PHE A 744      62.760  62.990  66.050  1.00  0.00           C
ATOM   2520  HD2 PHE A 744      62.760  63.020  67.130  1.00  0.00           H
ATOM   2521  CE2 PHE A 744      63.680  63.750  65.280  1.00  0.00           C
ATOM   2522  HE2 PHE A 744      64.280  64.460  65.830  1.00  0.00           H
ATOM   2523  C   PHE A 744      60.990  59.100  67.610  1.00  0.00           C
ATOM   2524  O   PHE A 744      61.390  59.110  68.790  1.00  0.00           O
ATOM   2525  N   ASP A 745      59.960  58.350  67.260  1.00  0.00           N
ATOM   2526  HN  ASP A 745      59.520  58.390  66.370  1.00  0.00           H
ATOM   2527  CA  ASP A 745      59.230  57.340  68.140  1.00  0.00           C
ATOM   2528  HA  ASP A 745      58.900  57.820  69.050  1.00  0.00           H
ATOM   2529  CB  ASP A 745      58.140  56.620  67.340  1.00  0.00           C
ATOM   2530  HB1 ASP A 745      58.620  56.000  66.540  1.00  0.00           H
ATOM   2531  HB2 ASP A 745      57.510  57.420  66.870  1.00  0.00           H
ATOM   2532  CG  ASP A 745      57.100  55.840  68.060  1.00  0.00           C
ATOM   2533  OD1 ASP A 745      56.700  56.220  69.140  1.00  0.00           O
ATOM   2534  OD2 ASP A 745      56.550  54.870  67.390  1.00  0.00           O
ATOM   2535  C   ASP A 745      60.240  56.270  68.710  1.00  0.00           C
ATOM   2536  O   ASP A 745      60.320  56.120  69.940  1.00  0.00           O
ATOM   2537  N   LEU A 746      61.140  55.720  67.910  1.00  0.00           N
ATOM   2538  HN  LEU A 746      61.220  55.890  66.930  1.00  0.00           H
ATOM   2539  CA  LEU A 746      62.050  54.810  68.340  1.00  0.00           C
ATOM   2540  HA  LEU A 746      61.550  53.980  68.820  1.00  0.00           H
ATOM   2541  CB  LEU A 746      62.790  54.190  67.150  1.00  0.00           C
ATOM   2542  HB1 LEU A 746      63.800  53.870  67.470  1.00  0.00           H
ATOM   2543  HB2 LEU A 746      62.850  55.020  66.420  1.00  0.00           H
ATOM   2544  CG  LEU A 746      62.170  52.970  66.450  1.00  0.00           C
ATOM   2545  HG  LEU A 746      61.090  53.230  66.310  1.00  0.00           H
ATOM   2546  CD1 LEU A 746      62.860  52.740  64.980  1.00  0.00           C
ATOM   2547 HD11 LEU A 746      62.810  53.700  64.430  1.00  0.00           H
ATOM   2548 HD12 LEU A 746      62.330  51.910  64.480  1.00  0.00           H
ATOM   2549 HD13 LEU A 746      63.940  52.560  65.220  1.00  0.00           H
ATOM   2550  CD2 LEU A 746      62.300  51.730  67.370  1.00  0.00           C
ATOM   2551 HD21 LEU A 746      61.640  51.830  68.240  1.00  0.00           H
ATOM   2552 HD22 LEU A 746      63.320  51.480  67.750  1.00  0.00           H
ATOM   2553 HD23 LEU A 746      61.820  50.890  66.820  1.00  0.00           H
ATOM   2554  C   LEU A 746      63.060  55.400  69.360  1.00  0.00           C
ATOM   2555  O   LEU A 746      63.440  54.720  70.310  1.00  0.00           O
ATOM   2556  N   GLY A 747      63.540  56.710  69.080  1.00  0.00           N
ATOM   2557  HN  GLY A 747      63.170  57.220  68.310  1.00  0.00           H
ATOM   2558  CA  GLY A 747      64.290  57.530  70.040  1.00  0.00           C
ATOM   2559  HA1 GLY A 747      64.540  58.380  69.420  1.00  0.00           H
ATOM   2560  HA2 GLY A 747      65.180  56.980  70.340  1.00  0.00           H
ATOM   2561  C   GLY A 747      63.680  58.010  71.220  1.00  0.00           C
ATOM   2562  O   GLY A 747      64.260  58.040  72.300  1.00  0.00           O
ATOM   2563  N   GLU A 748      62.480  58.510  71.180  1.00  0.00           N
ATOM   2564  HN  GLU A 748      62.030  58.530  70.280  1.00  0.00           H
ATOM   2565  CA  GLU A 748      61.650  58.720  72.320  1.00  0.00           C
ATOM   2566  HA  GLU A 748      62.030  59.510  72.950  1.00  0.00           H
ATOM   2567  CB  GLU A 748      60.290  59.280  71.890  1.00  0.00           C
ATOM   2568  HB1 GLU A 748      59.790  58.510  71.250  1.00  0.00           H
ATOM   2569  HB2 GLU A 748      60.440  60.190  71.270  1.00  0.00           H
ATOM   2570  CG  GLU A 748      59.380  59.650  73.050  1.00  0.00           C
ATOM   2571  HG1 GLU A 748      59.860  60.320  73.790  1.00  0.00           H
ATOM   2572  HG2 GLU A 748      58.900  58.880  73.690  1.00  0.00           H
ATOM   2573  CD  GLU A 748      58.100  60.450  72.650  1.00  0.00           C
ATOM   2574  OE1 GLU A 748      57.660  61.350  73.390  1.00  0.00           O
ATOM   2575  OE2 GLU A 748      57.500  60.140  71.560  1.00  0.00           O
ATOM   2576  C   GLU A 748      61.510  57.540  73.280  1.00  0.00           C
ATOM   2577  O   GLU A 748      61.510  57.590  74.490  1.00  0.00           O
ATOM   2578  N   THR A 749      61.400  56.360  72.660  1.00  0.00           N
ATOM   2579  HN  THR A 749      61.370  56.410  71.660  1.00  0.00           H
ATOM   2580  CA  THR A 749      61.290  55.110  73.400  1.00  0.00           C
ATOM   2581  HA  THR A 749      60.610  55.240  74.230  1.00  0.00           H
ATOM   2582  CB  THR A 749      60.830  53.970  72.470  1.00  0.00           C
ATOM   2583  HB  THR A 749      61.610  53.670  71.740  1.00  0.00           H
ATOM   2584  OG1 THR A 749      59.640  54.240  71.700  1.00  0.00           O
ATOM   2585  HG1 THR A 749      59.930  54.940  71.110  1.00  0.00           H
ATOM   2586  CG2 THR A 749      60.490  52.730  73.300  1.00  0.00           C
ATOM   2587 HG21 THR A 749      59.940  51.920  72.780  1.00  0.00           H
ATOM   2588 HG22 THR A 749      59.750  53.000  74.090  1.00  0.00           H
ATOM   2589 HG23 THR A 749      61.390  52.230  73.710  1.00  0.00           H
ATOM   2590  C   THR A 749      62.550  54.610  74.040  1.00  0.00           C
ATOM   2591  O   THR A 749      62.620  54.450  75.260  1.00  0.00           O
ATOM   2592  N   TYR A 750      63.630  54.520  73.320  1.00  0.00           N
ATOM   2593  HN  TYR A 750      63.790  54.870  72.400  1.00  0.00           H
ATOM   2594  CA  TYR A 750      64.790  53.750  73.850  1.00  0.00           C
ATOM   2595  HA  TYR A 750      64.680  53.310  74.820  1.00  0.00           H
ATOM   2596  CB  TYR A 750      65.210  52.650  72.760  1.00  0.00           C
ATOM   2597  HB1 TYR A 750      66.180  52.130  72.900  1.00  0.00           H
ATOM   2598  HB2 TYR A 750      65.300  53.190  71.790  1.00  0.00           H
ATOM   2599  CG  TYR A 750      64.230  51.540  72.750  1.00  0.00           C
ATOM   2600  CD1 TYR A 750      64.430  50.410  73.560  1.00  0.00           C
ATOM   2601  HD1 TYR A 750      65.080  50.460  74.420  1.00  0.00           H
ATOM   2602  CE1 TYR A 750      63.610  49.310  73.520  1.00  0.00           C
ATOM   2603  HE1 TYR A 750      63.850  48.440  74.110  1.00  0.00           H
ATOM   2604  CZ  TYR A 750      62.550  49.330  72.540  1.00  0.00           C
ATOM   2605  OH  TYR A 750      61.790  48.120  72.320  1.00  0.00           O
ATOM   2606  HH  TYR A 750      62.370  47.500  72.760  1.00  0.00           H
ATOM   2607  CD2 TYR A 750      63.270  51.540  71.690  1.00  0.00           C
ATOM   2608  HD2 TYR A 750      63.270  52.360  70.990  1.00  0.00           H
ATOM   2609  CE2 TYR A 750      62.470  50.410  71.570  1.00  0.00           C
ATOM   2610  HE2 TYR A 750      61.710  50.230  70.830  1.00  0.00           H
ATOM   2611  C   TYR A 750      66.030  54.630  73.890  1.00  0.00           C
ATOM   2612  O   TYR A 750      66.250  55.640  73.280  1.00  0.00           O
ATOM   2613  N   ALA A 751      66.950  54.220  74.800  1.00  0.00           N
ATOM   2614  HN  ALA A 751      66.650  53.520  75.440  1.00  0.00           H
ATOM   2615  CA  ALA A 751      68.310  54.710  74.980  1.00  0.00           C
ATOM   2616  HA  ALA A 751      68.160  55.750  75.200  1.00  0.00           H
ATOM   2617  CB  ALA A 751      69.020  54.140  76.240  1.00  0.00           C
ATOM   2618  HB1 ALA A 751      70.030  54.590  76.330  1.00  0.00           H
ATOM   2619  HB2 ALA A 751      69.100  53.030  76.260  1.00  0.00           H
ATOM   2620  HB3 ALA A 751      68.470  54.570  77.100  1.00  0.00           H
ATOM   2621  C   ALA A 751      69.250  54.480  73.790  1.00  0.00           C
ATOM   2622  O   ALA A 751      69.370  53.400  73.230  1.00  0.00           O
ATOM   2623  N   PHE A 752      70.130  55.510  73.690  1.00  0.00           N
ATOM   2624  HN  PHE A 752      70.040  56.370  74.180  1.00  0.00           H
ATOM   2625  CA  PHE A 752      71.290  55.400  72.770  1.00  0.00           C
ATOM   2626  HA  PHE A 752      71.100  54.930  71.830  1.00  0.00           H
ATOM   2627  CB  PHE A 752      71.600  56.880  72.280  1.00  0.00           C
ATOM   2628  HB1 PHE A 752      72.160  57.460  73.060  1.00  0.00           H
ATOM   2629  HB2 PHE A 752      70.660  57.390  71.970  1.00  0.00           H
ATOM   2630  CG  PHE A 752      72.380  56.870  71.040  1.00  0.00           C
ATOM   2631  CD1 PHE A 752      73.730  57.270  70.980  1.00  0.00           C
ATOM   2632  HD1 PHE A 752      74.160  57.650  71.890  1.00  0.00           H
ATOM   2633  CE1 PHE A 752      74.420  57.160  69.810  1.00  0.00           C
ATOM   2634  HE1 PHE A 752      75.480  57.370  69.710  1.00  0.00           H
ATOM   2635  CZ  PHE A 752      73.780  56.510  68.660  1.00  0.00           C
ATOM   2636  HZ  PHE A 752      74.300  56.470  67.720  1.00  0.00           H
ATOM   2637  CD2 PHE A 752      71.790  56.280  69.900  1.00  0.00           C
ATOM   2638  HD2 PHE A 752      70.740  56.020  69.880  1.00  0.00           H
ATOM   2639  CE2 PHE A 752      72.410  56.220  68.700  1.00  0.00           C
ATOM   2640  HE2 PHE A 752      71.880  55.840  67.850  1.00  0.00           H
ATOM   2641  C   PHE A 752      72.530  54.930  73.550  1.00  0.00           C
ATOM   2642  O   PHE A 752      72.660  55.280  74.720  1.00  0.00           O
ATOM   2643  N   PRO A 822      73.480  54.250  73.020  1.00  0.00           N
ATOM   2644  CD  PRO A 822      74.850  54.460  73.370  1.00  0.00           C
ATOM   2645  HD1 PRO A 822      75.110  53.900  74.300  1.00  0.00           H
ATOM   2646  HD2 PRO A 822      75.050  55.550  73.510  1.00  0.00           H
ATOM   2647  CA  PRO A 822      73.390  53.540  71.720  1.00  0.00           C
ATOM   2648  HA  PRO A 822      73.120  54.310  71.000  1.00  0.00           H
ATOM   2649  CB  PRO A 822      74.790  53.080  71.370  1.00  0.00           C
ATOM   2650  HB1 PRO A 822      74.980  52.990  70.280  1.00  0.00           H
ATOM   2651  HB2 PRO A 822      74.940  52.100  71.880  1.00  0.00           H
ATOM   2652  CG  PRO A 822      75.660  54.150  72.080  1.00  0.00           C
ATOM   2653  HG1 PRO A 822      76.640  53.760  72.440  1.00  0.00           H
ATOM   2654  HG2 PRO A 822      75.790  55.060  71.470  1.00  0.00           H
ATOM   2655  C   PRO A 822      72.360  52.410  71.750  1.00  0.00           C
ATOM   2656  O   PRO A 822      71.340  52.530  71.080  1.00  0.00           O
ATOM   2657  N   ASP A 823      72.590  51.440  72.590  1.00  0.00           N
ATOM   2658  HN  ASP A 823      73.390  51.540  73.180  1.00  0.00           H
ATOM   2659  CA  ASP A 823      71.760  50.300  72.910  1.00  0.00           C
ATOM   2660  HA  ASP A 823      72.460  49.490  72.990  1.00  0.00           H
ATOM   2661  CB  ASP A 823      71.100  50.540  74.300  1.00  0.00           C
ATOM   2662  HB1 ASP A 823      70.510  49.660  74.650  1.00  0.00           H
ATOM   2663  HB2 ASP A 823      70.600  51.520  74.310  1.00  0.00           H
ATOM   2664  CG  ASP A 823      72.170  50.620  75.410  1.00  0.00           C
ATOM   2665  OD1 ASP A 823      73.370  50.630  75.110  1.00  0.00           O
ATOM   2666  OD2 ASP A 823      71.870  50.650  76.630  1.00  0.00           O
ATOM   2667  C   ASP A 823      70.770  49.770  71.820  1.00  0.00           C
ATOM   2668  O   ASP A 823      71.030  49.490  70.650  1.00  0.00           O
ATOM   2669  N   VAL A 824      69.490  49.580  72.250  1.00  0.00           N
ATOM   2670  HN  VAL A 824      69.230  49.630  73.210  1.00  0.00           H
ATOM   2671  CA  VAL A 824      68.440  49.190  71.300  1.00  0.00           C
ATOM   2672  HA  VAL A 824      68.810  48.340  70.740  1.00  0.00           H
ATOM   2673  CB  VAL A 824      67.160  48.750  71.960  1.00  0.00           C
ATOM   2674  HB  VAL A 824      66.950  49.490  72.770  1.00  0.00           H
ATOM   2675  CG1 VAL A 824      65.940  48.670  71.090  1.00  0.00           C
ATOM   2676 HG11 VAL A 824      65.640  49.670  70.700  1.00  0.00           H
ATOM   2677 HG12 VAL A 824      65.200  48.060  71.650  1.00  0.00           H
ATOM   2678 HG13 VAL A 824      66.180  47.960  70.270  1.00  0.00           H
ATOM   2679  CG2 VAL A 824      67.400  47.400  72.830  1.00  0.00           C
ATOM   2680 HG21 VAL A 824      67.780  46.570  72.190  1.00  0.00           H
ATOM   2681 HG22 VAL A 824      66.390  47.040  73.130  1.00  0.00           H
ATOM   2682 HG23 VAL A 824      67.950  47.430  73.790  1.00  0.00           H
ATOM   2683  C   VAL A 824      68.120  50.190  70.200  1.00  0.00           C
ATOM   2684  O   VAL A 824      67.900  49.790  69.070  1.00  0.00           O
ATOM   2685  N   LEU A 825      68.130  51.540  70.440  1.00  0.00           N
ATOM   2686  HN  LEU A 825      68.540  51.790  71.320  1.00  0.00           H
ATOM   2687  CA  LEU A 825      67.950  52.640  69.500  1.00  0.00           C
ATOM   2688  HA  LEU A 825      67.010  52.470  68.980  1.00  0.00           H
ATOM   2689  CB  LEU A 825      67.940  54.000  70.260  1.00  0.00           C
ATOM   2690  HB1 LEU A 825      68.910  54.150  70.780  1.00  0.00           H
ATOM   2691  HB2 LEU A 825      67.140  54.110  71.020  1.00  0.00           H
ATOM   2692  CG  LEU A 825      67.770  55.250  69.390  1.00  0.00           C
ATOM   2693  HG  LEU A 825      68.550  55.340  68.600  1.00  0.00           H
ATOM   2694  CD1 LEU A 825      66.530  55.140  68.570  1.00  0.00           C
ATOM   2695 HD11 LEU A 825      66.590  54.250  67.900  1.00  0.00           H
ATOM   2696 HD12 LEU A 825      66.390  56.050  67.950  1.00  0.00           H
ATOM   2697 HD13 LEU A 825      65.670  54.890  69.220  1.00  0.00           H
ATOM   2698  CD2 LEU A 825      67.870  56.530  70.250  1.00  0.00           C
ATOM   2699 HD21 LEU A 825      67.660  57.410  69.610  1.00  0.00           H
ATOM   2700 HD22 LEU A 825      68.880  56.640  70.700  1.00  0.00           H
ATOM   2701 HD23 LEU A 825      67.160  56.500  71.100  1.00  0.00           H
ATOM   2702  C   LEU A 825      68.950  52.660  68.380  1.00  0.00           C
ATOM   2703  O   LEU A 825      68.570  52.730  67.200  1.00  0.00           O
ATOM   2704  N   PHE A 826      70.230  52.400  68.630  1.00  0.00           N
ATOM   2705  HN  PHE A 826      70.510  52.490  69.580  1.00  0.00           H
ATOM   2706  CA  PHE A 826      71.240  52.120  67.600  1.00  0.00           C
ATOM   2707  HA  PHE A 826      71.380  53.030  67.040  1.00  0.00           H
ATOM   2708  CB  PHE A 826      72.580  51.940  68.270  1.00  0.00           C
ATOM   2709  HB1 PHE A 826      72.630  51.180  69.080  1.00  0.00           H
ATOM   2710  HB2 PHE A 826      72.920  52.900  68.720  1.00  0.00           H
ATOM   2711  CG  PHE A 826      73.740  51.580  67.360  1.00  0.00           C
ATOM   2712  CD1 PHE A 826      74.240  52.620  66.560  1.00  0.00           C
ATOM   2713  HD1 PHE A 826      73.910  53.640  66.450  1.00  0.00           H
ATOM   2714  CE1 PHE A 826      75.270  52.230  65.670  1.00  0.00           C
ATOM   2715  HE1 PHE A 826      75.650  52.990  65.000  1.00  0.00           H
ATOM   2716  CZ  PHE A 826      75.770  50.890  65.560  1.00  0.00           C
ATOM   2717  HZ  PHE A 826      76.570  50.650  64.880  1.00  0.00           H
ATOM   2718  CD2 PHE A 826      74.320  50.260  67.360  1.00  0.00           C
ATOM   2719  HD2 PHE A 826      73.970  49.450  67.980  1.00  0.00           H
ATOM   2720  CE2 PHE A 826      75.330  49.950  66.470  1.00  0.00           C
ATOM   2721  HE2 PHE A 826      75.750  48.950  66.530  1.00  0.00           H
ATOM   2722  C   PHE A 826      70.980  51.030  66.630  1.00  0.00           C
ATOM   2723  O   PHE A 826      71.120  51.220  65.450  1.00  0.00           O
ATOM   2724  N   TRP A 827      70.670  49.840  67.160  1.00  0.00           N
ATOM   2725  HN  TRP A 827      70.690  49.650  68.130  1.00  0.00           H
ATOM   2726  CA  TRP A 827      70.320  48.690  66.310  1.00  0.00           C
ATOM   2727  HA  TRP A 827      71.090  48.620  65.560  1.00  0.00           H
ATOM   2728  CB  TRP A 827      70.440  47.300  67.050  1.00  0.00           C
ATOM   2729  HB1 TRP A 827      70.150  46.510  66.340  1.00  0.00           H
ATOM   2730  HB2 TRP A 827      69.650  47.120  67.810  1.00  0.00           H
ATOM   2731  CG  TRP A 827      71.820  46.940  67.540  1.00  0.00           C
ATOM   2732  CD1 TRP A 827      72.210  46.950  68.850  1.00  0.00           C
ATOM   2733  HD1 TRP A 827      71.450  47.020  69.610  1.00  0.00           H
ATOM   2734  NE1 TRP A 827      73.560  46.710  68.950  1.00  0.00           N
ATOM   2735  HE1 TRP A 827      74.060  46.470  69.750  1.00  0.00           H
ATOM   2736  CE2 TRP A 827      74.080  46.610  67.640  1.00  0.00           C
ATOM   2737  CD2 TRP A 827      72.980  46.830  66.720  1.00  0.00           C
ATOM   2738  CE3 TRP A 827      73.230  46.880  65.350  1.00  0.00           C
ATOM   2739  HE3 TRP A 827      72.480  47.000  64.570  1.00  0.00           H
ATOM   2740  CZ3 TRP A 827      74.560  46.600  64.940  1.00  0.00           C
ATOM   2741  HZ3 TRP A 827      74.830  46.590  63.890  1.00  0.00           H
ATOM   2742  CZ2 TRP A 827      75.430  46.330  67.240  1.00  0.00           C
ATOM   2743  HZ2 TRP A 827      76.210  45.990  67.900  1.00  0.00           H
ATOM   2744  CH2 TRP A 827      75.580  46.350  65.840  1.00  0.00           C
ATOM   2745  HH2 TRP A 827      76.520  46.060  65.390  1.00  0.00           H
ATOM   2746  C   TRP A 827      69.050  48.900  65.470  1.00  0.00           C
ATOM   2747  O   TRP A 827      68.980  48.600  64.280  1.00  0.00           O
ATOM   2748  N   CYS A 828      68.010  49.530  66.030  1.00  0.00           N
ATOM   2749  HN  CYS A 828      68.040  49.700  67.010  1.00  0.00           H
ATOM   2750  CA  CYS A 828      66.780  49.750  65.290  1.00  0.00           C
ATOM   2751  HA  CYS A 828      66.440  48.780  64.980  1.00  0.00           H
ATOM   2752  CB  CYS A 828      65.610  50.380  66.150  1.00  0.00           C
ATOM   2753  HB1 CYS A 828      64.740  50.750  65.560  1.00  0.00           H
ATOM   2754  HB2 CYS A 828      66.000  51.320  66.610  1.00  0.00           H
ATOM   2755  SG  CYS A 828      64.990  49.340  67.450  1.00  0.00           S
ATOM   2756  HG1 CYS A 828      66.190  49.490  67.990  1.00  0.00           H
ATOM   2757  C   CYS A 828      67.060  50.710  64.120  1.00  0.00           C
ATOM   2758  O   CYS A 828      66.640  50.440  62.960  1.00  0.00           O
ATOM   2759  N   VAL A 829      67.820  51.810  64.440  1.00  0.00           N
ATOM   2760  HN  VAL A 829      67.990  52.090  65.390  1.00  0.00           H
ATOM   2761  CA  VAL A 829      68.380  52.700  63.350  1.00  0.00           C
ATOM   2762  HA  VAL A 829      67.520  53.180  62.920  1.00  0.00           H
ATOM   2763  CB  VAL A 829      69.120  53.880  63.980  1.00  0.00           C
ATOM   2764  HB  VAL A 829      69.770  53.540  64.810  1.00  0.00           H
ATOM   2765  CG1 VAL A 829      70.100  54.690  63.100  1.00  0.00           C
ATOM   2766 HG11 VAL A 829      70.780  54.130  62.430  1.00  0.00           H
ATOM   2767 HG12 VAL A 829      70.810  55.220  63.770  1.00  0.00           H
ATOM   2768 HG13 VAL A 829      69.520  55.500  62.600  1.00  0.00           H
ATOM   2769  CG2 VAL A 829      68.040  54.820  64.570  1.00  0.00           C
ATOM   2770 HG21 VAL A 829      68.460  55.560  65.290  1.00  0.00           H
ATOM   2771 HG22 VAL A 829      67.160  54.330  65.040  1.00  0.00           H
ATOM   2772 HG23 VAL A 829      67.670  55.450  63.730  1.00  0.00           H
ATOM   2773  C   VAL A 829      69.120  51.990  62.290  1.00  0.00           C
ATOM   2774  O   VAL A 829      68.710  52.180  61.110  1.00  0.00           O
ATOM   2775  N   ILE A 830      70.190  51.220  62.570  1.00  0.00           N
ATOM   2776  HN  ILE A 830      70.510  51.380  63.500  1.00  0.00           H
ATOM   2777  CA  ILE A 830      71.050  50.580  61.570  1.00  0.00           C
ATOM   2778  HA  ILE A 830      71.480  51.300  60.880  1.00  0.00           H
ATOM   2779  CB  ILE A 830      72.140  49.820  62.290  1.00  0.00           C
ATOM   2780  HB  ILE A 830      71.710  49.130  63.050  1.00  0.00           H
ATOM   2781  CG2 ILE A 830      72.970  48.980  61.310  1.00  0.00           C
ATOM   2782 HG21 ILE A 830      73.450  49.660  60.570  1.00  0.00           H
ATOM   2783 HG22 ILE A 830      72.330  48.220  60.800  1.00  0.00           H
ATOM   2784 HG23 ILE A 830      73.730  48.360  61.840  1.00  0.00           H
ATOM   2785  CG1 ILE A 830      73.210  50.730  63.060  1.00  0.00           C
ATOM   2786 HG11 ILE A 830      73.740  49.960  63.650  1.00  0.00           H
ATOM   2787 HG12 ILE A 830      72.600  51.400  63.720  1.00  0.00           H
ATOM   2788  CD  ILE A 830      74.030  51.720  62.260  1.00  0.00           C
ATOM   2789  HD1 ILE A 830      74.660  51.230  61.500  1.00  0.00           H
ATOM   2790  HD2 ILE A 830      74.800  52.190  62.910  1.00  0.00           H
ATOM   2791  HD3 ILE A 830      73.410  52.550  61.840  1.00  0.00           H
ATOM   2792  C   ILE A 830      70.200  49.560  60.810  1.00  0.00           C
ATOM   2793  O   ILE A 830      70.240  49.510  59.590  1.00  0.00           O
ATOM   2794  N   LEU A 831      69.370  48.720  61.540  1.00  0.00           N
ATOM   2795  HN  LEU A 831      69.310  48.780  62.540  1.00  0.00           H
ATOM   2796  CA  LEU A 831      68.600  47.650  60.950  1.00  0.00           C
ATOM   2797  HA  LEU A 831      69.200  46.990  60.350  1.00  0.00           H
ATOM   2798  CB  LEU A 831      68.060  46.770  62.110  1.00  0.00           C
ATOM   2799  HB1 LEU A 831      67.430  47.400  62.780  1.00  0.00           H
ATOM   2800  HB2 LEU A 831      68.950  46.330  62.610  1.00  0.00           H
ATOM   2801  CG  LEU A 831      67.190  45.530  61.660  1.00  0.00           C
ATOM   2802  HG  LEU A 831      66.280  45.950  61.170  1.00  0.00           H
ATOM   2803  CD1 LEU A 831      67.850  44.540  60.670  1.00  0.00           C
ATOM   2804 HD11 LEU A 831      68.810  44.170  61.080  1.00  0.00           H
ATOM   2805 HD12 LEU A 831      68.160  44.940  59.680  1.00  0.00           H
ATOM   2806 HD13 LEU A 831      67.240  43.660  60.390  1.00  0.00           H
ATOM   2807  CD2 LEU A 831      66.790  44.800  62.990  1.00  0.00           C
ATOM   2808 HD21 LEU A 831      66.100  43.970  62.710  1.00  0.00           H
ATOM   2809 HD22 LEU A 831      66.300  45.580  63.620  1.00  0.00           H
ATOM   2810 HD23 LEU A 831      67.670  44.370  63.520  1.00  0.00           H
ATOM   2811  C   LEU A 831      67.500  48.090  60.040  1.00  0.00           C
ATOM   2812  O   LEU A 831      67.400  47.600  58.930  1.00  0.00           O
ATOM   2813  N   PHE A 832      66.760  49.180  60.350  1.00  0.00           N
ATOM   2814  HN  PHE A 832      66.980  49.740  61.150  1.00  0.00           H
ATOM   2815  CA  PHE A 832      65.900  49.890  59.370  1.00  0.00           C
ATOM   2816  HA  PHE A 832      65.110  49.170  59.230  1.00  0.00           H
ATOM   2817  CB  PHE A 832      65.360  51.100  60.110  1.00  0.00           C
ATOM   2818  HB1 PHE A 832      66.250  51.600  60.570  1.00  0.00           H
ATOM   2819  HB2 PHE A 832      64.690  50.780  60.910  1.00  0.00           H
ATOM   2820  CG  PHE A 832      64.660  52.250  59.360  1.00  0.00           C
ATOM   2821  CD1 PHE A 832      65.150  53.530  59.380  1.00  0.00           C
ATOM   2822  HD1 PHE A 832      65.950  53.830  60.040  1.00  0.00           H
ATOM   2823  CE1 PHE A 832      64.490  54.570  58.740  1.00  0.00           C
ATOM   2824  HE1 PHE A 832      64.740  55.610  58.930  1.00  0.00           H
ATOM   2825  CZ  PHE A 832      63.340  54.270  57.960  1.00  0.00           C
ATOM   2826  HZ  PHE A 832      62.810  55.070  57.480  1.00  0.00           H
ATOM   2827  CD2 PHE A 832      63.410  52.050  58.720  1.00  0.00           C
ATOM   2828  HD2 PHE A 832      63.030  51.030  58.730  1.00  0.00           H
ATOM   2829  CE2 PHE A 832      62.810  53.000  57.930  1.00  0.00           C
ATOM   2830  HE2 PHE A 832      61.910  52.660  57.440  1.00  0.00           H
ATOM   2831  C   PHE A 832      66.440  50.230  57.970  1.00  0.00           C
ATOM   2832  O   PHE A 832      65.960  49.860  56.890  1.00  0.00           O
ATOM   2833  N   PHE A 833      67.570  50.950  58.070  1.00  0.00           N
ATOM   2834  HN  PHE A 833      67.980  51.130  58.960  1.00  0.00           H
ATOM   2835  CA  PHE A 833      68.310  51.380  56.890  1.00  0.00           C
ATOM   2836  HA  PHE A 833      67.570  51.850  56.280  1.00  0.00           H
ATOM   2837  CB  PHE A 833      69.470  52.460  57.170  1.00  0.00           C
ATOM   2838  HB1 PHE A 833      70.080  52.640  56.260  1.00  0.00           H
ATOM   2839  HB2 PHE A 833      70.160  52.080  57.950  1.00  0.00           H
ATOM   2840  CG  PHE A 833      68.840  53.770  57.700  1.00  0.00           C
ATOM   2841  CD1 PHE A 833      67.970  54.680  56.980  1.00  0.00           C
ATOM   2842  HD1 PHE A 833      67.730  54.500  55.940  1.00  0.00           H
ATOM   2843  CE1 PHE A 833      67.600  55.860  57.540  1.00  0.00           C
ATOM   2844  HE1 PHE A 833      66.990  56.510  56.920  1.00  0.00           H
ATOM   2845  CZ  PHE A 833      68.010  56.140  58.860  1.00  0.00           C
ATOM   2846  HZ  PHE A 833      67.700  57.120  59.190  1.00  0.00           H
ATOM   2847  CD2 PHE A 833      69.340  54.260  58.900  1.00  0.00           C
ATOM   2848  HD2 PHE A 833      70.090  53.640  59.390  1.00  0.00           H
ATOM   2849  CE2 PHE A 833      68.960  55.360  59.560  1.00  0.00           C
ATOM   2850  HE2 PHE A 833      69.420  55.740  60.460  1.00  0.00           H
ATOM   2851  C   PHE A 833      68.910  50.230  56.080  1.00  0.00           C
ATOM   2852  O   PHE A 833      68.750  50.180  54.850  1.00  0.00           O
ATOM   2853  N   THR A 834      69.570  49.240  56.790  1.00  0.00           N
ATOM   2854  HN  THR A 834      69.780  49.360  57.750  1.00  0.00           H
ATOM   2855  CA  THR A 834      70.080  48.020  56.060  1.00  0.00           C
ATOM   2856  HA  THR A 834      70.640  48.340  55.200  1.00  0.00           H
ATOM   2857  CB  THR A 834      71.000  47.170  56.870  1.00  0.00           C
ATOM   2858  HB  THR A 834      71.240  46.330  56.180  1.00  0.00           H
ATOM   2859  OG1 THR A 834      70.410  46.680  58.030  1.00  0.00           O
ATOM   2860  HG1 THR A 834      70.210  47.510  58.450  1.00  0.00           H
ATOM   2861  CG2 THR A 834      72.290  47.940  57.320  1.00  0.00           C
ATOM   2862 HG21 THR A 834      72.020  48.660  58.120  1.00  0.00           H
ATOM   2863 HG22 THR A 834      72.800  48.420  56.460  1.00  0.00           H
ATOM   2864 HG23 THR A 834      73.010  47.370  57.950  1.00  0.00           H
ATOM   2865  C   THR A 834      68.950  47.240  55.360  1.00  0.00           C
ATOM   2866  O   THR A 834      69.120  46.840  54.210  1.00  0.00           O
ATOM   2867  N   THR A 835      67.760  47.080  56.000  1.00  0.00           N
ATOM   2868  HN  THR A 835      67.720  47.410  56.940  1.00  0.00           H
ATOM   2869  CA  THR A 835      66.570  46.550  55.330  1.00  0.00           C
ATOM   2870  HA  THR A 835      66.740  45.510  55.090  1.00  0.00           H
ATOM   2871  CB  THR A 835      65.370  46.400  56.390  1.00  0.00           C
ATOM   2872  HB  THR A 835      64.940  47.370  56.750  1.00  0.00           H
ATOM   2873  OG1 THR A 835      65.840  45.730  57.560  1.00  0.00           O
ATOM   2874  HG1 THR A 835      66.600  46.240  57.840  1.00  0.00           H
ATOM   2875  CG2 THR A 835      64.330  45.430  55.720  1.00  0.00           C
ATOM   2876 HG21 THR A 835      64.080  45.580  54.650  1.00  0.00           H
ATOM   2877 HG22 THR A 835      63.450  45.650  56.360  1.00  0.00           H
ATOM   2878 HG23 THR A 835      64.630  44.380  55.930  1.00  0.00           H
ATOM   2879  C   THR A 835      66.130  47.250  54.060  1.00  0.00           C
ATOM   2880  O   THR A 835      65.900  46.630  53.020  1.00  0.00           O
ATOM   2881  N   PHE A 836      65.970  48.620  54.150  1.00  0.00           N
ATOM   2882  HN  PHE A 836      66.170  49.110  54.990  1.00  0.00           H
ATOM   2883  CA  PHE A 836      65.590  49.410  53.000  1.00  0.00           C
ATOM   2884  HA  PHE A 836      64.700  48.980  52.590  1.00  0.00           H
ATOM   2885  CB  PHE A 836      65.280  50.870  53.470  1.00  0.00           C
ATOM   2886  HB1 PHE A 836      66.100  51.270  54.100  1.00  0.00           H
ATOM   2887  HB2 PHE A 836      64.370  50.860  54.110  1.00  0.00           H
ATOM   2888  CG  PHE A 836      64.990  51.740  52.310  1.00  0.00           C
ATOM   2889  CD1 PHE A 836      65.720  52.960  52.150  1.00  0.00           C
ATOM   2890  HD1 PHE A 836      66.430  53.270  52.910  1.00  0.00           H
ATOM   2891  CE1 PHE A 836      65.680  53.670  50.910  1.00  0.00           C
ATOM   2892  HE1 PHE A 836      66.360  54.440  50.580  1.00  0.00           H
ATOM   2893  CZ  PHE A 836      64.760  53.220  49.930  1.00  0.00           C
ATOM   2894  HZ  PHE A 836      64.870  53.530  48.900  1.00  0.00           H
ATOM   2895  CD2 PHE A 836      64.050  51.380  51.410  1.00  0.00           C
ATOM   2896  HD2 PHE A 836      63.400  50.530  51.490  1.00  0.00           H
ATOM   2897  CE2 PHE A 836      63.890  52.140  50.200  1.00  0.00           C
ATOM   2898  HE2 PHE A 836      63.140  51.910  49.460  1.00  0.00           H
ATOM   2899  C   PHE A 836      66.600  49.390  51.920  1.00  0.00           C
ATOM   2900  O   PHE A 836      66.300  49.160  50.760  1.00  0.00           O
ATOM   2901  N   PHE A 837      67.900  49.570  52.290  1.00  0.00           N
ATOM   2902  HN  PHE A 837      68.100  50.040  53.140  1.00  0.00           H
ATOM   2903  CA  PHE A 837      69.070  49.450  51.420  1.00  0.00           C
ATOM   2904  HA  PHE A 837      68.840  50.050  50.550  1.00  0.00           H
ATOM   2905  CB  PHE A 837      70.330  50.010  52.090  1.00  0.00           C
ATOM   2906  HB1 PHE A 837      71.190  49.880  51.410  1.00  0.00           H
ATOM   2907  HB2 PHE A 837      70.510  49.430  53.020  1.00  0.00           H
ATOM   2908  CG  PHE A 837      70.270  51.510  52.390  1.00  0.00           C
ATOM   2909  CD1 PHE A 837      71.220  52.050  53.220  1.00  0.00           C
ATOM   2910  HD1 PHE A 837      71.910  51.490  53.820  1.00  0.00           H
ATOM   2911  CE1 PHE A 837      71.230  53.400  53.570  1.00  0.00           C
ATOM   2912  HE1 PHE A 837      71.840  53.810  54.360  1.00  0.00           H
ATOM   2913  CZ  PHE A 837      70.210  54.270  53.030  1.00  0.00           C
ATOM   2914  HZ  PHE A 837      70.100  55.260  53.470  1.00  0.00           H
ATOM   2915  CD2 PHE A 837      69.320  52.410  51.810  1.00  0.00           C
ATOM   2916  HD2 PHE A 837      68.630  52.080  51.060  1.00  0.00           H
ATOM   2917  CE2 PHE A 837      69.250  53.750  52.100  1.00  0.00           C
ATOM   2918  HE2 PHE A 837      68.560  54.460  51.690  1.00  0.00           H
ATOM   2919  C   PHE A 837      69.310  48.060  50.790  1.00  0.00           C
ATOM   2920  O   PHE A 837      69.390  48.060  49.550  1.00  0.00           O
ATOM   2921  N   LEU A 838      69.260  46.920  51.520  1.00  0.00           N
ATOM   2922  HN  LEU A 838      69.240  46.990  52.510  1.00  0.00           H
ATOM   2923  CA  LEU A 838      69.180  45.520  50.880  1.00  0.00           C
ATOM   2924  HA  LEU A 838      70.090  45.500  50.280  1.00  0.00           H
ATOM   2925  CB  LEU A 838      69.260  44.390  51.990  1.00  0.00           C
ATOM   2926  HB1 LEU A 838      68.230  44.520  52.380  1.00  0.00           H
ATOM   2927  HB2 LEU A 838      69.960  44.840  52.720  1.00  0.00           H
ATOM   2928  CG  LEU A 838      69.590  43.010  51.470  1.00  0.00           C
ATOM   2929  HG  LEU A 838      68.700  42.610  50.950  1.00  0.00           H
ATOM   2930  CD1 LEU A 838      70.870  43.020  50.620  1.00  0.00           C
ATOM   2931 HD11 LEU A 838      71.690  43.610  51.090  1.00  0.00           H
ATOM   2932 HD12 LEU A 838      70.490  43.540  49.720  1.00  0.00           H
ATOM   2933 HD13 LEU A 838      71.200  42.020  50.280  1.00  0.00           H
ATOM   2934  CD2 LEU A 838      69.900  42.100  52.680  1.00  0.00           C
ATOM   2935 HD21 LEU A 838      69.010  41.820  53.290  1.00  0.00           H
ATOM   2936 HD22 LEU A 838      70.780  42.620  53.120  1.00  0.00           H
ATOM   2937 HD23 LEU A 838      70.220  41.110  52.310  1.00  0.00           H
ATOM   2938  C   LEU A 838      68.000  45.320  49.980  1.00  0.00           C
ATOM   2939  O   LEU A 838      68.160  44.920  48.850  1.00  0.00           O
ATOM   2940  N   SER A 839      66.720  45.590  50.380  1.00  0.00           N
ATOM   2941  HN  SER A 839      66.530  45.830  51.340  1.00  0.00           H
ATOM   2942  CA  SER A 839      65.580  45.340  49.560  1.00  0.00           C
ATOM   2943  HA  SER A 839      65.630  44.310  49.240  1.00  0.00           H
ATOM   2944  CB  SER A 839      64.160  45.410  50.230  1.00  0.00           C
ATOM   2945  HB1 SER A 839      64.060  44.610  51.000  1.00  0.00           H
ATOM   2946  HB2 SER A 839      63.370  45.270  49.470  1.00  0.00           H
ATOM   2947  OG  SER A 839      63.920  46.670  50.890  1.00  0.00           O
ATOM   2948  HG1 SER A 839      64.550  46.690  51.610  1.00  0.00           H
ATOM   2949  C   SER A 839      65.560  46.060  48.220  1.00  0.00           C
ATOM   2950  O   SER A 839      65.200  45.480  47.180  1.00  0.00           O
ATOM   2951  N   SER A 840      65.970  47.420  48.160  1.00  0.00           N
ATOM   2952  HN  SER A 840      66.060  47.850  49.060  1.00  0.00           H
ATOM   2953  CA  SER A 840      66.240  48.180  46.950  1.00  0.00           C
ATOM   2954  HA  SER A 840      65.500  47.900  46.220  1.00  0.00           H
ATOM   2955  CB  SER A 840      66.300  49.700  47.240  1.00  0.00           C
ATOM   2956  HB1 SER A 840      65.320  50.060  47.610  1.00  0.00           H
ATOM   2957  HB2 SER A 840      66.530  50.290  46.330  1.00  0.00           H
ATOM   2958  OG  SER A 840      67.270  50.030  48.180  1.00  0.00           O
ATOM   2959  HG1 SER A 840      67.060  49.630  49.030  1.00  0.00           H
ATOM   2960  C   SER A 840      67.500  47.630  46.220  1.00  0.00           C
ATOM   2961  O   SER A 840      67.390  47.470  45.040  1.00  0.00           O
ATOM   2962  N   PHE A 841      68.620  47.240  46.830  1.00  0.00           N
ATOM   2963  HN  PHE A 841      68.630  47.150  47.820  1.00  0.00           H
ATOM   2964  CA  PHE A 841      69.710  46.590  46.140  1.00  0.00           C
ATOM   2965  HA  PHE A 841      70.140  47.310  45.450  1.00  0.00           H
ATOM   2966  CB  PHE A 841      70.790  46.300  47.220  1.00  0.00           C
ATOM   2967  HB1 PHE A 841      70.410  45.810  48.150  1.00  0.00           H
ATOM   2968  HB2 PHE A 841      71.180  47.270  47.600  1.00  0.00           H
ATOM   2969  CG  PHE A 841      71.910  45.470  46.660  1.00  0.00           C
ATOM   2970  CD1 PHE A 841      72.880  46.110  45.840  1.00  0.00           C
ATOM   2971  HD1 PHE A 841      72.870  47.160  45.560  1.00  0.00           H
ATOM   2972  CE1 PHE A 841      73.970  45.300  45.370  1.00  0.00           C
ATOM   2973  HE1 PHE A 841      74.700  45.620  44.640  1.00  0.00           H
ATOM   2974  CZ  PHE A 841      74.030  43.930  45.630  1.00  0.00           C
ATOM   2975  HZ  PHE A 841      74.760  43.270  45.170  1.00  0.00           H
ATOM   2976  CD2 PHE A 841      71.950  44.140  46.950  1.00  0.00           C
ATOM   2977  HD2 PHE A 841      71.210  43.740  47.620  1.00  0.00           H
ATOM   2978  CE2 PHE A 841      72.980  43.380  46.430  1.00  0.00           C
ATOM   2979  HE2 PHE A 841      73.010  42.320  46.670  1.00  0.00           H
ATOM   2980  C   PHE A 841      69.280  45.300  45.490  1.00  0.00           C
ATOM   2981  O   PHE A 841      69.540  45.040  44.300  1.00  0.00           O
ATOM   2982  N   LEU A 842      68.560  44.400  46.190  1.00  0.00           N
ATOM   2983  HN  LEU A 842      68.480  44.480  47.190  1.00  0.00           H
ATOM   2984  CA  LEU A 842      67.950  43.280  45.530  1.00  0.00           C
ATOM   2985  HA  LEU A 842      68.790  42.830  45.030  1.00  0.00           H
ATOM   2986  CB  LEU A 842      67.370  42.200  46.560  1.00  0.00           C
ATOM   2987  HB1 LEU A 842      66.790  41.380  46.100  1.00  0.00           H
ATOM   2988  HB2 LEU A 842      66.640  42.660  47.260  1.00  0.00           H
ATOM   2989  CG  LEU A 842      68.470  41.580  47.410  1.00  0.00           C
ATOM   2990  HG  LEU A 842      69.030  42.410  47.890  1.00  0.00           H
ATOM   2991  CD1 LEU A 842      67.690  40.850  48.540  1.00  0.00           C
ATOM   2992 HD11 LEU A 842      67.230  39.910  48.180  1.00  0.00           H
ATOM   2993 HD12 LEU A 842      66.860  41.460  48.960  1.00  0.00           H
ATOM   2994 HD13 LEU A 842      68.390  40.610  49.360  1.00  0.00           H
ATOM   2995  CD2 LEU A 842      69.490  40.710  46.700  1.00  0.00           C
ATOM   2996 HD21 LEU A 842      70.270  40.250  47.330  1.00  0.00           H
ATOM   2997 HD22 LEU A 842      70.190  41.300  46.090  1.00  0.00           H
ATOM   2998 HD23 LEU A 842      68.950  39.890  46.170  1.00  0.00           H
ATOM   2999  C   LEU A 842      66.920  43.550  44.430  1.00  0.00           C
ATOM   3000  O   LEU A 842      66.880  42.780  43.500  1.00  0.00           O
ATOM   3001  N   LYS A 843      66.100  44.600  44.560  1.00  0.00           N
ATOM   3002  HN  LYS A 843      66.040  45.110  45.410  1.00  0.00           H
ATOM   3003  CA  LYS A 843      65.080  44.940  43.550  1.00  0.00           C
ATOM   3004  HA  LYS A 843      64.580  44.020  43.290  1.00  0.00           H
ATOM   3005  CB  LYS A 843      64.240  46.080  44.100  1.00  0.00           C
ATOM   3006  HB1 LYS A 843      64.920  46.870  44.480  1.00  0.00           H
ATOM   3007  HB2 LYS A 843      63.680  45.730  45.000  1.00  0.00           H
ATOM   3008  CG  LYS A 843      63.300  46.850  43.150  1.00  0.00           C
ATOM   3009  HG1 LYS A 843      63.810  47.350  42.290  1.00  0.00           H
ATOM   3010  HG2 LYS A 843      62.840  47.680  43.730  1.00  0.00           H
ATOM   3011  CD  LYS A 843      62.130  45.910  42.550  1.00  0.00           C
ATOM   3012  HD1 LYS A 843      61.470  45.650  43.400  1.00  0.00           H
ATOM   3013  HD2 LYS A 843      62.690  45.030  42.180  1.00  0.00           H
ATOM   3014  CE  LYS A 843      61.480  46.620  41.360  1.00  0.00           C
ATOM   3015  HE1 LYS A 843      62.280  46.880  40.630  1.00  0.00           H
ATOM   3016  HE2 LYS A 843      60.920  47.510  41.730  1.00  0.00           H
ATOM   3017  NZ  LYS A 843      60.430  45.820  40.770  1.00  0.00           N
ATOM   3018  HZ1 LYS A 843      60.160  46.220  39.850  1.00  0.00           H
ATOM   3019  HZ2 LYS A 843      59.600  45.840  41.410  1.00  0.00           H
ATOM   3020  HZ3 LYS A 843      60.660  44.810  40.630  1.00  0.00           H
ATOM   3021  C   LYS A 843      65.780  45.400  42.220  1.00  0.00           C
ATOM   3022  O   LYS A 843      65.310  45.220  41.090  1.00  0.00           O
ATOM   3023  N   GLN A 844      67.000  46.000  42.350  1.00  0.00           N
ATOM   3024  HN  GLN A 844      67.250  46.340  43.260  1.00  0.00           H
ATOM   3025  CA  GLN A 844      67.950  46.410  41.340  1.00  0.00           C
ATOM   3026  HA  GLN A 844      67.410  46.650  40.440  1.00  0.00           H
ATOM   3027  CB  GLN A 844      68.540  47.790  41.620  1.00  0.00           C
ATOM   3028  HB1 GLN A 844      69.330  48.120  40.910  1.00  0.00           H
ATOM   3029  HB2 GLN A 844      69.110  47.850  42.560  1.00  0.00           H
ATOM   3030  CG  GLN A 844      67.400  48.930  41.630  1.00  0.00           C
ATOM   3031  HG1 GLN A 844      67.990  49.860  41.690  1.00  0.00           H
ATOM   3032  HG2 GLN A 844      66.800  48.780  42.550  1.00  0.00           H
ATOM   3033  CD  GLN A 844      66.380  49.020  40.480  1.00  0.00           C
ATOM   3034  OE1 GLN A 844      65.200  48.670  40.530  1.00  0.00           O
ATOM   3035  NE2 GLN A 844      66.890  49.430  39.320  1.00  0.00           N
ATOM   3036 HE21 GLN A 844      66.320  49.310  38.510  1.00  0.00           H
ATOM   3037 HE22 GLN A 844      67.800  49.840  39.180  1.00  0.00           H
ATOM   3038  C   GLN A 844      69.090  45.320  41.010  1.00  0.00           C
ATOM   3039  O   GLN A 844      70.040  45.620  40.330  1.00  0.00           O
ATOM   3040  N   PHE A 845      69.030  44.110  41.570  1.00  0.00           N
ATOM   3041  HN  PHE A 845      68.280  43.890  42.200  1.00  0.00           H
ATOM   3042  CA  PHE A 845      69.950  43.010  41.250  1.00  0.00           C
ATOM   3043  HA  PHE A 845      70.970  43.330  41.450  1.00  0.00           H
ATOM   3044  CB  PHE A 845      69.620  41.710  42.160  1.00  0.00           C
ATOM   3045  HB1 PHE A 845      68.880  41.060  41.660  1.00  0.00           H
ATOM   3046  HB2 PHE A 845      69.210  42.000  43.160  1.00  0.00           H
ATOM   3047  CG  PHE A 845      70.790  40.690  42.340  1.00  0.00           C
ATOM   3048  CD1 PHE A 845      71.930  41.170  43.020  1.00  0.00           C
ATOM   3049  HD1 PHE A 845      72.210  42.170  43.270  1.00  0.00           H
ATOM   3050  CE1 PHE A 845      72.840  40.250  43.430  1.00  0.00           C
ATOM   3051  HE1 PHE A 845      73.710  40.590  43.970  1.00  0.00           H
ATOM   3052  CZ  PHE A 845      72.730  38.840  43.200  1.00  0.00           C
ATOM   3053  HZ  PHE A 845      73.450  38.170  43.620  1.00  0.00           H
ATOM   3054  CD2 PHE A 845      70.640  39.310  42.090  1.00  0.00           C
ATOM   3055  HD2 PHE A 845      69.680  38.900  41.810  1.00  0.00           H
ATOM   3056  CE2 PHE A 845      71.540  38.370  42.650  1.00  0.00           C
ATOM   3057  HE2 PHE A 845      71.290  37.320  42.600  1.00  0.00           H
ATOM   3058  C   PHE A 845      69.840  42.670  39.730  1.00  0.00           C
ATOM   3059  O   PHE A 845      70.820  42.360  39.140  1.00  0.00           O
ATOM   3060  N   LYS A 846      68.650  42.810  39.110  1.00  0.00           N
ATOM   3061  HN  LYS A 846      67.910  43.190  39.660  1.00  0.00           H
ATOM   3062  CA  LYS A 846      68.560  42.610  37.700  1.00  0.00           C
ATOM   3063  HA  LYS A 846      69.210  41.800  37.450  1.00  0.00           H
ATOM   3064  CB  LYS A 846      67.080  42.290  37.410  1.00  0.00           C
ATOM   3065  HB1 LYS A 846      66.890  41.320  37.940  1.00  0.00           H
ATOM   3066  HB2 LYS A 846      67.060  42.050  36.340  1.00  0.00           H
ATOM   3067  CG  LYS A 846      66.050  43.310  37.780  1.00  0.00           C
ATOM   3068  HG1 LYS A 846      65.940  44.060  36.960  1.00  0.00           H
ATOM   3069  HG2 LYS A 846      66.260  43.790  38.760  1.00  0.00           H
ATOM   3070  CD  LYS A 846      64.690  42.690  37.610  1.00  0.00           C
ATOM   3071  HD1 LYS A 846      64.330  41.960  38.360  1.00  0.00           H
ATOM   3072  HD2 LYS A 846      64.720  42.010  36.730  1.00  0.00           H
ATOM   3073  CE  LYS A 846      63.520  43.680  37.530  1.00  0.00           C
ATOM   3074  HE1 LYS A 846      63.750  44.530  36.840  1.00  0.00           H
ATOM   3075  HE2 LYS A 846      63.300  44.220  38.480  1.00  0.00           H
ATOM   3076  NZ  LYS A 846      62.320  42.990  37.040  1.00  0.00           N
ATOM   3077  HZ1 LYS A 846      62.240  42.080  37.520  1.00  0.00           H
ATOM   3078  HZ2 LYS A 846      62.340  42.950  36.000  1.00  0.00           H
ATOM   3079  HZ3 LYS A 846      61.470  43.530  37.280  1.00  0.00           H
ATOM   3080  C   LYS A 846      69.140  43.810  36.830  1.00  0.00           C
ATOM   3081  O   LYS A 846      69.460  43.570  35.650  1.00  0.00           O
ATOM   3082  N   THR A 847      69.260  45.050  37.330  1.00  0.00           N
ATOM   3083  HN  THR A 847      69.230  45.310  38.290  1.00  0.00           H
ATOM   3084  CA  THR A 847      69.670  46.170  36.410  1.00  0.00           C
ATOM   3085  HA  THR A 847      69.370  45.940  35.410  1.00  0.00           H
ATOM   3086  CB  THR A 847      69.080  47.550  36.960  1.00  0.00           C
ATOM   3087  HB  THR A 847      69.570  48.420  36.470  1.00  0.00           H
ATOM   3088  OG1 THR A 847      69.080  47.600  38.400  1.00  0.00           O
ATOM   3089  HG1 THR A 847      69.960  47.810  38.740  1.00  0.00           H
ATOM   3090  CG2 THR A 847      67.630  47.630  36.620  1.00  0.00           C
ATOM   3091 HG21 THR A 847      67.120  48.540  37.000  1.00  0.00           H
ATOM   3092 HG22 THR A 847      67.140  46.680  36.940  1.00  0.00           H
ATOM   3093 HG23 THR A 847      67.550  47.650  35.510  1.00  0.00           H
ATOM   3094  C   THR A 847      71.220  46.250  36.430  1.00  0.00           C
ATOM   3095  O   THR A 847      71.730  47.350  36.190  1.00  0.00           O
ATOM   3096  N   LYS A 848      71.910  45.130  36.750  1.00  0.00           N
ATOM   3097  HN  LYS A 848      71.460  44.260  36.850  1.00  0.00           H
ATOM   3098  CA  LYS A 848      73.340  45.020  36.810  1.00  0.00           C
ATOM   3099  HA  LYS A 848      73.690  46.030  36.700  1.00  0.00           H
ATOM   3100  CB  LYS A 848      73.800  44.310  38.080  1.00  0.00           C
ATOM   3101  HB1 LYS A 848      74.910  44.270  38.040  1.00  0.00           H
ATOM   3102  HB2 LYS A 848      73.440  43.260  38.100  1.00  0.00           H
ATOM   3103  CG  LYS A 848      73.490  44.990  39.400  1.00  0.00           C
ATOM   3104  HG1 LYS A 848      73.690  44.390  40.320  1.00  0.00           H
ATOM   3105  HG2 LYS A 848      72.410  45.200  39.530  1.00  0.00           H
ATOM   3106  CD  LYS A 848      74.170  46.350  39.540  1.00  0.00           C
ATOM   3107  HD1 LYS A 848      73.870  47.160  38.850  1.00  0.00           H
ATOM   3108  HD2 LYS A 848      75.240  46.120  39.430  1.00  0.00           H
ATOM   3109  CE  LYS A 848      73.980  46.980  40.880  1.00  0.00           C
ATOM   3110  HE1 LYS A 848      74.420  47.980  41.080  1.00  0.00           H
ATOM   3111  HE2 LYS A 848      74.300  46.290  41.690  1.00  0.00           H
ATOM   3112  NZ  LYS A 848      72.490  47.220  41.130  1.00  0.00           N
ATOM   3113  HZ1 LYS A 848      72.050  46.360  41.510  1.00  0.00           H
ATOM   3114  HZ2 LYS A 848      72.110  47.500  40.200  1.00  0.00           H
ATOM   3115  HZ3 LYS A 848      72.290  47.970  41.820  1.00  0.00           H
ATOM   3116  C   LYS A 848      73.720  44.210  35.640  1.00  0.00           C
ATOM   3117  O   LYS A 848      72.970  43.600  34.880  1.00  0.00           O
ATOM   3118  N   ARG A 849      75.060  44.110  35.370  1.00  0.00           N
ATOM   3119  HN  ARG A 849      75.670  44.640  35.970  1.00  0.00           H
ATOM   3120  CA  ARG A 849      75.640  43.300  34.320  1.00  0.00           C
ATOM   3121  HA  ARG A 849      74.810  43.270  33.630  1.00  0.00           H
ATOM   3122  CB  ARG A 849      76.950  44.010  33.720  1.00  0.00           C
ATOM   3123  HB1 ARG A 849      77.380  43.410  32.900  1.00  0.00           H
ATOM   3124  HB2 ARG A 849      77.780  44.020  34.470  1.00  0.00           H
ATOM   3125  CG  ARG A 849      76.740  45.500  33.310  1.00  0.00           C
ATOM   3126  HG1 ARG A 849      77.770  45.800  33.070  1.00  0.00           H
ATOM   3127  HG2 ARG A 849      76.340  46.040  34.210  1.00  0.00           H
ATOM   3128  CD  ARG A 849      75.730  45.880  32.190  1.00  0.00           C
ATOM   3129  HD1 ARG A 849      74.670  45.710  32.480  1.00  0.00           H
ATOM   3130  HD2 ARG A 849      75.980  45.130  31.420  1.00  0.00           H
ATOM   3131  NE  ARG A 849      76.110  47.270  31.690  1.00  0.00           N
ATOM   3132  HE  ARG A 849      76.910  47.780  32.010  1.00  0.00           H
ATOM   3133  CZ  ARG A 849      75.190  47.980  31.040  1.00  0.00           C
ATOM   3134  NH1 ARG A 849      75.530  49.220  30.830  1.00  0.00           N
ATOM   3135 HH11 ARG A 849      76.260  49.610  31.370  1.00  0.00           H
ATOM   3136 HH12 ARG A 849      75.080  49.790  30.140  1.00  0.00           H
ATOM   3137  NH2 ARG A 849      74.120  47.410  30.550  1.00  0.00           N
ATOM   3138 HH21 ARG A 849      73.970  46.420  30.600  1.00  0.00           H
ATOM   3139 HH22 ARG A 849      73.450  48.100  30.260  1.00  0.00           H
ATOM   3140  C   ARG A 849      76.030  41.960  34.830  1.00  0.00           C
ATOM   3141  O   ARG A 849      76.060  41.040  34.020  1.00  0.00           O
ATOM   3142  N   TYR A 850      76.520  41.780  36.130  1.00  0.00           N
ATOM   3143  HN  TYR A 850      76.650  42.570  36.730  1.00  0.00           H
ATOM   3144  CA  TYR A 850      76.750  40.470  36.730  1.00  0.00           C
ATOM   3145  HA  TYR A 850      77.380  40.080  35.940  1.00  0.00           H
ATOM   3146  CB  TYR A 850      77.520  40.520  38.080  1.00  0.00           C
ATOM   3147  HB1 TYR A 850      78.590  40.680  37.850  1.00  0.00           H
ATOM   3148  HB2 TYR A 850      77.430  39.540  38.590  1.00  0.00           H
ATOM   3149  CG  TYR A 850      77.090  41.650  38.930  1.00  0.00           C
ATOM   3150  CD1 TYR A 850      77.930  42.750  39.270  1.00  0.00           C
ATOM   3151  HD1 TYR A 850      78.820  43.030  38.750  1.00  0.00           H
ATOM   3152  CE1 TYR A 850      77.520  43.680  40.250  1.00  0.00           C
ATOM   3153  HE1 TYR A 850      78.240  44.370  40.690  1.00  0.00           H
ATOM   3154  CZ  TYR A 850      76.350  43.440  40.980  1.00  0.00           C
ATOM   3155  OH  TYR A 850      75.990  44.270  42.060  1.00  0.00           O
ATOM   3156  HH  TYR A 850      76.500  45.090  41.980  1.00  0.00           H
ATOM   3157  CD2 TYR A 850      75.850  41.540  39.610  1.00  0.00           C
ATOM   3158  HD2 TYR A 850      75.230  40.710  39.330  1.00  0.00           H
ATOM   3159  CE2 TYR A 850      75.420  42.490  40.580  1.00  0.00           C
ATOM   3160  HE2 TYR A 850      74.520  42.420  41.180  1.00  0.00           H
ATOM   3161  C   TYR A 850      75.580  39.470  36.820  1.00  0.00           C
ATOM   3162  O   TYR A 850      74.460  39.980  36.970  1.00  0.00           O
ATOM   3163  N   PHE A 851      75.910  38.190  36.850  1.00  0.00           N
ATOM   3164  HN  PHE A 851      76.870  37.950  36.780  1.00  0.00           H
ATOM   3165  CA  PHE A 851      75.150  36.990  37.090  1.00  0.00           C
ATOM   3166  HA  PHE A 851      75.920  36.230  37.130  1.00  0.00           H
ATOM   3167  CB  PHE A 851      74.400  37.100  38.480  1.00  0.00           C
ATOM   3168  HB1 PHE A 851      73.990  36.120  38.810  1.00  0.00           H
ATOM   3169  HB2 PHE A 851      73.560  37.810  38.370  1.00  0.00           H
ATOM   3170  CG  PHE A 851      75.360  37.390  39.570  1.00  0.00           C
ATOM   3171  CD1 PHE A 851      76.520  36.630  39.660  1.00  0.00           C
ATOM   3172  HD1 PHE A 851      76.720  35.790  39.030  1.00  0.00           H
ATOM   3173  CE1 PHE A 851      77.450  36.970  40.600  1.00  0.00           C
ATOM   3174  HE1 PHE A 851      78.370  36.430  40.780  1.00  0.00           H
ATOM   3175  CZ  PHE A 851      77.180  37.910  41.610  1.00  0.00           C
ATOM   3176  HZ  PHE A 851      77.980  38.110  42.300  1.00  0.00           H
ATOM   3177  CD2 PHE A 851      75.070  38.390  40.500  1.00  0.00           C
ATOM   3178  HD2 PHE A 851      74.070  38.780  40.380  1.00  0.00           H
ATOM   3179  CE2 PHE A 851      75.990  38.670  41.570  1.00  0.00           C
ATOM   3180  HE2 PHE A 851      75.890  39.520  42.220  1.00  0.00           H
ATOM   3181  C   PHE A 851      74.220  36.540  35.990  1.00  0.00           C
ATOM   3182  O   PHE A 851      73.660  37.420  35.300  1.00  0.00           O
ATOM   3183  N   PRO A 852      73.880  35.230  35.780  1.00  0.00           N
ATOM   3184  CD  PRO A 852      74.670  34.080  36.220  1.00  0.00           C
ATOM   3185  HD1 PRO A 852      74.200  33.850  37.190  1.00  0.00           H
ATOM   3186  HD2 PRO A 852      75.770  34.290  36.300  1.00  0.00           H
ATOM   3187  CA  PRO A 852      72.800  34.820  34.810  1.00  0.00           C
ATOM   3188  HA  PRO A 852      73.090  35.240  33.850  1.00  0.00           H
ATOM   3189  CB  PRO A 852      72.840  33.310  35.000  1.00  0.00           C
ATOM   3190  HB1 PRO A 852      72.560  32.790  34.060  1.00  0.00           H
ATOM   3191  HB2 PRO A 852      72.250  33.020  35.890  1.00  0.00           H
ATOM   3192  CG  PRO A 852      74.290  32.940  35.300  1.00  0.00           C
ATOM   3193  HG1 PRO A 852      74.460  31.990  35.860  1.00  0.00           H
ATOM   3194  HG2 PRO A 852      74.940  32.980  34.400  1.00  0.00           H
ATOM   3195  C   PRO A 852      71.450  35.480  34.990  1.00  0.00           C
ATOM   3196  O   PRO A 852      70.970  35.580  36.180  1.00  0.00           O
ATOM   3197  N   THR A 853      70.850  36.010  33.900  1.00  0.00           N
ATOM   3198  HN  THR A 853      71.240  35.810  33.010  1.00  0.00           H
ATOM   3199  CA  THR A 853      69.750  36.980  33.770  1.00  0.00           C
ATOM   3200  HA  THR A 853      70.090  37.920  34.180  1.00  0.00           H
ATOM   3201  CB  THR A 853      69.410  37.270  32.320  1.00  0.00           C
ATOM   3202  HB  THR A 853      68.860  38.230  32.270  1.00  0.00           H
ATOM   3203  OG1 THR A 853      68.660  36.210  31.640  1.00  0.00           O
ATOM   3204  HG1 THR A 853      67.760  36.520  31.690  1.00  0.00           H
ATOM   3205  CG2 THR A 853      70.670  37.670  31.510  1.00  0.00           C
ATOM   3206 HG21 THR A 853      71.100  38.580  31.980  1.00  0.00           H
ATOM   3207 HG22 THR A 853      70.280  37.970  30.500  1.00  0.00           H
ATOM   3208 HG23 THR A 853      71.390  36.840  31.480  1.00  0.00           H
ATOM   3209  C   THR A 853      68.570  36.440  34.450  1.00  0.00           C
ATOM   3210  O   THR A 853      67.880  37.150  35.180  1.00  0.00           O
ATOM   3211  N   LYS A 854      68.210  35.170  34.280  1.00  0.00           N
ATOM   3212  HN  LYS A 854      68.690  34.640  33.590  1.00  0.00           H
ATOM   3213  CA  LYS A 854      67.010  34.620  34.880  1.00  0.00           C
ATOM   3214  HA  LYS A 854      66.180  35.260  34.660  1.00  0.00           H
ATOM   3215  CB  LYS A 854      66.600  33.150  34.420  1.00  0.00           C
ATOM   3216  HB1 LYS A 854      65.670  32.870  34.970  1.00  0.00           H
ATOM   3217  HB2 LYS A 854      67.450  32.510  34.750  1.00  0.00           H
ATOM   3218  CG  LYS A 854      66.440  33.050  32.880  1.00  0.00           C
ATOM   3219  HG1 LYS A 854      67.410  33.130  32.340  1.00  0.00           H
ATOM   3220  HG2 LYS A 854      65.880  33.890  32.430  1.00  0.00           H
ATOM   3221  CD  LYS A 854      65.740  31.700  32.530  1.00  0.00           C
ATOM   3222  HD1 LYS A 854      64.700  31.770  32.930  1.00  0.00           H
ATOM   3223  HD2 LYS A 854      66.330  30.920  33.050  1.00  0.00           H
ATOM   3224  CE  LYS A 854      65.650  31.430  31.010  1.00  0.00           C
ATOM   3225  HE1 LYS A 854      65.110  32.110  30.330  1.00  0.00           H
ATOM   3226  HE2 LYS A 854      65.290  30.390  30.860  1.00  0.00           H
ATOM   3227  NZ  LYS A 854      67.020  31.260  30.430  1.00  0.00           N
ATOM   3228  HZ1 LYS A 854      67.610  32.120  30.520  1.00  0.00           H
ATOM   3229  HZ2 LYS A 854      66.770  31.130  29.440  1.00  0.00           H
ATOM   3230  HZ3 LYS A 854      67.530  30.420  30.780  1.00  0.00           H
ATOM   3231  C   LYS A 854      67.150  34.550  36.410  1.00  0.00           C
ATOM   3232  O   LYS A 854      66.330  35.080  37.160  1.00  0.00           O
ATOM   3233  N   VAL A 855      68.240  33.940  36.870  1.00  0.00           N
ATOM   3234  HN  VAL A 855      68.830  33.620  36.130  1.00  0.00           H
ATOM   3235  CA  VAL A 855      68.640  33.690  38.270  1.00  0.00           C
ATOM   3236  HA  VAL A 855      68.000  32.890  38.640  1.00  0.00           H
ATOM   3237  CB  VAL A 855      70.070  33.110  38.300  1.00  0.00           C
ATOM   3238  HB  VAL A 855      70.830  33.700  37.740  1.00  0.00           H
ATOM   3239  CG1 VAL A 855      70.510  32.930  39.780  1.00  0.00           C
ATOM   3240 HG11 VAL A 855      71.540  32.510  39.800  1.00  0.00           H
ATOM   3241 HG12 VAL A 855      69.870  32.240  40.370  1.00  0.00           H
ATOM   3242 HG13 VAL A 855      70.500  33.970  40.150  1.00  0.00           H
ATOM   3243  CG2 VAL A 855      70.060  31.780  37.600  1.00  0.00           C
ATOM   3244 HG21 VAL A 855      69.210  31.130  37.890  1.00  0.00           H
ATOM   3245 HG22 VAL A 855      71.000  31.200  37.690  1.00  0.00           H
ATOM   3246 HG23 VAL A 855      69.710  31.890  36.550  1.00  0.00           H
ATOM   3247  C   VAL A 855      68.540  35.050  39.080  1.00  0.00           C
ATOM   3248  O   VAL A 855      67.850  35.070  40.060  1.00  0.00           O
ATOM   3249  N   ARG A 856      69.140  36.170  38.700  1.00  0.00           N
ATOM   3250  HN  ARG A 856      69.660  36.160  37.850  1.00  0.00           H
ATOM   3251  CA  ARG A 856      69.050  37.490  39.410  1.00  0.00           C
ATOM   3252  HA  ARG A 856      69.170  37.380  40.470  1.00  0.00           H
ATOM   3253  CB  ARG A 856      70.120  38.440  38.800  1.00  0.00           C
ATOM   3254  HB1 ARG A 856      71.070  37.920  39.020  1.00  0.00           H
ATOM   3255  HB2 ARG A 856      70.110  39.340  39.450  1.00  0.00           H
ATOM   3256  CG  ARG A 856      69.860  38.960  37.440  1.00  0.00           C
ATOM   3257  HG1 ARG A 856      69.060  39.730  37.480  1.00  0.00           H
ATOM   3258  HG2 ARG A 856      69.530  38.150  36.760  1.00  0.00           H
ATOM   3259  CD  ARG A 856      71.080  39.590  36.810  1.00  0.00           C
ATOM   3260  HD1 ARG A 856      71.920  38.880  36.730  1.00  0.00           H
ATOM   3261  HD2 ARG A 856      71.450  40.420  37.440  1.00  0.00           H
ATOM   3262  NE  ARG A 856      70.620  40.090  35.470  1.00  0.00           N
ATOM   3263  HE  ARG A 856      69.680  40.380  35.330  1.00  0.00           H
ATOM   3264  CZ  ARG A 856      71.480  40.520  34.550  1.00  0.00           C
ATOM   3265  NH1 ARG A 856      72.760  40.220  34.620  1.00  0.00           N
ATOM   3266 HH11 ARG A 856      73.180  39.790  35.410  1.00  0.00           H
ATOM   3267 HH12 ARG A 856      73.400  40.720  34.020  1.00  0.00           H
ATOM   3268  NH2 ARG A 856      70.950  40.970  33.410  1.00  0.00           N
ATOM   3269 HH21 ARG A 856      71.560  40.900  32.620  1.00  0.00           H
ATOM   3270 HH22 ARG A 856      69.960  40.940  33.300  1.00  0.00           H
ATOM   3271  C   ARG A 856      67.710  38.120  39.300  1.00  0.00           C
ATOM   3272  O   ARG A 856      67.270  38.900  40.160  1.00  0.00           O
ATOM   3273  N   SER A 857      67.000  37.910  38.180  1.00  0.00           N
ATOM   3274  HN  SER A 857      67.330  37.410  37.380  1.00  0.00           H
ATOM   3275  CA  SER A 857      65.580  38.420  37.930  1.00  0.00           C
ATOM   3276  HA  SER A 857      65.540  39.470  38.160  1.00  0.00           H
ATOM   3277  CB  SER A 857      64.890  38.270  36.450  1.00  0.00           C
ATOM   3278  HB1 SER A 857      64.000  38.940  36.400  1.00  0.00           H
ATOM   3279  HB2 SER A 857      64.530  37.220  36.310  1.00  0.00           H
ATOM   3280  OG  SER A 857      65.830  38.670  35.390  1.00  0.00           O
ATOM   3281  HG1 SER A 857      66.510  37.980  35.380  1.00  0.00           H
ATOM   3282  C   SER A 857      64.480  37.840  38.810  1.00  0.00           C
ATOM   3283  O   SER A 857      63.730  38.540  39.440  1.00  0.00           O
ATOM   3284  N   THR A 858      64.510  36.500  39.010  1.00  0.00           N
ATOM   3285  HN  THR A 858      65.240  36.010  38.560  1.00  0.00           H
ATOM   3286  CA  THR A 858      63.710  35.880  40.090  1.00  0.00           C
ATOM   3287  HA  THR A 858      62.670  36.200  40.110  1.00  0.00           H
ATOM   3288  CB  THR A 858      63.670  34.360  40.030  1.00  0.00           C
ATOM   3289  HB  THR A 858      63.240  33.940  39.100  1.00  0.00           H
ATOM   3290  OG1 THR A 858      62.910  33.820  41.160  1.00  0.00           O
ATOM   3291  HG1 THR A 858      62.020  34.150  41.030  1.00  0.00           H
ATOM   3292  CG2 THR A 858      65.040  33.780  40.160  1.00  0.00           C
ATOM   3293 HG21 THR A 858      64.910  32.690  40.290  1.00  0.00           H
ATOM   3294 HG22 THR A 858      65.480  34.100  41.130  1.00  0.00           H
ATOM   3295 HG23 THR A 858      65.770  33.990  39.350  1.00  0.00           H
ATOM   3296  C   THR A 858      64.080  36.370  41.480  1.00  0.00           C
ATOM   3297  O   THR A 858      63.230  36.750  42.260  1.00  0.00           O
ATOM   3298  N   ILE A 859      65.380  36.550  41.720  1.00  0.00           N
ATOM   3299  HN  ILE A 859      66.170  36.220  41.190  1.00  0.00           H
ATOM   3300  CA  ILE A 859      65.840  37.010  43.050  1.00  0.00           C
ATOM   3301  HA  ILE A 859      65.360  36.370  43.780  1.00  0.00           H
ATOM   3302  CB  ILE A 859      67.360  36.790  43.240  1.00  0.00           C
ATOM   3303  HB  ILE A 859      67.900  37.070  42.310  1.00  0.00           H
ATOM   3304  CG2 ILE A 859      67.850  37.690  44.390  1.00  0.00           C
ATOM   3305 HG21 ILE A 859      67.770  38.770  44.140  1.00  0.00           H
ATOM   3306 HG22 ILE A 859      68.930  37.530  44.600  1.00  0.00           H
ATOM   3307 HG23 ILE A 859      67.340  37.510  45.370  1.00  0.00           H
ATOM   3308  CG1 ILE A 859      67.590  35.320  43.380  1.00  0.00           C
ATOM   3309 HG11 ILE A 859      66.940  34.730  42.690  1.00  0.00           H
ATOM   3310 HG12 ILE A 859      67.300  35.000  44.410  1.00  0.00           H
ATOM   3311  CD  ILE A 859      69.030  34.830  43.160  1.00  0.00           C
ATOM   3312  HD1 ILE A 859      69.740  35.260  43.910  1.00  0.00           H
ATOM   3313  HD2 ILE A 859      69.380  35.220  42.180  1.00  0.00           H
ATOM   3314  HD3 ILE A 859      69.120  33.730  43.020  1.00  0.00           H
ATOM   3315  C   ILE A 859      65.360  38.480  43.260  1.00  0.00           C
ATOM   3316  O   ILE A 859      64.920  38.800  44.350  1.00  0.00           O
ATOM   3317  N   SER A 860      65.210  39.310  42.230  1.00  0.00           N
ATOM   3318  HN  SER A 860      65.650  38.980  41.390  1.00  0.00           H
ATOM   3319  CA  SER A 860      64.560  40.590  42.370  1.00  0.00           C
ATOM   3320  HA  SER A 860      64.930  41.070  43.260  1.00  0.00           H
ATOM   3321  CB  SER A 860      64.810  41.630  41.200  1.00  0.00           C
ATOM   3322  HB1 SER A 860      64.430  42.590  41.620  1.00  0.00           H
ATOM   3323  HB2 SER A 860      64.160  41.290  40.370  1.00  0.00           H
ATOM   3324  OG  SER A 860      66.180  41.880  40.910  1.00  0.00           O
ATOM   3325  HG1 SER A 860      66.630  42.100  41.740  1.00  0.00           H
ATOM   3326  C   SER A 860      63.020  40.550  42.550  1.00  0.00           C
ATOM   3327  O   SER A 860      62.470  41.440  43.220  1.00  0.00           O
ATOM   3328  N   ASP A 861      62.350  39.500  42.040  1.00  0.00           N
ATOM   3329  HN  ASP A 861      62.670  38.850  41.350  1.00  0.00           H
ATOM   3330  CA  ASP A 861      61.000  39.240  42.510  1.00  0.00           C
ATOM   3331  HA  ASP A 861      60.430  40.160  42.440  1.00  0.00           H
ATOM   3332  CB  ASP A 861      60.360  38.150  41.600  1.00  0.00           C
ATOM   3333  HB1 ASP A 861      59.330  37.880  41.940  1.00  0.00           H
ATOM   3334  HB2 ASP A 861      60.970  37.220  41.570  1.00  0.00           H
ATOM   3335  CG  ASP A 861      60.150  38.530  40.100  1.00  0.00           C
ATOM   3336  OD1 ASP A 861      60.090  39.780  39.900  1.00  0.00           O
ATOM   3337  OD2 ASP A 861      60.010  37.710  39.190  1.00  0.00           O
ATOM   3338  C   ASP A 861      60.750  38.770  43.890  1.00  0.00           C
ATOM   3339  O   ASP A 861      59.690  39.110  44.400  1.00  0.00           O
ATOM   3340  N   PHE A 862      61.720  38.070  44.550  1.00  0.00           N
ATOM   3341  HN  PHE A 862      62.540  37.750  44.080  1.00  0.00           H
ATOM   3342  CA  PHE A 862      61.540  37.640  45.900  1.00  0.00           C
ATOM   3343  HA  PHE A 862      60.480  37.790  46.050  1.00  0.00           H
ATOM   3344  CB  PHE A 862      62.050  36.210  46.220  1.00  0.00           C
ATOM   3345  HB1 PHE A 862      61.950  36.020  47.300  1.00  0.00           H
ATOM   3346  HB2 PHE A 862      63.120  36.090  45.900  1.00  0.00           H
ATOM   3347  CG  PHE A 862      61.210  35.040  45.650  1.00  0.00           C
ATOM   3348  CD1 PHE A 862      60.090  34.510  46.330  1.00  0.00           C
ATOM   3349  HD1 PHE A 862      59.880  34.830  47.340  1.00  0.00           H
ATOM   3350  CE1 PHE A 862      59.450  33.370  45.890  1.00  0.00           C
ATOM   3351  HE1 PHE A 862      58.720  32.910  46.550  1.00  0.00           H
ATOM   3352  CZ  PHE A 862      59.800  32.810  44.640  1.00  0.00           C
ATOM   3353  HZ  PHE A 862      59.360  31.910  44.240  1.00  0.00           H
ATOM   3354  CD2 PHE A 862      61.630  34.490  44.460  1.00  0.00           C
ATOM   3355  HD2 PHE A 862      62.540  34.850  43.990  1.00  0.00           H
ATOM   3356  CE2 PHE A 862      60.840  33.340  43.890  1.00  0.00           C
ATOM   3357  HE2 PHE A 862      61.280  32.960  42.980  1.00  0.00           H
ATOM   3358  C   PHE A 862      62.230  38.580  46.810  1.00  0.00           C
ATOM   3359  O   PHE A 862      62.610  38.200  47.920  1.00  0.00           O
ATOM   3360  N   ALA A 863      62.390  39.860  46.360  1.00  0.00           N
ATOM   3361  HN  ALA A 863      62.140  40.110  45.430  1.00  0.00           H
ATOM   3362  CA  ALA A 863      63.120  40.850  47.150  1.00  0.00           C
ATOM   3363  HA  ALA A 863      64.120  40.420  47.140  1.00  0.00           H
ATOM   3364  CB  ALA A 863      63.330  42.210  46.340  1.00  0.00           C
ATOM   3365  HB1 ALA A 863      64.030  42.000  45.500  1.00  0.00           H
ATOM   3366  HB2 ALA A 863      63.830  42.910  47.040  1.00  0.00           H
ATOM   3367  HB3 ALA A 863      62.390  42.610  45.890  1.00  0.00           H
ATOM   3368  C   ALA A 863      62.680  41.140  48.520  1.00  0.00           C
ATOM   3369  O   ALA A 863      63.510  41.120  49.480  1.00  0.00           O
ATOM   3370  N   VAL A 864      61.320  41.330  48.780  1.00  0.00           N
ATOM   3371  HN  VAL A 864      60.680  41.290  48.020  1.00  0.00           H
ATOM   3372  CA  VAL A 864      60.840  41.420  50.110  1.00  0.00           C
ATOM   3373  HA  VAL A 864      61.380  42.190  50.650  1.00  0.00           H
ATOM   3374  CB  VAL A 864      59.320  41.740  50.110  1.00  0.00           C
ATOM   3375  HB  VAL A 864      58.820  40.960  49.500  1.00  0.00           H
ATOM   3376  CG1 VAL A 864      58.740  41.800  51.480  1.00  0.00           C
ATOM   3377 HG11 VAL A 864      59.430  42.230  52.240  1.00  0.00           H
ATOM   3378 HG12 VAL A 864      58.440  40.820  51.920  1.00  0.00           H
ATOM   3379 HG13 VAL A 864      57.830  42.440  51.560  1.00  0.00           H
ATOM   3380  CG2 VAL A 864      59.230  43.040  49.310  1.00  0.00           C
ATOM   3381 HG21 VAL A 864      59.430  43.030  48.220  1.00  0.00           H
ATOM   3382 HG22 VAL A 864      59.880  43.850  49.710  1.00  0.00           H
ATOM   3383 HG23 VAL A 864      58.190  43.430  49.360  1.00  0.00           H
ATOM   3384  C   VAL A 864      61.130  40.240  51.010  1.00  0.00           C
ATOM   3385  O   VAL A 864      61.810  40.370  52.060  1.00  0.00           O
ATOM   3386  N   PHE A 865      60.850  38.990  50.600  1.00  0.00           N
ATOM   3387  HN  PHE A 865      60.430  38.880  49.700  1.00  0.00           H
ATOM   3388  CA  PHE A 865      61.020  37.680  51.230  1.00  0.00           C
ATOM   3389  HA  PHE A 865      60.480  37.720  52.170  1.00  0.00           H
ATOM   3390  CB  PHE A 865      60.360  36.570  50.390  1.00  0.00           C
ATOM   3391  HB1 PHE A 865      60.930  36.410  49.450  1.00  0.00           H
ATOM   3392  HB2 PHE A 865      59.330  36.800  50.030  1.00  0.00           H
ATOM   3393  CG  PHE A 865      60.160  35.190  51.030  1.00  0.00           C
ATOM   3394  CD1 PHE A 865      60.610  33.990  50.430  1.00  0.00           C
ATOM   3395  HD1 PHE A 865      61.100  34.060  49.470  1.00  0.00           H
ATOM   3396  CE1 PHE A 865      60.390  32.790  51.060  1.00  0.00           C
ATOM   3397  HE1 PHE A 865      60.700  31.880  50.560  1.00  0.00           H
ATOM   3398  CZ  PHE A 865      59.760  32.730  52.310  1.00  0.00           C
ATOM   3399  HZ  PHE A 865      59.530  31.750  52.720  1.00  0.00           H
ATOM   3400  CD2 PHE A 865      59.570  35.100  52.250  1.00  0.00           C
ATOM   3401  HD2 PHE A 865      59.280  36.020  52.730  1.00  0.00           H
ATOM   3402  CE2 PHE A 865      59.320  33.870  52.950  1.00  0.00           C
ATOM   3403  HE2 PHE A 865      58.920  33.890  53.950  1.00  0.00           H
ATOM   3404  C   PHE A 865      62.400  37.200  51.570  1.00  0.00           C
ATOM   3405  O   PHE A 865      62.760  36.760  52.700  1.00  0.00           O
ATOM   3406  N   LEU A 866      63.310  37.340  50.550  1.00  0.00           N
ATOM   3407  HN  LEU A 866      62.890  37.590  49.670  1.00  0.00           H
ATOM   3408  CA  LEU A 866      64.730  37.030  50.670  1.00  0.00           C
ATOM   3409  HA  LEU A 866      64.820  36.020  51.050  1.00  0.00           H
ATOM   3410  CB  LEU A 866      65.420  36.950  49.330  1.00  0.00           C
ATOM   3411  HB1 LEU A 866      66.530  36.930  49.510  1.00  0.00           H
ATOM   3412  HB2 LEU A 866      65.320  37.940  48.830  1.00  0.00           H
ATOM   3413  CG  LEU A 866      65.020  35.800  48.320  1.00  0.00           C
ATOM   3414  HG  LEU A 866      63.940  36.060  48.150  1.00  0.00           H
ATOM   3415  CD1 LEU A 866      65.790  35.810  46.980  1.00  0.00           C
ATOM   3416 HD11 LEU A 866      66.890  35.790  47.100  1.00  0.00           H
ATOM   3417 HD12 LEU A 866      65.600  36.720  46.380  1.00  0.00           H
ATOM   3418 HD13 LEU A 866      65.570  34.990  46.260  1.00  0.00           H
ATOM   3419  CD2 LEU A 866      65.130  34.430  48.910  1.00  0.00           C
ATOM   3420 HD21 LEU A 866      66.150  34.390  49.340  1.00  0.00           H
ATOM   3421 HD22 LEU A 866      64.960  33.660  48.130  1.00  0.00           H
ATOM   3422 HD23 LEU A 866      64.380  34.210  49.700  1.00  0.00           H
ATOM   3423  C   LEU A 866      65.500  38.020  51.590  1.00  0.00           C
ATOM   3424  O   LEU A 866      66.490  37.700  52.220  1.00  0.00           O
ATOM   3425  N   THR A 867      65.060  39.290  51.590  1.00  0.00           N
ATOM   3426  HN  THR A 867      64.440  39.490  50.840  1.00  0.00           H
ATOM   3427  CA  THR A 867      65.540  40.280  52.540  1.00  0.00           C
ATOM   3428  HA  THR A 867      66.610  40.190  52.530  1.00  0.00           H
ATOM   3429  CB  THR A 867      65.110  41.730  52.270  1.00  0.00           C
ATOM   3430  HB  THR A 867      64.010  41.840  52.420  1.00  0.00           H
ATOM   3431  OG1 THR A 867      65.390  42.200  50.980  1.00  0.00           O
ATOM   3432  HG1 THR A 867      64.720  41.780  50.430  1.00  0.00           H
ATOM   3433  CG2 THR A 867      65.970  42.730  53.190  1.00  0.00           C
ATOM   3434 HG21 THR A 867      67.060  42.630  52.960  1.00  0.00           H
ATOM   3435 HG22 THR A 867      65.650  42.590  54.240  1.00  0.00           H
ATOM   3436 HG23 THR A 867      65.660  43.730  52.830  1.00  0.00           H
ATOM   3437  C   THR A 867      65.250  39.900  53.950  1.00  0.00           C
ATOM   3438  O   THR A 867      66.110  40.000  54.780  1.00  0.00           O
ATOM   3439  N   ILE A 868      64.050  39.460  54.270  1.00  0.00           N
ATOM   3440  HN  ILE A 868      63.310  39.360  53.600  1.00  0.00           H
ATOM   3441  CA  ILE A 868      63.590  38.930  55.550  1.00  0.00           C
ATOM   3442  HA  ILE A 868      63.750  39.720  56.280  1.00  0.00           H
ATOM   3443  CB  ILE A 868      62.080  38.640  55.600  1.00  0.00           C
ATOM   3444  HB  ILE A 868      61.810  38.140  54.640  1.00  0.00           H
ATOM   3445  CG2 ILE A 868      61.740  37.780  56.840  1.00  0.00           C
ATOM   3446 HG21 ILE A 868      62.130  38.140  57.820  1.00  0.00           H
ATOM   3447 HG22 ILE A 868      62.090  36.740  56.630  1.00  0.00           H
ATOM   3448 HG23 ILE A 868      60.650  37.770  57.050  1.00  0.00           H
ATOM   3449  CG1 ILE A 868      61.280  39.990  55.640  1.00  0.00           C
ATOM   3450 HG11 ILE A 868      61.350  40.560  54.690  1.00  0.00           H
ATOM   3451 HG12 ILE A 868      61.490  40.590  56.550  1.00  0.00           H
ATOM   3452  CD  ILE A 868      59.730  39.810  55.730  1.00  0.00           C
ATOM   3453  HD1 ILE A 868      59.320  39.360  56.660  1.00  0.00           H
ATOM   3454  HD2 ILE A 868      59.380  39.340  54.770  1.00  0.00           H
ATOM   3455  HD3 ILE A 868      59.240  40.810  55.660  1.00  0.00           H
ATOM   3456  C   ILE A 868      64.390  37.700  55.930  1.00  0.00           C
ATOM   3457  O   ILE A 868      64.890  37.630  57.020  1.00  0.00           O
ATOM   3458  N   VAL A 869      64.580  36.770  54.970  1.00  0.00           N
ATOM   3459  HN  VAL A 869      64.090  36.730  54.090  1.00  0.00           H
ATOM   3460  CA  VAL A 869      65.410  35.580  55.220  1.00  0.00           C
ATOM   3461  HA  VAL A 869      65.050  35.200  56.160  1.00  0.00           H
ATOM   3462  CB  VAL A 869      65.230  34.450  54.130  1.00  0.00           C
ATOM   3463  HB  VAL A 869      65.170  34.980  53.160  1.00  0.00           H
ATOM   3464  CG1 VAL A 869      66.370  33.420  54.070  1.00  0.00           C
ATOM   3465 HG11 VAL A 869      66.620  33.030  55.080  1.00  0.00           H
ATOM   3466 HG12 VAL A 869      67.350  33.840  53.760  1.00  0.00           H
ATOM   3467 HG13 VAL A 869      66.220  32.550  53.390  1.00  0.00           H
ATOM   3468  CG2 VAL A 869      63.940  33.720  54.330  1.00  0.00           C
ATOM   3469 HG21 VAL A 869      63.880  33.180  55.300  1.00  0.00           H
ATOM   3470 HG22 VAL A 869      63.670  32.980  53.530  1.00  0.00           H
ATOM   3471 HG23 VAL A 869      63.060  34.400  54.380  1.00  0.00           H
ATOM   3472  C   VAL A 869      66.790  35.870  55.610  1.00  0.00           C
ATOM   3473  O   VAL A 869      67.300  35.370  56.610  1.00  0.00           O
ATOM   3474  N   ILE A 870      67.500  36.820  54.970  1.00  0.00           N
ATOM   3475  HN  ILE A 870      67.100  37.240  54.150  1.00  0.00           H
ATOM   3476  CA  ILE A 870      68.870  37.290  55.390  1.00  0.00           C
ATOM   3477  HA  ILE A 870      69.460  36.400  55.470  1.00  0.00           H
ATOM   3478  CB  ILE A 870      69.360  38.230  54.340  1.00  0.00           C
ATOM   3479  HB  ILE A 870      68.610  39.010  54.100  1.00  0.00           H
ATOM   3480  CG2 ILE A 870      70.650  38.970  54.860  1.00  0.00           C
ATOM   3481 HG21 ILE A 870      70.430  39.520  55.800  1.00  0.00           H
ATOM   3482 HG22 ILE A 870      71.070  39.740  54.170  1.00  0.00           H
ATOM   3483 HG23 ILE A 870      71.380  38.180  55.120  1.00  0.00           H
ATOM   3484  CG1 ILE A 870      69.750  37.550  53.020  1.00  0.00           C
ATOM   3485 HG11 ILE A 870      68.960  36.820  52.750  1.00  0.00           H
ATOM   3486 HG12 ILE A 870      70.670  36.960  53.200  1.00  0.00           H
ATOM   3487  CD  ILE A 870      69.960  38.550  51.800  1.00  0.00           C
ATOM   3488  HD1 ILE A 870      69.050  39.190  51.730  1.00  0.00           H
ATOM   3489  HD2 ILE A 870      70.180  37.950  50.910  1.00  0.00           H
ATOM   3490  HD3 ILE A 870      70.900  39.110  52.000  1.00  0.00           H
ATOM   3491  C   ILE A 870      68.820  37.910  56.810  1.00  0.00           C
ATOM   3492  O   ILE A 870      69.520  37.530  57.760  1.00  0.00           O
ATOM   3493  N   MET A 871      67.820  38.840  57.040  1.00  0.00           N
ATOM   3494  HN  MET A 871      67.170  39.060  56.330  1.00  0.00           H
ATOM   3495  CA  MET A 871      67.710  39.520  58.320  1.00  0.00           C
ATOM   3496  HA  MET A 871      68.670  39.930  58.580  1.00  0.00           H
ATOM   3497  CB  MET A 871      66.680  40.770  58.250  1.00  0.00           C
ATOM   3498  HB1 MET A 871      66.520  41.110  59.300  1.00  0.00           H
ATOM   3499  HB2 MET A 871      65.760  40.360  57.780  1.00  0.00           H
ATOM   3500  CG  MET A 871      67.230  41.880  57.340  1.00  0.00           C
ATOM   3501  HG1 MET A 871      66.510  42.730  57.420  1.00  0.00           H
ATOM   3502  HG2 MET A 871      67.110  41.530  56.300  1.00  0.00           H
ATOM   3503  SD  MET A 871      68.860  42.470  57.740  1.00  0.00           S
ATOM   3504  CE  MET A 871      68.940  43.550  56.210  1.00  0.00           C
ATOM   3505  HE1 MET A 871      69.810  44.230  56.080  1.00  0.00           H
ATOM   3506  HE2 MET A 871      68.080  44.240  56.300  1.00  0.00           H
ATOM   3507  HE3 MET A 871      68.880  42.930  55.280  1.00  0.00           H
ATOM   3508  C   MET A 871      67.350  38.640  59.520  1.00  0.00           C
ATOM   3509  O   MET A 871      67.840  38.850  60.640  1.00  0.00           O
ATOM   3510  N   VAL A 872      66.620  37.530  59.350  1.00  0.00           N
ATOM   3511  HN  VAL A 872      66.240  37.410  58.430  1.00  0.00           H
ATOM   3512  CA  VAL A 872      66.490  36.530  60.450  1.00  0.00           C
ATOM   3513  HA  VAL A 872      66.260  37.020  61.390  1.00  0.00           H
ATOM   3514  CB  VAL A 872      65.220  35.720  60.350  1.00  0.00           C
ATOM   3515  HB  VAL A 872      65.300  34.880  61.070  1.00  0.00           H
ATOM   3516  CG1 VAL A 872      63.930  36.640  60.540  1.00  0.00           C
ATOM   3517 HG11 VAL A 872      63.890  37.410  59.750  1.00  0.00           H
ATOM   3518 HG12 VAL A 872      63.840  37.190  61.490  1.00  0.00           H
ATOM   3519 HG13 VAL A 872      63.040  36.040  60.270  1.00  0.00           H
ATOM   3520  CG2 VAL A 872      65.230  34.890  59.030  1.00  0.00           C
ATOM   3521 HG21 VAL A 872      65.180  35.590  58.160  1.00  0.00           H
ATOM   3522 HG22 VAL A 872      64.460  34.080  58.970  1.00  0.00           H
ATOM   3523 HG23 VAL A 872      66.160  34.290  58.930  1.00  0.00           H
ATOM   3524  C   VAL A 872      67.760  35.740  60.530  1.00  0.00           C
ATOM   3525  O   VAL A 872      68.190  35.300  61.580  1.00  0.00           O
ATOM   3526  N   THR A 873      68.390  35.410  59.430  1.00  0.00           N
ATOM   3527  HN  THR A 873      68.000  35.730  58.570  1.00  0.00           H
ATOM   3528  CA  THR A 873      69.630  34.530  59.380  1.00  0.00           C
ATOM   3529  HA  THR A 873      69.370  33.590  59.840  1.00  0.00           H
ATOM   3530  CB  THR A 873      70.230  34.360  58.030  1.00  0.00           C
ATOM   3531  HB  THR A 873      70.350  35.360  57.540  1.00  0.00           H
ATOM   3532  OG1 THR A 873      69.390  33.600  57.150  1.00  0.00           O
ATOM   3533  HG1 THR A 873      68.740  34.270  56.900  1.00  0.00           H
ATOM   3534  CG2 THR A 873      71.590  33.680  58.030  1.00  0.00           C
ATOM   3535 HG21 THR A 873      71.800  33.390  56.980  1.00  0.00           H
ATOM   3536 HG22 THR A 873      71.610  32.770  58.670  1.00  0.00           H
ATOM   3537 HG23 THR A 873      72.340  34.430  58.390  1.00  0.00           H
ATOM   3538  C   THR A 873      70.730  35.120  60.190  1.00  0.00           C
ATOM   3539  O   THR A 873      71.400  34.440  60.960  1.00  0.00           O
ATOM   3540  N   ILE A 874      71.030  36.480  60.020  1.00  0.00           N
ATOM   3541  HN  ILE A 874      70.490  37.150  59.510  1.00  0.00           H
ATOM   3542  CA  ILE A 874      72.060  37.150  60.830  1.00  0.00           C
ATOM   3543  HA  ILE A 874      72.880  36.490  60.630  1.00  0.00           H
ATOM   3544  CB  ILE A 874      72.270  38.670  60.360  1.00  0.00           C
ATOM   3545  HB  ILE A 874      72.990  39.170  61.060  1.00  0.00           H
ATOM   3546  CG2 ILE A 874      72.830  38.640  58.920  1.00  0.00           C
ATOM   3547 HG21 ILE A 874      73.760  38.010  58.930  1.00  0.00           H
ATOM   3548 HG22 ILE A 874      73.110  39.640  58.520  1.00  0.00           H
ATOM   3549 HG23 ILE A 874      72.170  38.180  58.150  1.00  0.00           H
ATOM   3550  CG1 ILE A 874      71.080  39.630  60.350  1.00  0.00           C
ATOM   3551 HG11 ILE A 874      70.400  39.420  61.210  1.00  0.00           H
ATOM   3552 HG12 ILE A 874      70.480  39.430  59.450  1.00  0.00           H
ATOM   3553  CD  ILE A 874      71.460  41.130  60.360  1.00  0.00           C
ATOM   3554  HD1 ILE A 874      72.070  41.320  59.440  1.00  0.00           H
ATOM   3555  HD2 ILE A 874      72.100  41.320  61.240  1.00  0.00           H
ATOM   3556  HD3 ILE A 874      70.500  41.690  60.420  1.00  0.00           H
ATOM   3557  C   ILE A 874      71.690  37.090  62.290  1.00  0.00           C
ATOM   3558  O   ILE A 874      72.580  37.020  63.180  1.00  0.00           O
ATOM   3559  N   ASP A 875      70.420  37.250  62.540  1.00  0.00           N
ATOM   3560  HN  ASP A 875      69.860  37.300  61.710  1.00  0.00           H
ATOM   3561  CA  ASP A 875      69.750  37.340  63.900  1.00  0.00           C
ATOM   3562  HA  ASP A 875      70.330  38.060  64.450  1.00  0.00           H
ATOM   3563  CB  ASP A 875      68.250  37.770  63.830  1.00  0.00           C
ATOM   3564  HB1 ASP A 875      67.590  36.930  63.550  1.00  0.00           H
ATOM   3565  HB2 ASP A 875      68.230  38.630  63.110  1.00  0.00           H
ATOM   3566  CG  ASP A 875      67.840  38.390  65.180  1.00  0.00           C
ATOM   3567  OD1 ASP A 875      68.640  38.470  66.110  1.00  0.00           O
ATOM   3568  OD2 ASP A 875      66.640  38.820  65.240  1.00  0.00           O
ATOM   3569  C   ASP A 875      69.810  36.000  64.640  1.00  0.00           C
ATOM   3570  O   ASP A 875      70.170  35.900  65.800  1.00  0.00           O
ATOM   3571  N   TYR A 876      69.530  34.810  63.990  1.00  0.00           N
ATOM   3572  HN  TYR A 876      69.010  34.950  63.150  1.00  0.00           H
ATOM   3573  CA  TYR A 876      69.870  33.480  64.440  1.00  0.00           C
ATOM   3574  HA  TYR A 876      69.340  33.330  65.370  1.00  0.00           H
ATOM   3575  CB  TYR A 876      69.110  32.560  63.420  1.00  0.00           C
ATOM   3576  HB1 TYR A 876      69.460  32.870  62.420  1.00  0.00           H
ATOM   3577  HB2 TYR A 876      68.000  32.570  63.510  1.00  0.00           H
ATOM   3578  CG  TYR A 876      69.450  31.080  63.590  1.00  0.00           C
ATOM   3579  CD1 TYR A 876      68.790  30.130  64.430  1.00  0.00           C
ATOM   3580  HD1 TYR A 876      67.960  30.470  65.050  1.00  0.00           H
ATOM   3581  CE1 TYR A 876      69.210  28.830  64.480  1.00  0.00           C
ATOM   3582  HE1 TYR A 876      68.770  28.130  65.180  1.00  0.00           H
ATOM   3583  CZ  TYR A 876      70.220  28.370  63.680  1.00  0.00           C
ATOM   3584  OH  TYR A 876      70.560  26.990  63.790  1.00  0.00           O
ATOM   3585  HH  TYR A 876      70.020  26.550  64.460  1.00  0.00           H
ATOM   3586  CD2 TYR A 876      70.470  30.530  62.730  1.00  0.00           C
ATOM   3587  HD2 TYR A 876      71.090  31.220  62.160  1.00  0.00           H
ATOM   3588  CE2 TYR A 876      70.920  29.180  62.780  1.00  0.00           C
ATOM   3589  HE2 TYR A 876      71.620  28.780  62.070  1.00  0.00           H
ATOM   3590  C   TYR A 876      71.420  33.230  64.650  1.00  0.00           C
ATOM   3591  O   TYR A 876      71.770  32.740  65.730  1.00  0.00           O
ATOM   3592  N   LEU A 877      72.300  33.630  63.700  1.00  0.00           N
ATOM   3593  HN  LEU A 877      71.880  33.980  62.860  1.00  0.00           H
ATOM   3594  CA  LEU A 877      73.790  33.580  63.850  1.00  0.00           C
ATOM   3595  HA  LEU A 877      73.950  32.630  64.310  1.00  0.00           H
ATOM   3596  CB  LEU A 877      74.560  33.600  62.450  1.00  0.00           C
ATOM   3597  HB1 LEU A 877      75.650  33.480  62.630  1.00  0.00           H
ATOM   3598  HB2 LEU A 877      74.410  34.530  61.860  1.00  0.00           H
ATOM   3599  CG  LEU A 877      74.100  32.380  61.610  1.00  0.00           C
ATOM   3600  HG  LEU A 877      73.000  32.480  61.530  1.00  0.00           H
ATOM   3601  CD1 LEU A 877      74.450  32.460  60.100  1.00  0.00           C
ATOM   3602 HD11 LEU A 877      74.110  31.600  59.490  1.00  0.00           H
ATOM   3603 HD12 LEU A 877      75.540  32.610  59.880  1.00  0.00           H
ATOM   3604 HD13 LEU A 877      73.880  33.330  59.720  1.00  0.00           H
ATOM   3605  CD2 LEU A 877      74.600  31.030  62.160  1.00  0.00           C
ATOM   3606 HD21 LEU A 877      75.650  30.880  61.860  1.00  0.00           H
ATOM   3607 HD22 LEU A 877      73.980  30.250  61.670  1.00  0.00           H
ATOM   3608 HD23 LEU A 877      74.520  31.010  63.270  1.00  0.00           H
ATOM   3609  C   LEU A 877      74.370  34.560  64.920  1.00  0.00           C
ATOM   3610  O   LEU A 877      74.430  34.280  66.090  1.00  0.00           O
ATOM   3611  N   VAL A 878      74.750  35.790  64.500  1.00  0.00           N
ATOM   3612  HN  VAL A 878      74.520  36.010  63.550  1.00  0.00           H
ATOM   3613  CA  VAL A 878      75.540  36.810  65.220  1.00  0.00           C
ATOM   3614  HA  VAL A 878      76.350  36.270  65.690  1.00  0.00           H
ATOM   3615  CB  VAL A 878      76.000  37.950  64.330  1.00  0.00           C
ATOM   3616  HB  VAL A 878      75.120  38.350  63.800  1.00  0.00           H
ATOM   3617  CG1 VAL A 878      76.640  39.130  65.050  1.00  0.00           C
ATOM   3618 HG11 VAL A 878      75.800  39.790  65.360  1.00  0.00           H
ATOM   3619 HG12 VAL A 878      77.180  39.840  64.400  1.00  0.00           H
ATOM   3620 HG13 VAL A 878      77.280  38.860  65.920  1.00  0.00           H
ATOM   3621  CG2 VAL A 878      76.820  37.420  63.160  1.00  0.00           C
ATOM   3622 HG21 VAL A 878      76.230  36.830  62.430  1.00  0.00           H
ATOM   3623 HG22 VAL A 878      77.660  36.780  63.500  1.00  0.00           H
ATOM   3624 HG23 VAL A 878      77.310  38.230  62.580  1.00  0.00           H
ATOM   3625  C   VAL A 878      74.660  37.400  66.310  1.00  0.00           C
ATOM   3626  O   VAL A 878      75.120  37.590  67.420  1.00  0.00           O
ATOM   3627  N   GLY A 879      73.300  37.680  66.020  1.00  0.00           N
ATOM   3628  HN  GLY A 879      72.980  37.480  65.100  1.00  0.00           H
ATOM   3629  CA  GLY A 879      72.260  38.230  66.890  1.00  0.00           C
ATOM   3630  HA1 GLY A 879      72.450  37.830  67.880  1.00  0.00           H
ATOM   3631  HA2 GLY A 879      71.290  37.900  66.550  1.00  0.00           H
ATOM   3632  C   GLY A 879      72.120  39.740  67.020  1.00  0.00           C
ATOM   3633  O   GLY A 879      73.140  40.440  67.210  1.00  0.00           O
ATOM   3634  N   VAL A 880      70.850  40.290  66.750  1.00  0.00           N
ATOM   3635  HN  VAL A 880      70.140  39.630  66.560  1.00  0.00           H
ATOM   3636  CA  VAL A 880      70.750  41.720  66.650  1.00  0.00           C
ATOM   3637  HA  VAL A 880      71.670  42.120  67.010  1.00  0.00           H
ATOM   3638  CB  VAL A 880      70.710  42.170  65.150  1.00  0.00           C
ATOM   3639  HB  VAL A 880      71.680  41.870  64.710  1.00  0.00           H
ATOM   3640  CG1 VAL A 880      69.660  41.650  64.200  1.00  0.00           C
ATOM   3641 HG11 VAL A 880      69.870  40.560  64.170  1.00  0.00           H
ATOM   3642 HG12 VAL A 880      69.670  42.090  63.180  1.00  0.00           H
ATOM   3643 HG13 VAL A 880      68.630  41.730  64.600  1.00  0.00           H
ATOM   3644  CG2 VAL A 880      70.510  43.690  65.130  1.00  0.00           C
ATOM   3645 HG21 VAL A 880      71.220  44.160  65.850  1.00  0.00           H
ATOM   3646 HG22 VAL A 880      69.510  44.000  65.500  1.00  0.00           H
ATOM   3647 HG23 VAL A 880      70.680  44.020  64.080  1.00  0.00           H
ATOM   3648  C   VAL A 880      69.600  42.220  67.570  1.00  0.00           C
ATOM   3649  O   VAL A 880      68.430  41.830  67.310  1.00  0.00           O
ATOM   3650  N   PRO A 881      69.760  43.090  68.530  1.00  0.00           N
ATOM   3651  CD  PRO A 881      71.090  43.420  69.110  1.00  0.00           C
ATOM   3652  HD1 PRO A 881      71.500  44.370  68.730  1.00  0.00           H
ATOM   3653  HD2 PRO A 881      71.810  42.570  68.970  1.00  0.00           H
ATOM   3654  CA  PRO A 881      68.660  43.500  69.380  1.00  0.00           C
ATOM   3655  HA  PRO A 881      68.180  42.640  69.820  1.00  0.00           H
ATOM   3656  CB  PRO A 881      69.400  44.160  70.620  1.00  0.00           C
ATOM   3657  HB1 PRO A 881      68.830  43.840  71.520  1.00  0.00           H
ATOM   3658  HB2 PRO A 881      69.300  45.260  70.530  1.00  0.00           H
ATOM   3659  CG  PRO A 881      70.810  43.660  70.590  1.00  0.00           C
ATOM   3660  HG1 PRO A 881      71.480  44.350  71.140  1.00  0.00           H
ATOM   3661  HG2 PRO A 881      70.910  42.660  71.080  1.00  0.00           H
ATOM   3662  C   PRO A 881      67.620  44.380  68.730  1.00  0.00           C
ATOM   3663  O   PRO A 881      67.970  45.350  68.060  1.00  0.00           O
ATOM   3664  N   SER A 882      66.340  44.160  69.020  1.00  0.00           N
ATOM   3665  HN  SER A 882      66.100  43.380  69.600  1.00  0.00           H
ATOM   3666  CA  SER A 882      65.170  44.870  68.330  1.00  0.00           C
ATOM   3667  HA  SER A 882      65.260  45.880  68.720  1.00  0.00           H
ATOM   3668  CB  SER A 882      65.160  44.820  66.750  1.00  0.00           C
ATOM   3669  HB1 SER A 882      64.110  45.040  66.480  1.00  0.00           H
ATOM   3670  HB2 SER A 882      65.330  43.830  66.270  1.00  0.00           H
ATOM   3671  OG  SER A 882      66.020  45.810  66.230  1.00  0.00           O
ATOM   3672  HG1 SER A 882      66.840  45.790  66.750  1.00  0.00           H
ATOM   3673  C   SER A 882      63.860  44.250  68.800  1.00  0.00           C
ATOM   3674  O   SER A 882      63.870  43.010  68.930  1.00  0.00           O
ATOM   3675  N   PRO A 883      62.870  45.050  69.070  1.00  0.00           N
ATOM   3676  CD  PRO A 883      62.860  46.520  68.970  1.00  0.00           C
ATOM   3677  HD1 PRO A 883      63.510  46.970  68.190  1.00  0.00           H
ATOM   3678  HD2 PRO A 883      63.160  46.850  69.980  1.00  0.00           H
ATOM   3679  CA  PRO A 883      61.540  44.490  69.290  1.00  0.00           C
ATOM   3680  HA  PRO A 883      61.580  43.840  70.160  1.00  0.00           H
ATOM   3681  CB  PRO A 883      60.650  45.740  69.530  1.00  0.00           C
ATOM   3682  HB1 PRO A 883      60.700  46.040  70.600  1.00  0.00           H
ATOM   3683  HB2 PRO A 883      59.590  45.580  69.260  1.00  0.00           H
ATOM   3684  CG  PRO A 883      61.400  46.780  68.730  1.00  0.00           C
ATOM   3685  HG1 PRO A 883      61.170  46.610  67.650  1.00  0.00           H
ATOM   3686  HG2 PRO A 883      61.180  47.830  69.030  1.00  0.00           H
ATOM   3687  C   PRO A 883      61.040  43.590  68.200  1.00  0.00           C
ATOM   3688  O   PRO A 883      61.170  43.830  66.990  1.00  0.00           O
ATOM   3689  N   LYS A 884      60.250  42.620  68.680  1.00  0.00           N
ATOM   3690  HN  LYS A 884      60.130  42.450  69.640  1.00  0.00           H
ATOM   3691  CA  LYS A 884      59.640  41.650  67.770  1.00  0.00           C
ATOM   3692  HA  LYS A 884      59.910  41.810  66.730  1.00  0.00           H
ATOM   3693  CB  LYS A 884      60.020  40.160  68.230  1.00  0.00           C
ATOM   3694  HB1 LYS A 884      59.540  39.520  67.460  1.00  0.00           H
ATOM   3695  HB2 LYS A 884      59.600  39.910  69.230  1.00  0.00           H
ATOM   3696  CG  LYS A 884      61.530  39.940  68.280  1.00  0.00           C
ATOM   3697  HG1 LYS A 884      61.750  38.990  68.820  1.00  0.00           H
ATOM   3698  HG2 LYS A 884      62.060  40.770  68.810  1.00  0.00           H
ATOM   3699  CD  LYS A 884      62.130  39.860  66.840  1.00  0.00           C
ATOM   3700  HD1 LYS A 884      62.230  40.860  66.380  1.00  0.00           H
ATOM   3701  HD2 LYS A 884      61.440  39.240  66.240  1.00  0.00           H
ATOM   3702  CE  LYS A 884      63.510  39.070  66.760  1.00  0.00           C
ATOM   3703  HE1 LYS A 884      63.200  38.010  66.980  1.00  0.00           H
ATOM   3704  HE2 LYS A 884      64.140  39.520  67.560  1.00  0.00           H
ATOM   3705  NZ  LYS A 884      64.060  39.290  65.450  1.00  0.00           N
ATOM   3706  HZ1 LYS A 884      64.090  40.330  65.370  1.00  0.00           H
ATOM   3707  HZ2 LYS A 884      63.460  38.830  64.740  1.00  0.00           H
ATOM   3708  HZ3 LYS A 884      65.000  38.900  65.290  1.00  0.00           H
ATOM   3709  C   LYS A 884      58.120  41.620  67.710  1.00  0.00           C
ATOM   3710  O   LYS A 884      57.380  41.730  68.730  1.00  0.00           O
ATOM   3711  N   LEU A 885      57.610  41.570  66.400  1.00  0.00           N
ATOM   3712  HN  LEU A 885      58.180  41.510  65.580  1.00  0.00           H
ATOM   3713  CA  LEU A 885      56.220  41.550  65.970  1.00  0.00           C
ATOM   3714  HA  LEU A 885      55.790  42.500  66.310  1.00  0.00           H
ATOM   3715  CB  LEU A 885      56.000  41.360  64.490  1.00  0.00           C
ATOM   3716  HB1 LEU A 885      56.460  40.390  64.180  1.00  0.00           H
ATOM   3717  HB2 LEU A 885      56.620  42.030  63.860  1.00  0.00           H
ATOM   3718  CG  LEU A 885      54.530  41.410  63.970  1.00  0.00           C
ATOM   3719  HG  LEU A 885      53.880  40.620  64.410  1.00  0.00           H
ATOM   3720  CD1 LEU A 885      53.920  42.700  64.190  1.00  0.00           C
ATOM   3721 HD11 LEU A 885      54.630  43.480  63.810  1.00  0.00           H
ATOM   3722 HD12 LEU A 885      53.650  42.810  65.260  1.00  0.00           H
ATOM   3723 HD13 LEU A 885      52.900  42.800  63.770  1.00  0.00           H
ATOM   3724  CD2 LEU A 885      54.570  41.010  62.490  1.00  0.00           C
ATOM   3725 HD21 LEU A 885      53.580  41.320  62.090  1.00  0.00           H
ATOM   3726 HD22 LEU A 885      54.770  39.940  62.290  1.00  0.00           H
ATOM   3727 HD23 LEU A 885      55.390  41.580  62.000  1.00  0.00           H
ATOM   3728  C   LEU A 885      55.400  40.500  66.760  1.00  0.00           C
ATOM   3729  O   LEU A 885      55.740  39.340  66.980  1.00  0.00           O
ATOM   3730  N   HSD A 886      54.280  40.970  67.260  1.00  0.00           N
ATOM   3731  HN  HSD A 886      54.010  41.880  66.970  1.00  0.00           H
ATOM   3732  CA  HSD A 886      53.370  40.320  68.150  1.00  0.00           C
ATOM   3733  HA  HSD A 886      53.870  39.900  69.010  1.00  0.00           H
ATOM   3734  CB  HSD A 886      52.510  41.390  68.810  1.00  0.00           C
ATOM   3735  HB1 HSD A 886      51.620  41.040  69.380  1.00  0.00           H
ATOM   3736  HB2 HSD A 886      52.200  42.190  68.090  1.00  0.00           H
ATOM   3737  ND1 HSD A 886      54.460  42.890  69.630  1.00  0.00           N
ATOM   3738  HD1 HSD A 886      55.110  42.970  68.880  1.00  0.00           H
ATOM   3739  CG  HSD A 886      53.290  42.210  69.840  1.00  0.00           C
ATOM   3740  CE1 HSD A 886      54.790  43.420  70.810  1.00  0.00           C
ATOM   3741  HE1 HSD A 886      55.720  43.960  70.970  1.00  0.00           H
ATOM   3742  NE2 HSD A 886      53.910  43.090  71.770  1.00  0.00           N
ATOM   3743  CD2 HSD A 886      52.960  42.400  71.130  1.00  0.00           C
ATOM   3744  HD2 HSD A 886      52.040  42.080  71.610  1.00  0.00           H
ATOM   3745  C   HSD A 886      52.370  39.540  67.300  1.00  0.00           C
ATOM   3746  O   HSD A 886      51.730  40.100  66.390  1.00  0.00           O
ATOM   3747  N   VAL A 887      52.120  38.240  67.570  1.00  0.00           N
ATOM   3748  HN  VAL A 887      52.660  37.830  68.300  1.00  0.00           H
ATOM   3749  CA  VAL A 887      51.230  37.350  66.890  1.00  0.00           C
ATOM   3750  HA  VAL A 887      50.680  37.900  66.130  1.00  0.00           H
ATOM   3751  CB  VAL A 887      52.050  36.270  66.130  1.00  0.00           C
ATOM   3752  HB  VAL A 887      52.620  35.530  66.750  1.00  0.00           H
ATOM   3753  CG1 VAL A 887      50.990  35.530  65.260  1.00  0.00           C
ATOM   3754 HG11 VAL A 887      50.330  34.940  65.920  1.00  0.00           H
ATOM   3755 HG12 VAL A 887      51.480  34.830  64.560  1.00  0.00           H
ATOM   3756 HG13 VAL A 887      50.440  36.350  64.740  1.00  0.00           H
ATOM   3757  CG2 VAL A 887      53.100  36.910  65.260  1.00  0.00           C
ATOM   3758 HG21 VAL A 887      53.910  37.370  65.860  1.00  0.00           H
ATOM   3759 HG22 VAL A 887      52.650  37.780  64.730  1.00  0.00           H
ATOM   3760 HG23 VAL A 887      53.540  36.130  64.590  1.00  0.00           H
ATOM   3761  C   VAL A 887      50.410  36.710  67.860  1.00  0.00           C
ATOM   3762  O   VAL A 887      50.980  35.980  68.700  1.00  0.00           O
ATOM   3763  N   PRO A 888      49.100  36.900  67.950  1.00  0.00           N
ATOM   3764  CD  PRO A 888      48.500  38.090  67.420  1.00  0.00           C
ATOM   3765  HD1 PRO A 888      48.510  37.890  66.330  1.00  0.00           H
ATOM   3766  HD2 PRO A 888      49.000  39.040  67.720  1.00  0.00           H
ATOM   3767  CA  PRO A 888      48.130  36.050  68.650  1.00  0.00           C
ATOM   3768  HA  PRO A 888      48.240  36.260  69.710  1.00  0.00           H
ATOM   3769  CB  PRO A 888      46.760  36.440  68.120  1.00  0.00           C
ATOM   3770  HB1 PRO A 888      45.930  36.350  68.870  1.00  0.00           H
ATOM   3771  HB2 PRO A 888      46.480  35.950  67.170  1.00  0.00           H
ATOM   3772  CG  PRO A 888      46.950  37.970  67.790  1.00  0.00           C
ATOM   3773  HG1 PRO A 888      46.320  38.300  66.940  1.00  0.00           H
ATOM   3774  HG2 PRO A 888      46.810  38.590  68.700  1.00  0.00           H
ATOM   3775  C   PRO A 888      48.280  34.490  68.550  1.00  0.00           C
ATOM   3776  O   PRO A 888      48.500  33.890  67.470  1.00  0.00           O
ATOM   3777  N   GLU A 889      48.190  33.800  69.660  1.00  0.00           N
ATOM   3778  HN  GLU A 889      48.070  34.140  70.600  1.00  0.00           H
ATOM   3779  CA  GLU A 889      48.400  32.290  69.660  1.00  0.00           C
ATOM   3780  HA  GLU A 889      48.810  31.980  68.710  1.00  0.00           H
ATOM   3781  CB  GLU A 889      49.510  31.890  70.690  1.00  0.00           C
ATOM   3782  HB1 GLU A 889      49.540  30.770  70.730  1.00  0.00           H
ATOM   3783  HB2 GLU A 889      49.470  32.510  71.600  1.00  0.00           H
ATOM   3784  CG  GLU A 889      50.880  32.100  69.940  1.00  0.00           C
ATOM   3785  HG1 GLU A 889      50.830  33.000  69.290  1.00  0.00           H
ATOM   3786  HG2 GLU A 889      51.000  31.180  69.320  1.00  0.00           H
ATOM   3787  CD  GLU A 889      51.920  32.040  71.010  1.00  0.00           C
ATOM   3788  OE1 GLU A 889      52.640  31.020  71.230  1.00  0.00           O
ATOM   3789  OE2 GLU A 889      52.160  33.100  71.690  1.00  0.00           O
ATOM   3790  C   GLU A 889      47.130  31.500  70.040  1.00  0.00           C
ATOM   3791  O   GLU A 889      46.330  31.930  70.860  1.00  0.00           O
ATOM   3792  N   LYS A 890      46.950  30.310  69.500  1.00  0.00           N
ATOM   3793  HN  LYS A 890      47.740  29.890  69.040  1.00  0.00           H
ATOM   3794  CA  LYS A 890      45.880  29.380  69.940  1.00  0.00           C
ATOM   3795  HA  LYS A 890      46.100  28.380  69.610  1.00  0.00           H
ATOM   3796  CB  LYS A 890      46.150  28.950  71.460  1.00  0.00           C
ATOM   3797  HB1 LYS A 890      45.330  28.260  71.770  1.00  0.00           H
ATOM   3798  HB2 LYS A 890      46.060  29.850  72.110  1.00  0.00           H
ATOM   3799  CG  LYS A 890      47.450  28.260  71.710  1.00  0.00           C
ATOM   3800  HG1 LYS A 890      48.220  29.060  71.710  1.00  0.00           H
ATOM   3801  HG2 LYS A 890      47.700  27.600  70.840  1.00  0.00           H
ATOM   3802  CD  LYS A 890      47.360  27.580  73.030  1.00  0.00           C
ATOM   3803  HD1 LYS A 890      46.520  26.870  73.160  1.00  0.00           H
ATOM   3804  HD2 LYS A 890      47.170  28.420  73.730  1.00  0.00           H
ATOM   3805  CE  LYS A 890      48.580  26.780  73.500  1.00  0.00           C
ATOM   3806  HE1 LYS A 890      48.960  26.040  72.770  1.00  0.00           H
ATOM   3807  HE2 LYS A 890      48.260  26.160  74.360  1.00  0.00           H
ATOM   3808  NZ  LYS A 890      49.620  27.700  73.900  1.00  0.00           N
ATOM   3809  HZ1 LYS A 890      49.330  28.370  74.640  1.00  0.00           H
ATOM   3810  HZ2 LYS A 890      50.110  28.200  73.130  1.00  0.00           H
ATOM   3811  HZ3 LYS A 890      50.360  27.170  74.400  1.00  0.00           H
ATOM   3812  C   LYS A 890      44.450  29.740  69.640  1.00  0.00           C
ATOM   3813  O   LYS A 890      43.520  29.250  70.300  1.00  0.00           O
ATOM   3814  N   PHE A 891      44.210  30.580  68.610  1.00  0.00           N
ATOM   3815  HN  PHE A 891      45.010  30.920  68.130  1.00  0.00           H
ATOM   3816  CA  PHE A 891      42.970  31.180  68.120  1.00  0.00           C
ATOM   3817  HA  PHE A 891      43.330  31.990  67.520  1.00  0.00           H
ATOM   3818  CB  PHE A 891      42.410  30.110  67.100  1.00  0.00           C
ATOM   3819  HB1 PHE A 891      42.010  29.250  67.670  1.00  0.00           H
ATOM   3820  HB2 PHE A 891      43.290  29.840  66.480  1.00  0.00           H
ATOM   3821  CG  PHE A 891      41.500  30.840  66.050  1.00  0.00           C
ATOM   3822  CD1 PHE A 891      40.120  30.750  66.200  1.00  0.00           C
ATOM   3823  HD1 PHE A 891      39.640  30.350  67.080  1.00  0.00           H
ATOM   3824  CE1 PHE A 891      39.220  31.240  65.220  1.00  0.00           C
ATOM   3825  HE1 PHE A 891      38.180  31.430  65.430  1.00  0.00           H
ATOM   3826  CZ  PHE A 891      39.680  31.580  63.990  1.00  0.00           C
ATOM   3827  HZ  PHE A 891      38.970  31.790  63.200  1.00  0.00           H
ATOM   3828  CD2 PHE A 891      41.980  31.270  64.770  1.00  0.00           C
ATOM   3829  HD2 PHE A 891      43.040  31.190  64.540  1.00  0.00           H
ATOM   3830  CE2 PHE A 891      41.100  31.630  63.750  1.00  0.00           C
ATOM   3831  HE2 PHE A 891      41.500  31.960  62.800  1.00  0.00           H
ATOM   3832  C   PHE A 891      42.030  31.630  69.220  1.00  0.00           C
ATOM   3833  O   PHE A 891      40.810  31.520  69.130  1.00  0.00           O
ATOM   3834  N   GLU A 892      42.570  32.210  70.210  1.00  0.00           N
ATOM   3835  HN  GLU A 892      43.560  32.310  70.160  1.00  0.00           H
ATOM   3836  CA  GLU A 892      41.960  33.220  71.130  1.00  0.00           C
ATOM   3837  HA  GLU A 892      40.970  32.920  71.430  1.00  0.00           H
ATOM   3838  CB  GLU A 892      42.720  33.450  72.420  1.00  0.00           C
ATOM   3839  HB1 GLU A 892      42.390  34.320  73.020  1.00  0.00           H
ATOM   3840  HB2 GLU A 892      43.790  33.660  72.170  1.00  0.00           H
ATOM   3841  CG  GLU A 892      42.710  32.220  73.360  1.00  0.00           C
ATOM   3842  HG1 GLU A 892      43.520  31.530  73.050  1.00  0.00           H
ATOM   3843  HG2 GLU A 892      41.770  31.620  73.330  1.00  0.00           H
ATOM   3844  CD  GLU A 892      42.930  32.550  74.850  1.00  0.00           C
ATOM   3845  OE1 GLU A 892      44.110  32.900  75.190  1.00  0.00           O
ATOM   3846  OE2 GLU A 892      41.940  32.360  75.590  1.00  0.00           O
ATOM   3847  C   GLU A 892      41.740  34.530  70.480  1.00  0.00           C
ATOM   3848  O   GLU A 892      42.600  34.870  69.620  1.00  0.00           O
ATOM   3849  N   PRO A 893      40.750  35.380  70.860  1.00  0.00           N
ATOM   3850  CD  PRO A 893      39.490  35.030  71.500  1.00  0.00           C
ATOM   3851  HD1 PRO A 893      39.630  34.860  72.590  1.00  0.00           H
ATOM   3852  HD2 PRO A 893      39.100  34.100  71.040  1.00  0.00           H
ATOM   3853  CA  PRO A 893      40.760  36.710  70.460  1.00  0.00           C
ATOM   3854  HA  PRO A 893      40.740  36.610  69.380  1.00  0.00           H
ATOM   3855  CB  PRO A 893      39.450  37.270  71.040  1.00  0.00           C
ATOM   3856  HB1 PRO A 893      38.970  38.040  70.400  1.00  0.00           H
ATOM   3857  HB2 PRO A 893      39.630  37.690  72.050  1.00  0.00           H
ATOM   3858  CG  PRO A 893      38.440  36.050  71.140  1.00  0.00           C
ATOM   3859  HG1 PRO A 893      37.650  36.130  71.920  1.00  0.00           H
ATOM   3860  HG2 PRO A 893      38.090  35.890  70.100  1.00  0.00           H
ATOM   3861  C   PRO A 893      42.000  37.590  70.830  1.00  0.00           C
ATOM   3862  O   PRO A 893      42.610  37.420  71.890  1.00  0.00           O
ATOM   3863  N   THR A 894      42.390  38.560  69.900  1.00  0.00           N
ATOM   3864  HN  THR A 894      42.000  38.650  68.990  1.00  0.00           H
ATOM   3865  CA  THR A 894      43.480  39.550  70.070  1.00  0.00           C
ATOM   3866  HA  THR A 894      44.460  39.130  70.280  1.00  0.00           H
ATOM   3867  CB  THR A 894      43.600  40.360  68.860  1.00  0.00           C
ATOM   3868  HB  THR A 894      42.740  41.060  68.720  1.00  0.00           H
ATOM   3869  OG1 THR A 894      43.790  39.500  67.730  1.00  0.00           O
ATOM   3870  HG1 THR A 894      43.630  40.120  67.000  1.00  0.00           H
ATOM   3871  CG2 THR A 894      44.900  41.200  68.870  1.00  0.00           C
ATOM   3872 HG21 THR A 894      45.290  41.430  67.850  1.00  0.00           H
ATOM   3873 HG22 THR A 894      45.760  40.630  69.290  1.00  0.00           H
ATOM   3874 HG23 THR A 894      44.740  42.190  69.370  1.00  0.00           H
ATOM   3875  C   THR A 894      43.220  40.490  71.290  1.00  0.00           C
ATOM   3876  O   THR A 894      44.130  40.980  71.940  1.00  0.00           O
ATOM   3877  N   HSD A 895      41.970  40.730  71.650  1.00  0.00           N
ATOM   3878  HN  HSD A 895      41.370  40.420  70.920  1.00  0.00           H
ATOM   3879  CA  HSD A 895      41.490  41.490  72.810  1.00  0.00           C
ATOM   3880  HA  HSD A 895      42.200  42.220  73.170  1.00  0.00           H
ATOM   3881  CB  HSD A 895      40.320  42.420  72.360  1.00  0.00           C
ATOM   3882  HB1 HSD A 895      39.950  42.970  73.250  1.00  0.00           H
ATOM   3883  HB2 HSD A 895      39.650  41.800  71.720  1.00  0.00           H
ATOM   3884  ND1 HSD A 895      41.340  43.280  70.140  1.00  0.00           N
ATOM   3885  HD1 HSD A 895      41.110  42.430  69.650  1.00  0.00           H
ATOM   3886  CG  HSD A 895      40.870  43.480  71.440  1.00  0.00           C
ATOM   3887  CE1 HSD A 895      41.670  44.480  69.620  1.00  0.00           C
ATOM   3888  HE1 HSD A 895      42.140  44.640  68.650  1.00  0.00           H
ATOM   3889  NE2 HSD A 895      41.480  45.420  70.570  1.00  0.00           N
ATOM   3890  CD2 HSD A 895      40.900  44.760  71.650  1.00  0.00           C
ATOM   3891  HD2 HSD A 895      40.700  45.370  72.520  1.00  0.00           H
ATOM   3892  C   HSD A 895      40.890  40.570  73.890  1.00  0.00           C
ATOM   3893  O   HSD A 895      39.740  40.120  73.690  1.00  0.00           O
ATOM   3894  N   PRO A 896      41.530  40.230  74.910  1.00  0.00           N
ATOM   3895  CD  PRO A 896      42.990  40.300  74.940  1.00  0.00           C
ATOM   3896  HD1 PRO A 896      43.310  41.360  74.890  1.00  0.00           H
ATOM   3897  HD2 PRO A 896      43.490  39.550  74.310  1.00  0.00           H
ATOM   3898  CA  PRO A 896      40.950  39.570  76.100  1.00  0.00           C
ATOM   3899  HA  PRO A 896      40.840  38.510  75.910  1.00  0.00           H
ATOM   3900  CB  PRO A 896      42.000  39.920  77.160  1.00  0.00           C
ATOM   3901  HB1 PRO A 896      42.060  39.320  78.090  1.00  0.00           H
ATOM   3902  HB2 PRO A 896      41.910  41.010  77.390  1.00  0.00           H
ATOM   3903  CG  PRO A 896      43.340  39.750  76.360  1.00  0.00           C
ATOM   3904  HG1 PRO A 896      44.170  40.240  76.900  1.00  0.00           H
ATOM   3905  HG2 PRO A 896      43.570  38.670  76.300  1.00  0.00           H
ATOM   3906  C   PRO A 896      39.490  39.990  76.630  1.00  0.00           C
ATOM   3907  O   PRO A 896      39.110  41.140  76.530  1.00  0.00           O
ATOM   3908  N   GLU A 897      38.850  39.010  77.190  1.00  0.00           N
ATOM   3909  HN  GLU A 897      39.160  38.060  77.260  1.00  0.00           H
ATOM   3910  CA  GLU A 897      37.640  39.120  77.960  1.00  0.00           C
ATOM   3911  HA  GLU A 897      37.590  38.140  78.400  1.00  0.00           H
ATOM   3912  CB  GLU A 897      37.690  40.220  79.170  1.00  0.00           C
ATOM   3913  HB1 GLU A 897      36.670  40.230  79.590  1.00  0.00           H
ATOM   3914  HB2 GLU A 897      37.850  41.230  78.760  1.00  0.00           H
ATOM   3915  CG  GLU A 897      38.730  39.880  80.200  1.00  0.00           C
ATOM   3916  HG1 GLU A 897      39.630  39.670  79.600  1.00  0.00           H
ATOM   3917  HG2 GLU A 897      38.540  38.920  80.730  1.00  0.00           H
ATOM   3918  CD  GLU A 897      38.930  41.040  81.200  1.00  0.00           C
ATOM   3919  OE1 GLU A 897      38.350  40.920  82.330  1.00  0.00           O
ATOM   3920  OE2 GLU A 897      39.610  41.990  80.900  1.00  0.00           O
ATOM   3921  C   GLU A 897      36.390  39.200  77.190  1.00  0.00           C
ATOM   3922  O   GLU A 897      35.360  39.580  77.740  1.00  0.00           O
ATOM   3923  N   ARG A 898      36.380  38.870  75.930  1.00  0.00           N
ATOM   3924  HN  ARG A 898      37.260  38.590  75.560  1.00  0.00           H
ATOM   3925  CA  ARG A 898      35.130  38.830  75.160  1.00  0.00           C
ATOM   3926  HA  ARG A 898      34.380  38.340  75.740  1.00  0.00           H
ATOM   3927  CB  ARG A 898      34.430  40.160  74.760  1.00  0.00           C
ATOM   3928  HB1 ARG A 898      33.860  40.440  75.670  1.00  0.00           H
ATOM   3929  HB2 ARG A 898      33.600  39.980  74.050  1.00  0.00           H
ATOM   3930  CG  ARG A 898      35.330  41.250  74.230  1.00  0.00           C
ATOM   3931  HG1 ARG A 898      36.080  41.580  74.970  1.00  0.00           H
ATOM   3932  HG2 ARG A 898      34.630  42.030  73.870  1.00  0.00           H
ATOM   3933  CD  ARG A 898      36.070  40.670  72.990  1.00  0.00           C
ATOM   3934  HD1 ARG A 898      35.530  39.890  72.420  1.00  0.00           H
ATOM   3935  HD2 ARG A 898      37.000  40.270  73.450  1.00  0.00           H
ATOM   3936  NE  ARG A 898      36.570  41.770  72.150  1.00  0.00           N
ATOM   3937  HE  ARG A 898      36.570  42.700  72.490  1.00  0.00           H
ATOM   3938  CZ  ARG A 898      36.750  41.610  70.880  1.00  0.00           C
ATOM   3939  NH1 ARG A 898      36.750  40.470  70.280  1.00  0.00           N
ATOM   3940 HH11 ARG A 898      36.970  40.330  69.310  1.00  0.00           H
ATOM   3941 HH12 ARG A 898      36.220  39.680  70.610  1.00  0.00           H
ATOM   3942  NH2 ARG A 898      37.210  42.640  70.270  1.00  0.00           N
ATOM   3943 HH21 ARG A 898      37.560  42.540  69.330  1.00  0.00           H
ATOM   3944 HH22 ARG A 898      37.370  43.470  70.800  1.00  0.00           H
ATOM   3945  C   ARG A 898      35.300  37.840  74.040  1.00  0.00           C
ATOM   3946  O   ARG A 898      36.420  37.280  73.820  1.00  0.00           O
ATOM   3947  N   GLY A 899      34.230  37.440  73.340  1.00  0.00           N
ATOM   3948  HN  GLY A 899      33.350  37.870  73.470  1.00  0.00           H
ATOM   3949  CA  GLY A 899      34.330  36.400  72.280  1.00  0.00           C
ATOM   3950  HA1 GLY A 899      33.280  36.180  72.110  1.00  0.00           H
ATOM   3951  HA2 GLY A 899      35.040  35.610  72.480  1.00  0.00           H
ATOM   3952  C   GLY A 899      34.900  36.840  70.990  1.00  0.00           C
ATOM   3953  O   GLY A 899      35.550  37.870  71.000  1.00  0.00           O
ATOM   3954  N   TRP A 900      34.860  36.060  69.930  1.00  0.00           N
ATOM   3955  HN  TRP A 900      34.360  35.210  69.990  1.00  0.00           H
ATOM   3956  CA  TRP A 900      35.320  36.530  68.610  1.00  0.00           C
ATOM   3957  HA  TRP A 900      36.230  37.100  68.690  1.00  0.00           H
ATOM   3958  CB  TRP A 900      35.580  35.370  67.660  1.00  0.00           C
ATOM   3959  HB1 TRP A 900      35.210  35.570  66.630  1.00  0.00           H
ATOM   3960  HB2 TRP A 900      34.960  34.510  67.940  1.00  0.00           H
ATOM   3961  CG  TRP A 900      37.000  34.820  67.570  1.00  0.00           C
ATOM   3962  CD1 TRP A 900      37.420  33.600  68.080  1.00  0.00           C
ATOM   3963  HD1 TRP A 900      36.820  32.840  68.550  1.00  0.00           H
ATOM   3964  NE1 TRP A 900      38.740  33.410  67.650  1.00  0.00           N
ATOM   3965  HE1 TRP A 900      39.320  32.700  67.990  1.00  0.00           H
ATOM   3966  CE2 TRP A 900      39.080  34.350  66.680  1.00  0.00           C
ATOM   3967  CD2 TRP A 900      38.010  35.300  66.630  1.00  0.00           C
ATOM   3968  CE3 TRP A 900      38.120  36.380  65.720  1.00  0.00           C
ATOM   3969  HE3 TRP A 900      37.290  37.040  65.510  1.00  0.00           H
ATOM   3970  CZ3 TRP A 900      39.290  36.560  64.900  1.00  0.00           C
ATOM   3971  HZ3 TRP A 900      39.510  37.440  64.310  1.00  0.00           H
ATOM   3972  CZ2 TRP A 900      40.130  34.490  65.810  1.00  0.00           C
ATOM   3973  HZ2 TRP A 900      41.010  33.870  65.840  1.00  0.00           H
ATOM   3974  CH2 TRP A 900      40.290  35.590  64.940  1.00  0.00           C
ATOM   3975  HH2 TRP A 900      41.190  35.670  64.350  1.00  0.00           H
ATOM   3976  C   TRP A 900      34.400  37.500  67.840  1.00  0.00           C
ATOM   3977  O   TRP A 900      34.770  38.490  67.130  1.00  0.00           O
ATOM   3978  N   ILE A 901      33.050  37.420  67.960  1.00  0.00           N
ATOM   3979  HN  ILE A 901      32.710  36.620  68.460  1.00  0.00           H
ATOM   3980  CA  ILE A 901      32.120  38.210  67.190  1.00  0.00           C
ATOM   3981  HA  ILE A 901      32.530  38.250  66.180  1.00  0.00           H
ATOM   3982  CB  ILE A 901      30.750  37.580  67.220  1.00  0.00           C
ATOM   3983  HB  ILE A 901      30.560  37.340  68.290  1.00  0.00           H
ATOM   3984  CG2 ILE A 901      29.600  38.580  66.730  1.00  0.00           C
ATOM   3985 HG21 ILE A 901      28.620  38.080  66.850  1.00  0.00           H
ATOM   3986 HG22 ILE A 901      29.720  38.860  65.650  1.00  0.00           H
ATOM   3987 HG23 ILE A 901      29.470  39.520  67.300  1.00  0.00           H
ATOM   3988  CG1 ILE A 901      30.770  36.180  66.410  1.00  0.00           C
ATOM   3989 HG11 ILE A 901      31.580  35.500  66.770  1.00  0.00           H
ATOM   3990 HG12 ILE A 901      31.020  36.330  65.340  1.00  0.00           H
ATOM   3991  CD  ILE A 901      29.420  35.360  66.520  1.00  0.00           C
ATOM   3992  HD1 ILE A 901      29.340  35.090  67.590  1.00  0.00           H
ATOM   3993  HD2 ILE A 901      29.350  34.350  66.050  1.00  0.00           H
ATOM   3994  HD3 ILE A 901      28.620  36.040  66.180  1.00  0.00           H
ATOM   3995  C   ILE A 901      32.100  39.610  67.730  1.00  0.00           C
ATOM   3996  O   ILE A 901      31.750  39.770  68.900  1.00  0.00           O
ATOM   3997  N   ILE A 902      32.330  40.650  66.970  1.00  0.00           N
ATOM   3998  HN  ILE A 902      32.760  40.540  66.070  1.00  0.00           H
ATOM   3999  CA  ILE A 902      32.030  41.990  67.360  1.00  0.00           C
ATOM   4000  HA  ILE A 902      31.970  42.070  68.430  1.00  0.00           H
ATOM   4001  CB  ILE A 902      33.110  42.880  66.660  1.00  0.00           C
ATOM   4002  HB  ILE A 902      32.960  43.000  65.560  1.00  0.00           H
ATOM   4003  CG2 ILE A 902      32.970  44.190  67.420  1.00  0.00           C
ATOM   4004 HG21 ILE A 902      33.890  44.790  67.220  1.00  0.00           H
ATOM   4005 HG22 ILE A 902      32.990  43.890  68.490  1.00  0.00           H
ATOM   4006 HG23 ILE A 902      32.000  44.720  67.330  1.00  0.00           H
ATOM   4007  CG1 ILE A 902      34.590  42.420  66.850  1.00  0.00           C
ATOM   4008 HG11 ILE A 902      34.610  41.370  66.500  1.00  0.00           H
ATOM   4009 HG12 ILE A 902      34.990  42.530  67.890  1.00  0.00           H
ATOM   4010  CD  ILE A 902      35.590  43.240  65.970  1.00  0.00           C
ATOM   4011  HD1 ILE A 902      36.630  42.870  66.100  1.00  0.00           H
ATOM   4012  HD2 ILE A 902      35.650  44.280  66.350  1.00  0.00           H
ATOM   4013  HD3 ILE A 902      35.260  43.260  64.910  1.00  0.00           H
ATOM   4014  C   ILE A 902      30.730  42.410  66.710  1.00  0.00           C
ATOM   4015  O   ILE A 902      30.430  42.180  65.500  1.00  0.00           O
ATOM   4016  N   SER A 903      29.750  42.960  67.540  1.00  0.00           N
ATOM   4017  HN  SER A 903      30.040  43.200  68.460  1.00  0.00           H
ATOM   4018  CA  SER A 903      28.480  43.390  67.140  1.00  0.00           C
ATOM   4019  HA  SER A 903      28.170  42.680  66.390  1.00  0.00           H
ATOM   4020  CB  SER A 903      27.490  43.620  68.310  1.00  0.00           C
ATOM   4021  HB1 SER A 903      27.970  44.440  68.890  1.00  0.00           H
ATOM   4022  HB2 SER A 903      27.380  42.710  68.940  1.00  0.00           H
ATOM   4023  OG  SER A 903      26.170  44.070  68.010  1.00  0.00           O
ATOM   4024  HG1 SER A 903      26.250  44.890  67.520  1.00  0.00           H
ATOM   4025  C   SER A 903      28.580  44.720  66.280  1.00  0.00           C
ATOM   4026  O   SER A 903      29.410  45.580  66.590  1.00  0.00           O
ATOM   4027  N   PRO A 904      27.750  45.050  65.250  1.00  0.00           N
ATOM   4028  CD  PRO A 904      26.880  44.120  64.530  1.00  0.00           C
ATOM   4029  HD1 PRO A 904      26.500  43.260  65.130  1.00  0.00           H
ATOM   4030  HD2 PRO A 904      27.470  43.680  63.700  1.00  0.00           H
ATOM   4031  CA  PRO A 904      27.480  46.430  64.900  1.00  0.00           C
ATOM   4032  HA  PRO A 904      28.470  46.870  64.770  1.00  0.00           H
ATOM   4033  CB  PRO A 904      26.590  46.330  63.700  1.00  0.00           C
ATOM   4034  HB1 PRO A 904      27.230  46.270  62.780  1.00  0.00           H
ATOM   4035  HB2 PRO A 904      25.930  47.200  63.510  1.00  0.00           H
ATOM   4036  CG  PRO A 904      25.790  45.050  63.880  1.00  0.00           C
ATOM   4037  HG1 PRO A 904      24.950  45.190  64.590  1.00  0.00           H
ATOM   4038  HG2 PRO A 904      25.430  44.670  62.920  1.00  0.00           H
ATOM   4039  C   PRO A 904      26.810  47.210  66.030  1.00  0.00           C
ATOM   4040  O   PRO A 904      26.180  46.620  66.950  1.00  0.00           O
ATOM   4041  N   LEU A 905      26.940  48.490  66.070  1.00  0.00           N
ATOM   4042  HN  LEU A 905      27.330  48.880  65.240  1.00  0.00           H
ATOM   4043  CA  LEU A 905      26.350  49.380  67.050  1.00  0.00           C
ATOM   4044  HA  LEU A 905      26.490  50.360  66.620  1.00  0.00           H
ATOM   4045  CB  LEU A 905      24.890  49.260  67.160  1.00  0.00           C
ATOM   4046  HB1 LEU A 905      24.590  48.220  67.440  1.00  0.00           H
ATOM   4047  HB2 LEU A 905      24.370  49.470  66.200  1.00  0.00           H
ATOM   4048  CG  LEU A 905      24.230  50.180  68.200  1.00  0.00           C
ATOM   4049  HG  LEU A 905      24.550  49.870  69.220  1.00  0.00           H
ATOM   4050  CD1 LEU A 905      24.680  51.660  68.040  1.00  0.00           C
ATOM   4051 HD11 LEU A 905      24.230  51.990  67.080  1.00  0.00           H
ATOM   4052 HD12 LEU A 905      25.770  51.830  67.980  1.00  0.00           H
ATOM   4053 HD13 LEU A 905      24.370  52.180  68.970  1.00  0.00           H
ATOM   4054  CD2 LEU A 905      22.680  50.070  67.990  1.00  0.00           C
ATOM   4055 HD21 LEU A 905      22.200  50.600  68.830  1.00  0.00           H
ATOM   4056 HD22 LEU A 905      22.410  49.010  68.140  1.00  0.00           H
ATOM   4057 HD23 LEU A 905      22.380  50.540  67.030  1.00  0.00           H
ATOM   4058  C   LEU A 905      27.180  49.320  68.380  1.00  0.00           C
ATOM   4059  O   LEU A 905      27.960  50.220  68.760  1.00  0.00           O
ATOM   4060  N   GLY A 906      26.990  48.200  69.080  1.00  0.00           N
ATOM   4061  HN  GLY A 906      26.310  47.590  68.700  1.00  0.00           H
ATOM   4062  CA  GLY A 906      27.550  47.760  70.280  1.00  0.00           C
ATOM   4063  HA1 GLY A 906      28.560  47.550  69.940  1.00  0.00           H
ATOM   4064  HA2 GLY A 906      27.120  46.850  70.670  1.00  0.00           H
ATOM   4065  C   GLY A 906      27.440  48.830  71.380  1.00  0.00           C
ATOM   4066  O   GLY A 906      26.370  49.260  71.840  1.00  0.00           O
ATOM   4067  N   ASP A 907      28.610  49.120  71.800  1.00  0.00           N
ATOM   4068  HN  ASP A 907      29.330  48.480  71.510  1.00  0.00           H
ATOM   4069  CA  ASP A 907      28.980  50.010  72.880  1.00  0.00           C
ATOM   4070  HA  ASP A 907      28.220  49.920  73.640  1.00  0.00           H
ATOM   4071  CB  ASP A 907      30.380  49.660  73.460  1.00  0.00           C
ATOM   4072  HB1 ASP A 907      30.580  50.310  74.350  1.00  0.00           H
ATOM   4073  HB2 ASP A 907      31.150  49.940  72.720  1.00  0.00           H
ATOM   4074  CG  ASP A 907      30.450  48.200  73.920  1.00  0.00           C
ATOM   4075  OD1 ASP A 907      31.570  47.640  74.070  1.00  0.00           O
ATOM   4076  OD2 ASP A 907      29.350  47.590  74.140  1.00  0.00           O
ATOM   4077  C   ASP A 907      28.820  51.560  72.630  1.00  0.00           C
ATOM   4078  O   ASP A 907      28.880  52.280  73.600  1.00  0.00           O
ATOM   4079  N   ASN A 908      28.590  51.960  71.360  1.00  0.00           N
ATOM   4080  HN  ASN A 908      28.390  51.270  70.650  1.00  0.00           H
ATOM   4081  CA  ASN A 908      28.340  53.340  70.980  1.00  0.00           C
ATOM   4082  HA  ASN A 908      28.900  54.020  71.600  1.00  0.00           H
ATOM   4083  CB  ASN A 908      28.860  53.660  69.560  1.00  0.00           C
ATOM   4084  HB1 ASN A 908      28.750  54.730  69.290  1.00  0.00           H
ATOM   4085  HB2 ASN A 908      28.360  53.030  68.790  1.00  0.00           H
ATOM   4086  CG  ASN A 908      30.380  53.440  69.470  1.00  0.00           C
ATOM   4087  OD1 ASN A 908      31.190  54.270  69.870  1.00  0.00           O
ATOM   4088  ND2 ASN A 908      30.720  52.300  68.910  1.00  0.00           N
ATOM   4089 HD21 ASN A 908      31.640  51.950  69.100  1.00  0.00           H
ATOM   4090 HD22 ASN A 908      29.960  51.670  68.750  1.00  0.00           H
ATOM   4091  C   ASN A 908      26.810  53.710  71.100  1.00  0.00           C
ATOM   4092  O   ASN A 908      25.940  52.860  71.220  1.00  0.00           O
ATOM   4093  N   PRO A 909      26.390  54.940  71.190  1.00  0.00           N
ATOM   4094  CD  PRO A 909      27.320  56.020  71.410  1.00  0.00           C
ATOM   4095  HD1 PRO A 909      27.880  56.440  70.550  1.00  0.00           H
ATOM   4096  HD2 PRO A 909      28.120  55.760  72.130  1.00  0.00           H
ATOM   4097  CA  PRO A 909      24.980  55.300  71.250  1.00  0.00           C
ATOM   4098  HA  PRO A 909      24.550  54.900  72.160  1.00  0.00           H
ATOM   4099  CB  PRO A 909      25.080  56.820  71.250  1.00  0.00           C
ATOM   4100  HB1 PRO A 909      24.170  57.290  71.670  1.00  0.00           H
ATOM   4101  HB2 PRO A 909      25.160  57.150  70.190  1.00  0.00           H
ATOM   4102  CG  PRO A 909      26.420  57.110  71.970  1.00  0.00           C
ATOM   4103  HG1 PRO A 909      26.810  58.140  71.810  1.00  0.00           H
ATOM   4104  HG2 PRO A 909      26.200  57.100  73.050  1.00  0.00           H
ATOM   4105  C   PRO A 909      24.140  54.830  70.060  1.00  0.00           C
ATOM   4106  O   PRO A 909      24.710  54.720  68.980  1.00  0.00           O
ATOM   4107  N   TRP A 910      22.840  54.540  70.170  1.00  0.00           N
ATOM   4108  HN  TRP A 910      22.510  54.800  71.070  1.00  0.00           H
ATOM   4109  CA  TRP A 910      22.000  53.890  69.160  1.00  0.00           C
ATOM   4110  HA  TRP A 910      22.300  52.870  69.040  1.00  0.00           H
ATOM   4111  CB  TRP A 910      20.560  53.860  69.730  1.00  0.00           C
ATOM   4112  HB1 TRP A 910      20.150  54.900  69.710  1.00  0.00           H
ATOM   4113  HB2 TRP A 910      20.500  53.380  70.720  1.00  0.00           H
ATOM   4114  CG  TRP A 910      19.600  53.040  68.910  1.00  0.00           C
ATOM   4115  CD1 TRP A 910      19.260  51.720  69.000  1.00  0.00           C
ATOM   4116  HD1 TRP A 910      19.770  51.010  69.650  1.00  0.00           H
ATOM   4117  NE1 TRP A 910      18.290  51.390  68.110  1.00  0.00           N
ATOM   4118  HE1 TRP A 910      17.910  50.490  68.070  1.00  0.00           H
ATOM   4119  CE2 TRP A 910      17.910  52.510  67.380  1.00  0.00           C
ATOM   4120  CD2 TRP A 910      18.710  53.580  67.860  1.00  0.00           C
ATOM   4121  CE3 TRP A 910      18.520  54.850  67.300  1.00  0.00           C
ATOM   4122  HE3 TRP A 910      19.040  55.720  67.700  1.00  0.00           H
ATOM   4123  CZ3 TRP A 910      17.560  54.970  66.360  1.00  0.00           C
ATOM   4124  HZ3 TRP A 910      17.480  55.960  65.940  1.00  0.00           H
ATOM   4125  CZ2 TRP A 910      16.890  52.710  66.490  1.00  0.00           C
ATOM   4126  HZ2 TRP A 910      16.400  51.790  66.160  1.00  0.00           H
ATOM   4127  CH2 TRP A 910      16.720  53.940  65.880  1.00  0.00           C
ATOM   4128  HH2 TRP A 910      16.010  54.100  65.090  1.00  0.00           H
ATOM   4129  C   TRP A 910      22.010  54.500  67.820  1.00  0.00           C
ATOM   4130  O   TRP A 910      22.210  53.850  66.800  1.00  0.00           O
ATOM   4131  N   TRP A 911      22.070  55.800  67.770  1.00  0.00           N
ATOM   4132  HN  TRP A 911      21.890  56.270  68.630  1.00  0.00           H
ATOM   4133  CA  TRP A 911      22.000  56.700  66.570  1.00  0.00           C
ATOM   4134  HA  TRP A 911      21.270  56.360  65.850  1.00  0.00           H
ATOM   4135  CB  TRP A 911      21.720  58.210  67.020  1.00  0.00           C
ATOM   4136  HB1 TRP A 911      20.650  58.180  67.310  1.00  0.00           H
ATOM   4137  HB2 TRP A 911      21.750  58.910  66.160  1.00  0.00           H
ATOM   4138  CG  TRP A 911      22.550  58.740  68.160  1.00  0.00           C
ATOM   4139  CD1 TRP A 911      22.140  58.710  69.470  1.00  0.00           C
ATOM   4140  HD1 TRP A 911      21.310  58.100  69.770  1.00  0.00           H
ATOM   4141  NE1 TRP A 911      23.120  59.360  70.230  1.00  0.00           N
ATOM   4142  HE1 TRP A 911      23.000  59.660  71.160  1.00  0.00           H
ATOM   4143  CE2 TRP A 911      24.140  59.830  69.410  1.00  0.00           C
ATOM   4144  CD2 TRP A 911      23.830  59.440  68.070  1.00  0.00           C
ATOM   4145  CE3 TRP A 911      24.680  59.740  67.040  1.00  0.00           C
ATOM   4146  HE3 TRP A 911      24.300  59.610  66.040  1.00  0.00           H
ATOM   4147  CZ3 TRP A 911      25.880  60.310  67.320  1.00  0.00           C
ATOM   4148  HZ3 TRP A 911      26.540  60.730  66.570  1.00  0.00           H
ATOM   4149  CZ2 TRP A 911      25.410  60.340  69.690  1.00  0.00           C
ATOM   4150  HZ2 TRP A 911      25.710  60.500  70.720  1.00  0.00           H
ATOM   4151  CH2 TRP A 911      26.340  60.550  68.650  1.00  0.00           C
ATOM   4152  HH2 TRP A 911      27.310  60.990  68.860  1.00  0.00           H
ATOM   4153  C   TRP A 911      23.310  56.620  65.810  1.00  0.00           C
ATOM   4154  O   TRP A 911      23.270  56.890  64.620  1.00  0.00           O
ATOM   4155  N   THR A 912      24.440  56.150  66.430  1.00  0.00           N
ATOM   4156  HN  THR A 912      24.330  55.870  67.370  1.00  0.00           H
ATOM   4157  CA  THR A 912      25.700  55.980  65.760  1.00  0.00           C
ATOM   4158  HA  THR A 912      25.840  56.910  65.230  1.00  0.00           H
ATOM   4159  CB  THR A 912      26.930  55.630  66.590  1.00  0.00           C
ATOM   4160  HB  THR A 912      27.780  55.540  65.880  1.00  0.00           H
ATOM   4161  OG1 THR A 912      26.790  54.370  67.310  1.00  0.00           O
ATOM   4162  HG1 THR A 912      25.980  54.580  67.780  1.00  0.00           H
ATOM   4163  CG2 THR A 912      27.140  56.780  67.580  1.00  0.00           C
ATOM   4164 HG21 THR A 912      28.120  56.890  68.090  1.00  0.00           H
ATOM   4165 HG22 THR A 912      26.400  56.700  68.420  1.00  0.00           H
ATOM   4166 HG23 THR A 912      26.900  57.740  67.070  1.00  0.00           H
ATOM   4167  C   THR A 912      25.660  54.930  64.720  1.00  0.00           C
ATOM   4168  O   THR A 912      26.570  54.870  63.890  1.00  0.00           O
ATOM   4169  N   LEU A 913      24.700  53.990  64.770  1.00  0.00           N
ATOM   4170  HN  LEU A 913      24.010  54.000  65.480  1.00  0.00           H
ATOM   4171  CA  LEU A 913      24.320  53.200  63.680  1.00  0.00           C
ATOM   4172  HA  LEU A 913      25.240  52.790  63.280  1.00  0.00           H
ATOM   4173  CB  LEU A 913      23.230  52.190  64.250  1.00  0.00           C
ATOM   4174  HB1 LEU A 913      22.300  52.620  64.680  1.00  0.00           H
ATOM   4175  HB2 LEU A 913      23.600  51.540  65.060  1.00  0.00           H
ATOM   4176  CG  LEU A 913      22.740  51.160  63.190  1.00  0.00           C
ATOM   4177  HG  LEU A 913      22.490  51.640  62.210  1.00  0.00           H
ATOM   4178  CD1 LEU A 913      23.870  50.120  62.960  1.00  0.00           C
ATOM   4179 HD11 LEU A 913      24.140  49.560  63.890  1.00  0.00           H
ATOM   4180 HD12 LEU A 913      24.780  50.660  62.620  1.00  0.00           H
ATOM   4181 HD13 LEU A 913      23.600  49.340  62.230  1.00  0.00           H
ATOM   4182  CD2 LEU A 913      21.530  50.330  63.700  1.00  0.00           C
ATOM   4183 HD21 LEU A 913      20.670  51.010  63.930  1.00  0.00           H
ATOM   4184 HD22 LEU A 913      21.760  49.850  64.670  1.00  0.00           H
ATOM   4185 HD23 LEU A 913      20.990  49.650  63.020  1.00  0.00           H
ATOM   4186  C   LEU A 913      23.800  54.020  62.490  1.00  0.00           C
ATOM   4187  O   LEU A 913      24.180  53.860  61.300  1.00  0.00           O
ATOM   4188  N   LEU A 914      22.930  55.050  62.660  1.00  0.00           N
ATOM   4189  HN  LEU A 914      22.640  55.320  63.570  1.00  0.00           H
ATOM   4190  CA  LEU A 914      22.210  55.750  61.650  1.00  0.00           C
ATOM   4191  HA  LEU A 914      21.950  55.010  60.900  1.00  0.00           H
ATOM   4192  CB  LEU A 914      20.800  56.430  62.080  1.00  0.00           C
ATOM   4193  HB1 LEU A 914      20.660  57.360  61.490  1.00  0.00           H
ATOM   4194  HB2 LEU A 914      21.040  56.790  63.110  1.00  0.00           H
ATOM   4195  CG  LEU A 914      19.610  55.600  62.110  1.00  0.00           C
ATOM   4196  HG  LEU A 914      19.250  55.470  61.070  1.00  0.00           H
ATOM   4197  CD1 LEU A 914      19.790  54.220  62.760  1.00  0.00           C
ATOM   4198 HD11 LEU A 914      20.270  54.290  63.750  1.00  0.00           H
ATOM   4199 HD12 LEU A 914      20.350  53.580  62.050  1.00  0.00           H
ATOM   4200 HD13 LEU A 914      18.820  53.730  63.010  1.00  0.00           H
ATOM   4201  CD2 LEU A 914      18.600  56.400  62.910  1.00  0.00           C
ATOM   4202 HD21 LEU A 914      18.310  57.410  62.570  1.00  0.00           H
ATOM   4203 HD22 LEU A 914      18.860  56.660  63.960  1.00  0.00           H
ATOM   4204 HD23 LEU A 914      17.640  55.840  62.980  1.00  0.00           H
ATOM   4205  C   LEU A 914      23.200  56.710  60.950  1.00  0.00           C
ATOM   4206  O   LEU A 914      23.150  57.030  59.750  1.00  0.00           O
ATOM   4207  N   ILE A 915      24.190  57.300  61.810  1.00  0.00           N
ATOM   4208  HN  ILE A 915      24.020  57.230  62.790  1.00  0.00           H
ATOM   4209  CA  ILE A 915      25.220  58.180  61.330  1.00  0.00           C
ATOM   4210  HA  ILE A 915      24.760  58.840  60.600  1.00  0.00           H
ATOM   4211  CB  ILE A 915      25.790  59.030  62.450  1.00  0.00           C
ATOM   4212  HB  ILE A 915      26.230  58.330  63.190  1.00  0.00           H
ATOM   4213  CG2 ILE A 915      26.940  59.970  62.010  1.00  0.00           C
ATOM   4214 HG21 ILE A 915      26.650  60.730  61.240  1.00  0.00           H
ATOM   4215 HG22 ILE A 915      27.780  59.350  61.630  1.00  0.00           H
ATOM   4216 HG23 ILE A 915      27.150  60.560  62.920  1.00  0.00           H
ATOM   4217  CG1 ILE A 915      24.700  59.820  63.120  1.00  0.00           C
ATOM   4218 HG11 ILE A 915      25.210  60.320  63.960  1.00  0.00           H
ATOM   4219 HG12 ILE A 915      24.040  59.070  63.620  1.00  0.00           H
ATOM   4220  CD  ILE A 915      23.830  60.690  62.160  1.00  0.00           C
ATOM   4221  HD1 ILE A 915      22.980  61.090  62.740  1.00  0.00           H
ATOM   4222  HD2 ILE A 915      23.430  60.160  61.280  1.00  0.00           H
ATOM   4223  HD3 ILE A 915      24.410  61.570  61.800  1.00  0.00           H
ATOM   4224  C   ILE A 915      26.290  57.430  60.510  1.00  0.00           C
ATOM   4225  O   ILE A 915      26.860  57.960  59.570  1.00  0.00           O
ATOM   4226  N   ALA A 916      26.590  56.170  60.820  1.00  0.00           N
ATOM   4227  HN  ALA A 916      26.180  55.790  61.650  1.00  0.00           H
ATOM   4228  CA  ALA A 916      27.620  55.300  60.320  1.00  0.00           C
ATOM   4229  HA  ALA A 916      28.570  55.780  60.420  1.00  0.00           H
ATOM   4230  CB  ALA A 916      27.630  53.990  61.000  1.00  0.00           C
ATOM   4231  HB1 ALA A 916      26.590  53.630  61.160  1.00  0.00           H
ATOM   4232  HB2 ALA A 916      28.110  54.200  61.970  1.00  0.00           H
ATOM   4233  HB3 ALA A 916      28.310  53.190  60.610  1.00  0.00           H
ATOM   4234  C   ALA A 916      27.580  55.050  58.790  1.00  0.00           C
ATOM   4235  O   ALA A 916      28.600  54.670  58.220  1.00  0.00           O
ATOM   4236  N   ALA A 917      26.410  55.350  58.170  1.00  0.00           N
ATOM   4237  HN  ALA A 917      25.540  55.420  58.640  1.00  0.00           H
ATOM   4238  CA  ALA A 917      26.160  55.620  56.750  1.00  0.00           C
ATOM   4239  HA  ALA A 917      26.310  54.740  56.140  1.00  0.00           H
ATOM   4240  CB  ALA A 917      24.680  56.030  56.740  1.00  0.00           C
ATOM   4241  HB1 ALA A 917      24.390  57.020  57.150  1.00  0.00           H
ATOM   4242  HB2 ALA A 917      24.170  55.240  57.330  1.00  0.00           H
ATOM   4243  HB3 ALA A 917      24.310  56.080  55.690  1.00  0.00           H
ATOM   4244  C   ALA A 917      27.020  56.610  56.020  1.00  0.00           C
ATOM   4245  O   ALA A 917      27.510  56.350  54.940  1.00  0.00           O
ATOM   4246  N   ILE A 918      27.390  57.770  56.640  1.00  0.00           N
ATOM   4247  HN  ILE A 918      27.000  57.840  57.560  1.00  0.00           H
ATOM   4248  CA  ILE A 918      28.340  58.830  56.170  1.00  0.00           C
ATOM   4249  HA  ILE A 918      27.960  59.100  55.200  1.00  0.00           H
ATOM   4250  CB  ILE A 918      28.150  60.160  56.990  1.00  0.00           C
ATOM   4251  HB  ILE A 918      28.230  59.910  58.070  1.00  0.00           H
ATOM   4252  CG2 ILE A 918      29.190  61.280  56.730  1.00  0.00           C
ATOM   4253 HG21 ILE A 918      29.500  61.430  55.680  1.00  0.00           H
ATOM   4254 HG22 ILE A 918      30.090  61.220  57.370  1.00  0.00           H
ATOM   4255 HG23 ILE A 918      28.870  62.310  57.010  1.00  0.00           H
ATOM   4256  CG1 ILE A 918      26.750  60.850  56.760  1.00  0.00           C
ATOM   4257 HG11 ILE A 918      26.600  60.770  55.660  1.00  0.00           H
ATOM   4258 HG12 ILE A 918      26.820  61.910  57.060  1.00  0.00           H
ATOM   4259  CD  ILE A 918      25.590  60.330  57.500  1.00  0.00           C
ATOM   4260  HD1 ILE A 918      25.860  59.880  58.480  1.00  0.00           H
ATOM   4261  HD2 ILE A 918      25.110  59.520  56.890  1.00  0.00           H
ATOM   4262  HD3 ILE A 918      24.840  61.130  57.680  1.00  0.00           H
ATOM   4263  C   ILE A 918      29.790  58.480  55.960  1.00  0.00           C
ATOM   4264  O   ILE A 918      30.340  58.550  54.870  1.00  0.00           O
ATOM   4265  N   PRO A 919      30.450  57.840  56.930  1.00  0.00           N
ATOM   4266  CD  PRO A 919      30.210  57.810  58.340  1.00  0.00           C
ATOM   4267  HD1 PRO A 919      29.250  57.280  58.540  1.00  0.00           H
ATOM   4268  HD2 PRO A 919      30.170  58.800  58.850  1.00  0.00           H
ATOM   4269  CA  PRO A 919      31.700  57.130  56.610  1.00  0.00           C
ATOM   4270  HA  PRO A 919      32.250  57.870  56.070  1.00  0.00           H
ATOM   4271  CB  PRO A 919      32.420  56.920  58.020  1.00  0.00           C
ATOM   4272  HB1 PRO A 919      33.060  57.800  58.160  1.00  0.00           H
ATOM   4273  HB2 PRO A 919      33.020  55.990  58.060  1.00  0.00           H
ATOM   4274  CG  PRO A 919      31.280  56.970  59.030  1.00  0.00           C
ATOM   4275  HG1 PRO A 919      30.990  55.920  59.240  1.00  0.00           H
ATOM   4276  HG2 PRO A 919      31.670  57.410  59.970  1.00  0.00           H
ATOM   4277  C   PRO A 919      31.640  55.850  55.800  1.00  0.00           C
ATOM   4278  O   PRO A 919      32.600  55.610  55.070  1.00  0.00           O
ATOM   4279  N   ALA A 920      30.660  54.970  55.930  1.00  0.00           N
ATOM   4280  HN  ALA A 920      30.000  55.090  56.670  1.00  0.00           H
ATOM   4281  CA  ALA A 920      30.560  53.830  55.050  1.00  0.00           C
ATOM   4282  HA  ALA A 920      31.490  53.280  55.020  1.00  0.00           H
ATOM   4283  CB  ALA A 920      29.300  53.060  55.520  1.00  0.00           C
ATOM   4284  HB1 ALA A 920      28.440  53.760  55.600  1.00  0.00           H
ATOM   4285  HB2 ALA A 920      29.620  52.660  56.510  1.00  0.00           H
ATOM   4286  HB3 ALA A 920      29.180  52.200  54.830  1.00  0.00           H
ATOM   4287  C   ALA A 920      30.320  54.220  53.610  1.00  0.00           C
ATOM   4288  O   ALA A 920      30.860  53.540  52.700  1.00  0.00           O
ATOM   4289  N   LEU A 921      29.730  55.390  53.320  1.00  0.00           N
ATOM   4290  HN  LEU A 921      29.080  55.810  53.960  1.00  0.00           H
ATOM   4291  CA  LEU A 921      29.680  55.980  52.010  1.00  0.00           C
ATOM   4292  HA  LEU A 921      29.280  55.190  51.390  1.00  0.00           H
ATOM   4293  CB  LEU A 921      28.930  57.310  52.070  1.00  0.00           C
ATOM   4294  HB1 LEU A 921      29.510  58.060  52.660  1.00  0.00           H
ATOM   4295  HB2 LEU A 921      28.020  57.110  52.660  1.00  0.00           H
ATOM   4296  CG  LEU A 921      28.470  57.990  50.800  1.00  0.00           C
ATOM   4297  HG  LEU A 921      29.390  58.240  50.210  1.00  0.00           H
ATOM   4298  CD1 LEU A 921      27.550  57.070  49.920  1.00  0.00           C
ATOM   4299 HD11 LEU A 921      26.780  56.580  50.560  1.00  0.00           H
ATOM   4300 HD12 LEU A 921      28.160  56.280  49.450  1.00  0.00           H
ATOM   4301 HD13 LEU A 921      27.160  57.700  49.100  1.00  0.00           H
ATOM   4302  CD2 LEU A 921      27.790  59.230  51.200  1.00  0.00           C
ATOM   4303 HD21 LEU A 921      28.370  59.730  52.010  1.00  0.00           H
ATOM   4304 HD22 LEU A 921      26.810  59.090  51.710  1.00  0.00           H
ATOM   4305 HD23 LEU A 921      27.490  59.930  50.400  1.00  0.00           H
ATOM   4306  C   LEU A 921      31.040  56.300  51.460  1.00  0.00           C
ATOM   4307  O   LEU A 921      31.340  56.080  50.260  1.00  0.00           O
ATOM   4308  N   LEU A 922      31.960  56.810  52.320  1.00  0.00           N
ATOM   4309  HN  LEU A 922      31.570  57.090  53.190  1.00  0.00           H
ATOM   4310  CA  LEU A 922      33.320  57.190  51.960  1.00  0.00           C
ATOM   4311  HA  LEU A 922      33.350  57.620  50.960  1.00  0.00           H
ATOM   4312  CB  LEU A 922      33.850  58.190  52.950  1.00  0.00           C
ATOM   4313  HB1 LEU A 922      34.890  58.440  52.650  1.00  0.00           H
ATOM   4314  HB2 LEU A 922      33.980  57.770  53.980  1.00  0.00           H
ATOM   4315  CG  LEU A 922      32.980  59.500  53.030  1.00  0.00           C
ATOM   4316  HG  LEU A 922      31.930  59.180  53.210  1.00  0.00           H
ATOM   4317  CD1 LEU A 922      33.380  60.390  54.230  1.00  0.00           C
ATOM   4318 HD11 LEU A 922      33.160  59.940  55.200  1.00  0.00           H
ATOM   4319 HD12 LEU A 922      32.870  61.380  54.190  1.00  0.00           H
ATOM   4320 HD13 LEU A 922      34.460  60.650  54.130  1.00  0.00           H
ATOM   4321  CD2 LEU A 922      32.880  60.310  51.760  1.00  0.00           C
ATOM   4322 HD21 LEU A 922      33.810  60.890  51.560  1.00  0.00           H
ATOM   4323 HD22 LEU A 922      31.990  60.970  51.780  1.00  0.00           H
ATOM   4324 HD23 LEU A 922      32.680  59.680  50.870  1.00  0.00           H
ATOM   4325  C   LEU A 922      34.230  55.970  51.800  1.00  0.00           C
ATOM   4326  O   LEU A 922      35.060  55.860  50.900  1.00  0.00           O
ATOM   4327  N   CYS A 923      34.060  54.980  52.650  1.00  0.00           N
ATOM   4328  HN  CYS A 923      33.520  55.120  53.480  1.00  0.00           H
ATOM   4329  CA  CYS A 923      34.790  53.670  52.580  1.00  0.00           C
ATOM   4330  HA  CYS A 923      35.850  53.840  52.560  1.00  0.00           H
ATOM   4331  CB  CYS A 923      34.390  52.790  53.800  1.00  0.00           C
ATOM   4332  HB1 CYS A 923      34.720  51.740  53.670  1.00  0.00           H
ATOM   4333  HB2 CYS A 923      33.290  52.670  53.790  1.00  0.00           H
ATOM   4334  SG  CYS A 923      34.990  53.440  55.410  1.00  0.00           S
ATOM   4335  HG1 CYS A 923      34.190  54.500  55.340  1.00  0.00           H
ATOM   4336  C   CYS A 923      34.450  52.840  51.270  1.00  0.00           C
ATOM   4337  O   CYS A 923      35.330  52.240  50.630  1.00  0.00           O
ATOM   4338  N   THR A 924      33.150  52.830  50.830  1.00  0.00           N
ATOM   4339  HN  THR A 924      32.440  53.170  51.460  1.00  0.00           H
ATOM   4340  CA  THR A 924      32.680  52.130  49.620  1.00  0.00           C
ATOM   4341  HA  THR A 924      32.700  51.080  49.860  1.00  0.00           H
ATOM   4342  CB  THR A 924      31.210  52.400  49.360  1.00  0.00           C
ATOM   4343  HB  THR A 924      30.990  53.480  49.280  1.00  0.00           H
ATOM   4344  OG1 THR A 924      30.380  51.960  50.430  1.00  0.00           O
ATOM   4345  HG1 THR A 924      30.670  52.390  51.240  1.00  0.00           H
ATOM   4346  CG2 THR A 924      30.530  51.810  48.100  1.00  0.00           C
ATOM   4347 HG21 THR A 924      30.850  50.740  47.980  1.00  0.00           H
ATOM   4348 HG22 THR A 924      30.600  52.420  47.180  1.00  0.00           H
ATOM   4349 HG23 THR A 924      29.420  51.790  48.230  1.00  0.00           H
ATOM   4350  C   THR A 924      33.350  52.530  48.340  1.00  0.00           C
ATOM   4351  O   THR A 924      33.650  51.720  47.460  1.00  0.00           O
ATOM   4352  N   ILE A 925      33.590  53.820  48.200  1.00  0.00           N
ATOM   4353  HN  ILE A 925      33.250  54.400  48.930  1.00  0.00           H
ATOM   4354  CA  ILE A 925      34.400  54.420  47.150  1.00  0.00           C
ATOM   4355  HA  ILE A 925      33.850  54.420  46.230  1.00  0.00           H
ATOM   4356  CB  ILE A 925      34.590  55.930  47.450  1.00  0.00           C
ATOM   4357  HB  ILE A 925      34.800  56.150  48.520  1.00  0.00           H
ATOM   4358  CG2 ILE A 925      35.890  56.520  46.820  1.00  0.00           C
ATOM   4359 HG21 ILE A 925      36.010  57.600  47.000  1.00  0.00           H
ATOM   4360 HG22 ILE A 925      35.820  56.230  45.750  1.00  0.00           H
ATOM   4361 HG23 ILE A 925      36.740  55.940  47.220  1.00  0.00           H
ATOM   4362  CG1 ILE A 925      33.340  56.750  47.030  1.00  0.00           C
ATOM   4363 HG11 ILE A 925      32.380  56.310  47.390  1.00  0.00           H
ATOM   4364 HG12 ILE A 925      33.370  56.800  45.920  1.00  0.00           H
ATOM   4365  CD  ILE A 925      33.290  58.220  47.610  1.00  0.00           C
ATOM   4366  HD1 ILE A 925      33.160  58.180  48.720  1.00  0.00           H
ATOM   4367  HD2 ILE A 925      32.450  58.740  47.100  1.00  0.00           H
ATOM   4368  HD3 ILE A 925      34.160  58.870  47.380  1.00  0.00           H
ATOM   4369  C   ILE A 925      35.730  53.730  46.960  1.00  0.00           C
ATOM   4370  O   ILE A 925      36.180  53.420  45.890  1.00  0.00           O
ATOM   4371  N   LEU A 926      36.430  53.510  48.120  1.00  0.00           N
ATOM   4372  HN  LEU A 926      36.110  53.860  48.990  1.00  0.00           H
ATOM   4373  CA  LEU A 926      37.710  52.850  48.260  1.00  0.00           C
ATOM   4374  HA  LEU A 926      38.400  53.420  47.650  1.00  0.00           H
ATOM   4375  CB  LEU A 926      38.460  52.860  49.660  1.00  0.00           C
ATOM   4376  HB1 LEU A 926      39.460  52.400  49.580  1.00  0.00           H
ATOM   4377  HB2 LEU A 926      37.810  52.240  50.310  1.00  0.00           H
ATOM   4378  CG  LEU A 926      38.500  54.270  50.310  1.00  0.00           C
ATOM   4379  HG  LEU A 926      37.470  54.670  50.370  1.00  0.00           H
ATOM   4380  CD1 LEU A 926      39.000  54.140  51.720  1.00  0.00           C
ATOM   4381 HD11 LEU A 926      40.030  53.700  51.680  1.00  0.00           H
ATOM   4382 HD12 LEU A 926      38.360  53.440  52.290  1.00  0.00           H
ATOM   4383 HD13 LEU A 926      39.100  55.180  52.090  1.00  0.00           H
ATOM   4384  CD2 LEU A 926      39.450  55.160  49.500  1.00  0.00           C
ATOM   4385 HD21 LEU A 926      39.060  55.510  48.520  1.00  0.00           H
ATOM   4386 HD22 LEU A 926      40.390  54.610  49.260  1.00  0.00           H
ATOM   4387 HD23 LEU A 926      39.780  56.120  49.920  1.00  0.00           H
ATOM   4388  C   LEU A 926      37.710  51.450  47.660  1.00  0.00           C
ATOM   4389  O   LEU A 926      38.650  51.060  46.930  1.00  0.00           O
ATOM   4390  N   ILE A 927      36.760  50.680  47.990  1.00  0.00           N
ATOM   4391  HN  ILE A 927      36.030  51.040  48.560  1.00  0.00           H
ATOM   4392  CA  ILE A 927      36.570  49.360  47.510  1.00  0.00           C
ATOM   4393  HA  ILE A 927      37.480  48.780  47.620  1.00  0.00           H
ATOM   4394  CB  ILE A 927      35.450  48.600  48.370  1.00  0.00           C
ATOM   4395  HB  ILE A 927      34.550  49.200  48.150  1.00  0.00           H
ATOM   4396  CG2 ILE A 927      35.280  47.150  47.780  1.00  0.00           C
ATOM   4397 HG21 ILE A 927      34.890  47.210  46.730  1.00  0.00           H
ATOM   4398 HG22 ILE A 927      34.630  46.520  48.430  1.00  0.00           H
ATOM   4399 HG23 ILE A 927      36.280  46.710  47.860  1.00  0.00           H
ATOM   4400  CG1 ILE A 927      35.730  48.600  49.900  1.00  0.00           C
ATOM   4401 HG11 ILE A 927      34.950  48.090  50.510  1.00  0.00           H
ATOM   4402 HG12 ILE A 927      35.820  49.630  50.310  1.00  0.00           H
ATOM   4403  CD  ILE A 927      37.030  47.870  50.320  1.00  0.00           C
ATOM   4404  HD1 ILE A 927      37.080  47.830  51.430  1.00  0.00           H
ATOM   4405  HD2 ILE A 927      37.990  48.360  50.090  1.00  0.00           H
ATOM   4406  HD3 ILE A 927      37.080  46.850  49.880  1.00  0.00           H
ATOM   4407  C   ILE A 927      36.210  49.250  46.060  1.00  0.00           C
ATOM   4408  O   ILE A 927      36.700  48.360  45.310  1.00  0.00           O
ATOM   4409  N   PHE A 928      35.330  50.190  45.620  1.00  0.00           N
ATOM   4410  HN  PHE A 928      34.970  50.860  46.270  1.00  0.00           H
ATOM   4411  CA  PHE A 928      34.980  50.320  44.230  1.00  0.00           C
ATOM   4412  HA  PHE A 928      34.380  49.450  44.000  1.00  0.00           H
ATOM   4413  CB  PHE A 928      34.050  51.600  44.060  1.00  0.00           C
ATOM   4414  HB1 PHE A 928      34.510  52.530  44.440  1.00  0.00           H
ATOM   4415  HB2 PHE A 928      33.130  51.520  44.670  1.00  0.00           H
ATOM   4416  CG  PHE A 928      33.580  51.800  42.620  1.00  0.00           C
ATOM   4417  CD1 PHE A 928      32.630  51.010  41.980  1.00  0.00           C
ATOM   4418  HD1 PHE A 928      32.280  50.110  42.470  1.00  0.00           H
ATOM   4419  CE1 PHE A 928      32.110  51.390  40.720  1.00  0.00           C
ATOM   4420  HE1 PHE A 928      31.320  50.800  40.260  1.00  0.00           H
ATOM   4421  CZ  PHE A 928      32.570  52.560  40.050  1.00  0.00           C
ATOM   4422  HZ  PHE A 928      32.190  52.830  39.070  1.00  0.00           H
ATOM   4423  CD2 PHE A 928      33.980  52.950  41.950  1.00  0.00           C
ATOM   4424  HD2 PHE A 928      34.730  53.610  42.380  1.00  0.00           H
ATOM   4425  CE2 PHE A 928      33.530  53.290  40.720  1.00  0.00           C
ATOM   4426  HE2 PHE A 928      33.790  54.180  40.160  1.00  0.00           H
ATOM   4427  C   PHE A 928      36.090  50.400  43.270  1.00  0.00           C
ATOM   4428  O   PHE A 928      36.280  49.570  42.330  1.00  0.00           O
ATOM   4429  N   MET A 929      36.910  51.370  43.600  1.00  0.00           N
ATOM   4430  HN  MET A 929      36.770  51.940  44.400  1.00  0.00           H
ATOM   4431  CA  MET A 929      38.060  51.660  42.770  1.00  0.00           C
ATOM   4432  HA  MET A 929      37.790  52.000  41.790  1.00  0.00           H
ATOM   4433  CB  MET A 929      38.800  52.830  43.380  1.00  0.00           C
ATOM   4434  HB1 MET A 929      39.850  52.900  43.060  1.00  0.00           H
ATOM   4435  HB2 MET A 929      38.910  52.710  44.480  1.00  0.00           H
ATOM   4436  CG  MET A 929      38.090  54.160  42.950  1.00  0.00           C
ATOM   4437  HG1 MET A 929      37.080  54.120  43.410  1.00  0.00           H
ATOM   4438  HG2 MET A 929      37.900  54.100  41.850  1.00  0.00           H
ATOM   4439  SD  MET A 929      38.880  55.660  43.530  1.00  0.00           S
ATOM   4440  CE  MET A 929      40.350  55.600  42.480  1.00  0.00           C
ATOM   4441  HE1 MET A 929      40.110  55.460  41.410  1.00  0.00           H
ATOM   4442  HE2 MET A 929      40.920  54.690  42.740  1.00  0.00           H
ATOM   4443  HE3 MET A 929      41.010  56.490  42.580  1.00  0.00           H
ATOM   4444  C   MET A 929      39.050  50.530  42.530  1.00  0.00           C
ATOM   4445  O   MET A 929      39.410  50.140  41.490  1.00  0.00           O
ATOM   4446  N   ASP A 930      39.490  49.870  43.630  1.00  0.00           N
ATOM   4447  HN  ASP A 930      39.180  50.190  44.520  1.00  0.00           H
ATOM   4448  CA  ASP A 930      40.270  48.710  43.600  1.00  0.00           C
ATOM   4449  HA  ASP A 930      41.000  49.010  42.860  1.00  0.00           H
ATOM   4450  CB  ASP A 930      40.860  48.390  44.950  1.00  0.00           C
ATOM   4451  HB1 ASP A 930      41.110  47.300  45.000  1.00  0.00           H
ATOM   4452  HB2 ASP A 930      40.130  48.620  45.760  1.00  0.00           H
ATOM   4453  CG  ASP A 930      42.170  49.100  45.180  1.00  0.00           C
ATOM   4454  OD1 ASP A 930      42.440  49.620  46.330  1.00  0.00           O
ATOM   4455  OD2 ASP A 930      42.960  49.220  44.200  1.00  0.00           O
ATOM   4456  C   ASP A 930      39.740  47.430  42.860  1.00  0.00           C
ATOM   4457  O   ASP A 930      40.510  46.760  42.220  1.00  0.00           O
ATOM   4458  N   GLN A 931      38.460  47.080  43.030  1.00  0.00           N
ATOM   4459  HN  GLN A 931      37.810  47.620  43.570  1.00  0.00           H
ATOM   4460  CA  GLN A 931      37.900  46.000  42.180  1.00  0.00           C
ATOM   4461  HA  GLN A 931      38.610  45.190  42.110  1.00  0.00           H
ATOM   4462  CB  GLN A 931      36.520  45.490  42.800  1.00  0.00           C
ATOM   4463  HB1 GLN A 931      36.160  44.740  42.070  1.00  0.00           H
ATOM   4464  HB2 GLN A 931      35.790  46.320  42.680  1.00  0.00           H
ATOM   4465  CG  GLN A 931      36.630  44.960  44.220  1.00  0.00           C
ATOM   4466  HG1 GLN A 931      35.590  44.700  44.530  1.00  0.00           H
ATOM   4467  HG2 GLN A 931      36.900  45.720  44.990  1.00  0.00           H
ATOM   4468  CD  GLN A 931      37.590  43.840  44.250  1.00  0.00           C
ATOM   4469  OE1 GLN A 931      38.640  43.980  44.880  1.00  0.00           O
ATOM   4470  NE2 GLN A 931      37.160  42.640  43.760  1.00  0.00           N
ATOM   4471 HE21 GLN A 931      37.690  41.820  43.970  1.00  0.00           H
ATOM   4472 HE22 GLN A 931      36.280  42.630  43.280  1.00  0.00           H
ATOM   4473  C   GLN A 931      37.700  46.460  40.710  1.00  0.00           C
ATOM   4474  O   GLN A 931      38.100  45.830  39.720  1.00  0.00           O
ATOM   4475  N   GLN A 932      37.050  47.620  40.490  1.00  0.00           N
ATOM   4476  HN  GLN A 932      36.890  48.300  41.210  1.00  0.00           H
ATOM   4477  CA  GLN A 932      36.800  48.140  39.160  1.00  0.00           C
ATOM   4478  HA  GLN A 932      36.360  47.310  38.620  1.00  0.00           H
ATOM   4479  CB  GLN A 932      35.800  49.300  39.220  1.00  0.00           C
ATOM   4480  HB1 GLN A 932      35.710  49.740  38.190  1.00  0.00           H
ATOM   4481  HB2 GLN A 932      36.220  50.070  39.900  1.00  0.00           H
ATOM   4482  CG  GLN A 932      34.360  48.960  39.610  1.00  0.00           C
ATOM   4483  HG1 GLN A 932      33.680  49.650  39.080  1.00  0.00           H
ATOM   4484  HG2 GLN A 932      34.300  49.210  40.690  1.00  0.00           H
ATOM   4485  CD  GLN A 932      33.950  47.500  39.510  1.00  0.00           C
ATOM   4486  OE1 GLN A 932      34.020  46.700  40.400  1.00  0.00           O
ATOM   4487  NE2 GLN A 932      33.370  47.210  38.330  1.00  0.00           N
ATOM   4488 HE21 GLN A 932      33.350  47.830  37.560  1.00  0.00           H
ATOM   4489 HE22 GLN A 932      33.420  46.240  38.070  1.00  0.00           H
ATOM   4490  C   GLN A 932      38.040  48.430  38.310  1.00  0.00           C
ATOM   4491  O   GLN A 932      38.040  47.930  37.140  1.00  0.00           O
ATOM   4492  N   ILE A 933      39.090  49.160  38.760  1.00  0.00           N
ATOM   4493  HN  ILE A 933      39.110  49.390  39.730  1.00  0.00           H
ATOM   4494  CA  ILE A 933      40.310  49.440  38.020  1.00  0.00           C
ATOM   4495  HA  ILE A 933      40.180  49.990  37.090  1.00  0.00           H
ATOM   4496  CB  ILE A 933      41.300  50.400  38.790  1.00  0.00           C
ATOM   4497  HB  ILE A 933      41.520  50.050  39.830  1.00  0.00           H
ATOM   4498  CG2 ILE A 933      42.610  50.590  38.000  1.00  0.00           C
ATOM   4499 HG21 ILE A 933      43.190  51.420  38.440  1.00  0.00           H
ATOM   4500 HG22 ILE A 933      42.500  50.930  36.950  1.00  0.00           H
ATOM   4501 HG23 ILE A 933      43.270  49.690  38.030  1.00  0.00           H
ATOM   4502  CG1 ILE A 933      40.720  51.780  39.080  1.00  0.00           C
ATOM   4503 HG11 ILE A 933      39.770  51.650  39.630  1.00  0.00           H
ATOM   4504 HG12 ILE A 933      40.520  52.380  38.170  1.00  0.00           H
ATOM   4505  CD  ILE A 933      41.550  52.700  40.020  1.00  0.00           C
ATOM   4506  HD1 ILE A 933      41.380  52.410  41.080  1.00  0.00           H
ATOM   4507  HD2 ILE A 933      41.300  53.780  39.950  1.00  0.00           H
ATOM   4508  HD3 ILE A 933      42.660  52.650  39.890  1.00  0.00           H
ATOM   4509  C   ILE A 933      41.070  48.180  37.570  1.00  0.00           C
ATOM   4510  O   ILE A 933      41.570  48.040  36.450  1.00  0.00           O
ATOM   4511  N   THR A 934      41.140  47.170  38.480  1.00  0.00           N
ATOM   4512  HN  THR A 934      40.700  47.350  39.370  1.00  0.00           H
ATOM   4513  CA  THR A 934      41.900  45.910  38.390  1.00  0.00           C
ATOM   4514  HA  THR A 934      42.900  46.130  38.040  1.00  0.00           H
ATOM   4515  CB  THR A 934      42.040  45.180  39.710  1.00  0.00           C
ATOM   4516  HB  THR A 934      41.020  44.860  40.030  1.00  0.00           H
ATOM   4517  OG1 THR A 934      42.540  46.120  40.660  1.00  0.00           O
ATOM   4518  HG1 THR A 934      42.010  46.020  41.460  1.00  0.00           H
ATOM   4519  CG2 THR A 934      42.940  43.910  39.560  1.00  0.00           C
ATOM   4520 HG21 THR A 934      43.180  43.610  40.610  1.00  0.00           H
ATOM   4521 HG22 THR A 934      43.840  44.250  39.030  1.00  0.00           H
ATOM   4522 HG23 THR A 934      42.370  43.110  39.050  1.00  0.00           H
ATOM   4523  C   THR A 934      41.120  45.010  37.440  1.00  0.00           C
ATOM   4524  O   THR A 934      41.720  44.280  36.640  1.00  0.00           O
ATOM   4525  N   ALA A 935      39.720  45.070  37.430  1.00  0.00           N
ATOM   4526  HN  ALA A 935      39.080  45.520  38.060  1.00  0.00           H
ATOM   4527  CA  ALA A 935      38.900  44.440  36.380  1.00  0.00           C
ATOM   4528  HA  ALA A 935      39.050  43.370  36.360  1.00  0.00           H
ATOM   4529  CB  ALA A 935      37.390  44.690  36.620  1.00  0.00           C
ATOM   4530  HB1 ALA A 935      37.090  45.750  36.450  1.00  0.00           H
ATOM   4531  HB2 ALA A 935      37.010  44.470  37.630  1.00  0.00           H
ATOM   4532  HB3 ALA A 935      36.890  44.160  35.780  1.00  0.00           H
ATOM   4533  C   ALA A 935      39.220  44.960  35.050  1.00  0.00           C
ATOM   4534  O   ALA A 935      39.270  44.210  34.090  1.00  0.00           O
ATOM   4535  N   VAL A 936      39.430  46.290  34.860  1.00  0.00           N
ATOM   4536  HN  VAL A 936      39.320  46.840  35.690  1.00  0.00           H
ATOM   4537  CA  VAL A 936      39.850  46.970  33.610  1.00  0.00           C
ATOM   4538  HA  VAL A 936      39.250  46.670  32.770  1.00  0.00           H
ATOM   4539  CB  VAL A 936      39.780  48.470  33.550  1.00  0.00           C
ATOM   4540  HB  VAL A 936      40.460  48.930  34.300  1.00  0.00           H
ATOM   4541  CG1 VAL A 936      40.170  49.090  32.090  1.00  0.00           C
ATOM   4542 HG11 VAL A 936      41.150  48.740  31.710  1.00  0.00           H
ATOM   4543 HG12 VAL A 936      40.190  50.200  32.170  1.00  0.00           H
ATOM   4544 HG13 VAL A 936      39.460  48.660  31.350  1.00  0.00           H
ATOM   4545  CG2 VAL A 936      38.330  48.820  33.860  1.00  0.00           C
ATOM   4546 HG21 VAL A 936      37.900  48.530  34.840  1.00  0.00           H
ATOM   4547 HG22 VAL A 936      37.700  48.340  33.080  1.00  0.00           H
ATOM   4548 HG23 VAL A 936      38.100  49.910  33.720  1.00  0.00           H
ATOM   4549  C   VAL A 936      41.150  46.470  33.160  1.00  0.00           C
ATOM   4550  O   VAL A 936      41.320  46.110  32.010  1.00  0.00           O
ATOM   4551  N   ILE A 937      42.180  46.410  34.040  1.00  0.00           N
ATOM   4552  HN  ILE A 937      42.110  46.940  34.870  1.00  0.00           H
ATOM   4553  CA  ILE A 937      43.460  45.730  33.780  1.00  0.00           C
ATOM   4554  HA  ILE A 937      43.860  46.100  32.850  1.00  0.00           H
ATOM   4555  CB  ILE A 937      44.400  45.910  35.020  1.00  0.00           C
ATOM   4556  HB  ILE A 937      43.780  45.620  35.890  1.00  0.00           H
ATOM   4557  CG2 ILE A 937      45.650  45.000  35.010  1.00  0.00           C
ATOM   4558 HG21 ILE A 937      46.280  45.000  35.930  1.00  0.00           H
ATOM   4559 HG22 ILE A 937      46.390  45.160  34.200  1.00  0.00           H
ATOM   4560 HG23 ILE A 937      45.260  43.950  35.030  1.00  0.00           H
ATOM   4561  CG1 ILE A 937      44.740  47.370  35.170  1.00  0.00           C
ATOM   4562 HG11 ILE A 937      43.900  48.040  34.850  1.00  0.00           H
ATOM   4563 HG12 ILE A 937      45.480  47.550  34.360  1.00  0.00           H
ATOM   4564  CD  ILE A 937      45.260  47.780  36.530  1.00  0.00           C
ATOM   4565  HD1 ILE A 937      44.850  47.140  37.320  1.00  0.00           H
ATOM   4566  HD2 ILE A 937      45.060  48.820  36.880  1.00  0.00           H
ATOM   4567  HD3 ILE A 937      46.350  47.580  36.520  1.00  0.00           H
ATOM   4568  C   ILE A 937      43.310  44.250  33.310  1.00  0.00           C
ATOM   4569  O   ILE A 937      43.640  43.820  32.240  1.00  0.00           O
ATOM   4570  N   ILE A 938      42.670  43.420  34.160  1.00  0.00           N
ATOM   4571  HN  ILE A 938      42.360  43.760  35.040  1.00  0.00           H
ATOM   4572  CA  ILE A 938      42.690  41.980  33.840  1.00  0.00           C
ATOM   4573  HA  ILE A 938      43.720  41.720  33.620  1.00  0.00           H
ATOM   4574  CB  ILE A 938      42.320  41.070  35.000  1.00  0.00           C
ATOM   4575  HB  ILE A 938      42.760  41.550  35.890  1.00  0.00           H
ATOM   4576  CG2 ILE A 938      40.790  40.990  35.160  1.00  0.00           C
ATOM   4577 HG21 ILE A 938      40.380  40.270  34.420  1.00  0.00           H
ATOM   4578 HG22 ILE A 938      40.280  41.980  35.130  1.00  0.00           H
ATOM   4579 HG23 ILE A 938      40.540  40.600  36.160  1.00  0.00           H
ATOM   4580  CG1 ILE A 938      42.970  39.660  34.810  1.00  0.00           C
ATOM   4581 HG11 ILE A 938      44.050  39.860  34.860  1.00  0.00           H
ATOM   4582 HG12 ILE A 938      42.610  39.200  33.870  1.00  0.00           H
ATOM   4583  CD  ILE A 938      42.580  38.650  35.910  1.00  0.00           C
ATOM   4584  HD1 ILE A 938      42.540  39.190  36.890  1.00  0.00           H
ATOM   4585  HD2 ILE A 938      43.480  38.030  36.020  1.00  0.00           H
ATOM   4586  HD3 ILE A 938      41.670  38.080  35.640  1.00  0.00           H
ATOM   4587  C   ILE A 938      41.900  41.610  32.590  1.00  0.00           C
ATOM   4588  O   ILE A 938      42.360  40.730  31.830  1.00  0.00           O
ATOM   4589  N   ASN A 939      40.750  42.240  32.350  1.00  0.00           N
ATOM   4590  HN  ASN A 939      40.360  42.820  33.050  1.00  0.00           H
ATOM   4591  CA  ASN A 939      39.890  41.970  31.210  1.00  0.00           C
ATOM   4592  HA  ASN A 939      40.040  40.930  31.000  1.00  0.00           H
ATOM   4593  CB  ASN A 939      38.360  42.160  31.680  1.00  0.00           C
ATOM   4594  HB1 ASN A 939      37.690  41.970  30.820  1.00  0.00           H
ATOM   4595  HB2 ASN A 939      38.210  43.230  31.930  1.00  0.00           H
ATOM   4596  CG  ASN A 939      37.770  41.340  32.850  1.00  0.00           C
ATOM   4597  OD1 ASN A 939      38.420  40.370  33.310  1.00  0.00           O
ATOM   4598  ND2 ASN A 939      36.640  41.720  33.410  1.00  0.00           N
ATOM   4599 HD21 ASN A 939      36.210  42.580  33.140  1.00  0.00           H
ATOM   4600 HD22 ASN A 939      36.380  41.140  34.180  1.00  0.00           H
ATOM   4601  C   ASN A 939      40.190  42.840  29.930  1.00  0.00           C
ATOM   4602  O   ASN A 939      39.320  42.890  29.080  1.00  0.00           O
ATOM   4603  N   ARG A 940      41.420  43.480  29.810  1.00  0.00           N
ATOM   4604  HN  ARG A 940      42.050  43.560  30.580  1.00  0.00           H
ATOM   4605  CA  ARG A 940      41.910  44.220  28.690  1.00  0.00           C
ATOM   4606  HA  ARG A 940      41.240  45.060  28.600  1.00  0.00           H
ATOM   4607  CB  ARG A 940      43.490  44.610  28.750  1.00  0.00           C
ATOM   4608  HB1 ARG A 940      43.930  44.840  27.760  1.00  0.00           H
ATOM   4609  HB2 ARG A 940      43.970  43.690  29.130  1.00  0.00           H
ATOM   4610  CG  ARG A 940      43.870  45.820  29.580  1.00  0.00           C
ATOM   4611  HG1 ARG A 940      43.520  45.760  30.640  1.00  0.00           H
ATOM   4612  HG2 ARG A 940      43.330  46.680  29.130  1.00  0.00           H
ATOM   4613  CD  ARG A 940      45.350  45.980  29.770  1.00  0.00           C
ATOM   4614  HD1 ARG A 940      45.940  46.290  28.880  1.00  0.00           H
ATOM   4615  HD2 ARG A 940      45.800  45.030  30.120  1.00  0.00           H
ATOM   4616  NE  ARG A 940      45.570  47.030  30.850  1.00  0.00           N
ATOM   4617  HE  ARG A 940      44.720  47.550  31.000  1.00  0.00           H
ATOM   4618  CZ  ARG A 940      46.690  47.520  31.320  1.00  0.00           C
ATOM   4619  NH1 ARG A 940      46.610  48.600  32.030  1.00  0.00           N
ATOM   4620 HH11 ARG A 940      45.670  48.950  32.130  1.00  0.00           H
ATOM   4621 HH12 ARG A 940      47.360  48.880  32.630  1.00  0.00           H
ATOM   4622  NH2 ARG A 940      47.870  46.960  31.280  1.00  0.00           N
ATOM   4623 HH21 ARG A 940      48.160  46.220  30.670  1.00  0.00           H
ATOM   4624 HH22 ARG A 940      48.490  47.530  31.830  1.00  0.00           H
ATOM   4625  C   ARG A 940      41.740  43.440  27.460  1.00  0.00           C
ATOM   4626  O   ARG A 940      41.850  42.200  27.450  1.00  0.00           O
ATOM   4627  N   LYS A 941      41.340  44.100  26.350  1.00  0.00           N
ATOM   4628  HN  LYS A 941      41.420  45.070  26.540  1.00  0.00           H
ATOM   4629  CA  LYS A 941      41.020  43.650  25.020  1.00  0.00           C
ATOM   4630  HA  LYS A 941      40.170  42.990  25.120  1.00  0.00           H
ATOM   4631  CB  LYS A 941      40.660  44.850  24.140  1.00  0.00           C
ATOM   4632  HB1 LYS A 941      40.680  44.420  23.100  1.00  0.00           H
ATOM   4633  HB2 LYS A 941      41.440  45.620  24.220  1.00  0.00           H
ATOM   4634  CG  LYS A 941      39.310  45.550  24.290  1.00  0.00           C
ATOM   4635  HG1 LYS A 941      38.510  44.790  24.360  1.00  0.00           H
ATOM   4636  HG2 LYS A 941      39.170  46.260  23.440  1.00  0.00           H
ATOM   4637  CD  LYS A 941      39.230  46.550  25.530  1.00  0.00           C
ATOM   4638  HD1 LYS A 941      40.190  47.100  25.400  1.00  0.00           H
ATOM   4639  HD2 LYS A 941      39.260  45.930  26.460  1.00  0.00           H
ATOM   4640  CE  LYS A 941      38.170  47.520  25.530  1.00  0.00           C
ATOM   4641  HE1 LYS A 941      38.090  48.080  24.570  1.00  0.00           H
ATOM   4642  HE2 LYS A 941      38.200  48.170  26.420  1.00  0.00           H
ATOM   4643  NZ  LYS A 941      36.880  46.690  25.720  1.00  0.00           N
ATOM   4644  HZ1 LYS A 941      36.730  46.020  24.940  1.00  0.00           H
ATOM   4645  HZ2 LYS A 941      36.080  47.350  25.720  1.00  0.00           H
ATOM   4646  HZ3 LYS A 941      36.770  46.130  26.590  1.00  0.00           H
ATOM   4647  C   LYS A 941      42.180  42.770  24.440  1.00  0.00           C
ATOM   4648  O   LYS A 941      42.020  41.700  23.760  1.00  0.00           O
ATOM   4649  N   GLU A 942      43.420  43.270  24.750  1.00  0.00           N
ATOM   4650  HN  GLU A 942      43.440  44.110  25.280  1.00  0.00           H
ATOM   4651  CA  GLU A 942      44.640  42.610  24.310  1.00  0.00           C
ATOM   4652  HA  GLU A 942      44.390  42.330  23.300  1.00  0.00           H
ATOM   4653  CB  GLU A 942      45.800  43.630  24.500  1.00  0.00           C
ATOM   4654  HB1 GLU A 942      45.430  44.580  24.060  1.00  0.00           H
ATOM   4655  HB2 GLU A 942      46.750  43.370  23.970  1.00  0.00           H
ATOM   4656  CG  GLU A 942      45.990  43.890  25.990  1.00  0.00           C
ATOM   4657  HG1 GLU A 942      46.660  43.180  26.520  1.00  0.00           H
ATOM   4658  HG2 GLU A 942      45.010  43.950  26.510  1.00  0.00           H
ATOM   4659  CD  GLU A 942      46.720  45.250  26.160  1.00  0.00           C
ATOM   4660  OE1 GLU A 942      46.330  46.250  25.510  1.00  0.00           O
ATOM   4661  OE2 GLU A 942      47.660  45.380  26.990  1.00  0.00           O
ATOM   4662  C   GLU A 942      44.990  41.280  25.030  1.00  0.00           C
ATOM   4663  O   GLU A 942      45.710  40.430  24.550  1.00  0.00           O
ATOM   4664  N   HSD A 943      44.520  41.110  26.280  1.00  0.00           N
ATOM   4665  HN  HSD A 943      43.930  41.800  26.690  1.00  0.00           H
ATOM   4666  CA  HSD A 943      44.750  39.930  27.030  1.00  0.00           C
ATOM   4667  HA  HSD A 943      45.790  39.660  26.910  1.00  0.00           H
ATOM   4668  CB  HSD A 943      44.490  40.040  28.530  1.00  0.00           C
ATOM   4669  HB1 HSD A 943      44.610  39.040  28.990  1.00  0.00           H
ATOM   4670  HB2 HSD A 943      43.460  40.430  28.740  1.00  0.00           H
ATOM   4671  ND1 HSD A 943      44.860  41.540  30.440  1.00  0.00           N
ATOM   4672  HD1 HSD A 943      43.890  41.540  30.670  1.00  0.00           H
ATOM   4673  CG  HSD A 943      45.370  40.930  29.340  1.00  0.00           C
ATOM   4674  CE1 HSD A 943      45.860  42.370  30.830  1.00  0.00           C
ATOM   4675  HE1 HSD A 943      45.590  43.090  31.600  1.00  0.00           H
ATOM   4676  NE2 HSD A 943      46.940  42.420  30.050  1.00  0.00           N
ATOM   4677  CD2 HSD A 943      46.550  41.480  29.080  1.00  0.00           C
ATOM   4678  HD2 HSD A 943      47.140  41.250  28.200  1.00  0.00           H
ATOM   4679  C   HSD A 943      43.930  38.760  26.480  1.00  0.00           C
ATOM   4680  O   HSD A 943      42.830  38.940  25.990  1.00  0.00           O
ATOM   4681  N   LYS A 944      44.400  37.500  26.570  1.00  0.00           N
ATOM   4682  HN  LYS A 944      45.280  37.370  27.020  1.00  0.00           H
ATOM   4683  CA  LYS A 944      43.890  36.430  25.720  1.00  0.00           C
ATOM   4684  HA  LYS A 944      43.320  36.790  24.870  1.00  0.00           H
ATOM   4685  CB  LYS A 944      45.030  35.540  25.140  1.00  0.00           C
ATOM   4686  HB1 LYS A 944      44.570  34.740  24.530  1.00  0.00           H
ATOM   4687  HB2 LYS A 944      45.520  34.980  25.950  1.00  0.00           H
ATOM   4688  CG  LYS A 944      46.080  36.490  24.370  1.00  0.00           C
ATOM   4689  HG1 LYS A 944      46.980  35.900  24.060  1.00  0.00           H
ATOM   4690  HG2 LYS A 944      46.400  37.340  25.010  1.00  0.00           H
ATOM   4691  CD  LYS A 944      45.530  36.980  22.990  1.00  0.00           C
ATOM   4692  HD1 LYS A 944      44.550  37.470  23.230  1.00  0.00           H
ATOM   4693  HD2 LYS A 944      45.180  36.080  22.450  1.00  0.00           H
ATOM   4694  CE  LYS A 944      46.380  37.880  22.220  1.00  0.00           C
ATOM   4695  HE1 LYS A 944      47.320  37.290  22.130  1.00  0.00           H
ATOM   4696  HE2 LYS A 944      46.560  38.890  22.640  1.00  0.00           H
ATOM   4697  NZ  LYS A 944      45.900  38.120  20.770  1.00  0.00           N
ATOM   4698  HZ1 LYS A 944      46.070  37.270  20.190  1.00  0.00           H
ATOM   4699  HZ2 LYS A 944      46.460  38.910  20.410  1.00  0.00           H
ATOM   4700  HZ3 LYS A 944      44.910  38.440  20.850  1.00  0.00           H
ATOM   4701  C   LYS A 944      42.970  35.460  26.670  1.00  0.00           C
ATOM   4702  O   LYS A 944      42.610  34.370  26.200  1.00  0.00           O
ATOM   4703  N   LEU A 945      42.730  35.830  27.910  1.00  0.00           N
ATOM   4704  HN  LEU A 945      43.060  36.710  28.230  1.00  0.00           H
ATOM   4705  CA  LEU A 945      41.850  35.170  28.830  1.00  0.00           C
ATOM   4706  HA  LEU A 945      42.140  34.190  29.170  1.00  0.00           H
ATOM   4707  CB  LEU A 945      41.690  36.070  30.090  1.00  0.00           C
ATOM   4708  HB1 LEU A 945      40.910  35.630  30.730  1.00  0.00           H
ATOM   4709  HB2 LEU A 945      41.310  37.080  29.870  1.00  0.00           H
ATOM   4710  CG  LEU A 945      43.010  36.240  30.900  1.00  0.00           C
ATOM   4711  HG  LEU A 945      43.760  36.780  30.300  1.00  0.00           H
ATOM   4712  CD1 LEU A 945      42.720  36.930  32.300  1.00  0.00           C
ATOM   4713 HD11 LEU A 945      42.170  37.890  32.140  1.00  0.00           H
ATOM   4714 HD12 LEU A 945      43.760  37.110  32.680  1.00  0.00           H
ATOM   4715 HD13 LEU A 945      42.190  36.280  33.020  1.00  0.00           H
ATOM   4716  CD2 LEU A 945      43.570  34.830  31.260  1.00  0.00           C
ATOM   4717 HD21 LEU A 945      42.840  34.210  31.800  1.00  0.00           H
ATOM   4718 HD22 LEU A 945      44.420  34.890  31.970  1.00  0.00           H
ATOM   4719 HD23 LEU A 945      43.900  34.320  30.320  1.00  0.00           H
ATOM   4720  C   LEU A 945      40.420  34.970  28.210  1.00  0.00           C
ATOM   4721  O   LEU A 945      39.770  35.890  27.700  1.00  0.00           O
ATOM   4722  N   LYS A 946      39.950  33.700  28.250  1.00  0.00           N
ATOM   4723  HN  LYS A 946      40.430  32.880  28.570  1.00  0.00           H
ATOM   4724  CA  LYS A 946      38.690  33.240  27.760  1.00  0.00           C
ATOM   4725  HA  LYS A 946      38.270  33.970  27.080  1.00  0.00           H
ATOM   4726  CB  LYS A 946      38.920  32.090  26.710  1.00  0.00           C
ATOM   4727  HB1 LYS A 946      38.070  31.400  26.540  1.00  0.00           H
ATOM   4728  HB2 LYS A 946      39.820  31.560  27.090  1.00  0.00           H
ATOM   4729  CG  LYS A 946      39.340  32.540  25.330  1.00  0.00           C
ATOM   4730  HG1 LYS A 946      39.800  31.610  24.920  1.00  0.00           H
ATOM   4731  HG2 LYS A 946      40.180  33.250  25.480  1.00  0.00           H
ATOM   4732  CD  LYS A 946      38.210  32.870  24.290  1.00  0.00           C
ATOM   4733  HD1 LYS A 946      37.720  33.800  24.630  1.00  0.00           H
ATOM   4734  HD2 LYS A 946      37.430  32.090  24.220  1.00  0.00           H
ATOM   4735  CE  LYS A 946      38.670  33.190  22.820  1.00  0.00           C
ATOM   4736  HE1 LYS A 946      37.790  33.500  22.220  1.00  0.00           H
ATOM   4737  HE2 LYS A 946      39.150  32.340  22.270  1.00  0.00           H
ATOM   4738  NZ  LYS A 946      39.570  34.330  22.780  1.00  0.00           N
ATOM   4739  HZ1 LYS A 946      39.410  35.030  23.540  1.00  0.00           H
ATOM   4740  HZ2 LYS A 946      39.650  34.800  21.860  1.00  0.00           H
ATOM   4741  HZ3 LYS A 946      40.550  34.040  22.930  1.00  0.00           H
ATOM   4742  C   LYS A 946      37.670  32.670  28.850  1.00  0.00           C
ATOM   4743  O   LYS A 946      36.500  32.430  28.500  1.00  0.00           O
ATOM   4744  N   LYS A 947      37.980  32.520  30.090  1.00  0.00           N
ATOM   4745  HN  LYS A 947      38.920  32.690  30.390  1.00  0.00           H
ATOM   4746  CA  LYS A 947      37.010  32.210  31.130  1.00  0.00           C
ATOM   4747  HA  LYS A 947      36.090  31.940  30.660  1.00  0.00           H
ATOM   4748  CB  LYS A 947      37.580  31.010  32.010  1.00  0.00           C
ATOM   4749  HB1 LYS A 947      36.770  30.570  32.610  1.00  0.00           H
ATOM   4750  HB2 LYS A 947      38.450  31.370  32.620  1.00  0.00           H
ATOM   4751  CG  LYS A 947      38.170  29.900  31.160  1.00  0.00           C
ATOM   4752  HG1 LYS A 947      38.820  29.360  31.870  1.00  0.00           H
ATOM   4753  HG2 LYS A 947      38.950  30.180  30.400  1.00  0.00           H
ATOM   4754  CD  LYS A 947      37.100  29.080  30.520  1.00  0.00           C
ATOM   4755  HD1 LYS A 947      36.750  29.440  29.520  1.00  0.00           H
ATOM   4756  HD2 LYS A 947      36.250  29.050  31.230  1.00  0.00           H
ATOM   4757  CE  LYS A 947      37.610  27.650  30.130  1.00  0.00           C
ATOM   4758  HE1 LYS A 947      36.780  27.000  29.770  1.00  0.00           H
ATOM   4759  HE2 LYS A 947      37.970  27.140  31.050  1.00  0.00           H
ATOM   4760  NZ  LYS A 947      38.660  27.650  29.150  1.00  0.00           N
ATOM   4761  HZ1 LYS A 947      38.820  26.660  28.830  1.00  0.00           H
ATOM   4762  HZ2 LYS A 947      39.480  28.020  29.670  1.00  0.00           H
ATOM   4763  HZ3 LYS A 947      38.400  28.280  28.360  1.00  0.00           H
ATOM   4764  C   LYS A 947      36.660  33.310  32.010  1.00  0.00           C
ATOM   4765  O   LYS A 947      35.980  33.130  33.050  1.00  0.00           O
ATOM   4766  N   GLY A 948      37.050  34.550  31.580  1.00  0.00           N
ATOM   4767  HN  GLY A 948      37.570  34.700  30.740  1.00  0.00           H
ATOM   4768  CA  GLY A 948      36.640  35.810  32.180  1.00  0.00           C
ATOM   4769  HA1 GLY A 948      37.000  36.640  31.580  1.00  0.00           H
ATOM   4770  HA2 GLY A 948      37.120  35.740  33.150  1.00  0.00           H
ATOM   4771  C   GLY A 948      35.120  36.000  32.480  1.00  0.00           C
ATOM   4772  O   GLY A 948      34.230  35.400  31.930  1.00  0.00           O
ATOM   4773  N   ALA A 949      34.890  36.870  33.460  1.00  0.00           N
ATOM   4774  HN  ALA A 949      35.610  37.290  34.000  1.00  0.00           H
ATOM   4775  CA  ALA A 949      33.530  37.160  33.890  1.00  0.00           C
ATOM   4776  HA  ALA A 949      32.840  36.770  33.130  1.00  0.00           H
ATOM   4777  CB  ALA A 949      33.300  36.450  35.240  1.00  0.00           C
ATOM   4778  HB1 ALA A 949      33.970  36.900  35.990  1.00  0.00           H
ATOM   4779  HB2 ALA A 949      33.670  35.410  35.200  1.00  0.00           H
ATOM   4780  HB3 ALA A 949      32.220  36.530  35.470  1.00  0.00           H
ATOM   4781  C   ALA A 949      33.190  38.630  33.940  1.00  0.00           C
ATOM   4782  O   ALA A 949      34.030  39.420  33.630  1.00  0.00           O
ATOM   4783  N   GLY A 950      31.870  38.960  34.210  1.00  0.00           N
ATOM   4784  HN  GLY A 950      31.170  38.260  34.270  1.00  0.00           H
ATOM   4785  CA  GLY A 950      31.320  40.380  34.310  1.00  0.00           C
ATOM   4786  HA1 GLY A 950      30.300  40.200  34.660  1.00  0.00           H
ATOM   4787  HA2 GLY A 950      31.330  40.760  33.300  1.00  0.00           H
ATOM   4788  C   GLY A 950      32.130  41.290  35.270  1.00  0.00           C
ATOM   4789  O   GLY A 950      32.800  40.890  36.190  1.00  0.00           O
ATOM   4790  N   TYR A 951      32.180  42.590  34.860  1.00  0.00           N
ATOM   4791  HN  TYR A 951      31.790  42.970  34.030  1.00  0.00           H
ATOM   4792  CA  TYR A 951      33.080  43.530  35.570  1.00  0.00           C
ATOM   4793  HA  TYR A 951      34.030  43.020  35.630  1.00  0.00           H
ATOM   4794  CB  TYR A 951      33.400  44.820  34.740  1.00  0.00           C
ATOM   4795  HB1 TYR A 951      33.740  45.610  35.440  1.00  0.00           H
ATOM   4796  HB2 TYR A 951      32.460  45.150  34.250  1.00  0.00           H
ATOM   4797  CG  TYR A 951      34.470  44.660  33.650  1.00  0.00           C
ATOM   4798  CD1 TYR A 951      34.130  43.770  32.580  1.00  0.00           C
ATOM   4799  HD1 TYR A 951      33.200  43.240  32.690  1.00  0.00           H
ATOM   4800  CE1 TYR A 951      34.910  43.740  31.430  1.00  0.00           C
ATOM   4801  HE1 TYR A 951      34.530  43.270  30.530  1.00  0.00           H
ATOM   4802  CZ  TYR A 951      36.100  44.440  31.360  1.00  0.00           C
ATOM   4803  OH  TYR A 951      36.840  44.570  30.110  1.00  0.00           O
ATOM   4804  HH  TYR A 951      37.710  44.960  30.290  1.00  0.00           H
ATOM   4805  CD2 TYR A 951      35.640  45.400  33.530  1.00  0.00           C
ATOM   4806  HD2 TYR A 951      35.920  46.040  34.360  1.00  0.00           H
ATOM   4807  CE2 TYR A 951      36.510  45.270  32.460  1.00  0.00           C
ATOM   4808  HE2 TYR A 951      37.410  45.890  32.430  1.00  0.00           H
ATOM   4809  C   TYR A 951      32.650  43.890  36.970  1.00  0.00           C
ATOM   4810  O   TYR A 951      33.490  44.330  37.770  1.00  0.00           O
ATOM   4811  N   HSD A 952      31.350  43.670  37.330  1.00  0.00           N
ATOM   4812  HN  HSD A 952      30.700  43.330  36.670  1.00  0.00           H
ATOM   4813  CA  HSD A 952      30.760  44.020  38.650  1.00  0.00           C
ATOM   4814  HA  HSD A 952      31.590  44.490  39.180  1.00  0.00           H
ATOM   4815  CB  HSD A 952      29.420  44.890  38.540  1.00  0.00           C
ATOM   4816  HB1 HSD A 952      28.970  44.930  39.570  1.00  0.00           H
ATOM   4817  HB2 HSD A 952      28.590  44.380  37.990  1.00  0.00           H
ATOM   4818  ND1 HSD A 952      29.650  46.650  36.840  1.00  0.00           N
ATOM   4819  HD1 HSD A 952      29.440  46.080  36.050  1.00  0.00           H
ATOM   4820  CG  HSD A 952      29.590  46.250  38.150  1.00  0.00           C
ATOM   4821  CE1 HSD A 952      29.660  48.000  36.830  1.00  0.00           C
ATOM   4822  HE1 HSD A 952      29.660  48.520  35.880  1.00  0.00           H
ATOM   4823  NE2 HSD A 952      29.580  48.560  38.040  1.00  0.00           N
ATOM   4824  CD2 HSD A 952      29.510  47.490  38.870  1.00  0.00           C
ATOM   4825  HD2 HSD A 952      29.260  47.600  39.910  1.00  0.00           H
ATOM   4826  C   HSD A 952      30.490  42.770  39.480  1.00  0.00           C
ATOM   4827  O   HSD A 952      30.200  42.900  40.650  1.00  0.00           O
ATOM   4828  N   LEU A 953      30.800  41.620  38.900  1.00  0.00           N
ATOM   4829  HN  LEU A 953      31.000  41.610  37.930  1.00  0.00           H
ATOM   4830  CA  LEU A 953      30.680  40.280  39.560  1.00  0.00           C
ATOM   4831  HA  LEU A 953      29.710  40.220  40.030  1.00  0.00           H
ATOM   4832  CB  LEU A 953      30.900  39.240  38.500  1.00  0.00           C
ATOM   4833  HB1 LEU A 953      31.960  39.200  38.150  1.00  0.00           H
ATOM   4834  HB2 LEU A 953      30.270  39.540  37.640  1.00  0.00           H
ATOM   4835  CG  LEU A 953      30.630  37.800  39.020  1.00  0.00           C
ATOM   4836  HG  LEU A 953      30.960  37.670  40.070  1.00  0.00           H
ATOM   4837  CD1 LEU A 953      29.090  37.440  39.100  1.00  0.00           C
ATOM   4838 HD11 LEU A 953      28.780  36.420  39.440  1.00  0.00           H
ATOM   4839 HD12 LEU A 953      28.690  37.630  38.090  1.00  0.00           H
ATOM   4840 HD13 LEU A 953      28.600  38.050  39.900  1.00  0.00           H
ATOM   4841  CD2 LEU A 953      31.310  36.730  38.270  1.00  0.00           C
ATOM   4842 HD21 LEU A 953      30.790  36.540  37.300  1.00  0.00           H
ATOM   4843 HD22 LEU A 953      31.260  35.800  38.880  1.00  0.00           H
ATOM   4844 HD23 LEU A 953      32.390  36.900  38.140  1.00  0.00           H
ATOM   4845  C   LEU A 953      31.640  40.180  40.720  1.00  0.00           C
ATOM   4846  O   LEU A 953      31.410  39.770  41.840  1.00  0.00           O
ATOM   4847  N   ASP A 954      32.940  40.610  40.450  1.00  0.00           N
ATOM   4848  HN  ASP A 954      33.230  40.770  39.510  1.00  0.00           H
ATOM   4849  CA  ASP A 954      34.000  40.530  41.390  1.00  0.00           C
ATOM   4850  HA  ASP A 954      34.110  39.510  41.700  1.00  0.00           H
ATOM   4851  CB  ASP A 954      35.380  40.990  40.820  1.00  0.00           C
ATOM   4852  HB1 ASP A 954      35.880  40.090  40.420  1.00  0.00           H
ATOM   4853  HB2 ASP A 954      36.050  41.440  41.570  1.00  0.00           H
ATOM   4854  CG  ASP A 954      35.340  41.900  39.610  1.00  0.00           C
ATOM   4855  OD1 ASP A 954      35.420  41.510  38.480  1.00  0.00           O
ATOM   4856  OD2 ASP A 954      35.080  43.200  39.940  1.00  0.00           O
ATOM   4857  HD2 ASP A 954      35.010  43.770  39.170  1.00  0.00           H
ATOM   4858  C   ASP A 954      33.700  41.440  42.620  1.00  0.00           C
ATOM   4859  O   ASP A 954      33.750  41.020  43.730  1.00  0.00           O
ATOM   4860  N   LEU A 955      33.140  42.650  42.320  1.00  0.00           N
ATOM   4861  HN  LEU A 955      33.100  42.930  41.360  1.00  0.00           H
ATOM   4862  CA  LEU A 955      32.660  43.590  43.260  1.00  0.00           C
ATOM   4863  HA  LEU A 955      33.530  43.760  43.870  1.00  0.00           H
ATOM   4864  CB  LEU A 955      32.210  44.880  42.580  1.00  0.00           C
ATOM   4865  HB1 LEU A 955      31.460  44.730  41.770  1.00  0.00           H
ATOM   4866  HB2 LEU A 955      33.050  45.310  42.010  1.00  0.00           H
ATOM   4867  CG  LEU A 955      31.590  46.040  43.340  1.00  0.00           C
ATOM   4868  HG  LEU A 955      30.750  45.820  44.020  1.00  0.00           H
ATOM   4869  CD1 LEU A 955      32.740  46.600  44.220  1.00  0.00           C
ATOM   4870 HD11 LEU A 955      33.660  46.890  43.650  1.00  0.00           H
ATOM   4871 HD12 LEU A 955      32.940  45.900  45.050  1.00  0.00           H
ATOM   4872 HD13 LEU A 955      32.370  47.540  44.690  1.00  0.00           H
ATOM   4873  CD2 LEU A 955      31.240  47.200  42.410  1.00  0.00           C
ATOM   4874 HD21 LEU A 955      32.150  47.520  41.860  1.00  0.00           H
ATOM   4875 HD22 LEU A 955      30.970  48.040  43.060  1.00  0.00           H
ATOM   4876 HD23 LEU A 955      30.490  46.940  41.620  1.00  0.00           H
ATOM   4877  C   LEU A 955      31.550  43.030  44.190  1.00  0.00           C
ATOM   4878  O   LEU A 955      31.620  43.240  45.390  1.00  0.00           O
ATOM   4879  N   LEU A 956      30.560  42.270  43.700  1.00  0.00           N
ATOM   4880  HN  LEU A 956      30.620  42.070  42.730  1.00  0.00           H
ATOM   4881  CA  LEU A 956      29.540  41.670  44.570  1.00  0.00           C
ATOM   4882  HA  LEU A 956      29.220  42.520  45.140  1.00  0.00           H
ATOM   4883  CB  LEU A 956      28.430  41.060  43.770  1.00  0.00           C
ATOM   4884  HB1 LEU A 956      28.870  40.310  43.090  1.00  0.00           H
ATOM   4885  HB2 LEU A 956      27.960  41.720  43.010  1.00  0.00           H
ATOM   4886  CG  LEU A 956      27.290  40.270  44.510  1.00  0.00           C
ATOM   4887  HG  LEU A 956      27.840  39.500  45.100  1.00  0.00           H
ATOM   4888  CD1 LEU A 956      26.570  41.090  45.550  1.00  0.00           C
ATOM   4889 HD11 LEU A 956      26.070  40.420  46.290  1.00  0.00           H
ATOM   4890 HD12 LEU A 956      25.820  41.820  45.190  1.00  0.00           H
ATOM   4891 HD13 LEU A 956      27.400  41.660  46.000  1.00  0.00           H
ATOM   4892  CD2 LEU A 956      26.340  39.520  43.550  1.00  0.00           C
ATOM   4893 HD21 LEU A 956      26.960  38.810  42.970  1.00  0.00           H
ATOM   4894 HD22 LEU A 956      25.840  40.160  42.800  1.00  0.00           H
ATOM   4895 HD23 LEU A 956      25.510  39.040  44.120  1.00  0.00           H
ATOM   4896  C   LEU A 956      30.190  40.750  45.590  1.00  0.00           C
ATOM   4897  O   LEU A 956      29.990  40.870  46.780  1.00  0.00           O
ATOM   4898  N   MET A 957      31.040  39.820  45.040  1.00  0.00           N
ATOM   4899  HN  MET A 957      31.390  39.840  44.110  1.00  0.00           H
ATOM   4900  CA  MET A 957      31.720  38.900  45.910  1.00  0.00           C
ATOM   4901  HA  MET A 957      30.960  38.310  46.400  1.00  0.00           H
ATOM   4902  CB  MET A 957      32.520  37.900  45.060  1.00  0.00           C
ATOM   4903  HB1 MET A 957      32.980  37.190  45.770  1.00  0.00           H
ATOM   4904  HB2 MET A 957      33.240  38.470  44.450  1.00  0.00           H
ATOM   4905  CG  MET A 957      31.540  37.170  44.110  1.00  0.00           C
ATOM   4906  HG1 MET A 957      31.180  37.870  43.320  1.00  0.00           H
ATOM   4907  HG2 MET A 957      30.750  36.850  44.820  1.00  0.00           H
ATOM   4908  SD  MET A 957      32.080  35.650  43.440  1.00  0.00           S
ATOM   4909  CE  MET A 957      30.580  35.190  42.560  1.00  0.00           C
ATOM   4910  HE1 MET A 957      30.070  36.090  42.150  1.00  0.00           H
ATOM   4911  HE2 MET A 957      29.830  34.780  43.270  1.00  0.00           H
ATOM   4912  HE3 MET A 957      30.730  34.440  41.740  1.00  0.00           H
ATOM   4913  C   MET A 957      32.650  39.520  46.980  1.00  0.00           C
ATOM   4914  O   MET A 957      32.650  39.100  48.080  1.00  0.00           O
ATOM   4915  N   VAL A 958      33.510  40.540  46.710  1.00  0.00           N
ATOM   4916  HN  VAL A 958      33.660  40.780  45.760  1.00  0.00           H
ATOM   4917  CA  VAL A 958      34.160  41.320  47.790  1.00  0.00           C
ATOM   4918  HA  VAL A 958      34.820  40.660  48.340  1.00  0.00           H
ATOM   4919  CB  VAL A 958      35.310  42.250  47.380  1.00  0.00           C
ATOM   4920  HB  VAL A 958      35.140  42.770  46.410  1.00  0.00           H
ATOM   4921  CG1 VAL A 958      35.730  43.290  48.410  1.00  0.00           C
ATOM   4922 HG11 VAL A 958      36.550  43.920  48.000  1.00  0.00           H
ATOM   4923 HG12 VAL A 958      36.050  42.700  49.300  1.00  0.00           H
ATOM   4924 HG13 VAL A 958      34.870  43.940  48.660  1.00  0.00           H
ATOM   4925  CG2 VAL A 958      36.500  41.310  47.090  1.00  0.00           C
ATOM   4926 HG21 VAL A 958      36.390  40.590  46.260  1.00  0.00           H
ATOM   4927 HG22 VAL A 958      36.830  40.610  47.900  1.00  0.00           H
ATOM   4928 HG23 VAL A 958      37.340  41.960  46.780  1.00  0.00           H
ATOM   4929  C   VAL A 958      33.180  42.020  48.730  1.00  0.00           C
ATOM   4930  O   VAL A 958      33.200  41.970  49.950  1.00  0.00           O
ATOM   4931  N   GLY A 959      32.170  42.620  48.130  1.00  0.00           N
ATOM   4932  HN  GLY A 959      32.170  42.690  47.130  1.00  0.00           H
ATOM   4933  CA  GLY A 959      31.020  43.210  48.830  1.00  0.00           C
ATOM   4934  HA1 GLY A 959      30.300  43.390  48.050  1.00  0.00           H
ATOM   4935  HA2 GLY A 959      31.320  44.100  49.370  1.00  0.00           H
ATOM   4936  C   GLY A 959      30.390  42.360  49.860  1.00  0.00           C
ATOM   4937  O   GLY A 959      30.020  42.780  50.960  1.00  0.00           O
ATOM   4938  N   VAL A 960      30.130  41.120  49.570  1.00  0.00           N
ATOM   4939  HN  VAL A 960      30.360  40.800  48.650  1.00  0.00           H
ATOM   4940  CA  VAL A 960      29.560  40.210  50.550  1.00  0.00           C
ATOM   4941  HA  VAL A 960      28.720  40.660  51.060  1.00  0.00           H
ATOM   4942  CB  VAL A 960      29.040  38.900  49.890  1.00  0.00           C
ATOM   4943  HB  VAL A 960      29.820  38.330  49.340  1.00  0.00           H
ATOM   4944  CG1 VAL A 960      28.430  37.940  50.930  1.00  0.00           C
ATOM   4945 HG11 VAL A 960      27.960  37.120  50.340  1.00  0.00           H
ATOM   4946 HG12 VAL A 960      27.640  38.460  51.510  1.00  0.00           H
ATOM   4947 HG13 VAL A 960      29.200  37.500  51.610  1.00  0.00           H
ATOM   4948  CG2 VAL A 960      27.950  39.270  48.890  1.00  0.00           C
ATOM   4949 HG21 VAL A 960      28.210  40.190  48.310  1.00  0.00           H
ATOM   4950 HG22 VAL A 960      27.030  39.680  49.370  1.00  0.00           H
ATOM   4951 HG23 VAL A 960      27.670  38.510  48.110  1.00  0.00           H
ATOM   4952  C   VAL A 960      30.630  39.740  51.530  1.00  0.00           C
ATOM   4953  O   VAL A 960      30.270  39.560  52.680  1.00  0.00           O
ATOM   4954  N   MET A 961      31.870  39.570  51.230  1.00  0.00           N
ATOM   4955  HN  MET A 961      32.250  39.820  50.340  1.00  0.00           H
ATOM   4956  CA  MET A 961      32.840  38.900  52.130  1.00  0.00           C
ATOM   4957  HA  MET A 961      32.320  38.260  52.840  1.00  0.00           H
ATOM   4958  CB  MET A 961      33.870  38.170  51.250  1.00  0.00           C
ATOM   4959  HB1 MET A 961      34.680  37.740  51.880  1.00  0.00           H
ATOM   4960  HB2 MET A 961      34.340  38.950  50.610  1.00  0.00           H
ATOM   4961  CG  MET A 961      33.280  37.050  50.420  1.00  0.00           C
ATOM   4962  HG1 MET A 961      34.180  36.640  49.910  1.00  0.00           H
ATOM   4963  HG2 MET A 961      32.540  37.370  49.650  1.00  0.00           H
ATOM   4964  SD  MET A 961      32.280  35.790  51.380  1.00  0.00           S
ATOM   4965  CE  MET A 961      33.480  35.420  52.760  1.00  0.00           C
ATOM   4966  HE1 MET A 961      33.660  36.250  53.480  1.00  0.00           H
ATOM   4967  HE2 MET A 961      34.470  35.130  52.330  1.00  0.00           H
ATOM   4968  HE3 MET A 961      33.040  34.640  53.400  1.00  0.00           H
ATOM   4969  C   MET A 961      33.540  39.920  53.040  1.00  0.00           C
ATOM   4970  O   MET A 961      34.010  39.610  54.150  1.00  0.00           O
ATOM   4971  N   LEU A 962      33.490  41.210  52.600  1.00  0.00           N
ATOM   4972  HN  LEU A 962      33.100  41.390  51.700  1.00  0.00           H
ATOM   4973  CA  LEU A 962      33.870  42.350  53.380  1.00  0.00           C
ATOM   4974  HA  LEU A 962      34.890  42.190  53.710  1.00  0.00           H
ATOM   4975  CB  LEU A 962      33.930  43.640  52.650  1.00  0.00           C
ATOM   4976  HB1 LEU A 962      33.070  43.730  51.940  1.00  0.00           H
ATOM   4977  HB2 LEU A 962      34.820  43.480  52.020  1.00  0.00           H
ATOM   4978  CG  LEU A 962      34.010  45.000  53.410  1.00  0.00           C
ATOM   4979  HG  LEU A 962      34.740  44.890  54.240  1.00  0.00           H
ATOM   4980  CD1 LEU A 962      34.640  46.100  52.440  1.00  0.00           C
ATOM   4981 HD11 LEU A 962      35.650  45.750  52.110  1.00  0.00           H
ATOM   4982 HD12 LEU A 962      34.560  47.110  52.890  1.00  0.00           H
ATOM   4983 HD13 LEU A 962      34.050  46.140  51.490  1.00  0.00           H
ATOM   4984  CD2 LEU A 962      32.760  45.650  54.060  1.00  0.00           C
ATOM   4985 HD21 LEU A 962      32.330  44.970  54.820  1.00  0.00           H
ATOM   4986 HD22 LEU A 962      31.980  45.830  53.290  1.00  0.00           H
ATOM   4987 HD23 LEU A 962      32.970  46.650  54.490  1.00  0.00           H
ATOM   4988  C   LEU A 962      33.040  42.430  54.670  1.00  0.00           C
ATOM   4989  O   LEU A 962      33.530  42.480  55.820  1.00  0.00           O
ATOM   4990  N   GLY A 963      31.740  42.140  54.470  1.00  0.00           N
ATOM   4991  HN  GLY A 963      31.380  42.090  53.550  1.00  0.00           H
ATOM   4992  CA  GLY A 963      30.760  41.990  55.590  1.00  0.00           C
ATOM   4993  HA1 GLY A 963      29.830  41.670  55.120  1.00  0.00           H
ATOM   4994  HA2 GLY A 963      30.700  42.890  56.180  1.00  0.00           H
ATOM   4995  C   GLY A 963      31.040  40.830  56.480  1.00  0.00           C
ATOM   4996  O   GLY A 963      31.160  41.010  57.710  1.00  0.00           O
ATOM   4997  N   VAL A 964      31.120  39.650  55.950  1.00  0.00           N
ATOM   4998  HN  VAL A 964      30.990  39.470  54.970  1.00  0.00           H
ATOM   4999  CA  VAL A 964      31.330  38.500  56.810  1.00  0.00           C
ATOM   5000  HA  VAL A 964      30.590  38.510  57.590  1.00  0.00           H
ATOM   5001  CB  VAL A 964      31.200  37.230  55.930  1.00  0.00           C
ATOM   5002  HB  VAL A 964      32.160  37.250  55.360  1.00  0.00           H
ATOM   5003  CG1 VAL A 964      31.350  35.920  56.750  1.00  0.00           C
ATOM   5004 HG11 VAL A 964      32.350  35.420  56.750  1.00  0.00           H
ATOM   5005 HG12 VAL A 964      30.630  35.230  56.270  1.00  0.00           H
ATOM   5006 HG13 VAL A 964      30.900  36.050  57.750  1.00  0.00           H
ATOM   5007  CG2 VAL A 964      29.990  37.100  55.050  1.00  0.00           C
ATOM   5008 HG21 VAL A 964      30.100  36.170  54.450  1.00  0.00           H
ATOM   5009 HG22 VAL A 964      29.860  37.930  54.320  1.00  0.00           H
ATOM   5010 HG23 VAL A 964      29.110  36.980  55.710  1.00  0.00           H
ATOM   5011  C   VAL A 964      32.670  38.500  57.590  1.00  0.00           C
ATOM   5012  O   VAL A 964      32.810  37.940  58.690  1.00  0.00           O
ATOM   5013  N   CYS A 965      33.730  39.120  57.000  1.00  0.00           N
ATOM   5014  HN  CYS A 965      33.790  39.280  56.020  1.00  0.00           H
ATOM   5015  CA  CYS A 965      34.950  39.480  57.700  1.00  0.00           C
ATOM   5016  HA  CYS A 965      35.340  38.630  58.220  1.00  0.00           H
ATOM   5017  CB  CYS A 965      36.020  40.020  56.690  1.00  0.00           C
ATOM   5018  HB1 CYS A 965      36.800  40.610  57.230  1.00  0.00           H
ATOM   5019  HB2 CYS A 965      35.500  40.600  55.880  1.00  0.00           H
ATOM   5020  SG  CYS A 965      36.780  38.690  55.810  1.00  0.00           S
ATOM   5021  HG1 CYS A 965      35.700  38.460  55.060  1.00  0.00           H
ATOM   5022  C   CYS A 965      34.810  40.630  58.750  1.00  0.00           C
ATOM   5023  O   CYS A 965      35.460  40.660  59.820  1.00  0.00           O
ATOM   5024  N   SER A 966      33.940  41.640  58.550  1.00  0.00           N
ATOM   5025  HN  SER A 966      33.350  41.700  57.760  1.00  0.00           H
ATOM   5026  CA  SER A 966      33.660  42.690  59.520  1.00  0.00           C
ATOM   5027  HA  SER A 966      34.590  43.240  59.520  1.00  0.00           H
ATOM   5028  CB  SER A 966      32.700  43.780  58.930  1.00  0.00           C
ATOM   5029  HB1 SER A 966      32.440  44.500  59.730  1.00  0.00           H
ATOM   5030  HB2 SER A 966      31.750  43.310  58.610  1.00  0.00           H
ATOM   5031  OG  SER A 966      33.230  44.450  57.810  1.00  0.00           O
ATOM   5032  HG1 SER A 966      33.080  43.820  57.100  1.00  0.00           H
ATOM   5033  C   SER A 966      33.150  42.410  60.960  1.00  0.00           C
ATOM   5034  O   SER A 966      33.580  42.950  62.000  1.00  0.00           O
ATOM   5035  N   VAL A 967      32.310  41.430  61.040  1.00  0.00           N
ATOM   5036  HN  VAL A 967      32.120  40.850  60.260  1.00  0.00           H
ATOM   5037  CA  VAL A 967      31.900  41.000  62.370  1.00  0.00           C
ATOM   5038  HA  VAL A 967      31.920  41.890  62.980  1.00  0.00           H
ATOM   5039  CB  VAL A 967      30.540  40.400  62.480  1.00  0.00           C
ATOM   5040  HB  VAL A 967      30.360  39.930  63.470  1.00  0.00           H
ATOM   5041  CG1 VAL A 967      29.520  41.480  62.210  1.00  0.00           C
ATOM   5042 HG11 VAL A 967      28.510  41.040  62.320  1.00  0.00           H
ATOM   5043 HG12 VAL A 967      29.690  41.940  61.220  1.00  0.00           H
ATOM   5044 HG13 VAL A 967      29.580  42.220  63.050  1.00  0.00           H
ATOM   5045  CG2 VAL A 967      30.450  39.170  61.570  1.00  0.00           C
ATOM   5046 HG21 VAL A 967      30.440  39.440  60.490  1.00  0.00           H
ATOM   5047 HG22 VAL A 967      29.490  38.660  61.770  1.00  0.00           H
ATOM   5048 HG23 VAL A 967      31.220  38.410  61.790  1.00  0.00           H
ATOM   5049  C   VAL A 967      32.800  40.020  63.030  1.00  0.00           C
ATOM   5050  O   VAL A 967      32.720  39.770  64.280  1.00  0.00           O
ATOM   5051  N   MET A 968      33.800  39.480  62.320  1.00  0.00           N
ATOM   5052  HN  MET A 968      33.820  39.740  61.360  1.00  0.00           H
ATOM   5053  CA  MET A 968      34.880  38.670  62.930  1.00  0.00           C
ATOM   5054  HA  MET A 968      34.630  38.380  63.940  1.00  0.00           H
ATOM   5055  CB  MET A 968      35.290  37.330  62.220  1.00  0.00           C
ATOM   5056  HB1 MET A 968      36.310  36.980  62.500  1.00  0.00           H
ATOM   5057  HB2 MET A 968      35.440  37.610  61.160  1.00  0.00           H
ATOM   5058  CG  MET A 968      34.270  36.210  62.340  1.00  0.00           C
ATOM   5059  HG1 MET A 968      34.510  35.390  61.640  1.00  0.00           H
ATOM   5060  HG2 MET A 968      33.250  36.570  62.070  1.00  0.00           H
[truncated: 6,873,249 more chars]
