# Supplementary material for: CryoEM and computational modeling structural insights into the pH regulator NBCn1
Source: Nat Commun. 2025 Nov 11;16:9932. doi: 10.1038/s41467-025-64868-z (PMC12606367; doi:10.1038/s41467-025-64868-z)
Supplement: Supplementary file 7 — Supplementary Data 5 [file 41467_2025_64868_MOESM7_ESM.zip › 100ns_z_restr_MD_NBCn1_2NaCO3/hNBCn1_IF/z-restr_hNBCn1_IF_2NaCO3_last_step_39.pdb]

REMARK    GENERATED BY TRJCONV
TITLE     Title t= 101000.00000 step= 50500000
REMARK    THIS IS A SIMULATION BOX
CRYST1   92.815   92.815  103.560  90.00  90.00  90.00 P 1           1
MODEL        1
ATOM      1  N   LEU A 585      21.720  38.410  39.510  1.00  0.00           N
ATOM      2  HT1 LEU A 585      20.980  37.800  39.930  1.00  0.00           H
ATOM      3  HT2 LEU A 585      22.200  37.970  38.690  1.00  0.00           H
ATOM      4  HT3 LEU A 585      21.330  39.310  39.190  1.00  0.00           H
ATOM      5  CA  LEU A 585      22.770  38.620  40.560  1.00  0.00           C
ATOM      6  HA  LEU A 585      23.250  39.580  40.410  1.00  0.00           H
ATOM      7  CB  LEU A 585      22.000  38.750  41.950  1.00  0.00           C
ATOM      8  HB1 LEU A 585      21.720  37.710  42.180  1.00  0.00           H
ATOM      9  HB2 LEU A 585      21.070  39.350  41.790  1.00  0.00           H
ATOM     10  CG  LEU A 585      22.830  39.390  43.180  1.00  0.00           C
ATOM     11  HG  LEU A 585      23.910  39.160  43.100  1.00  0.00           H
ATOM     12  CD1 LEU A 585      22.810  40.960  43.160  1.00  0.00           C
ATOM     13 HD11 LEU A 585      23.070  41.450  44.120  1.00  0.00           H
ATOM     14 HD12 LEU A 585      21.790  41.330  42.920  1.00  0.00           H
ATOM     15 HD13 LEU A 585      23.440  41.350  42.350  1.00  0.00           H
ATOM     16  CD2 LEU A 585      22.330  38.930  44.560  1.00  0.00           C
ATOM     17 HD21 LEU A 585      21.230  39.000  44.740  1.00  0.00           H
ATOM     18 HD22 LEU A 585      22.770  39.570  45.350  1.00  0.00           H
ATOM     19 HD23 LEU A 585      22.710  37.890  44.650  1.00  0.00           H
ATOM     20  C   LEU A 585      23.910  37.600  40.630  1.00  0.00           C
ATOM     21  O   LEU A 585      25.060  38.020  40.700  1.00  0.00           O
ATOM     22  N   ILE A 586      23.640  36.240  40.750  1.00  0.00           N
ATOM     23  HN  ILE A 586      22.750  35.830  40.910  1.00  0.00           H
ATOM     24  CA  ILE A 586      24.670  35.250  40.750  1.00  0.00           C
ATOM     25  HA  ILE A 586      25.620  35.750  40.620  1.00  0.00           H
ATOM     26  CB  ILE A 586      24.730  34.570  42.090  1.00  0.00           C
ATOM     27  HB  ILE A 586      25.380  33.670  41.980  1.00  0.00           H
ATOM     28  CG2 ILE A 586      25.310  35.560  43.140  1.00  0.00           C
ATOM     29 HG21 ILE A 586      25.300  35.100  44.150  1.00  0.00           H
ATOM     30 HG22 ILE A 586      24.790  36.540  43.300  1.00  0.00           H
ATOM     31 HG23 ILE A 586      26.360  35.780  42.870  1.00  0.00           H
ATOM     32  CG1 ILE A 586      23.330  34.020  42.500  1.00  0.00           C
ATOM     33 HG11 ILE A 586      22.910  33.520  41.600  1.00  0.00           H
ATOM     34 HG12 ILE A 586      22.560  34.780  42.740  1.00  0.00           H
ATOM     35  CD  ILE A 586      23.350  33.010  43.640  1.00  0.00           C
ATOM     36  HD1 ILE A 586      23.700  33.420  44.620  1.00  0.00           H
ATOM     37  HD2 ILE A 586      24.130  32.260  43.430  1.00  0.00           H
ATOM     38  HD3 ILE A 586      22.390  32.470  43.730  1.00  0.00           H
ATOM     39  C   ILE A 586      24.600  34.240  39.590  1.00  0.00           C
ATOM     40  O   ILE A 586      25.310  33.180  39.580  1.00  0.00           O
ATOM     41  N   LEU A 587      23.770  34.500  38.570  1.00  0.00           N
ATOM     42  HN  LEU A 587      23.230  35.340  38.520  1.00  0.00           H
ATOM     43  CA  LEU A 587      23.480  33.550  37.520  1.00  0.00           C
ATOM     44  HA  LEU A 587      23.150  32.710  38.110  1.00  0.00           H
ATOM     45  CB  LEU A 587      22.270  34.030  36.690  1.00  0.00           C
ATOM     46  HB1 LEU A 587      22.450  35.070  36.330  1.00  0.00           H
ATOM     47  HB2 LEU A 587      21.510  34.060  37.490  1.00  0.00           H
ATOM     48  CG  LEU A 587      21.870  33.150  35.460  1.00  0.00           C
ATOM     49  HG  LEU A 587      22.670  33.160  34.690  1.00  0.00           H
ATOM     50  CD1 LEU A 587      21.620  31.740  35.860  1.00  0.00           C
ATOM     51 HD11 LEU A 587      22.540  31.240  36.210  1.00  0.00           H
ATOM     52 HD12 LEU A 587      21.170  31.200  35.010  1.00  0.00           H
ATOM     53 HD13 LEU A 587      20.910  31.680  36.720  1.00  0.00           H
ATOM     54  CD2 LEU A 587      20.650  33.780  34.800  1.00  0.00           C
ATOM     55 HD21 LEU A 587      20.900  34.750  34.310  1.00  0.00           H
ATOM     56 HD22 LEU A 587      19.900  33.910  35.630  1.00  0.00           H
ATOM     57 HD23 LEU A 587      20.150  33.160  34.030  1.00  0.00           H
ATOM     58  C   LEU A 587      24.660  33.160  36.710  1.00  0.00           C
ATOM     59  O   LEU A 587      24.950  32.010  36.430  1.00  0.00           O
ATOM     60  N   ASP A 588      25.530  34.120  36.360  1.00  0.00           N
ATOM     61  HN  ASP A 588      25.370  35.070  36.640  1.00  0.00           H
ATOM     62  CA  ASP A 588      26.770  33.880  35.730  1.00  0.00           C
ATOM     63  HA  ASP A 588      26.540  33.350  34.820  1.00  0.00           H
ATOM     64  CB  ASP A 588      27.600  35.180  35.470  1.00  0.00           C
ATOM     65  HB1 ASP A 588      28.550  34.880  34.990  1.00  0.00           H
ATOM     66  HB2 ASP A 588      27.800  35.810  36.360  1.00  0.00           H
ATOM     67  CG  ASP A 588      27.010  35.990  34.310  1.00  0.00           C
ATOM     68  OD1 ASP A 588      26.890  37.190  34.360  1.00  0.00           O
ATOM     69  OD2 ASP A 588      26.600  35.290  33.330  1.00  0.00           O
ATOM     70  C   ASP A 588      27.610  33.050  36.610  1.00  0.00           C
ATOM     71  O   ASP A 588      28.160  32.010  36.140  1.00  0.00           O
ATOM     72  N   ILE A 589      27.720  33.340  37.920  1.00  0.00           N
ATOM     73  HN  ILE A 589      27.250  34.130  38.300  1.00  0.00           H
ATOM     74  CA  ILE A 589      28.540  32.600  38.910  1.00  0.00           C
ATOM     75  HA  ILE A 589      29.490  32.470  38.430  1.00  0.00           H
ATOM     76  CB  ILE A 589      28.710  33.420  40.180  1.00  0.00           C
ATOM     77  HB  ILE A 589      27.770  33.690  40.690  1.00  0.00           H
ATOM     78  CG2 ILE A 589      29.540  32.680  41.210  1.00  0.00           C
ATOM     79 HG21 ILE A 589      28.950  31.840  41.650  1.00  0.00           H
ATOM     80 HG22 ILE A 589      29.660  33.360  42.080  1.00  0.00           H
ATOM     81 HG23 ILE A 589      30.570  32.430  40.860  1.00  0.00           H
ATOM     82  CG1 ILE A 589      29.430  34.730  39.890  1.00  0.00           C
ATOM     83 HG11 ILE A 589      28.970  35.150  38.970  1.00  0.00           H
ATOM     84 HG12 ILE A 589      30.490  34.490  39.670  1.00  0.00           H
ATOM     85  CD  ILE A 589      29.200  35.830  40.940  1.00  0.00           C
ATOM     86  HD1 ILE A 589      28.110  36.090  40.870  1.00  0.00           H
ATOM     87  HD2 ILE A 589      29.800  36.740  40.750  1.00  0.00           H
ATOM     88  HD3 ILE A 589      29.330  35.320  41.910  1.00  0.00           H
ATOM     89  C   ILE A 589      28.130  31.090  39.080  1.00  0.00           C
ATOM     90  O   ILE A 589      29.050  30.200  39.170  1.00  0.00           O
ATOM     91  N   LYS A 590      26.730  30.880  39.010  1.00  0.00           N
ATOM     92  HN  LYS A 590      26.150  31.690  39.120  1.00  0.00           H
ATOM     93  CA  LYS A 590      26.070  29.630  38.820  1.00  0.00           C
ATOM     94  HA  LYS A 590      26.470  28.900  39.500  1.00  0.00           H
ATOM     95  CB  LYS A 590      24.510  29.660  39.010  1.00  0.00           C
ATOM     96  HB1 LYS A 590      24.070  28.730  38.590  1.00  0.00           H
ATOM     97  HB2 LYS A 590      24.240  30.570  38.440  1.00  0.00           H
ATOM     98  CG  LYS A 590      24.130  29.890  40.490  1.00  0.00           C
ATOM     99  HG1 LYS A 590      24.890  30.580  40.910  1.00  0.00           H
ATOM    100  HG2 LYS A 590      24.330  28.930  41.020  1.00  0.00           H
ATOM    101  CD  LYS A 590      22.750  30.440  40.700  1.00  0.00           C
ATOM    102  HD1 LYS A 590      22.800  31.540  40.530  1.00  0.00           H
ATOM    103  HD2 LYS A 590      22.500  30.210  41.760  1.00  0.00           H
ATOM    104  CE  LYS A 590      21.680  29.800  39.860  1.00  0.00           C
ATOM    105  HE1 LYS A 590      21.370  28.750  40.060  1.00  0.00           H
ATOM    106  HE2 LYS A 590      22.030  29.750  38.810  1.00  0.00           H
ATOM    107  NZ  LYS A 590      20.440  30.490  39.900  1.00  0.00           N
ATOM    108  HZ1 LYS A 590      19.940  30.360  40.800  1.00  0.00           H
ATOM    109  HZ2 LYS A 590      19.760  30.220  39.170  1.00  0.00           H
ATOM    110  HZ3 LYS A 590      20.630  31.510  39.820  1.00  0.00           H
ATOM    111  C   LYS A 590      26.360  28.890  37.520  1.00  0.00           C
ATOM    112  O   LYS A 590      26.710  27.720  37.600  1.00  0.00           O
ATOM    113  N   ARG A 591      26.370  29.470  36.320  1.00  0.00           N
ATOM    114  HN  ARG A 591      26.200  30.460  36.320  1.00  0.00           H
ATOM    115  CA  ARG A 591      26.700  28.870  35.040  1.00  0.00           C
ATOM    116  HA  ARG A 591      26.170  27.940  34.960  1.00  0.00           H
ATOM    117  CB  ARG A 591      26.330  29.850  33.870  1.00  0.00           C
ATOM    118  HB1 ARG A 591      26.990  29.670  32.980  1.00  0.00           H
ATOM    119  HB2 ARG A 591      26.580  30.860  34.240  1.00  0.00           H
ATOM    120  CG  ARG A 591      24.830  29.840  33.480  1.00  0.00           C
ATOM    121  HG1 ARG A 591      24.230  29.770  34.420  1.00  0.00           H
ATOM    122  HG2 ARG A 591      24.600  28.970  32.840  1.00  0.00           H
ATOM    123  CD  ARG A 591      24.170  31.070  32.790  1.00  0.00           C
ATOM    124  HD1 ARG A 591      24.650  31.410  31.840  1.00  0.00           H
ATOM    125  HD2 ARG A 591      24.210  31.870  33.560  1.00  0.00           H
ATOM    126  NE  ARG A 591      22.720  30.710  32.640  1.00  0.00           N
ATOM    127  HE  ARG A 591      22.310  29.850  32.940  1.00  0.00           H
ATOM    128  CZ  ARG A 591      21.850  31.570  32.070  1.00  0.00           C
ATOM    129  NH1 ARG A 591      22.200  32.760  31.680  1.00  0.00           N
ATOM    130 HH11 ARG A 591      23.140  33.090  31.680  1.00  0.00           H
ATOM    131 HH12 ARG A 591      21.460  33.350  31.330  1.00  0.00           H
ATOM    132  NH2 ARG A 591      20.590  31.230  31.790  1.00  0.00           N
ATOM    133 HH21 ARG A 591      19.880  31.940  31.700  1.00  0.00           H
ATOM    134 HH22 ARG A 591      20.290  30.410  32.270  1.00  0.00           H
ATOM    135  C   ARG A 591      28.160  28.400  34.840  1.00  0.00           C
ATOM    136  O   ARG A 591      28.520  27.420  34.180  1.00  0.00           O
ATOM    137  N   LYS A 592      29.060  29.220  35.510  1.00  0.00           N
ATOM    138  HN  LYS A 592      28.670  30.060  35.860  1.00  0.00           H
ATOM    139  CA  LYS A 592      30.470  29.020  35.470  1.00  0.00           C
ATOM    140  HA  LYS A 592      30.690  28.430  34.600  1.00  0.00           H
ATOM    141  CB  LYS A 592      31.310  30.340  35.610  1.00  0.00           C
ATOM    142  HB1 LYS A 592      32.360  30.100  35.840  1.00  0.00           H
ATOM    143  HB2 LYS A 592      31.000  30.890  36.520  1.00  0.00           H
ATOM    144  CG  LYS A 592      31.260  31.320  34.390  1.00  0.00           C
ATOM    145  HG1 LYS A 592      30.220  31.710  34.370  1.00  0.00           H
ATOM    146  HG2 LYS A 592      31.360  30.770  33.430  1.00  0.00           H
ATOM    147  CD  LYS A 592      32.400  32.410  34.390  1.00  0.00           C
ATOM    148  HD1 LYS A 592      33.330  31.860  34.630  1.00  0.00           H
ATOM    149  HD2 LYS A 592      32.310  33.060  35.290  1.00  0.00           H
ATOM    150  CE  LYS A 592      32.480  33.290  33.080  1.00  0.00           C
ATOM    151  HE1 LYS A 592      31.450  33.680  32.950  1.00  0.00           H
ATOM    152  HE2 LYS A 592      32.600  32.620  32.200  1.00  0.00           H
ATOM    153  NZ  LYS A 592      33.570  34.300  33.100  1.00  0.00           N
ATOM    154  HZ1 LYS A 592      34.500  33.840  33.110  1.00  0.00           H
ATOM    155  HZ2 LYS A 592      33.430  35.000  33.860  1.00  0.00           H
ATOM    156  HZ3 LYS A 592      33.540  34.860  32.220  1.00  0.00           H
ATOM    157  C   LYS A 592      30.810  28.110  36.700  1.00  0.00           C
ATOM    158  O   LYS A 592      32.030  27.820  36.910  1.00  0.00           O
ATOM    159  N   ALA A 593      29.790  27.530  37.450  1.00  0.00           N
ATOM    160  HN  ALA A 593      28.850  27.850  37.410  1.00  0.00           H
ATOM    161  CA  ALA A 593      30.120  26.500  38.460  1.00  0.00           C
ATOM    162  HA  ALA A 593      31.000  26.870  38.980  1.00  0.00           H
ATOM    163  CB  ALA A 593      28.970  26.230  39.460  1.00  0.00           C
ATOM    164  HB1 ALA A 593      28.740  27.170  40.010  1.00  0.00           H
ATOM    165  HB2 ALA A 593      29.080  25.380  40.180  1.00  0.00           H
ATOM    166  HB3 ALA A 593      27.950  26.080  39.040  1.00  0.00           H
ATOM    167  C   ALA A 593      30.630  25.170  37.940  1.00  0.00           C
ATOM    168  O   ALA A 593      31.620  24.710  38.440  1.00  0.00           O
ATOM    169  N   PRO A 594      30.080  24.540  36.830  1.00  0.00           N
ATOM    170  CD  PRO A 594      28.690  24.770  36.370  1.00  0.00           C
ATOM    171  HD1 PRO A 594      28.670  25.280  35.380  1.00  0.00           H
ATOM    172  HD2 PRO A 594      27.960  25.220  37.070  1.00  0.00           H
ATOM    173  CA  PRO A 594      30.550  23.210  36.360  1.00  0.00           C
ATOM    174  HA  PRO A 594      30.700  22.540  37.200  1.00  0.00           H
ATOM    175  CB  PRO A 594      29.370  22.610  35.540  1.00  0.00           C
ATOM    176  HB1 PRO A 594      29.180  21.520  35.560  1.00  0.00           H
ATOM    177  HB2 PRO A 594      29.520  22.900  34.480  1.00  0.00           H
ATOM    178  CG  PRO A 594      28.140  23.390  36.040  1.00  0.00           C
ATOM    179  HG1 PRO A 594      27.390  23.350  35.210  1.00  0.00           H
ATOM    180  HG2 PRO A 594      27.810  22.910  36.990  1.00  0.00           H
ATOM    181  C   PRO A 594      31.900  23.310  35.630  1.00  0.00           C
ATOM    182  O   PRO A 594      32.440  22.260  35.240  1.00  0.00           O
ATOM    183  N   PHE A 595      32.370  24.570  35.430  1.00  0.00           N
ATOM    184  HN  PHE A 595      31.810  25.330  35.760  1.00  0.00           H
ATOM    185  CA  PHE A 595      33.690  24.770  34.830  1.00  0.00           C
ATOM    186  HA  PHE A 595      33.900  24.010  34.090  1.00  0.00           H
ATOM    187  CB  PHE A 595      33.750  26.100  34.080  1.00  0.00           C
ATOM    188  HB1 PHE A 595      34.730  26.300  33.620  1.00  0.00           H
ATOM    189  HB2 PHE A 595      33.590  26.870  34.860  1.00  0.00           H
ATOM    190  CG  PHE A 595      32.790  26.280  32.910  1.00  0.00           C
ATOM    191  CD1 PHE A 595      32.830  27.520  32.260  1.00  0.00           C
ATOM    192  HD1 PHE A 595      33.690  28.150  32.470  1.00  0.00           H
ATOM    193  CE1 PHE A 595      31.860  27.930  31.400  1.00  0.00           C
ATOM    194  HE1 PHE A 595      32.020  28.950  31.090  1.00  0.00           H
ATOM    195  CZ  PHE A 595      30.780  27.130  31.090  1.00  0.00           C
ATOM    196  HZ  PHE A 595      30.090  27.530  30.360  1.00  0.00           H
ATOM    197  CD2 PHE A 595      31.760  25.420  32.520  1.00  0.00           C
ATOM    198  HD2 PHE A 595      31.740  24.410  32.890  1.00  0.00           H
ATOM    199  CE2 PHE A 595      30.720  25.820  31.610  1.00  0.00           C
ATOM    200  HE2 PHE A 595      29.940  25.170  31.260  1.00  0.00           H
ATOM    201  C   PHE A 595      34.700  24.680  35.900  1.00  0.00           C
ATOM    202  O   PHE A 595      35.860  24.830  35.630  1.00  0.00           O
ATOM    203  N   PHE A 596      34.390  24.440  37.110  1.00  0.00           N
ATOM    204  HN  PHE A 596      33.410  24.370  37.260  1.00  0.00           H
ATOM    205  CA  PHE A 596      35.280  24.180  38.170  1.00  0.00           C
ATOM    206  HA  PHE A 596      35.960  25.020  38.200  1.00  0.00           H
ATOM    207  CB  PHE A 596      34.610  24.210  39.550  1.00  0.00           C
ATOM    208  HB1 PHE A 596      33.790  23.460  39.550  1.00  0.00           H
ATOM    209  HB2 PHE A 596      34.120  25.200  39.690  1.00  0.00           H
ATOM    210  CG  PHE A 596      35.530  24.030  40.690  1.00  0.00           C
ATOM    211  CD1 PHE A 596      36.050  25.190  41.280  1.00  0.00           C
ATOM    212  HD1 PHE A 596      35.830  26.130  40.810  1.00  0.00           H
ATOM    213  CE1 PHE A 596      37.010  25.090  42.310  1.00  0.00           C
ATOM    214  HE1 PHE A 596      37.320  25.980  42.830  1.00  0.00           H
ATOM    215  CZ  PHE A 596      37.430  23.890  42.770  1.00  0.00           C
ATOM    216  HZ  PHE A 596      38.160  23.900  43.560  1.00  0.00           H
ATOM    217  CD2 PHE A 596      36.020  22.760  41.110  1.00  0.00           C
ATOM    218  HD2 PHE A 596      35.750  21.880  40.550  1.00  0.00           H
ATOM    219  CE2 PHE A 596      36.930  22.730  42.180  1.00  0.00           C
ATOM    220  HE2 PHE A 596      37.330  21.780  42.450  1.00  0.00           H
ATOM    221  C   PHE A 596      36.210  22.920  37.900  1.00  0.00           C
ATOM    222  O   PHE A 596      37.390  22.930  38.060  1.00  0.00           O
ATOM    223  N   LEU A 597      35.620  21.830  37.410  1.00  0.00           N
ATOM    224  HN  LEU A 597      34.620  21.820  37.350  1.00  0.00           H
ATOM    225  CA  LEU A 597      36.220  20.640  36.860  1.00  0.00           C
ATOM    226  HA  LEU A 597      36.760  20.050  37.600  1.00  0.00           H
ATOM    227  CB  LEU A 597      35.160  19.690  36.260  1.00  0.00           C
ATOM    228  HB1 LEU A 597      35.650  18.740  35.920  1.00  0.00           H
ATOM    229  HB2 LEU A 597      34.730  20.170  35.370  1.00  0.00           H
ATOM    230  CG  LEU A 597      33.850  19.390  37.030  1.00  0.00           C
ATOM    231  HG  LEU A 597      33.390  20.350  37.350  1.00  0.00           H
ATOM    232  CD1 LEU A 597      32.840  18.700  36.140  1.00  0.00           C
ATOM    233 HD11 LEU A 597      31.820  18.630  36.580  1.00  0.00           H
ATOM    234 HD12 LEU A 597      33.020  17.620  35.940  1.00  0.00           H
ATOM    235 HD13 LEU A 597      32.680  19.250  35.200  1.00  0.00           H
ATOM    236  CD2 LEU A 597      34.110  18.570  38.310  1.00  0.00           C
ATOM    237 HD21 LEU A 597      33.100  18.170  38.560  1.00  0.00           H
ATOM    238 HD22 LEU A 597      34.470  19.220  39.140  1.00  0.00           H
ATOM    239 HD23 LEU A 597      34.720  17.710  38.000  1.00  0.00           H
ATOM    240  C   LEU A 597      37.180  21.010  35.770  1.00  0.00           C
ATOM    241  O   LEU A 597      38.350  20.630  35.640  1.00  0.00           O
ATOM    242  N   SER A 598      36.720  21.900  34.790  1.00  0.00           N
ATOM    243  HN  SER A 598      35.790  22.240  34.950  1.00  0.00           H
ATOM    244  CA  SER A 598      37.500  22.400  33.700  1.00  0.00           C
ATOM    245  HA  SER A 598      38.020  21.640  33.120  1.00  0.00           H
ATOM    246  CB  SER A 598      36.580  23.270  32.710  1.00  0.00           C
ATOM    247  HB1 SER A 598      37.350  23.560  31.950  1.00  0.00           H
ATOM    248  HB2 SER A 598      36.260  24.170  33.290  1.00  0.00           H
ATOM    249  OG  SER A 598      35.470  22.600  32.170  1.00  0.00           O
ATOM    250  HG1 SER A 598      35.130  23.080  31.410  1.00  0.00           H
ATOM    251  C   SER A 598      38.700  23.240  34.150  1.00  0.00           C
ATOM    252  O   SER A 598      39.780  23.090  33.610  1.00  0.00           O
ATOM    253  N   ASP A 599      38.520  24.110  35.130  1.00  0.00           N
ATOM    254  HN  ASP A 599      37.550  24.200  35.380  1.00  0.00           H
ATOM    255  CA  ASP A 599      39.560  24.910  35.700  1.00  0.00           C
ATOM    256  HA  ASP A 599      39.960  25.480  34.860  1.00  0.00           H
ATOM    257  CB  ASP A 599      39.020  25.770  36.820  1.00  0.00           C
ATOM    258  HB1 ASP A 599      39.860  26.130  37.450  1.00  0.00           H
ATOM    259  HB2 ASP A 599      38.270  25.220  37.420  1.00  0.00           H
ATOM    260  CG  ASP A 599      38.310  27.030  36.170  1.00  0.00           C
ATOM    261  OD1 ASP A 599      37.970  27.190  34.970  1.00  0.00           O
ATOM    262  OD2 ASP A 599      38.150  27.880  37.080  1.00  0.00           O
ATOM    263  C   ASP A 599      40.640  23.920  36.310  1.00  0.00           C
ATOM    264  O   ASP A 599      41.820  24.180  36.420  1.00  0.00           O
ATOM    265  N   PHE A 600      40.120  22.770  36.930  1.00  0.00           N
ATOM    266  HN  PHE A 600      39.140  22.590  36.910  1.00  0.00           H
ATOM    267  CA  PHE A 600      40.970  21.850  37.650  1.00  0.00           C
ATOM    268  HA  PHE A 600      41.660  22.490  38.170  1.00  0.00           H
ATOM    269  CB  PHE A 600      40.060  20.920  38.570  1.00  0.00           C
ATOM    270  HB1 PHE A 600      39.370  20.400  37.880  1.00  0.00           H
ATOM    271  HB2 PHE A 600      39.400  21.450  39.300  1.00  0.00           H
ATOM    272  CG  PHE A 600      40.720  19.690  39.150  1.00  0.00           C
ATOM    273  CD1 PHE A 600      40.390  18.410  38.730  1.00  0.00           C
ATOM    274  HD1 PHE A 600      39.900  18.270  37.780  1.00  0.00           H
ATOM    275  CE1 PHE A 600      40.870  17.270  39.320  1.00  0.00           C
ATOM    276  HE1 PHE A 600      40.630  16.280  38.970  1.00  0.00           H
ATOM    277  CZ  PHE A 600      41.610  17.420  40.560  1.00  0.00           C
ATOM    278  HZ  PHE A 600      42.000  16.510  41.000  1.00  0.00           H
ATOM    279  CD2 PHE A 600      41.540  19.850  40.300  1.00  0.00           C
ATOM    280  HD2 PHE A 600      41.820  20.800  40.730  1.00  0.00           H
ATOM    281  CE2 PHE A 600      41.990  18.690  40.940  1.00  0.00           C
ATOM    282  HE2 PHE A 600      42.590  18.730  41.840  1.00  0.00           H
ATOM    283  C   PHE A 600      41.870  21.110  36.690  1.00  0.00           C
ATOM    284  O   PHE A 600      43.040  21.020  36.940  1.00  0.00           O
ATOM    285  N   LYS A 601      41.290  20.650  35.520  1.00  0.00           N
ATOM    286  HN  LYS A 601      40.360  20.900  35.320  1.00  0.00           H
ATOM    287  CA  LYS A 601      42.050  20.060  34.470  1.00  0.00           C
ATOM    288  HA  LYS A 601      42.530  19.150  34.820  1.00  0.00           H
ATOM    289  CB  LYS A 601      41.140  19.510  33.380  1.00  0.00           C
ATOM    290  HB1 LYS A 601      41.750  19.360  32.460  1.00  0.00           H
ATOM    291  HB2 LYS A 601      40.370  20.260  33.080  1.00  0.00           H
ATOM    292  CG  LYS A 601      40.530  18.150  33.630  1.00  0.00           C
ATOM    293  HG1 LYS A 601      40.270  18.080  34.700  1.00  0.00           H
ATOM    294  HG2 LYS A 601      41.280  17.330  33.530  1.00  0.00           H
ATOM    295  CD  LYS A 601      39.370  17.740  32.740  1.00  0.00           C
ATOM    296  HD1 LYS A 601      39.020  16.780  33.160  1.00  0.00           H
ATOM    297  HD2 LYS A 601      39.730  17.530  31.710  1.00  0.00           H
ATOM    298  CE  LYS A 601      38.240  18.660  32.950  1.00  0.00           C
ATOM    299  HE1 LYS A 601      38.400  19.720  32.640  1.00  0.00           H
ATOM    300  HE2 LYS A 601      37.880  18.650  34.000  1.00  0.00           H
ATOM    301  NZ  LYS A 601      37.140  18.210  32.050  1.00  0.00           N
ATOM    302  HZ1 LYS A 601      36.790  17.250  32.210  1.00  0.00           H
ATOM    303  HZ2 LYS A 601      37.450  18.380  31.070  1.00  0.00           H
ATOM    304  HZ3 LYS A 601      36.330  18.830  32.250  1.00  0.00           H
ATOM    305  C   LYS A 601      43.210  20.910  33.810  1.00  0.00           C
ATOM    306  O   LYS A 601      44.270  20.280  33.450  1.00  0.00           O
ATOM    307  N   ASP A 602      43.020  22.260  33.630  1.00  0.00           N
ATOM    308  HN  ASP A 602      42.180  22.760  33.840  1.00  0.00           H
ATOM    309  CA  ASP A 602      44.140  23.130  33.280  1.00  0.00           C
ATOM    310  HA  ASP A 602      44.620  22.650  32.440  1.00  0.00           H
ATOM    311  CB  ASP A 602      43.660  24.510  33.020  1.00  0.00           C
ATOM    312  HB1 ASP A 602      44.470  25.280  33.100  1.00  0.00           H
ATOM    313  HB2 ASP A 602      42.990  24.880  33.830  1.00  0.00           H
ATOM    314  CG  ASP A 602      42.830  24.750  31.780  1.00  0.00           C
ATOM    315  OD1 ASP A 602      42.080  25.790  31.670  1.00  0.00           O
ATOM    316  OD2 ASP A 602      42.980  23.970  30.850  1.00  0.00           O
ATOM    317  C   ASP A 602      45.290  23.270  34.350  1.00  0.00           C
ATOM    318  O   ASP A 602      46.490  23.240  34.070  1.00  0.00           O
ATOM    319  N   ALA A 603      44.810  23.530  35.560  1.00  0.00           N
ATOM    320  HN  ALA A 603      43.830  23.490  35.710  1.00  0.00           H
ATOM    321  CA  ALA A 603      45.510  23.770  36.790  1.00  0.00           C
ATOM    322  HA  ALA A 603      46.120  24.660  36.690  1.00  0.00           H
ATOM    323  CB  ALA A 603      44.510  24.040  37.940  1.00  0.00           C
ATOM    324  HB1 ALA A 603      45.130  24.340  38.810  1.00  0.00           H
ATOM    325  HB2 ALA A 603      44.080  23.050  38.190  1.00  0.00           H
ATOM    326  HB3 ALA A 603      43.670  24.780  37.820  1.00  0.00           H
ATOM    327  C   ALA A 603      46.530  22.740  37.150  1.00  0.00           C
ATOM    328  O   ALA A 603      47.580  23.060  37.650  1.00  0.00           O
ATOM    329  N   LEU A 604      46.190  21.460  36.910  1.00  0.00           N
ATOM    330  HN  LEU A 604      45.320  21.320  36.420  1.00  0.00           H
ATOM    331  CA  LEU A 604      47.070  20.260  37.170  1.00  0.00           C
ATOM    332  HA  LEU A 604      47.390  20.390  38.200  1.00  0.00           H
ATOM    333  CB  LEU A 604      46.470  18.820  36.860  1.00  0.00           C
ATOM    334  HB1 LEU A 604      47.390  18.190  36.800  1.00  0.00           H
ATOM    335  HB2 LEU A 604      46.030  18.870  35.840  1.00  0.00           H
ATOM    336  CG  LEU A 604      45.550  18.160  37.900  1.00  0.00           C
ATOM    337  HG  LEU A 604      44.670  18.800  38.090  1.00  0.00           H
ATOM    338  CD1 LEU A 604      44.980  16.920  37.340  1.00  0.00           C
ATOM    339 HD11 LEU A 604      45.790  16.170  37.230  1.00  0.00           H
ATOM    340 HD12 LEU A 604      44.550  17.070  36.340  1.00  0.00           H
ATOM    341 HD13 LEU A 604      44.320  16.360  38.040  1.00  0.00           H
ATOM    342  CD2 LEU A 604      46.310  17.920  39.200  1.00  0.00           C
ATOM    343 HD21 LEU A 604      45.710  17.260  39.850  1.00  0.00           H
ATOM    344 HD22 LEU A 604      46.600  18.920  39.580  1.00  0.00           H
ATOM    345 HD23 LEU A 604      47.290  17.410  39.080  1.00  0.00           H
ATOM    346  C   LEU A 604      48.310  20.430  36.280  1.00  0.00           C
ATOM    347  O   LEU A 604      48.170  20.290  35.060  1.00  0.00           O
ATOM    348  N   SER A 605      49.520  20.560  36.890  1.00  0.00           N
ATOM    349  HN  SER A 605      49.640  20.800  37.860  1.00  0.00           H
ATOM    350  CA  SER A 605      50.750  21.010  36.150  1.00  0.00           C
ATOM    351  HA  SER A 605      51.080  20.190  35.530  1.00  0.00           H
ATOM    352  CB  SER A 605      50.570  22.310  35.260  1.00  0.00           C
ATOM    353  HB1 SER A 605      50.110  23.130  35.870  1.00  0.00           H
ATOM    354  HB2 SER A 605      49.840  22.220  34.420  1.00  0.00           H
ATOM    355  OG  SER A 605      51.770  22.840  34.760  1.00  0.00           O
ATOM    356  HG1 SER A 605      51.570  23.660  34.290  1.00  0.00           H
ATOM    357  C   SER A 605      51.770  21.350  37.280  1.00  0.00           C
ATOM    358  O   SER A 605      51.410  21.950  38.260  1.00  0.00           O
ATOM    359  N   LEU A 606      53.040  20.920  37.040  1.00  0.00           N
ATOM    360  HN  LEU A 606      53.240  20.380  36.220  1.00  0.00           H
ATOM    361  CA  LEU A 606      54.170  21.200  37.890  1.00  0.00           C
ATOM    362  HA  LEU A 606      53.860  20.930  38.890  1.00  0.00           H
ATOM    363  CB  LEU A 606      55.520  20.390  37.630  1.00  0.00           C
ATOM    364  HB1 LEU A 606      56.260  20.630  38.420  1.00  0.00           H
ATOM    365  HB2 LEU A 606      55.960  20.790  36.700  1.00  0.00           H
ATOM    366  CG  LEU A 606      55.330  18.910  37.530  1.00  0.00           C
ATOM    367  HG  LEU A 606      54.630  18.670  36.710  1.00  0.00           H
ATOM    368  CD1 LEU A 606      56.610  18.130  37.170  1.00  0.00           C
ATOM    369 HD11 LEU A 606      56.810  18.360  36.100  1.00  0.00           H
ATOM    370 HD12 LEU A 606      56.400  17.040  37.110  1.00  0.00           H
ATOM    371 HD13 LEU A 606      57.490  18.470  37.750  1.00  0.00           H
ATOM    372  CD2 LEU A 606      54.650  18.240  38.760  1.00  0.00           C
ATOM    373 HD21 LEU A 606      53.670  18.770  38.810  1.00  0.00           H
ATOM    374 HD22 LEU A 606      55.240  18.490  39.670  1.00  0.00           H
ATOM    375 HD23 LEU A 606      54.550  17.160  38.540  1.00  0.00           H
ATOM    376  C   LEU A 606      54.330  22.670  38.000  1.00  0.00           C
ATOM    377  O   LEU A 606      54.710  23.260  38.990  1.00  0.00           O
ATOM    378  N   GLN A 607      54.210  23.260  36.810  1.00  0.00           N
ATOM    379  HN  GLN A 607      53.860  22.920  35.930  1.00  0.00           H
ATOM    380  CA  GLN A 607      54.380  24.700  36.660  1.00  0.00           C
ATOM    381  HA  GLN A 607      55.350  24.930  37.090  1.00  0.00           H
ATOM    382  CB  GLN A 607      54.250  25.210  35.190  1.00  0.00           C
ATOM    383  HB1 GLN A 607      53.230  24.940  34.830  1.00  0.00           H
ATOM    384  HB2 GLN A 607      54.940  24.770  34.440  1.00  0.00           H
ATOM    385  CG  GLN A 607      54.530  26.790  35.010  1.00  0.00           C
ATOM    386  HG1 GLN A 607      53.730  27.400  35.480  1.00  0.00           H
ATOM    387  HG2 GLN A 607      54.640  27.050  33.940  1.00  0.00           H
ATOM    388  CD  GLN A 607      55.880  27.080  35.660  1.00  0.00           C
ATOM    389  OE1 GLN A 607      56.870  26.360  35.620  1.00  0.00           O
ATOM    390  NE2 GLN A 607      56.000  28.270  36.240  1.00  0.00           N
ATOM    391 HE21 GLN A 607      56.850  28.510  36.730  1.00  0.00           H
ATOM    392 HE22 GLN A 607      55.180  28.820  36.400  1.00  0.00           H
ATOM    393  C   GLN A 607      53.380  25.510  37.460  1.00  0.00           C
ATOM    394  O   GLN A 607      53.760  26.410  38.130  1.00  0.00           O
ATOM    395  N   CYS A 608      52.130  25.170  37.340  1.00  0.00           N
ATOM    396  HN  CYS A 608      51.860  24.570  36.600  1.00  0.00           H
ATOM    397  CA  CYS A 608      51.070  25.750  38.120  1.00  0.00           C
ATOM    398  HA  CYS A 608      50.950  26.810  37.980  1.00  0.00           H
ATOM    399  CB  CYS A 608      49.780  25.140  37.670  1.00  0.00           C
ATOM    400  HB1 CYS A 608      48.900  25.190  38.360  1.00  0.00           H
ATOM    401  HB2 CYS A 608      50.020  24.070  37.530  1.00  0.00           H
ATOM    402  SG  CYS A 608      49.300  25.820  36.000  1.00  0.00           S
ATOM    403  HG1 CYS A 608      48.220  26.480  36.380  1.00  0.00           H
ATOM    404  C   CYS A 608      51.170  25.570  39.640  1.00  0.00           C
ATOM    405  O   CYS A 608      50.880  26.530  40.330  1.00  0.00           O
ATOM    406  N   LEU A 609      51.680  24.370  40.030  1.00  0.00           N
ATOM    407  HN  LEU A 609      51.620  23.520  39.510  1.00  0.00           H
ATOM    408  CA  LEU A 609      52.170  24.100  41.350  1.00  0.00           C
ATOM    409  HA  LEU A 609      51.380  24.380  42.030  1.00  0.00           H
ATOM    410  CB  LEU A 609      52.500  22.630  41.500  1.00  0.00           C
ATOM    411  HB1 LEU A 609      53.480  22.300  41.060  1.00  0.00           H
ATOM    412  HB2 LEU A 609      51.720  22.100  40.930  1.00  0.00           H
ATOM    413  CG  LEU A 609      52.510  22.080  42.970  1.00  0.00           C
ATOM    414  HG  LEU A 609      53.470  22.550  43.280  1.00  0.00           H
ATOM    415  CD1 LEU A 609      51.420  22.630  43.870  1.00  0.00           C
ATOM    416 HD11 LEU A 609      51.440  23.710  44.120  1.00  0.00           H
ATOM    417 HD12 LEU A 609      51.590  22.110  44.830  1.00  0.00           H
ATOM    418 HD13 LEU A 609      50.410  22.330  43.510  1.00  0.00           H
ATOM    419  CD2 LEU A 609      52.630  20.540  43.020  1.00  0.00           C
ATOM    420 HD21 LEU A 609      52.750  20.280  44.080  1.00  0.00           H
ATOM    421 HD22 LEU A 609      53.570  20.310  42.440  1.00  0.00           H
ATOM    422 HD23 LEU A 609      51.710  20.030  42.700  1.00  0.00           H
ATOM    423  C   LEU A 609      53.350  24.990  41.710  1.00  0.00           C
ATOM    424  O   LEU A 609      53.330  25.660  42.720  1.00  0.00           O
ATOM    425  N   ALA A 610      54.430  25.180  40.920  1.00  0.00           N
ATOM    426  HN  ALA A 610      54.430  24.730  40.020  1.00  0.00           H
ATOM    427  CA  ALA A 610      55.410  26.140  41.260  1.00  0.00           C
ATOM    428  HA  ALA A 610      55.780  25.910  42.250  1.00  0.00           H
ATOM    429  CB  ALA A 610      56.590  26.100  40.340  1.00  0.00           C
ATOM    430  HB1 ALA A 610      56.380  26.310  39.280  1.00  0.00           H
ATOM    431  HB2 ALA A 610      56.870  25.030  40.300  1.00  0.00           H
ATOM    432  HB3 ALA A 610      57.430  26.740  40.670  1.00  0.00           H
ATOM    433  C   ALA A 610      54.910  27.570  41.370  1.00  0.00           C
ATOM    434  O   ALA A 610      55.140  28.180  42.370  1.00  0.00           O
ATOM    435  N   SER A 611      54.110  27.980  40.480  1.00  0.00           N
ATOM    436  HN  SER A 611      53.930  27.390  39.690  1.00  0.00           H
ATOM    437  CA  SER A 611      53.420  29.260  40.400  1.00  0.00           C
ATOM    438  HA  SER A 611      54.260  29.920  40.260  1.00  0.00           H
ATOM    439  CB  SER A 611      52.450  29.430  39.190  1.00  0.00           C
ATOM    440  HB1 SER A 611      51.620  28.730  39.410  1.00  0.00           H
ATOM    441  HB2 SER A 611      52.920  29.190  38.220  1.00  0.00           H
ATOM    442  OG  SER A 611      51.930  30.800  39.000  1.00  0.00           O
ATOM    443  HG1 SER A 611      52.620  31.390  38.700  1.00  0.00           H
ATOM    444  C   SER A 611      52.640  29.630  41.650  1.00  0.00           C
ATOM    445  O   SER A 611      52.720  30.740  42.120  1.00  0.00           O
ATOM    446  N   ILE A 612      51.960  28.600  42.230  1.00  0.00           N
ATOM    447  HN  ILE A 612      52.110  27.690  41.860  1.00  0.00           H
ATOM    448  CA  ILE A 612      51.220  28.800  43.480  1.00  0.00           C
ATOM    449  HA  ILE A 612      50.510  29.600  43.320  1.00  0.00           H
ATOM    450  CB  ILE A 612      50.450  27.510  43.710  1.00  0.00           C
ATOM    451  HB  ILE A 612      51.170  26.690  43.480  1.00  0.00           H
ATOM    452  CG2 ILE A 612      49.910  27.320  45.110  1.00  0.00           C
ATOM    453 HG21 ILE A 612      49.480  26.310  45.280  1.00  0.00           H
ATOM    454 HG22 ILE A 612      49.210  28.110  45.440  1.00  0.00           H
ATOM    455 HG23 ILE A 612      50.780  27.280  45.790  1.00  0.00           H
ATOM    456  CG1 ILE A 612      49.190  27.430  42.770  1.00  0.00           C
ATOM    457 HG11 ILE A 612      49.510  27.750  41.750  1.00  0.00           H
ATOM    458 HG12 ILE A 612      48.390  28.060  43.210  1.00  0.00           H
ATOM    459  CD  ILE A 612      48.690  26.010  42.700  1.00  0.00           C
ATOM    460  HD1 ILE A 612      48.580  25.640  43.740  1.00  0.00           H
ATOM    461  HD2 ILE A 612      49.460  25.340  42.250  1.00  0.00           H
ATOM    462  HD3 ILE A 612      47.670  25.970  42.280  1.00  0.00           H
ATOM    463  C   ILE A 612      52.060  29.140  44.680  1.00  0.00           C
ATOM    464  O   ILE A 612      51.820  30.060  45.470  1.00  0.00           O
ATOM    465  N   LEU A 613      53.100  28.330  44.920  1.00  0.00           N
ATOM    466  HN  LEU A 613      53.260  27.460  44.450  1.00  0.00           H
ATOM    467  CA  LEU A 613      54.110  28.650  45.860  1.00  0.00           C
ATOM    468  HA  LEU A 613      53.670  28.500  46.850  1.00  0.00           H
ATOM    469  CB  LEU A 613      55.160  27.500  45.880  1.00  0.00           C
ATOM    470  HB1 LEU A 613      55.930  27.690  46.660  1.00  0.00           H
ATOM    471  HB2 LEU A 613      55.890  27.670  45.060  1.00  0.00           H
ATOM    472  CG  LEU A 613      54.520  26.090  45.790  1.00  0.00           C
ATOM    473  HG  LEU A 613      54.030  25.990  44.810  1.00  0.00           H
ATOM    474  CD1 LEU A 613      55.570  25.020  45.700  1.00  0.00           C
ATOM    475 HD11 LEU A 613      56.140  25.150  44.750  1.00  0.00           H
ATOM    476 HD12 LEU A 613      55.110  24.010  45.750  1.00  0.00           H
ATOM    477 HD13 LEU A 613      56.280  24.870  46.540  1.00  0.00           H
ATOM    478  CD2 LEU A 613      53.530  25.820  46.970  1.00  0.00           C
ATOM    479 HD21 LEU A 613      53.900  26.020  48.000  1.00  0.00           H
ATOM    480 HD22 LEU A 613      53.170  24.780  46.770  1.00  0.00           H
ATOM    481 HD23 LEU A 613      52.620  26.460  46.990  1.00  0.00           H
ATOM    482  C   LEU A 613      54.790  30.010  45.760  1.00  0.00           C
ATOM    483  O   LEU A 613      55.100  30.720  46.720  1.00  0.00           O
ATOM    484  N   PHE A 614      55.090  30.450  44.450  1.00  0.00           N
ATOM    485  HN  PHE A 614      54.950  29.930  43.620  1.00  0.00           H
ATOM    486  CA  PHE A 614      55.620  31.730  44.150  1.00  0.00           C
ATOM    487  HA  PHE A 614      56.510  31.860  44.750  1.00  0.00           H
ATOM    488  CB  PHE A 614      56.050  31.680  42.610  1.00  0.00           C
ATOM    489  HB1 PHE A 614      55.110  31.230  42.220  1.00  0.00           H
ATOM    490  HB2 PHE A 614      56.920  30.990  42.560  1.00  0.00           H
ATOM    491  CG  PHE A 614      56.200  32.940  41.830  1.00  0.00           C
ATOM    492  CD1 PHE A 614      55.300  33.300  40.810  1.00  0.00           C
ATOM    493  HD1 PHE A 614      54.700  32.470  40.490  1.00  0.00           H
ATOM    494  CE1 PHE A 614      55.400  34.620  40.260  1.00  0.00           C
ATOM    495  HE1 PHE A 614      54.590  34.960  39.620  1.00  0.00           H
ATOM    496  CZ  PHE A 614      56.210  35.500  40.840  1.00  0.00           C
ATOM    497  HZ  PHE A 614      56.240  36.560  40.590  1.00  0.00           H
ATOM    498  CD2 PHE A 614      57.140  33.830  42.260  1.00  0.00           C
ATOM    499  HD2 PHE A 614      57.860  33.620  43.040  1.00  0.00           H
ATOM    500  CE2 PHE A 614      57.200  35.120  41.760  1.00  0.00           C
ATOM    501  HE2 PHE A 614      57.860  35.950  41.980  1.00  0.00           H
ATOM    502  C   PHE A 614      54.710  32.920  44.500  1.00  0.00           C
ATOM    503  O   PHE A 614      55.240  33.850  45.120  1.00  0.00           O
ATOM    504  N   LEU A 615      53.400  32.800  44.300  1.00  0.00           N
ATOM    505  HN  LEU A 615      53.080  32.070  43.700  1.00  0.00           H
ATOM    506  CA  LEU A 615      52.460  33.850  44.640  1.00  0.00           C
ATOM    507  HA  LEU A 615      53.020  34.780  44.550  1.00  0.00           H
ATOM    508  CB  LEU A 615      51.240  33.580  43.700  1.00  0.00           C
ATOM    509  HB1 LEU A 615      50.450  34.350  43.920  1.00  0.00           H
ATOM    510  HB2 LEU A 615      50.800  32.570  43.830  1.00  0.00           H
ATOM    511  CG  LEU A 615      51.630  33.700  42.230  1.00  0.00           C
ATOM    512  HG  LEU A 615      52.460  32.990  42.030  1.00  0.00           H
ATOM    513  CD1 LEU A 615      50.460  33.210  41.280  1.00  0.00           C
ATOM    514 HD11 LEU A 615      50.230  32.130  41.450  1.00  0.00           H
ATOM    515 HD12 LEU A 615      50.840  33.180  40.240  1.00  0.00           H
ATOM    516 HD13 LEU A 615      49.590  33.850  41.540  1.00  0.00           H
ATOM    517  CD2 LEU A 615      52.030  35.110  41.750  1.00  0.00           C
ATOM    518 HD21 LEU A 615      52.820  35.620  42.360  1.00  0.00           H
ATOM    519 HD22 LEU A 615      51.130  35.770  41.780  1.00  0.00           H
ATOM    520 HD23 LEU A 615      52.360  35.090  40.690  1.00  0.00           H
ATOM    521  C   LEU A 615      52.030  33.820  46.120  1.00  0.00           C
ATOM    522  O   LEU A 615      51.820  34.880  46.710  1.00  0.00           O
ATOM    523  N   TYR A 616      51.960  32.670  46.740  1.00  0.00           N
ATOM    524  HN  TYR A 616      52.020  31.810  46.220  1.00  0.00           H
ATOM    525  CA  TYR A 616      51.830  32.610  48.210  1.00  0.00           C
ATOM    526  HA  TYR A 616      50.930  33.150  48.460  1.00  0.00           H
ATOM    527  CB  TYR A 616      51.780  31.080  48.530  1.00  0.00           C
ATOM    528  HB1 TYR A 616      52.570  30.570  47.950  1.00  0.00           H
ATOM    529  HB2 TYR A 616      50.790  30.690  48.210  1.00  0.00           H
ATOM    530  CG  TYR A 616      51.880  30.790  50.040  1.00  0.00           C
ATOM    531  CD1 TYR A 616      52.970  30.040  50.520  1.00  0.00           C
ATOM    532  HD1 TYR A 616      53.720  29.680  49.830  1.00  0.00           H
ATOM    533  CE1 TYR A 616      52.980  29.680  51.920  1.00  0.00           C
ATOM    534  HE1 TYR A 616      53.800  29.090  52.320  1.00  0.00           H
ATOM    535  CZ  TYR A 616      51.910  30.110  52.780  1.00  0.00           C
ATOM    536  OH  TYR A 616      52.000  29.780  54.090  1.00  0.00           O
ATOM    537  HH  TYR A 616      51.390  30.250  54.670  1.00  0.00           H
ATOM    538  CD2 TYR A 616      50.970  31.310  50.970  1.00  0.00           C
ATOM    539  HD2 TYR A 616      50.160  31.940  50.610  1.00  0.00           H
ATOM    540  CE2 TYR A 616      51.010  31.010  52.280  1.00  0.00           C
ATOM    541  HE2 TYR A 616      50.240  31.410  52.930  1.00  0.00           H
ATOM    542  C   TYR A 616      52.940  33.290  48.920  1.00  0.00           C
ATOM    543  O   TYR A 616      52.770  34.000  49.910  1.00  0.00           O
ATOM    544  N   CYS A 617      54.150  33.100  48.400  1.00  0.00           N
ATOM    545  HN  CYS A 617      54.360  32.240  47.930  1.00  0.00           H
ATOM    546  CA  CYS A 617      55.370  33.740  49.060  1.00  0.00           C
ATOM    547  HA  CYS A 617      55.260  33.510  50.110  1.00  0.00           H
ATOM    548  CB  CYS A 617      56.810  33.210  48.650  1.00  0.00           C
ATOM    549  HB1 CYS A 617      57.600  33.900  48.990  1.00  0.00           H
ATOM    550  HB2 CYS A 617      56.830  32.950  47.580  1.00  0.00           H
ATOM    551  SG  CYS A 617      56.970  31.620  49.420  1.00  0.00           S
ATOM    552  HG1 CYS A 617      56.800  30.890  48.330  1.00  0.00           H
ATOM    553  C   CYS A 617      55.340  35.200  48.950  1.00  0.00           C
ATOM    554  O   CYS A 617      55.840  35.920  49.820  1.00  0.00           O
ATOM    555  N   ALA A 618      54.830  35.690  47.820  1.00  0.00           N
ATOM    556  HN  ALA A 618      54.610  35.150  47.020  1.00  0.00           H
ATOM    557  CA  ALA A 618      54.810  37.100  47.490  1.00  0.00           C
ATOM    558  HA  ALA A 618      55.740  37.620  47.680  1.00  0.00           H
ATOM    559  CB  ALA A 618      54.590  37.170  45.940  1.00  0.00           C
ATOM    560  HB1 ALA A 618      54.580  38.230  45.620  1.00  0.00           H
ATOM    561  HB2 ALA A 618      53.630  36.690  45.640  1.00  0.00           H
ATOM    562  HB3 ALA A 618      55.290  36.520  45.360  1.00  0.00           H
ATOM    563  C   ALA A 618      53.710  37.870  48.140  1.00  0.00           C
ATOM    564  O   ALA A 618      53.950  38.990  48.580  1.00  0.00           O
ATOM    565  N   CYS A 619      52.520  37.280  48.170  1.00  0.00           N
ATOM    566  HN  CYS A 619      52.300  36.470  47.640  1.00  0.00           H
ATOM    567  CA  CYS A 619      51.390  37.730  49.040  1.00  0.00           C
ATOM    568  HA  CYS A 619      50.990  38.710  48.840  1.00  0.00           H
ATOM    569  CB  CYS A 619      50.200  36.710  48.800  1.00  0.00           C
ATOM    570  HB1 CYS A 619      50.480  35.670  49.090  1.00  0.00           H
ATOM    571  HB2 CYS A 619      50.030  36.810  47.710  1.00  0.00           H
ATOM    572  SG  CYS A 619      48.630  37.150  49.510  1.00  0.00           S
ATOM    573  HG1 CYS A 619      48.450  38.230  48.750  1.00  0.00           H
ATOM    574  C   CYS A 619      51.710  37.790  50.560  1.00  0.00           C
ATOM    575  O   CYS A 619      51.190  38.680  51.270  1.00  0.00           O
ATOM    576  N   MET A 620      52.470  36.840  51.140  1.00  0.00           N
ATOM    577  HN  MET A 620      52.640  35.970  50.670  1.00  0.00           H
ATOM    578  CA  MET A 620      52.830  36.840  52.490  1.00  0.00           C
ATOM    579  HA  MET A 620      51.890  36.780  53.020  1.00  0.00           H
ATOM    580  CB  MET A 620      53.700  35.630  52.820  1.00  0.00           C
ATOM    581  HB1 MET A 620      54.760  35.850  52.560  1.00  0.00           H
ATOM    582  HB2 MET A 620      53.330  34.780  52.220  1.00  0.00           H
ATOM    583  CG  MET A 620      53.700  35.210  54.270  1.00  0.00           C
ATOM    584  HG1 MET A 620      54.140  36.000  54.920  1.00  0.00           H
ATOM    585  HG2 MET A 620      54.410  34.370  54.330  1.00  0.00           H
ATOM    586  SD  MET A 620      52.100  34.790  54.940  1.00  0.00           S
ATOM    587  CE  MET A 620      52.870  33.970  56.480  1.00  0.00           C
ATOM    588  HE1 MET A 620      53.210  32.950  56.180  1.00  0.00           H
ATOM    589  HE2 MET A 620      52.230  33.840  57.380  1.00  0.00           H
ATOM    590  HE3 MET A 620      53.830  34.520  56.620  1.00  0.00           H
ATOM    591  C   MET A 620      53.500  38.060  53.050  1.00  0.00           C
ATOM    592  O   MET A 620      53.070  38.490  54.120  1.00  0.00           O
ATOM    593  N   SER A 621      54.500  38.610  52.410  1.00  0.00           N
ATOM    594  HN  SER A 621      55.000  38.140  51.680  1.00  0.00           H
ATOM    595  CA  SER A 621      55.160  39.810  52.940  1.00  0.00           C
ATOM    596  HA  SER A 621      55.250  39.510  53.980  1.00  0.00           H
ATOM    597  CB  SER A 621      56.490  40.040  52.220  1.00  0.00           C
ATOM    598  HB1 SER A 621      57.160  40.840  52.600  1.00  0.00           H
ATOM    599  HB2 SER A 621      56.430  40.160  51.110  1.00  0.00           H
ATOM    600  OG  SER A 621      57.360  38.930  52.440  1.00  0.00           O
ATOM    601  HG1 SER A 621      57.250  38.340  51.690  1.00  0.00           H
ATOM    602  C   SER A 621      54.210  41.040  53.010  1.00  0.00           C
ATOM    603  O   SER A 621      54.290  41.660  54.070  1.00  0.00           O
ATOM    604  N   PRO A 622      53.340  41.420  52.100  1.00  0.00           N
ATOM    605  CD  PRO A 622      53.400  41.080  50.710  1.00  0.00           C
ATOM    606  HD1 PRO A 622      53.170  40.000  50.570  1.00  0.00           H
ATOM    607  HD2 PRO A 622      54.370  41.260  50.180  1.00  0.00           H
ATOM    608  CA  PRO A 622      52.510  42.570  52.340  1.00  0.00           C
ATOM    609  HA  PRO A 622      53.200  43.300  52.740  1.00  0.00           H
ATOM    610  CB  PRO A 622      52.020  43.140  50.960  1.00  0.00           C
ATOM    611  HB1 PRO A 622      52.730  43.890  50.550  1.00  0.00           H
ATOM    612  HB2 PRO A 622      50.980  43.510  50.940  1.00  0.00           H
ATOM    613  CG  PRO A 622      52.290  41.890  50.070  1.00  0.00           C
ATOM    614  HG1 PRO A 622      51.380  41.270  49.930  1.00  0.00           H
ATOM    615  HG2 PRO A 622      52.680  42.240  49.090  1.00  0.00           H
ATOM    616  C   PRO A 622      51.360  42.390  53.310  1.00  0.00           C
ATOM    617  O   PRO A 622      51.250  43.420  53.980  1.00  0.00           O
ATOM    618  N   VAL A 623      50.680  41.230  53.440  1.00  0.00           N
ATOM    619  HN  VAL A 623      50.850  40.460  52.830  1.00  0.00           H
ATOM    620  CA  VAL A 623      49.610  41.000  54.390  1.00  0.00           C
ATOM    621  HA  VAL A 623      48.940  41.820  54.210  1.00  0.00           H
ATOM    622  CB  VAL A 623      48.870  39.700  54.060  1.00  0.00           C
ATOM    623  HB  VAL A 623      49.610  38.880  54.150  1.00  0.00           H
ATOM    624  CG1 VAL A 623      47.760  39.480  55.060  1.00  0.00           C
ATOM    625 HG11 VAL A 623      47.070  40.320  55.280  1.00  0.00           H
ATOM    626 HG12 VAL A 623      48.160  39.150  56.040  1.00  0.00           H
ATOM    627 HG13 VAL A 623      47.110  38.700  54.610  1.00  0.00           H
ATOM    628  CG2 VAL A 623      48.320  39.700  52.610  1.00  0.00           C
ATOM    629 HG21 VAL A 623      47.380  40.300  52.630  1.00  0.00           H
ATOM    630 HG22 VAL A 623      47.890  38.690  52.450  1.00  0.00           H
ATOM    631 HG23 VAL A 623      49.100  40.050  51.900  1.00  0.00           H
ATOM    632  C   VAL A 623      50.010  41.250  55.840  1.00  0.00           C
ATOM    633  O   VAL A 623      49.430  41.940  56.670  1.00  0.00           O
ATOM    634  N   ILE A 624      51.150  40.660  56.110  1.00  0.00           N
ATOM    635  HN  ILE A 624      51.400  39.960  55.440  1.00  0.00           H
ATOM    636  CA  ILE A 624      51.900  40.940  57.300  1.00  0.00           C
ATOM    637  HA  ILE A 624      51.140  40.780  58.050  1.00  0.00           H
ATOM    638  CB  ILE A 624      53.060  40.060  57.560  1.00  0.00           C
ATOM    639  HB  ILE A 624      53.720  40.160  56.670  1.00  0.00           H
ATOM    640  CG2 ILE A 624      53.900  40.420  58.820  1.00  0.00           C
ATOM    641 HG21 ILE A 624      53.370  40.100  59.750  1.00  0.00           H
ATOM    642 HG22 ILE A 624      54.190  41.480  58.970  1.00  0.00           H
ATOM    643 HG23 ILE A 624      54.840  39.840  58.800  1.00  0.00           H
ATOM    644  CG1 ILE A 624      52.590  38.570  57.460  1.00  0.00           C
ATOM    645 HG11 ILE A 624      53.390  37.890  57.840  1.00  0.00           H
ATOM    646 HG12 ILE A 624      52.390  38.260  56.400  1.00  0.00           H
ATOM    647  CD  ILE A 624      51.370  38.310  58.400  1.00  0.00           C
ATOM    648  HD1 ILE A 624      50.500  38.750  57.870  1.00  0.00           H
ATOM    649  HD2 ILE A 624      51.370  38.890  59.350  1.00  0.00           H
ATOM    650  HD3 ILE A 624      51.040  37.290  58.640  1.00  0.00           H
ATOM    651  C   ILE A 624      52.340  42.350  57.550  1.00  0.00           C
ATOM    652  O   ILE A 624      52.070  43.010  58.580  1.00  0.00           O
ATOM    653  N   THR A 625      52.930  42.920  56.510  1.00  0.00           N
ATOM    654  HN  THR A 625      53.090  42.420  55.670  1.00  0.00           H
ATOM    655  CA  THR A 625      53.380  44.340  56.650  1.00  0.00           C
ATOM    656  HA  THR A 625      53.990  44.410  57.540  1.00  0.00           H
ATOM    657  CB  THR A 625      54.160  44.780  55.440  1.00  0.00           C
ATOM    658  HB  THR A 625      53.500  44.950  54.570  1.00  0.00           H
ATOM    659  OG1 THR A 625      55.150  43.870  55.040  1.00  0.00           O
ATOM    660  HG1 THR A 625      54.770  43.090  54.650  1.00  0.00           H
ATOM    661  CG2 THR A 625      54.930  46.080  55.740  1.00  0.00           C
ATOM    662 HG21 THR A 625      54.300  46.940  56.040  1.00  0.00           H
ATOM    663 HG22 THR A 625      55.520  46.320  54.830  1.00  0.00           H
ATOM    664 HG23 THR A 625      55.760  45.990  56.470  1.00  0.00           H
ATOM    665  C   THR A 625      52.310  45.340  56.870  1.00  0.00           C
ATOM    666  O   THR A 625      52.310  46.140  57.820  1.00  0.00           O
ATOM    667  N   PHE A 626      51.190  45.190  56.100  1.00  0.00           N
ATOM    668  HN  PHE A 626      51.230  44.580  55.320  1.00  0.00           H
ATOM    669  CA  PHE A 626      49.900  45.810  56.520  1.00  0.00           C
ATOM    670  HA  PHE A 626      50.020  46.880  56.630  1.00  0.00           H
ATOM    671  CB  PHE A 626      48.760  45.620  55.420  1.00  0.00           C
ATOM    672  HB1 PHE A 626      47.790  46.040  55.740  1.00  0.00           H
ATOM    673  HB2 PHE A 626      48.540  44.530  55.310  1.00  0.00           H
ATOM    674  CG  PHE A 626      49.180  46.400  54.170  1.00  0.00           C
ATOM    675  CD1 PHE A 626      49.280  45.760  52.920  1.00  0.00           C
ATOM    676  HD1 PHE A 626      49.100  44.710  52.730  1.00  0.00           H
ATOM    677  CE1 PHE A 626      49.710  46.510  51.800  1.00  0.00           C
ATOM    678  HE1 PHE A 626      49.780  45.990  50.860  1.00  0.00           H
ATOM    679  CZ  PHE A 626      49.840  47.860  51.870  1.00  0.00           C
ATOM    680  HZ  PHE A 626      50.280  48.380  51.020  1.00  0.00           H
ATOM    681  CD2 PHE A 626      49.270  47.810  54.230  1.00  0.00           C
ATOM    682  HD2 PHE A 626      49.120  48.330  55.170  1.00  0.00           H
ATOM    683  CE2 PHE A 626      49.650  48.530  53.110  1.00  0.00           C
ATOM    684  HE2 PHE A 626      49.880  49.580  53.230  1.00  0.00           H
ATOM    685  C   PHE A 626      49.490  45.480  57.910  1.00  0.00           C
ATOM    686  O   PHE A 626      49.150  46.330  58.690  1.00  0.00           O
ATOM    687  N   GLY A 627      49.440  44.150  58.290  1.00  0.00           N
ATOM    688  HN  GLY A 627      49.720  43.440  57.650  1.00  0.00           H
ATOM    689  CA  GLY A 627      49.170  43.640  59.660  1.00  0.00           C
ATOM    690  HA1 GLY A 627      49.320  42.570  59.660  1.00  0.00           H
ATOM    691  HA2 GLY A 627      48.150  43.930  59.880  1.00  0.00           H
ATOM    692  C   GLY A 627      49.860  44.330  60.880  1.00  0.00           C
ATOM    693  O   GLY A 627      49.150  44.750  61.770  1.00  0.00           O
ATOM    694  N   GLY A 628      51.200  44.470  60.850  1.00  0.00           N
ATOM    695  HN  GLY A 628      51.670  44.100  60.050  1.00  0.00           H
ATOM    696  CA  GLY A 628      51.980  45.290  61.760  1.00  0.00           C
ATOM    697  HA1 GLY A 628      53.030  45.210  61.510  1.00  0.00           H
ATOM    698  HA2 GLY A 628      51.850  44.920  62.760  1.00  0.00           H
ATOM    699  C   GLY A 628      51.750  46.800  61.720  1.00  0.00           C
ATOM    700  O   GLY A 628      51.730  47.530  62.700  1.00  0.00           O
ATOM    701  N   LEU A 629      51.580  47.440  60.550  1.00  0.00           N
ATOM    702  HN  LEU A 629      51.730  46.940  59.700  1.00  0.00           H
ATOM    703  CA  LEU A 629      51.210  48.860  60.390  1.00  0.00           C
ATOM    704  HA  LEU A 629      52.000  49.420  60.880  1.00  0.00           H
ATOM    705  CB  LEU A 629      51.480  49.180  58.940  1.00  0.00           C
ATOM    706  HB1 LEU A 629      50.980  48.470  58.250  1.00  0.00           H
ATOM    707  HB2 LEU A 629      52.560  48.950  58.780  1.00  0.00           H
ATOM    708  CG  LEU A 629      51.000  50.480  58.250  1.00  0.00           C
ATOM    709  HG  LEU A 629      49.900  50.580  58.460  1.00  0.00           H
ATOM    710  CD1 LEU A 629      51.640  51.680  58.940  1.00  0.00           C
ATOM    711 HD11 LEU A 629      52.720  51.430  58.890  1.00  0.00           H
ATOM    712 HD12 LEU A 629      51.350  51.740  60.010  1.00  0.00           H
ATOM    713 HD13 LEU A 629      51.250  52.610  58.490  1.00  0.00           H
ATOM    714  CD2 LEU A 629      51.340  50.530  56.760  1.00  0.00           C
ATOM    715 HD21 LEU A 629      51.070  51.550  56.400  1.00  0.00           H
ATOM    716 HD22 LEU A 629      51.060  49.630  56.190  1.00  0.00           H
ATOM    717 HD23 LEU A 629      52.450  50.420  56.700  1.00  0.00           H
ATOM    718  C   LEU A 629      49.900  49.190  61.050  1.00  0.00           C
ATOM    719  O   LEU A 629      49.800  50.120  61.870  1.00  0.00           O
ATOM    720  N   LEU A 630      48.880  48.340  60.730  1.00  0.00           N
ATOM    721  HN  LEU A 630      49.000  47.520  60.170  1.00  0.00           H
ATOM    722  CA  LEU A 630      47.600  48.440  61.320  1.00  0.00           C
ATOM    723  HA  LEU A 630      47.210  49.440  61.180  1.00  0.00           H
ATOM    724  CB  LEU A 630      46.600  47.440  60.600  1.00  0.00           C
ATOM    725  HB1 LEU A 630      45.740  47.320  61.300  1.00  0.00           H
ATOM    726  HB2 LEU A 630      47.070  46.450  60.540  1.00  0.00           H
ATOM    727  CG  LEU A 630      46.180  47.900  59.170  1.00  0.00           C
ATOM    728  HG  LEU A 630      47.130  48.210  58.690  1.00  0.00           H
ATOM    729  CD1 LEU A 630      45.650  46.740  58.270  1.00  0.00           C
ATOM    730 HD11 LEU A 630      46.510  46.060  58.130  1.00  0.00           H
ATOM    731 HD12 LEU A 630      45.410  47.190  57.280  1.00  0.00           H
ATOM    732 HD13 LEU A 630      44.720  46.330  58.710  1.00  0.00           H
ATOM    733  CD2 LEU A 630      45.090  49.000  59.260  1.00  0.00           C
ATOM    734 HD21 LEU A 630      44.360  48.910  60.070  1.00  0.00           H
ATOM    735 HD22 LEU A 630      44.560  48.890  58.290  1.00  0.00           H
ATOM    736 HD23 LEU A 630      45.740  49.900  59.270  1.00  0.00           H
ATOM    737  C   LEU A 630      47.600  48.180  62.780  1.00  0.00           C
ATOM    738  O   LEU A 630      46.870  48.790  63.550  1.00  0.00           O
ATOM    739  N   GLY A 631      48.570  47.340  63.170  1.00  0.00           N
ATOM    740  HN  GLY A 631      49.260  47.000  62.540  1.00  0.00           H
ATOM    741  CA  GLY A 631      48.970  47.180  64.570  1.00  0.00           C
ATOM    742  HA1 GLY A 631      49.860  46.580  64.560  1.00  0.00           H
ATOM    743  HA2 GLY A 631      48.180  46.660  65.090  1.00  0.00           H
ATOM    744  C   GLY A 631      49.320  48.460  65.260  1.00  0.00           C
ATOM    745  O   GLY A 631      48.750  48.730  66.300  1.00  0.00           O
ATOM    746  N   GLU A 632      50.140  49.280  64.710  1.00  0.00           N
ATOM    747  HN  GLU A 632      50.630  49.010  63.890  1.00  0.00           H
ATOM    748  CA  GLU A 632      50.490  50.550  65.350  1.00  0.00           C
ATOM    749  HA  GLU A 632      50.640  50.390  66.400  1.00  0.00           H
ATOM    750  CB  GLU A 632      51.800  51.120  64.750  1.00  0.00           C
ATOM    751  HB1 GLU A 632      51.860  52.230  64.780  1.00  0.00           H
ATOM    752  HB2 GLU A 632      51.850  50.790  63.690  1.00  0.00           H
ATOM    753  CG  GLU A 632      53.120  50.680  65.520  1.00  0.00           C
ATOM    754  HG1 GLU A 632      53.930  50.780  64.780  1.00  0.00           H
ATOM    755  HG2 GLU A 632      53.100  49.590  65.750  1.00  0.00           H
ATOM    756  CD  GLU A 632      53.590  51.480  66.780  1.00  0.00           C
ATOM    757  OE1 GLU A 632      53.420  50.930  67.950  1.00  0.00           O
ATOM    758  OE2 GLU A 632      54.140  52.610  66.620  1.00  0.00           O
ATOM    759  C   GLU A 632      49.380  51.560  65.210  1.00  0.00           C
ATOM    760  O   GLU A 632      49.060  52.270  66.140  1.00  0.00           O
ATOM    761  N   ALA A 633      48.730  51.610  64.070  1.00  0.00           N
ATOM    762  HN  ALA A 633      49.010  51.010  63.320  1.00  0.00           H
ATOM    763  CA  ALA A 633      47.770  52.670  63.800  1.00  0.00           C
ATOM    764  HA  ALA A 633      48.110  53.620  64.180  1.00  0.00           H
ATOM    765  CB  ALA A 633      47.660  52.790  62.290  1.00  0.00           C
ATOM    766  HB1 ALA A 633      46.900  53.500  61.900  1.00  0.00           H
ATOM    767  HB2 ALA A 633      47.460  51.780  61.890  1.00  0.00           H
ATOM    768  HB3 ALA A 633      48.600  53.170  61.810  1.00  0.00           H
ATOM    769  C   ALA A 633      46.400  52.450  64.410  1.00  0.00           C
ATOM    770  O   ALA A 633      45.670  53.410  64.700  1.00  0.00           O
ATOM    771  N   THR A 634      46.120  51.190  64.760  1.00  0.00           N
ATOM    772  HN  THR A 634      46.570  50.350  64.480  1.00  0.00           H
ATOM    773  CA  THR A 634      44.910  50.910  65.560  1.00  0.00           C
ATOM    774  HA  THR A 634      44.310  51.810  65.590  1.00  0.00           H
ATOM    775  CB  THR A 634      44.080  49.750  65.000  1.00  0.00           C
ATOM    776  HB  THR A 634      43.120  49.690  65.540  1.00  0.00           H
ATOM    777  OG1 THR A 634      44.770  48.500  64.960  1.00  0.00           O
ATOM    778  HG1 THR A 634      45.330  48.490  64.170  1.00  0.00           H
ATOM    779  CG2 THR A 634      43.770  50.120  63.480  1.00  0.00           C
ATOM    780 HG21 THR A 634      43.050  49.400  63.030  1.00  0.00           H
ATOM    781 HG22 THR A 634      44.680  50.260  62.860  1.00  0.00           H
ATOM    782 HG23 THR A 634      43.210  51.080  63.480  1.00  0.00           H
ATOM    783  C   THR A 634      45.240  50.620  67.030  1.00  0.00           C
ATOM    784  O   THR A 634      44.450  50.040  67.740  1.00  0.00           O
ATOM    785  N   GLU A 635      46.490  50.870  67.450  1.00  0.00           N
ATOM    786  HN  GLU A 635      47.110  51.360  66.840  1.00  0.00           H
ATOM    787  CA  GLU A 635      47.050  50.570  68.710  1.00  0.00           C
ATOM    788  HA  GLU A 635      48.130  50.650  68.610  1.00  0.00           H
ATOM    789  CB  GLU A 635      46.640  51.550  69.710  1.00  0.00           C
ATOM    790  HB1 GLU A 635      47.150  51.270  70.650  1.00  0.00           H
ATOM    791  HB2 GLU A 635      45.540  51.510  69.920  1.00  0.00           H
ATOM    792  CG  GLU A 635      47.210  52.910  69.330  1.00  0.00           C
ATOM    793  HG1 GLU A 635      46.650  53.290  68.460  1.00  0.00           H
ATOM    794  HG2 GLU A 635      48.260  52.730  69.010  1.00  0.00           H
ATOM    795  CD  GLU A 635      47.060  53.930  70.380  1.00  0.00           C
ATOM    796  OE1 GLU A 635      45.930  54.170  70.900  1.00  0.00           O
ATOM    797  OE2 GLU A 635      48.090  54.510  70.760  1.00  0.00           O
ATOM    798  C   GLU A 635      46.840  49.120  69.170  1.00  0.00           C
ATOM    799  O   GLU A 635      46.400  48.840  70.270  1.00  0.00           O
ATOM    800  N   GLY A 636      47.100  48.050  68.340  1.00  0.00           N
ATOM    801  HN  GLY A 636      47.410  48.280  67.420  1.00  0.00           H
ATOM    802  CA  GLY A 636      46.750  46.670  68.550  1.00  0.00           C
ATOM    803  HA1 GLY A 636      47.320  46.520  69.450  1.00  0.00           H
ATOM    804  HA2 GLY A 636      47.130  46.070  67.730  1.00  0.00           H
ATOM    805  C   GLY A 636      45.280  46.380  68.760  1.00  0.00           C
ATOM    806  O   GLY A 636      44.980  45.530  69.550  1.00  0.00           O
ATOM    807  N   ARG A 637      44.350  47.040  68.020  1.00  0.00           N
ATOM    808  HN  ARG A 637      44.710  47.700  67.370  1.00  0.00           H
ATOM    809  CA  ARG A 637      42.980  46.560  68.020  1.00  0.00           C
ATOM    810  HA  ARG A 637      42.770  45.890  68.830  1.00  0.00           H
ATOM    811  CB  ARG A 637      42.070  47.790  68.090  1.00  0.00           C
ATOM    812  HB1 ARG A 637      41.090  47.640  67.570  1.00  0.00           H
ATOM    813  HB2 ARG A 637      42.630  48.620  67.620  1.00  0.00           H
ATOM    814  CG  ARG A 637      41.810  48.250  69.500  1.00  0.00           C
ATOM    815  HG1 ARG A 637      41.680  47.250  69.990  1.00  0.00           H
ATOM    816  HG2 ARG A 637      40.840  48.790  69.500  1.00  0.00           H
ATOM    817  CD  ARG A 637      43.020  48.950  70.190  1.00  0.00           C
ATOM    818  HD1 ARG A 637      43.240  49.950  69.750  1.00  0.00           H
ATOM    819  HD2 ARG A 637      43.880  48.260  70.270  1.00  0.00           H
ATOM    820  NE  ARG A 637      42.570  49.310  71.550  1.00  0.00           N
ATOM    821  HE  ARG A 637      41.590  49.540  71.640  1.00  0.00           H
ATOM    822  CZ  ARG A 637      43.410  49.900  72.380  1.00  0.00           C
ATOM    823  NH1 ARG A 637      42.840  50.390  73.420  1.00  0.00           N
ATOM    824 HH11 ARG A 637      41.850  50.500  73.340  1.00  0.00           H
ATOM    825 HH12 ARG A 637      43.370  50.480  74.260  1.00  0.00           H
ATOM    826  NH2 ARG A 637      44.690  49.910  72.290  1.00  0.00           N
ATOM    827 HH21 ARG A 637      45.190  49.450  71.550  1.00  0.00           H
ATOM    828 HH22 ARG A 637      45.140  50.120  73.160  1.00  0.00           H
ATOM    829  C   ARG A 637      42.710  45.620  66.760  1.00  0.00           C
ATOM    830  O   ARG A 637      41.850  44.760  66.840  1.00  0.00           O
ATOM    831  N   ILE A 638      43.530  45.730  65.670  1.00  0.00           N
ATOM    832  HN  ILE A 638      44.030  46.580  65.620  1.00  0.00           H
ATOM    833  CA  ILE A 638      43.700  44.640  64.660  1.00  0.00           C
ATOM    834  HA  ILE A 638      43.430  43.670  65.050  1.00  0.00           H
ATOM    835  CB  ILE A 638      43.080  44.780  63.230  1.00  0.00           C
ATOM    836  HB  ILE A 638      43.590  44.080  62.530  1.00  0.00           H
ATOM    837  CG2 ILE A 638      41.590  44.450  63.330  1.00  0.00           C
ATOM    838 HG21 ILE A 638      41.390  43.480  63.830  1.00  0.00           H
ATOM    839 HG22 ILE A 638      41.100  44.560  62.340  1.00  0.00           H
ATOM    840 HG23 ILE A 638      41.110  45.260  63.910  1.00  0.00           H
ATOM    841  CG1 ILE A 638      43.300  46.270  62.620  1.00  0.00           C
ATOM    842 HG11 ILE A 638      44.260  46.670  62.990  1.00  0.00           H
ATOM    843 HG12 ILE A 638      42.470  46.750  63.170  1.00  0.00           H
ATOM    844  CD  ILE A 638      43.050  46.480  61.210  1.00  0.00           C
ATOM    845  HD1 ILE A 638      43.920  46.110  60.620  1.00  0.00           H
ATOM    846  HD2 ILE A 638      42.940  47.580  61.110  1.00  0.00           H
ATOM    847  HD3 ILE A 638      42.080  46.040  60.920  1.00  0.00           H
ATOM    848  C   ILE A 638      45.240  44.600  64.390  1.00  0.00           C
ATOM    849  O   ILE A 638      45.930  45.560  64.620  1.00  0.00           O
ATOM    850  N   SER A 639      45.780  43.390  64.010  1.00  0.00           N
ATOM    851  HN  SER A 639      45.280  42.540  63.980  1.00  0.00           H
ATOM    852  CA  SER A 639      47.150  43.350  63.540  1.00  0.00           C
ATOM    853  HA  SER A 639      47.270  44.190  62.870  1.00  0.00           H
ATOM    854  CB  SER A 639      48.320  43.400  64.640  1.00  0.00           C
ATOM    855  HB1 SER A 639      48.120  42.510  65.280  1.00  0.00           H
ATOM    856  HB2 SER A 639      48.120  44.320  65.230  1.00  0.00           H
ATOM    857  OG  SER A 639      49.630  43.490  64.220  1.00  0.00           O
ATOM    858  HG1 SER A 639      49.670  44.180  63.570  1.00  0.00           H
ATOM    859  C   SER A 639      47.350  42.170  62.630  1.00  0.00           C
ATOM    860  O   SER A 639      46.460  41.810  61.810  1.00  0.00           O
ATOM    861  N   ALA A 640      48.460  41.470  62.690  1.00  0.00           N
ATOM    862  HN  ALA A 640      49.090  41.650  63.460  1.00  0.00           H
ATOM    863  CA  ALA A 640      48.770  40.340  61.870  1.00  0.00           C
ATOM    864  HA  ALA A 640      48.970  40.720  60.890  1.00  0.00           H
ATOM    865  CB  ALA A 640      50.140  39.790  62.470  1.00  0.00           C
ATOM    866  HB1 ALA A 640      50.040  39.420  63.520  1.00  0.00           H
ATOM    867  HB2 ALA A 640      50.900  40.590  62.410  1.00  0.00           H
ATOM    868  HB3 ALA A 640      50.570  38.950  61.890  1.00  0.00           H
ATOM    869  C   ALA A 640      47.870  39.160  61.720  1.00  0.00           C
ATOM    870  O   ALA A 640      47.410  38.700  60.640  1.00  0.00           O
ATOM    871  N   ILE A 641      47.530  38.500  62.860  1.00  0.00           N
ATOM    872  HN  ILE A 641      47.850  38.860  63.730  1.00  0.00           H
ATOM    873  CA  ILE A 641      46.670  37.380  62.930  1.00  0.00           C
ATOM    874  HA  ILE A 641      47.020  36.640  62.240  1.00  0.00           H
ATOM    875  CB  ILE A 641      46.770  36.750  64.320  1.00  0.00           C
ATOM    876  HB  ILE A 641      47.800  36.770  64.760  1.00  0.00           H
ATOM    877  CG2 ILE A 641      45.830  37.370  65.360  1.00  0.00           C
ATOM    878 HG21 ILE A 641      44.810  37.100  64.990  1.00  0.00           H
ATOM    879 HG22 ILE A 641      46.030  38.450  65.490  1.00  0.00           H
ATOM    880 HG23 ILE A 641      45.990  36.970  66.390  1.00  0.00           H
ATOM    881  CG1 ILE A 641      46.340  35.200  64.300  1.00  0.00           C
ATOM    882 HG11 ILE A 641      45.320  35.080  63.880  1.00  0.00           H
ATOM    883 HG12 ILE A 641      46.450  34.740  65.300  1.00  0.00           H
ATOM    884  CD  ILE A 641      47.270  34.300  63.470  1.00  0.00           C
ATOM    885  HD1 ILE A 641      47.010  34.470  62.400  1.00  0.00           H
ATOM    886  HD2 ILE A 641      47.130  33.210  63.670  1.00  0.00           H
ATOM    887  HD3 ILE A 641      48.330  34.650  63.540  1.00  0.00           H
ATOM    888  C   ILE A 641      45.270  37.630  62.450  1.00  0.00           C
ATOM    889  O   ILE A 641      44.670  36.800  61.800  1.00  0.00           O
ATOM    890  N   GLU A 642      44.670  38.790  62.720  1.00  0.00           N
ATOM    891  HN  GLU A 642      45.050  39.370  63.430  1.00  0.00           H
ATOM    892  CA  GLU A 642      43.380  39.180  62.070  1.00  0.00           C
ATOM    893  HA  GLU A 642      42.760  38.290  62.110  1.00  0.00           H
ATOM    894  CB  GLU A 642      42.630  40.280  62.760  1.00  0.00           C
ATOM    895  HB1 GLU A 642      41.660  40.360  62.220  1.00  0.00           H
ATOM    896  HB2 GLU A 642      43.040  41.290  62.550  1.00  0.00           H
ATOM    897  CG  GLU A 642      42.240  40.170  64.230  1.00  0.00           C
ATOM    898  HG1 GLU A 642      42.010  39.130  64.510  1.00  0.00           H
ATOM    899  HG2 GLU A 642      41.320  40.780  64.390  1.00  0.00           H
ATOM    900  CD  GLU A 642      43.120  40.810  65.230  1.00  0.00           C
ATOM    901  OE1 GLU A 642      42.900  40.810  66.470  1.00  0.00           O
ATOM    902  OE2 GLU A 642      44.290  41.170  64.750  1.00  0.00           O
ATOM    903  C   GLU A 642      43.520  39.510  60.570  1.00  0.00           C
ATOM    904  O   GLU A 642      42.610  39.180  59.790  1.00  0.00           O
ATOM    905  N   SER A 643      44.680  40.000  60.200  1.00  0.00           N
ATOM    906  HN  SER A 643      45.380  40.310  60.820  1.00  0.00           H
ATOM    907  CA  SER A 643      44.940  40.180  58.710  1.00  0.00           C
ATOM    908  HA  SER A 643      44.230  40.860  58.260  1.00  0.00           H
ATOM    909  CB  SER A 643      46.330  40.940  58.400  1.00  0.00           C
ATOM    910  HB1 SER A 643      46.460  41.090  57.300  1.00  0.00           H
ATOM    911  HB2 SER A 643      47.170  40.360  58.830  1.00  0.00           H
ATOM    912  OG  SER A 643      46.430  42.270  58.910  1.00  0.00           O
ATOM    913  HG1 SER A 643      46.390  42.220  59.870  1.00  0.00           H
ATOM    914  C   SER A 643      45.050  38.890  57.860  1.00  0.00           C
ATOM    915  O   SER A 643      44.410  38.810  56.830  1.00  0.00           O
ATOM    916  N   LEU A 644      45.750  37.850  58.380  1.00  0.00           N
ATOM    917  HN  LEU A 644      46.320  38.040  59.180  1.00  0.00           H
ATOM    918  CA  LEU A 644      45.680  36.500  57.880  1.00  0.00           C
ATOM    919  HA  LEU A 644      45.920  36.580  56.840  1.00  0.00           H
ATOM    920  CB  LEU A 644      46.730  35.530  58.600  1.00  0.00           C
ATOM    921  HB1 LEU A 644      46.560  34.520  58.180  1.00  0.00           H
ATOM    922  HB2 LEU A 644      46.640  35.490  59.700  1.00  0.00           H
ATOM    923  CG  LEU A 644      48.220  35.900  58.370  1.00  0.00           C
ATOM    924  HG  LEU A 644      48.290  36.980  58.570  1.00  0.00           H
ATOM    925  CD1 LEU A 644      49.200  35.110  59.350  1.00  0.00           C
ATOM    926 HD11 LEU A 644      49.100  35.450  60.410  1.00  0.00           H
ATOM    927 HD12 LEU A 644      50.270  35.330  59.210  1.00  0.00           H
ATOM    928 HD13 LEU A 644      49.070  34.010  59.460  1.00  0.00           H
ATOM    929  CD2 LEU A 644      48.680  35.630  56.920  1.00  0.00           C
ATOM    930 HD21 LEU A 644      48.010  36.030  56.120  1.00  0.00           H
ATOM    931 HD22 LEU A 644      48.960  34.560  56.820  1.00  0.00           H
ATOM    932 HD23 LEU A 644      49.630  36.190  56.830  1.00  0.00           H
ATOM    933  C   LEU A 644      44.320  35.820  57.990  1.00  0.00           C
ATOM    934  O   LEU A 644      44.010  35.260  56.950  1.00  0.00           O
ATOM    935  N   PHE A 645      43.530  35.940  59.050  1.00  0.00           N
ATOM    936  HN  PHE A 645      43.960  36.530  59.730  1.00  0.00           H
ATOM    937  CA  PHE A 645      42.160  35.470  59.180  1.00  0.00           C
ATOM    938  HA  PHE A 645      42.080  34.420  58.970  1.00  0.00           H
ATOM    939  CB  PHE A 645      41.680  35.730  60.630  1.00  0.00           C
ATOM    940  HB1 PHE A 645      41.470  36.800  60.840  1.00  0.00           H
ATOM    941  HB2 PHE A 645      42.500  35.430  61.320  1.00  0.00           H
ATOM    942  CG  PHE A 645      40.480  34.910  61.110  1.00  0.00           C
ATOM    943  CD1 PHE A 645      39.500  34.430  60.270  1.00  0.00           C
ATOM    944  HD1 PHE A 645      39.570  34.330  59.190  1.00  0.00           H
ATOM    945  CE1 PHE A 645      38.380  33.720  60.730  1.00  0.00           C
ATOM    946  HE1 PHE A 645      37.900  33.170  59.930  1.00  0.00           H
ATOM    947  CZ  PHE A 645      38.270  33.500  62.100  1.00  0.00           C
ATOM    948  HZ  PHE A 645      37.470  32.840  62.420  1.00  0.00           H
ATOM    949  CD2 PHE A 645      40.300  34.760  62.450  1.00  0.00           C
ATOM    950  HD2 PHE A 645      41.050  35.070  63.170  1.00  0.00           H
ATOM    951  CE2 PHE A 645      39.270  34.030  63.010  1.00  0.00           C
ATOM    952  HE2 PHE A 645      39.330  33.750  64.050  1.00  0.00           H
ATOM    953  C   PHE A 645      41.300  36.160  58.120  1.00  0.00           C
ATOM    954  O   PHE A 645      40.520  35.470  57.370  1.00  0.00           O
ATOM    955  N   GLY A 646      41.320  37.510  57.980  1.00  0.00           N
ATOM    956  HN  GLY A 646      41.960  38.080  58.480  1.00  0.00           H
ATOM    957  CA  GLY A 646      40.460  38.210  57.010  1.00  0.00           C
ATOM    958  HA1 GLY A 646      40.590  39.240  57.280  1.00  0.00           H
ATOM    959  HA2 GLY A 646      39.420  37.940  57.090  1.00  0.00           H
ATOM    960  C   GLY A 646      40.880  38.010  55.570  1.00  0.00           C
ATOM    961  O   GLY A 646      39.960  38.050  54.700  1.00  0.00           O
ATOM    962  N   ALA A 647      42.230  37.770  55.290  1.00  0.00           N
ATOM    963  HN  ALA A 647      42.870  37.950  56.030  1.00  0.00           H
ATOM    964  CA  ALA A 647      42.690  37.590  53.960  1.00  0.00           C
ATOM    965  HA  ALA A 647      42.160  38.310  53.350  1.00  0.00           H
ATOM    966  CB  ALA A 647      44.180  37.820  53.800  1.00  0.00           C
ATOM    967  HB1 ALA A 647      44.430  37.860  52.720  1.00  0.00           H
ATOM    968  HB2 ALA A 647      44.740  37.080  54.410  1.00  0.00           H
ATOM    969  HB3 ALA A 647      44.340  38.830  54.220  1.00  0.00           H
ATOM    970  C   ALA A 647      42.410  36.290  53.370  1.00  0.00           C
ATOM    971  O   ALA A 647      41.940  36.130  52.240  1.00  0.00           O
ATOM    972  N   SER A 648      42.620  35.240  54.160  1.00  0.00           N
ATOM    973  HN  SER A 648      42.940  35.560  55.060  1.00  0.00           H
ATOM    974  CA  SER A 648      42.190  33.840  53.930  1.00  0.00           C
ATOM    975  HA  SER A 648      42.530  33.460  52.980  1.00  0.00           H
ATOM    976  CB  SER A 648      42.670  32.850  54.990  1.00  0.00           C
ATOM    977  HB1 SER A 648      43.760  32.700  54.920  1.00  0.00           H
ATOM    978  HB2 SER A 648      42.240  31.830  54.870  1.00  0.00           H
ATOM    979  OG  SER A 648      42.410  33.290  56.370  1.00  0.00           O
ATOM    980  HG1 SER A 648      42.910  34.090  56.500  1.00  0.00           H
ATOM    981  C   SER A 648      40.610  33.730  53.900  1.00  0.00           C
ATOM    982  O   SER A 648      40.130  32.970  53.030  1.00  0.00           O
ATOM    983  N   LEU A 649      39.810  34.290  54.800  1.00  0.00           N
ATOM    984  HN  LEU A 649      40.110  34.800  55.610  1.00  0.00           H
ATOM    985  CA  LEU A 649      38.350  34.090  54.800  1.00  0.00           C
ATOM    986  HA  LEU A 649      38.110  33.040  54.720  1.00  0.00           H
ATOM    987  CB  LEU A 649      37.760  34.670  56.160  1.00  0.00           C
ATOM    988  HB1 LEU A 649      37.900  35.770  56.200  1.00  0.00           H
ATOM    989  HB2 LEU A 649      38.320  34.240  57.010  1.00  0.00           H
ATOM    990  CG  LEU A 649      36.180  34.480  56.320  1.00  0.00           C
ATOM    991  HG  LEU A 649      35.610  34.880  55.450  1.00  0.00           H
ATOM    992  CD1 LEU A 649      35.860  33.000  56.410  1.00  0.00           C
ATOM    993 HD11 LEU A 649      34.750  32.870  56.400  1.00  0.00           H
ATOM    994 HD12 LEU A 649      36.320  32.460  57.260  1.00  0.00           H
ATOM    995 HD13 LEU A 649      36.100  32.460  55.470  1.00  0.00           H
ATOM    996  CD2 LEU A 649      35.710  35.370  57.540  1.00  0.00           C
ATOM    997 HD21 LEU A 649      34.730  34.990  57.880  1.00  0.00           H
ATOM    998 HD22 LEU A 649      35.750  36.440  57.240  1.00  0.00           H
ATOM    999 HD23 LEU A 649      36.440  35.280  58.370  1.00  0.00           H
ATOM   1000  C   LEU A 649      37.660  34.720  53.600  1.00  0.00           C
ATOM   1001  O   LEU A 649      36.840  34.030  52.960  1.00  0.00           O
ATOM   1002  N   THR A 650      37.960  35.990  53.190  1.00  0.00           N
ATOM   1003  HN  THR A 650      38.600  36.620  53.630  1.00  0.00           H
ATOM   1004  CA  THR A 650      37.500  36.510  51.840  1.00  0.00           C
ATOM   1005  HA  THR A 650      36.420  36.420  51.850  1.00  0.00           H
ATOM   1006  CB  THR A 650      37.720  37.940  51.500  1.00  0.00           C
ATOM   1007  HB  THR A 650      38.780  38.210  51.670  1.00  0.00           H
ATOM   1008  OG1 THR A 650      36.930  38.720  52.390  1.00  0.00           O
ATOM   1009  HG1 THR A 650      37.180  39.640  52.250  1.00  0.00           H
ATOM   1010  CG2 THR A 650      37.360  38.300  50.000  1.00  0.00           C
ATOM   1011 HG21 THR A 650      36.280  38.190  49.810  1.00  0.00           H
ATOM   1012 HG22 THR A 650      37.990  37.610  49.400  1.00  0.00           H
ATOM   1013 HG23 THR A 650      37.540  39.360  49.750  1.00  0.00           H
ATOM   1014  C   THR A 650      37.980  35.660  50.730  1.00  0.00           C
ATOM   1015  O   THR A 650      37.280  35.180  49.830  1.00  0.00           O
ATOM   1016  N   GLY A 651      39.330  35.330  50.900  1.00  0.00           N
ATOM   1017  HN  GLY A 651      39.860  35.610  51.710  1.00  0.00           H
ATOM   1018  CA  GLY A 651      40.040  34.500  49.980  1.00  0.00           C
ATOM   1019  HA1 GLY A 651      41.000  34.300  50.440  1.00  0.00           H
ATOM   1020  HA2 GLY A 651      40.190  35.200  49.170  1.00  0.00           H
ATOM   1021  C   GLY A 651      39.410  33.270  49.420  1.00  0.00           C
ATOM   1022  O   GLY A 651      39.340  33.120  48.230  1.00  0.00           O
ATOM   1023  N   ILE A 652      38.890  32.370  50.310  1.00  0.00           N
ATOM   1024  HN  ILE A 652      38.890  32.480  51.300  1.00  0.00           H
ATOM   1025  CA  ILE A 652      38.270  31.190  49.770  1.00  0.00           C
ATOM   1026  HA  ILE A 652      39.130  30.800  49.250  1.00  0.00           H
ATOM   1027  CB  ILE A 652      37.890  30.240  50.810  1.00  0.00           C
ATOM   1028  HB  ILE A 652      37.260  30.880  51.460  1.00  0.00           H
ATOM   1029  CG2 ILE A 652      37.100  29.040  50.360  1.00  0.00           C
ATOM   1030 HG21 ILE A 652      36.120  29.290  49.900  1.00  0.00           H
ATOM   1031 HG22 ILE A 652      36.800  28.550  51.320  1.00  0.00           H
ATOM   1032 HG23 ILE A 652      37.710  28.410  49.670  1.00  0.00           H
ATOM   1033  CG1 ILE A 652      39.140  29.770  51.650  1.00  0.00           C
ATOM   1034 HG11 ILE A 652      38.690  29.190  52.480  1.00  0.00           H
ATOM   1035 HG12 ILE A 652      39.730  30.560  52.160  1.00  0.00           H
ATOM   1036  CD  ILE A 652      40.080  28.760  50.950  1.00  0.00           C
ATOM   1037  HD1 ILE A 652      39.580  27.850  50.550  1.00  0.00           H
ATOM   1038  HD2 ILE A 652      40.770  28.340  51.700  1.00  0.00           H
ATOM   1039  HD3 ILE A 652      40.740  29.210  50.170  1.00  0.00           H
ATOM   1040  C   ILE A 652      37.150  31.390  48.850  1.00  0.00           C
ATOM   1041  O   ILE A 652      37.050  30.790  47.810  1.00  0.00           O
ATOM   1042  N   ALA A 653      36.180  32.330  49.230  1.00  0.00           N
ATOM   1043  HN  ALA A 653      36.220  32.880  50.060  1.00  0.00           H
ATOM   1044  CA  ALA A 653      35.020  32.640  48.430  1.00  0.00           C
ATOM   1045  HA  ALA A 653      34.420  31.770  48.240  1.00  0.00           H
ATOM   1046  CB  ALA A 653      34.240  33.720  49.190  1.00  0.00           C
ATOM   1047  HB1 ALA A 653      33.420  34.290  48.710  1.00  0.00           H
ATOM   1048  HB2 ALA A 653      34.900  34.470  49.670  1.00  0.00           H
ATOM   1049  HB3 ALA A 653      33.780  33.210  50.060  1.00  0.00           H
ATOM   1050  C   ALA A 653      35.350  33.290  47.110  1.00  0.00           C
ATOM   1051  O   ALA A 653      34.920  33.050  46.000  1.00  0.00           O
ATOM   1052  N   TYR A 654      36.320  34.250  47.230  1.00  0.00           N
ATOM   1053  HN  TYR A 654      36.610  34.500  48.140  1.00  0.00           H
ATOM   1054  CA  TYR A 654      36.810  35.110  46.150  1.00  0.00           C
ATOM   1055  HA  TYR A 654      35.960  35.570  45.680  1.00  0.00           H
ATOM   1056  CB  TYR A 654      37.740  36.170  46.820  1.00  0.00           C
ATOM   1057  HB1 TYR A 654      38.580  35.700  47.360  1.00  0.00           H
ATOM   1058  HB2 TYR A 654      37.070  36.750  47.500  1.00  0.00           H
ATOM   1059  CG  TYR A 654      38.370  37.100  45.900  1.00  0.00           C
ATOM   1060  CD1 TYR A 654      39.340  36.630  44.960  1.00  0.00           C
ATOM   1061  HD1 TYR A 654      39.600  35.580  44.860  1.00  0.00           H
ATOM   1062  CE1 TYR A 654      39.910  37.550  44.050  1.00  0.00           C
ATOM   1063  HE1 TYR A 654      40.640  37.170  43.350  1.00  0.00           H
ATOM   1064  CZ  TYR A 654      39.620  38.890  44.260  1.00  0.00           C
ATOM   1065  OH  TYR A 654      40.110  39.790  43.400  1.00  0.00           O
ATOM   1066  HH  TYR A 654      40.510  39.260  42.700  1.00  0.00           H
ATOM   1067  CD2 TYR A 654      38.260  38.440  46.120  1.00  0.00           C
ATOM   1068  HD2 TYR A 654      37.640  38.740  46.960  1.00  0.00           H
ATOM   1069  CE2 TYR A 654      38.860  39.410  45.300  1.00  0.00           C
ATOM   1070  HE2 TYR A 654      38.740  40.470  45.470  1.00  0.00           H
ATOM   1071  C   TYR A 654      37.410  34.280  45.000  1.00  0.00           C
ATOM   1072  O   TYR A 654      37.170  34.630  43.850  1.00  0.00           O
ATOM   1073  N   SER A 655      38.200  33.200  45.320  1.00  0.00           N
ATOM   1074  HN  SER A 655      38.300  33.010  46.290  1.00  0.00           H
ATOM   1075  CA  SER A 655      38.680  32.230  44.270  1.00  0.00           C
ATOM   1076  HA  SER A 655      38.850  32.860  43.410  1.00  0.00           H
ATOM   1077  CB  SER A 655      40.040  31.570  44.730  1.00  0.00           C
ATOM   1078  HB1 SER A 655      40.670  32.480  44.820  1.00  0.00           H
ATOM   1079  HB2 SER A 655      40.290  30.840  43.940  1.00  0.00           H
ATOM   1080  OG  SER A 655      39.830  31.000  46.020  1.00  0.00           O
ATOM   1081  HG1 SER A 655      39.680  31.650  46.710  1.00  0.00           H
ATOM   1082  C   SER A 655      37.710  31.190  43.890  1.00  0.00           C
ATOM   1083  O   SER A 655      37.640  30.950  42.670  1.00  0.00           O
ATOM   1084  N   LEU A 656      36.990  30.550  44.800  1.00  0.00           N
ATOM   1085  HN  LEU A 656      37.040  30.850  45.740  1.00  0.00           H
ATOM   1086  CA  LEU A 656      36.040  29.470  44.650  1.00  0.00           C
ATOM   1087  HA  LEU A 656      36.620  28.690  44.170  1.00  0.00           H
ATOM   1088  CB  LEU A 656      35.440  28.940  46.030  1.00  0.00           C
ATOM   1089  HB1 LEU A 656      34.920  29.740  46.600  1.00  0.00           H
ATOM   1090  HB2 LEU A 656      36.330  28.630  46.620  1.00  0.00           H
ATOM   1091  CG  LEU A 656      34.520  27.670  46.030  1.00  0.00           C
ATOM   1092  HG  LEU A 656      33.650  27.830  45.350  1.00  0.00           H
ATOM   1093  CD1 LEU A 656      35.190  26.400  45.570  1.00  0.00           C
ATOM   1094 HD11 LEU A 656      34.540  25.500  45.680  1.00  0.00           H
ATOM   1095 HD12 LEU A 656      36.140  26.220  46.110  1.00  0.00           H
ATOM   1096 HD13 LEU A 656      35.470  26.320  44.500  1.00  0.00           H
ATOM   1097  CD2 LEU A 656      34.040  27.430  47.500  1.00  0.00           C
ATOM   1098 HD21 LEU A 656      33.390  28.200  47.970  1.00  0.00           H
ATOM   1099 HD22 LEU A 656      34.960  27.380  48.130  1.00  0.00           H
ATOM   1100 HD23 LEU A 656      33.620  26.410  47.680  1.00  0.00           H
ATOM   1101  C   LEU A 656      34.890  29.860  43.750  1.00  0.00           C
ATOM   1102  O   LEU A 656      34.520  29.150  42.820  1.00  0.00           O
ATOM   1103  N   PHE A 657      34.330  31.030  43.890  1.00  0.00           N
ATOM   1104  HN  PHE A 657      34.600  31.550  44.700  1.00  0.00           H
ATOM   1105  CA  PHE A 657      33.280  31.520  43.040  1.00  0.00           C
ATOM   1106  HA  PHE A 657      32.690  30.730  42.600  1.00  0.00           H
ATOM   1107  CB  PHE A 657      32.250  32.420  43.920  1.00  0.00           C
ATOM   1108  HB1 PHE A 657      31.290  32.650  43.390  1.00  0.00           H
ATOM   1109  HB2 PHE A 657      32.770  33.320  44.320  1.00  0.00           H
ATOM   1110  CG  PHE A 657      31.810  31.540  45.140  1.00  0.00           C
ATOM   1111  CD1 PHE A 657      31.460  30.220  44.980  1.00  0.00           C
ATOM   1112  HD1 PHE A 657      31.220  29.760  44.030  1.00  0.00           H
ATOM   1113  CE1 PHE A 657      31.110  29.410  46.100  1.00  0.00           C
ATOM   1114  HE1 PHE A 657      30.870  28.360  45.970  1.00  0.00           H
ATOM   1115  CZ  PHE A 657      31.160  29.990  47.360  1.00  0.00           C
ATOM   1116  HZ  PHE A 657      30.840  29.460  48.230  1.00  0.00           H
ATOM   1117  CD2 PHE A 657      31.900  32.040  46.430  1.00  0.00           C
ATOM   1118  HD2 PHE A 657      32.160  33.090  46.520  1.00  0.00           H
ATOM   1119  CE2 PHE A 657      31.540  31.330  47.570  1.00  0.00           C
ATOM   1120  HE2 PHE A 657      31.660  31.720  48.570  1.00  0.00           H
ATOM   1121  C   PHE A 657      33.740  32.480  41.870  1.00  0.00           C
ATOM   1122  O   PHE A 657      32.910  32.770  41.010  1.00  0.00           O
ATOM   1123  N   ALA A 658      35.030  32.900  41.850  1.00  0.00           N
ATOM   1124  HN  ALA A 658      35.630  32.550  42.560  1.00  0.00           H
ATOM   1125  CA  ALA A 658      35.620  33.750  40.780  1.00  0.00           C
ATOM   1126  HA  ALA A 658      36.620  33.960  41.150  1.00  0.00           H
ATOM   1127  CB  ALA A 658      35.610  33.030  39.370  1.00  0.00           C
ATOM   1128  HB1 ALA A 658      34.590  32.940  38.950  1.00  0.00           H
ATOM   1129  HB2 ALA A 658      35.980  31.990  39.580  1.00  0.00           H
ATOM   1130  HB3 ALA A 658      36.290  33.540  38.660  1.00  0.00           H
ATOM   1131  C   ALA A 658      35.140  35.190  40.700  1.00  0.00           C
ATOM   1132  O   ALA A 658      34.460  35.710  39.830  1.00  0.00           O
ATOM   1133  N   GLY A 659      35.720  36.010  41.610  1.00  0.00           N
ATOM   1134  HN  GLY A 659      36.290  35.660  42.350  1.00  0.00           H
ATOM   1135  CA  GLY A 659      35.520  37.370  41.470  1.00  0.00           C
ATOM   1136  HA1 GLY A 659      35.890  37.820  42.370  1.00  0.00           H
ATOM   1137  HA2 GLY A 659      34.460  37.550  41.370  1.00  0.00           H
ATOM   1138  C   GLY A 659      36.270  37.900  40.270  1.00  0.00           C
ATOM   1139  O   GLY A 659      35.780  38.760  39.540  1.00  0.00           O
ATOM   1140  N   GLN A 660      37.420  37.370  40.020  1.00  0.00           N
ATOM   1141  HN  GLN A 660      37.870  36.810  40.710  1.00  0.00           H
ATOM   1142  CA  GLN A 660      38.240  37.690  38.820  1.00  0.00           C
ATOM   1143  HA  GLN A 660      37.710  37.590  37.890  1.00  0.00           H
ATOM   1144  CB  GLN A 660      38.760  39.150  38.840  1.00  0.00           C
ATOM   1145  HB1 GLN A 660      39.200  39.340  39.850  1.00  0.00           H
ATOM   1146  HB2 GLN A 660      37.840  39.780  38.810  1.00  0.00           H
ATOM   1147  CG  GLN A 660      39.560  39.640  37.650  1.00  0.00           C
ATOM   1148  HG1 GLN A 660      40.540  39.140  37.670  1.00  0.00           H
ATOM   1149  HG2 GLN A 660      39.750  40.740  37.720  1.00  0.00           H
ATOM   1150  CD  GLN A 660      38.870  39.300  36.290  1.00  0.00           C
ATOM   1151  OE1 GLN A 660      39.210  38.370  35.560  1.00  0.00           O
ATOM   1152  NE2 GLN A 660      37.940  40.200  35.970  1.00  0.00           N
ATOM   1153 HE21 GLN A 660      37.490  40.160  35.070  1.00  0.00           H
ATOM   1154 HE22 GLN A 660      37.910  40.970  36.610  1.00  0.00           H
ATOM   1155  C   GLN A 660      39.490  36.750  38.940  1.00  0.00           C
ATOM   1156  O   GLN A 660      40.460  37.000  39.640  1.00  0.00           O
ATOM   1157  N   PRO A 661      39.510  35.640  38.210  1.00  0.00           N
ATOM   1158  CD  PRO A 661      38.470  35.170  37.170  1.00  0.00           C
ATOM   1159  HD1 PRO A 661      38.790  35.600  36.190  1.00  0.00           H
ATOM   1160  HD2 PRO A 661      37.440  35.500  37.430  1.00  0.00           H
ATOM   1161  CA  PRO A 661      40.370  34.490  38.500  1.00  0.00           C
ATOM   1162  HA  PRO A 661      39.960  34.140  39.430  1.00  0.00           H
ATOM   1163  CB  PRO A 661      40.060  33.510  37.410  1.00  0.00           C
ATOM   1164  HB1 PRO A 661      40.240  32.440  37.620  1.00  0.00           H
ATOM   1165  HB2 PRO A 661      40.670  33.780  36.510  1.00  0.00           H
ATOM   1166  CG  PRO A 661      38.580  33.660  37.130  1.00  0.00           C
ATOM   1167  HG1 PRO A 661      38.210  33.200  36.190  1.00  0.00           H
ATOM   1168  HG2 PRO A 661      38.040  33.140  37.950  1.00  0.00           H
ATOM   1169  C   PRO A 661      41.800  34.680  38.940  1.00  0.00           C
ATOM   1170  O   PRO A 661      42.090  34.000  39.870  1.00  0.00           O
ATOM   1171  N   LEU A 662      42.660  35.480  38.240  1.00  0.00           N
ATOM   1172  HN  LEU A 662      42.350  36.020  37.460  1.00  0.00           H
ATOM   1173  CA  LEU A 662      44.100  35.530  38.480  1.00  0.00           C
ATOM   1174  HA  LEU A 662      44.470  34.720  39.060  1.00  0.00           H
ATOM   1175  CB  LEU A 662      44.880  35.600  37.140  1.00  0.00           C
ATOM   1176  HB1 LEU A 662      45.990  35.600  37.260  1.00  0.00           H
ATOM   1177  HB2 LEU A 662      44.760  36.600  36.670  1.00  0.00           H
ATOM   1178  CG  LEU A 662      44.490  34.490  36.130  1.00  0.00           C
ATOM   1179  HG  LEU A 662      43.420  34.680  35.890  1.00  0.00           H
ATOM   1180  CD1 LEU A 662      45.230  34.630  34.780  1.00  0.00           C
ATOM   1181 HD11 LEU A 662      45.030  33.710  34.210  1.00  0.00           H
ATOM   1182 HD12 LEU A 662      46.310  34.790  35.000  1.00  0.00           H
ATOM   1183 HD13 LEU A 662      44.870  35.500  34.190  1.00  0.00           H
ATOM   1184  CD2 LEU A 662      44.750  33.100  36.700  1.00  0.00           C
ATOM   1185 HD21 LEU A 662      44.640  32.250  35.990  1.00  0.00           H
ATOM   1186 HD22 LEU A 662      44.160  32.830  37.600  1.00  0.00           H
ATOM   1187 HD23 LEU A 662      45.810  33.190  37.000  1.00  0.00           H
ATOM   1188  C   LEU A 662      44.490  36.730  39.280  1.00  0.00           C
ATOM   1189  O   LEU A 662      45.650  37.070  39.380  1.00  0.00           O
ATOM   1190  N   THR A 663      43.530  37.350  39.930  1.00  0.00           N
ATOM   1191  HN  THR A 663      42.600  37.090  39.700  1.00  0.00           H
ATOM   1192  CA  THR A 663      43.680  38.420  40.870  1.00  0.00           C
ATOM   1193  HA  THR A 663      44.600  38.940  40.630  1.00  0.00           H
ATOM   1194  CB  THR A 663      42.600  39.460  40.890  1.00  0.00           C
ATOM   1195  HB  THR A 663      42.790  40.280  41.610  1.00  0.00           H
ATOM   1196  OG1 THR A 663      41.400  38.820  41.390  1.00  0.00           O
ATOM   1197  HG1 THR A 663      41.220  38.110  40.780  1.00  0.00           H
ATOM   1198  CG2 THR A 663      42.270  39.990  39.580  1.00  0.00           C
ATOM   1199 HG21 THR A 663      42.170  39.150  38.860  1.00  0.00           H
ATOM   1200 HG22 THR A 663      43.170  40.470  39.150  1.00  0.00           H
ATOM   1201 HG23 THR A 663      41.500  40.800  39.540  1.00  0.00           H
ATOM   1202  C   THR A 663      43.970  37.880  42.260  1.00  0.00           C
ATOM   1203  O   THR A 663      43.440  36.850  42.700  1.00  0.00           O
ATOM   1204  N   ILE A 664      44.940  38.530  42.960  1.00  0.00           N
ATOM   1205  HN  ILE A 664      45.460  39.280  42.560  1.00  0.00           H
ATOM   1206  CA  ILE A 664      45.370  38.100  44.260  1.00  0.00           C
ATOM   1207  HA  ILE A 664      44.800  37.270  44.660  1.00  0.00           H
ATOM   1208  CB  ILE A 664      46.870  37.620  44.370  1.00  0.00           C
ATOM   1209  HB  ILE A 664      47.670  38.320  44.080  1.00  0.00           H
ATOM   1210  CG2 ILE A 664      47.190  37.130  45.820  1.00  0.00           C
ATOM   1211 HG21 ILE A 664      47.060  37.910  46.590  1.00  0.00           H
ATOM   1212 HG22 ILE A 664      48.260  36.790  45.810  1.00  0.00           H
ATOM   1213 HG23 ILE A 664      46.450  36.410  46.210  1.00  0.00           H
ATOM   1214  CG1 ILE A 664      46.950  36.410  43.410  1.00  0.00           C
ATOM   1215 HG11 ILE A 664      46.720  36.770  42.380  1.00  0.00           H
ATOM   1216 HG12 ILE A 664      46.150  35.690  43.680  1.00  0.00           H
ATOM   1217  CD  ILE A 664      48.310  35.870  43.410  1.00  0.00           C
ATOM   1218  HD1 ILE A 664      48.460  35.320  44.360  1.00  0.00           H
ATOM   1219  HD2 ILE A 664      49.120  36.620  43.330  1.00  0.00           H
ATOM   1220  HD3 ILE A 664      48.400  35.010  42.710  1.00  0.00           H
ATOM   1221  C   ILE A 664      45.170  39.220  45.380  1.00  0.00           C
ATOM   1222  O   ILE A 664      45.720  40.280  45.130  1.00  0.00           O
ATOM   1223  N   LEU A 665      44.480  39.010  46.580  1.00  0.00           N
ATOM   1224  HN  LEU A 665      44.070  38.130  46.780  1.00  0.00           H
ATOM   1225  CA  LEU A 665      44.410  39.980  47.770  1.00  0.00           C
ATOM   1226  HA  LEU A 665      43.910  40.880  47.440  1.00  0.00           H
ATOM   1227  CB  LEU A 665      43.600  39.440  48.920  1.00  0.00           C
ATOM   1228  HB1 LEU A 665      43.560  40.170  49.760  1.00  0.00           H
ATOM   1229  HB2 LEU A 665      44.210  38.580  49.290  1.00  0.00           H
ATOM   1230  CG  LEU A 665      42.240  39.000  48.510  1.00  0.00           C
ATOM   1231  HG  LEU A 665      42.250  38.130  47.820  1.00  0.00           H
ATOM   1232  CD1 LEU A 665      41.470  38.560  49.820  1.00  0.00           C
ATOM   1233 HD11 LEU A 665      41.920  37.610  50.180  1.00  0.00           H
ATOM   1234 HD12 LEU A 665      40.400  38.340  49.610  1.00  0.00           H
ATOM   1235 HD13 LEU A 665      41.490  39.430  50.500  1.00  0.00           H
ATOM   1236  CD2 LEU A 665      41.410  40.090  47.740  1.00  0.00           C
ATOM   1237 HD21 LEU A 665      40.410  39.670  47.530  1.00  0.00           H
ATOM   1238 HD22 LEU A 665      41.910  40.300  46.770  1.00  0.00           H
ATOM   1239 HD23 LEU A 665      41.240  41.010  48.330  1.00  0.00           H
ATOM   1240  C   LEU A 665      45.730  40.610  48.230  1.00  0.00           C
ATOM   1241  O   LEU A 665      46.780  40.080  47.940  1.00  0.00           O
ATOM   1242  N   GLY A 666      45.680  41.690  49.040  1.00  0.00           N
ATOM   1243  HN  GLY A 666      44.810  42.080  49.300  1.00  0.00           H
ATOM   1244  CA  GLY A 666      46.970  42.290  49.430  1.00  0.00           C
ATOM   1245  HA1 GLY A 666      47.640  42.010  48.620  1.00  0.00           H
ATOM   1246  HA2 GLY A 666      47.180  42.080  50.470  1.00  0.00           H
ATOM   1247  C   GLY A 666      47.030  43.740  49.370  1.00  0.00           C
ATOM   1248  O   GLY A 666      47.930  44.300  49.940  1.00  0.00           O
ATOM   1249  N   SER A 667      46.030  44.420  48.700  1.00  0.00           N
ATOM   1250  HN  SER A 667      45.230  43.960  48.310  1.00  0.00           H
ATOM   1251  CA  SER A 667      45.810  45.850  48.680  1.00  0.00           C
ATOM   1252  HA  SER A 667      46.730  46.370  48.850  1.00  0.00           H
ATOM   1253  CB  SER A 667      45.210  46.380  47.350  1.00  0.00           C
ATOM   1254  HB1 SER A 667      44.270  45.850  47.070  1.00  0.00           H
ATOM   1255  HB2 SER A 667      45.990  46.050  46.630  1.00  0.00           H
ATOM   1256  OG  SER A 667      45.120  47.780  47.270  1.00  0.00           O
ATOM   1257  HG1 SER A 667      44.210  48.030  47.430  1.00  0.00           H
ATOM   1258  C   SER A 667      44.870  46.180  49.820  1.00  0.00           C
ATOM   1259  O   SER A 667      43.880  45.420  50.160  1.00  0.00           O
ATOM   1260  N   THR A 668      45.200  47.290  50.560  1.00  0.00           N
ATOM   1261  HN  THR A 668      46.040  47.800  50.400  1.00  0.00           H
ATOM   1262  CA  THR A 668      44.230  47.850  51.530  1.00  0.00           C
ATOM   1263  HA  THR A 668      43.230  47.550  51.290  1.00  0.00           H
ATOM   1264  CB  THR A 668      44.400  47.220  52.920  1.00  0.00           C
ATOM   1265  HB  THR A 668      44.370  46.130  52.690  1.00  0.00           H
ATOM   1266  OG1 THR A 668      43.290  47.520  53.800  1.00  0.00           O
ATOM   1267  HG1 THR A 668      43.030  48.430  53.650  1.00  0.00           H
ATOM   1268  CG2 THR A 668      45.760  47.470  53.520  1.00  0.00           C
ATOM   1269 HG21 THR A 668      45.900  46.740  54.340  1.00  0.00           H
ATOM   1270 HG22 THR A 668      45.830  48.450  54.050  1.00  0.00           H
ATOM   1271 HG23 THR A 668      46.570  47.310  52.780  1.00  0.00           H
ATOM   1272  C   THR A 668      44.400  49.370  51.700  1.00  0.00           C
ATOM   1273  O   THR A 668      43.950  49.940  52.670  1.00  0.00           O
ATOM   1274  N   GLY A 669      45.140  50.050  50.760  1.00  0.00           N
ATOM   1275  HN  GLY A 669      45.440  49.570  49.930  1.00  0.00           H
ATOM   1276  CA  GLY A 669      45.580  51.460  50.760  1.00  0.00           C
ATOM   1277  HA1 GLY A 669      45.890  51.780  49.780  1.00  0.00           H
ATOM   1278  HA2 GLY A 669      46.330  51.440  51.540  1.00  0.00           H
ATOM   1279  C   GLY A 669      44.700  52.520  51.310  1.00  0.00           C
ATOM   1280  O   GLY A 669      45.050  53.060  52.360  1.00  0.00           O
ATOM   1281  N   PRO A 670      43.560  52.860  50.710  1.00  0.00           N
ATOM   1282  CD  PRO A 670      43.340  52.470  49.310  1.00  0.00           C
ATOM   1283  HD1 PRO A 670      43.250  51.360  49.290  1.00  0.00           H
ATOM   1284  HD2 PRO A 670      44.120  52.830  48.600  1.00  0.00           H
ATOM   1285  CA  PRO A 670      42.660  53.880  51.190  1.00  0.00           C
ATOM   1286  HA  PRO A 670      43.310  54.730  51.370  1.00  0.00           H
ATOM   1287  CB  PRO A 670      41.760  54.200  50.010  1.00  0.00           C
ATOM   1288  HB1 PRO A 670      42.010  55.130  49.470  1.00  0.00           H
ATOM   1289  HB2 PRO A 670      40.700  54.250  50.300  1.00  0.00           H
ATOM   1290  CG  PRO A 670      41.960  52.990  49.060  1.00  0.00           C
ATOM   1291  HG1 PRO A 670      41.130  52.270  49.220  1.00  0.00           H
ATOM   1292  HG2 PRO A 670      41.950  53.040  47.960  1.00  0.00           H
ATOM   1293  C   PRO A 670      41.890  53.520  52.460  1.00  0.00           C
ATOM   1294  O   PRO A 670      41.810  54.270  53.420  1.00  0.00           O
ATOM   1295  N   VAL A 671      41.480  52.200  52.530  1.00  0.00           N
ATOM   1296  HN  VAL A 671      41.640  51.600  51.770  1.00  0.00           H
ATOM   1297  CA  VAL A 671      40.890  51.680  53.760  1.00  0.00           C
ATOM   1298  HA  VAL A 671      40.090  52.290  54.150  1.00  0.00           H
ATOM   1299  CB  VAL A 671      40.140  50.370  53.500  1.00  0.00           C
ATOM   1300  HB  VAL A 671      40.830  49.580  53.150  1.00  0.00           H
ATOM   1301  CG1 VAL A 671      39.550  49.850  54.850  1.00  0.00           C
ATOM   1302 HG11 VAL A 671      40.380  49.580  55.560  1.00  0.00           H
ATOM   1303 HG12 VAL A 671      39.040  48.880  54.760  1.00  0.00           H
ATOM   1304 HG13 VAL A 671      38.920  50.550  55.430  1.00  0.00           H
ATOM   1305  CG2 VAL A 671      38.920  50.660  52.610  1.00  0.00           C
ATOM   1306 HG21 VAL A 671      38.170  49.880  52.860  1.00  0.00           H
ATOM   1307 HG22 VAL A 671      39.110  50.560  51.510  1.00  0.00           H
ATOM   1308 HG23 VAL A 671      38.370  51.620  52.700  1.00  0.00           H
ATOM   1309  C   VAL A 671      41.870  51.670  54.910  1.00  0.00           C
ATOM   1310  O   VAL A 671      41.490  51.900  56.070  1.00  0.00           O
ATOM   1311  N   LEU A 672      43.180  51.510  54.640  1.00  0.00           N
ATOM   1312  HN  LEU A 672      43.450  51.310  53.710  1.00  0.00           H
ATOM   1313  CA  LEU A 672      44.250  51.680  55.610  1.00  0.00           C
ATOM   1314  HA  LEU A 672      43.970  51.080  56.470  1.00  0.00           H
ATOM   1315  CB  LEU A 672      45.740  51.200  55.180  1.00  0.00           C
ATOM   1316  HB1 LEU A 672      45.810  51.460  54.120  1.00  0.00           H
ATOM   1317  HB2 LEU A 672      45.780  50.090  55.260  1.00  0.00           H
ATOM   1318  CG  LEU A 672      46.950  51.800  55.910  1.00  0.00           C
ATOM   1319  HG  LEU A 672      46.920  52.910  55.940  1.00  0.00           H
ATOM   1320  CD1 LEU A 672      47.150  51.280  57.330  1.00  0.00           C
ATOM   1321 HD11 LEU A 672      48.080  51.800  57.660  1.00  0.00           H
ATOM   1322 HD12 LEU A 672      47.220  50.170  57.370  1.00  0.00           H
ATOM   1323 HD13 LEU A 672      46.290  51.530  57.990  1.00  0.00           H
ATOM   1324  CD2 LEU A 672      48.220  51.620  55.080  1.00  0.00           C
ATOM   1325 HD21 LEU A 672      48.910  52.470  55.300  1.00  0.00           H
ATOM   1326 HD22 LEU A 672      47.920  51.700  54.010  1.00  0.00           H
ATOM   1327 HD23 LEU A 672      48.770  50.680  55.280  1.00  0.00           H
ATOM   1328  C   LEU A 672      44.360  53.110  56.290  1.00  0.00           C
ATOM   1329  O   LEU A 672      44.680  53.210  57.500  1.00  0.00           O
ATOM   1330  N   VAL A 673      44.010  54.140  55.480  1.00  0.00           N
ATOM   1331  HN  VAL A 673      43.890  53.970  54.520  1.00  0.00           H
ATOM   1332  CA  VAL A 673      43.910  55.540  55.940  1.00  0.00           C
ATOM   1333  HA  VAL A 673      44.670  55.710  56.690  1.00  0.00           H
ATOM   1334  CB  VAL A 673      43.990  56.530  54.830  1.00  0.00           C
ATOM   1335  HB  VAL A 673      43.070  56.560  54.220  1.00  0.00           H
ATOM   1336  CG1 VAL A 673      44.030  57.960  55.430  1.00  0.00           C
ATOM   1337 HG11 VAL A 673      44.940  58.220  56.030  1.00  0.00           H
ATOM   1338 HG12 VAL A 673      43.150  58.090  56.090  1.00  0.00           H
ATOM   1339 HG13 VAL A 673      43.920  58.750  54.650  1.00  0.00           H
ATOM   1340  CG2 VAL A 673      45.170  56.230  53.910  1.00  0.00           C
ATOM   1341 HG21 VAL A 673      45.100  57.050  53.150  1.00  0.00           H
ATOM   1342 HG22 VAL A 673      45.120  55.260  53.390  1.00  0.00           H
ATOM   1343 HG23 VAL A 673      46.070  56.380  54.530  1.00  0.00           H
ATOM   1344  C   VAL A 673      42.610  55.700  56.670  1.00  0.00           C
ATOM   1345  O   VAL A 673      42.660  56.330  57.760  1.00  0.00           O
ATOM   1346  N   PHE A 674      41.550  55.050  56.270  1.00  0.00           N
ATOM   1347  HN  PHE A 674      41.670  54.520  55.440  1.00  0.00           H
ATOM   1348  CA  PHE A 674      40.280  55.030  56.920  1.00  0.00           C
ATOM   1349  HA  PHE A 674      39.880  56.040  56.950  1.00  0.00           H
ATOM   1350  CB  PHE A 674      39.190  54.140  56.190  1.00  0.00           C
ATOM   1351  HB1 PHE A 674      39.250  53.050  56.430  1.00  0.00           H
ATOM   1352  HB2 PHE A 674      39.370  54.330  55.110  1.00  0.00           H
ATOM   1353  CG  PHE A 674      37.740  54.650  56.470  1.00  0.00           C
ATOM   1354  CD1 PHE A 674      37.390  55.950  56.130  1.00  0.00           C
ATOM   1355  HD1 PHE A 674      38.200  56.570  55.780  1.00  0.00           H
ATOM   1356  CE1 PHE A 674      36.120  56.440  56.260  1.00  0.00           C
ATOM   1357  HE1 PHE A 674      35.950  57.470  56.030  1.00  0.00           H
ATOM   1358  CZ  PHE A 674      35.110  55.630  56.830  1.00  0.00           C
ATOM   1359  HZ  PHE A 674      34.070  55.940  56.810  1.00  0.00           H
ATOM   1360  CD2 PHE A 674      36.770  53.820  57.010  1.00  0.00           C
ATOM   1361  HD2 PHE A 674      37.140  52.830  57.250  1.00  0.00           H
ATOM   1362  CE2 PHE A 674      35.450  54.330  57.240  1.00  0.00           C
ATOM   1363  HE2 PHE A 674      34.750  53.550  57.540  1.00  0.00           H
ATOM   1364  C   PHE A 674      40.350  54.570  58.370  1.00  0.00           C
ATOM   1365  O   PHE A 674      39.740  55.130  59.310  1.00  0.00           O
ATOM   1366  N   GLU A 675      41.090  53.460  58.570  1.00  0.00           N
ATOM   1367  HN  GLU A 675      41.570  53.050  57.800  1.00  0.00           H
ATOM   1368  CA  GLU A 675      41.230  52.690  59.860  1.00  0.00           C
ATOM   1369  HA  GLU A 675      40.240  52.370  60.180  1.00  0.00           H
ATOM   1370  CB  GLU A 675      42.160  51.470  59.740  1.00  0.00           C
ATOM   1371  HB1 GLU A 675      42.610  51.040  60.660  1.00  0.00           H
ATOM   1372  HB2 GLU A 675      43.020  51.930  59.220  1.00  0.00           H
ATOM   1373  CG  GLU A 675      41.540  50.300  58.820  1.00  0.00           C
ATOM   1374  HG1 GLU A 675      42.300  49.540  58.510  1.00  0.00           H
ATOM   1375  HG2 GLU A 675      41.120  50.830  57.940  1.00  0.00           H
ATOM   1376  CD  GLU A 675      40.400  49.500  59.400  1.00  0.00           C
ATOM   1377  OE1 GLU A 675      39.870  48.630  58.700  1.00  0.00           O
ATOM   1378  OE2 GLU A 675      39.930  49.840  60.540  1.00  0.00           O
ATOM   1379  C   GLU A 675      41.780  53.620  60.880  1.00  0.00           C
ATOM   1380  O   GLU A 675      41.320  53.800  62.000  1.00  0.00           O
ATOM   1381  N   LYS A 676      42.830  54.330  60.440  1.00  0.00           N
ATOM   1382  HN  LYS A 676      42.890  54.390  59.450  1.00  0.00           H
ATOM   1383  CA  LYS A 676      43.670  55.240  61.290  1.00  0.00           C
ATOM   1384  HA  LYS A 676      43.990  54.710  62.180  1.00  0.00           H
ATOM   1385  CB  LYS A 676      45.010  55.670  60.580  1.00  0.00           C
ATOM   1386  HB1 LYS A 676      44.590  56.140  59.660  1.00  0.00           H
ATOM   1387  HB2 LYS A 676      45.670  54.830  60.280  1.00  0.00           H
ATOM   1388  CG  LYS A 676      45.940  56.740  61.200  1.00  0.00           C
ATOM   1389  HG1 LYS A 676      46.390  56.200  62.060  1.00  0.00           H
ATOM   1390  HG2 LYS A 676      45.440  57.720  61.350  1.00  0.00           H
ATOM   1391  CD  LYS A 676      47.200  57.070  60.400  1.00  0.00           C
ATOM   1392  HD1 LYS A 676      46.940  57.870  59.680  1.00  0.00           H
ATOM   1393  HD2 LYS A 676      47.710  56.230  59.870  1.00  0.00           H
ATOM   1394  CE  LYS A 676      48.200  57.640  61.350  1.00  0.00           C
ATOM   1395  HE1 LYS A 676      48.510  56.870  62.110  1.00  0.00           H
ATOM   1396  HE2 LYS A 676      47.940  58.550  61.930  1.00  0.00           H
ATOM   1397  NZ  LYS A 676      49.520  57.910  60.570  1.00  0.00           N
ATOM   1398  HZ1 LYS A 676      49.140  58.710  60.020  1.00  0.00           H
ATOM   1399  HZ2 LYS A 676      49.870  57.170  59.920  1.00  0.00           H
ATOM   1400  HZ3 LYS A 676      50.300  58.320  61.110  1.00  0.00           H
ATOM   1401  C   LYS A 676      42.810  56.490  61.700  1.00  0.00           C
ATOM   1402  O   LYS A 676      42.830  56.930  62.870  1.00  0.00           O
ATOM   1403  N   ILE A 677      42.020  57.120  60.710  1.00  0.00           N
ATOM   1404  HN  ILE A 677      42.140  56.840  59.770  1.00  0.00           H
ATOM   1405  CA  ILE A 677      41.310  58.350  61.020  1.00  0.00           C
ATOM   1406  HA  ILE A 677      41.930  58.990  61.640  1.00  0.00           H
ATOM   1407  CB  ILE A 677      41.010  59.070  59.690  1.00  0.00           C
ATOM   1408  HB  ILE A 677      40.420  59.980  59.940  1.00  0.00           H
ATOM   1409  CG2 ILE A 677      42.300  59.500  59.010  1.00  0.00           C
ATOM   1410 HG21 ILE A 677      42.910  58.590  58.800  1.00  0.00           H
ATOM   1411 HG22 ILE A 677      42.830  60.130  59.760  1.00  0.00           H
ATOM   1412 HG23 ILE A 677      42.170  60.040  58.050  1.00  0.00           H
ATOM   1413  CG1 ILE A 677      39.960  58.380  58.730  1.00  0.00           C
ATOM   1414 HG11 ILE A 677      38.950  58.440  59.200  1.00  0.00           H
ATOM   1415 HG12 ILE A 677      40.300  57.390  58.350  1.00  0.00           H
ATOM   1416  CD  ILE A 677      39.770  59.110  57.370  1.00  0.00           C
ATOM   1417  HD1 ILE A 677      39.020  58.670  56.680  1.00  0.00           H
ATOM   1418  HD2 ILE A 677      40.780  59.190  56.910  1.00  0.00           H
ATOM   1419  HD3 ILE A 677      39.420  60.160  57.530  1.00  0.00           H
ATOM   1420  C   ILE A 677      40.040  58.050  61.750  1.00  0.00           C
ATOM   1421  O   ILE A 677      39.720  58.870  62.650  1.00  0.00           O
ATOM   1422  N   LEU A 678      39.330  56.890  61.480  1.00  0.00           N
ATOM   1423  HN  LEU A 678      39.430  56.340  60.650  1.00  0.00           H
ATOM   1424  CA  LEU A 678      38.260  56.380  62.270  1.00  0.00           C
ATOM   1425  HA  LEU A 678      37.460  57.100  62.360  1.00  0.00           H
ATOM   1426  CB  LEU A 678      37.620  55.180  61.570  1.00  0.00           C
ATOM   1427  HB1 LEU A 678      38.490  54.630  61.150  1.00  0.00           H
ATOM   1428  HB2 LEU A 678      36.950  55.510  60.760  1.00  0.00           H
ATOM   1429  CG  LEU A 678      36.940  54.130  62.380  1.00  0.00           C
ATOM   1430  HG  LEU A 678      37.570  53.910  63.260  1.00  0.00           H
ATOM   1431  CD1 LEU A 678      35.660  54.750  63.050  1.00  0.00           C
ATOM   1432 HD11 LEU A 678      34.820  54.870  62.340  1.00  0.00           H
ATOM   1433 HD12 LEU A 678      35.790  55.760  63.510  1.00  0.00           H
ATOM   1434 HD13 LEU A 678      35.270  53.970  63.740  1.00  0.00           H
ATOM   1435  CD2 LEU A 678      36.660  52.900  61.560  1.00  0.00           C
ATOM   1436 HD21 LEU A 678      36.030  52.110  62.040  1.00  0.00           H
ATOM   1437 HD22 LEU A 678      37.530  52.370  61.130  1.00  0.00           H
ATOM   1438 HD23 LEU A 678      36.040  53.290  60.720  1.00  0.00           H
ATOM   1439  C   LEU A 678      38.670  56.040  63.760  1.00  0.00           C
ATOM   1440  O   LEU A 678      37.970  56.300  64.720  1.00  0.00           O
ATOM   1441  N   TYR A 679      39.870  55.470  63.940  1.00  0.00           N
ATOM   1442  HN  TYR A 679      40.340  55.220  63.100  1.00  0.00           H
ATOM   1443  CA  TYR A 679      40.390  55.150  65.300  1.00  0.00           C
ATOM   1444  HA  TYR A 679      39.630  54.570  65.790  1.00  0.00           H
ATOM   1445  CB  TYR A 679      41.540  54.100  65.160  1.00  0.00           C
ATOM   1446  HB1 TYR A 679      42.290  54.560  64.490  1.00  0.00           H
ATOM   1447  HB2 TYR A 679      41.060  53.220  64.690  1.00  0.00           H
ATOM   1448  CG  TYR A 679      42.180  53.790  66.530  1.00  0.00           C
ATOM   1449  CD1 TYR A 679      41.440  52.970  67.390  1.00  0.00           C
ATOM   1450  HD1 TYR A 679      40.470  52.600  67.100  1.00  0.00           H
ATOM   1451  CE1 TYR A 679      41.910  52.800  68.760  1.00  0.00           C
ATOM   1452  HE1 TYR A 679      41.300  52.200  69.420  1.00  0.00           H
ATOM   1453  CZ  TYR A 679      43.150  53.200  69.070  1.00  0.00           C
ATOM   1454  OH  TYR A 679      43.630  53.100  70.380  1.00  0.00           O
ATOM   1455  HH  TYR A 679      44.450  53.600  70.400  1.00  0.00           H
ATOM   1456  CD2 TYR A 679      43.440  54.280  66.920  1.00  0.00           C
ATOM   1457  HD2 TYR A 679      43.960  55.010  66.330  1.00  0.00           H
ATOM   1458  CE2 TYR A 679      43.980  54.000  68.200  1.00  0.00           C
ATOM   1459  HE2 TYR A 679      44.750  54.620  68.620  1.00  0.00           H
ATOM   1460  C   TYR A 679      40.670  56.520  66.080  1.00  0.00           C
ATOM   1461  O   TYR A 679      40.330  56.690  67.240  1.00  0.00           O
ATOM   1462  N   LYS A 680      41.320  57.470  65.410  1.00  0.00           N
ATOM   1463  HN  LYS A 680      41.600  57.320  64.460  1.00  0.00           H
ATOM   1464  CA  LYS A 680      41.430  58.810  65.930  1.00  0.00           C
ATOM   1465  HA  LYS A 680      41.800  58.720  66.940  1.00  0.00           H
ATOM   1466  CB  LYS A 680      42.260  59.770  65.100  1.00  0.00           C
ATOM   1467  HB1 LYS A 680      42.060  59.770  64.010  1.00  0.00           H
ATOM   1468  HB2 LYS A 680      43.290  59.370  65.190  1.00  0.00           H
ATOM   1469  CG  LYS A 680      42.390  61.290  65.550  1.00  0.00           C
ATOM   1470  HG1 LYS A 680      41.360  61.700  65.670  1.00  0.00           H
ATOM   1471  HG2 LYS A 680      43.000  61.840  64.800  1.00  0.00           H
ATOM   1472  CD  LYS A 680      43.070  61.460  66.940  1.00  0.00           C
ATOM   1473  HD1 LYS A 680      44.000  60.850  66.950  1.00  0.00           H
ATOM   1474  HD2 LYS A 680      42.290  61.150  67.660  1.00  0.00           H
ATOM   1475  CE  LYS A 680      43.570  62.920  67.100  1.00  0.00           C
ATOM   1476  HE1 LYS A 680      44.360  63.200  66.370  1.00  0.00           H
ATOM   1477  HE2 LYS A 680      44.070  62.980  68.080  1.00  0.00           H
ATOM   1478  NZ  LYS A 680      42.520  63.920  67.010  1.00  0.00           N
ATOM   1479  HZ1 LYS A 680      42.910  64.870  67.140  1.00  0.00           H
ATOM   1480  HZ2 LYS A 680      41.740  63.680  67.660  1.00  0.00           H
ATOM   1481  HZ3 LYS A 680      41.990  63.920  66.110  1.00  0.00           H
ATOM   1482  C   LYS A 680      40.150  59.520  66.270  1.00  0.00           C
ATOM   1483  O   LYS A 680      39.990  60.010  67.400  1.00  0.00           O
ATOM   1484  N   PHE A 681      39.120  59.430  65.340  1.00  0.00           N
ATOM   1485  HN  PHE A 681      39.190  58.960  64.470  1.00  0.00           H
ATOM   1486  CA  PHE A 681      37.790  59.980  65.620  1.00  0.00           C
ATOM   1487  HA  PHE A 681      37.860  61.050  65.810  1.00  0.00           H
ATOM   1488  CB  PHE A 681      37.010  59.740  64.340  1.00  0.00           C
ATOM   1489  HB1 PHE A 681      36.990  58.710  63.940  1.00  0.00           H
ATOM   1490  HB2 PHE A 681      37.500  60.350  63.560  1.00  0.00           H
ATOM   1491  CG  PHE A 681      35.530  60.120  64.480  1.00  0.00           C
ATOM   1492  CD1 PHE A 681      34.650  59.140  64.890  1.00  0.00           C
ATOM   1493  HD1 PHE A 681      35.020  58.160  65.130  1.00  0.00           H
ATOM   1494  CE1 PHE A 681      33.260  59.540  65.100  1.00  0.00           C
ATOM   1495  HE1 PHE A 681      32.490  58.860  65.430  1.00  0.00           H
ATOM   1496  CZ  PHE A 681      32.800  60.870  64.770  1.00  0.00           C
ATOM   1497  HZ  PHE A 681      31.760  61.090  64.910  1.00  0.00           H
ATOM   1498  CD2 PHE A 681      35.110  61.370  64.140  1.00  0.00           C
ATOM   1499  HD2 PHE A 681      35.820  62.160  63.930  1.00  0.00           H
ATOM   1500  CE2 PHE A 681      33.770  61.800  64.350  1.00  0.00           C
ATOM   1501  HE2 PHE A 681      33.450  62.820  64.200  1.00  0.00           H
ATOM   1502  C   PHE A 681      37.140  59.280  66.910  1.00  0.00           C
ATOM   1503  O   PHE A 681      36.700  59.860  67.880  1.00  0.00           O
ATOM   1504  N   CYS A 682      37.240  57.920  67.030  1.00  0.00           N
ATOM   1505  HN  CYS A 682      37.520  57.440  66.200  1.00  0.00           H
ATOM   1506  CA  CYS A 682      36.750  57.160  68.230  1.00  0.00           C
ATOM   1507  HA  CYS A 682      35.690  57.270  68.210  1.00  0.00           H
ATOM   1508  CB  CYS A 682      37.080  55.630  68.040  1.00  0.00           C
ATOM   1509  HB1 CYS A 682      37.160  55.150  69.040  1.00  0.00           H
ATOM   1510  HB2 CYS A 682      38.130  55.540  67.660  1.00  0.00           H
ATOM   1511  SG  CYS A 682      35.880  54.830  67.100  1.00  0.00           S
ATOM   1512  HG1 CYS A 682      35.730  55.530  65.980  1.00  0.00           H
ATOM   1513  C   CYS A 682      37.360  57.560  69.570  1.00  0.00           C
ATOM   1514  O   CYS A 682      36.680  57.990  70.480  1.00  0.00           O
ATOM   1515  N   ARG A 683      38.690  57.640  69.640  1.00  0.00           N
ATOM   1516  HN  ARG A 683      39.200  57.380  68.820  1.00  0.00           H
ATOM   1517  CA  ARG A 683      39.470  58.240  70.770  1.00  0.00           C
ATOM   1518  HA  ARG A 683      39.290  57.700  71.680  1.00  0.00           H
ATOM   1519  CB  ARG A 683      40.970  58.020  70.510  1.00  0.00           C
ATOM   1520  HB1 ARG A 683      41.610  58.480  71.290  1.00  0.00           H
ATOM   1521  HB2 ARG A 683      41.180  58.460  69.510  1.00  0.00           H
ATOM   1522  CG  ARG A 683      41.420  56.580  70.430  1.00  0.00           C
ATOM   1523  HG1 ARG A 683      42.460  56.590  70.010  1.00  0.00           H
ATOM   1524  HG2 ARG A 683      40.860  56.130  69.580  1.00  0.00           H
ATOM   1525  CD  ARG A 683      41.340  55.760  71.660  1.00  0.00           C
ATOM   1526  HD1 ARG A 683      41.520  54.690  71.400  1.00  0.00           H
ATOM   1527  HD2 ARG A 683      40.350  55.720  72.160  1.00  0.00           H
ATOM   1528  NE  ARG A 683      42.360  56.190  72.660  1.00  0.00           N
ATOM   1529  HE  ARG A 683      43.260  56.490  72.340  1.00  0.00           H
ATOM   1530  CZ  ARG A 683      42.570  55.620  73.880  1.00  0.00           C
ATOM   1531  NH1 ARG A 683      43.690  55.810  74.510  1.00  0.00           N
ATOM   1532 HH11 ARG A 683      43.830  55.350  75.390  1.00  0.00           H
ATOM   1533 HH12 ARG A 683      44.280  56.570  74.220  1.00  0.00           H
ATOM   1534  NH2 ARG A 683      41.670  54.850  74.470  1.00  0.00           N
ATOM   1535 HH21 ARG A 683      40.950  54.400  73.940  1.00  0.00           H
ATOM   1536 HH22 ARG A 683      41.930  54.420  75.330  1.00  0.00           H
ATOM   1537  C   ARG A 683      39.100  59.710  71.100  1.00  0.00           C
ATOM   1538  O   ARG A 683      38.840  60.120  72.250  1.00  0.00           O
ATOM   1539  N   ASP A 684      38.940  60.520  70.040  1.00  0.00           N
ATOM   1540  HN  ASP A 684      39.210  60.220  69.130  1.00  0.00           H
ATOM   1541  CA  ASP A 684      38.600  61.890  70.200  1.00  0.00           C
ATOM   1542  HA  ASP A 684      39.350  62.370  70.800  1.00  0.00           H
ATOM   1543  CB  ASP A 684      38.550  62.600  68.870  1.00  0.00           C
ATOM   1544  HB1 ASP A 684      37.960  63.540  69.020  1.00  0.00           H
ATOM   1545  HB2 ASP A 684      38.010  61.920  68.180  1.00  0.00           H
ATOM   1546  CG  ASP A 684      39.850  63.130  68.360  1.00  0.00           C
ATOM   1547  OD1 ASP A 684      39.810  63.420  67.140  1.00  0.00           O
ATOM   1548  OD2 ASP A 684      40.860  63.320  69.070  1.00  0.00           O
ATOM   1549  C   ASP A 684      37.300  62.110  70.930  1.00  0.00           C
ATOM   1550  O   ASP A 684      37.210  62.860  71.890  1.00  0.00           O
ATOM   1551  N   TYR A 685      36.200  61.350  70.540  1.00  0.00           N
ATOM   1552  HN  TYR A 685      36.320  60.830  69.700  1.00  0.00           H
ATOM   1553  CA  TYR A 685      34.810  61.470  70.920  1.00  0.00           C
ATOM   1554  HA  TYR A 685      34.870  62.370  71.520  1.00  0.00           H
ATOM   1555  CB  TYR A 685      33.960  61.930  69.620  1.00  0.00           C
ATOM   1556  HB1 TYR A 685      32.930  62.160  69.950  1.00  0.00           H
ATOM   1557  HB2 TYR A 685      34.010  61.000  69.010  1.00  0.00           H
ATOM   1558  CG  TYR A 685      34.630  63.150  68.960  1.00  0.00           C
ATOM   1559  CD1 TYR A 685      35.180  63.040  67.710  1.00  0.00           C
ATOM   1560  HD1 TYR A 685      35.250  62.110  67.160  1.00  0.00           H
ATOM   1561  CE1 TYR A 685      35.690  64.170  67.060  1.00  0.00           C
ATOM   1562  HE1 TYR A 685      35.920  64.180  66.000  1.00  0.00           H
ATOM   1563  CZ  TYR A 685      35.750  65.410  67.710  1.00  0.00           C
ATOM   1564  OH  TYR A 685      36.140  66.560  67.050  1.00  0.00           O
ATOM   1565  HH  TYR A 685      35.700  67.280  67.530  1.00  0.00           H
ATOM   1566  CD2 TYR A 685      34.500  64.460  69.560  1.00  0.00           C
ATOM   1567  HD2 TYR A 685      33.900  64.570  70.450  1.00  0.00           H
ATOM   1568  CE2 TYR A 685      35.090  65.590  68.940  1.00  0.00           C
ATOM   1569  HE2 TYR A 685      34.950  66.600  69.290  1.00  0.00           H
ATOM   1570  C   TYR A 685      34.200  60.470  71.770  1.00  0.00           C
ATOM   1571  O   TYR A 685      33.030  60.620  72.130  1.00  0.00           O
ATOM   1572  N   GLN A 686      34.960  59.420  72.190  1.00  0.00           N
ATOM   1573  HN  GLN A 686      35.880  59.200  71.890  1.00  0.00           H
ATOM   1574  CA  GLN A 686      34.470  58.330  73.010  1.00  0.00           C
ATOM   1575  HA  GLN A 686      35.350  57.740  73.110  1.00  0.00           H
ATOM   1576  CB  GLN A 686      33.940  58.710  74.460  1.00  0.00           C
ATOM   1577  HB1 GLN A 686      33.740  57.790  75.040  1.00  0.00           H
ATOM   1578  HB2 GLN A 686      32.980  59.250  74.380  1.00  0.00           H
ATOM   1579  CG  GLN A 686      34.930  59.630  75.270  1.00  0.00           C
ATOM   1580  HG1 GLN A 686      34.510  59.960  76.240  1.00  0.00           H
ATOM   1581  HG2 GLN A 686      35.060  60.560  74.680  1.00  0.00           H
ATOM   1582  CD  GLN A 686      36.250  58.940  75.640  1.00  0.00           C
ATOM   1583  OE1 GLN A 686      37.240  59.290  75.020  1.00  0.00           O
ATOM   1584  NE2 GLN A 686      36.220  58.010  76.630  1.00  0.00           N
ATOM   1585 HE21 GLN A 686      37.020  57.420  76.810  1.00  0.00           H
ATOM   1586 HE22 GLN A 686      35.390  57.850  77.160  1.00  0.00           H
ATOM   1587  C   GLN A 686      33.440  57.440  72.330  1.00  0.00           C
ATOM   1588  O   GLN A 686      32.220  57.390  72.580  1.00  0.00           O
ATOM   1589  N   LEU A 687      33.920  56.650  71.380  1.00  0.00           N
ATOM   1590  HN  LEU A 687      34.880  56.690  71.090  1.00  0.00           H
ATOM   1591  CA  LEU A 687      33.270  55.520  70.770  1.00  0.00           C
ATOM   1592  HA  LEU A 687      32.450  55.160  71.380  1.00  0.00           H
ATOM   1593  CB  LEU A 687      32.730  55.890  69.360  1.00  0.00           C
ATOM   1594  HB1 LEU A 687      32.190  55.030  68.890  1.00  0.00           H
ATOM   1595  HB2 LEU A 687      33.530  56.110  68.620  1.00  0.00           H
ATOM   1596  CG  LEU A 687      31.670  57.080  69.220  1.00  0.00           C
ATOM   1597  HG  LEU A 687      31.170  57.070  70.220  1.00  0.00           H
ATOM   1598  CD1 LEU A 687      32.310  58.450  68.860  1.00  0.00           C
ATOM   1599 HD11 LEU A 687      32.580  58.500  67.790  1.00  0.00           H
ATOM   1600 HD12 LEU A 687      33.180  58.710  69.490  1.00  0.00           H
ATOM   1601 HD13 LEU A 687      31.540  59.240  68.980  1.00  0.00           H
ATOM   1602  CD2 LEU A 687      30.500  56.760  68.240  1.00  0.00           C
ATOM   1603 HD21 LEU A 687      30.860  56.780  67.200  1.00  0.00           H
ATOM   1604 HD22 LEU A 687      29.680  57.490  68.470  1.00  0.00           H
ATOM   1605 HD23 LEU A 687      30.230  55.710  68.480  1.00  0.00           H
ATOM   1606  C   LEU A 687      34.250  54.410  70.570  1.00  0.00           C
ATOM   1607  O   LEU A 687      35.450  54.680  70.420  1.00  0.00           O
ATOM   1608  N   SER A 688      33.790  53.150  70.620  1.00  0.00           N
ATOM   1609  HN  SER A 688      32.810  53.040  70.500  1.00  0.00           H
ATOM   1610  CA  SER A 688      34.610  52.000  70.800  1.00  0.00           C
ATOM   1611  HA  SER A 688      35.570  52.310  71.170  1.00  0.00           H
ATOM   1612  CB  SER A 688      33.950  50.890  71.660  1.00  0.00           C
ATOM   1613  HB1 SER A 688      33.070  50.470  71.150  1.00  0.00           H
ATOM   1614  HB2 SER A 688      33.660  51.200  72.690  1.00  0.00           H
ATOM   1615  OG  SER A 688      34.940  49.840  71.870  1.00  0.00           O
ATOM   1616  HG1 SER A 688      35.740  50.150  72.310  1.00  0.00           H
ATOM   1617  C   SER A 688      34.920  51.390  69.430  1.00  0.00           C
ATOM   1618  O   SER A 688      33.980  51.120  68.750  1.00  0.00           O
ATOM   1619  N   TYR A 689      36.210  51.460  69.030  1.00  0.00           N
ATOM   1620  HN  TYR A 689      36.920  51.780  69.650  1.00  0.00           H
ATOM   1621  CA  TYR A 689      36.540  51.240  67.620  1.00  0.00           C
ATOM   1622  HA  TYR A 689      35.970  52.030  67.150  1.00  0.00           H
ATOM   1623  CB  TYR A 689      38.110  51.510  67.380  1.00  0.00           C
ATOM   1624  HB1 TYR A 689      38.610  51.130  68.280  1.00  0.00           H
ATOM   1625  HB2 TYR A 689      38.160  52.620  67.460  1.00  0.00           H
ATOM   1626  CG  TYR A 689      38.780  50.920  66.130  1.00  0.00           C
ATOM   1627  CD1 TYR A 689      39.460  49.720  66.280  1.00  0.00           C
ATOM   1628  HD1 TYR A 689      39.460  49.190  67.230  1.00  0.00           H
ATOM   1629  CE1 TYR A 689      39.980  49.020  65.150  1.00  0.00           C
ATOM   1630  HE1 TYR A 689      40.380  48.020  65.250  1.00  0.00           H
ATOM   1631  CZ  TYR A 689      39.810  49.550  63.910  1.00  0.00           C
ATOM   1632  OH  TYR A 689      40.360  48.790  62.880  1.00  0.00           O
ATOM   1633  HH  TYR A 689      40.290  49.250  62.040  1.00  0.00           H
ATOM   1634  CD2 TYR A 689      38.960  51.560  64.920  1.00  0.00           C
ATOM   1635  HD2 TYR A 689      38.570  52.550  64.720  1.00  0.00           H
ATOM   1636  CE2 TYR A 689      39.370  50.860  63.770  1.00  0.00           C
ATOM   1637  HE2 TYR A 689      39.210  51.270  62.780  1.00  0.00           H
ATOM   1638  C   TYR A 689      36.180  49.920  66.870  1.00  0.00           C
ATOM   1639  O   TYR A 689      35.660  49.990  65.720  1.00  0.00           O
ATOM   1640  N   LEU A 690      36.290  48.690  67.360  1.00  0.00           N
ATOM   1641  HN  LEU A 690      36.760  48.590  68.230  1.00  0.00           H
ATOM   1642  CA  LEU A 690      35.840  47.440  66.770  1.00  0.00           C
ATOM   1643  HA  LEU A 690      36.140  47.390  65.730  1.00  0.00           H
ATOM   1644  CB  LEU A 690      36.490  46.290  67.610  1.00  0.00           C
ATOM   1645  HB1 LEU A 690      36.130  45.280  67.360  1.00  0.00           H
ATOM   1646  HB2 LEU A 690      36.090  46.510  68.630  1.00  0.00           H
ATOM   1647  CG  LEU A 690      38.000  46.190  67.500  1.00  0.00           C
ATOM   1648  HG  LEU A 690      38.360  47.230  67.640  1.00  0.00           H
ATOM   1649  CD1 LEU A 690      38.570  45.220  68.530  1.00  0.00           C
ATOM   1650 HD11 LEU A 690      38.240  44.170  68.340  1.00  0.00           H
ATOM   1651 HD12 LEU A 690      38.210  45.490  69.540  1.00  0.00           H
ATOM   1652 HD13 LEU A 690      39.670  45.320  68.560  1.00  0.00           H
ATOM   1653  CD2 LEU A 690      38.430  45.760  66.120  1.00  0.00           C
ATOM   1654 HD21 LEU A 690      37.830  44.920  65.700  1.00  0.00           H
ATOM   1655 HD22 LEU A 690      39.510  45.560  66.070  1.00  0.00           H
ATOM   1656 HD23 LEU A 690      38.290  46.540  65.350  1.00  0.00           H
ATOM   1657  C   LEU A 690      34.340  47.350  66.720  1.00  0.00           C
ATOM   1658  O   LEU A 690      33.770  46.900  65.770  1.00  0.00           O
ATOM   1659  N   SER A 691      33.520  47.740  67.710  1.00  0.00           N
ATOM   1660  HN  SER A 691      33.870  47.860  68.630  1.00  0.00           H
ATOM   1661  CA  SER A 691      32.110  47.830  67.670  1.00  0.00           C
ATOM   1662  HA  SER A 691      31.720  46.840  67.460  1.00  0.00           H
ATOM   1663  CB  SER A 691      31.550  48.260  68.970  1.00  0.00           C
ATOM   1664  HB1 SER A 691      31.870  49.300  69.230  1.00  0.00           H
ATOM   1665  HB2 SER A 691      31.970  47.650  69.800  1.00  0.00           H
ATOM   1666  OG  SER A 691      30.120  48.170  69.110  1.00  0.00           O
ATOM   1667  HG1 SER A 691      29.890  47.340  68.700  1.00  0.00           H
ATOM   1668  C   SER A 691      31.440  48.720  66.610  1.00  0.00           C
ATOM   1669  O   SER A 691      30.510  48.350  65.820  1.00  0.00           O
ATOM   1670  N   LEU A 692      31.900  49.990  66.530  1.00  0.00           N
ATOM   1671  HN  LEU A 692      32.710  50.180  67.070  1.00  0.00           H
ATOM   1672  CA  LEU A 692      31.520  50.920  65.500  1.00  0.00           C
ATOM   1673  HA  LEU A 692      30.460  51.130  65.580  1.00  0.00           H
ATOM   1674  CB  LEU A 692      32.020  52.360  65.910  1.00  0.00           C
ATOM   1675  HB1 LEU A 692      33.100  52.330  66.220  1.00  0.00           H
ATOM   1676  HB2 LEU A 692      31.370  52.700  66.740  1.00  0.00           H
ATOM   1677  CG  LEU A 692      31.930  53.360  64.750  1.00  0.00           C
ATOM   1678  HG  LEU A 692      32.450  52.970  63.850  1.00  0.00           H
ATOM   1679  CD1 LEU A 692      30.450  53.670  64.450  1.00  0.00           C
ATOM   1680 HD11 LEU A 692      29.770  52.820  64.300  1.00  0.00           H
ATOM   1681 HD12 LEU A 692      30.500  54.190  63.480  1.00  0.00           H
ATOM   1682 HD13 LEU A 692      29.980  54.280  65.270  1.00  0.00           H
ATOM   1683  CD2 LEU A 692      32.570  54.710  65.110  1.00  0.00           C
ATOM   1684 HD21 LEU A 692      33.670  54.620  65.210  1.00  0.00           H
ATOM   1685 HD22 LEU A 692      32.150  55.190  66.010  1.00  0.00           H
ATOM   1686 HD23 LEU A 692      32.300  55.420  64.300  1.00  0.00           H
ATOM   1687  C   LEU A 692      32.020  50.360  64.130  1.00  0.00           C
ATOM   1688  O   LEU A 692      31.280  50.470  63.200  1.00  0.00           O
ATOM   1689  N   ARG A 693      33.250  49.870  64.020  1.00  0.00           N
ATOM   1690  HN  ARG A 693      33.720  49.620  64.870  1.00  0.00           H
ATOM   1691  CA  ARG A 693      33.780  49.300  62.770  1.00  0.00           C
ATOM   1692  HA  ARG A 693      33.860  50.060  62.010  1.00  0.00           H
ATOM   1693  CB  ARG A 693      35.180  48.830  62.860  1.00  0.00           C
ATOM   1694  HB1 ARG A 693      35.340  48.020  63.600  1.00  0.00           H
ATOM   1695  HB2 ARG A 693      35.830  49.700  63.090  1.00  0.00           H
ATOM   1696  CG  ARG A 693      35.870  48.110  61.640  1.00  0.00           C
ATOM   1697  HG1 ARG A 693      35.730  48.760  60.750  1.00  0.00           H
ATOM   1698  HG2 ARG A 693      35.350  47.150  61.430  1.00  0.00           H
ATOM   1699  CD  ARG A 693      37.390  47.960  61.910  1.00  0.00           C
ATOM   1700  HD1 ARG A 693      37.610  47.230  62.730  1.00  0.00           H
ATOM   1701  HD2 ARG A 693      37.910  48.920  62.100  1.00  0.00           H
ATOM   1702  NE  ARG A 693      38.170  47.540  60.710  1.00  0.00           N
ATOM   1703  HE  ARG A 693      38.690  48.170  60.130  1.00  0.00           H
ATOM   1704  CZ  ARG A 693      38.080  46.280  60.230  1.00  0.00           C
ATOM   1705  NH1 ARG A 693      37.470  45.320  60.890  1.00  0.00           N
ATOM   1706 HH11 ARG A 693      37.340  45.570  61.850  1.00  0.00           H
ATOM   1707 HH12 ARG A 693      37.100  44.520  60.420  1.00  0.00           H
ATOM   1708  NH2 ARG A 693      38.440  46.010  58.950  1.00  0.00           N
ATOM   1709 HH21 ARG A 693      39.060  46.720  58.600  1.00  0.00           H
ATOM   1710 HH22 ARG A 693      38.200  45.140  58.520  1.00  0.00           H
ATOM   1711  C   ARG A 693      32.970  48.140  62.190  1.00  0.00           C
ATOM   1712  O   ARG A 693      32.720  47.990  60.990  1.00  0.00           O
ATOM   1713  N   THR A 694      32.430  47.320  63.120  1.00  0.00           N
ATOM   1714  HN  THR A 694      32.720  47.180  64.060  1.00  0.00           H
ATOM   1715  CA  THR A 694      31.660  46.200  62.750  1.00  0.00           C
ATOM   1716  HA  THR A 694      32.250  45.690  62.000  1.00  0.00           H
ATOM   1717  CB  THR A 694      31.540  45.190  63.920  1.00  0.00           C
ATOM   1718  HB  THR A 694      31.290  45.720  64.860  1.00  0.00           H
ATOM   1719  OG1 THR A 694      32.810  44.590  64.000  1.00  0.00           O
ATOM   1720  HG1 THR A 694      32.620  43.650  63.920  1.00  0.00           H
ATOM   1721  CG2 THR A 694      30.620  44.090  63.590  1.00  0.00           C
ATOM   1722 HG21 THR A 694      29.560  44.440  63.530  1.00  0.00           H
ATOM   1723 HG22 THR A 694      30.660  43.340  64.420  1.00  0.00           H
ATOM   1724 HG23 THR A 694      30.870  43.500  62.680  1.00  0.00           H
ATOM   1725  C   THR A 694      30.280  46.550  62.170  1.00  0.00           C
ATOM   1726  O   THR A 694      29.840  46.080  61.130  1.00  0.00           O
ATOM   1727  N   SER A 695      29.570  47.520  62.750  1.00  0.00           N
ATOM   1728  HN  SER A 695      29.930  47.760  63.650  1.00  0.00           H
ATOM   1729  CA  SER A 695      28.360  48.150  62.210  1.00  0.00           C
ATOM   1730  HA  SER A 695      27.600  47.410  61.980  1.00  0.00           H
ATOM   1731  CB  SER A 695      27.620  49.080  63.200  1.00  0.00           C
ATOM   1732  HB1 SER A 695      26.740  49.570  62.750  1.00  0.00           H
ATOM   1733  HB2 SER A 695      28.240  49.950  63.480  1.00  0.00           H
ATOM   1734  OG  SER A 695      27.270  48.480  64.390  1.00  0.00           O
ATOM   1735  HG1 SER A 695      26.730  47.720  64.190  1.00  0.00           H
ATOM   1736  C   SER A 695      28.670  48.870  60.890  1.00  0.00           C
ATOM   1737  O   SER A 695      27.920  48.740  59.950  1.00  0.00           O
ATOM   1738  N   ILE A 696      29.860  49.550  60.800  1.00  0.00           N
ATOM   1739  HN  ILE A 696      30.400  49.630  61.620  1.00  0.00           H
ATOM   1740  CA  ILE A 696      30.280  50.140  59.500  1.00  0.00           C
ATOM   1741  HA  ILE A 696      29.590  50.870  59.120  1.00  0.00           H
ATOM   1742  CB  ILE A 696      31.610  50.970  59.630  1.00  0.00           C
ATOM   1743  HB  ILE A 696      32.190  50.270  60.280  1.00  0.00           H
ATOM   1744  CG2 ILE A 696      32.360  51.280  58.340  1.00  0.00           C
ATOM   1745 HG21 ILE A 696      31.550  51.610  57.670  1.00  0.00           H
ATOM   1746 HG22 ILE A 696      32.970  50.460  57.890  1.00  0.00           H
ATOM   1747 HG23 ILE A 696      33.120  52.090  58.440  1.00  0.00           H
ATOM   1748  CG1 ILE A 696      31.260  52.240  60.390  1.00  0.00           C
ATOM   1749 HG11 ILE A 696      30.590  52.010  61.250  1.00  0.00           H
ATOM   1750 HG12 ILE A 696      30.790  52.920  59.640  1.00  0.00           H
ATOM   1751  CD  ILE A 696      32.500  52.960  60.930  1.00  0.00           C
ATOM   1752  HD1 ILE A 696      33.110  52.350  61.630  1.00  0.00           H
ATOM   1753  HD2 ILE A 696      32.100  53.870  61.430  1.00  0.00           H
ATOM   1754  HD3 ILE A 696      33.250  53.280  60.170  1.00  0.00           H
ATOM   1755  C   ILE A 696      30.360  49.110  58.430  1.00  0.00           C
ATOM   1756  O   ILE A 696      29.910  49.280  57.350  1.00  0.00           O
ATOM   1757  N   GLY A 697      31.010  47.970  58.710  1.00  0.00           N
ATOM   1758  HN  GLY A 697      31.300  47.870  59.660  1.00  0.00           H
ATOM   1759  CA  GLY A 697      31.320  46.830  57.850  1.00  0.00           C
ATOM   1760  HA1 GLY A 697      31.810  46.100  58.470  1.00  0.00           H
ATOM   1761  HA2 GLY A 697      31.860  47.300  57.040  1.00  0.00           H
ATOM   1762  C   GLY A 697      30.080  46.190  57.380  1.00  0.00           C
ATOM   1763  O   GLY A 697      29.840  45.900  56.200  1.00  0.00           O
ATOM   1764  N   LEU A 698      29.080  46.000  58.270  1.00  0.00           N
ATOM   1765  HN  LEU A 698      29.310  46.190  59.220  1.00  0.00           H
ATOM   1766  CA  LEU A 698      27.740  45.430  58.020  1.00  0.00           C
ATOM   1767  HA  LEU A 698      27.890  44.510  57.460  1.00  0.00           H
ATOM   1768  CB  LEU A 698      26.960  44.970  59.300  1.00  0.00           C
ATOM   1769  HB1 LEU A 698      25.930  45.400  59.250  1.00  0.00           H
ATOM   1770  HB2 LEU A 698      27.400  45.400  60.230  1.00  0.00           H
ATOM   1771  CG  LEU A 698      26.810  43.470  59.480  1.00  0.00           C
ATOM   1772  HG  LEU A 698      26.120  43.350  60.340  1.00  0.00           H
ATOM   1773  CD1 LEU A 698      26.110  42.770  58.360  1.00  0.00           C
ATOM   1774 HD11 LEU A 698      25.080  43.120  58.110  1.00  0.00           H
ATOM   1775 HD12 LEU A 698      26.030  41.720  58.690  1.00  0.00           H
ATOM   1776 HD13 LEU A 698      26.690  42.830  57.410  1.00  0.00           H
ATOM   1777  CD2 LEU A 698      28.180  42.840  59.750  1.00  0.00           C
ATOM   1778 HD21 LEU A 698      28.780  43.430  60.490  1.00  0.00           H
ATOM   1779 HD22 LEU A 698      28.710  42.880  58.780  1.00  0.00           H
ATOM   1780 HD23 LEU A 698      28.110  41.840  60.230  1.00  0.00           H
ATOM   1781  C   LEU A 698      26.920  46.280  57.120  1.00  0.00           C
ATOM   1782  O   LEU A 698      26.380  45.750  56.150  1.00  0.00           O
ATOM   1783  N   TRP A 699      26.910  47.630  57.320  1.00  0.00           N
ATOM   1784  HN  TRP A 699      27.570  48.050  57.920  1.00  0.00           H
ATOM   1785  CA  TRP A 699      26.240  48.510  56.370  1.00  0.00           C
ATOM   1786  HA  TRP A 699      25.260  48.120  56.140  1.00  0.00           H
ATOM   1787  CB  TRP A 699      26.070  49.930  56.940  1.00  0.00           C
ATOM   1788  HB1 TRP A 699      25.820  50.630  56.120  1.00  0.00           H
ATOM   1789  HB2 TRP A 699      27.040  50.310  57.340  1.00  0.00           H
ATOM   1790  CG  TRP A 699      24.960  50.050  57.980  1.00  0.00           C
ATOM   1791  CD1 TRP A 699      24.980  49.970  59.360  1.00  0.00           C
ATOM   1792  HD1 TRP A 699      25.790  49.720  60.020  1.00  0.00           H
ATOM   1793  NE1 TRP A 699      23.710  50.290  59.790  1.00  0.00           N
ATOM   1794  HE1 TRP A 699      23.420  50.470  60.700  1.00  0.00           H
ATOM   1795  CE2 TRP A 699      22.830  50.510  58.730  1.00  0.00           C
ATOM   1796  CD2 TRP A 699      23.610  50.340  57.520  1.00  0.00           C
ATOM   1797  CE3 TRP A 699      22.960  50.530  56.320  1.00  0.00           C
ATOM   1798  HE3 TRP A 699      23.500  50.510  55.380  1.00  0.00           H
ATOM   1799  CZ3 TRP A 699      21.620  50.950  56.330  1.00  0.00           C
ATOM   1800  HZ3 TRP A 699      21.120  51.350  55.450  1.00  0.00           H
ATOM   1801  CZ2 TRP A 699      21.550  50.900  58.710  1.00  0.00           C
ATOM   1802  HZ2 TRP A 699      20.850  50.980  59.530  1.00  0.00           H
ATOM   1803  CH2 TRP A 699      20.900  51.160  57.480  1.00  0.00           C
ATOM   1804  HH2 TRP A 699      19.880  51.530  57.530  1.00  0.00           H
ATOM   1805  C   TRP A 699      26.990  48.690  55.030  1.00  0.00           C
ATOM   1806  O   TRP A 699      26.400  48.790  53.970  1.00  0.00           O
ATOM   1807  N   THR A 700      28.330  48.730  55.010  1.00  0.00           N
ATOM   1808  HN  THR A 700      28.760  48.800  55.910  1.00  0.00           H
ATOM   1809  CA  THR A 700      29.230  48.710  53.860  1.00  0.00           C
ATOM   1810  HA  THR A 700      28.960  49.590  53.300  1.00  0.00           H
ATOM   1811  CB  THR A 700      30.650  48.810  54.090  1.00  0.00           C
ATOM   1812  HB  THR A 700      31.020  47.930  54.670  1.00  0.00           H
ATOM   1813  OG1 THR A 700      30.890  50.010  54.850  1.00  0.00           O
ATOM   1814  HG1 THR A 700      30.820  49.910  55.800  1.00  0.00           H
ATOM   1815  CG2 THR A 700      31.500  49.010  52.820  1.00  0.00           C
ATOM   1816 HG21 THR A 700      32.510  49.410  53.090  1.00  0.00           H
ATOM   1817 HG22 THR A 700      31.080  49.830  52.200  1.00  0.00           H
ATOM   1818 HG23 THR A 700      31.680  48.120  52.170  1.00  0.00           H
ATOM   1819  C   THR A 700      29.030  47.530  52.950  1.00  0.00           C
ATOM   1820  O   THR A 700      28.840  47.650  51.710  1.00  0.00           O
ATOM   1821  N   SER A 701      28.900  46.360  53.460  1.00  0.00           N
ATOM   1822  HN  SER A 701      28.900  46.270  54.460  1.00  0.00           H
ATOM   1823  CA  SER A 701      28.660  45.150  52.680  1.00  0.00           C
ATOM   1824  HA  SER A 701      29.480  45.160  51.980  1.00  0.00           H
ATOM   1825  CB  SER A 701      28.830  43.900  53.590  1.00  0.00           C
ATOM   1826  HB1 SER A 701      28.150  44.060  54.450  1.00  0.00           H
ATOM   1827  HB2 SER A 701      29.920  43.830  53.770  1.00  0.00           H
ATOM   1828  OG  SER A 701      28.420  42.670  52.940  1.00  0.00           O
ATOM   1829  HG1 SER A 701      28.730  42.710  52.040  1.00  0.00           H
ATOM   1830  C   SER A 701      27.290  45.130  51.980  1.00  0.00           C
ATOM   1831  O   SER A 701      27.260  44.600  50.850  1.00  0.00           O
ATOM   1832  N   PHE A 702      26.250  45.660  52.650  1.00  0.00           N
ATOM   1833  HN  PHE A 702      26.300  46.040  53.570  1.00  0.00           H
ATOM   1834  CA  PHE A 702      24.880  45.910  52.080  1.00  0.00           C
ATOM   1835  HA  PHE A 702      24.530  45.010  51.580  1.00  0.00           H
ATOM   1836  CB  PHE A 702      23.900  46.200  53.260  1.00  0.00           C
ATOM   1837  HB1 PHE A 702      24.380  46.900  53.990  1.00  0.00           H
ATOM   1838  HB2 PHE A 702      23.560  45.290  53.800  1.00  0.00           H
ATOM   1839  CG  PHE A 702      22.590  46.810  52.700  1.00  0.00           C
ATOM   1840  CD1 PHE A 702      21.560  46.100  52.250  1.00  0.00           C
ATOM   1841  HD1 PHE A 702      21.590  45.030  52.070  1.00  0.00           H
ATOM   1842  CE1 PHE A 702      20.340  46.770  51.960  1.00  0.00           C
ATOM   1843  HE1 PHE A 702      19.530  46.310  51.420  1.00  0.00           H
ATOM   1844  CZ  PHE A 702      20.230  48.170  52.120  1.00  0.00           C
ATOM   1845  HZ  PHE A 702      19.420  48.680  51.610  1.00  0.00           H
ATOM   1846  CD2 PHE A 702      22.470  48.270  52.900  1.00  0.00           C
ATOM   1847  HD2 PHE A 702      23.320  48.840  53.260  1.00  0.00           H
ATOM   1848  CE2 PHE A 702      21.280  48.920  52.630  1.00  0.00           C
ATOM   1849  HE2 PHE A 702      21.170  49.990  52.570  1.00  0.00           H
ATOM   1850  C   PHE A 702      25.000  46.940  50.980  1.00  0.00           C
ATOM   1851  O   PHE A 702      24.460  46.800  49.860  1.00  0.00           O
ATOM   1852  N   LEU A 703      25.790  47.980  51.190  1.00  0.00           N
ATOM   1853  HN  LEU A 703      26.260  47.980  52.070  1.00  0.00           H
ATOM   1854  CA  LEU A 703      25.860  49.090  50.190  1.00  0.00           C
ATOM   1855  HA  LEU A 703      24.850  49.370  49.910  1.00  0.00           H
ATOM   1856  CB  LEU A 703      26.350  50.540  50.600  1.00  0.00           C
ATOM   1857  HB1 LEU A 703      26.370  51.320  49.810  1.00  0.00           H
ATOM   1858  HB2 LEU A 703      27.320  50.370  51.100  1.00  0.00           H
ATOM   1859  CG  LEU A 703      25.450  51.110  51.720  1.00  0.00           C
ATOM   1860  HG  LEU A 703      25.270  50.360  52.520  1.00  0.00           H
ATOM   1861  CD1 LEU A 703      26.170  52.300  52.480  1.00  0.00           C
ATOM   1862 HD11 LEU A 703      26.070  53.140  51.770  1.00  0.00           H
ATOM   1863 HD12 LEU A 703      27.220  52.050  52.710  1.00  0.00           H
ATOM   1864 HD13 LEU A 703      25.700  52.590  53.450  1.00  0.00           H
ATOM   1865  CD2 LEU A 703      24.080  51.450  51.140  1.00  0.00           C
ATOM   1866 HD21 LEU A 703      24.360  51.950  50.190  1.00  0.00           H
ATOM   1867 HD22 LEU A 703      23.530  52.210  51.730  1.00  0.00           H
ATOM   1868 HD23 LEU A 703      23.460  50.560  50.900  1.00  0.00           H
ATOM   1869  C   LEU A 703      26.570  48.650  48.960  1.00  0.00           C
ATOM   1870  O   LEU A 703      26.080  48.830  47.860  1.00  0.00           O
ATOM   1871  N   CYS A 704      27.590  47.830  49.080  1.00  0.00           N
ATOM   1872  HN  CYS A 704      27.910  47.640  49.990  1.00  0.00           H
ATOM   1873  CA  CYS A 704      28.240  47.160  47.960  1.00  0.00           C
ATOM   1874  HA  CYS A 704      28.640  47.970  47.360  1.00  0.00           H
ATOM   1875  CB  CYS A 704      29.430  46.330  48.610  1.00  0.00           C
ATOM   1876  HB1 CYS A 704      29.850  45.690  47.800  1.00  0.00           H
ATOM   1877  HB2 CYS A 704      28.980  45.650  49.360  1.00  0.00           H
ATOM   1878  SG  CYS A 704      30.780  47.330  49.250  1.00  0.00           S
ATOM   1879  HG1 CYS A 704      30.130  48.120  50.080  1.00  0.00           H
ATOM   1880  C   CYS A 704      27.450  46.260  47.050  1.00  0.00           C
ATOM   1881  O   CYS A 704      27.470  46.390  45.860  1.00  0.00           O
ATOM   1882  N   ILE A 705      26.630  45.400  47.680  1.00  0.00           N
ATOM   1883  HN  ILE A 705      26.630  45.260  48.660  1.00  0.00           H
ATOM   1884  CA  ILE A 705      25.560  44.720  46.990  1.00  0.00           C
ATOM   1885  HA  ILE A 705      25.870  44.040  46.210  1.00  0.00           H
ATOM   1886  CB  ILE A 705      24.720  43.860  47.960  1.00  0.00           C
ATOM   1887  HB  ILE A 705      24.500  44.410  48.890  1.00  0.00           H
ATOM   1888  CG2 ILE A 705      23.440  43.250  47.320  1.00  0.00           C
ATOM   1889 HG21 ILE A 705      22.930  42.580  48.040  1.00  0.00           H
ATOM   1890 HG22 ILE A 705      23.730  42.540  46.530  1.00  0.00           H
ATOM   1891 HG23 ILE A 705      22.590  43.930  47.100  1.00  0.00           H
ATOM   1892  CG1 ILE A 705      25.630  42.740  48.510  1.00  0.00           C
ATOM   1893 HG11 ILE A 705      26.660  43.080  48.750  1.00  0.00           H
ATOM   1894 HG12 ILE A 705      25.700  41.930  47.750  1.00  0.00           H
ATOM   1895  CD  ILE A 705      25.170  42.180  49.850  1.00  0.00           C
ATOM   1896  HD1 ILE A 705      24.320  41.480  49.680  1.00  0.00           H
ATOM   1897  HD2 ILE A 705      24.910  43.010  50.540  1.00  0.00           H
ATOM   1898  HD3 ILE A 705      25.990  41.590  50.310  1.00  0.00           H
ATOM   1899  C   ILE A 705      24.630  45.700  46.190  1.00  0.00           C
ATOM   1900  O   ILE A 705      24.390  45.430  45.020  1.00  0.00           O
ATOM   1901  N   VAL A 706      24.210  46.800  46.840  1.00  0.00           N
ATOM   1902  HN  VAL A 706      24.510  46.850  47.800  1.00  0.00           H
ATOM   1903  CA  VAL A 706      23.310  47.840  46.430  1.00  0.00           C
ATOM   1904  HA  VAL A 706      22.350  47.440  46.140  1.00  0.00           H
ATOM   1905  CB  VAL A 706      22.840  48.800  47.540  1.00  0.00           C
ATOM   1906  HB  VAL A 706      23.740  49.210  48.030  1.00  0.00           H
ATOM   1907  CG1 VAL A 706      22.250  50.070  46.960  1.00  0.00           C
ATOM   1908 HG11 VAL A 706      21.840  50.730  47.750  1.00  0.00           H
ATOM   1909 HG12 VAL A 706      21.340  49.720  46.420  1.00  0.00           H
ATOM   1910 HG13 VAL A 706      22.870  50.730  46.320  1.00  0.00           H
ATOM   1911  CG2 VAL A 706      21.800  48.190  48.500  1.00  0.00           C
ATOM   1912 HG21 VAL A 706      20.910  47.760  48.000  1.00  0.00           H
ATOM   1913 HG22 VAL A 706      21.550  48.930  49.290  1.00  0.00           H
ATOM   1914 HG23 VAL A 706      22.260  47.310  48.980  1.00  0.00           H
ATOM   1915  C   VAL A 706      23.800  48.460  45.180  1.00  0.00           C
ATOM   1916  O   VAL A 706      23.110  48.640  44.140  1.00  0.00           O
ATOM   1917  N   LEU A 707      25.140  48.740  45.110  1.00  0.00           N
ATOM   1918  HN  LEU A 707      25.650  48.730  45.970  1.00  0.00           H
ATOM   1919  CA  LEU A 707      25.790  49.170  43.910  1.00  0.00           C
ATOM   1920  HA  LEU A 707      25.170  49.980  43.560  1.00  0.00           H
ATOM   1921  CB  LEU A 707      27.250  49.500  44.190  1.00  0.00           C
ATOM   1922  HB1 LEU A 707      27.790  49.650  43.230  1.00  0.00           H
ATOM   1923  HB2 LEU A 707      27.780  48.660  44.690  1.00  0.00           H
ATOM   1924  CG  LEU A 707      27.430  50.660  45.190  1.00  0.00           C
ATOM   1925  HG  LEU A 707      26.810  50.450  46.090  1.00  0.00           H
ATOM   1926  CD1 LEU A 707      28.880  50.760  45.730  1.00  0.00           C
ATOM   1927 HD11 LEU A 707      29.310  49.900  46.280  1.00  0.00           H
ATOM   1928 HD12 LEU A 707      28.940  51.730  46.270  1.00  0.00           H
ATOM   1929 HD13 LEU A 707      29.510  50.870  44.810  1.00  0.00           H
ATOM   1930  CD2 LEU A 707      27.020  51.950  44.490  1.00  0.00           C
ATOM   1931 HD21 LEU A 707      25.950  51.810  44.250  1.00  0.00           H
ATOM   1932 HD22 LEU A 707      27.660  52.130  43.590  1.00  0.00           H
ATOM   1933 HD23 LEU A 707      27.040  52.810  45.180  1.00  0.00           H
ATOM   1934  C   LEU A 707      25.700  48.160  42.760  1.00  0.00           C
ATOM   1935  O   LEU A 707      25.440  48.550  41.620  1.00  0.00           O
ATOM   1936  N   VAL A 708      26.020  46.860  42.990  1.00  0.00           N
ATOM   1937  HN  VAL A 708      26.440  46.620  43.860  1.00  0.00           H
ATOM   1938  CA  VAL A 708      25.930  45.910  41.970  1.00  0.00           C
ATOM   1939  HA  VAL A 708      26.540  46.170  41.110  1.00  0.00           H
ATOM   1940  CB  VAL A 708      26.630  44.640  42.420  1.00  0.00           C
ATOM   1941  HB  VAL A 708      26.270  44.390  43.440  1.00  0.00           H
ATOM   1942  CG1 VAL A 708      26.500  43.550  41.420  1.00  0.00           C
ATOM   1943 HG11 VAL A 708      25.440  43.280  41.220  1.00  0.00           H
ATOM   1944 HG12 VAL A 708      27.010  42.620  41.760  1.00  0.00           H
ATOM   1945 HG13 VAL A 708      26.870  43.940  40.450  1.00  0.00           H
ATOM   1946  CG2 VAL A 708      28.090  44.940  42.570  1.00  0.00           C
ATOM   1947 HG21 VAL A 708      28.610  43.980  42.790  1.00  0.00           H
ATOM   1948 HG22 VAL A 708      28.160  45.690  43.390  1.00  0.00           H
ATOM   1949 HG23 VAL A 708      28.490  45.340  41.620  1.00  0.00           H
ATOM   1950  C   VAL A 708      24.500  45.620  41.480  1.00  0.00           C
ATOM   1951  O   VAL A 708      24.330  45.550  40.260  1.00  0.00           O
ATOM   1952  N   ALA A 709      23.520  45.480  42.360  1.00  0.00           N
ATOM   1953  HN  ALA A 709      23.820  45.350  43.300  1.00  0.00           H
ATOM   1954  CA  ALA A 709      22.100  45.340  42.060  1.00  0.00           C
ATOM   1955  HA  ALA A 709      22.020  44.370  41.590  1.00  0.00           H
ATOM   1956  CB  ALA A 709      21.240  45.220  43.370  1.00  0.00           C
ATOM   1957  HB1 ALA A 709      20.170  45.120  43.110  1.00  0.00           H
ATOM   1958  HB2 ALA A 709      21.280  46.140  44.000  1.00  0.00           H
ATOM   1959  HB3 ALA A 709      21.670  44.310  43.840  1.00  0.00           H
ATOM   1960  C   ALA A 709      21.630  46.490  41.170  1.00  0.00           C
ATOM   1961  O   ALA A 709      21.040  46.310  40.120  1.00  0.00           O
ATOM   1962  N   THR A 710      22.060  47.720  41.520  1.00  0.00           N
ATOM   1963  HN  THR A 710      22.640  47.830  42.340  1.00  0.00           H
ATOM   1964  CA  THR A 710      21.450  48.940  40.920  1.00  0.00           C
ATOM   1965  HA  THR A 710      20.550  48.650  40.390  1.00  0.00           H
ATOM   1966  CB  THR A 710      21.120  50.100  41.950  1.00  0.00           C
ATOM   1967  HB  THR A 710      20.470  50.860  41.450  1.00  0.00           H
ATOM   1968  OG1 THR A 710      22.290  50.580  42.590  1.00  0.00           O
ATOM   1969  HG1 THR A 710      22.720  49.840  43.030  1.00  0.00           H
ATOM   1970  CG2 THR A 710      20.230  49.450  43.000  1.00  0.00           C
ATOM   1971 HG21 THR A 710      19.400  48.800  42.660  1.00  0.00           H
ATOM   1972 HG22 THR A 710      19.870  50.320  43.600  1.00  0.00           H
ATOM   1973 HG23 THR A 710      20.830  48.830  43.700  1.00  0.00           H
ATOM   1974  C   THR A 710      22.390  49.470  39.800  1.00  0.00           C
ATOM   1975  O   THR A 710      22.170  50.570  39.320  1.00  0.00           O
ATOM   1976  N   ASP A 711      23.290  48.580  39.360  1.00  0.00           N
ATOM   1977  HN  ASP A 711      23.350  47.770  39.950  1.00  0.00           H
ATOM   1978  CA  ASP A 711      24.270  48.820  38.340  1.00  0.00           C
ATOM   1979  HA  ASP A 711      24.860  47.900  38.390  1.00  0.00           H
ATOM   1980  CB  ASP A 711      23.530  48.940  37.030  1.00  0.00           C
ATOM   1981  HB1 ASP A 711      22.790  49.770  36.980  1.00  0.00           H
ATOM   1982  HB2 ASP A 711      22.970  47.990  37.010  1.00  0.00           H
ATOM   1983  CG  ASP A 711      24.350  49.080  35.760  1.00  0.00           C
ATOM   1984  OD1 ASP A 711      25.530  49.470  35.710  1.00  0.00           O
ATOM   1985  OD2 ASP A 711      23.730  48.960  34.710  1.00  0.00           O
ATOM   1986  C   ASP A 711      25.310  49.860  38.790  1.00  0.00           C
ATOM   1987  O   ASP A 711      25.010  50.840  39.370  1.00  0.00           O
ATOM   1988  N   ALA A 712      26.620  49.520  38.470  1.00  0.00           N
ATOM   1989  HN  ALA A 712      26.810  48.650  38.040  1.00  0.00           H
ATOM   1990  CA  ALA A 712      27.690  50.500  38.790  1.00  0.00           C
ATOM   1991  HA  ALA A 712      27.320  51.330  39.370  1.00  0.00           H
ATOM   1992  CB  ALA A 712      28.660  49.750  39.730  1.00  0.00           C
ATOM   1993  HB1 ALA A 712      29.010  48.780  39.340  1.00  0.00           H
ATOM   1994  HB2 ALA A 712      28.100  49.560  40.670  1.00  0.00           H
ATOM   1995  HB3 ALA A 712      29.480  50.460  39.950  1.00  0.00           H
ATOM   1996  C   ALA A 712      28.370  51.130  37.540  1.00  0.00           C
ATOM   1997  O   ALA A 712      29.230  51.930  37.660  1.00  0.00           O
ATOM   1998  N   SER A 713      27.950  50.720  36.340  1.00  0.00           N
ATOM   1999  HN  SER A 713      27.110  50.220  36.170  1.00  0.00           H
ATOM   2000  CA  SER A 713      28.630  51.030  35.140  1.00  0.00           C
ATOM   2001  HA  SER A 713      29.600  50.590  35.310  1.00  0.00           H
ATOM   2002  CB  SER A 713      28.110  50.340  33.900  1.00  0.00           C
ATOM   2003  HB1 SER A 713      28.310  49.260  33.970  1.00  0.00           H
ATOM   2004  HB2 SER A 713      28.720  50.720  33.060  1.00  0.00           H
ATOM   2005  OG  SER A 713      26.730  50.590  33.690  1.00  0.00           O
ATOM   2006  HG1 SER A 713      26.320  50.150  34.450  1.00  0.00           H
ATOM   2007  C   SER A 713      28.830  52.510  34.820  1.00  0.00           C
ATOM   2008  O   SER A 713      29.880  53.020  34.490  1.00  0.00           O
ATOM   2009  N   SER A 714      27.760  53.270  34.970  1.00  0.00           N
ATOM   2010  HN  SER A 714      26.930  52.770  35.180  1.00  0.00           H
ATOM   2011  CA  SER A 714      27.760  54.750  35.110  1.00  0.00           C
ATOM   2012  HA  SER A 714      28.030  55.220  34.170  1.00  0.00           H
ATOM   2013  CB  SER A 714      26.400  55.340  35.510  1.00  0.00           C
ATOM   2014  HB1 SER A 714      25.660  55.140  34.720  1.00  0.00           H
ATOM   2015  HB2 SER A 714      26.700  56.400  35.650  1.00  0.00           H
ATOM   2016  OG  SER A 714      25.870  54.800  36.720  1.00  0.00           O
ATOM   2017  HG1 SER A 714      25.840  53.860  36.520  1.00  0.00           H
ATOM   2018  C   SER A 714      28.820  55.410  36.090  1.00  0.00           C
ATOM   2019  O   SER A 714      29.360  56.470  35.820  1.00  0.00           O
ATOM   2020  N   LEU A 715      29.150  54.650  37.250  1.00  0.00           N
ATOM   2021  HN  LEU A 715      28.730  53.750  37.360  1.00  0.00           H
ATOM   2022  CA  LEU A 715      30.010  55.170  38.260  1.00  0.00           C
ATOM   2023  HA  LEU A 715      29.910  56.230  38.340  1.00  0.00           H
ATOM   2024  CB  LEU A 715      29.810  54.440  39.630  1.00  0.00           C
ATOM   2025  HB1 LEU A 715      30.590  54.870  40.300  1.00  0.00           H
ATOM   2026  HB2 LEU A 715      29.950  53.340  39.530  1.00  0.00           H
ATOM   2027  CG  LEU A 715      28.390  54.750  40.150  1.00  0.00           C
ATOM   2028  HG  LEU A 715      27.820  54.290  39.320  1.00  0.00           H
ATOM   2029  CD1 LEU A 715      27.940  54.010  41.430  1.00  0.00           C
ATOM   2030 HD11 LEU A 715      28.140  52.920  41.410  1.00  0.00           H
ATOM   2031 HD12 LEU A 715      26.840  54.130  41.450  1.00  0.00           H
ATOM   2032 HD13 LEU A 715      28.270  54.510  42.370  1.00  0.00           H
ATOM   2033  CD2 LEU A 715      28.130  56.310  40.380  1.00  0.00           C
ATOM   2034 HD21 LEU A 715      28.180  56.810  39.390  1.00  0.00           H
ATOM   2035 HD22 LEU A 715      28.950  56.680  41.050  1.00  0.00           H
ATOM   2036 HD23 LEU A 715      27.090  56.400  40.750  1.00  0.00           H
ATOM   2037  C   LEU A 715      31.460  54.890  37.870  1.00  0.00           C
ATOM   2038  O   LEU A 715      32.370  55.560  38.280  1.00  0.00           O
ATOM   2039  N   VAL A 716      31.750  53.860  36.980  1.00  0.00           N
ATOM   2040  HN  VAL A 716      30.970  53.250  36.850  1.00  0.00           H
ATOM   2041  CA  VAL A 716      32.920  53.680  36.100  1.00  0.00           C
ATOM   2042  HA  VAL A 716      33.820  53.670  36.710  1.00  0.00           H
ATOM   2043  CB  VAL A 716      33.010  52.330  35.410  1.00  0.00           C
ATOM   2044  HB  VAL A 716      32.250  52.150  34.630  1.00  0.00           H
ATOM   2045  CG1 VAL A 716      34.300  52.260  34.630  1.00  0.00           C
ATOM   2046 HG11 VAL A 716      34.240  51.260  34.160  1.00  0.00           H
ATOM   2047 HG12 VAL A 716      35.200  52.250  35.270  1.00  0.00           H
ATOM   2048 HG13 VAL A 716      34.560  52.950  33.800  1.00  0.00           H
ATOM   2049  CG2 VAL A 716      32.720  51.190  36.370  1.00  0.00           C
ATOM   2050 HG21 VAL A 716      31.620  51.020  36.510  1.00  0.00           H
ATOM   2051 HG22 VAL A 716      33.270  51.240  37.340  1.00  0.00           H
ATOM   2052 HG23 VAL A 716      33.000  50.260  35.850  1.00  0.00           H
ATOM   2053  C   VAL A 716      33.100  54.870  35.110  1.00  0.00           C
ATOM   2054  O   VAL A 716      34.070  55.520  35.020  1.00  0.00           O
ATOM   2055  N   CYS A 717      32.010  55.230  34.360  1.00  0.00           N
ATOM   2056  HN  CYS A 717      31.170  54.690  34.500  1.00  0.00           H
ATOM   2057  CA  CYS A 717      31.960  56.240  33.320  1.00  0.00           C
ATOM   2058  HA  CYS A 717      32.660  55.880  32.590  1.00  0.00           H
ATOM   2059  CB  CYS A 717      30.610  56.280  32.580  1.00  0.00           C
ATOM   2060  HB1 CYS A 717      30.610  57.170  31.910  1.00  0.00           H
ATOM   2061  HB2 CYS A 717      29.810  56.370  33.350  1.00  0.00           H
ATOM   2062  SG  CYS A 717      30.430  54.800  31.510  1.00  0.00           S
ATOM   2063  HG1 CYS A 717      30.200  53.830  32.390  1.00  0.00           H
ATOM   2064  C   CYS A 717      32.300  57.700  33.730  1.00  0.00           C
ATOM   2065  O   CYS A 717      33.080  58.490  33.130  1.00  0.00           O
ATOM   2066  N   TYR A 718      31.870  58.110  34.940  1.00  0.00           N
ATOM   2067  HN  TYR A 718      31.330  57.390  35.380  1.00  0.00           H
ATOM   2068  CA  TYR A 718      32.210  59.370  35.630  1.00  0.00           C
ATOM   2069  HA  TYR A 718      32.130  60.170  34.910  1.00  0.00           H
ATOM   2070  CB  TYR A 718      31.190  59.680  36.810  1.00  0.00           C
ATOM   2071  HB1 TYR A 718      31.360  60.720  37.160  1.00  0.00           H
ATOM   2072  HB2 TYR A 718      31.480  58.940  37.580  1.00  0.00           H
ATOM   2073  CG  TYR A 718      29.720  59.520  36.460  1.00  0.00           C
ATOM   2074  CD1 TYR A 718      29.150  60.080  35.290  1.00  0.00           C
ATOM   2075  HD1 TYR A 718      29.720  60.620  34.550  1.00  0.00           H
ATOM   2076  CE1 TYR A 718      27.810  60.030  35.010  1.00  0.00           C
ATOM   2077  HE1 TYR A 718      27.370  60.450  34.120  1.00  0.00           H
ATOM   2078  CZ  TYR A 718      26.940  59.390  35.910  1.00  0.00           C
ATOM   2079  OH  TYR A 718      25.560  59.180  35.610  1.00  0.00           O
ATOM   2080  HH  TYR A 718      25.250  58.490  36.200  1.00  0.00           H
ATOM   2081  CD2 TYR A 718      28.790  59.040  37.400  1.00  0.00           C
ATOM   2082  HD2 TYR A 718      29.180  58.660  38.350  1.00  0.00           H
ATOM   2083  CE2 TYR A 718      27.460  58.860  37.140  1.00  0.00           C
ATOM   2084  HE2 TYR A 718      26.780  58.480  37.880  1.00  0.00           H
ATOM   2085  C   TYR A 718      33.620  59.540  36.120  1.00  0.00           C
ATOM   2086  O   TYR A 718      34.140  60.620  36.360  1.00  0.00           O
ATOM   2087  N   ILE A 719      34.270  58.480  36.530  1.00  0.00           N
ATOM   2088  HN  ILE A 719      33.830  57.580  36.460  1.00  0.00           H
ATOM   2089  CA  ILE A 719      35.550  58.540  37.190  1.00  0.00           C
ATOM   2090  HA  ILE A 719      35.820  59.550  37.500  1.00  0.00           H
ATOM   2091  CB  ILE A 719      35.730  57.700  38.420  1.00  0.00           C
ATOM   2092  HB  ILE A 719      35.570  56.620  38.230  1.00  0.00           H
ATOM   2093  CG2 ILE A 719      37.270  57.670  38.940  1.00  0.00           C
ATOM   2094 HG21 ILE A 719      37.910  57.290  38.120  1.00  0.00           H
ATOM   2095 HG22 ILE A 719      37.330  57.120  39.910  1.00  0.00           H
ATOM   2096 HG23 ILE A 719      37.550  58.730  39.130  1.00  0.00           H
ATOM   2097  CG1 ILE A 719      34.790  58.130  39.610  1.00  0.00           C
ATOM   2098 HG11 ILE A 719      35.250  57.700  40.520  1.00  0.00           H
ATOM   2099 HG12 ILE A 719      33.860  57.570  39.380  1.00  0.00           H
ATOM   2100  CD  ILE A 719      34.480  59.600  39.850  1.00  0.00           C
ATOM   2101  HD1 ILE A 719      33.920  59.670  40.810  1.00  0.00           H
ATOM   2102  HD2 ILE A 719      33.740  60.150  39.230  1.00  0.00           H
ATOM   2103  HD3 ILE A 719      35.440  60.140  39.960  1.00  0.00           H
ATOM   2104  C   ILE A 719      36.520  58.040  36.080  1.00  0.00           C
ATOM   2105  O   ILE A 719      36.400  56.960  35.540  1.00  0.00           O
ATOM   2106  N   THR A 720      37.540  58.900  35.770  1.00  0.00           N
ATOM   2107  HN  THR A 720      37.750  59.740  36.280  1.00  0.00           H
ATOM   2108  CA  THR A 720      38.450  58.680  34.710  1.00  0.00           C
ATOM   2109  HA  THR A 720      38.340  57.700  34.250  1.00  0.00           H
ATOM   2110  CB  THR A 720      38.440  59.660  33.480  1.00  0.00           C
ATOM   2111  HB  THR A 720      38.980  59.140  32.650  1.00  0.00           H
ATOM   2112  OG1 THR A 720      39.020  60.920  33.740  1.00  0.00           O
ATOM   2113  HG1 THR A 720      39.470  61.180  32.930  1.00  0.00           H
ATOM   2114  CG2 THR A 720      36.970  59.870  33.060  1.00  0.00           C
ATOM   2115 HG21 THR A 720      36.440  60.310  33.930  1.00  0.00           H
ATOM   2116 HG22 THR A 720      36.410  58.910  32.970  1.00  0.00           H
ATOM   2117 HG23 THR A 720      36.870  60.550  32.190  1.00  0.00           H
ATOM   2118  C   THR A 720      39.820  58.630  35.280  1.00  0.00           C
ATOM   2119  O   THR A 720      40.130  58.740  36.480  1.00  0.00           O
ATOM   2120  N   ARG A 721      40.770  58.360  34.410  1.00  0.00           N
ATOM   2121  HN  ARG A 721      40.630  58.100  33.450  1.00  0.00           H
ATOM   2122  CA  ARG A 721      42.130  58.170  34.780  1.00  0.00           C
ATOM   2123  HA  ARG A 721      42.110  57.470  35.600  1.00  0.00           H
ATOM   2124  CB  ARG A 721      42.940  57.520  33.690  1.00  0.00           C
ATOM   2125  HB1 ARG A 721      44.040  57.600  33.810  1.00  0.00           H
ATOM   2126  HB2 ARG A 721      42.830  58.000  32.700  1.00  0.00           H
ATOM   2127  CG  ARG A 721      42.460  56.100  33.400  1.00  0.00           C
ATOM   2128  HG1 ARG A 721      43.020  55.630  32.560  1.00  0.00           H
ATOM   2129  HG2 ARG A 721      41.350  56.020  33.310  1.00  0.00           H
ATOM   2130  CD  ARG A 721      42.810  55.050  34.550  1.00  0.00           C
ATOM   2131  HD1 ARG A 721      42.570  53.980  34.320  1.00  0.00           H
ATOM   2132  HD2 ARG A 721      42.290  55.370  35.490  1.00  0.00           H
ATOM   2133  NE  ARG A 721      44.250  55.260  34.700  1.00  0.00           N
ATOM   2134  HE  ARG A 721      44.730  55.400  33.840  1.00  0.00           H
ATOM   2135  CZ  ARG A 721      44.920  54.730  35.690  1.00  0.00           C
ATOM   2136  NH1 ARG A 721      44.350  54.390  36.820  1.00  0.00           N
ATOM   2137 HH11 ARG A 721      43.380  54.200  36.940  1.00  0.00           H
ATOM   2138 HH12 ARG A 721      44.880  54.370  37.670  1.00  0.00           H
ATOM   2139  NH2 ARG A 721      46.230  54.680  35.650  1.00  0.00           N
ATOM   2140 HH21 ARG A 721      46.740  54.950  34.840  1.00  0.00           H
ATOM   2141 HH22 ARG A 721      46.590  54.010  36.300  1.00  0.00           H
ATOM   2142  C   ARG A 721      42.850  59.360  35.460  1.00  0.00           C
ATOM   2143  O   ARG A 721      43.640  59.210  36.400  1.00  0.00           O
ATOM   2144  N   PHE A 722      42.540  60.610  35.110  1.00  0.00           N
ATOM   2145  HN  PHE A 722      42.000  60.650  34.270  1.00  0.00           H
ATOM   2146  CA  PHE A 722      42.820  61.800  35.910  1.00  0.00           C
ATOM   2147  HA  PHE A 722      43.890  61.970  35.820  1.00  0.00           H
ATOM   2148  CB  PHE A 722      42.050  62.880  35.130  1.00  0.00           C
ATOM   2149  HB1 PHE A 722      40.970  62.600  35.040  1.00  0.00           H
ATOM   2150  HB2 PHE A 722      42.480  62.790  34.110  1.00  0.00           H
ATOM   2151  CG  PHE A 722      42.160  64.210  35.850  1.00  0.00           C
ATOM   2152  CD1 PHE A 722      43.090  65.120  35.370  1.00  0.00           C
ATOM   2153  HD1 PHE A 722      43.780  64.820  34.600  1.00  0.00           H
ATOM   2154  CE1 PHE A 722      43.240  66.460  35.870  1.00  0.00           C
ATOM   2155  HE1 PHE A 722      44.060  67.030  35.450  1.00  0.00           H
ATOM   2156  CZ  PHE A 722      42.520  66.800  36.980  1.00  0.00           C
ATOM   2157  HZ  PHE A 722      42.620  67.830  37.320  1.00  0.00           H
ATOM   2158  CD2 PHE A 722      41.340  64.660  36.950  1.00  0.00           C
ATOM   2159  HD2 PHE A 722      40.650  63.960  37.390  1.00  0.00           H
ATOM   2160  CE2 PHE A 722      41.480  66.000  37.390  1.00  0.00           C
ATOM   2161  HE2 PHE A 722      40.830  66.390  38.170  1.00  0.00           H
ATOM   2162  C   PHE A 722      42.420  61.670  37.350  1.00  0.00           C
ATOM   2163  O   PHE A 722      43.250  62.110  38.170  1.00  0.00           O
ATOM   2164  N   THR A 723      41.200  61.200  37.780  1.00  0.00           N
ATOM   2165  HN  THR A 723      40.530  60.950  37.080  1.00  0.00           H
ATOM   2166  CA  THR A 723      40.900  60.970  39.200  1.00  0.00           C
ATOM   2167  HA  THR A 723      41.250  61.870  39.690  1.00  0.00           H
ATOM   2168  CB  THR A 723      39.390  60.920  39.510  1.00  0.00           C
ATOM   2169  HB  THR A 723      38.860  60.140  38.910  1.00  0.00           H
ATOM   2170  OG1 THR A 723      38.810  62.180  39.280  1.00  0.00           O
ATOM   2171  HG1 THR A 723      38.550  62.180  38.360  1.00  0.00           H
ATOM   2172  CG2 THR A 723      39.210  60.770  41.020  1.00  0.00           C
ATOM   2173 HG21 THR A 723      38.150  60.990  41.230  1.00  0.00           H
ATOM   2174 HG22 THR A 723      39.940  61.460  41.470  1.00  0.00           H
ATOM   2175 HG23 THR A 723      39.410  59.730  41.400  1.00  0.00           H
ATOM   2176  C   THR A 723      41.700  59.840  39.790  1.00  0.00           C
ATOM   2177  O   THR A 723      42.070  60.000  40.920  1.00  0.00           O
ATOM   2178  N   GLU A 724      41.880  58.760  39.140  1.00  0.00           N
ATOM   2179  HN  GLU A 724      41.330  58.600  38.320  1.00  0.00           H
ATOM   2180  CA  GLU A 724      42.550  57.550  39.580  1.00  0.00           C
ATOM   2181  HA  GLU A 724      42.210  57.300  40.570  1.00  0.00           H
ATOM   2182  CB  GLU A 724      42.250  56.380  38.560  1.00  0.00           C
ATOM   2183  HB1 GLU A 724      42.970  55.590  38.870  1.00  0.00           H
ATOM   2184  HB2 GLU A 724      42.560  56.700  37.550  1.00  0.00           H
ATOM   2185  CG  GLU A 724      40.830  55.790  38.600  1.00  0.00           C
ATOM   2186  HG1 GLU A 724      40.060  56.580  38.470  1.00  0.00           H
ATOM   2187  HG2 GLU A 724      40.690  55.400  39.630  1.00  0.00           H
ATOM   2188  CD  GLU A 724      40.700  54.760  37.500  1.00  0.00           C
ATOM   2189  OE1 GLU A 724      39.650  54.720  36.730  1.00  0.00           O
ATOM   2190  OE2 GLU A 724      41.630  53.960  37.370  1.00  0.00           O
ATOM   2191  C   GLU A 724      44.050  57.780  39.730  1.00  0.00           C
ATOM   2192  O   GLU A 724      44.530  57.280  40.750  1.00  0.00           O
ATOM   2193  N   GLU A 725      44.770  58.380  38.760  1.00  0.00           N
ATOM   2194  HN  GLU A 725      44.390  58.810  37.940  1.00  0.00           H
ATOM   2195  CA  GLU A 725      46.190  58.650  38.940  1.00  0.00           C
ATOM   2196  HA  GLU A 725      46.690  57.710  39.140  1.00  0.00           H
ATOM   2197  CB  GLU A 725      46.690  59.190  37.630  1.00  0.00           C
ATOM   2198  HB1 GLU A 725      47.740  59.540  37.670  1.00  0.00           H
ATOM   2199  HB2 GLU A 725      46.130  60.070  37.270  1.00  0.00           H
ATOM   2200  CG  GLU A 725      46.720  58.070  36.530  1.00  0.00           C
ATOM   2201  HG1 GLU A 725      45.700  57.860  36.130  1.00  0.00           H
ATOM   2202  HG2 GLU A 725      47.050  57.120  36.990  1.00  0.00           H
ATOM   2203  CD  GLU A 725      47.710  58.410  35.430  1.00  0.00           C
ATOM   2204  OE1 GLU A 725      48.580  57.540  35.110  1.00  0.00           O
ATOM   2205  OE2 GLU A 725      47.660  59.450  34.730  1.00  0.00           O
ATOM   2206  C   GLU A 725      46.560  59.590  40.050  1.00  0.00           C
ATOM   2207  O   GLU A 725      47.440  59.400  40.900  1.00  0.00           O
ATOM   2208  N   ALA A 726      45.810  60.670  40.200  1.00  0.00           N
ATOM   2209  HN  ALA A 726      45.100  60.840  39.530  1.00  0.00           H
ATOM   2210  CA  ALA A 726      46.030  61.570  41.240  1.00  0.00           C
ATOM   2211  HA  ALA A 726      47.080  61.810  41.220  1.00  0.00           H
ATOM   2212  CB  ALA A 726      45.050  62.750  41.060  1.00  0.00           C
ATOM   2213  HB1 ALA A 726      45.250  63.220  40.080  1.00  0.00           H
ATOM   2214  HB2 ALA A 726      45.300  63.500  41.850  1.00  0.00           H
ATOM   2215  HB3 ALA A 726      44.000  62.520  41.300  1.00  0.00           H
ATOM   2216  C   ALA A 726      45.710  61.080  42.580  1.00  0.00           C
ATOM   2217  O   ALA A 726      46.430  61.410  43.500  1.00  0.00           O
ATOM   2218  N   PHE A 727      44.590  60.250  42.830  1.00  0.00           N
ATOM   2219  HN  PHE A 727      44.000  60.010  42.070  1.00  0.00           H
ATOM   2220  CA  PHE A 727      44.220  59.620  44.060  1.00  0.00           C
ATOM   2221  HA  PHE A 727      44.290  60.340  44.860  1.00  0.00           H
ATOM   2222  CB  PHE A 727      42.780  59.110  43.910  1.00  0.00           C
ATOM   2223  HB1 PHE A 727      42.630  58.190  43.300  1.00  0.00           H
ATOM   2224  HB2 PHE A 727      42.040  59.870  43.570  1.00  0.00           H
ATOM   2225  CG  PHE A 727      42.290  58.760  45.260  1.00  0.00           C
ATOM   2226  CD1 PHE A 727      42.170  57.360  45.670  1.00  0.00           C
ATOM   2227  HD1 PHE A 727      42.420  56.570  44.970  1.00  0.00           H
ATOM   2228  CE1 PHE A 727      41.660  57.120  46.920  1.00  0.00           C
ATOM   2229  HE1 PHE A 727      41.580  56.100  47.250  1.00  0.00           H
ATOM   2230  CZ  PHE A 727      41.320  58.130  47.780  1.00  0.00           C
ATOM   2231  HZ  PHE A 727      41.060  57.970  48.810  1.00  0.00           H
ATOM   2232  CD2 PHE A 727      42.080  59.800  46.170  1.00  0.00           C
ATOM   2233  HD2 PHE A 727      42.230  60.790  45.760  1.00  0.00           H
ATOM   2234  CE2 PHE A 727      41.560  59.450  47.440  1.00  0.00           C
ATOM   2235  HE2 PHE A 727      41.500  60.160  48.250  1.00  0.00           H
ATOM   2236  C   PHE A 727      45.360  58.590  44.470  1.00  0.00           C
ATOM   2237  O   PHE A 727      45.850  58.650  45.600  1.00  0.00           O
ATOM   2238  N   ALA A 728      45.790  57.740  43.570  1.00  0.00           N
ATOM   2239  HN  ALA A 728      45.310  57.720  42.690  1.00  0.00           H
ATOM   2240  CA  ALA A 728      46.880  56.750  43.730  1.00  0.00           C
ATOM   2241  HA  ALA A 728      46.640  56.070  44.530  1.00  0.00           H
ATOM   2242  CB  ALA A 728      47.040  56.070  42.330  1.00  0.00           C
ATOM   2243  HB1 ALA A 728      47.230  56.830  41.550  1.00  0.00           H
ATOM   2244  HB2 ALA A 728      46.180  55.440  42.030  1.00  0.00           H
ATOM   2245  HB3 ALA A 728      47.910  55.380  42.410  1.00  0.00           H
ATOM   2246  C   ALA A 728      48.290  57.340  44.060  1.00  0.00           C
ATOM   2247  O   ALA A 728      49.030  56.910  44.930  1.00  0.00           O
ATOM   2248  N   ALA A 729      48.680  58.480  43.340  1.00  0.00           N
ATOM   2249  HN  ALA A 729      48.170  58.930  42.610  1.00  0.00           H
ATOM   2250  CA  ALA A 729      49.940  59.180  43.560  1.00  0.00           C
ATOM   2251  HA  ALA A 729      50.740  58.470  43.480  1.00  0.00           H
ATOM   2252  CB  ALA A 729      50.160  60.280  42.430  1.00  0.00           C
ATOM   2253  HB1 ALA A 729      49.300  60.970  42.520  1.00  0.00           H
ATOM   2254  HB2 ALA A 729      49.990  59.750  41.460  1.00  0.00           H
ATOM   2255  HB3 ALA A 729      51.210  60.610  42.530  1.00  0.00           H
ATOM   2256  C   ALA A 729      50.100  59.790  44.910  1.00  0.00           C
ATOM   2257  O   ALA A 729      51.120  59.690  45.530  1.00  0.00           O
ATOM   2258  N   LEU A 730      49.040  60.380  45.470  1.00  0.00           N
ATOM   2259  HN  LEU A 730      48.240  60.530  44.910  1.00  0.00           H
ATOM   2260  CA  LEU A 730      48.910  60.680  46.860  1.00  0.00           C
ATOM   2261  HA  LEU A 730      49.820  61.250  46.960  1.00  0.00           H
ATOM   2262  CB  LEU A 730      47.670  61.570  47.120  1.00  0.00           C
ATOM   2263  HB1 LEU A 730      46.770  61.200  46.580  1.00  0.00           H
ATOM   2264  HB2 LEU A 730      47.740  62.600  46.710  1.00  0.00           H
ATOM   2265  CG  LEU A 730      47.370  61.830  48.580  1.00  0.00           C
ATOM   2266  HG  LEU A 730      47.500  60.890  49.140  1.00  0.00           H
ATOM   2267  CD1 LEU A 730      48.220  62.930  49.180  1.00  0.00           C
ATOM   2268 HD11 LEU A 730      47.760  63.260  50.130  1.00  0.00           H
ATOM   2269 HD12 LEU A 730      48.240  63.750  48.440  1.00  0.00           H
ATOM   2270 HD13 LEU A 730      49.260  62.560  49.350  1.00  0.00           H
ATOM   2271  CD2 LEU A 730      45.880  62.090  48.620  1.00  0.00           C
ATOM   2272 HD21 LEU A 730      45.570  62.930  47.960  1.00  0.00           H
ATOM   2273 HD22 LEU A 730      45.500  62.350  49.620  1.00  0.00           H
ATOM   2274 HD23 LEU A 730      45.290  61.210  48.290  1.00  0.00           H
ATOM   2275  C   LEU A 730      49.080  59.510  47.690  1.00  0.00           C
ATOM   2276  O   LEU A 730      49.880  59.480  48.660  1.00  0.00           O
ATOM   2277  N   ILE A 731      48.450  58.370  47.400  1.00  0.00           N
ATOM   2278  HN  ILE A 731      47.840  58.330  46.620  1.00  0.00           H
ATOM   2279  CA  ILE A 731      48.650  57.140  48.260  1.00  0.00           C
ATOM   2280  HA  ILE A 731      48.520  57.570  49.250  1.00  0.00           H
ATOM   2281  CB  ILE A 731      47.630  56.080  47.920  1.00  0.00           C
ATOM   2282  HB  ILE A 731      47.600  55.910  46.820  1.00  0.00           H
ATOM   2283  CG2 ILE A 731      47.980  54.640  48.500  1.00  0.00           C
ATOM   2284 HG21 ILE A 731      48.110  54.500  49.590  1.00  0.00           H
ATOM   2285 HG22 ILE A 731      48.930  54.310  48.040  1.00  0.00           H
ATOM   2286 HG23 ILE A 731      47.110  54.040  48.160  1.00  0.00           H
ATOM   2287  CG1 ILE A 731      46.200  56.570  48.340  1.00  0.00           C
ATOM   2288 HG11 ILE A 731      45.410  55.790  48.340  1.00  0.00           H
ATOM   2289 HG12 ILE A 731      45.730  57.360  47.710  1.00  0.00           H
ATOM   2290  CD  ILE A 731      46.010  57.040  49.790  1.00  0.00           C
ATOM   2291  HD1 ILE A 731      46.430  56.250  50.460  1.00  0.00           H
ATOM   2292  HD2 ILE A 731      44.930  57.170  49.990  1.00  0.00           H
ATOM   2293  HD3 ILE A 731      46.590  57.970  49.940  1.00  0.00           H
ATOM   2294  C   ILE A 731      50.110  56.570  48.300  1.00  0.00           C
ATOM   2295  O   ILE A 731      50.610  56.170  49.380  1.00  0.00           O
ATOM   2296  N   CYS A 732      50.830  56.570  47.180  1.00  0.00           N
ATOM   2297  HN  CYS A 732      50.440  56.810  46.290  1.00  0.00           H
ATOM   2298  CA  CYS A 732      52.280  56.290  47.130  1.00  0.00           C
ATOM   2299  HA  CYS A 732      52.470  55.250  47.350  1.00  0.00           H
ATOM   2300  CB  CYS A 732      52.730  56.290  45.670  1.00  0.00           C
ATOM   2301  HB1 CYS A 732      53.820  56.080  45.650  1.00  0.00           H
ATOM   2302  HB2 CYS A 732      52.610  57.330  45.290  1.00  0.00           H
ATOM   2303  SG  CYS A 732      51.830  55.110  44.620  1.00  0.00           S
ATOM   2304  HG1 CYS A 732      52.240  55.840  43.590  1.00  0.00           H
ATOM   2305  C   CYS A 732      53.210  57.160  48.060  1.00  0.00           C
ATOM   2306  O   CYS A 732      54.080  56.700  48.820  1.00  0.00           O
ATOM   2307  N   ILE A 733      52.940  58.480  48.040  1.00  0.00           N
ATOM   2308  HN  ILE A 733      52.360  58.940  47.370  1.00  0.00           H
ATOM   2309  CA  ILE A 733      53.590  59.420  48.950  1.00  0.00           C
ATOM   2310  HA  ILE A 733      54.660  59.450  48.800  1.00  0.00           H
ATOM   2311  CB  ILE A 733      53.180  60.890  48.640  1.00  0.00           C
ATOM   2312  HB  ILE A 733      52.100  61.100  48.740  1.00  0.00           H
ATOM   2313  CG2 ILE A 733      54.020  61.800  49.550  1.00  0.00           C
ATOM   2314 HG21 ILE A 733      53.700  61.660  50.600  1.00  0.00           H
ATOM   2315 HG22 ILE A 733      53.870  62.880  49.380  1.00  0.00           H
ATOM   2316 HG23 ILE A 733      55.110  61.660  49.420  1.00  0.00           H
ATOM   2317  CG1 ILE A 733      53.550  61.350  47.200  1.00  0.00           C
ATOM   2318 HG11 ILE A 733      53.150  62.380  47.080  1.00  0.00           H
ATOM   2319 HG12 ILE A 733      52.980  60.730  46.460  1.00  0.00           H
ATOM   2320  CD  ILE A 733      55.050  61.370  46.760  1.00  0.00           C
ATOM   2321  HD1 ILE A 733      55.510  60.370  46.840  1.00  0.00           H
ATOM   2322  HD2 ILE A 733      55.590  62.070  47.440  1.00  0.00           H
ATOM   2323  HD3 ILE A 733      55.140  61.780  45.720  1.00  0.00           H
ATOM   2324  C   ILE A 733      53.300  59.200  50.440  1.00  0.00           C
ATOM   2325  O   ILE A 733      54.190  59.310  51.280  1.00  0.00           O
ATOM   2326  N   ILE A 734      52.050  58.860  50.750  1.00  0.00           N
ATOM   2327  HN  ILE A 734      51.350  58.970  50.050  1.00  0.00           H
ATOM   2328  CA  ILE A 734      51.600  58.490  52.050  1.00  0.00           C
ATOM   2329  HA  ILE A 734      51.820  59.280  52.760  1.00  0.00           H
ATOM   2330  CB  ILE A 734      50.060  58.290  52.170  1.00  0.00           C
ATOM   2331  HB  ILE A 734      49.830  57.920  51.150  1.00  0.00           H
ATOM   2332  CG2 ILE A 734      49.470  57.020  52.950  1.00  0.00           C
ATOM   2333 HG21 ILE A 734      49.870  57.110  53.990  1.00  0.00           H
ATOM   2334 HG22 ILE A 734      49.870  56.130  52.410  1.00  0.00           H
ATOM   2335 HG23 ILE A 734      48.370  57.030  53.070  1.00  0.00           H
ATOM   2336  CG1 ILE A 734      49.320  59.620  52.420  1.00  0.00           C
ATOM   2337 HG11 ILE A 734      49.680  60.400  51.720  1.00  0.00           H
ATOM   2338 HG12 ILE A 734      49.570  60.030  53.420  1.00  0.00           H
ATOM   2339  CD  ILE A 734      47.790  59.610  52.120  1.00  0.00           C
ATOM   2340  HD1 ILE A 734      47.470  60.670  52.030  1.00  0.00           H
ATOM   2341  HD2 ILE A 734      47.330  58.900  52.830  1.00  0.00           H
ATOM   2342  HD3 ILE A 734      47.580  59.240  51.090  1.00  0.00           H
ATOM   2343  C   ILE A 734      52.340  57.220  52.550  1.00  0.00           C
ATOM   2344  O   ILE A 734      52.780  57.170  53.690  1.00  0.00           O
ATOM   2345  N   PHE A 735      52.560  56.220  51.650  1.00  0.00           N
ATOM   2346  HN  PHE A 735      52.300  56.330  50.700  1.00  0.00           H
ATOM   2347  CA  PHE A 735      53.270  54.990  51.940  1.00  0.00           C
ATOM   2348  HA  PHE A 735      52.800  54.490  52.770  1.00  0.00           H
ATOM   2349  CB  PHE A 735      53.300  53.920  50.860  1.00  0.00           C
ATOM   2350  HB1 PHE A 735      53.890  53.090  51.310  1.00  0.00           H
ATOM   2351  HB2 PHE A 735      53.660  54.400  49.940  1.00  0.00           H
ATOM   2352  CG  PHE A 735      51.970  53.210  50.540  1.00  0.00           C
ATOM   2353  CD1 PHE A 735      51.940  52.300  49.430  1.00  0.00           C
ATOM   2354  HD1 PHE A 735      52.840  52.220  48.820  1.00  0.00           H
ATOM   2355  CE1 PHE A 735      50.850  51.490  49.130  1.00  0.00           C
ATOM   2356  HE1 PHE A 735      51.020  50.760  48.360  1.00  0.00           H
ATOM   2357  CZ  PHE A 735      49.710  51.570  49.860  1.00  0.00           C
ATOM   2358  HZ  PHE A 735      48.870  50.940  49.580  1.00  0.00           H
ATOM   2359  CD2 PHE A 735      50.740  53.380  51.230  1.00  0.00           C
ATOM   2360  HD2 PHE A 735      50.600  54.040  52.070  1.00  0.00           H
ATOM   2361  CE2 PHE A 735      49.600  52.570  50.880  1.00  0.00           C
ATOM   2362  HE2 PHE A 735      48.680  52.640  51.460  1.00  0.00           H
ATOM   2363  C   PHE A 735      54.670  55.290  52.500  1.00  0.00           C
ATOM   2364  O   PHE A 735      55.180  54.760  53.490  1.00  0.00           O
ATOM   2365  N   ILE A 736      55.470  56.150  51.710  1.00  0.00           N
ATOM   2366  HN  ILE A 736      54.970  56.670  51.010  1.00  0.00           H
ATOM   2367  CA  ILE A 736      56.760  56.660  52.060  1.00  0.00           C
ATOM   2368  HA  ILE A 736      57.370  55.770  52.230  1.00  0.00           H
ATOM   2369  CB  ILE A 736      57.420  57.390  50.890  1.00  0.00           C
ATOM   2370  HB  ILE A 736      56.710  58.180  50.590  1.00  0.00           H
ATOM   2371  CG2 ILE A 736      58.830  58.040  51.250  1.00  0.00           C
ATOM   2372 HG21 ILE A 736      58.740  58.940  51.890  1.00  0.00           H
ATOM   2373 HG22 ILE A 736      59.280  58.180  50.240  1.00  0.00           H
ATOM   2374 HG23 ILE A 736      59.490  57.330  51.790  1.00  0.00           H
ATOM   2375  CG1 ILE A 736      57.630  56.310  49.770  1.00  0.00           C
ATOM   2376 HG11 ILE A 736      56.770  55.630  49.670  1.00  0.00           H
ATOM   2377 HG12 ILE A 736      58.510  55.790  50.200  1.00  0.00           H
ATOM   2378  CD  ILE A 736      57.900  56.920  48.370  1.00  0.00           C
ATOM   2379  HD1 ILE A 736      58.810  57.560  48.380  1.00  0.00           H
ATOM   2380  HD2 ILE A 736      57.060  57.620  48.150  1.00  0.00           H
ATOM   2381  HD3 ILE A 736      58.100  56.120  47.610  1.00  0.00           H
ATOM   2382  C   ILE A 736      56.840  57.530  53.290  1.00  0.00           C
ATOM   2383  O   ILE A 736      57.720  57.370  54.110  1.00  0.00           O
ATOM   2384  N   TYR A 737      55.940  58.500  53.450  1.00  0.00           N
ATOM   2385  HN  TYR A 737      55.360  58.770  52.690  1.00  0.00           H
ATOM   2386  CA  TYR A 737      55.830  59.390  54.600  1.00  0.00           C
ATOM   2387  HA  TYR A 737      56.710  59.990  54.720  1.00  0.00           H
ATOM   2388  CB  TYR A 737      54.840  60.540  54.340  1.00  0.00           C
ATOM   2389  HB1 TYR A 737      53.770  60.240  54.350  1.00  0.00           H
ATOM   2390  HB2 TYR A 737      55.040  60.890  53.300  1.00  0.00           H
ATOM   2391  CG  TYR A 737      54.980  61.680  55.390  1.00  0.00           C
ATOM   2392  CD1 TYR A 737      54.230  61.600  56.570  1.00  0.00           C
ATOM   2393  HD1 TYR A 737      53.630  60.700  56.600  1.00  0.00           H
ATOM   2394  CE1 TYR A 737      54.230  62.610  57.530  1.00  0.00           C
ATOM   2395  HE1 TYR A 737      53.500  62.670  58.330  1.00  0.00           H
ATOM   2396  CZ  TYR A 737      55.000  63.750  57.280  1.00  0.00           C
ATOM   2397  OH  TYR A 737      55.070  64.760  58.250  1.00  0.00           O
ATOM   2398  HH  TYR A 737      54.430  64.650  58.960  1.00  0.00           H
ATOM   2399  CD2 TYR A 737      55.860  62.780  55.270  1.00  0.00           C
ATOM   2400  HD2 TYR A 737      56.400  62.900  54.350  1.00  0.00           H
ATOM   2401  CE2 TYR A 737      55.860  63.850  56.180  1.00  0.00           C
ATOM   2402  HE2 TYR A 737      56.510  64.720  56.170  1.00  0.00           H
ATOM   2403  C   TYR A 737      55.580  58.660  55.920  1.00  0.00           C
ATOM   2404  O   TYR A 737      56.290  59.030  56.870  1.00  0.00           O
ATOM   2405  N   GLU A 738      54.700  57.600  55.960  1.00  0.00           N
ATOM   2406  HN  GLU A 738      54.220  57.250  55.170  1.00  0.00           H
ATOM   2407  CA  GLU A 738      54.610  56.740  57.110  1.00  0.00           C
ATOM   2408  HA  GLU A 738      54.310  57.360  57.940  1.00  0.00           H
ATOM   2409  CB  GLU A 738      53.510  55.680  57.000  1.00  0.00           C
ATOM   2410  HB1 GLU A 738      53.470  54.940  57.820  1.00  0.00           H
ATOM   2411  HB2 GLU A 738      53.570  55.050  56.090  1.00  0.00           H
ATOM   2412  CG  GLU A 738      51.900  56.030  56.980  1.00  0.00           C
ATOM   2413  HG1 GLU A 738      51.320  55.090  56.920  1.00  0.00           H
ATOM   2414  HG2 GLU A 738      51.620  56.670  56.120  1.00  0.00           H
ATOM   2415  CD  GLU A 738      51.400  56.660  58.360  1.00  0.00           C
ATOM   2416  OE1 GLU A 738      51.850  57.780  58.660  1.00  0.00           O
ATOM   2417  OE2 GLU A 738      50.610  55.940  59.090  1.00  0.00           O
ATOM   2418  C   GLU A 738      55.870  56.020  57.570  1.00  0.00           C
ATOM   2419  O   GLU A 738      56.160  55.940  58.780  1.00  0.00           O
ATOM   2420  N   ALA A 739      56.670  55.490  56.660  1.00  0.00           N
ATOM   2421  HN  ALA A 739      56.420  55.450  55.700  1.00  0.00           H
ATOM   2422  CA  ALA A 739      57.820  54.690  57.040  1.00  0.00           C
ATOM   2423  HA  ALA A 739      57.490  53.940  57.750  1.00  0.00           H
ATOM   2424  CB  ALA A 739      58.470  54.060  55.820  1.00  0.00           C
ATOM   2425  HB1 ALA A 739      59.280  53.360  56.120  1.00  0.00           H
ATOM   2426  HB2 ALA A 739      59.150  54.760  55.300  1.00  0.00           H
ATOM   2427  HB3 ALA A 739      57.750  53.610  55.110  1.00  0.00           H
ATOM   2428  C   ALA A 739      58.880  55.500  57.730  1.00  0.00           C
ATOM   2429  O   ALA A 739      59.370  55.150  58.750  1.00  0.00           O
ATOM   2430  N   LEU A 740      59.190  56.700  57.140  1.00  0.00           N
ATOM   2431  HN  LEU A 740      58.680  56.910  56.300  1.00  0.00           H
ATOM   2432  CA  LEU A 740      60.030  57.730  57.600  1.00  0.00           C
ATOM   2433  HA  LEU A 740      60.970  57.220  57.650  1.00  0.00           H
ATOM   2434  CB  LEU A 740      60.180  58.830  56.560  1.00  0.00           C
ATOM   2435  HB1 LEU A 740      60.720  59.660  57.080  1.00  0.00           H
ATOM   2436  HB2 LEU A 740      59.210  59.320  56.310  1.00  0.00           H
ATOM   2437  CG  LEU A 740      60.870  58.300  55.240  1.00  0.00           C
ATOM   2438  HG  LEU A 740      60.420  57.350  54.890  1.00  0.00           H
ATOM   2439  CD1 LEU A 740      60.870  59.380  54.170  1.00  0.00           C
ATOM   2440 HD11 LEU A 740      61.420  60.270  54.500  1.00  0.00           H
ATOM   2441 HD12 LEU A 740      59.840  59.720  53.920  1.00  0.00           H
ATOM   2442 HD13 LEU A 740      61.240  58.890  53.250  1.00  0.00           H
ATOM   2443  CD2 LEU A 740      62.350  57.990  55.610  1.00  0.00           C
ATOM   2444 HD21 LEU A 740      62.850  57.720  54.650  1.00  0.00           H
ATOM   2445 HD22 LEU A 740      62.320  57.170  56.360  1.00  0.00           H
ATOM   2446 HD23 LEU A 740      62.750  58.950  55.990  1.00  0.00           H
ATOM   2447  C   LEU A 740      59.510  58.310  58.920  1.00  0.00           C
ATOM   2448  O   LEU A 740      60.270  58.550  59.850  1.00  0.00           O
ATOM   2449  N   GLU A 741      58.200  58.620  59.030  1.00  0.00           N
ATOM   2450  HN  GLU A 741      57.660  58.400  58.220  1.00  0.00           H
ATOM   2451  CA  GLU A 741      57.610  59.300  60.230  1.00  0.00           C
ATOM   2452  HA  GLU A 741      57.950  60.300  60.440  1.00  0.00           H
ATOM   2453  CB  GLU A 741      56.070  59.510  60.030  1.00  0.00           C
ATOM   2454  HB1 GLU A 741      55.480  58.570  60.080  1.00  0.00           H
ATOM   2455  HB2 GLU A 741      55.930  59.980  59.030  1.00  0.00           H
ATOM   2456  CG  GLU A 741      55.520  60.520  61.050  1.00  0.00           C
ATOM   2457  HG1 GLU A 741      55.910  61.480  60.650  1.00  0.00           H
ATOM   2458  HG2 GLU A 741      55.920  60.430  62.080  1.00  0.00           H
ATOM   2459  CD  GLU A 741      53.960  60.430  61.160  1.00  0.00           C
ATOM   2460  OE1 GLU A 741      53.480  59.460  61.790  1.00  0.00           O
ATOM   2461  OE2 GLU A 741      53.240  61.370  60.820  1.00  0.00           O
ATOM   2462  C   GLU A 741      57.700  58.400  61.510  1.00  0.00           C
ATOM   2463  O   GLU A 741      58.000  58.840  62.620  1.00  0.00           O
ATOM   2464  N   LYS A 742      57.600  57.140  61.230  1.00  0.00           N
ATOM   2465  HN  LYS A 742      57.330  56.800  60.330  1.00  0.00           H
ATOM   2466  CA  LYS A 742      57.870  56.010  62.090  1.00  0.00           C
ATOM   2467  HA  LYS A 742      57.400  56.200  63.050  1.00  0.00           H
ATOM   2468  CB  LYS A 742      57.190  54.740  61.570  1.00  0.00           C
ATOM   2469  HB1 LYS A 742      57.750  54.340  60.710  1.00  0.00           H
ATOM   2470  HB2 LYS A 742      56.160  55.020  61.260  1.00  0.00           H
ATOM   2471  CG  LYS A 742      57.070  53.640  62.670  1.00  0.00           C
ATOM   2472  HG1 LYS A 742      58.080  53.260  62.930  1.00  0.00           H
ATOM   2473  HG2 LYS A 742      56.620  52.730  62.210  1.00  0.00           H
ATOM   2474  CD  LYS A 742      56.210  54.040  63.950  1.00  0.00           C
ATOM   2475  HD1 LYS A 742      56.810  54.740  64.560  1.00  0.00           H
ATOM   2476  HD2 LYS A 742      56.160  53.090  64.530  1.00  0.00           H
ATOM   2477  CE  LYS A 742      54.790  54.530  63.700  1.00  0.00           C
ATOM   2478  HE1 LYS A 742      54.160  53.860  63.080  1.00  0.00           H
ATOM   2479  HE2 LYS A 742      54.850  55.500  63.160  1.00  0.00           H
ATOM   2480  NZ  LYS A 742      54.230  54.750  65.070  1.00  0.00           N
ATOM   2481  HZ1 LYS A 742      53.300  55.190  64.940  1.00  0.00           H
ATOM   2482  HZ2 LYS A 742      54.840  55.420  65.580  1.00  0.00           H
ATOM   2483  HZ3 LYS A 742      54.340  53.810  65.510  1.00  0.00           H
ATOM   2484  C   LYS A 742      59.300  55.840  62.530  1.00  0.00           C
ATOM   2485  O   LYS A 742      59.580  55.550  63.680  1.00  0.00           O
ATOM   2486  N   LEU A 743      60.220  56.080  61.620  1.00  0.00           N
ATOM   2487  HN  LEU A 743      60.050  56.310  60.670  1.00  0.00           H
ATOM   2488  CA  LEU A 743      61.630  56.100  62.010  1.00  0.00           C
ATOM   2489  HA  LEU A 743      61.810  55.140  62.480  1.00  0.00           H
ATOM   2490  CB  LEU A 743      62.480  56.200  60.730  1.00  0.00           C
ATOM   2491  HB1 LEU A 743      62.060  56.930  60.000  1.00  0.00           H
ATOM   2492  HB2 LEU A 743      62.390  55.240  60.180  1.00  0.00           H
ATOM   2493  CG  LEU A 743      64.000  56.440  60.890  1.00  0.00           C
ATOM   2494  HG  LEU A 743      64.100  57.310  61.560  1.00  0.00           H
ATOM   2495  CD1 LEU A 743      64.770  55.310  61.670  1.00  0.00           C
ATOM   2496 HD11 LEU A 743      65.860  55.480  61.510  1.00  0.00           H
ATOM   2497 HD12 LEU A 743      64.490  54.310  61.270  1.00  0.00           H
ATOM   2498 HD13 LEU A 743      64.470  55.420  62.730  1.00  0.00           H
ATOM   2499  CD2 LEU A 743      64.560  56.660  59.460  1.00  0.00           C
ATOM   2500 HD21 LEU A 743      65.620  56.980  59.420  1.00  0.00           H
ATOM   2501 HD22 LEU A 743      64.000  57.460  58.940  1.00  0.00           H
ATOM   2502 HD23 LEU A 743      64.440  55.780  58.770  1.00  0.00           H
ATOM   2503  C   LEU A 743      62.000  57.250  62.940  1.00  0.00           C
ATOM   2504  O   LEU A 743      62.780  57.150  63.940  1.00  0.00           O
ATOM   2505  N   PHE A 744      61.340  58.390  62.700  1.00  0.00           N
ATOM   2506  HN  PHE A 744      60.710  58.510  61.940  1.00  0.00           H
ATOM   2507  CA  PHE A 744      61.340  59.440  63.680  1.00  0.00           C
ATOM   2508  HA  PHE A 744      62.370  59.650  63.950  1.00  0.00           H
ATOM   2509  CB  PHE A 744      60.900  60.810  63.040  1.00  0.00           C
ATOM   2510  HB1 PHE A 744      60.260  60.570  62.180  1.00  0.00           H
ATOM   2511  HB2 PHE A 744      61.790  61.270  62.550  1.00  0.00           H
ATOM   2512  CG  PHE A 744      60.170  61.860  63.970  1.00  0.00           C
ATOM   2513  CD1 PHE A 744      60.870  62.600  64.830  1.00  0.00           C
ATOM   2514  HD1 PHE A 744      61.950  62.550  64.700  1.00  0.00           H
ATOM   2515  CE1 PHE A 744      60.320  63.400  65.830  1.00  0.00           C
ATOM   2516  HE1 PHE A 744      60.960  63.920  66.530  1.00  0.00           H
ATOM   2517  CZ  PHE A 744      58.950  63.510  65.900  1.00  0.00           C
ATOM   2518  HZ  PHE A 744      58.500  64.160  66.640  1.00  0.00           H
ATOM   2519  CD2 PHE A 744      58.730  61.870  64.060  1.00  0.00           C
ATOM   2520  HD2 PHE A 744      58.170  61.170  63.460  1.00  0.00           H
ATOM   2521  CE2 PHE A 744      58.130  62.820  64.970  1.00  0.00           C
ATOM   2522  HE2 PHE A 744      57.050  62.870  65.040  1.00  0.00           H
ATOM   2523  C   PHE A 744      60.670  59.130  65.030  1.00  0.00           C
ATOM   2524  O   PHE A 744      61.330  59.440  66.030  1.00  0.00           O
ATOM   2525  N   ASP A 745      59.410  58.610  65.130  1.00  0.00           N
ATOM   2526  HN  ASP A 745      58.920  58.520  64.270  1.00  0.00           H
ATOM   2527  CA  ASP A 745      58.780  58.100  66.340  1.00  0.00           C
ATOM   2528  HA  ASP A 745      58.600  58.940  67.000  1.00  0.00           H
ATOM   2529  CB  ASP A 745      57.480  57.470  65.810  1.00  0.00           C
ATOM   2530  HB1 ASP A 745      57.710  56.600  65.170  1.00  0.00           H
ATOM   2531  HB2 ASP A 745      56.930  58.210  65.170  1.00  0.00           H
ATOM   2532  CG  ASP A 745      56.540  57.020  66.960  1.00  0.00           C
ATOM   2533  OD1 ASP A 745      55.720  56.090  66.670  1.00  0.00           O
ATOM   2534  OD2 ASP A 745      56.480  57.590  68.090  1.00  0.00           O
ATOM   2535  C   ASP A 745      59.710  57.050  67.030  1.00  0.00           C
ATOM   2536  O   ASP A 745      59.790  57.000  68.220  1.00  0.00           O
ATOM   2537  N   LEU A 746      60.320  56.110  66.310  1.00  0.00           N
ATOM   2538  HN  LEU A 746      60.050  56.100  65.350  1.00  0.00           H
ATOM   2539  CA  LEU A 746      61.300  55.220  66.840  1.00  0.00           C
ATOM   2540  HA  LEU A 746      60.700  54.750  67.610  1.00  0.00           H
ATOM   2541  CB  LEU A 746      61.850  54.280  65.710  1.00  0.00           C
ATOM   2542  HB1 LEU A 746      62.670  54.740  65.130  1.00  0.00           H
ATOM   2543  HB2 LEU A 746      61.050  54.120  64.970  1.00  0.00           H
ATOM   2544  CG  LEU A 746      62.240  52.860  66.210  1.00  0.00           C
ATOM   2545  HG  LEU A 746      61.570  52.710  67.080  1.00  0.00           H
ATOM   2546  CD1 LEU A 746      61.960  51.750  65.220  1.00  0.00           C
ATOM   2547 HD11 LEU A 746      62.500  50.820  65.500  1.00  0.00           H
ATOM   2548 HD12 LEU A 746      62.360  51.970  64.210  1.00  0.00           H
ATOM   2549 HD13 LEU A 746      60.880  51.510  65.190  1.00  0.00           H
ATOM   2550  CD2 LEU A 746      63.670  52.790  66.800  1.00  0.00           C
ATOM   2551 HD21 LEU A 746      63.850  53.620  67.510  1.00  0.00           H
ATOM   2552 HD22 LEU A 746      64.330  52.830  65.900  1.00  0.00           H
ATOM   2553 HD23 LEU A 746      63.640  51.840  67.370  1.00  0.00           H
ATOM   2554  C   LEU A 746      62.420  55.930  67.660  1.00  0.00           C
ATOM   2555  O   LEU A 746      62.820  55.450  68.720  1.00  0.00           O
ATOM   2556  N   GLY A 747      62.980  57.090  67.210  1.00  0.00           N
ATOM   2557  HN  GLY A 747      62.570  57.490  66.400  1.00  0.00           H
ATOM   2558  CA  GLY A 747      64.070  57.860  67.900  1.00  0.00           C
ATOM   2559  HA1 GLY A 747      64.460  58.530  67.150  1.00  0.00           H
ATOM   2560  HA2 GLY A 747      64.800  57.200  68.360  1.00  0.00           H
ATOM   2561  C   GLY A 747      63.540  58.850  68.920  1.00  0.00           C
ATOM   2562  O   GLY A 747      64.170  59.170  69.940  1.00  0.00           O
ATOM   2563  N   GLU A 748      62.300  59.330  68.860  1.00  0.00           N
ATOM   2564  HN  GLU A 748      61.750  59.320  68.030  1.00  0.00           H
ATOM   2565  CA  GLU A 748      61.580  59.870  70.040  1.00  0.00           C
ATOM   2566  HA  GLU A 748      62.180  60.640  70.520  1.00  0.00           H
ATOM   2567  CB  GLU A 748      60.210  60.410  69.530  1.00  0.00           C
ATOM   2568  HB1 GLU A 748      59.530  59.650  69.080  1.00  0.00           H
ATOM   2569  HB2 GLU A 748      60.360  60.900  68.540  1.00  0.00           H
ATOM   2570  CG  GLU A 748      59.540  61.320  70.530  1.00  0.00           C
ATOM   2571  HG1 GLU A 748      60.060  62.290  70.680  1.00  0.00           H
ATOM   2572  HG2 GLU A 748      59.310  60.860  71.510  1.00  0.00           H
ATOM   2573  CD  GLU A 748      58.240  61.890  69.930  1.00  0.00           C
ATOM   2574  OE1 GLU A 748      57.240  61.110  69.900  1.00  0.00           O
ATOM   2575  OE2 GLU A 748      58.150  63.110  69.690  1.00  0.00           O
ATOM   2576  C   GLU A 748      61.350  58.790  71.160  1.00  0.00           C
ATOM   2577  O   GLU A 748      61.750  59.090  72.280  1.00  0.00           O
ATOM   2578  N   THR A 749      60.820  57.560  70.800  1.00  0.00           N
ATOM   2579  HN  THR A 749      60.640  57.350  69.840  1.00  0.00           H
ATOM   2580  CA  THR A 749      60.760  56.370  71.660  1.00  0.00           C
ATOM   2581  HA  THR A 749      60.250  56.730  72.530  1.00  0.00           H
ATOM   2582  CB  THR A 749      59.930  55.230  71.120  1.00  0.00           C
ATOM   2583  HB  THR A 749      60.490  54.590  70.410  1.00  0.00           H
ATOM   2584  OG1 THR A 749      58.870  55.670  70.330  1.00  0.00           O
ATOM   2585  HG1 THR A 749      59.180  56.260  69.630  1.00  0.00           H
ATOM   2586  CG2 THR A 749      59.310  54.390  72.240  1.00  0.00           C
ATOM   2587 HG21 THR A 749      58.840  53.480  71.850  1.00  0.00           H
ATOM   2588 HG22 THR A 749      58.590  55.070  72.780  1.00  0.00           H
ATOM   2589 HG23 THR A 749      60.100  54.080  72.950  1.00  0.00           H
ATOM   2590  C   THR A 749      62.030  55.790  72.260  1.00  0.00           C
ATOM   2591  O   THR A 749      62.180  55.650  73.480  1.00  0.00           O
ATOM   2592  N   TYR A 750      63.080  55.540  71.420  1.00  0.00           N
ATOM   2593  HN  TYR A 750      62.870  55.710  70.460  1.00  0.00           H
ATOM   2594  CA  TYR A 750      64.120  54.600  71.930  1.00  0.00           C
ATOM   2595  HA  TYR A 750      63.810  54.270  72.920  1.00  0.00           H
ATOM   2596  CB  TYR A 750      64.290  53.340  70.950  1.00  0.00           C
ATOM   2597  HB1 TYR A 750      65.310  52.950  71.110  1.00  0.00           H
ATOM   2598  HB2 TYR A 750      64.070  53.630  69.900  1.00  0.00           H
ATOM   2599  CG  TYR A 750      63.310  52.360  71.450  1.00  0.00           C
ATOM   2600  CD1 TYR A 750      62.090  52.370  70.870  1.00  0.00           C
ATOM   2601  HD1 TYR A 750      61.970  52.990  69.990  1.00  0.00           H
ATOM   2602  CE1 TYR A 750      61.060  51.500  71.300  1.00  0.00           C
ATOM   2603  HE1 TYR A 750      60.090  51.420  70.820  1.00  0.00           H
ATOM   2604  CZ  TYR A 750      61.270  50.690  72.440  1.00  0.00           C
ATOM   2605  OH  TYR A 750      60.330  49.810  72.870  1.00  0.00           O
ATOM   2606  HH  TYR A 750      59.480  50.120  72.560  1.00  0.00           H
ATOM   2607  CD2 TYR A 750      63.580  51.460  72.520  1.00  0.00           C
ATOM   2608  HD2 TYR A 750      64.550  51.500  73.000  1.00  0.00           H
ATOM   2609  CE2 TYR A 750      62.540  50.660  73.040  1.00  0.00           C
ATOM   2610  HE2 TYR A 750      62.740  50.070  73.920  1.00  0.00           H
ATOM   2611  C   TYR A 750      65.480  55.220  72.140  1.00  0.00           C
ATOM   2612  O   TYR A 750      66.000  56.190  71.480  1.00  0.00           O
ATOM   2613  N   ALA A 751      66.240  54.750  73.160  1.00  0.00           N
ATOM   2614  HN  ALA A 751      65.900  54.030  73.760  1.00  0.00           H
ATOM   2615  CA  ALA A 751      67.500  55.270  73.560  1.00  0.00           C
ATOM   2616  HA  ALA A 751      67.280  56.290  73.810  1.00  0.00           H
ATOM   2617  CB  ALA A 751      68.050  54.400  74.750  1.00  0.00           C
ATOM   2618  HB1 ALA A 751      67.900  53.350  74.410  1.00  0.00           H
ATOM   2619  HB2 ALA A 751      67.450  54.640  75.650  1.00  0.00           H
ATOM   2620  HB3 ALA A 751      69.080  54.580  75.100  1.00  0.00           H
ATOM   2621  C   ALA A 751      68.610  55.230  72.470  1.00  0.00           C
ATOM   2622  O   ALA A 751      68.610  54.270  71.640  1.00  0.00           O
ATOM   2623  N   PHE A 752      69.530  56.210  72.500  1.00  0.00           N
ATOM   2624  HN  PHE A 752      69.510  56.970  73.150  1.00  0.00           H
ATOM   2625  CA  PHE A 752      70.620  56.430  71.580  1.00  0.00           C
ATOM   2626  HA  PHE A 752      70.590  55.570  70.930  1.00  0.00           H
ATOM   2627  CB  PHE A 752      70.400  57.810  70.800  1.00  0.00           C
ATOM   2628  HB1 PHE A 752      70.360  58.510  71.660  1.00  0.00           H
ATOM   2629  HB2 PHE A 752      69.400  57.900  70.330  1.00  0.00           H
ATOM   2630  CG  PHE A 752      71.470  58.080  69.750  1.00  0.00           C
ATOM   2631  CD1 PHE A 752      72.500  59.070  69.850  1.00  0.00           C
ATOM   2632  HD1 PHE A 752      72.550  59.760  70.680  1.00  0.00           H
ATOM   2633  CE1 PHE A 752      73.460  59.160  68.790  1.00  0.00           C
ATOM   2634  HE1 PHE A 752      74.220  59.920  68.830  1.00  0.00           H
ATOM   2635  CZ  PHE A 752      73.310  58.370  67.630  1.00  0.00           C
ATOM   2636  HZ  PHE A 752      73.930  58.550  66.760  1.00  0.00           H
ATOM   2637  CD2 PHE A 752      71.300  57.400  68.550  1.00  0.00           C
ATOM   2638  HD2 PHE A 752      70.490  56.700  68.400  1.00  0.00           H
ATOM   2639  CE2 PHE A 752      72.190  57.560  67.490  1.00  0.00           C
ATOM   2640  HE2 PHE A 752      72.050  56.970  66.590  1.00  0.00           H
ATOM   2641  C   PHE A 752      71.950  56.370  72.300  1.00  0.00           C
ATOM   2642  O   PHE A 752      72.070  56.780  73.490  1.00  0.00           O
ATOM   2643  N   PRO A 822      73.000  55.770  71.760  1.00  0.00           N
ATOM   2644  CD  PRO A 822      74.310  56.160  72.330  1.00  0.00           C
ATOM   2645  HD1 PRO A 822      74.290  56.200  73.450  1.00  0.00           H
ATOM   2646  HD2 PRO A 822      74.690  57.110  71.880  1.00  0.00           H
ATOM   2647  CA  PRO A 822      73.150  54.990  70.610  1.00  0.00           C
ATOM   2648  HA  PRO A 822      72.810  55.610  69.790  1.00  0.00           H
ATOM   2649  CB  PRO A 822      74.650  54.790  70.370  1.00  0.00           C
ATOM   2650  HB1 PRO A 822      75.070  55.620  69.780  1.00  0.00           H
ATOM   2651  HB2 PRO A 822      74.910  53.840  69.860  1.00  0.00           H
ATOM   2652  CG  PRO A 822      75.260  55.120  71.780  1.00  0.00           C
ATOM   2653  HG1 PRO A 822      75.350  54.200  72.400  1.00  0.00           H
ATOM   2654  HG2 PRO A 822      76.310  55.490  71.720  1.00  0.00           H
ATOM   2655  C   PRO A 822      72.360  53.680  70.720  1.00  0.00           C
ATOM   2656  O   PRO A 822      71.440  53.400  69.960  1.00  0.00           O
ATOM   2657  N   ASP A 823      72.620  52.950  71.760  1.00  0.00           N
ATOM   2658  HN  ASP A 823      73.240  53.370  72.410  1.00  0.00           H
ATOM   2659  CA  ASP A 823      71.970  51.750  72.140  1.00  0.00           C
ATOM   2660  HA  ASP A 823      72.720  50.980  72.010  1.00  0.00           H
ATOM   2661  CB  ASP A 823      71.590  51.610  73.700  1.00  0.00           C
ATOM   2662  HB1 ASP A 823      71.220  50.630  74.070  1.00  0.00           H
ATOM   2663  HB2 ASP A 823      70.770  52.290  74.010  1.00  0.00           H
ATOM   2664  CG  ASP A 823      72.770  51.960  74.640  1.00  0.00           C
ATOM   2665  OD1 ASP A 823      72.560  51.870  75.880  1.00  0.00           O
ATOM   2666  OD2 ASP A 823      73.920  52.230  74.140  1.00  0.00           O
ATOM   2667  C   ASP A 823      70.960  51.100  71.260  1.00  0.00           C
ATOM   2668  O   ASP A 823      71.290  50.570  70.130  1.00  0.00           O
ATOM   2669  N   VAL A 824      69.670  51.080  71.710  1.00  0.00           N
ATOM   2670  HN  VAL A 824      69.380  51.490  72.570  1.00  0.00           H
ATOM   2671  CA  VAL A 824      68.590  50.430  70.910  1.00  0.00           C
ATOM   2672  HA  VAL A 824      68.810  49.410  70.660  1.00  0.00           H
ATOM   2673  CB  VAL A 824      67.270  50.320  71.770  1.00  0.00           C
ATOM   2674  HB  VAL A 824      66.750  51.290  71.650  1.00  0.00           H
ATOM   2675  CG1 VAL A 824      66.390  49.190  71.120  1.00  0.00           C
ATOM   2676 HG11 VAL A 824      66.240  49.200  70.030  1.00  0.00           H
ATOM   2677 HG12 VAL A 824      65.510  48.950  71.760  1.00  0.00           H
ATOM   2678 HG13 VAL A 824      66.820  48.160  71.170  1.00  0.00           H
ATOM   2679  CG2 VAL A 824      67.480  49.990  73.250  1.00  0.00           C
ATOM   2680 HG21 VAL A 824      67.790  50.960  73.690  1.00  0.00           H
ATOM   2681 HG22 VAL A 824      68.340  49.310  73.450  1.00  0.00           H
ATOM   2682 HG23 VAL A 824      66.580  49.480  73.660  1.00  0.00           H
ATOM   2683  C   VAL A 824      68.360  51.090  69.580  1.00  0.00           C
ATOM   2684  O   VAL A 824      68.190  50.480  68.530  1.00  0.00           O
ATOM   2685  N   LEU A 825      68.280  52.450  69.490  1.00  0.00           N
ATOM   2686  HN  LEU A 825      68.510  53.020  70.270  1.00  0.00           H
ATOM   2687  CA  LEU A 825      67.980  53.170  68.290  1.00  0.00           C
ATOM   2688  HA  LEU A 825      67.020  52.800  67.940  1.00  0.00           H
ATOM   2689  CB  LEU A 825      67.880  54.680  68.540  1.00  0.00           C
ATOM   2690  HB1 LEU A 825      68.770  55.070  69.060  1.00  0.00           H
ATOM   2691  HB2 LEU A 825      67.000  54.710  69.220  1.00  0.00           H
ATOM   2692  CG  LEU A 825      67.530  55.670  67.340  1.00  0.00           C
ATOM   2693  HG  LEU A 825      68.360  55.670  66.600  1.00  0.00           H
ATOM   2694  CD1 LEU A 825      66.260  55.270  66.590  1.00  0.00           C
ATOM   2695 HD11 LEU A 825      65.960  56.120  65.940  1.00  0.00           H
ATOM   2696 HD12 LEU A 825      65.450  55.180  67.350  1.00  0.00           H
ATOM   2697 HD13 LEU A 825      66.220  54.330  65.980  1.00  0.00           H
ATOM   2698  CD2 LEU A 825      67.490  57.090  68.000  1.00  0.00           C
ATOM   2699 HD21 LEU A 825      66.870  57.100  68.920  1.00  0.00           H
ATOM   2700 HD22 LEU A 825      67.210  57.860  67.250  1.00  0.00           H
ATOM   2701 HD23 LEU A 825      68.490  57.430  68.340  1.00  0.00           H
ATOM   2702  C   LEU A 825      69.000  52.890  67.140  1.00  0.00           C
ATOM   2703  O   LEU A 825      68.630  52.600  66.040  1.00  0.00           O
ATOM   2704  N   PHE A 826      70.340  52.980  67.440  1.00  0.00           N
ATOM   2705  HN  PHE A 826      70.610  53.210  68.370  1.00  0.00           H
ATOM   2706  CA  PHE A 826      71.400  52.650  66.500  1.00  0.00           C
ATOM   2707  HA  PHE A 826      71.400  53.400  65.730  1.00  0.00           H
ATOM   2708  CB  PHE A 826      72.780  52.770  67.300  1.00  0.00           C
ATOM   2709  HB1 PHE A 826      72.540  52.100  68.150  1.00  0.00           H
ATOM   2710  HB2 PHE A 826      72.870  53.800  67.710  1.00  0.00           H
ATOM   2711  CG  PHE A 826      74.050  52.470  66.500  1.00  0.00           C
ATOM   2712  CD1 PHE A 826      74.390  51.150  66.170  1.00  0.00           C
ATOM   2713  HD1 PHE A 826      73.750  50.410  66.620  1.00  0.00           H
ATOM   2714  CE1 PHE A 826      75.440  50.960  65.300  1.00  0.00           C
ATOM   2715  HE1 PHE A 826      75.760  50.000  64.930  1.00  0.00           H
ATOM   2716  CZ  PHE A 826      76.320  52.040  64.900  1.00  0.00           C
ATOM   2717  HZ  PHE A 826      77.270  51.860  64.410  1.00  0.00           H
ATOM   2718  CD2 PHE A 826      74.960  53.530  66.150  1.00  0.00           C
ATOM   2719  HD2 PHE A 826      74.770  54.530  66.520  1.00  0.00           H
ATOM   2720  CE2 PHE A 826      76.160  53.310  65.420  1.00  0.00           C
ATOM   2721  HE2 PHE A 826      76.830  54.120  65.190  1.00  0.00           H
ATOM   2722  C   PHE A 826      71.260  51.270  65.820  1.00  0.00           C
ATOM   2723  O   PHE A 826      71.280  51.170  64.610  1.00  0.00           O
ATOM   2724  N   TRP A 827      71.100  50.160  66.550  1.00  0.00           N
ATOM   2725  HN  TRP A 827      71.240  50.160  67.530  1.00  0.00           H
ATOM   2726  CA  TRP A 827      70.740  48.850  65.950  1.00  0.00           C
ATOM   2727  HA  TRP A 827      71.470  48.630  65.190  1.00  0.00           H
ATOM   2728  CB  TRP A 827      70.590  47.640  66.960  1.00  0.00           C
ATOM   2729  HB1 TRP A 827      70.480  46.720  66.350  1.00  0.00           H
ATOM   2730  HB2 TRP A 827      69.730  47.770  67.660  1.00  0.00           H
ATOM   2731  CG  TRP A 827      71.910  47.410  67.650  1.00  0.00           C
ATOM   2732  CD1 TRP A 827      72.060  47.450  69.060  1.00  0.00           C
ATOM   2733  HD1 TRP A 827      71.180  47.540  69.690  1.00  0.00           H
ATOM   2734  NE1 TRP A 827      73.420  47.530  69.380  1.00  0.00           N
ATOM   2735  HE1 TRP A 827      73.810  47.470  70.270  1.00  0.00           H
ATOM   2736  CE2 TRP A 827      74.130  47.510  68.200  1.00  0.00           C
ATOM   2737  CD2 TRP A 827      73.230  47.380  67.110  1.00  0.00           C
ATOM   2738  CE3 TRP A 827      73.750  47.200  65.820  1.00  0.00           C
ATOM   2739  HE3 TRP A 827      73.160  46.910  64.960  1.00  0.00           H
ATOM   2740  CZ3 TRP A 827      75.170  47.190  65.690  1.00  0.00           C
ATOM   2741  HZ3 TRP A 827      75.640  46.910  64.770  1.00  0.00           H
ATOM   2742  CZ2 TRP A 827      75.510  47.530  68.020  1.00  0.00           C
ATOM   2743  HZ2 TRP A 827      76.080  47.640  68.930  1.00  0.00           H
ATOM   2744  CH2 TRP A 827      75.980  47.340  66.810  1.00  0.00           C
ATOM   2745  HH2 TRP A 827      77.060  47.360  66.710  1.00  0.00           H
ATOM   2746  C   TRP A 827      69.430  48.870  65.130  1.00  0.00           C
ATOM   2747  O   TRP A 827      69.330  48.250  64.080  1.00  0.00           O
ATOM   2748  N   CYS A 828      68.400  49.550  65.640  1.00  0.00           N
ATOM   2749  HN  CYS A 828      68.450  49.950  66.550  1.00  0.00           H
ATOM   2750  CA  CYS A 828      67.120  49.730  64.890  1.00  0.00           C
ATOM   2751  HA  CYS A 828      66.800  48.740  64.630  1.00  0.00           H
ATOM   2752  CB  CYS A 828      65.970  50.410  65.710  1.00  0.00           C
ATOM   2753  HB1 CYS A 828      65.290  50.780  64.930  1.00  0.00           H
ATOM   2754  HB2 CYS A 828      66.360  51.220  66.350  1.00  0.00           H
ATOM   2755  SG  CYS A 828      65.090  49.360  66.940  1.00  0.00           S
ATOM   2756  HG1 CYS A 828      65.870  49.770  67.930  1.00  0.00           H
ATOM   2757  C   CYS A 828      67.280  50.440  63.550  1.00  0.00           C
ATOM   2758  O   CYS A 828      66.630  50.140  62.570  1.00  0.00           O
ATOM   2759  N   VAL A 829      68.080  51.500  63.600  1.00  0.00           N
ATOM   2760  HN  VAL A 829      68.290  51.790  64.540  1.00  0.00           H
ATOM   2761  CA  VAL A 829      68.590  52.330  62.460  1.00  0.00           C
ATOM   2762  HA  VAL A 829      67.750  52.580  61.810  1.00  0.00           H
ATOM   2763  CB  VAL A 829      69.270  53.660  62.770  1.00  0.00           C
ATOM   2764  HB  VAL A 829      70.160  53.410  63.380  1.00  0.00           H
ATOM   2765  CG1 VAL A 829      69.770  54.360  61.440  1.00  0.00           C
ATOM   2766 HG11 VAL A 829      68.990  54.350  60.640  1.00  0.00           H
ATOM   2767 HG12 VAL A 829      70.710  53.920  61.040  1.00  0.00           H
ATOM   2768 HG13 VAL A 829      69.900  55.460  61.580  1.00  0.00           H
ATOM   2769  CG2 VAL A 829      68.230  54.560  63.460  1.00  0.00           C
ATOM   2770 HG21 VAL A 829      67.430  54.920  62.790  1.00  0.00           H
ATOM   2771 HG22 VAL A 829      68.700  55.470  63.880  1.00  0.00           H
ATOM   2772 HG23 VAL A 829      67.670  54.000  64.240  1.00  0.00           H
ATOM   2773  C   VAL A 829      69.440  51.580  61.470  1.00  0.00           C
ATOM   2774  O   VAL A 829      69.120  51.650  60.260  1.00  0.00           O
ATOM   2775  N   ILE A 830      70.330  50.710  61.870  1.00  0.00           N
ATOM   2776  HN  ILE A 830      70.820  50.850  62.720  1.00  0.00           H
ATOM   2777  CA  ILE A 830      70.990  49.810  60.950  1.00  0.00           C
ATOM   2778  HA  ILE A 830      71.400  50.320  60.090  1.00  0.00           H
ATOM   2779  CB  ILE A 830      72.210  49.180  61.620  1.00  0.00           C
ATOM   2780  HB  ILE A 830      71.770  48.600  62.460  1.00  0.00           H
ATOM   2781  CG2 ILE A 830      72.900  48.130  60.770  1.00  0.00           C
ATOM   2782 HG21 ILE A 830      72.250  47.330  60.340  1.00  0.00           H
ATOM   2783 HG22 ILE A 830      73.710  47.580  61.310  1.00  0.00           H
ATOM   2784 HG23 ILE A 830      73.190  48.700  59.860  1.00  0.00           H
ATOM   2785  CG1 ILE A 830      73.210  50.160  62.160  1.00  0.00           C
ATOM   2786 HG11 ILE A 830      74.180  49.620  62.200  1.00  0.00           H
ATOM   2787 HG12 ILE A 830      73.050  50.620  63.160  1.00  0.00           H
ATOM   2788  CD  ILE A 830      73.530  51.290  61.140  1.00  0.00           C
ATOM   2789  HD1 ILE A 830      73.980  50.790  60.270  1.00  0.00           H
ATOM   2790  HD2 ILE A 830      74.240  52.060  61.510  1.00  0.00           H
ATOM   2791  HD3 ILE A 830      72.680  51.910  60.760  1.00  0.00           H
ATOM   2792  C   ILE A 830      70.070  48.750  60.320  1.00  0.00           C
ATOM   2793  O   ILE A 830      70.180  48.520  59.150  1.00  0.00           O
ATOM   2794  N   LEU A 831      69.240  48.060  61.160  1.00  0.00           N
ATOM   2795  HN  LEU A 831      69.150  48.310  62.130  1.00  0.00           H
ATOM   2796  CA  LEU A 831      68.360  46.960  60.720  1.00  0.00           C
ATOM   2797  HA  LEU A 831      69.000  46.230  60.260  1.00  0.00           H
ATOM   2798  CB  LEU A 831      67.630  46.350  61.920  1.00  0.00           C
ATOM   2799  HB1 LEU A 831      67.010  47.140  62.420  1.00  0.00           H
ATOM   2800  HB2 LEU A 831      68.500  46.130  62.590  1.00  0.00           H
ATOM   2801  CG  LEU A 831      66.790  45.060  61.750  1.00  0.00           C
ATOM   2802  HG  LEU A 831      66.030  45.220  60.950  1.00  0.00           H
ATOM   2803  CD1 LEU A 831      67.620  43.950  61.190  1.00  0.00           C
ATOM   2804 HD11 LEU A 831      68.540  43.730  61.770  1.00  0.00           H
ATOM   2805 HD12 LEU A 831      67.810  44.150  60.120  1.00  0.00           H
ATOM   2806 HD13 LEU A 831      66.990  43.030  61.130  1.00  0.00           H
ATOM   2807  CD2 LEU A 831      66.200  44.530  63.030  1.00  0.00           C
ATOM   2808 HD21 LEU A 831      65.380  45.140  63.490  1.00  0.00           H
ATOM   2809 HD22 LEU A 831      66.940  44.560  63.860  1.00  0.00           H
ATOM   2810 HD23 LEU A 831      65.880  43.480  62.830  1.00  0.00           H
ATOM   2811  C   LEU A 831      67.350  47.330  59.640  1.00  0.00           C
ATOM   2812  O   LEU A 831      67.130  46.620  58.680  1.00  0.00           O
ATOM   2813  N   PHE A 832      66.740  48.500  59.790  1.00  0.00           N
ATOM   2814  HN  PHE A 832      66.900  49.000  60.630  1.00  0.00           H
ATOM   2815  CA  PHE A 832      65.870  49.160  58.840  1.00  0.00           C
ATOM   2816  HA  PHE A 832      64.970  48.610  58.630  1.00  0.00           H
ATOM   2817  CB  PHE A 832      65.570  50.550  59.590  1.00  0.00           C
ATOM   2818  HB1 PHE A 832      66.420  51.260  59.700  1.00  0.00           H
ATOM   2819  HB2 PHE A 832      65.280  50.330  60.640  1.00  0.00           H
ATOM   2820  CG  PHE A 832      64.460  51.360  58.920  1.00  0.00           C
ATOM   2821  CD1 PHE A 832      64.680  51.930  57.670  1.00  0.00           C
ATOM   2822  HD1 PHE A 832      65.600  51.830  57.110  1.00  0.00           H
ATOM   2823  CE1 PHE A 832      63.660  52.620  57.010  1.00  0.00           C
ATOM   2824  HE1 PHE A 832      63.810  52.910  55.980  1.00  0.00           H
ATOM   2825  CZ  PHE A 832      62.400  52.810  57.670  1.00  0.00           C
ATOM   2826  HZ  PHE A 832      61.620  53.360  57.160  1.00  0.00           H
ATOM   2827  CD2 PHE A 832      63.240  51.660  59.570  1.00  0.00           C
ATOM   2828  HD2 PHE A 832      63.160  51.270  60.570  1.00  0.00           H
ATOM   2829  CE2 PHE A 832      62.240  52.390  58.990  1.00  0.00           C
ATOM   2830  HE2 PHE A 832      61.270  52.420  59.460  1.00  0.00           H
ATOM   2831  C   PHE A 832      66.570  49.390  57.530  1.00  0.00           C
ATOM   2832  O   PHE A 832      66.100  49.080  56.480  1.00  0.00           O
ATOM   2833  N   PHE A 833      67.790  50.090  57.560  1.00  0.00           N
ATOM   2834  HN  PHE A 833      68.010  50.630  58.370  1.00  0.00           H
ATOM   2835  CA  PHE A 833      68.440  50.310  56.300  1.00  0.00           C
ATOM   2836  HA  PHE A 833      67.640  50.700  55.680  1.00  0.00           H
ATOM   2837  CB  PHE A 833      69.740  51.250  56.470  1.00  0.00           C
ATOM   2838  HB1 PHE A 833      70.580  50.730  56.980  1.00  0.00           H
ATOM   2839  HB2 PHE A 833      69.520  52.130  57.110  1.00  0.00           H
ATOM   2840  CG  PHE A 833      70.330  51.800  55.130  1.00  0.00           C
ATOM   2841  CD1 PHE A 833      71.740  51.820  54.870  1.00  0.00           C
ATOM   2842  HD1 PHE A 833      72.420  51.390  55.590  1.00  0.00           H
ATOM   2843  CE1 PHE A 833      72.200  52.250  53.660  1.00  0.00           C
ATOM   2844  HE1 PHE A 833      73.270  52.260  53.500  1.00  0.00           H
ATOM   2845  CZ  PHE A 833      71.400  52.740  52.680  1.00  0.00           C
ATOM   2846  HZ  PHE A 833      71.680  53.060  51.680  1.00  0.00           H
ATOM   2847  CD2 PHE A 833      69.440  52.200  54.130  1.00  0.00           C
ATOM   2848  HD2 PHE A 833      68.400  52.410  54.370  1.00  0.00           H
ATOM   2849  CE2 PHE A 833      69.990  52.690  52.920  1.00  0.00           C
ATOM   2850  HE2 PHE A 833      69.360  53.010  52.100  1.00  0.00           H
ATOM   2851  C   PHE A 833      68.930  49.170  55.550  1.00  0.00           C
ATOM   2852  O   PHE A 833      68.790  49.020  54.330  1.00  0.00           O
ATOM   2853  N   THR A 834      69.610  48.240  56.270  1.00  0.00           N
ATOM   2854  HN  THR A 834      69.870  48.590  57.160  1.00  0.00           H
ATOM   2855  CA  THR A 834      70.120  46.990  55.690  1.00  0.00           C
ATOM   2856  HA  THR A 834      70.750  47.260  54.860  1.00  0.00           H
ATOM   2857  CB  THR A 834      71.130  46.200  56.560  1.00  0.00           C
ATOM   2858  HB  THR A 834      71.330  45.160  56.240  1.00  0.00           H
ATOM   2859  OG1 THR A 834      70.730  46.110  57.940  1.00  0.00           O
ATOM   2860  HG1 THR A 834      70.790  46.980  58.360  1.00  0.00           H
ATOM   2861  CG2 THR A 834      72.430  46.940  56.430  1.00  0.00           C
ATOM   2862 HG21 THR A 834      73.170  46.340  57.000  1.00  0.00           H
ATOM   2863 HG22 THR A 834      72.440  47.990  56.760  1.00  0.00           H
ATOM   2864 HG23 THR A 834      72.740  46.910  55.360  1.00  0.00           H
ATOM   2865  C   THR A 834      69.070  46.070  55.160  1.00  0.00           C
ATOM   2866  O   THR A 834      69.300  45.470  54.110  1.00  0.00           O
ATOM   2867  N   THR A 835      67.870  46.070  55.760  1.00  0.00           N
ATOM   2868  HN  THR A 835      67.650  46.660  56.540  1.00  0.00           H
ATOM   2869  CA  THR A 835      66.690  45.410  55.260  1.00  0.00           C
ATOM   2870  HA  THR A 835      66.970  44.380  55.100  1.00  0.00           H
ATOM   2871  CB  THR A 835      65.410  45.570  56.090  1.00  0.00           C
ATOM   2872  HB  THR A 835      65.430  46.640  56.420  1.00  0.00           H
ATOM   2873  OG1 THR A 835      65.560  44.700  57.220  1.00  0.00           O
ATOM   2874  HG1 THR A 835      66.100  45.190  57.840  1.00  0.00           H
ATOM   2875  CG2 THR A 835      64.100  45.090  55.350  1.00  0.00           C
ATOM   2876 HG21 THR A 835      64.200  44.060  54.930  1.00  0.00           H
ATOM   2877 HG22 THR A 835      63.790  45.800  54.550  1.00  0.00           H
ATOM   2878 HG23 THR A 835      63.290  45.140  56.100  1.00  0.00           H
ATOM   2879  C   THR A 835      66.330  45.890  53.900  1.00  0.00           C
ATOM   2880  O   THR A 835      66.280  45.170  52.890  1.00  0.00           O
ATOM   2881  N   PHE A 836      66.070  47.240  53.750  1.00  0.00           N
ATOM   2882  HN  PHE A 836      66.280  47.790  54.560  1.00  0.00           H
ATOM   2883  CA  PHE A 836      65.630  47.820  52.550  1.00  0.00           C
ATOM   2884  HA  PHE A 836      64.760  47.280  52.170  1.00  0.00           H
ATOM   2885  CB  PHE A 836      65.320  49.330  52.910  1.00  0.00           C
ATOM   2886  HB1 PHE A 836      66.020  49.670  53.690  1.00  0.00           H
ATOM   2887  HB2 PHE A 836      64.280  49.340  53.310  1.00  0.00           H
ATOM   2888  CG  PHE A 836      65.410  50.370  51.860  1.00  0.00           C
ATOM   2889  CD1 PHE A 836      66.550  51.250  51.740  1.00  0.00           C
ATOM   2890  HD1 PHE A 836      67.210  51.260  52.590  1.00  0.00           H
ATOM   2891  CE1 PHE A 836      66.590  52.020  50.610  1.00  0.00           C
ATOM   2892  HE1 PHE A 836      67.380  52.730  50.430  1.00  0.00           H
ATOM   2893  CZ  PHE A 836      65.530  51.990  49.660  1.00  0.00           C
ATOM   2894  HZ  PHE A 836      65.560  52.620  48.780  1.00  0.00           H
ATOM   2895  CD2 PHE A 836      64.360  50.330  50.930  1.00  0.00           C
ATOM   2896  HD2 PHE A 836      63.450  49.750  51.070  1.00  0.00           H
ATOM   2897  CE2 PHE A 836      64.420  51.130  49.860  1.00  0.00           C
ATOM   2898  HE2 PHE A 836      63.620  51.050  49.150  1.00  0.00           H
ATOM   2899  C   PHE A 836      66.740  47.670  51.420  1.00  0.00           C
ATOM   2900  O   PHE A 836      66.450  47.300  50.290  1.00  0.00           O
ATOM   2901  N   PHE A 837      67.980  47.910  51.810  1.00  0.00           N
ATOM   2902  HN  PHE A 837      68.140  48.260  52.740  1.00  0.00           H
ATOM   2903  CA  PHE A 837      69.110  47.800  50.830  1.00  0.00           C
ATOM   2904  HA  PHE A 837      68.880  48.440  50.000  1.00  0.00           H
ATOM   2905  CB  PHE A 837      70.370  48.150  51.580  1.00  0.00           C
ATOM   2906  HB1 PHE A 837      70.790  47.360  52.240  1.00  0.00           H
ATOM   2907  HB2 PHE A 837      70.190  49.050  52.200  1.00  0.00           H
ATOM   2908  CG  PHE A 837      71.520  48.430  50.590  1.00  0.00           C
ATOM   2909  CD1 PHE A 837      71.700  49.790  50.290  1.00  0.00           C
ATOM   2910  HD1 PHE A 837      71.070  50.610  50.640  1.00  0.00           H
ATOM   2911  CE1 PHE A 837      72.690  50.130  49.390  1.00  0.00           C
ATOM   2912  HE1 PHE A 837      72.720  51.140  49.000  1.00  0.00           H
ATOM   2913  CZ  PHE A 837      73.630  49.190  48.840  1.00  0.00           C
ATOM   2914  HZ  PHE A 837      74.370  49.410  48.100  1.00  0.00           H
ATOM   2915  CD2 PHE A 837      72.310  47.430  49.990  1.00  0.00           C
ATOM   2916  HD2 PHE A 837      72.270  46.380  50.250  1.00  0.00           H
ATOM   2917  CE2 PHE A 837      73.340  47.890  49.110  1.00  0.00           C
ATOM   2918  HE2 PHE A 837      73.940  47.210  48.520  1.00  0.00           H
ATOM   2919  C   PHE A 837      69.200  46.280  50.360  1.00  0.00           C
ATOM   2920  O   PHE A 837      69.320  45.990  49.180  1.00  0.00           O
ATOM   2921  N   LEU A 838      69.050  45.270  51.250  1.00  0.00           N
ATOM   2922  HN  LEU A 838      68.920  45.340  52.230  1.00  0.00           H
ATOM   2923  CA  LEU A 838      69.070  43.870  50.900  1.00  0.00           C
ATOM   2924  HA  LEU A 838      70.000  43.640  50.400  1.00  0.00           H
ATOM   2925  CB  LEU A 838      69.260  43.040  52.190  1.00  0.00           C
ATOM   2926  HB1 LEU A 838      68.410  43.310  52.850  1.00  0.00           H
ATOM   2927  HB2 LEU A 838      70.140  43.480  52.720  1.00  0.00           H
ATOM   2928  CG  LEU A 838      69.320  41.470  52.050  1.00  0.00           C
ATOM   2929  HG  LEU A 838      68.420  41.090  51.520  1.00  0.00           H
ATOM   2930  CD1 LEU A 838      70.510  41.010  51.190  1.00  0.00           C
ATOM   2931 HD11 LEU A 838      71.490  41.390  51.580  1.00  0.00           H
ATOM   2932 HD12 LEU A 838      70.410  41.420  50.160  1.00  0.00           H
ATOM   2933 HD13 LEU A 838      70.490  39.900  51.250  1.00  0.00           H
ATOM   2934  CD2 LEU A 838      69.420  40.850  53.460  1.00  0.00           C
ATOM   2935 HD21 LEU A 838      69.290  39.750  53.470  1.00  0.00           H
ATOM   2936 HD22 LEU A 838      68.660  41.200  54.190  1.00  0.00           H
ATOM   2937 HD23 LEU A 838      70.420  41.100  53.890  1.00  0.00           H
ATOM   2938  C   LEU A 838      68.010  43.410  49.910  1.00  0.00           C
ATOM   2939  O   LEU A 838      68.370  42.710  48.950  1.00  0.00           O
ATOM   2940  N   SER A 839      66.720  43.750  50.210  1.00  0.00           N
ATOM   2941  HN  SER A 839      66.560  44.170  51.100  1.00  0.00           H
ATOM   2942  CA  SER A 839      65.510  43.500  49.370  1.00  0.00           C
ATOM   2943  HA  SER A 839      65.540  42.480  49.020  1.00  0.00           H
ATOM   2944  CB  SER A 839      64.150  43.840  50.080  1.00  0.00           C
ATOM   2945  HB1 SER A 839      64.030  43.220  50.990  1.00  0.00           H
ATOM   2946  HB2 SER A 839      63.230  43.680  49.490  1.00  0.00           H
ATOM   2947  OG  SER A 839      64.170  45.180  50.570  1.00  0.00           O
ATOM   2948  HG1 SER A 839      64.900  45.360  51.170  1.00  0.00           H
ATOM   2949  C   SER A 839      65.490  44.250  48.080  1.00  0.00           C
ATOM   2950  O   SER A 839      65.150  43.660  47.070  1.00  0.00           O
ATOM   2951  N   SER A 840      65.970  45.470  48.010  1.00  0.00           N
ATOM   2952  HN  SER A 840      66.300  45.940  48.830  1.00  0.00           H
ATOM   2953  CA  SER A 840      66.220  46.190  46.750  1.00  0.00           C
ATOM   2954  HA  SER A 840      65.380  45.900  46.140  1.00  0.00           H
ATOM   2955  CB  SER A 840      66.220  47.710  46.920  1.00  0.00           C
ATOM   2956  HB1 SER A 840      65.170  48.060  47.040  1.00  0.00           H
ATOM   2957  HB2 SER A 840      66.310  48.130  45.890  1.00  0.00           H
ATOM   2958  OG  SER A 840      67.210  48.130  47.870  1.00  0.00           O
ATOM   2959  HG1 SER A 840      66.800  48.030  48.740  1.00  0.00           H
ATOM   2960  C   SER A 840      67.400  45.760  45.900  1.00  0.00           C
ATOM   2961  O   SER A 840      67.380  45.510  44.680  1.00  0.00           O
ATOM   2962  N   PHE A 841      68.550  45.380  46.490  1.00  0.00           N
ATOM   2963  HN  PHE A 841      68.710  45.590  47.460  1.00  0.00           H
ATOM   2964  CA  PHE A 841      69.590  44.690  45.780  1.00  0.00           C
ATOM   2965  HA  PHE A 841      69.910  45.160  44.870  1.00  0.00           H
ATOM   2966  CB  PHE A 841      70.830  44.570  46.670  1.00  0.00           C
ATOM   2967  HB1 PHE A 841      70.750  44.070  47.670  1.00  0.00           H
ATOM   2968  HB2 PHE A 841      71.150  45.580  46.950  1.00  0.00           H
ATOM   2969  CG  PHE A 841      72.090  43.900  46.070  1.00  0.00           C
ATOM   2970  CD1 PHE A 841      72.890  44.650  45.250  1.00  0.00           C
ATOM   2971  HD1 PHE A 841      72.650  45.700  45.150  1.00  0.00           H
ATOM   2972  CE1 PHE A 841      73.930  43.960  44.560  1.00  0.00           C
ATOM   2973  HE1 PHE A 841      74.510  44.460  43.810  1.00  0.00           H
ATOM   2974  CZ  PHE A 841      74.260  42.610  44.780  1.00  0.00           C
ATOM   2975  HZ  PHE A 841      75.060  42.160  44.230  1.00  0.00           H
ATOM   2976  CD2 PHE A 841      72.420  42.600  46.330  1.00  0.00           C
ATOM   2977  HD2 PHE A 841      71.850  42.040  47.060  1.00  0.00           H
ATOM   2978  CE2 PHE A 841      73.500  41.960  45.690  1.00  0.00           C
ATOM   2979  HE2 PHE A 841      73.750  40.950  45.990  1.00  0.00           H
ATOM   2980  C   PHE A 841      69.140  43.280  45.280  1.00  0.00           C
ATOM   2981  O   PHE A 841      69.340  42.930  44.070  1.00  0.00           O
ATOM   2982  N   LEU A 842      68.430  42.430  46.150  1.00  0.00           N
ATOM   2983  HN  LEU A 842      68.290  42.650  47.120  1.00  0.00           H
ATOM   2984  CA  LEU A 842      68.020  41.120  45.670  1.00  0.00           C
ATOM   2985  HA  LEU A 842      68.860  40.730  45.120  1.00  0.00           H
ATOM   2986  CB  LEU A 842      67.690  40.020  46.690  1.00  0.00           C
ATOM   2987  HB1 LEU A 842      67.390  39.120  46.110  1.00  0.00           H
ATOM   2988  HB2 LEU A 842      66.930  40.390  47.410  1.00  0.00           H
ATOM   2989  CG  LEU A 842      68.820  39.550  47.530  1.00  0.00           C
ATOM   2990  HG  LEU A 842      69.410  40.440  47.830  1.00  0.00           H
ATOM   2991  CD1 LEU A 842      68.430  38.620  48.620  1.00  0.00           C
ATOM   2992 HD11 LEU A 842      67.630  39.020  49.280  1.00  0.00           H
ATOM   2993 HD12 LEU A 842      69.250  38.190  49.230  1.00  0.00           H
ATOM   2994 HD13 LEU A 842      67.950  37.720  48.160  1.00  0.00           H
ATOM   2995  CD2 LEU A 842      69.860  38.720  46.700  1.00  0.00           C
ATOM   2996 HD21 LEU A 842      70.320  39.270  45.860  1.00  0.00           H
ATOM   2997 HD22 LEU A 842      69.330  37.850  46.230  1.00  0.00           H
ATOM   2998 HD23 LEU A 842      70.600  38.390  47.460  1.00  0.00           H
ATOM   2999  C   LEU A 842      66.910  41.240  44.650  1.00  0.00           C
ATOM   3000  O   LEU A 842      66.890  40.510  43.660  1.00  0.00           O
ATOM   3001  N   LYS A 843      65.960  42.210  44.730  1.00  0.00           N
ATOM   3002  HN  LYS A 843      65.810  42.590  45.630  1.00  0.00           H
ATOM   3003  CA  LYS A 843      64.980  42.520  43.700  1.00  0.00           C
ATOM   3004  HA  LYS A 843      64.430  41.610  43.500  1.00  0.00           H
ATOM   3005  CB  LYS A 843      64.080  43.630  44.130  1.00  0.00           C
ATOM   3006  HB1 LYS A 843      64.680  44.420  44.620  1.00  0.00           H
ATOM   3007  HB2 LYS A 843      63.310  43.230  44.820  1.00  0.00           H
ATOM   3008  CG  LYS A 843      63.300  44.360  43.050  1.00  0.00           C
ATOM   3009  HG1 LYS A 843      64.010  44.880  42.360  1.00  0.00           H
ATOM   3010  HG2 LYS A 843      62.960  45.220  43.650  1.00  0.00           H
ATOM   3011  CD  LYS A 843      62.190  43.450  42.390  1.00  0.00           C
ATOM   3012  HD1 LYS A 843      61.550  43.270  43.270  1.00  0.00           H
ATOM   3013  HD2 LYS A 843      62.650  42.460  42.160  1.00  0.00           H
ATOM   3014  CE  LYS A 843      61.650  44.210  41.170  1.00  0.00           C
ATOM   3015  HE1 LYS A 843      62.400  44.280  40.350  1.00  0.00           H
ATOM   3016  HE2 LYS A 843      61.550  45.300  41.370  1.00  0.00           H
ATOM   3017  NZ  LYS A 843      60.360  43.550  40.860  1.00  0.00           N
ATOM   3018  HZ1 LYS A 843      60.510  42.520  40.770  1.00  0.00           H
ATOM   3019  HZ2 LYS A 843      60.030  44.020  39.990  1.00  0.00           H
ATOM   3020  HZ3 LYS A 843      59.730  43.800  41.650  1.00  0.00           H
ATOM   3021  C   LYS A 843      65.520  42.920  42.340  1.00  0.00           C
ATOM   3022  O   LYS A 843      65.040  42.440  41.290  1.00  0.00           O
ATOM   3023  N   GLN A 844      66.580  43.760  42.280  1.00  0.00           N
ATOM   3024  HN  GLN A 844      66.970  44.070  43.140  1.00  0.00           H
ATOM   3025  CA  GLN A 844      67.150  44.220  41.040  1.00  0.00           C
ATOM   3026  HA  GLN A 844      66.320  44.410  40.380  1.00  0.00           H
ATOM   3027  CB  GLN A 844      67.790  45.660  41.290  1.00  0.00           C
ATOM   3028  HB1 GLN A 844      68.200  45.900  40.280  1.00  0.00           H
ATOM   3029  HB2 GLN A 844      68.710  45.620  41.910  1.00  0.00           H
ATOM   3030  CG  GLN A 844      66.800  46.810  41.680  1.00  0.00           C
ATOM   3031  HG1 GLN A 844      67.350  47.770  41.650  1.00  0.00           H
ATOM   3032  HG2 GLN A 844      66.550  46.630  42.750  1.00  0.00           H
ATOM   3033  CD  GLN A 844      65.500  46.930  40.890  1.00  0.00           C
ATOM   3034  OE1 GLN A 844      64.470  47.240  41.420  1.00  0.00           O
ATOM   3035  NE2 GLN A 844      65.570  46.850  39.510  1.00  0.00           N
ATOM   3036 HE21 GLN A 844      64.760  47.040  38.960  1.00  0.00           H
ATOM   3037 HE22 GLN A 844      66.480  46.630  39.140  1.00  0.00           H
ATOM   3038  C   GLN A 844      68.050  43.240  40.320  1.00  0.00           C
ATOM   3039  O   GLN A 844      68.390  43.240  39.130  1.00  0.00           O
ATOM   3040  N   PHE A 845      68.440  42.140  41.120  1.00  0.00           N
ATOM   3041  HN  PHE A 845      68.210  42.200  42.090  1.00  0.00           H
ATOM   3042  CA  PHE A 845      69.360  41.050  40.810  1.00  0.00           C
ATOM   3043  HA  PHE A 845      70.280  41.570  40.590  1.00  0.00           H
ATOM   3044  CB  PHE A 845      69.250  40.080  42.000  1.00  0.00           C
ATOM   3045  HB1 PHE A 845      68.300  39.510  41.890  1.00  0.00           H
ATOM   3046  HB2 PHE A 845      69.190  40.670  42.940  1.00  0.00           H
ATOM   3047  CG  PHE A 845      70.360  39.060  42.050  1.00  0.00           C
ATOM   3048  CD1 PHE A 845      70.300  37.830  41.410  1.00  0.00           C
ATOM   3049  HD1 PHE A 845      69.480  37.600  40.740  1.00  0.00           H
ATOM   3050  CE1 PHE A 845      71.190  36.830  41.690  1.00  0.00           C
ATOM   3051  HE1 PHE A 845      71.010  35.950  41.100  1.00  0.00           H
ATOM   3052  CZ  PHE A 845      72.200  36.970  42.670  1.00  0.00           C
ATOM   3053  HZ  PHE A 845      72.910  36.160  42.800  1.00  0.00           H
ATOM   3054  CD2 PHE A 845      71.300  39.230  43.080  1.00  0.00           C
ATOM   3055  HD2 PHE A 845      71.410  40.200  43.530  1.00  0.00           H
ATOM   3056  CE2 PHE A 845      72.220  38.200  43.420  1.00  0.00           C
ATOM   3057  HE2 PHE A 845      72.980  38.310  44.180  1.00  0.00           H
ATOM   3058  C   PHE A 845      69.130  40.330  39.480  1.00  0.00           C
ATOM   3059  O   PHE A 845      70.040  39.710  38.880  1.00  0.00           O
ATOM   3060  N   LYS A 846      67.930  40.420  38.900  1.00  0.00           N
ATOM   3061  HN  LYS A 846      67.260  41.050  39.270  1.00  0.00           H
ATOM   3062  CA  LYS A 846      67.590  39.880  37.570  1.00  0.00           C
ATOM   3063  HA  LYS A 846      67.690  38.830  37.740  1.00  0.00           H
ATOM   3064  CB  LYS A 846      66.120  40.060  37.240  1.00  0.00           C
ATOM   3065  HB1 LYS A 846      65.550  39.230  37.700  1.00  0.00           H
ATOM   3066  HB2 LYS A 846      65.920  39.890  36.170  1.00  0.00           H
ATOM   3067  CG  LYS A 846      65.450  41.360  37.700  1.00  0.00           C
ATOM   3068  HG1 LYS A 846      65.980  42.200  37.210  1.00  0.00           H
ATOM   3069  HG2 LYS A 846      65.440  41.600  38.790  1.00  0.00           H
ATOM   3070  CD  LYS A 846      63.950  41.370  37.230  1.00  0.00           C
ATOM   3071  HD1 LYS A 846      63.450  40.430  37.550  1.00  0.00           H
ATOM   3072  HD2 LYS A 846      64.110  41.470  36.140  1.00  0.00           H
ATOM   3073  CE  LYS A 846      63.240  42.600  37.780  1.00  0.00           C
ATOM   3074  HE1 LYS A 846      63.790  43.560  37.640  1.00  0.00           H
ATOM   3075  HE2 LYS A 846      63.170  42.460  38.890  1.00  0.00           H
ATOM   3076  NZ  LYS A 846      61.880  42.870  37.190  1.00  0.00           N
ATOM   3077  HZ1 LYS A 846      62.110  43.090  36.200  1.00  0.00           H
ATOM   3078  HZ2 LYS A 846      61.360  43.650  37.620  1.00  0.00           H
ATOM   3079  HZ3 LYS A 846      61.350  41.980  37.250  1.00  0.00           H
ATOM   3080  C   LYS A 846      68.450  40.380  36.370  1.00  0.00           C
ATOM   3081  O   LYS A 846      68.870  39.600  35.490  1.00  0.00           O
ATOM   3082  N   THR A 847      68.690  41.720  36.340  1.00  0.00           N
ATOM   3083  HN  THR A 847      68.270  42.330  36.990  1.00  0.00           H
ATOM   3084  CA  THR A 847      69.460  42.540  35.320  1.00  0.00           C
ATOM   3085  HA  THR A 847      69.340  41.950  34.420  1.00  0.00           H
ATOM   3086  CB  THR A 847      68.970  43.920  35.010  1.00  0.00           C
ATOM   3087  HB  THR A 847      69.680  44.520  34.390  1.00  0.00           H
ATOM   3088  OG1 THR A 847      68.930  44.620  36.280  1.00  0.00           O
ATOM   3089  HG1 THR A 847      69.620  45.290  36.330  1.00  0.00           H
ATOM   3090  CG2 THR A 847      67.620  43.920  34.310  1.00  0.00           C
ATOM   3091 HG21 THR A 847      67.290  44.930  34.010  1.00  0.00           H
ATOM   3092 HG22 THR A 847      66.800  43.430  34.870  1.00  0.00           H
ATOM   3093 HG23 THR A 847      67.750  43.340  33.370  1.00  0.00           H
ATOM   3094  C   THR A 847      70.940  42.540  35.410  1.00  0.00           C
ATOM   3095  O   THR A 847      71.660  43.120  34.560  1.00  0.00           O
ATOM   3096  N   LYS A 848      71.500  42.010  36.550  1.00  0.00           N
ATOM   3097  HN  LYS A 848      70.770  41.600  37.080  1.00  0.00           H
ATOM   3098  CA  LYS A 848      72.930  41.900  36.850  1.00  0.00           C
ATOM   3099  HA  LYS A 848      73.480  42.670  36.330  1.00  0.00           H
ATOM   3100  CB  LYS A 848      73.200  42.090  38.410  1.00  0.00           C
ATOM   3101  HB1 LYS A 848      74.290  42.140  38.620  1.00  0.00           H
ATOM   3102  HB2 LYS A 848      72.860  41.220  39.010  1.00  0.00           H
ATOM   3103  CG  LYS A 848      72.500  43.310  39.070  1.00  0.00           C
ATOM   3104  HG1 LYS A 848      71.420  43.080  39.020  1.00  0.00           H
ATOM   3105  HG2 LYS A 848      72.660  44.120  38.340  1.00  0.00           H
ATOM   3106  CD  LYS A 848      72.780  43.640  40.580  1.00  0.00           C
ATOM   3107  HD1 LYS A 848      73.870  43.890  40.670  1.00  0.00           H
ATOM   3108  HD2 LYS A 848      72.460  42.810  41.240  1.00  0.00           H
ATOM   3109  CE  LYS A 848      72.190  44.920  41.060  1.00  0.00           C
ATOM   3110  HE1 LYS A 848      72.800  45.290  41.920  1.00  0.00           H
ATOM   3111  HE2 LYS A 848      71.170  44.760  41.480  1.00  0.00           H
ATOM   3112  NZ  LYS A 848      72.190  45.960  40.100  1.00  0.00           N
ATOM   3113  HZ1 LYS A 848      71.350  45.830  39.490  1.00  0.00           H
ATOM   3114  HZ2 LYS A 848      73.010  45.990  39.460  1.00  0.00           H
ATOM   3115  HZ3 LYS A 848      72.090  46.850  40.640  1.00  0.00           H
ATOM   3116  C   LYS A 848      73.450  40.560  36.420  1.00  0.00           C
ATOM   3117  O   LYS A 848      72.780  39.690  35.890  1.00  0.00           O
ATOM   3118  N   ARG A 849      74.750  40.290  36.720  1.00  0.00           N
ATOM   3119  HN  ARG A 849      75.290  40.910  37.290  1.00  0.00           H
ATOM   3120  CA  ARG A 849      75.380  39.170  36.090  1.00  0.00           C
ATOM   3121  HA  ARG A 849      74.770  38.780  35.280  1.00  0.00           H
ATOM   3122  CB  ARG A 849      76.710  39.680  35.400  1.00  0.00           C
ATOM   3123  HB1 ARG A 849      77.160  38.780  34.930  1.00  0.00           H
ATOM   3124  HB2 ARG A 849      77.520  39.960  36.110  1.00  0.00           H
ATOM   3125  CG  ARG A 849      76.380  40.560  34.180  1.00  0.00           C
ATOM   3126  HG1 ARG A 849      75.720  41.380  34.540  1.00  0.00           H
ATOM   3127  HG2 ARG A 849      75.850  39.880  33.470  1.00  0.00           H
ATOM   3128  CD  ARG A 849      77.560  41.280  33.500  1.00  0.00           C
ATOM   3129  HD1 ARG A 849      78.390  41.580  34.180  1.00  0.00           H
ATOM   3130  HD2 ARG A 849      77.200  42.130  32.890  1.00  0.00           H
ATOM   3131  NE  ARG A 849      78.160  40.320  32.530  1.00  0.00           N
ATOM   3132  HE  ARG A 849      77.710  39.430  32.430  1.00  0.00           H
ATOM   3133  CZ  ARG A 849      79.440  40.140  32.120  1.00  0.00           C
ATOM   3134  NH1 ARG A 849      79.740  38.900  31.710  1.00  0.00           N
ATOM   3135 HH11 ARG A 849      78.960  38.260  31.700  1.00  0.00           H
ATOM   3136 HH12 ARG A 849      80.620  38.620  31.350  1.00  0.00           H
ATOM   3137  NH2 ARG A 849      80.400  40.950  32.360  1.00  0.00           N
ATOM   3138 HH21 ARG A 849      80.220  41.840  32.760  1.00  0.00           H
ATOM   3139 HH22 ARG A 849      81.310  40.650  32.060  1.00  0.00           H
ATOM   3140  C   ARG A 849      75.680  38.030  37.100  1.00  0.00           C
ATOM   3141  O   ARG A 849      76.460  37.110  36.830  1.00  0.00           O
ATOM   3142  N   TYR A 850      74.990  38.010  38.270  1.00  0.00           N
ATOM   3143  HN  TYR A 850      74.400  38.740  38.620  1.00  0.00           H
ATOM   3144  CA  TYR A 850      75.160  37.050  39.300  1.00  0.00           C
ATOM   3145  HA  TYR A 850      76.220  36.880  39.410  1.00  0.00           H
ATOM   3146  CB  TYR A 850      74.580  37.490  40.590  1.00  0.00           C
ATOM   3147  HB1 TYR A 850      74.680  36.680  41.340  1.00  0.00           H
ATOM   3148  HB2 TYR A 850      73.500  37.750  40.480  1.00  0.00           H
ATOM   3149  CG  TYR A 850      75.360  38.660  41.220  1.00  0.00           C
ATOM   3150  CD1 TYR A 850      74.770  39.890  41.350  1.00  0.00           C
ATOM   3151  HD1 TYR A 850      73.750  40.030  41.020  1.00  0.00           H
ATOM   3152  CE1 TYR A 850      75.510  41.020  41.730  1.00  0.00           C
ATOM   3153  HE1 TYR A 850      75.050  41.990  41.710  1.00  0.00           H
ATOM   3154  CZ  TYR A 850      76.900  40.910  42.100  1.00  0.00           C
ATOM   3155  OH  TYR A 850      77.620  42.050  42.670  1.00  0.00           O
ATOM   3156  HH  TYR A 850      77.070  42.820  42.530  1.00  0.00           H
ATOM   3157  CD2 TYR A 850      76.740  38.560  41.550  1.00  0.00           C
ATOM   3158  HD2 TYR A 850      77.260  37.620  41.430  1.00  0.00           H
ATOM   3159  CE2 TYR A 850      77.470  39.640  41.990  1.00  0.00           C
ATOM   3160  HE2 TYR A 850      78.500  39.510  42.290  1.00  0.00           H
ATOM   3161  C   TYR A 850      74.550  35.690  38.910  1.00  0.00           C
ATOM   3162  O   TYR A 850      73.390  35.520  38.480  1.00  0.00           O
ATOM   3163  N   PHE A 851      75.280  34.570  39.130  1.00  0.00           N
ATOM   3164  HN  PHE A 851      76.260  34.670  39.320  1.00  0.00           H
ATOM   3165  CA  PHE A 851      74.830  33.260  38.960  1.00  0.00           C
ATOM   3166  HA  PHE A 851      75.680  32.620  39.190  1.00  0.00           H
ATOM   3167  CB  PHE A 851      73.760  32.810  39.980  1.00  0.00           C
ATOM   3168  HB1 PHE A 851      73.580  31.710  40.020  1.00  0.00           H
ATOM   3169  HB2 PHE A 851      72.870  33.440  39.790  1.00  0.00           H
ATOM   3170  CG  PHE A 851      74.100  33.190  41.420  1.00  0.00           C
ATOM   3171  CD1 PHE A 851      75.390  33.060  41.950  1.00  0.00           C
ATOM   3172  HD1 PHE A 851      76.200  32.690  41.350  1.00  0.00           H
ATOM   3173  CE1 PHE A 851      75.650  33.390  43.260  1.00  0.00           C
ATOM   3174  HE1 PHE A 851      76.690  33.390  43.550  1.00  0.00           H
ATOM   3175  CZ  PHE A 851      74.580  33.830  44.100  1.00  0.00           C
ATOM   3176  HZ  PHE A 851      74.780  33.990  45.150  1.00  0.00           H
ATOM   3177  CD2 PHE A 851      73.010  33.550  42.280  1.00  0.00           C
ATOM   3178  HD2 PHE A 851      72.070  33.850  41.860  1.00  0.00           H
ATOM   3179  CE2 PHE A 851      73.260  33.850  43.620  1.00  0.00           C
ATOM   3180  HE2 PHE A 851      72.450  34.150  44.250  1.00  0.00           H
ATOM   3181  C   PHE A 851      74.300  32.800  37.570  1.00  0.00           C
ATOM   3182  O   PHE A 851      74.260  33.610  36.610  1.00  0.00           O
ATOM   3183  N   PRO A 852      73.880  31.620  37.330  1.00  0.00           N
ATOM   3184  CD  PRO A 852      74.680  30.430  37.710  1.00  0.00           C
ATOM   3185  HD1 PRO A 852      74.490  30.110  38.760  1.00  0.00           H
ATOM   3186  HD2 PRO A 852      75.780  30.550  37.580  1.00  0.00           H
ATOM   3187  CA  PRO A 852      73.080  31.280  36.230  1.00  0.00           C
ATOM   3188  HA  PRO A 852      73.730  31.450  35.380  1.00  0.00           H
ATOM   3189  CB  PRO A 852      72.820  29.800  36.390  1.00  0.00           C
ATOM   3190  HB1 PRO A 852      72.420  29.410  35.440  1.00  0.00           H
ATOM   3191  HB2 PRO A 852      72.080  29.460  37.140  1.00  0.00           H
ATOM   3192  CG  PRO A 852      74.150  29.300  36.820  1.00  0.00           C
ATOM   3193  HG1 PRO A 852      74.030  28.360  37.400  1.00  0.00           H
ATOM   3194  HG2 PRO A 852      74.770  29.160  35.900  1.00  0.00           H
ATOM   3195  C   PRO A 852      71.770  32.050  36.080  1.00  0.00           C
ATOM   3196  O   PRO A 852      71.190  32.500  37.050  1.00  0.00           O
ATOM   3197  N   THR A 853      71.300  32.250  34.800  1.00  0.00           N
ATOM   3198  HN  THR A 853      71.700  31.730  34.050  1.00  0.00           H
ATOM   3199  CA  THR A 853      70.250  33.130  34.420  1.00  0.00           C
ATOM   3200  HA  THR A 853      70.580  34.080  34.830  1.00  0.00           H
ATOM   3201  CB  THR A 853      70.140  33.350  32.930  1.00  0.00           C
ATOM   3202  HB  THR A 853      69.640  32.400  32.600  1.00  0.00           H
ATOM   3203  OG1 THR A 853      71.390  33.650  32.270  1.00  0.00           O
ATOM   3204  HG1 THR A 853      71.880  32.830  32.400  1.00  0.00           H
ATOM   3205  CG2 THR A 853      69.220  34.560  32.580  1.00  0.00           C
ATOM   3206 HG21 THR A 853      69.650  35.430  33.110  1.00  0.00           H
ATOM   3207 HG22 THR A 853      68.190  34.510  33.000  1.00  0.00           H
ATOM   3208 HG23 THR A 853      69.250  34.890  31.520  1.00  0.00           H
ATOM   3209  C   THR A 853      68.870  32.740  35.040  1.00  0.00           C
ATOM   3210  O   THR A 853      68.100  33.550  35.530  1.00  0.00           O
ATOM   3211  N   LYS A 854      68.530  31.410  35.090  1.00  0.00           N
ATOM   3212  HN  LYS A 854      69.180  30.710  34.860  1.00  0.00           H
ATOM   3213  CA  LYS A 854      67.240  31.060  35.660  1.00  0.00           C
ATOM   3214  HA  LYS A 854      66.440  31.660  35.250  1.00  0.00           H
ATOM   3215  CB  LYS A 854      66.900  29.570  35.370  1.00  0.00           C
ATOM   3216  HB1 LYS A 854      65.980  29.360  35.940  1.00  0.00           H
ATOM   3217  HB2 LYS A 854      67.690  28.850  35.690  1.00  0.00           H
ATOM   3218  CG  LYS A 854      66.810  29.060  33.840  1.00  0.00           C
ATOM   3219  HG1 LYS A 854      66.980  27.970  33.810  1.00  0.00           H
ATOM   3220  HG2 LYS A 854      67.600  29.400  33.130  1.00  0.00           H
ATOM   3221  CD  LYS A 854      65.460  29.520  33.310  1.00  0.00           C
ATOM   3222  HD1 LYS A 854      65.300  30.610  33.470  1.00  0.00           H
ATOM   3223  HD2 LYS A 854      64.690  29.000  33.920  1.00  0.00           H
ATOM   3224  CE  LYS A 854      65.130  29.200  31.880  1.00  0.00           C
ATOM   3225  HE1 LYS A 854      66.010  29.620  31.340  1.00  0.00           H
ATOM   3226  HE2 LYS A 854      64.140  29.660  31.660  1.00  0.00           H
ATOM   3227  NZ  LYS A 854      65.120  27.760  31.630  1.00  0.00           N
ATOM   3228  HZ1 LYS A 854      64.760  27.540  30.680  1.00  0.00           H
ATOM   3229  HZ2 LYS A 854      64.370  27.450  32.280  1.00  0.00           H
ATOM   3230  HZ3 LYS A 854      66.080  27.390  31.790  1.00  0.00           H
ATOM   3231  C   LYS A 854      67.220  31.140  37.210  1.00  0.00           C
ATOM   3232  O   LYS A 854      66.170  31.290  37.860  1.00  0.00           O
ATOM   3233  N   VAL A 855      68.440  31.220  37.770  1.00  0.00           N
ATOM   3234  HN  VAL A 855      69.280  31.030  37.280  1.00  0.00           H
ATOM   3235  CA  VAL A 855      68.690  31.430  39.200  1.00  0.00           C
ATOM   3236  HA  VAL A 855      68.010  30.840  39.800  1.00  0.00           H
ATOM   3237  CB  VAL A 855      70.100  30.860  39.700  1.00  0.00           C
ATOM   3238  HB  VAL A 855      70.870  31.460  39.200  1.00  0.00           H
ATOM   3239  CG1 VAL A 855      70.260  31.100  41.230  1.00  0.00           C
ATOM   3240 HG11 VAL A 855      70.630  32.140  41.390  1.00  0.00           H
ATOM   3241 HG12 VAL A 855      71.070  30.450  41.610  1.00  0.00           H
ATOM   3242 HG13 VAL A 855      69.300  31.010  41.790  1.00  0.00           H
ATOM   3243  CG2 VAL A 855      70.140  29.370  39.410  1.00  0.00           C
ATOM   3244 HG21 VAL A 855      69.230  28.920  39.840  1.00  0.00           H
ATOM   3245 HG22 VAL A 855      71.040  28.840  39.800  1.00  0.00           H
ATOM   3246 HG23 VAL A 855      70.000  29.110  38.340  1.00  0.00           H
ATOM   3247  C   VAL A 855      68.590  32.840  39.580  1.00  0.00           C
ATOM   3248  O   VAL A 855      67.880  33.110  40.530  1.00  0.00           O
ATOM   3249  N   ARG A 856      69.210  33.780  38.840  1.00  0.00           N
ATOM   3250  HN  ARG A 856      69.830  33.540  38.110  1.00  0.00           H
ATOM   3251  CA  ARG A 856      69.060  35.220  39.050  1.00  0.00           C
ATOM   3252  HA  ARG A 856      69.210  35.320  40.110  1.00  0.00           H
ATOM   3253  CB  ARG A 856      70.080  36.070  38.270  1.00  0.00           C
ATOM   3254  HB1 ARG A 856      71.100  35.680  38.480  1.00  0.00           H
ATOM   3255  HB2 ARG A 856      70.130  37.090  38.700  1.00  0.00           H
ATOM   3256  CG  ARG A 856      69.850  36.150  36.770  1.00  0.00           C
ATOM   3257  HG1 ARG A 856      68.920  36.730  36.600  1.00  0.00           H
ATOM   3258  HG2 ARG A 856      69.890  35.190  36.220  1.00  0.00           H
ATOM   3259  CD  ARG A 856      70.870  37.110  36.020  1.00  0.00           C
ATOM   3260  HD1 ARG A 856      71.000  38.040  36.620  1.00  0.00           H
ATOM   3261  HD2 ARG A 856      70.450  37.410  35.040  1.00  0.00           H
ATOM   3262  NE  ARG A 856      72.170  36.430  36.030  1.00  0.00           N
ATOM   3263  HE  ARG A 856      72.500  35.880  36.790  1.00  0.00           H
ATOM   3264  CZ  ARG A 856      73.020  36.480  35.030  1.00  0.00           C
ATOM   3265  NH1 ARG A 856      72.740  37.080  33.880  1.00  0.00           N
ATOM   3266 HH11 ARG A 856      72.100  37.840  33.890  1.00  0.00           H
ATOM   3267 HH12 ARG A 856      73.470  37.100  33.190  1.00  0.00           H
ATOM   3268  NH2 ARG A 856      74.090  35.720  35.050  1.00  0.00           N
ATOM   3269 HH21 ARG A 856      74.740  35.740  34.280  1.00  0.00           H
ATOM   3270 HH22 ARG A 856      74.230  35.120  35.830  1.00  0.00           H
ATOM   3271  C   ARG A 856      67.620  35.650  38.850  1.00  0.00           C
ATOM   3272  O   ARG A 856      67.040  36.450  39.610  1.00  0.00           O
ATOM   3273  N   SER A 857      66.930  35.120  37.780  1.00  0.00           N
ATOM   3274  HN  SER A 857      67.430  34.500  37.200  1.00  0.00           H
ATOM   3275  CA  SER A 857      65.520  35.300  37.520  1.00  0.00           C
ATOM   3276  HA  SER A 857      65.410  36.370  37.430  1.00  0.00           H
ATOM   3277  CB  SER A 857      65.090  34.440  36.280  1.00  0.00           C
ATOM   3278  HB1 SER A 857      64.000  34.490  36.070  1.00  0.00           H
ATOM   3279  HB2 SER A 857      65.400  33.380  36.330  1.00  0.00           H
ATOM   3280  OG  SER A 857      65.660  34.860  35.080  1.00  0.00           O
ATOM   3281  HG1 SER A 857      66.510  34.430  35.020  1.00  0.00           H
ATOM   3282  C   SER A 857      64.710  34.810  38.740  1.00  0.00           C
ATOM   3283  O   SER A 857      63.880  35.530  39.210  1.00  0.00           O
ATOM   3284  N   THR A 858      64.990  33.610  39.350  1.00  0.00           N
ATOM   3285  HN  THR A 858      65.700  33.010  38.980  1.00  0.00           H
ATOM   3286  CA  THR A 858      64.390  33.180  40.630  1.00  0.00           C
ATOM   3287  HA  THR A 858      63.320  33.280  40.500  1.00  0.00           H
ATOM   3288  CB  THR A 858      64.690  31.730  41.020  1.00  0.00           C
ATOM   3289  HB  THR A 858      65.730  31.640  41.400  1.00  0.00           H
ATOM   3290  OG1 THR A 858      64.410  30.840  39.990  1.00  0.00           O
ATOM   3291  HG1 THR A 858      65.090  30.800  39.310  1.00  0.00           H
ATOM   3292  CG2 THR A 858      63.900  31.300  42.230  1.00  0.00           C
ATOM   3293 HG21 THR A 858      62.810  31.430  42.080  1.00  0.00           H
ATOM   3294 HG22 THR A 858      64.380  31.780  43.120  1.00  0.00           H
ATOM   3295 HG23 THR A 858      63.990  30.230  42.520  1.00  0.00           H
ATOM   3296  C   THR A 858      64.660  34.110  41.820  1.00  0.00           C
ATOM   3297  O   THR A 858      63.810  34.390  42.640  1.00  0.00           O
ATOM   3298  N   ILE A 859      65.920  34.610  41.990  1.00  0.00           N
ATOM   3299  HN  ILE A 859      66.650  34.460  41.320  1.00  0.00           H
ATOM   3300  CA  ILE A 859      66.360  35.360  43.170  1.00  0.00           C
ATOM   3301  HA  ILE A 859      66.050  34.800  44.050  1.00  0.00           H
ATOM   3302  CB  ILE A 859      67.880  35.630  43.110  1.00  0.00           C
ATOM   3303  HB  ILE A 859      68.130  35.960  42.080  1.00  0.00           H
ATOM   3304  CG2 ILE A 859      68.290  36.760  44.030  1.00  0.00           C
ATOM   3305 HG21 ILE A 859      67.910  37.770  43.780  1.00  0.00           H
ATOM   3306 HG22 ILE A 859      69.370  36.970  43.840  1.00  0.00           H
ATOM   3307 HG23 ILE A 859      67.940  36.610  45.070  1.00  0.00           H
ATOM   3308  CG1 ILE A 859      68.620  34.340  43.510  1.00  0.00           C
ATOM   3309 HG11 ILE A 859      69.720  34.450  43.420  1.00  0.00           H
ATOM   3310 HG12 ILE A 859      68.440  33.550  42.740  1.00  0.00           H
ATOM   3311  CD  ILE A 859      68.280  33.660  44.880  1.00  0.00           C
ATOM   3312  HD1 ILE A 859      67.300  33.150  44.860  1.00  0.00           H
ATOM   3313  HD2 ILE A 859      68.140  34.440  45.680  1.00  0.00           H
ATOM   3314  HD3 ILE A 859      69.000  32.870  45.140  1.00  0.00           H
ATOM   3315  C   ILE A 859      65.590  36.620  43.330  1.00  0.00           C
ATOM   3316  O   ILE A 859      64.980  36.980  44.260  1.00  0.00           O
ATOM   3317  N   SER A 860      65.390  37.240  42.120  1.00  0.00           N
ATOM   3318  HN  SER A 860      66.010  36.980  41.390  1.00  0.00           H
ATOM   3319  CA  SER A 860      64.510  38.370  41.940  1.00  0.00           C
ATOM   3320  HA  SER A 860      64.910  39.000  42.730  1.00  0.00           H
ATOM   3321  CB  SER A 860      64.710  38.950  40.530  1.00  0.00           C
ATOM   3322  HB1 SER A 860      64.480  38.210  39.740  1.00  0.00           H
ATOM   3323  HB2 SER A 860      65.780  39.200  40.470  1.00  0.00           H
ATOM   3324  OG  SER A 860      63.890  40.100  40.350  1.00  0.00           O
ATOM   3325  HG1 SER A 860      64.400  40.760  40.830  1.00  0.00           H
ATOM   3326  C   SER A 860      63.020  38.170  42.320  1.00  0.00           C
ATOM   3327  O   SER A 860      62.390  39.000  42.970  1.00  0.00           O
ATOM   3328  N   ASP A 861      62.460  36.950  42.100  1.00  0.00           N
ATOM   3329  HN  ASP A 861      63.050  36.270  41.670  1.00  0.00           H
ATOM   3330  CA  ASP A 861      61.100  36.580  42.350  1.00  0.00           C
ATOM   3331  HA  ASP A 861      60.510  37.450  42.080  1.00  0.00           H
ATOM   3332  CB  ASP A 861      60.730  35.220  41.680  1.00  0.00           C
ATOM   3333  HB1 ASP A 861      59.760  34.810  42.040  1.00  0.00           H
ATOM   3334  HB2 ASP A 861      61.440  34.460  42.090  1.00  0.00           H
ATOM   3335  CG  ASP A 861      60.630  35.310  40.160  1.00  0.00           C
ATOM   3336  OD1 ASP A 861      60.480  36.400  39.600  1.00  0.00           O
ATOM   3337  OD2 ASP A 861      60.580  34.230  39.550  1.00  0.00           O
ATOM   3338  C   ASP A 861      60.750  36.430  43.850  1.00  0.00           C
ATOM   3339  O   ASP A 861      59.640  36.670  44.320  1.00  0.00           O
ATOM   3340  N   PHE A 862      61.790  36.040  44.580  1.00  0.00           N
ATOM   3341  HN  PHE A 862      62.660  35.900  44.130  1.00  0.00           H
ATOM   3342  CA  PHE A 862      61.700  35.670  45.950  1.00  0.00           C
ATOM   3343  HA  PHE A 862      60.650  35.630  46.220  1.00  0.00           H
ATOM   3344  CB  PHE A 862      62.140  34.110  46.210  1.00  0.00           C
ATOM   3345  HB1 PHE A 862      62.260  33.880  47.290  1.00  0.00           H
ATOM   3346  HB2 PHE A 862      63.180  34.000  45.840  1.00  0.00           H
ATOM   3347  CG  PHE A 862      61.200  33.110  45.630  1.00  0.00           C
ATOM   3348  CD1 PHE A 862      59.960  32.850  46.320  1.00  0.00           C
ATOM   3349  HD1 PHE A 862      59.840  33.380  47.260  1.00  0.00           H
ATOM   3350  CE1 PHE A 862      58.980  31.960  45.870  1.00  0.00           C
ATOM   3351  HE1 PHE A 862      58.040  31.810  46.380  1.00  0.00           H
ATOM   3352  CZ  PHE A 862      59.200  31.430  44.640  1.00  0.00           C
ATOM   3353  HZ  PHE A 862      58.490  30.760  44.170  1.00  0.00           H
ATOM   3354  CD2 PHE A 862      61.330  32.540  44.330  1.00  0.00           C
ATOM   3355  HD2 PHE A 862      62.120  32.910  43.690  1.00  0.00           H
ATOM   3356  CE2 PHE A 862      60.320  31.740  43.840  1.00  0.00           C
ATOM   3357  HE2 PHE A 862      60.410  31.480  42.790  1.00  0.00           H
ATOM   3358  C   PHE A 862      62.540  36.520  46.890  1.00  0.00           C
ATOM   3359  O   PHE A 862      62.800  36.200  48.000  1.00  0.00           O
ATOM   3360  N   ALA A 863      63.000  37.670  46.350  1.00  0.00           N
ATOM   3361  HN  ALA A 863      62.790  37.810  45.390  1.00  0.00           H
ATOM   3362  CA  ALA A 863      63.880  38.640  46.960  1.00  0.00           C
ATOM   3363  HA  ALA A 863      64.880  38.230  46.960  1.00  0.00           H
ATOM   3364  CB  ALA A 863      63.980  39.830  46.030  1.00  0.00           C
ATOM   3365  HB1 ALA A 863      63.040  40.330  45.700  1.00  0.00           H
ATOM   3366  HB2 ALA A 863      64.510  39.550  45.110  1.00  0.00           H
ATOM   3367  HB3 ALA A 863      64.620  40.540  46.600  1.00  0.00           H
ATOM   3368  C   ALA A 863      63.510  39.010  48.380  1.00  0.00           C
ATOM   3369  O   ALA A 863      64.290  38.840  49.340  1.00  0.00           O
ATOM   3370  N   VAL A 864      62.290  39.540  48.620  1.00  0.00           N
ATOM   3371  HN  VAL A 864      61.640  39.500  47.860  1.00  0.00           H
ATOM   3372  CA  VAL A 864      61.700  39.900  49.900  1.00  0.00           C
ATOM   3373  HA  VAL A 864      62.480  40.520  50.310  1.00  0.00           H
ATOM   3374  CB  VAL A 864      60.330  40.680  49.820  1.00  0.00           C
ATOM   3375  HB  VAL A 864      59.470  40.090  49.430  1.00  0.00           H
ATOM   3376  CG1 VAL A 864      59.880  41.230  51.190  1.00  0.00           C
ATOM   3377 HG11 VAL A 864      59.770  40.480  52.000  1.00  0.00           H
ATOM   3378 HG12 VAL A 864      58.900  41.740  51.060  1.00  0.00           H
ATOM   3379 HG13 VAL A 864      60.590  41.990  51.570  1.00  0.00           H
ATOM   3380  CG2 VAL A 864      60.520  41.900  48.860  1.00  0.00           C
ATOM   3381 HG21 VAL A 864      61.270  42.630  49.240  1.00  0.00           H
ATOM   3382 HG22 VAL A 864      59.590  42.480  48.720  1.00  0.00           H
ATOM   3383 HG23 VAL A 864      60.910  41.610  47.860  1.00  0.00           H
ATOM   3384  C   VAL A 864      61.590  38.700  50.860  1.00  0.00           C
ATOM   3385  O   VAL A 864      61.770  38.830  52.040  1.00  0.00           O
ATOM   3386  N   PHE A 865      61.210  37.520  50.400  1.00  0.00           N
ATOM   3387  HN  PHE A 865      60.950  37.380  49.440  1.00  0.00           H
ATOM   3388  CA  PHE A 865      61.130  36.260  51.210  1.00  0.00           C
ATOM   3389  HA  PHE A 865      60.590  36.620  52.070  1.00  0.00           H
ATOM   3390  CB  PHE A 865      60.390  35.130  50.350  1.00  0.00           C
ATOM   3391  HB1 PHE A 865      60.780  35.210  49.310  1.00  0.00           H
ATOM   3392  HB2 PHE A 865      59.300  35.340  50.360  1.00  0.00           H
ATOM   3393  CG  PHE A 865      60.520  33.670  50.890  1.00  0.00           C
ATOM   3394  CD1 PHE A 865      61.270  32.770  50.130  1.00  0.00           C
ATOM   3395  HD1 PHE A 865      61.800  33.030  49.220  1.00  0.00           H
ATOM   3396  CE1 PHE A 865      61.400  31.480  50.540  1.00  0.00           C
ATOM   3397  HE1 PHE A 865      62.030  30.750  50.060  1.00  0.00           H
ATOM   3398  CZ  PHE A 865      60.800  31.050  51.730  1.00  0.00           C
ATOM   3399  HZ  PHE A 865      61.170  30.190  52.250  1.00  0.00           H
ATOM   3400  CD2 PHE A 865      59.990  33.290  52.160  1.00  0.00           C
ATOM   3401  HD2 PHE A 865      59.520  34.040  52.780  1.00  0.00           H
ATOM   3402  CE2 PHE A 865      60.130  31.970  52.590  1.00  0.00           C
ATOM   3403  HE2 PHE A 865      59.710  31.760  53.570  1.00  0.00           H
ATOM   3404  C   PHE A 865      62.470  35.780  51.760  1.00  0.00           C
ATOM   3405  O   PHE A 865      62.650  35.370  52.920  1.00  0.00           O
ATOM   3406  N   LEU A 866      63.500  35.840  50.940  1.00  0.00           N
ATOM   3407  HN  LEU A 866      63.370  36.160  50.010  1.00  0.00           H
ATOM   3408  CA  LEU A 866      64.820  35.480  51.290  1.00  0.00           C
ATOM   3409  HA  LEU A 866      64.870  34.640  51.960  1.00  0.00           H
ATOM   3410  CB  LEU A 866      65.760  35.290  50.040  1.00  0.00           C
ATOM   3411  HB1 LEU A 866      66.830  35.260  50.340  1.00  0.00           H
ATOM   3412  HB2 LEU A 866      65.610  36.140  49.340  1.00  0.00           H
ATOM   3413  CG  LEU A 866      65.370  33.970  49.310  1.00  0.00           C
ATOM   3414  HG  LEU A 866      64.270  33.890  49.190  1.00  0.00           H
ATOM   3415  CD1 LEU A 866      66.010  33.950  47.860  1.00  0.00           C
ATOM   3416 HD11 LEU A 866      65.630  33.050  47.330  1.00  0.00           H
ATOM   3417 HD12 LEU A 866      67.110  33.870  47.910  1.00  0.00           H
ATOM   3418 HD13 LEU A 866      65.680  34.840  47.300  1.00  0.00           H
ATOM   3419  CD2 LEU A 866      65.820  32.630  50.020  1.00  0.00           C
ATOM   3420 HD21 LEU A 866      66.910  32.480  49.810  1.00  0.00           H
ATOM   3421 HD22 LEU A 866      65.300  31.700  49.710  1.00  0.00           H
ATOM   3422 HD23 LEU A 866      65.590  32.680  51.110  1.00  0.00           H
ATOM   3423  C   LEU A 866      65.420  36.540  52.240  1.00  0.00           C
ATOM   3424  O   LEU A 866      66.050  36.210  53.230  1.00  0.00           O
ATOM   3425  N   THR A 867      65.070  37.850  51.980  1.00  0.00           N
ATOM   3426  HN  THR A 867      64.490  37.960  51.190  1.00  0.00           H
ATOM   3427  CA  THR A 867      65.430  38.940  52.910  1.00  0.00           C
ATOM   3428  HA  THR A 867      66.480  39.090  53.070  1.00  0.00           H
ATOM   3429  CB  THR A 867      64.960  40.280  52.380  1.00  0.00           C
ATOM   3430  HB  THR A 867      63.880  40.310  52.060  1.00  0.00           H
ATOM   3431  OG1 THR A 867      65.680  40.490  51.150  1.00  0.00           O
ATOM   3432  HG1 THR A 867      65.320  39.840  50.550  1.00  0.00           H
ATOM   3433  CG2 THR A 867      65.200  41.470  53.290  1.00  0.00           C
ATOM   3434 HG21 THR A 867      66.200  41.430  53.770  1.00  0.00           H
ATOM   3435 HG22 THR A 867      64.450  41.530  54.110  1.00  0.00           H
ATOM   3436 HG23 THR A 867      65.070  42.440  52.750  1.00  0.00           H
ATOM   3437  C   THR A 867      64.850  38.710  54.370  1.00  0.00           C
ATOM   3438  O   THR A 867      65.650  38.600  55.300  1.00  0.00           O
ATOM   3439  N   ILE A 868      63.480  38.490  54.590  1.00  0.00           N
ATOM   3440  HN  ILE A 868      62.820  38.470  53.840  1.00  0.00           H
ATOM   3441  CA  ILE A 868      62.980  38.180  55.860  1.00  0.00           C
ATOM   3442  HA  ILE A 868      63.270  39.060  56.410  1.00  0.00           H
ATOM   3443  CB  ILE A 868      61.450  38.120  55.950  1.00  0.00           C
ATOM   3444  HB  ILE A 868      60.950  37.310  55.400  1.00  0.00           H
ATOM   3445  CG2 ILE A 868      61.080  37.890  57.510  1.00  0.00           C
ATOM   3446 HG21 ILE A 868      61.600  36.950  57.830  1.00  0.00           H
ATOM   3447 HG22 ILE A 868      59.990  37.760  57.670  1.00  0.00           H
ATOM   3448 HG23 ILE A 868      61.430  38.850  57.960  1.00  0.00           H
ATOM   3449  CG1 ILE A 868      60.790  39.550  55.480  1.00  0.00           C
ATOM   3450 HG11 ILE A 868      60.980  39.940  54.460  1.00  0.00           H
ATOM   3451 HG12 ILE A 868      60.930  40.350  56.240  1.00  0.00           H
ATOM   3452  CD  ILE A 868      59.270  39.470  55.480  1.00  0.00           C
ATOM   3453  HD1 ILE A 868      58.660  40.400  55.500  1.00  0.00           H
ATOM   3454  HD2 ILE A 868      58.910  38.950  56.390  1.00  0.00           H
ATOM   3455  HD3 ILE A 868      58.940  38.870  54.600  1.00  0.00           H
ATOM   3456  C   ILE A 868      63.660  36.940  56.540  1.00  0.00           C
ATOM   3457  O   ILE A 868      63.970  36.950  57.710  1.00  0.00           O
ATOM   3458  N   VAL A 869      63.900  35.880  55.760  1.00  0.00           N
ATOM   3459  HN  VAL A 869      63.640  35.920  54.800  1.00  0.00           H
ATOM   3460  CA  VAL A 869      64.620  34.710  56.150  1.00  0.00           C
ATOM   3461  HA  VAL A 869      64.190  34.400  57.090  1.00  0.00           H
ATOM   3462  CB  VAL A 869      64.600  33.620  55.080  1.00  0.00           C
ATOM   3463  HB  VAL A 869      64.820  34.080  54.100  1.00  0.00           H
ATOM   3464  CG1 VAL A 869      65.540  32.490  55.390  1.00  0.00           C
ATOM   3465 HG11 VAL A 869      66.580  32.880  55.360  1.00  0.00           H
ATOM   3466 HG12 VAL A 869      65.420  31.720  54.610  1.00  0.00           H
ATOM   3467 HG13 VAL A 869      65.270  31.980  56.340  1.00  0.00           H
ATOM   3468  CG2 VAL A 869      63.120  33.090  55.130  1.00  0.00           C
ATOM   3469 HG21 VAL A 869      62.980  32.550  56.090  1.00  0.00           H
ATOM   3470 HG22 VAL A 869      63.020  32.450  54.230  1.00  0.00           H
ATOM   3471 HG23 VAL A 869      62.300  33.830  55.210  1.00  0.00           H
ATOM   3472  C   VAL A 869      66.040  34.970  56.750  1.00  0.00           C
ATOM   3473  O   VAL A 869      66.330  34.400  57.800  1.00  0.00           O
ATOM   3474  N   ILE A 870      66.850  35.860  55.930  1.00  0.00           N
ATOM   3475  HN  ILE A 870      66.520  36.240  55.060  1.00  0.00           H
ATOM   3476  CA  ILE A 870      68.130  36.300  56.450  1.00  0.00           C
ATOM   3477  HA  ILE A 870      68.770  35.490  56.720  1.00  0.00           H
ATOM   3478  CB  ILE A 870      68.950  37.120  55.350  1.00  0.00           C
ATOM   3479  HB  ILE A 870      68.080  37.690  54.920  1.00  0.00           H
ATOM   3480  CG2 ILE A 870      69.960  38.100  55.860  1.00  0.00           C
ATOM   3481 HG21 ILE A 870      69.390  38.870  56.430  1.00  0.00           H
ATOM   3482 HG22 ILE A 870      70.500  38.660  55.070  1.00  0.00           H
ATOM   3483 HG23 ILE A 870      70.700  37.640  56.540  1.00  0.00           H
ATOM   3484  CG1 ILE A 870      69.510  36.170  54.260  1.00  0.00           C
ATOM   3485 HG11 ILE A 870      69.740  36.830  53.380  1.00  0.00           H
ATOM   3486 HG12 ILE A 870      68.710  35.470  53.920  1.00  0.00           H
ATOM   3487  CD  ILE A 870      70.670  35.320  54.750  1.00  0.00           C
ATOM   3488  HD1 ILE A 870      70.500  34.850  55.740  1.00  0.00           H
ATOM   3489  HD2 ILE A 870      71.570  35.970  54.790  1.00  0.00           H
ATOM   3490  HD3 ILE A 870      71.000  34.530  54.040  1.00  0.00           H
ATOM   3491  C   ILE A 870      67.990  37.110  57.690  1.00  0.00           C
ATOM   3492  O   ILE A 870      68.800  36.880  58.660  1.00  0.00           O
ATOM   3493  N   MET A 871      67.000  38.110  57.730  1.00  0.00           N
ATOM   3494  HN  MET A 871      66.330  38.220  57.010  1.00  0.00           H
ATOM   3495  CA  MET A 871      66.830  38.990  58.860  1.00  0.00           C
ATOM   3496  HA  MET A 871      67.750  39.500  59.130  1.00  0.00           H
ATOM   3497  CB  MET A 871      65.720  40.110  58.520  1.00  0.00           C
ATOM   3498  HB1 MET A 871      65.360  40.670  59.400  1.00  0.00           H
ATOM   3499  HB2 MET A 871      64.770  39.690  58.130  1.00  0.00           H
ATOM   3500  CG  MET A 871      66.210  41.060  57.460  1.00  0.00           C
ATOM   3501  HG1 MET A 871      65.360  41.540  56.930  1.00  0.00           H
ATOM   3502  HG2 MET A 871      66.680  40.460  56.650  1.00  0.00           H
ATOM   3503  SD  MET A 871      67.350  42.340  58.220  1.00  0.00           S
ATOM   3504  CE  MET A 871      68.870  42.020  57.250  1.00  0.00           C
ATOM   3505  HE1 MET A 871      68.980  40.930  57.060  1.00  0.00           H
ATOM   3506  HE2 MET A 871      69.740  42.570  57.680  1.00  0.00           H
ATOM   3507  HE3 MET A 871      68.660  42.550  56.300  1.00  0.00           H
ATOM   3508  C   MET A 871      66.540  38.330  60.240  1.00  0.00           C
ATOM   3509  O   MET A 871      67.100  38.680  61.270  1.00  0.00           O
ATOM   3510  N   VAL A 872      65.690  37.380  60.230  1.00  0.00           N
ATOM   3511  HN  VAL A 872      65.160  37.150  59.400  1.00  0.00           H
ATOM   3512  CA  VAL A 872      65.260  36.660  61.350  1.00  0.00           C
ATOM   3513  HA  VAL A 872      65.180  37.330  62.200  1.00  0.00           H
ATOM   3514  CB  VAL A 872      63.900  35.930  61.240  1.00  0.00           C
ATOM   3515  HB  VAL A 872      63.620  35.440  62.190  1.00  0.00           H
ATOM   3516  CG1 VAL A 872      62.900  37.090  60.980  1.00  0.00           C
ATOM   3517 HG11 VAL A 872      63.110  37.640  60.030  1.00  0.00           H
ATOM   3518 HG12 VAL A 872      62.960  37.780  61.850  1.00  0.00           H
ATOM   3519 HG13 VAL A 872      61.890  36.630  60.980  1.00  0.00           H
ATOM   3520  CG2 VAL A 872      63.890  34.860  60.150  1.00  0.00           C
ATOM   3521 HG21 VAL A 872      64.460  33.950  60.450  1.00  0.00           H
ATOM   3522 HG22 VAL A 872      64.320  35.120  59.170  1.00  0.00           H
ATOM   3523 HG23 VAL A 872      62.840  34.530  60.010  1.00  0.00           H
ATOM   3524  C   VAL A 872      66.350  35.660  61.820  1.00  0.00           C
ATOM   3525  O   VAL A 872      66.430  35.310  63.000  1.00  0.00           O
ATOM   3526  N   THR A 873      67.150  35.190  60.890  1.00  0.00           N
ATOM   3527  HN  THR A 873      67.050  35.530  59.970  1.00  0.00           H
ATOM   3528  CA  THR A 873      68.310  34.360  61.150  1.00  0.00           C
ATOM   3529  HA  THR A 873      67.970  33.570  61.810  1.00  0.00           H
ATOM   3530  CB  THR A 873      68.800  33.710  59.880  1.00  0.00           C
ATOM   3531  HB  THR A 873      69.100  34.520  59.170  1.00  0.00           H
ATOM   3532  OG1 THR A 873      67.850  32.890  59.340  1.00  0.00           O
ATOM   3533  HG1 THR A 873      67.250  33.450  58.850  1.00  0.00           H
ATOM   3534  CG2 THR A 873      69.950  32.840  60.160  1.00  0.00           C
ATOM   3535 HG21 THR A 873      69.640  32.070  60.900  1.00  0.00           H
ATOM   3536 HG22 THR A 873      70.800  33.520  60.400  1.00  0.00           H
ATOM   3537 HG23 THR A 873      70.330  32.420  59.200  1.00  0.00           H
ATOM   3538  C   THR A 873      69.350  35.040  61.880  1.00  0.00           C
ATOM   3539  O   THR A 873      69.910  34.390  62.770  1.00  0.00           O
ATOM   3540  N   ILE A 874      69.640  36.340  61.590  1.00  0.00           N
ATOM   3541  HN  ILE A 874      69.200  36.700  60.770  1.00  0.00           H
ATOM   3542  CA  ILE A 874      70.470  37.190  62.330  1.00  0.00           C
ATOM   3543  HA  ILE A 874      71.410  36.690  62.470  1.00  0.00           H
ATOM   3544  CB  ILE A 874      70.720  38.500  61.610  1.00  0.00           C
ATOM   3545  HB  ILE A 874      69.800  38.990  61.210  1.00  0.00           H
ATOM   3546  CG2 ILE A 874      71.390  39.520  62.520  1.00  0.00           C
ATOM   3547 HG21 ILE A 874      70.630  39.980  63.180  1.00  0.00           H
ATOM   3548 HG22 ILE A 874      71.850  40.380  61.980  1.00  0.00           H
ATOM   3549 HG23 ILE A 874      72.130  38.920  63.090  1.00  0.00           H
ATOM   3550  CG1 ILE A 874      71.630  38.240  60.390  1.00  0.00           C
ATOM   3551 HG11 ILE A 874      71.640  39.220  59.850  1.00  0.00           H
ATOM   3552 HG12 ILE A 874      71.150  37.440  59.780  1.00  0.00           H
ATOM   3553  CD  ILE A 874      73.070  37.930  60.710  1.00  0.00           C
ATOM   3554  HD1 ILE A 874      73.150  37.240  61.580  1.00  0.00           H
ATOM   3555  HD2 ILE A 874      73.680  38.800  61.050  1.00  0.00           H
ATOM   3556  HD3 ILE A 874      73.590  37.410  59.880  1.00  0.00           H
ATOM   3557  C   ILE A 874      69.860  37.410  63.690  1.00  0.00           C
ATOM   3558  O   ILE A 874      70.620  37.240  64.650  1.00  0.00           O
ATOM   3559  N   ASP A 875      68.620  37.620  63.940  1.00  0.00           N
ATOM   3560  HN  ASP A 875      68.040  37.890  63.170  1.00  0.00           H
ATOM   3561  CA  ASP A 875      68.070  37.770  65.270  1.00  0.00           C
ATOM   3562  HA  ASP A 875      68.780  38.370  65.810  1.00  0.00           H
ATOM   3563  CB  ASP A 875      66.620  38.320  65.250  1.00  0.00           C
ATOM   3564  HB1 ASP A 875      65.910  37.460  65.260  1.00  0.00           H
ATOM   3565  HB2 ASP A 875      66.440  38.860  64.290  1.00  0.00           H
ATOM   3566  CG  ASP A 875      66.270  39.140  66.500  1.00  0.00           C
ATOM   3567  OD1 ASP A 875      67.230  39.470  67.270  1.00  0.00           O
ATOM   3568  OD2 ASP A 875      65.060  39.510  66.650  1.00  0.00           O
ATOM   3569  C   ASP A 875      68.130  36.430  66.070  1.00  0.00           C
ATOM   3570  O   ASP A 875      68.350  36.340  67.270  1.00  0.00           O
ATOM   3571  N   TYR A 876      67.920  35.340  65.380  1.00  0.00           N
ATOM   3572  HN  TYR A 876      67.560  35.410  64.450  1.00  0.00           H
ATOM   3573  CA  TYR A 876      67.990  33.990  65.920  1.00  0.00           C
ATOM   3574  HA  TYR A 876      67.320  33.980  66.770  1.00  0.00           H
ATOM   3575  CB  TYR A 876      67.500  32.870  64.910  1.00  0.00           C
ATOM   3576  HB1 TYR A 876      68.140  32.780  64.010  1.00  0.00           H
ATOM   3577  HB2 TYR A 876      66.480  32.980  64.490  1.00  0.00           H
ATOM   3578  CG  TYR A 876      67.520  31.530  65.600  1.00  0.00           C
ATOM   3579  CD1 TYR A 876      66.860  31.230  66.830  1.00  0.00           C
ATOM   3580  HD1 TYR A 876      66.370  32.080  67.260  1.00  0.00           H
ATOM   3581  CE1 TYR A 876      66.850  29.870  67.340  1.00  0.00           C
ATOM   3582  HE1 TYR A 876      66.340  29.700  68.270  1.00  0.00           H
ATOM   3583  CZ  TYR A 876      67.550  28.910  66.640  1.00  0.00           C
ATOM   3584  OH  TYR A 876      67.340  27.610  67.150  1.00  0.00           O
ATOM   3585  HH  TYR A 876      67.500  27.070  66.360  1.00  0.00           H
ATOM   3586  CD2 TYR A 876      68.280  30.530  65.010  1.00  0.00           C
ATOM   3587  HD2 TYR A 876      68.940  30.820  64.210  1.00  0.00           H
ATOM   3588  CE2 TYR A 876      68.260  29.240  65.430  1.00  0.00           C
ATOM   3589  HE2 TYR A 876      68.790  28.450  64.910  1.00  0.00           H
ATOM   3590  C   TYR A 876      69.440  33.670  66.400  1.00  0.00           C
ATOM   3591  O   TYR A 876      69.720  33.240  67.540  1.00  0.00           O
ATOM   3592  N   LEU A 877      70.450  33.930  65.540  1.00  0.00           N
ATOM   3593  HN  LEU A 877      70.320  34.300  64.620  1.00  0.00           H
ATOM   3594  CA  LEU A 877      71.800  33.520  65.790  1.00  0.00           C
ATOM   3595  HA  LEU A 877      71.750  32.580  66.310  1.00  0.00           H
ATOM   3596  CB  LEU A 877      72.530  33.230  64.430  1.00  0.00           C
ATOM   3597  HB1 LEU A 877      73.590  33.030  64.710  1.00  0.00           H
ATOM   3598  HB2 LEU A 877      72.410  34.220  63.950  1.00  0.00           H
ATOM   3599  CG  LEU A 877      72.040  32.000  63.560  1.00  0.00           C
ATOM   3600  HG  LEU A 877      71.020  32.270  63.240  1.00  0.00           H
ATOM   3601  CD1 LEU A 877      72.860  31.720  62.290  1.00  0.00           C
ATOM   3602 HD11 LEU A 877      72.440  30.930  61.630  1.00  0.00           H
ATOM   3603 HD12 LEU A 877      73.870  31.320  62.530  1.00  0.00           H
ATOM   3604 HD13 LEU A 877      73.070  32.640  61.710  1.00  0.00           H
ATOM   3605  CD2 LEU A 877      72.040  30.670  64.430  1.00  0.00           C
ATOM   3606 HD21 LEU A 877      71.630  29.840  63.820  1.00  0.00           H
ATOM   3607 HD22 LEU A 877      71.330  30.890  65.260  1.00  0.00           H
ATOM   3608 HD23 LEU A 877      73.050  30.400  64.800  1.00  0.00           H
ATOM   3609  C   LEU A 877      72.660  34.500  66.590  1.00  0.00           C
ATOM   3610  O   LEU A 877      73.500  33.970  67.340  1.00  0.00           O
ATOM   3611  N   VAL A 878      72.400  35.850  66.480  1.00  0.00           N
ATOM   3612  HN  VAL A 878      71.950  36.120  65.620  1.00  0.00           H
ATOM   3613  CA  VAL A 878      73.190  36.800  67.240  1.00  0.00           C
ATOM   3614  HA  VAL A 878      74.060  36.360  67.710  1.00  0.00           H
ATOM   3615  CB  VAL A 878      73.720  37.920  66.370  1.00  0.00           C
ATOM   3616  HB  VAL A 878      72.850  38.530  66.050  1.00  0.00           H
ATOM   3617  CG1 VAL A 878      74.570  38.900  67.200  1.00  0.00           C
ATOM   3618 HG11 VAL A 878      75.340  38.300  67.720  1.00  0.00           H
ATOM   3619 HG12 VAL A 878      73.970  39.490  67.920  1.00  0.00           H
ATOM   3620 HG13 VAL A 878      75.100  39.580  66.490  1.00  0.00           H
ATOM   3621  CG2 VAL A 878      74.400  37.340  65.120  1.00  0.00           C
ATOM   3622 HG21 VAL A 878      74.800  38.190  64.540  1.00  0.00           H
ATOM   3623 HG22 VAL A 878      73.740  36.620  64.590  1.00  0.00           H
ATOM   3624 HG23 VAL A 878      75.250  36.800  65.610  1.00  0.00           H
ATOM   3625  C   VAL A 878      72.350  37.350  68.360  1.00  0.00           C
ATOM   3626  O   VAL A 878      72.700  37.590  69.510  1.00  0.00           O
ATOM   3627  N   GLY A 879      71.060  37.780  68.090  1.00  0.00           N
ATOM   3628  HN  GLY A 879      70.700  37.470  67.210  1.00  0.00           H
ATOM   3629  CA  GLY A 879      70.240  38.550  68.920  1.00  0.00           C
ATOM   3630  HA1 GLY A 879      70.460  38.300  69.950  1.00  0.00           H
ATOM   3631  HA2 GLY A 879      69.230  38.410  68.590  1.00  0.00           H
ATOM   3632  C   GLY A 879      70.590  40.000  68.730  1.00  0.00           C
ATOM   3633  O   GLY A 879      71.630  40.560  69.180  1.00  0.00           O
ATOM   3634  N   VAL A 880      69.610  40.660  68.000  1.00  0.00           N
ATOM   3635  HN  VAL A 880      68.740  40.210  67.790  1.00  0.00           H
ATOM   3636  CA  VAL A 880      69.870  42.050  67.650  1.00  0.00           C
ATOM   3637  HA  VAL A 880      70.810  42.430  68.010  1.00  0.00           H
ATOM   3638  CB  VAL A 880      70.140  42.280  66.170  1.00  0.00           C
ATOM   3639  HB  VAL A 880      69.330  41.950  65.490  1.00  0.00           H
ATOM   3640  CG1 VAL A 880      70.450  43.810  65.950  1.00  0.00           C
ATOM   3641 HG11 VAL A 880      70.630  44.020  64.870  1.00  0.00           H
ATOM   3642 HG12 VAL A 880      71.330  44.090  66.580  1.00  0.00           H
ATOM   3643 HG13 VAL A 880      69.520  44.390  66.130  1.00  0.00           H
ATOM   3644  CG2 VAL A 880      71.320  41.330  65.860  1.00  0.00           C
ATOM   3645 HG21 VAL A 880      71.070  40.250  65.840  1.00  0.00           H
ATOM   3646 HG22 VAL A 880      72.230  41.530  66.460  1.00  0.00           H
ATOM   3647 HG23 VAL A 880      71.790  41.560  64.870  1.00  0.00           H
ATOM   3648  C   VAL A 880      68.660  42.950  68.150  1.00  0.00           C
ATOM   3649  O   VAL A 880      67.510  42.790  67.780  1.00  0.00           O
ATOM   3650  N   PRO A 881      68.880  43.820  69.180  1.00  0.00           N
ATOM   3651  CD  PRO A 881      70.190  44.020  69.820  1.00  0.00           C
ATOM   3652  HD1 PRO A 881      70.880  44.730  69.330  1.00  0.00           H
ATOM   3653  HD2 PRO A 881      70.720  43.070  70.050  1.00  0.00           H
ATOM   3654  CA  PRO A 881      67.870  44.620  69.850  1.00  0.00           C
ATOM   3655  HA  PRO A 881      67.220  44.000  70.450  1.00  0.00           H
ATOM   3656  CB  PRO A 881      68.690  45.560  70.700  1.00  0.00           C
ATOM   3657  HB1 PRO A 881      68.080  45.750  71.620  1.00  0.00           H
ATOM   3658  HB2 PRO A 881      69.040  46.450  70.140  1.00  0.00           H
ATOM   3659  CG  PRO A 881      69.920  44.750  71.110  1.00  0.00           C
ATOM   3660  HG1 PRO A 881      70.830  45.360  71.360  1.00  0.00           H
ATOM   3661  HG2 PRO A 881      69.580  44.040  71.890  1.00  0.00           H
ATOM   3662  C   PRO A 881      66.900  45.450  69.020  1.00  0.00           C
ATOM   3663  O   PRO A 881      67.320  46.240  68.160  1.00  0.00           O
ATOM   3664  N   SER A 882      65.520  45.320  69.250  1.00  0.00           N
ATOM   3665  HN  SER A 882      65.290  44.810  70.080  1.00  0.00           H
ATOM   3666  CA  SER A 882      64.500  45.840  68.300  1.00  0.00           C
ATOM   3667  HA  SER A 882      64.500  46.920  68.350  1.00  0.00           H
ATOM   3668  CB  SER A 882      64.790  45.350  66.880  1.00  0.00           C
ATOM   3669  HB1 SER A 882      65.660  45.780  66.350  1.00  0.00           H
ATOM   3670  HB2 SER A 882      63.970  45.680  66.210  1.00  0.00           H
ATOM   3671  OG  SER A 882      64.930  43.940  66.690  1.00  0.00           O
ATOM   3672  HG1 SER A 882      65.870  43.740  66.640  1.00  0.00           H
ATOM   3673  C   SER A 882      63.060  45.400  68.760  1.00  0.00           C
ATOM   3674  O   SER A 882      62.830  44.240  69.010  1.00  0.00           O
ATOM   3675  N   PRO A 883      61.940  46.210  68.710  1.00  0.00           N
ATOM   3676  CD  PRO A 883      62.120  47.650  68.540  1.00  0.00           C
ATOM   3677  HD1 PRO A 883      62.460  47.850  67.490  1.00  0.00           H
ATOM   3678  HD2 PRO A 883      62.980  48.120  69.070  1.00  0.00           H
ATOM   3679  CA  PRO A 883      60.530  45.780  68.600  1.00  0.00           C
ATOM   3680  HA  PRO A 883      60.250  45.390  69.550  1.00  0.00           H
ATOM   3681  CB  PRO A 883      59.840  47.100  68.340  1.00  0.00           C
ATOM   3682  HB1 PRO A 883      58.830  47.090  68.800  1.00  0.00           H
ATOM   3683  HB2 PRO A 883      59.750  47.200  67.250  1.00  0.00           H
ATOM   3684  CG  PRO A 883      60.800  48.200  68.820  1.00  0.00           C
ATOM   3685  HG1 PRO A 883      60.530  49.180  68.350  1.00  0.00           H
ATOM   3686  HG2 PRO A 883      60.830  48.340  69.920  1.00  0.00           H
ATOM   3687  C   PRO A 883      60.150  44.670  67.660  1.00  0.00           C
ATOM   3688  O   PRO A 883      60.750  44.600  66.600  1.00  0.00           O
ATOM   3689  N   LYS A 884      59.340  43.680  68.110  1.00  0.00           N
ATOM   3690  HN  LYS A 884      58.870  43.710  68.980  1.00  0.00           H
ATOM   3691  CA  LYS A 884      59.040  42.480  67.460  1.00  0.00           C
ATOM   3692  HA  LYS A 884      59.540  42.350  66.510  1.00  0.00           H
ATOM   3693  CB  LYS A 884      59.340  41.090  68.260  1.00  0.00           C
ATOM   3694  HB1 LYS A 884      59.380  40.220  67.570  1.00  0.00           H
ATOM   3695  HB2 LYS A 884      58.550  41.070  69.050  1.00  0.00           H
ATOM   3696  CG  LYS A 884      60.680  41.190  68.990  1.00  0.00           C
ATOM   3697  HG1 LYS A 884      60.930  40.230  69.490  1.00  0.00           H
ATOM   3698  HG2 LYS A 884      60.580  41.990  69.760  1.00  0.00           H
ATOM   3699  CD  LYS A 884      61.950  41.320  68.130  1.00  0.00           C
ATOM   3700  HD1 LYS A 884      61.880  42.290  67.600  1.00  0.00           H
ATOM   3701  HD2 LYS A 884      61.870  40.610  67.290  1.00  0.00           H
ATOM   3702  CE  LYS A 884      63.250  41.240  68.980  1.00  0.00           C
ATOM   3703  HE1 LYS A 884      63.320  40.210  69.390  1.00  0.00           H
ATOM   3704  HE2 LYS A 884      63.160  41.900  69.880  1.00  0.00           H
ATOM   3705  NZ  LYS A 884      64.470  41.600  68.280  1.00  0.00           N
ATOM   3706  HZ1 LYS A 884      65.310  41.640  68.910  1.00  0.00           H
ATOM   3707  HZ2 LYS A 884      64.280  42.440  67.700  1.00  0.00           H
ATOM   3708  HZ3 LYS A 884      64.840  40.890  67.600  1.00  0.00           H
ATOM   3709  C   LYS A 884      57.510  42.570  67.160  1.00  0.00           C
ATOM   3710  O   LYS A 884      56.750  43.320  67.790  1.00  0.00           O
ATOM   3711  N   LEU A 885      57.030  41.790  66.150  1.00  0.00           N
ATOM   3712  HN  LEU A 885      57.600  41.180  65.620  1.00  0.00           H
ATOM   3713  CA  LEU A 885      55.660  41.740  65.790  1.00  0.00           C
ATOM   3714  HA  LEU A 885      55.170  42.690  65.930  1.00  0.00           H
ATOM   3715  CB  LEU A 885      55.580  41.140  64.360  1.00  0.00           C
ATOM   3716  HB1 LEU A 885      56.110  40.170  64.330  1.00  0.00           H
ATOM   3717  HB2 LEU A 885      56.150  41.820  63.700  1.00  0.00           H
ATOM   3718  CG  LEU A 885      54.130  41.000  63.810  1.00  0.00           C
ATOM   3719  HG  LEU A 885      53.410  40.470  64.460  1.00  0.00           H
ATOM   3720  CD1 LEU A 885      53.560  42.450  63.500  1.00  0.00           C
ATOM   3721 HD11 LEU A 885      52.630  42.370  62.900  1.00  0.00           H
ATOM   3722 HD12 LEU A 885      54.300  43.010  62.880  1.00  0.00           H
ATOM   3723 HD13 LEU A 885      53.430  42.950  64.480  1.00  0.00           H
ATOM   3724  CD2 LEU A 885      54.170  40.360  62.430  1.00  0.00           C
ATOM   3725 HD21 LEU A 885      54.800  40.970  61.760  1.00  0.00           H
ATOM   3726 HD22 LEU A 885      53.200  40.450  61.900  1.00  0.00           H
ATOM   3727 HD23 LEU A 885      54.530  39.320  62.460  1.00  0.00           H
ATOM   3728  C   LEU A 885      54.910  40.870  66.800  1.00  0.00           C
ATOM   3729  O   LEU A 885      55.310  39.740  67.130  1.00  0.00           O
ATOM   3730  N   HSD A 886      53.900  41.410  67.500  1.00  0.00           N
ATOM   3731  HN  HSD A 886      53.450  42.260  67.220  1.00  0.00           H
ATOM   3732  CA  HSD A 886      53.110  40.580  68.340  1.00  0.00           C
ATOM   3733  HA  HSD A 886      53.790  39.880  68.780  1.00  0.00           H
ATOM   3734  CB  HSD A 886      52.650  41.430  69.560  1.00  0.00           C
ATOM   3735  HB1 HSD A 886      51.940  42.210  69.190  1.00  0.00           H
ATOM   3736  HB2 HSD A 886      53.540  41.900  70.020  1.00  0.00           H
ATOM   3737  ND1 HSD A 886      50.560  40.250  70.650  1.00  0.00           N
ATOM   3738  HD1 HSD A 886      49.910  40.320  69.900  1.00  0.00           H
ATOM   3739  CG  HSD A 886      51.890  40.590  70.650  1.00  0.00           C
ATOM   3740  CE1 HSD A 886      50.310  39.660  71.880  1.00  0.00           C
ATOM   3741  HE1 HSD A 886      49.430  39.030  72.020  1.00  0.00           H
ATOM   3742  NE2 HSD A 886      51.340  39.620  72.630  1.00  0.00           N
ATOM   3743  CD2 HSD A 886      52.380  40.250  71.880  1.00  0.00           C
ATOM   3744  HD2 HSD A 886      53.360  40.420  72.290  1.00  0.00           H
ATOM   3745  C   HSD A 886      51.970  39.830  67.660  1.00  0.00           C
ATOM   3746  O   HSD A 886      50.910  40.430  67.490  1.00  0.00           O
ATOM   3747  N   VAL A 887      52.220  38.550  67.300  1.00  0.00           N
ATOM   3748  HN  VAL A 887      53.090  38.120  67.520  1.00  0.00           H
ATOM   3749  CA  VAL A 887      51.160  37.660  66.820  1.00  0.00           C
ATOM   3750  HA  VAL A 887      50.330  38.170  66.360  1.00  0.00           H
ATOM   3751  CB  VAL A 887      51.760  36.750  65.690  1.00  0.00           C
ATOM   3752  HB  VAL A 887      52.640  36.190  66.060  1.00  0.00           H
ATOM   3753  CG1 VAL A 887      50.640  35.830  65.090  1.00  0.00           C
ATOM   3754 HG11 VAL A 887      50.190  35.130  65.820  1.00  0.00           H
ATOM   3755 HG12 VAL A 887      51.090  35.050  64.430  1.00  0.00           H
ATOM   3756 HG13 VAL A 887      49.830  36.340  64.540  1.00  0.00           H
ATOM   3757  CG2 VAL A 887      52.230  37.620  64.540  1.00  0.00           C
ATOM   3758 HG21 VAL A 887      51.500  38.380  64.210  1.00  0.00           H
ATOM   3759 HG22 VAL A 887      52.410  36.970  63.660  1.00  0.00           H
ATOM   3760 HG23 VAL A 887      53.240  38.040  64.770  1.00  0.00           H
ATOM   3761  C   VAL A 887      50.720  36.760  68.010  1.00  0.00           C
ATOM   3762  O   VAL A 887      51.600  36.000  68.490  1.00  0.00           O
ATOM   3763  N   PRO A 888      49.560  36.820  68.630  1.00  0.00           N
ATOM   3764  CD  PRO A 888      48.500  37.820  68.360  1.00  0.00           C
ATOM   3765  HD1 PRO A 888      47.960  37.430  67.460  1.00  0.00           H
ATOM   3766  HD2 PRO A 888      48.960  38.800  68.140  1.00  0.00           H
ATOM   3767  CA  PRO A 888      49.190  35.900  69.680  1.00  0.00           C
ATOM   3768  HA  PRO A 888      49.840  36.060  70.530  1.00  0.00           H
ATOM   3769  CB  PRO A 888      47.770  36.240  70.030  1.00  0.00           C
ATOM   3770  HB1 PRO A 888      47.400  36.120  71.060  1.00  0.00           H
ATOM   3771  HB2 PRO A 888      47.050  35.740  69.350  1.00  0.00           H
ATOM   3772  CG  PRO A 888      47.650  37.750  69.580  1.00  0.00           C
ATOM   3773  HG1 PRO A 888      46.580  38.090  69.570  1.00  0.00           H
ATOM   3774  HG2 PRO A 888      48.140  38.300  70.420  1.00  0.00           H
ATOM   3775  C   PRO A 888      49.330  34.430  69.390  1.00  0.00           C
ATOM   3776  O   PRO A 888      48.740  33.910  68.490  1.00  0.00           O
ATOM   3777  N   GLU A 889      50.010  33.730  70.260  1.00  0.00           N
ATOM   3778  HN  GLU A 889      50.400  34.310  70.960  1.00  0.00           H
ATOM   3779  CA  GLU A 889      50.020  32.240  70.340  1.00  0.00           C
ATOM   3780  HA  GLU A 889      50.240  31.810  69.370  1.00  0.00           H
ATOM   3781  CB  GLU A 889      51.090  31.770  71.390  1.00  0.00           C
ATOM   3782  HB1 GLU A 889      50.860  30.720  71.670  1.00  0.00           H
ATOM   3783  HB2 GLU A 889      51.040  32.370  72.320  1.00  0.00           H
ATOM   3784  CG  GLU A 889      52.450  31.800  70.610  1.00  0.00           C
ATOM   3785  HG1 GLU A 889      52.450  32.780  70.080  1.00  0.00           H
ATOM   3786  HG2 GLU A 889      52.570  30.890  69.990  1.00  0.00           H
ATOM   3787  CD  GLU A 889      53.620  31.770  71.620  1.00  0.00           C
ATOM   3788  OE1 GLU A 889      53.480  31.030  72.670  1.00  0.00           O
ATOM   3789  OE2 GLU A 889      54.630  32.470  71.480  1.00  0.00           O
ATOM   3790  C   GLU A 889      48.660  31.700  70.670  1.00  0.00           C
ATOM   3791  O   GLU A 889      47.800  32.260  71.410  1.00  0.00           O
ATOM   3792  N   LYS A 890      48.400  30.550  70.010  1.00  0.00           N
ATOM   3793  HN  LYS A 890      48.910  30.280  69.180  1.00  0.00           H
ATOM   3794  CA  LYS A 890      47.270  29.690  70.250  1.00  0.00           C
ATOM   3795  HA  LYS A 890      47.430  28.760  69.730  1.00  0.00           H
ATOM   3796  CB  LYS A 890      47.030  29.260  71.710  1.00  0.00           C
ATOM   3797  HB1 LYS A 890      46.020  28.810  71.870  1.00  0.00           H
ATOM   3798  HB2 LYS A 890      47.110  30.170  72.340  1.00  0.00           H
ATOM   3799  CG  LYS A 890      48.310  28.490  72.210  1.00  0.00           C
ATOM   3800  HG1 LYS A 890      49.220  29.030  71.880  1.00  0.00           H
ATOM   3801  HG2 LYS A 890      48.340  27.470  71.790  1.00  0.00           H
ATOM   3802  CD  LYS A 890      48.440  28.330  73.750  1.00  0.00           C
ATOM   3803  HD1 LYS A 890      49.420  27.830  73.910  1.00  0.00           H
ATOM   3804  HD2 LYS A 890      47.610  27.700  74.130  1.00  0.00           H
ATOM   3805  CE  LYS A 890      48.450  29.600  74.600  1.00  0.00           C
ATOM   3806  HE1 LYS A 890      47.420  30.040  74.550  1.00  0.00           H
ATOM   3807  HE2 LYS A 890      49.230  30.320  74.280  1.00  0.00           H
ATOM   3808  NZ  LYS A 890      48.680  29.310  76.000  1.00  0.00           N
ATOM   3809  HZ1 LYS A 890      49.680  29.010  76.070  1.00  0.00           H
ATOM   3810  HZ2 LYS A 890      48.030  28.560  76.260  1.00  0.00           H
ATOM   3811  HZ3 LYS A 890      48.600  30.100  76.660  1.00  0.00           H
ATOM   3812  C   LYS A 890      46.010  30.290  69.690  1.00  0.00           C
ATOM   3813  O   LYS A 890      44.900  29.950  70.150  1.00  0.00           O
ATOM   3814  N   PHE A 891      46.050  31.130  68.610  1.00  0.00           N
ATOM   3815  HN  PHE A 891      46.910  31.420  68.200  1.00  0.00           H
ATOM   3816  CA  PHE A 891      44.940  31.460  67.730  1.00  0.00           C
ATOM   3817  HA  PHE A 891      45.510  32.240  67.260  1.00  0.00           H
ATOM   3818  CB  PHE A 891      44.670  30.440  66.610  1.00  0.00           C
ATOM   3819  HB1 PHE A 891      44.360  29.530  67.190  1.00  0.00           H
ATOM   3820  HB2 PHE A 891      45.630  30.320  66.080  1.00  0.00           H
ATOM   3821  CG  PHE A 891      43.620  30.880  65.630  1.00  0.00           C
ATOM   3822  CD1 PHE A 891      42.620  30.050  65.250  1.00  0.00           C
ATOM   3823  HD1 PHE A 891      42.640  29.040  65.650  1.00  0.00           H
ATOM   3824  CE1 PHE A 891      41.490  30.490  64.510  1.00  0.00           C
ATOM   3825  HE1 PHE A 891      40.670  29.820  64.310  1.00  0.00           H
ATOM   3826  CZ  PHE A 891      41.450  31.760  64.050  1.00  0.00           C
ATOM   3827  HZ  PHE A 891      40.570  32.130  63.550  1.00  0.00           H
ATOM   3828  CD2 PHE A 891      43.580  32.140  64.980  1.00  0.00           C
ATOM   3829  HD2 PHE A 891      44.450  32.710  65.260  1.00  0.00           H
ATOM   3830  CE2 PHE A 891      42.570  32.590  64.250  1.00  0.00           C
ATOM   3831  HE2 PHE A 891      42.520  33.610  63.910  1.00  0.00           H
ATOM   3832  C   PHE A 891      43.820  32.260  68.400  1.00  0.00           C
ATOM   3833  O   PHE A 891      42.730  31.770  68.730  1.00  0.00           O
ATOM   3834  N   GLU A 892      44.100  33.530  68.660  1.00  0.00           N
ATOM   3835  HN  GLU A 892      44.970  34.000  68.460  1.00  0.00           H
ATOM   3836  CA  GLU A 892      43.310  34.450  69.510  1.00  0.00           C
ATOM   3837  HA  GLU A 892      42.270  34.190  69.420  1.00  0.00           H
ATOM   3838  CB  GLU A 892      43.710  34.290  71.000  1.00  0.00           C
ATOM   3839  HB1 GLU A 892      43.160  35.040  71.620  1.00  0.00           H
ATOM   3840  HB2 GLU A 892      44.770  34.630  71.070  1.00  0.00           H
ATOM   3841  CG  GLU A 892      43.480  32.900  71.580  1.00  0.00           C
ATOM   3842  HG1 GLU A 892      44.340  32.200  71.450  1.00  0.00           H
ATOM   3843  HG2 GLU A 892      42.510  32.460  71.230  1.00  0.00           H
ATOM   3844  CD  GLU A 892      43.380  32.930  73.110  1.00  0.00           C
ATOM   3845  OE1 GLU A 892      42.320  32.560  73.620  1.00  0.00           O
ATOM   3846  OE2 GLU A 892      44.400  33.300  73.720  1.00  0.00           O
ATOM   3847  C   GLU A 892      43.450  35.930  69.010  1.00  0.00           C
ATOM   3848  O   GLU A 892      44.480  36.200  68.380  1.00  0.00           O
ATOM   3849  N   PRO A 893      42.470  36.800  69.220  1.00  0.00           N
ATOM   3850  CD  PRO A 893      41.140  36.540  69.770  1.00  0.00           C
ATOM   3851  HD1 PRO A 893      41.240  36.300  70.860  1.00  0.00           H
ATOM   3852  HD2 PRO A 893      40.720  35.630  69.290  1.00  0.00           H
ATOM   3853  CA  PRO A 893      42.620  38.180  68.760  1.00  0.00           C
ATOM   3854  HA  PRO A 893      42.590  38.230  67.690  1.00  0.00           H
ATOM   3855  CB  PRO A 893      41.400  38.840  69.430  1.00  0.00           C
ATOM   3856  HB1 PRO A 893      41.090  39.740  68.860  1.00  0.00           H
ATOM   3857  HB2 PRO A 893      41.640  39.310  70.410  1.00  0.00           H
ATOM   3858  CG  PRO A 893      40.350  37.800  69.550  1.00  0.00           C
ATOM   3859  HG1 PRO A 893      39.640  37.920  70.400  1.00  0.00           H
ATOM   3860  HG2 PRO A 893      39.650  37.700  68.680  1.00  0.00           H
ATOM   3861  C   PRO A 893      43.910  38.990  69.210  1.00  0.00           C
ATOM   3862  O   PRO A 893      44.370  38.770  70.320  1.00  0.00           O
ATOM   3863  N   THR A 894      44.430  39.940  68.380  1.00  0.00           N
ATOM   3864  HN  THR A 894      44.050  40.190  67.490  1.00  0.00           H
ATOM   3865  CA  THR A 894      45.480  40.890  68.700  1.00  0.00           C
ATOM   3866  HA  THR A 894      46.360  40.290  68.910  1.00  0.00           H
ATOM   3867  CB  THR A 894      45.760  41.810  67.620  1.00  0.00           C
ATOM   3868  HB  THR A 894      44.840  42.350  67.320  1.00  0.00           H
ATOM   3869  OG1 THR A 894      46.230  40.930  66.540  1.00  0.00           O
ATOM   3870  HG1 THR A 894      45.540  40.820  65.890  1.00  0.00           H
ATOM   3871  CG2 THR A 894      46.900  42.820  67.910  1.00  0.00           C
ATOM   3872 HG21 THR A 894      46.480  43.570  68.610  1.00  0.00           H
ATOM   3873 HG22 THR A 894      47.460  43.280  67.070  1.00  0.00           H
ATOM   3874 HG23 THR A 894      47.650  42.190  68.430  1.00  0.00           H
ATOM   3875  C   THR A 894      45.260  41.660  69.970  1.00  0.00           C
ATOM   3876  O   THR A 894      46.080  41.590  70.840  1.00  0.00           O
ATOM   3877  N   HSD A 895      44.040  42.350  70.180  1.00  0.00           N
ATOM   3878  HN  HSD A 895      43.340  42.280  69.470  1.00  0.00           H
ATOM   3879  CA  HSD A 895      43.560  43.020  71.420  1.00  0.00           C
ATOM   3880  HA  HSD A 895      44.270  43.820  71.600  1.00  0.00           H
ATOM   3881  CB  HSD A 895      42.270  43.740  71.160  1.00  0.00           C
ATOM   3882  HB1 HSD A 895      41.470  42.980  71.070  1.00  0.00           H
ATOM   3883  HB2 HSD A 895      42.250  44.360  70.230  1.00  0.00           H
ATOM   3884  ND1 HSD A 895      42.620  45.710  72.810  1.00  0.00           N
ATOM   3885  HD1 HSD A 895      43.570  45.950  72.580  1.00  0.00           H
ATOM   3886  CG  HSD A 895      41.940  44.600  72.320  1.00  0.00           C
ATOM   3887  CE1 HSD A 895      41.880  46.160  73.910  1.00  0.00           C
ATOM   3888  HE1 HSD A 895      42.300  46.950  74.510  1.00  0.00           H
ATOM   3889  NE2 HSD A 895      40.710  45.560  74.000  1.00  0.00           N
ATOM   3890  CD2 HSD A 895      40.790  44.570  73.010  1.00  0.00           C
ATOM   3891  HD2 HSD A 895      39.870  44.010  72.870  1.00  0.00           H
ATOM   3892  C   HSD A 895      43.460  41.970  72.620  1.00  0.00           C
ATOM   3893  O   HSD A 895      42.720  40.990  72.500  1.00  0.00           O
ATOM   3894  N   PRO A 896      44.100  42.190  73.790  1.00  0.00           N
ATOM   3895  CD  PRO A 896      45.130  43.260  73.850  1.00  0.00           C
ATOM   3896  HD1 PRO A 896      44.810  44.310  73.700  1.00  0.00           H
ATOM   3897  HD2 PRO A 896      45.810  43.090  72.980  1.00  0.00           H
ATOM   3898  CA  PRO A 896      44.000  41.470  75.040  1.00  0.00           C
ATOM   3899  HA  PRO A 896      44.420  40.480  74.990  1.00  0.00           H
ATOM   3900  CB  PRO A 896      44.860  42.280  76.070  1.00  0.00           C
ATOM   3901  HB1 PRO A 896      45.230  41.590  76.860  1.00  0.00           H
ATOM   3902  HB2 PRO A 896      44.220  43.020  76.590  1.00  0.00           H
ATOM   3903  CG  PRO A 896      45.870  43.030  75.210  1.00  0.00           C
ATOM   3904  HG1 PRO A 896      46.230  43.960  75.700  1.00  0.00           H
ATOM   3905  HG2 PRO A 896      46.750  42.370  75.020  1.00  0.00           H
ATOM   3906  C   PRO A 896      42.630  41.160  75.520  1.00  0.00           C
ATOM   3907  O   PRO A 896      42.400  40.020  75.880  1.00  0.00           O
ATOM   3908  N   GLU A 897      41.760  42.160  75.490  1.00  0.00           N
ATOM   3909  HN  GLU A 897      42.040  43.060  75.180  1.00  0.00           H
ATOM   3910  CA  GLU A 897      40.510  42.030  76.240  1.00  0.00           C
ATOM   3911  HA  GLU A 897      40.540  41.260  76.990  1.00  0.00           H
ATOM   3912  CB  GLU A 897      40.330  43.440  76.940  1.00  0.00           C
ATOM   3913  HB1 GLU A 897      39.410  43.420  77.580  1.00  0.00           H
ATOM   3914  HB2 GLU A 897      40.080  44.290  76.260  1.00  0.00           H
ATOM   3915  CG  GLU A 897      41.570  43.740  77.820  1.00  0.00           C
ATOM   3916  HG1 GLU A 897      42.520  44.050  77.350  1.00  0.00           H
ATOM   3917  HG2 GLU A 897      41.920  42.880  78.430  1.00  0.00           H
ATOM   3918  CD  GLU A 897      41.220  44.890  78.750  1.00  0.00           C
ATOM   3919  OE1 GLU A 897      42.000  45.950  78.820  1.00  0.00           O
ATOM   3920  OE2 GLU A 897      40.290  44.760  79.620  1.00  0.00           O
ATOM   3921  C   GLU A 897      39.310  41.680  75.320  1.00  0.00           C
ATOM   3922  O   GLU A 897      38.230  42.270  75.500  1.00  0.00           O
ATOM   3923  N   ARG A 898      39.350  40.840  74.290  1.00  0.00           N
ATOM   3924  HN  ARG A 898      40.200  40.380  74.040  1.00  0.00           H
ATOM   3925  CA  ARG A 898      38.190  40.290  73.590  1.00  0.00           C
ATOM   3926  HA  ARG A 898      37.380  40.100  74.280  1.00  0.00           H
ATOM   3927  CB  ARG A 898      37.720  41.180  72.420  1.00  0.00           C
ATOM   3928  HB1 ARG A 898      37.890  42.200  72.830  1.00  0.00           H
ATOM   3929  HB2 ARG A 898      36.680  41.020  72.120  1.00  0.00           H
ATOM   3930  CG  ARG A 898      38.620  41.070  71.220  1.00  0.00           C
ATOM   3931  HG1 ARG A 898      38.610  40.040  70.800  1.00  0.00           H
ATOM   3932  HG2 ARG A 898      39.610  41.460  71.530  1.00  0.00           H
ATOM   3933  CD  ARG A 898      38.070  41.830  70.000  1.00  0.00           C
ATOM   3934  HD1 ARG A 898      38.150  42.930  70.120  1.00  0.00           H
ATOM   3935  HD2 ARG A 898      36.960  41.680  69.950  1.00  0.00           H
ATOM   3936  NE  ARG A 898      38.840  41.430  68.780  1.00  0.00           N
ATOM   3937  HE  ARG A 898      39.800  41.670  68.640  1.00  0.00           H
ATOM   3938  CZ  ARG A 898      38.360  40.590  67.930  1.00  0.00           C
ATOM   3939  NH1 ARG A 898      37.280  39.800  68.080  1.00  0.00           N
ATOM   3940 HH11 ARG A 898      36.900  39.340  67.270  1.00  0.00           H
ATOM   3941 HH12 ARG A 898      36.830  39.620  68.960  1.00  0.00           H
ATOM   3942  NH2 ARG A 898      38.930  40.410  66.770  1.00  0.00           N
ATOM   3943 HH21 ARG A 898      38.520  39.750  66.140  1.00  0.00           H
ATOM   3944 HH22 ARG A 898      39.180  41.330  66.450  1.00  0.00           H
ATOM   3945  C   ARG A 898      38.420  38.870  73.070  1.00  0.00           C
ATOM   3946  O   ARG A 898      39.550  38.480  72.820  1.00  0.00           O
ATOM   3947  N   GLY A 899      37.340  38.100  72.840  1.00  0.00           N
ATOM   3948  HN  GLY A 899      36.390  38.340  73.080  1.00  0.00           H
ATOM   3949  CA  GLY A 899      37.430  36.770  72.230  1.00  0.00           C
ATOM   3950  HA1 GLY A 899      36.690  36.150  72.710  1.00  0.00           H
ATOM   3951  HA2 GLY A 899      38.370  36.260  72.240  1.00  0.00           H
ATOM   3952  C   GLY A 899      36.960  36.970  70.770  1.00  0.00           C
ATOM   3953  O   GLY A 899      36.850  38.140  70.320  1.00  0.00           O
ATOM   3954  N   TRP A 900      36.650  35.880  70.120  1.00  0.00           N
ATOM   3955  HN  TRP A 900      36.630  34.960  70.490  1.00  0.00           H
ATOM   3956  CA  TRP A 900      36.630  35.940  68.610  1.00  0.00           C
ATOM   3957  HA  TRP A 900      37.500  36.530  68.340  1.00  0.00           H
ATOM   3958  CB  TRP A 900      36.660  34.590  67.970  1.00  0.00           C
ATOM   3959  HB1 TRP A 900      36.220  34.640  66.950  1.00  0.00           H
ATOM   3960  HB2 TRP A 900      35.940  33.980  68.560  1.00  0.00           H
ATOM   3961  CG  TRP A 900      38.040  34.110  67.790  1.00  0.00           C
ATOM   3962  CD1 TRP A 900      38.820  33.150  68.360  1.00  0.00           C
ATOM   3963  HD1 TRP A 900      38.630  32.610  69.270  1.00  0.00           H
ATOM   3964  NE1 TRP A 900      40.120  33.220  67.820  1.00  0.00           N
ATOM   3965  HE1 TRP A 900      40.910  32.670  67.950  1.00  0.00           H
ATOM   3966  CE2 TRP A 900      40.210  34.330  67.040  1.00  0.00           C
ATOM   3967  CD2 TRP A 900      38.920  34.880  66.900  1.00  0.00           C
ATOM   3968  CE3 TRP A 900      38.760  35.950  66.070  1.00  0.00           C
ATOM   3969  HE3 TRP A 900      37.780  36.370  65.880  1.00  0.00           H
ATOM   3970  CZ3 TRP A 900      39.910  36.590  65.480  1.00  0.00           C
ATOM   3971  HZ3 TRP A 900      39.800  37.460  64.830  1.00  0.00           H
ATOM   3972  CZ2 TRP A 900      41.310  34.910  66.420  1.00  0.00           C
ATOM   3973  HZ2 TRP A 900      42.290  34.500  66.560  1.00  0.00           H
ATOM   3974  CH2 TRP A 900      41.160  36.050  65.690  1.00  0.00           C
ATOM   3975  HH2 TRP A 900      42.000  36.470  65.150  1.00  0.00           H
ATOM   3976  C   TRP A 900      35.470  36.800  68.130  1.00  0.00           C
ATOM   3977  O   TRP A 900      35.620  37.640  67.260  1.00  0.00           O
ATOM   3978  N   ILE A 901      34.260  36.670  68.750  1.00  0.00           N
ATOM   3979  HN  ILE A 901      34.260  36.080  69.550  1.00  0.00           H
ATOM   3980  CA  ILE A 901      33.010  36.970  68.060  1.00  0.00           C
ATOM   3981  HA  ILE A 901      33.200  37.100  67.010  1.00  0.00           H
ATOM   3982  CB  ILE A 901      31.890  35.930  68.130  1.00  0.00           C
ATOM   3983  HB  ILE A 901      31.580  35.670  69.160  1.00  0.00           H
ATOM   3984  CG2 ILE A 901      30.680  36.280  67.260  1.00  0.00           C
ATOM   3985 HG21 ILE A 901      30.210  35.310  66.960  1.00  0.00           H
ATOM   3986 HG22 ILE A 901      31.000  36.910  66.400  1.00  0.00           H
ATOM   3987 HG23 ILE A 901      29.910  36.920  67.740  1.00  0.00           H
ATOM   3988  CG1 ILE A 901      32.410  34.540  67.670  1.00  0.00           C
ATOM   3989 HG11 ILE A 901      31.600  33.780  67.680  1.00  0.00           H
ATOM   3990 HG12 ILE A 901      33.170  34.240  68.420  1.00  0.00           H
ATOM   3991  CD  ILE A 901      33.040  34.570  66.330  1.00  0.00           C
ATOM   3992  HD1 ILE A 901      33.180  33.530  65.970  1.00  0.00           H
ATOM   3993  HD2 ILE A 901      34.010  35.120  66.400  1.00  0.00           H
ATOM   3994  HD3 ILE A 901      32.500  35.080  65.500  1.00  0.00           H
ATOM   3995  C   ILE A 901      32.490  38.380  68.530  1.00  0.00           C
ATOM   3996  O   ILE A 901      32.400  38.660  69.740  1.00  0.00           O
ATOM   3997  N   ILE A 902      32.280  39.270  67.640  1.00  0.00           N
ATOM   3998  HN  ILE A 902      32.470  39.170  66.660  1.00  0.00           H
ATOM   3999  CA  ILE A 902      31.780  40.640  67.840  1.00  0.00           C
ATOM   4000  HA  ILE A 902      31.950  40.990  68.840  1.00  0.00           H
ATOM   4001  CB  ILE A 902      32.590  41.670  66.950  1.00  0.00           C
ATOM   4002  HB  ILE A 902      32.220  41.500  65.920  1.00  0.00           H
ATOM   4003  CG2 ILE A 902      32.170  43.100  67.360  1.00  0.00           C
ATOM   4004 HG21 ILE A 902      32.570  43.790  66.590  1.00  0.00           H
ATOM   4005 HG22 ILE A 902      32.600  43.460  68.320  1.00  0.00           H
ATOM   4006 HG23 ILE A 902      31.070  43.220  67.440  1.00  0.00           H
ATOM   4007  CG1 ILE A 902      34.160  41.530  67.110  1.00  0.00           C
ATOM   4008 HG11 ILE A 902      34.570  40.560  66.760  1.00  0.00           H
ATOM   4009 HG12 ILE A 902      34.380  41.590  68.200  1.00  0.00           H
ATOM   4010  CD  ILE A 902      35.000  42.600  66.440  1.00  0.00           C
ATOM   4011  HD1 ILE A 902      35.030  43.510  67.080  1.00  0.00           H
ATOM   4012  HD2 ILE A 902      34.710  42.810  65.380  1.00  0.00           H
ATOM   4013  HD3 ILE A 902      36.040  42.300  66.270  1.00  0.00           H
ATOM   4014  C   ILE A 902      30.280  40.600  67.350  1.00  0.00           C
ATOM   4015  O   ILE A 902      30.020  40.190  66.240  1.00  0.00           O
ATOM   4016  N   SER A 903      29.320  41.000  68.180  1.00  0.00           N
ATOM   4017  HN  SER A 903      29.440  41.280  69.130  1.00  0.00           H
ATOM   4018  CA  SER A 903      27.990  41.230  67.730  1.00  0.00           C
ATOM   4019  HA  SER A 903      27.780  40.330  67.160  1.00  0.00           H
ATOM   4020  CB  SER A 903      26.880  41.240  68.870  1.00  0.00           C
ATOM   4021  HB1 SER A 903      27.170  42.010  69.620  1.00  0.00           H
ATOM   4022  HB2 SER A 903      26.940  40.320  69.490  1.00  0.00           H
ATOM   4023  OG  SER A 903      25.620  41.600  68.360  1.00  0.00           O
ATOM   4024  HG1 SER A 903      25.170  40.770  68.170  1.00  0.00           H
ATOM   4025  C   SER A 903      27.910  42.440  66.870  1.00  0.00           C
ATOM   4026  O   SER A 903      28.520  43.440  67.140  1.00  0.00           O
ATOM   4027  N   PRO A 904      27.320  42.390  65.670  1.00  0.00           N
ATOM   4028  CD  PRO A 904      26.970  41.110  65.060  1.00  0.00           C
ATOM   4029  HD1 PRO A 904      26.200  40.540  65.620  1.00  0.00           H
ATOM   4030  HD2 PRO A 904      27.840  40.430  65.000  1.00  0.00           H
ATOM   4031  CA  PRO A 904      27.230  43.610  64.880  1.00  0.00           C
ATOM   4032  HA  PRO A 904      28.190  44.100  64.960  1.00  0.00           H
ATOM   4033  CB  PRO A 904      27.040  42.900  63.520  1.00  0.00           C
ATOM   4034  HB1 PRO A 904      27.970  42.930  62.920  1.00  0.00           H
ATOM   4035  HB2 PRO A 904      26.310  43.450  62.880  1.00  0.00           H
ATOM   4036  CG  PRO A 904      26.340  41.540  63.750  1.00  0.00           C
ATOM   4037  HG1 PRO A 904      25.280  41.760  63.960  1.00  0.00           H
ATOM   4038  HG2 PRO A 904      26.250  40.870  62.870  1.00  0.00           H
ATOM   4039  C   PRO A 904      26.110  44.620  65.390  1.00  0.00           C
ATOM   4040  O   PRO A 904      26.120  45.760  64.930  1.00  0.00           O
ATOM   4041  N   LEU A 905      25.240  44.190  66.350  1.00  0.00           N
ATOM   4042  HN  LEU A 905      25.290  43.260  66.710  1.00  0.00           H
ATOM   4043  CA  LEU A 905      24.190  45.050  66.890  1.00  0.00           C
ATOM   4044  HA  LEU A 905      24.120  45.930  66.270  1.00  0.00           H
ATOM   4045  CB  LEU A 905      22.930  44.120  66.880  1.00  0.00           C
ATOM   4046  HB1 LEU A 905      22.200  44.740  67.440  1.00  0.00           H
ATOM   4047  HB2 LEU A 905      23.030  43.200  67.490  1.00  0.00           H
ATOM   4048  CG  LEU A 905      22.210  43.890  65.490  1.00  0.00           C
ATOM   4049  HG  LEU A 905      22.890  43.310  64.840  1.00  0.00           H
ATOM   4050  CD1 LEU A 905      20.820  43.120  65.630  1.00  0.00           C
ATOM   4051 HD11 LEU A 905      20.120  43.810  66.130  1.00  0.00           H
ATOM   4052 HD12 LEU A 905      20.900  42.130  66.130  1.00  0.00           H
ATOM   4053 HD13 LEU A 905      20.340  43.020  64.630  1.00  0.00           H
ATOM   4054  CD2 LEU A 905      21.830  45.150  64.750  1.00  0.00           C
ATOM   4055 HD21 LEU A 905      21.220  45.890  65.300  1.00  0.00           H
ATOM   4056 HD22 LEU A 905      21.270  44.990  63.810  1.00  0.00           H
ATOM   4057 HD23 LEU A 905      22.780  45.660  64.500  1.00  0.00           H
ATOM   4058  C   LEU A 905      24.600  45.420  68.300  1.00  0.00           C
ATOM   4059  O   LEU A 905      24.210  46.420  68.910  1.00  0.00           O
ATOM   4060  N   GLY A 906      25.430  44.600  68.980  1.00  0.00           N
ATOM   4061  HN  GLY A 906      25.510  43.650  68.720  1.00  0.00           H
ATOM   4062  CA  GLY A 906      26.140  44.860  70.280  1.00  0.00           C
ATOM   4063  HA1 GLY A 906      26.920  45.600  70.170  1.00  0.00           H
ATOM   4064  HA2 GLY A 906      26.370  43.910  70.740  1.00  0.00           H
ATOM   4065  C   GLY A 906      25.290  45.460  71.420  1.00  0.00           C
ATOM   4066  O   GLY A 906      24.160  45.000  71.610  1.00  0.00           O
ATOM   4067  N   ASP A 907      25.840  46.330  72.280  1.00  0.00           N
ATOM   4068  HN  ASP A 907      26.740  46.710  72.110  1.00  0.00           H
ATOM   4069  CA  ASP A 907      25.130  47.010  73.310  1.00  0.00           C
ATOM   4070  HA  ASP A 907      24.240  46.420  73.480  1.00  0.00           H
ATOM   4071  CB  ASP A 907      26.110  47.170  74.530  1.00  0.00           C
ATOM   4072  HB1 ASP A 907      26.830  48.000  74.280  1.00  0.00           H
ATOM   4073  HB2 ASP A 907      26.650  46.210  74.660  1.00  0.00           H
ATOM   4074  CG  ASP A 907      25.380  47.600  75.750  1.00  0.00           C
ATOM   4075  OD1 ASP A 907      24.410  46.820  76.170  1.00  0.00           O
ATOM   4076  OD2 ASP A 907      25.660  48.710  76.310  1.00  0.00           O
ATOM   4077  C   ASP A 907      24.650  48.440  72.840  1.00  0.00           C
ATOM   4078  O   ASP A 907      23.890  48.990  73.640  1.00  0.00           O
ATOM   4079  N   ASN A 908      25.120  48.990  71.670  1.00  0.00           N
ATOM   4080  HN  ASN A 908      25.700  48.430  71.080  1.00  0.00           H
ATOM   4081  CA  ASN A 908      24.860  50.390  71.200  1.00  0.00           C
ATOM   4082  HA  ASN A 908      25.220  50.950  72.040  1.00  0.00           H
ATOM   4083  CB  ASN A 908      25.780  50.740  70.050  1.00  0.00           C
ATOM   4084  HB1 ASN A 908      25.460  51.730  69.670  1.00  0.00           H
ATOM   4085  HB2 ASN A 908      25.720  50.030  69.200  1.00  0.00           H
ATOM   4086  CG  ASN A 908      27.210  50.980  70.500  1.00  0.00           C
ATOM   4087  OD1 ASN A 908      27.560  51.500  71.570  1.00  0.00           O
ATOM   4088  ND2 ASN A 908      28.050  50.690  69.550  1.00  0.00           N
ATOM   4089 HD21 ASN A 908      28.970  51.070  69.560  1.00  0.00           H
ATOM   4090 HD22 ASN A 908      27.870  50.120  68.740  1.00  0.00           H
ATOM   4091  C   ASN A 908      23.410  50.590  70.930  1.00  0.00           C
ATOM   4092  O   ASN A 908      22.720  49.690  70.500  1.00  0.00           O
ATOM   4093  N   PRO A 909      22.880  51.740  71.260  1.00  0.00           N
ATOM   4094  CD  PRO A 909      23.750  52.930  71.630  1.00  0.00           C
ATOM   4095  HD1 PRO A 909      24.550  53.050  70.870  1.00  0.00           H
ATOM   4096  HD2 PRO A 909      24.290  52.740  72.580  1.00  0.00           H
ATOM   4097  CA  PRO A 909      21.500  52.140  70.950  1.00  0.00           C
ATOM   4098  HA  PRO A 909      20.780  51.430  71.320  1.00  0.00           H
ATOM   4099  CB  PRO A 909      21.400  53.410  71.820  1.00  0.00           C
ATOM   4100  HB1 PRO A 909      21.270  53.090  72.890  1.00  0.00           H
ATOM   4101  HB2 PRO A 909      20.480  54.010  71.640  1.00  0.00           H
ATOM   4102  CG  PRO A 909      22.790  54.090  71.720  1.00  0.00           C
ATOM   4103  HG1 PRO A 909      22.710  54.630  70.740  1.00  0.00           H
ATOM   4104  HG2 PRO A 909      23.030  54.760  72.570  1.00  0.00           H
ATOM   4105  C   PRO A 909      21.180  52.170  69.480  1.00  0.00           C
ATOM   4106  O   PRO A 909      22.170  52.370  68.720  1.00  0.00           O
ATOM   4107  N   TRP A 910      19.930  51.900  69.080  1.00  0.00           N
ATOM   4108  HN  TRP A 910      19.210  51.750  69.740  1.00  0.00           H
ATOM   4109  CA  TRP A 910      19.500  51.800  67.700  1.00  0.00           C
ATOM   4110  HA  TRP A 910      20.060  50.960  67.320  1.00  0.00           H
ATOM   4111  CB  TRP A 910      18.000  51.530  67.670  1.00  0.00           C
ATOM   4112  HB1 TRP A 910      17.590  51.520  66.640  1.00  0.00           H
ATOM   4113  HB2 TRP A 910      17.440  52.270  68.280  1.00  0.00           H
ATOM   4114  CG  TRP A 910      17.540  50.190  68.190  1.00  0.00           C
ATOM   4115  CD1 TRP A 910      16.760  49.850  69.310  1.00  0.00           C
ATOM   4116  HD1 TRP A 910      16.490  50.580  70.060  1.00  0.00           H
ATOM   4117  NE1 TRP A 910      16.610  48.440  69.360  1.00  0.00           N
ATOM   4118  HE1 TRP A 910      16.150  47.910  70.040  1.00  0.00           H
ATOM   4119  CE2 TRP A 910      17.180  47.920  68.270  1.00  0.00           C
ATOM   4120  CD2 TRP A 910      17.710  48.960  67.490  1.00  0.00           C
ATOM   4121  CE3 TRP A 910      18.330  48.630  66.250  1.00  0.00           C
ATOM   4122  HE3 TRP A 910      18.690  49.310  65.490  1.00  0.00           H
ATOM   4123  CZ3 TRP A 910      18.520  47.270  66.000  1.00  0.00           C
ATOM   4124  HZ3 TRP A 910      19.110  46.840  65.190  1.00  0.00           H
ATOM   4125  CZ2 TRP A 910      17.310  46.600  67.970  1.00  0.00           C
ATOM   4126  HZ2 TRP A 910      16.900  45.890  68.670  1.00  0.00           H
ATOM   4127  CH2 TRP A 910      18.100  46.280  66.820  1.00  0.00           C
ATOM   4128  HH2 TRP A 910      18.350  45.260  66.600  1.00  0.00           H
ATOM   4129  C   TRP A 910      19.790  53.000  66.720  1.00  0.00           C
ATOM   4130  O   TRP A 910      20.270  52.940  65.570  1.00  0.00           O
ATOM   4131  N   TRP A 911      19.680  54.170  67.340  1.00  0.00           N
ATOM   4132  HN  TRP A 911      19.260  54.160  68.240  1.00  0.00           H
ATOM   4133  CA  TRP A 911      20.170  55.370  66.750  1.00  0.00           C
ATOM   4134  HA  TRP A 911      19.580  55.590  65.870  1.00  0.00           H
ATOM   4135  CB  TRP A 911      19.910  56.540  67.730  1.00  0.00           C
ATOM   4136  HB1 TRP A 911      20.530  56.410  68.650  1.00  0.00           H
ATOM   4137  HB2 TRP A 911      18.820  56.560  67.940  1.00  0.00           H
ATOM   4138  CG  TRP A 911      20.210  57.910  67.200  1.00  0.00           C
ATOM   4139  CD1 TRP A 911      21.190  58.680  67.690  1.00  0.00           C
ATOM   4140  HD1 TRP A 911      21.970  58.260  68.300  1.00  0.00           H
ATOM   4141  NE1 TRP A 911      20.940  60.020  67.390  1.00  0.00           N
ATOM   4142  HE1 TRP A 911      21.340  60.840  67.730  1.00  0.00           H
ATOM   4143  CE2 TRP A 911      19.870  60.150  66.680  1.00  0.00           C
ATOM   4144  CD2 TRP A 911      19.310  58.820  66.450  1.00  0.00           C
ATOM   4145  CE3 TRP A 911      18.160  58.650  65.580  1.00  0.00           C
ATOM   4146  HE3 TRP A 911      17.790  57.680  65.300  1.00  0.00           H
ATOM   4147  CZ3 TRP A 911      17.580  59.820  65.070  1.00  0.00           C
ATOM   4148  HZ3 TRP A 911      16.700  59.670  64.470  1.00  0.00           H
ATOM   4149  CZ2 TRP A 911      19.310  61.260  66.070  1.00  0.00           C
ATOM   4150  HZ2 TRP A 911      19.820  62.190  66.250  1.00  0.00           H
ATOM   4151  CH2 TRP A 911      18.110  61.070  65.320  1.00  0.00           C
ATOM   4152  HH2 TRP A 911      17.720  61.960  64.860  1.00  0.00           H
ATOM   4153  C   TRP A 911      21.680  55.400  66.330  1.00  0.00           C
ATOM   4154  O   TRP A 911      21.900  55.850  65.220  1.00  0.00           O
ATOM   4155  N   THR A 912      22.650  54.980  67.190  1.00  0.00           N
ATOM   4156  HN  THR A 912      22.410  54.660  68.100  1.00  0.00           H
ATOM   4157  CA  THR A 912      24.040  54.930  66.780  1.00  0.00           C
ATOM   4158  HA  THR A 912      24.310  55.870  66.320  1.00  0.00           H
ATOM   4159  CB  THR A 912      24.910  54.430  68.000  1.00  0.00           C
ATOM   4160  HB  THR A 912      24.530  53.460  68.390  1.00  0.00           H
ATOM   4161  OG1 THR A 912      24.850  55.460  68.960  1.00  0.00           O
ATOM   4162  HG1 THR A 912      25.110  56.270  68.520  1.00  0.00           H
ATOM   4163  CG2 THR A 912      26.420  54.330  67.620  1.00  0.00           C
ATOM   4164 HG21 THR A 912      27.030  54.750  68.450  1.00  0.00           H
ATOM   4165 HG22 THR A 912      26.750  54.900  66.710  1.00  0.00           H
ATOM   4166 HG23 THR A 912      26.580  53.250  67.410  1.00  0.00           H
ATOM   4167  C   THR A 912      24.250  53.930  65.680  1.00  0.00           C
ATOM   4168  O   THR A 912      25.170  54.110  64.830  1.00  0.00           O
ATOM   4169  N   LEU A 913      23.560  52.770  65.720  1.00  0.00           N
ATOM   4170  HN  LEU A 913      22.750  52.650  66.300  1.00  0.00           H
ATOM   4171  CA  LEU A 913      23.660  51.750  64.720  1.00  0.00           C
ATOM   4172  HA  LEU A 913      24.720  51.550  64.560  1.00  0.00           H
ATOM   4173  CB  LEU A 913      22.920  50.420  65.020  1.00  0.00           C
ATOM   4174  HB1 LEU A 913      23.350  49.750  64.240  1.00  0.00           H
ATOM   4175  HB2 LEU A 913      21.840  50.620  64.850  1.00  0.00           H
ATOM   4176  CG  LEU A 913      23.140  49.750  66.360  1.00  0.00           C
ATOM   4177  HG  LEU A 913      23.090  50.410  67.260  1.00  0.00           H
ATOM   4178  CD1 LEU A 913      22.300  48.530  66.630  1.00  0.00           C
ATOM   4179 HD11 LEU A 913      22.460  47.840  65.770  1.00  0.00           H
ATOM   4180 HD12 LEU A 913      21.220  48.690  66.820  1.00  0.00           H
ATOM   4181 HD13 LEU A 913      22.620  48.110  67.600  1.00  0.00           H
ATOM   4182  CD2 LEU A 913      24.570  49.230  66.600  1.00  0.00           C
ATOM   4183 HD21 LEU A 913      25.390  49.940  66.330  1.00  0.00           H
ATOM   4184 HD22 LEU A 913      24.770  48.400  65.900  1.00  0.00           H
ATOM   4185 HD23 LEU A 913      24.710  48.720  67.580  1.00  0.00           H
ATOM   4186  C   LEU A 913      23.190  52.140  63.360  1.00  0.00           C
ATOM   4187  O   LEU A 913      23.860  51.730  62.430  1.00  0.00           O
ATOM   4188  N   LEU A 914      22.040  52.830  63.210  1.00  0.00           N
ATOM   4189  HN  LEU A 914      21.410  53.060  63.950  1.00  0.00           H
ATOM   4190  CA  LEU A 914      21.590  53.550  62.010  1.00  0.00           C
ATOM   4191  HA  LEU A 914      21.570  52.840  61.190  1.00  0.00           H
ATOM   4192  CB  LEU A 914      20.130  54.000  62.230  1.00  0.00           C
ATOM   4193  HB1 LEU A 914      19.970  54.720  63.060  1.00  0.00           H
ATOM   4194  HB2 LEU A 914      19.510  53.160  62.590  1.00  0.00           H
ATOM   4195  CG  LEU A 914      19.420  54.740  61.020  1.00  0.00           C
ATOM   4196  HG  LEU A 914      20.220  55.360  60.560  1.00  0.00           H
ATOM   4197  CD1 LEU A 914      19.030  53.770  59.930  1.00  0.00           C
ATOM   4198 HD11 LEU A 914      19.910  53.320  59.420  1.00  0.00           H
ATOM   4199 HD12 LEU A 914      18.340  54.200  59.160  1.00  0.00           H
ATOM   4200 HD13 LEU A 914      18.460  52.930  60.380  1.00  0.00           H
ATOM   4201  CD2 LEU A 914      18.220  55.540  61.500  1.00  0.00           C
ATOM   4202 HD21 LEU A 914      17.420  54.990  62.030  1.00  0.00           H
ATOM   4203 HD22 LEU A 914      17.840  55.950  60.550  1.00  0.00           H
ATOM   4204 HD23 LEU A 914      18.460  56.440  62.110  1.00  0.00           H
ATOM   4205  C   LEU A 914      22.540  54.610  61.580  1.00  0.00           C
ATOM   4206  O   LEU A 914      22.910  54.730  60.410  1.00  0.00           O
ATOM   4207  N   ILE A 915      23.050  55.450  62.450  1.00  0.00           N
ATOM   4208  HN  ILE A 915      22.610  55.480  63.350  1.00  0.00           H
ATOM   4209  CA  ILE A 915      24.050  56.510  62.150  1.00  0.00           C
ATOM   4210  HA  ILE A 915      23.710  57.260  61.440  1.00  0.00           H
ATOM   4211  CB  ILE A 915      24.210  57.320  63.370  1.00  0.00           C
ATOM   4212  HB  ILE A 915      24.210  56.610  64.220  1.00  0.00           H
ATOM   4213  CG2 ILE A 915      25.600  58.060  63.450  1.00  0.00           C
ATOM   4214 HG21 ILE A 915      26.450  57.340  63.480  1.00  0.00           H
ATOM   4215 HG22 ILE A 915      25.630  58.620  64.410  1.00  0.00           H
ATOM   4216 HG23 ILE A 915      25.660  58.720  62.580  1.00  0.00           H
ATOM   4217  CG1 ILE A 915      23.010  58.280  63.450  1.00  0.00           C
ATOM   4218 HG11 ILE A 915      22.110  57.630  63.490  1.00  0.00           H
ATOM   4219 HG12 ILE A 915      22.990  58.950  62.550  1.00  0.00           H
ATOM   4220  CD  ILE A 915      22.980  59.200  64.640  1.00  0.00           C
ATOM   4221  HD1 ILE A 915      23.470  58.660  65.460  1.00  0.00           H
ATOM   4222  HD2 ILE A 915      21.910  59.410  64.880  1.00  0.00           H
ATOM   4223  HD3 ILE A 915      23.590  60.130  64.570  1.00  0.00           H
ATOM   4224  C   ILE A 915      25.310  55.930  61.560  1.00  0.00           C
ATOM   4225  O   ILE A 915      26.010  56.580  60.780  1.00  0.00           O
ATOM   4226  N   ALA A 916      25.660  54.680  61.820  1.00  0.00           N
ATOM   4227  HN  ALA A 916      25.260  54.280  62.650  1.00  0.00           H
ATOM   4228  CA  ALA A 916      26.950  54.030  61.390  1.00  0.00           C
ATOM   4229  HA  ALA A 916      27.760  54.750  61.350  1.00  0.00           H
ATOM   4230  CB  ALA A 916      27.170  52.920  62.400  1.00  0.00           C
ATOM   4231  HB1 ALA A 916      27.160  53.370  63.410  1.00  0.00           H
ATOM   4232  HB2 ALA A 916      28.170  52.440  62.220  1.00  0.00           H
ATOM   4233  HB3 ALA A 916      26.360  52.170  62.390  1.00  0.00           H
ATOM   4234  C   ALA A 916      26.810  53.570  59.900  1.00  0.00           C
ATOM   4235  O   ALA A 916      27.640  53.010  59.230  1.00  0.00           O
ATOM   4236  N   ALA A 917      25.720  53.970  59.240  1.00  0.00           N
ATOM   4237  HN  ALA A 917      24.970  54.420  59.730  1.00  0.00           H
ATOM   4238  CA  ALA A 917      25.610  53.920  57.800  1.00  0.00           C
ATOM   4239  HA  ALA A 917      26.090  53.030  57.420  1.00  0.00           H
ATOM   4240  CB  ALA A 917      24.150  53.700  57.390  1.00  0.00           C
ATOM   4241  HB1 ALA A 917      23.610  52.960  58.020  1.00  0.00           H
ATOM   4242  HB2 ALA A 917      24.160  53.250  56.370  1.00  0.00           H
ATOM   4243  HB3 ALA A 917      23.710  54.710  57.460  1.00  0.00           H
ATOM   4244  C   ALA A 917      26.180  55.150  57.110  1.00  0.00           C
ATOM   4245  O   ALA A 917      26.610  55.100  55.940  1.00  0.00           O
ATOM   4246  N   ILE A 918      26.290  56.280  57.810  1.00  0.00           N
ATOM   4247  HN  ILE A 918      25.840  56.210  58.690  1.00  0.00           H
ATOM   4248  CA  ILE A 918      26.930  57.440  57.300  1.00  0.00           C
ATOM   4249  HA  ILE A 918      26.370  57.730  56.430  1.00  0.00           H
ATOM   4250  CB  ILE A 918      26.530  58.700  58.150  1.00  0.00           C
ATOM   4251  HB  ILE A 918      26.700  58.490  59.230  1.00  0.00           H
ATOM   4252  CG2 ILE A 918      27.280  59.890  57.540  1.00  0.00           C
ATOM   4253 HG21 ILE A 918      28.370  59.720  57.690  1.00  0.00           H
ATOM   4254 HG22 ILE A 918      26.990  60.840  58.010  1.00  0.00           H
ATOM   4255 HG23 ILE A 918      27.130  60.050  56.440  1.00  0.00           H
ATOM   4256  CG1 ILE A 918      24.990  58.960  58.090  1.00  0.00           C
ATOM   4257 HG11 ILE A 918      24.500  58.080  58.550  1.00  0.00           H
ATOM   4258 HG12 ILE A 918      24.670  58.860  57.030  1.00  0.00           H
ATOM   4259  CD  ILE A 918      24.400  60.170  58.790  1.00  0.00           C
ATOM   4260  HD1 ILE A 918      23.310  60.030  59.030  1.00  0.00           H
ATOM   4261  HD2 ILE A 918      24.520  61.030  58.090  1.00  0.00           H
ATOM   4262  HD3 ILE A 918      24.990  60.350  59.720  1.00  0.00           H
ATOM   4263  C   ILE A 918      28.420  57.290  56.960  1.00  0.00           C
ATOM   4264  O   ILE A 918      28.810  57.540  55.850  1.00  0.00           O
ATOM   4265  N   PRO A 919      29.210  56.730  57.880  1.00  0.00           N
ATOM   4266  CD  PRO A 919      29.020  56.770  59.360  1.00  0.00           C
ATOM   4267  HD1 PRO A 919      28.490  55.860  59.690  1.00  0.00           H
ATOM   4268  HD2 PRO A 919      28.530  57.720  59.660  1.00  0.00           H
ATOM   4269  CA  PRO A 919      30.600  56.480  57.580  1.00  0.00           C
ATOM   4270  HA  PRO A 919      31.050  57.320  57.090  1.00  0.00           H
ATOM   4271  CB  PRO A 919      31.320  56.180  58.930  1.00  0.00           C
ATOM   4272  HB1 PRO A 919      32.290  56.700  58.790  1.00  0.00           H
ATOM   4273  HB2 PRO A 919      31.450  55.080  59.020  1.00  0.00           H
ATOM   4274  CG  PRO A 919      30.410  56.780  60.010  1.00  0.00           C
ATOM   4275  HG1 PRO A 919      30.500  56.260  60.990  1.00  0.00           H
ATOM   4276  HG2 PRO A 919      30.640  57.860  60.100  1.00  0.00           H
ATOM   4277  C   PRO A 919      30.740  55.330  56.600  1.00  0.00           C
ATOM   4278  O   PRO A 919      31.700  55.300  55.830  1.00  0.00           O
ATOM   4279  N   ALA A 920      29.850  54.270  56.720  1.00  0.00           N
ATOM   4280  HN  ALA A 920      29.160  54.370  57.440  1.00  0.00           H
ATOM   4281  CA  ALA A 920      29.790  53.170  55.750  1.00  0.00           C
ATOM   4282  HA  ALA A 920      30.780  52.740  55.810  1.00  0.00           H
ATOM   4283  CB  ALA A 920      28.730  52.160  56.110  1.00  0.00           C
ATOM   4284  HB1 ALA A 920      28.870  51.990  57.190  1.00  0.00           H
ATOM   4285  HB2 ALA A 920      28.800  51.160  55.630  1.00  0.00           H
ATOM   4286  HB3 ALA A 920      27.680  52.480  55.910  1.00  0.00           H
ATOM   4287  C   ALA A 920      29.580  53.620  54.270  1.00  0.00           C
ATOM   4288  O   ALA A 920      30.260  53.150  53.340  1.00  0.00           O
ATOM   4289  N   LEU A 921      28.780  54.660  54.020  1.00  0.00           N
ATOM   4290  HN  LEU A 921      28.220  55.030  54.750  1.00  0.00           H
ATOM   4291  CA  LEU A 921      28.710  55.290  52.700  1.00  0.00           C
ATOM   4292  HA  LEU A 921      28.460  54.490  52.020  1.00  0.00           H
ATOM   4293  CB  LEU A 921      27.540  56.290  52.720  1.00  0.00           C
ATOM   4294  HB1 LEU A 921      27.760  56.880  53.620  1.00  0.00           H
ATOM   4295  HB2 LEU A 921      26.550  55.800  52.890  1.00  0.00           H
ATOM   4296  CG  LEU A 921      27.340  57.180  51.500  1.00  0.00           C
ATOM   4297  HG  LEU A 921      28.290  57.710  51.300  1.00  0.00           H
ATOM   4298  CD1 LEU A 921      27.090  56.300  50.270  1.00  0.00           C
ATOM   4299 HD11 LEU A 921      28.060  55.800  50.040  1.00  0.00           H
ATOM   4300 HD12 LEU A 921      26.790  56.950  49.420  1.00  0.00           H
ATOM   4301 HD13 LEU A 921      26.330  55.510  50.440  1.00  0.00           H
ATOM   4302  CD2 LEU A 921      26.280  58.190  51.740  1.00  0.00           C
ATOM   4303 HD21 LEU A 921      26.320  58.940  50.920  1.00  0.00           H
ATOM   4304 HD22 LEU A 921      26.350  58.640  52.750  1.00  0.00           H
ATOM   4305 HD23 LEU A 921      25.240  57.800  51.670  1.00  0.00           H
ATOM   4306  C   LEU A 921      30.070  55.860  52.260  1.00  0.00           C
ATOM   4307  O   LEU A 921      30.510  55.730  51.120  1.00  0.00           O
ATOM   4308  N   LEU A 922      30.900  56.540  53.140  1.00  0.00           N
ATOM   4309  HN  LEU A 922      30.640  56.630  54.090  1.00  0.00           H
ATOM   4310  CA  LEU A 922      32.250  56.980  52.780  1.00  0.00           C
ATOM   4311  HA  LEU A 922      32.260  57.580  51.890  1.00  0.00           H
ATOM   4312  CB  LEU A 922      32.820  57.850  53.940  1.00  0.00           C
ATOM   4313  HB1 LEU A 922      33.890  58.040  53.700  1.00  0.00           H
ATOM   4314  HB2 LEU A 922      32.730  57.190  54.840  1.00  0.00           H
ATOM   4315  CG  LEU A 922      32.090  59.230  54.060  1.00  0.00           C
ATOM   4316  HG  LEU A 922      31.050  59.060  54.410  1.00  0.00           H
ATOM   4317  CD1 LEU A 922      32.700  60.110  55.180  1.00  0.00           C
ATOM   4318 HD11 LEU A 922      33.780  60.370  55.030  1.00  0.00           H
ATOM   4319 HD12 LEU A 922      32.550  59.530  56.120  1.00  0.00           H
ATOM   4320 HD13 LEU A 922      32.210  61.100  55.200  1.00  0.00           H
ATOM   4321  CD2 LEU A 922      31.940  60.100  52.830  1.00  0.00           C
ATOM   4322 HD21 LEU A 922      31.480  61.080  53.080  1.00  0.00           H
ATOM   4323 HD22 LEU A 922      31.350  59.600  52.030  1.00  0.00           H
ATOM   4324 HD23 LEU A 922      32.950  60.390  52.470  1.00  0.00           H
ATOM   4325  C   LEU A 922      33.210  55.850  52.580  1.00  0.00           C
ATOM   4326  O   LEU A 922      34.030  55.910  51.710  1.00  0.00           O
ATOM   4327  N   CYS A 923      33.180  54.780  53.430  1.00  0.00           N
ATOM   4328  HN  CYS A 923      32.640  54.870  54.260  1.00  0.00           H
ATOM   4329  CA  CYS A 923      34.020  53.650  53.250  1.00  0.00           C
ATOM   4330  HA  CYS A 923      35.060  53.880  53.110  1.00  0.00           H
ATOM   4331  CB  CYS A 923      33.940  52.690  54.530  1.00  0.00           C
ATOM   4332  HB1 CYS A 923      32.980  52.150  54.410  1.00  0.00           H
ATOM   4333  HB2 CYS A 923      33.980  53.370  55.400  1.00  0.00           H
ATOM   4334  SG  CYS A 923      35.300  51.500  54.740  1.00  0.00           S
ATOM   4335  HG1 CYS A 923      35.410  51.240  53.450  1.00  0.00           H
ATOM   4336  C   CYS A 923      33.670  52.840  51.980  1.00  0.00           C
ATOM   4337  O   CYS A 923      34.520  52.210  51.420  1.00  0.00           O
ATOM   4338  N   THR A 924      32.370  52.900  51.580  1.00  0.00           N
ATOM   4339  HN  THR A 924      31.750  53.290  52.260  1.00  0.00           H
ATOM   4340  CA  THR A 924      31.840  52.400  50.290  1.00  0.00           C
ATOM   4341  HA  THR A 924      32.170  51.390  50.200  1.00  0.00           H
ATOM   4342  CB  THR A 924      30.280  52.410  50.080  1.00  0.00           C
ATOM   4343  HB  THR A 924      29.830  53.420  50.220  1.00  0.00           H
ATOM   4344  OG1 THR A 924      29.770  51.650  51.150  1.00  0.00           O
ATOM   4345  HG1 THR A 924      30.090  52.030  51.960  1.00  0.00           H
ATOM   4346  CG2 THR A 924      29.860  51.770  48.760  1.00  0.00           C
ATOM   4347 HG21 THR A 924      30.310  52.380  47.940  1.00  0.00           H
ATOM   4348 HG22 THR A 924      28.770  51.810  48.580  1.00  0.00           H
ATOM   4349 HG23 THR A 924      30.080  50.680  48.740  1.00  0.00           H
ATOM   4350  C   THR A 924      32.530  53.140  49.150  1.00  0.00           C
ATOM   4351  O   THR A 924      32.960  52.490  48.190  1.00  0.00           O
ATOM   4352  N   ILE A 925      32.800  54.480  49.270  1.00  0.00           N
ATOM   4353  HN  ILE A 925      32.610  55.050  50.070  1.00  0.00           H
ATOM   4354  CA  ILE A 925      33.540  55.280  48.260  1.00  0.00           C
ATOM   4355  HA  ILE A 925      33.170  54.990  47.290  1.00  0.00           H
ATOM   4356  CB  ILE A 925      33.560  56.780  48.480  1.00  0.00           C
ATOM   4357  HB  ILE A 925      34.210  57.080  49.320  1.00  0.00           H
ATOM   4358  CG2 ILE A 925      34.130  57.490  47.230  1.00  0.00           C
ATOM   4359 HG21 ILE A 925      34.230  58.590  47.360  1.00  0.00           H
ATOM   4360 HG22 ILE A 925      33.460  57.190  46.400  1.00  0.00           H
ATOM   4361 HG23 ILE A 925      35.150  57.150  46.970  1.00  0.00           H
ATOM   4362  CG1 ILE A 925      32.140  57.380  48.690  1.00  0.00           C
ATOM   4363 HG11 ILE A 925      31.640  56.700  49.410  1.00  0.00           H
ATOM   4364 HG12 ILE A 925      31.470  57.370  47.810  1.00  0.00           H
ATOM   4365  CD  ILE A 925      32.230  58.850  49.220  1.00  0.00           C
ATOM   4366  HD1 ILE A 925      33.180  59.070  49.770  1.00  0.00           H
ATOM   4367  HD2 ILE A 925      31.320  59.220  49.730  1.00  0.00           H
ATOM   4368  HD3 ILE A 925      32.490  59.520  48.380  1.00  0.00           H
ATOM   4369  C   ILE A 925      34.980  54.770  48.260  1.00  0.00           C
ATOM   4370  O   ILE A 925      35.600  54.660  47.180  1.00  0.00           O
ATOM   4371  N   LEU A 926      35.650  54.540  49.430  1.00  0.00           N
ATOM   4372  HN  LEU A 926      35.200  54.810  50.280  1.00  0.00           H
ATOM   4373  CA  LEU A 926      37.020  54.000  49.440  1.00  0.00           C
ATOM   4374  HA  LEU A 926      37.580  54.610  48.760  1.00  0.00           H
ATOM   4375  CB  LEU A 926      37.660  54.240  50.790  1.00  0.00           C
ATOM   4376  HB1 LEU A 926      38.670  53.760  50.840  1.00  0.00           H
ATOM   4377  HB2 LEU A 926      37.040  53.820  51.610  1.00  0.00           H
ATOM   4378  CG  LEU A 926      37.980  55.780  51.170  1.00  0.00           C
ATOM   4379  HG  LEU A 926      36.990  56.270  51.140  1.00  0.00           H
ATOM   4380  CD1 LEU A 926      38.490  55.890  52.580  1.00  0.00           C
ATOM   4381 HD11 LEU A 926      37.720  55.500  53.290  1.00  0.00           H
ATOM   4382 HD12 LEU A 926      38.710  56.920  52.950  1.00  0.00           H
ATOM   4383 HD13 LEU A 926      39.430  55.300  52.670  1.00  0.00           H
ATOM   4384  CD2 LEU A 926      38.920  56.620  50.260  1.00  0.00           C
ATOM   4385 HD21 LEU A 926      39.010  57.670  50.630  1.00  0.00           H
ATOM   4386 HD22 LEU A 926      38.550  56.820  49.230  1.00  0.00           H
ATOM   4387 HD23 LEU A 926      39.920  56.110  50.230  1.00  0.00           H
ATOM   4388  C   LEU A 926      37.160  52.600  48.910  1.00  0.00           C
ATOM   4389  O   LEU A 926      38.030  52.240  48.100  1.00  0.00           O
ATOM   4390  N   ILE A 927      36.260  51.660  49.320  1.00  0.00           N
ATOM   4391  HN  ILE A 927      35.700  51.830  50.130  1.00  0.00           H
ATOM   4392  CA  ILE A 927      36.210  50.370  48.690  1.00  0.00           C
ATOM   4393  HA  ILE A 927      37.180  49.900  48.790  1.00  0.00           H
ATOM   4394  CB  ILE A 927      35.110  49.480  49.410  1.00  0.00           C
ATOM   4395  HB  ILE A 927      34.210  50.150  49.460  1.00  0.00           H
ATOM   4396  CG2 ILE A 927      34.820  48.090  48.720  1.00  0.00           C
ATOM   4397 HG21 ILE A 927      34.250  48.300  47.770  1.00  0.00           H
ATOM   4398 HG22 ILE A 927      34.240  47.460  49.410  1.00  0.00           H
ATOM   4399 HG23 ILE A 927      35.720  47.600  48.290  1.00  0.00           H
ATOM   4400  CG1 ILE A 927      35.630  49.210  50.830  1.00  0.00           C
ATOM   4401 HG11 ILE A 927      34.790  48.880  51.480  1.00  0.00           H
ATOM   4402 HG12 ILE A 927      36.050  50.120  51.300  1.00  0.00           H
ATOM   4403  CD  ILE A 927      36.850  48.210  50.860  1.00  0.00           C
ATOM   4404  HD1 ILE A 927      36.710  47.220  50.370  1.00  0.00           H
ATOM   4405  HD2 ILE A 927      37.110  48.040  51.930  1.00  0.00           H
ATOM   4406  HD3 ILE A 927      37.720  48.700  50.360  1.00  0.00           H
ATOM   4407  C   ILE A 927      35.980  50.320  47.210  1.00  0.00           C
ATOM   4408  O   ILE A 927      36.670  49.580  46.500  1.00  0.00           O
ATOM   4409  N   PHE A 928      35.080  51.130  46.670  1.00  0.00           N
ATOM   4410  HN  PHE A 928      34.540  51.670  47.320  1.00  0.00           H
ATOM   4411  CA  PHE A 928      34.830  51.380  45.230  1.00  0.00           C
ATOM   4412  HA  PHE A 928      34.460  50.450  44.820  1.00  0.00           H
ATOM   4413  CB  PHE A 928      33.720  52.430  45.030  1.00  0.00           C
ATOM   4414  HB1 PHE A 928      34.070  53.410  45.400  1.00  0.00           H
ATOM   4415  HB2 PHE A 928      32.790  52.150  45.560  1.00  0.00           H
ATOM   4416  CG  PHE A 928      33.430  52.670  43.530  1.00  0.00           C
ATOM   4417  CD1 PHE A 928      32.320  51.910  43.040  1.00  0.00           C
ATOM   4418  HD1 PHE A 928      31.800  51.280  43.760  1.00  0.00           H
ATOM   4419  CE1 PHE A 928      31.900  52.070  41.690  1.00  0.00           C
ATOM   4420  HE1 PHE A 928      31.000  51.550  41.380  1.00  0.00           H
ATOM   4421  CZ  PHE A 928      32.600  52.930  40.840  1.00  0.00           C
ATOM   4422  HZ  PHE A 928      32.280  52.950  39.810  1.00  0.00           H
ATOM   4423  CD2 PHE A 928      33.950  53.670  42.700  1.00  0.00           C
ATOM   4424  HD2 PHE A 928      34.740  54.330  43.020  1.00  0.00           H
ATOM   4425  CE2 PHE A 928      33.530  53.800  41.380  1.00  0.00           C
ATOM   4426  HE2 PHE A 928      33.880  54.600  40.750  1.00  0.00           H
ATOM   4427  C   PHE A 928      36.040  51.730  44.560  1.00  0.00           C
ATOM   4428  O   PHE A 928      36.360  51.130  43.550  1.00  0.00           O
ATOM   4429  N   MET A 929      36.870  52.690  45.030  1.00  0.00           N
ATOM   4430  HN  MET A 929      36.560  53.160  45.850  1.00  0.00           H
ATOM   4431  CA  MET A 929      38.120  53.160  44.440  1.00  0.00           C
ATOM   4432  HA  MET A 929      37.940  53.270  43.380  1.00  0.00           H
ATOM   4433  CB  MET A 929      38.620  54.530  44.980  1.00  0.00           C
ATOM   4434  HB1 MET A 929      39.620  54.750  44.530  1.00  0.00           H
ATOM   4435  HB2 MET A 929      38.790  54.400  46.070  1.00  0.00           H
ATOM   4436  CG  MET A 929      37.670  55.680  44.730  1.00  0.00           C
ATOM   4437  HG1 MET A 929      37.880  56.590  45.340  1.00  0.00           H
ATOM   4438  HG2 MET A 929      36.690  55.390  45.150  1.00  0.00           H
ATOM   4439  SD  MET A 929      37.400  56.140  42.990  1.00  0.00           S
ATOM   4440  CE  MET A 929      39.200  56.360  42.540  1.00  0.00           C
ATOM   4441  HE1 MET A 929      39.260  56.680  41.470  1.00  0.00           H
ATOM   4442  HE2 MET A 929      39.670  55.360  42.560  1.00  0.00           H
ATOM   4443  HE3 MET A 929      39.800  57.020  43.190  1.00  0.00           H
ATOM   4444  C   MET A 929      39.230  52.080  44.460  1.00  0.00           C
ATOM   4445  O   MET A 929      39.840  51.910  43.360  1.00  0.00           O
ATOM   4446  N   ASP A 930      39.470  51.350  45.610  1.00  0.00           N
ATOM   4447  HN  ASP A 930      38.940  51.550  46.440  1.00  0.00           H
ATOM   4448  CA  ASP A 930      40.490  50.310  45.630  1.00  0.00           C
ATOM   4449  HA  ASP A 930      41.390  50.800  45.300  1.00  0.00           H
ATOM   4450  CB  ASP A 930      40.790  49.810  47.080  1.00  0.00           C
ATOM   4451  HB1 ASP A 930      40.260  48.830  47.220  1.00  0.00           H
ATOM   4452  HB2 ASP A 930      40.450  50.600  47.770  1.00  0.00           H
ATOM   4453  CG  ASP A 930      42.290  49.590  47.290  1.00  0.00           C
ATOM   4454  OD1 ASP A 930      42.720  48.690  48.030  1.00  0.00           O
ATOM   4455  OD2 ASP A 930      43.030  50.380  46.670  1.00  0.00           O
ATOM   4456  C   ASP A 930      40.210  49.210  44.550  1.00  0.00           C
ATOM   4457  O   ASP A 930      41.180  48.670  43.910  1.00  0.00           O
ATOM   4458  N   GLN A 931      38.890  48.900  44.280  1.00  0.00           N
ATOM   4459  HN  GLN A 931      38.210  49.270  44.910  1.00  0.00           H
ATOM   4460  CA  GLN A 931      38.450  48.160  43.210  1.00  0.00           C
ATOM   4461  HA  GLN A 931      38.920  47.190  43.120  1.00  0.00           H
ATOM   4462  CB  GLN A 931      36.880  47.840  43.440  1.00  0.00           C
ATOM   4463  HB1 GLN A 931      36.310  47.710  42.490  1.00  0.00           H
ATOM   4464  HB2 GLN A 931      36.360  48.690  43.920  1.00  0.00           H
ATOM   4465  CG  GLN A 931      36.610  46.700  44.420  1.00  0.00           C
ATOM   4466  HG1 GLN A 931      35.540  46.450  44.600  1.00  0.00           H
ATOM   4467  HG2 GLN A 931      36.990  46.960  45.430  1.00  0.00           H
ATOM   4468  CD  GLN A 931      37.320  45.380  44.030  1.00  0.00           C
ATOM   4469  OE1 GLN A 931      37.610  44.540  44.910  1.00  0.00           O
ATOM   4470  NE2 GLN A 931      37.540  45.120  42.720  1.00  0.00           N
ATOM   4471 HE21 GLN A 931      37.970  44.240  42.540  1.00  0.00           H
ATOM   4472 HE22 GLN A 931      37.530  45.900  42.100  1.00  0.00           H
ATOM   4473  C   GLN A 931      38.610  48.790  41.800  1.00  0.00           C
ATOM   4474  O   GLN A 931      38.960  48.140  40.870  1.00  0.00           O
ATOM   4475  N   GLN A 932      38.370  50.080  41.640  1.00  0.00           N
ATOM   4476  HN  GLN A 932      38.050  50.680  42.370  1.00  0.00           H
ATOM   4477  CA  GLN A 932      38.570  50.800  40.350  1.00  0.00           C
ATOM   4478  HA  GLN A 932      38.190  50.210  39.530  1.00  0.00           H
ATOM   4479  CB  GLN A 932      37.950  52.270  40.300  1.00  0.00           C
ATOM   4480  HB1 GLN A 932      38.280  52.810  39.380  1.00  0.00           H
ATOM   4481  HB2 GLN A 932      38.340  52.850  41.160  1.00  0.00           H
ATOM   4482  CG  GLN A 932      36.400  52.410  40.290  1.00  0.00           C
ATOM   4483  HG1 GLN A 932      36.020  53.460  40.170  1.00  0.00           H
ATOM   4484  HG2 GLN A 932      35.920  51.960  41.190  1.00  0.00           H
ATOM   4485  CD  GLN A 932      35.740  51.480  39.250  1.00  0.00           C
ATOM   4486  OE1 GLN A 932      35.070  50.480  39.580  1.00  0.00           O
ATOM   4487  NE2 GLN A 932      35.750  51.860  37.980  1.00  0.00           N
ATOM   4488 HE21 GLN A 932      36.140  52.770  37.850  1.00  0.00           H
ATOM   4489 HE22 GLN A 932      35.760  51.140  37.290  1.00  0.00           H
ATOM   4490  C   GLN A 932      40.050  50.780  39.920  1.00  0.00           C
ATOM   4491  O   GLN A 932      40.460  50.600  38.770  1.00  0.00           O
ATOM   4492  N   ILE A 933      40.910  50.880  40.930  1.00  0.00           N
ATOM   4493  HN  ILE A 933      40.560  50.890  41.860  1.00  0.00           H
ATOM   4494  CA  ILE A 933      42.350  50.890  40.800  1.00  0.00           C
ATOM   4495  HA  ILE A 933      42.570  51.490  39.930  1.00  0.00           H
ATOM   4496  CB  ILE A 933      42.920  51.680  42.040  1.00  0.00           C
ATOM   4497  HB  ILE A 933      42.390  51.420  42.980  1.00  0.00           H
ATOM   4498  CG2 ILE A 933      44.370  51.240  42.400  1.00  0.00           C
ATOM   4499 HG21 ILE A 933      44.940  51.420  41.470  1.00  0.00           H
ATOM   4500 HG22 ILE A 933      44.570  50.190  42.680  1.00  0.00           H
ATOM   4501 HG23 ILE A 933      44.720  51.800  43.300  1.00  0.00           H
ATOM   4502  CG1 ILE A 933      42.920  53.230  41.810  1.00  0.00           C
ATOM   4503 HG11 ILE A 933      41.990  53.500  41.280  1.00  0.00           H
ATOM   4504 HG12 ILE A 933      43.760  53.570  41.160  1.00  0.00           H
ATOM   4505  CD  ILE A 933      42.980  53.930  43.130  1.00  0.00           C
ATOM   4506  HD1 ILE A 933      42.080  53.630  43.700  1.00  0.00           H
ATOM   4507  HD2 ILE A 933      42.880  55.030  42.930  1.00  0.00           H
ATOM   4508  HD3 ILE A 933      43.920  53.660  43.670  1.00  0.00           H
ATOM   4509  C   ILE A 933      42.960  49.500  40.560  1.00  0.00           C
ATOM   4510  O   ILE A 933      44.070  49.400  40.020  1.00  0.00           O
ATOM   4511  N   THR A 934      42.260  48.400  41.140  1.00  0.00           N
ATOM   4512  HN  THR A 934      41.620  48.510  41.890  1.00  0.00           H
ATOM   4513  CA  THR A 934      42.670  47.010  40.770  1.00  0.00           C
ATOM   4514  HA  THR A 934      43.730  47.090  40.610  1.00  0.00           H
ATOM   4515  CB  THR A 934      42.370  46.080  41.930  1.00  0.00           C
ATOM   4516  HB  THR A 934      42.390  46.580  42.920  1.00  0.00           H
ATOM   4517  OG1 THR A 934      43.300  45.010  41.950  1.00  0.00           O
ATOM   4518  HG1 THR A 934      43.280  44.830  42.900  1.00  0.00           H
ATOM   4519  CG2 THR A 934      40.930  45.410  41.840  1.00  0.00           C
ATOM   4520 HG21 THR A 934      40.570  45.110  42.830  1.00  0.00           H
ATOM   4521 HG22 THR A 934      40.960  44.450  41.260  1.00  0.00           H
ATOM   4522 HG23 THR A 934      40.150  46.020  41.310  1.00  0.00           H
ATOM   4523  C   THR A 934      42.160  46.580  39.420  1.00  0.00           C
ATOM   4524  O   THR A 934      42.640  45.640  38.730  1.00  0.00           O
ATOM   4525  N   ALA A 935      41.090  47.290  38.870  1.00  0.00           N
ATOM   4526  HN  ALA A 935      40.550  47.960  39.370  1.00  0.00           H
ATOM   4527  CA  ALA A 935      40.510  46.890  37.600  1.00  0.00           C
ATOM   4528  HA  ALA A 935      40.090  45.900  37.730  1.00  0.00           H
ATOM   4529  CB  ALA A 935      39.350  47.910  37.240  1.00  0.00           C
ATOM   4530  HB1 ALA A 935      38.540  47.860  37.990  1.00  0.00           H
ATOM   4531  HB2 ALA A 935      38.890  47.640  36.260  1.00  0.00           H
ATOM   4532  HB3 ALA A 935      39.690  48.960  37.110  1.00  0.00           H
ATOM   4533  C   ALA A 935      41.440  46.930  36.410  1.00  0.00           C
ATOM   4534  O   ALA A 935      41.040  46.430  35.360  1.00  0.00           O
ATOM   4535  N   VAL A 936      42.670  47.460  36.480  1.00  0.00           N
ATOM   4536  HN  VAL A 936      43.080  47.640  37.380  1.00  0.00           H
ATOM   4537  CA  VAL A 936      43.500  47.840  35.260  1.00  0.00           C
ATOM   4538  HA  VAL A 936      42.960  48.360  34.470  1.00  0.00           H
ATOM   4539  CB  VAL A 936      44.700  48.780  35.570  1.00  0.00           C
ATOM   4540  HB  VAL A 936      45.390  48.360  36.340  1.00  0.00           H
ATOM   4541  CG1 VAL A 936      45.460  49.160  34.240  1.00  0.00           C
ATOM   4542 HG11 VAL A 936      44.680  49.540  33.540  1.00  0.00           H
ATOM   4543 HG12 VAL A 936      45.980  48.310  33.740  1.00  0.00           H
ATOM   4544 HG13 VAL A 936      46.200  49.960  34.450  1.00  0.00           H
ATOM   4545  CG2 VAL A 936      44.040  50.040  36.160  1.00  0.00           C
ATOM   4546 HG21 VAL A 936      44.820  50.760  36.470  1.00  0.00           H
ATOM   4547 HG22 VAL A 936      43.260  49.900  36.940  1.00  0.00           H
ATOM   4548 HG23 VAL A 936      43.530  50.530  35.310  1.00  0.00           H
ATOM   4549  C   VAL A 936      43.970  46.560  34.650  1.00  0.00           C
ATOM   4550  O   VAL A 936      44.290  46.520  33.450  1.00  0.00           O
ATOM   4551  N   ILE A 937      43.970  45.460  35.400  1.00  0.00           N
ATOM   4552  HN  ILE A 937      43.620  45.550  36.330  1.00  0.00           H
ATOM   4553  CA  ILE A 937      44.650  44.250  35.080  1.00  0.00           C
ATOM   4554  HA  ILE A 937      45.640  44.610  34.810  1.00  0.00           H
ATOM   4555  CB  ILE A 937      44.790  43.280  36.240  1.00  0.00           C
ATOM   4556  HB  ILE A 937      45.300  43.860  37.040  1.00  0.00           H
ATOM   4557  CG2 ILE A 937      43.370  42.840  36.740  1.00  0.00           C
ATOM   4558 HG21 ILE A 937      43.500  42.350  37.740  1.00  0.00           H
ATOM   4559 HG22 ILE A 937      42.910  42.090  36.070  1.00  0.00           H
ATOM   4560 HG23 ILE A 937      42.690  43.700  36.860  1.00  0.00           H
ATOM   4561  CG1 ILE A 937      45.730  42.020  35.910  1.00  0.00           C
ATOM   4562 HG11 ILE A 937      45.510  41.600  34.910  1.00  0.00           H
ATOM   4563 HG12 ILE A 937      45.580  41.130  36.560  1.00  0.00           H
ATOM   4564  CD  ILE A 937      47.220  42.320  36.050  1.00  0.00           C
ATOM   4565  HD1 ILE A 937      47.760  41.350  36.160  1.00  0.00           H
ATOM   4566  HD2 ILE A 937      47.450  42.920  36.960  1.00  0.00           H
ATOM   4567  HD3 ILE A 937      47.640  42.830  35.160  1.00  0.00           H
ATOM   4568  C   ILE A 937      44.110  43.570  33.800  1.00  0.00           C
ATOM   4569  O   ILE A 937      44.750  43.110  32.910  1.00  0.00           O
ATOM   4570  N   ILE A 938      42.820  43.590  33.670  1.00  0.00           N
ATOM   4571  HN  ILE A 938      42.200  44.000  34.350  1.00  0.00           H
ATOM   4572  CA  ILE A 938      42.070  43.190  32.530  1.00  0.00           C
ATOM   4573  HA  ILE A 938      42.580  42.290  32.220  1.00  0.00           H
ATOM   4574  CB  ILE A 938      40.690  42.740  33.000  1.00  0.00           C
ATOM   4575  HB  ILE A 938      40.170  42.370  32.090  1.00  0.00           H
ATOM   4576  CG2 ILE A 938      40.960  41.490  33.900  1.00  0.00           C
ATOM   4577 HG21 ILE A 938      41.770  40.920  33.380  1.00  0.00           H
ATOM   4578 HG22 ILE A 938      40.030  40.880  33.900  1.00  0.00           H
ATOM   4579 HG23 ILE A 938      41.320  41.650  34.940  1.00  0.00           H
ATOM   4580  CG1 ILE A 938      39.820  43.740  33.720  1.00  0.00           C
ATOM   4581 HG11 ILE A 938      39.930  44.660  33.120  1.00  0.00           H
ATOM   4582 HG12 ILE A 938      40.090  44.070  34.750  1.00  0.00           H
ATOM   4583  CD  ILE A 938      38.360  43.390  33.740  1.00  0.00           C
ATOM   4584  HD1 ILE A 938      37.720  44.180  34.210  1.00  0.00           H
ATOM   4585  HD2 ILE A 938      38.150  42.540  34.420  1.00  0.00           H
ATOM   4586  HD3 ILE A 938      37.930  43.270  32.730  1.00  0.00           H
ATOM   4587  C   ILE A 938      41.870  44.180  31.360  1.00  0.00           C
ATOM   4588  O   ILE A 938      41.640  43.860  30.220  1.00  0.00           O
ATOM   4589  N   ASN A 939      42.120  45.440  31.650  1.00  0.00           N
ATOM   4590  HN  ASN A 939      42.380  45.720  32.560  1.00  0.00           H
ATOM   4591  CA  ASN A 939      42.140  46.480  30.590  1.00  0.00           C
ATOM   4592  HA  ASN A 939      41.430  46.230  29.800  1.00  0.00           H
ATOM   4593  CB  ASN A 939      41.550  47.710  31.200  1.00  0.00           C
ATOM   4594  HB1 ASN A 939      41.550  48.560  30.490  1.00  0.00           H
ATOM   4595  HB2 ASN A 939      42.050  48.130  32.090  1.00  0.00           H
ATOM   4596  CG  ASN A 939      40.060  47.530  31.530  1.00  0.00           C
ATOM   4597  OD1 ASN A 939      39.410  48.450  32.050  1.00  0.00           O
ATOM   4598  ND2 ASN A 939      39.410  46.400  31.230  1.00  0.00           N
ATOM   4599 HD21 ASN A 939      38.480  46.380  31.610  1.00  0.00           H
ATOM   4600 HD22 ASN A 939      39.850  45.560  30.910  1.00  0.00           H
ATOM   4601  C   ASN A 939      43.420  46.750  29.860  1.00  0.00           C
ATOM   4602  O   ASN A 939      43.310  47.110  28.720  1.00  0.00           O
ATOM   4603  N   ARG A 940      44.610  46.510  30.520  1.00  0.00           N
ATOM   4604  HN  ARG A 940      44.590  46.160  31.440  1.00  0.00           H
ATOM   4605  CA  ARG A 940      45.960  46.490  29.890  1.00  0.00           C
ATOM   4606  HA  ARG A 940      46.370  47.480  30.000  1.00  0.00           H
ATOM   4607  CB  ARG A 940      46.850  45.520  30.690  1.00  0.00           C
ATOM   4608  HB1 ARG A 940      47.800  45.300  30.170  1.00  0.00           H
ATOM   4609  HB2 ARG A 940      46.300  44.560  30.640  1.00  0.00           H
ATOM   4610  CG  ARG A 940      47.390  45.990  32.050  1.00  0.00           C
ATOM   4611  HG1 ARG A 940      46.590  46.240  32.790  1.00  0.00           H
ATOM   4612  HG2 ARG A 940      47.920  46.960  31.950  1.00  0.00           H
ATOM   4613  CD  ARG A 940      48.190  44.940  32.770  1.00  0.00           C
ATOM   4614  HD1 ARG A 940      48.790  44.340  32.040  1.00  0.00           H
ATOM   4615  HD2 ARG A 940      47.470  44.270  33.280  1.00  0.00           H
ATOM   4616  NE  ARG A 940      49.050  45.630  33.740  1.00  0.00           N
ATOM   4617  HE  ARG A 940      48.780  45.870  34.670  1.00  0.00           H
ATOM   4618  CZ  ARG A 940      50.330  45.890  33.540  1.00  0.00           C
ATOM   4619  NH1 ARG A 940      50.950  46.540  34.490  1.00  0.00           N
ATOM   4620 HH11 ARG A 940      50.490  47.060  35.200  1.00  0.00           H
ATOM   4621 HH12 ARG A 940      51.940  46.700  34.450  1.00  0.00           H
ATOM   4622  NH2 ARG A 940      51.120  45.350  32.630  1.00  0.00           N
ATOM   4623 HH21 ARG A 940      50.760  44.680  31.970  1.00  0.00           H
ATOM   4624 HH22 ARG A 940      52.100  45.490  32.790  1.00  0.00           H
ATOM   4625  C   ARG A 940      46.050  46.240  28.370  1.00  0.00           C
ATOM   4626  O   ARG A 940      45.490  45.390  27.780  1.00  0.00           O
ATOM   4627  N   LYS A 941      46.800  47.030  27.620  1.00  0.00           N
ATOM   4628  HN  LYS A 941      47.330  47.570  28.250  1.00  0.00           H
ATOM   4629  CA  LYS A 941      47.000  47.210  26.190  1.00  0.00           C
ATOM   4630  HA  LYS A 941      46.010  47.200  25.760  1.00  0.00           H
ATOM   4631  CB  LYS A 941      47.780  48.560  25.990  1.00  0.00           C
ATOM   4632  HB1 LYS A 941      48.210  48.670  24.970  1.00  0.00           H
ATOM   4633  HB2 LYS A 941      48.590  48.600  26.740  1.00  0.00           H
ATOM   4634  CG  LYS A 941      47.010  49.840  26.230  1.00  0.00           C
ATOM   4635  HG1 LYS A 941      47.670  50.580  25.730  1.00  0.00           H
ATOM   4636  HG2 LYS A 941      46.940  49.980  27.340  1.00  0.00           H
ATOM   4637  CD  LYS A 941      45.600  50.120  25.600  1.00  0.00           C
ATOM   4638  HD1 LYS A 941      44.930  49.350  26.040  1.00  0.00           H
ATOM   4639  HD2 LYS A 941      45.790  49.940  24.520  1.00  0.00           H
ATOM   4640  CE  LYS A 941      45.060  51.500  25.830  1.00  0.00           C
ATOM   4641  HE1 LYS A 941      45.820  52.240  25.480  1.00  0.00           H
ATOM   4642  HE2 LYS A 941      44.790  51.760  26.870  1.00  0.00           H
ATOM   4643  NZ  LYS A 941      43.870  51.750  24.930  1.00  0.00           N
ATOM   4644  HZ1 LYS A 941      43.170  50.990  25.100  1.00  0.00           H
ATOM   4645  HZ2 LYS A 941      44.070  51.770  23.910  1.00  0.00           H
ATOM   4646  HZ3 LYS A 941      43.360  52.620  25.150  1.00  0.00           H
ATOM   4647  C   LYS A 941      47.730  46.030  25.570  1.00  0.00           C
ATOM   4648  O   LYS A 941      47.390  45.620  24.460  1.00  0.00           O
ATOM   4649  N   GLU A 942      48.690  45.350  26.230  1.00  0.00           N
ATOM   4650  HN  GLU A 942      48.940  45.700  27.130  1.00  0.00           H
ATOM   4651  CA  GLU A 942      49.450  44.220  25.760  1.00  0.00           C
ATOM   4652  HA  GLU A 942      48.990  43.770  24.900  1.00  0.00           H
ATOM   4653  CB  GLU A 942      50.950  44.500  25.650  1.00  0.00           C
ATOM   4654  HB1 GLU A 942      51.560  43.580  25.520  1.00  0.00           H
ATOM   4655  HB2 GLU A 942      51.160  44.970  26.630  1.00  0.00           H
ATOM   4656  CG  GLU A 942      51.430  45.440  24.560  1.00  0.00           C
ATOM   4657  HG1 GLU A 942      51.150  46.490  24.840  1.00  0.00           H
ATOM   4658  HG2 GLU A 942      51.080  45.110  23.570  1.00  0.00           H
ATOM   4659  CD  GLU A 942      52.920  45.440  24.560  1.00  0.00           C
ATOM   4660  OE1 GLU A 942      53.490  46.070  23.650  1.00  0.00           O
ATOM   4661  OE2 GLU A 942      53.570  44.940  25.540  1.00  0.00           O
ATOM   4662  C   GLU A 942      49.260  43.140  26.900  1.00  0.00           C
ATOM   4663  O   GLU A 942      49.380  43.510  28.050  1.00  0.00           O
ATOM   4664  N   HSD A 943      48.890  41.890  26.540  1.00  0.00           N
ATOM   4665  HN  HSD A 943      48.860  41.630  25.580  1.00  0.00           H
ATOM   4666  CA  HSD A 943      48.520  40.780  27.420  1.00  0.00           C
ATOM   4667  HA  HSD A 943      48.400  39.920  26.780  1.00  0.00           H
ATOM   4668  CB  HSD A 943      49.650  40.400  28.380  1.00  0.00           C
ATOM   4669  HB1 HSD A 943      49.570  39.440  28.940  1.00  0.00           H
ATOM   4670  HB2 HSD A 943      49.800  41.170  29.170  1.00  0.00           H
ATOM   4671  ND1 HSD A 943      51.280  39.710  26.630  1.00  0.00           N
ATOM   4672  HD1 HSD A 943      50.630  39.040  26.270  1.00  0.00           H
ATOM   4673  CG  HSD A 943      50.980  40.560  27.660  1.00  0.00           C
ATOM   4674  CE1 HSD A 943      52.480  40.090  26.170  1.00  0.00           C
ATOM   4675  HE1 HSD A 943      52.920  39.650  25.270  1.00  0.00           H
ATOM   4676  NE2 HSD A 943      52.990  41.060  26.840  1.00  0.00           N
ATOM   4677  CD2 HSD A 943      52.040  41.400  27.750  1.00  0.00           C
ATOM   4678  HD2 HSD A 943      52.120  42.310  28.320  1.00  0.00           H
ATOM   4679  C   HSD A 943      47.210  41.030  28.070  1.00  0.00           C
ATOM   4680  O   HSD A 943      47.100  41.370  29.250  1.00  0.00           O
ATOM   4681  N   LYS A 944      46.140  40.670  27.430  1.00  0.00           N
ATOM   4682  HN  LYS A 944      46.230  40.400  26.470  1.00  0.00           H
ATOM   4683  CA  LYS A 944      44.750  40.620  27.920  1.00  0.00           C
ATOM   4684  HA  LYS A 944      44.500  41.380  28.650  1.00  0.00           H
ATOM   4685  CB  LYS A 944      43.790  40.850  26.700  1.00  0.00           C
ATOM   4686  HB1 LYS A 944      42.780  40.450  26.950  1.00  0.00           H
ATOM   4687  HB2 LYS A 944      44.240  40.270  25.860  1.00  0.00           H
ATOM   4688  CG  LYS A 944      43.610  42.320  26.270  1.00  0.00           C
ATOM   4689  HG1 LYS A 944      42.930  42.350  25.390  1.00  0.00           H
ATOM   4690  HG2 LYS A 944      44.630  42.690  26.030  1.00  0.00           H
ATOM   4691  CD  LYS A 944      42.950  43.160  27.320  1.00  0.00           C
ATOM   4692  HD1 LYS A 944      43.660  43.480  28.120  1.00  0.00           H
ATOM   4693  HD2 LYS A 944      42.200  42.540  27.850  1.00  0.00           H
ATOM   4694  CE  LYS A 944      42.260  44.500  26.780  1.00  0.00           C
ATOM   4695  HE1 LYS A 944      41.740  45.080  27.570  1.00  0.00           H
ATOM   4696  HE2 LYS A 944      41.510  44.290  25.990  1.00  0.00           H
ATOM   4697  NZ  LYS A 944      43.250  45.340  26.160  1.00  0.00           N
ATOM   4698  HZ1 LYS A 944      43.740  44.820  25.400  1.00  0.00           H
ATOM   4699  HZ2 LYS A 944      44.010  45.590  26.820  1.00  0.00           H
ATOM   4700  HZ3 LYS A 944      42.850  46.220  25.790  1.00  0.00           H
ATOM   4701  C   LYS A 944      44.330  39.290  28.390  1.00  0.00           C
ATOM   4702  O   LYS A 944      44.860  38.330  28.010  1.00  0.00           O
ATOM   4703  N   LEU A 945      43.210  39.300  29.200  1.00  0.00           N
ATOM   4704  HN  LEU A 945      42.890  40.160  29.600  1.00  0.00           H
ATOM   4705  CA  LEU A 945      42.680  38.150  29.810  1.00  0.00           C
ATOM   4706  HA  LEU A 945      43.310  37.260  29.780  1.00  0.00           H
ATOM   4707  CB  LEU A 945      42.480  38.290  31.370  1.00  0.00           C
ATOM   4708  HB1 LEU A 945      41.860  37.430  31.700  1.00  0.00           H
ATOM   4709  HB2 LEU A 945      41.770  39.140  31.550  1.00  0.00           H
ATOM   4710  CG  LEU A 945      43.790  38.500  32.250  1.00  0.00           C
ATOM   4711  HG  LEU A 945      44.190  39.540  32.190  1.00  0.00           H
ATOM   4712  CD1 LEU A 945      43.470  38.210  33.750  1.00  0.00           C
ATOM   4713 HD11 LEU A 945      43.000  37.210  33.940  1.00  0.00           H
ATOM   4714 HD12 LEU A 945      42.830  38.960  34.240  1.00  0.00           H
ATOM   4715 HD13 LEU A 945      44.420  38.160  34.320  1.00  0.00           H
ATOM   4716  CD2 LEU A 945      45.000  37.590  31.800  1.00  0.00           C
ATOM   4717 HD21 LEU A 945      44.800  36.490  31.860  1.00  0.00           H
ATOM   4718 HD22 LEU A 945      45.930  37.950  32.300  1.00  0.00           H
ATOM   4719 HD23 LEU A 945      45.250  37.880  30.760  1.00  0.00           H
ATOM   4720  C   LEU A 945      41.380  37.970  29.100  1.00  0.00           C
ATOM   4721  O   LEU A 945      40.760  38.960  28.710  1.00  0.00           O
ATOM   4722  N   LYS A 946      40.960  36.720  28.900  1.00  0.00           N
ATOM   4723  HN  LYS A 946      41.450  35.980  29.370  1.00  0.00           H
ATOM   4724  CA  LYS A 946      39.870  36.420  27.900  1.00  0.00           C
ATOM   4725  HA  LYS A 946      39.300  37.330  27.910  1.00  0.00           H
ATOM   4726  CB  LYS A 946      40.500  36.090  26.520  1.00  0.00           C
ATOM   4727  HB1 LYS A 946      41.080  36.950  26.150  1.00  0.00           H
ATOM   4728  HB2 LYS A 946      39.660  35.900  25.820  1.00  0.00           H
ATOM   4729  CG  LYS A 946      41.280  34.810  26.540  1.00  0.00           C
ATOM   4730  HG1 LYS A 946      40.760  34.010  27.110  1.00  0.00           H
ATOM   4731  HG2 LYS A 946      42.270  35.020  27.030  1.00  0.00           H
ATOM   4732  CD  LYS A 946      41.560  34.110  25.160  1.00  0.00           C
ATOM   4733  HD1 LYS A 946      41.700  34.910  24.410  1.00  0.00           H
ATOM   4734  HD2 LYS A 946      40.640  33.520  24.960  1.00  0.00           H
ATOM   4735  CE  LYS A 946      42.770  33.190  25.010  1.00  0.00           C
ATOM   4736  HE1 LYS A 946      43.630  33.760  25.430  1.00  0.00           H
ATOM   4737  HE2 LYS A 946      43.030  33.020  23.950  1.00  0.00           H
ATOM   4738  NZ  LYS A 946      42.600  31.890  25.590  1.00  0.00           N
ATOM   4739  HZ1 LYS A 946      42.550  31.890  26.620  1.00  0.00           H
ATOM   4740  HZ2 LYS A 946      43.400  31.290  25.310  1.00  0.00           H
ATOM   4741  HZ3 LYS A 946      41.740  31.360  25.340  1.00  0.00           H
ATOM   4742  C   LYS A 946      38.870  35.350  28.370  1.00  0.00           C
ATOM   4743  O   LYS A 946      37.900  35.070  27.700  1.00  0.00           O
ATOM   4744  N   LYS A 947      39.110  34.700  29.600  1.00  0.00           N
ATOM   4745  HN  LYS A 947      40.010  34.790  30.010  1.00  0.00           H
ATOM   4746  CA  LYS A 947      38.120  33.830  30.220  1.00  0.00           C
ATOM   4747  HA  LYS A 947      37.310  33.570  29.560  1.00  0.00           H
ATOM   4748  CB  LYS A 947      38.710  32.460  30.760  1.00  0.00           C
ATOM   4749  HB1 LYS A 947      37.920  31.770  31.130  1.00  0.00           H
ATOM   4750  HB2 LYS A 947      39.410  32.650  31.610  1.00  0.00           H
ATOM   4751  CG  LYS A 947      39.470  31.740  29.680  1.00  0.00           C
ATOM   4752  HG1 LYS A 947      39.980  30.840  30.110  1.00  0.00           H
ATOM   4753  HG2 LYS A 947      40.280  32.310  29.190  1.00  0.00           H
ATOM   4754  CD  LYS A 947      38.500  31.230  28.540  1.00  0.00           C
ATOM   4755  HD1 LYS A 947      38.090  32.110  28.000  1.00  0.00           H
ATOM   4756  HD2 LYS A 947      37.710  30.600  29.000  1.00  0.00           H
ATOM   4757  CE  LYS A 947      39.290  30.320  27.550  1.00  0.00           C
ATOM   4758  HE1 LYS A 947      39.710  29.450  28.080  1.00  0.00           H
ATOM   4759  HE2 LYS A 947      40.130  30.820  27.030  1.00  0.00           H
ATOM   4760  NZ  LYS A 947      38.420  29.830  26.580  1.00  0.00           N
ATOM   4761  HZ1 LYS A 947      38.210  30.540  25.850  1.00  0.00           H
ATOM   4762  HZ2 LYS A 947      37.530  29.620  27.090  1.00  0.00           H
ATOM   4763  HZ3 LYS A 947      38.830  28.960  26.180  1.00  0.00           H
ATOM   4764  C   LYS A 947      37.500  34.670  31.350  1.00  0.00           C
ATOM   4765  O   LYS A 947      36.260  34.670  31.490  1.00  0.00           O
ATOM   4766  N   GLY A 948      38.320  35.510  31.980  1.00  0.00           N
ATOM   4767  HN  GLY A 948      39.300  35.550  31.770  1.00  0.00           H
ATOM   4768  CA  GLY A 948      38.020  36.560  32.900  1.00  0.00           C
ATOM   4769  HA1 GLY A 948      38.100  37.470  32.330  1.00  0.00           H
ATOM   4770  HA2 GLY A 948      38.790  36.610  33.660  1.00  0.00           H
ATOM   4771  C   GLY A 948      36.720  36.430  33.730  1.00  0.00           C
ATOM   4772  O   GLY A 948      36.300  35.340  34.070  1.00  0.00           O
ATOM   4773  N   ALA A 949      36.220  37.630  34.120  1.00  0.00           N
ATOM   4774  HN  ALA A 949      36.640  38.470  33.760  1.00  0.00           H
ATOM   4775  CA  ALA A 949      35.040  37.770  34.930  1.00  0.00           C
ATOM   4776  HA  ALA A 949      34.330  37.020  34.580  1.00  0.00           H
ATOM   4777  CB  ALA A 949      35.260  37.470  36.470  1.00  0.00           C
ATOM   4778  HB1 ALA A 949      34.240  37.390  36.900  1.00  0.00           H
ATOM   4779  HB2 ALA A 949      35.780  38.320  36.970  1.00  0.00           H
ATOM   4780  HB3 ALA A 949      35.760  36.480  36.480  1.00  0.00           H
ATOM   4781  C   ALA A 949      34.370  39.160  34.710  1.00  0.00           C
ATOM   4782  O   ALA A 949      35.060  40.120  34.430  1.00  0.00           O
ATOM   4783  N   GLY A 950      33.030  39.200  34.930  1.00  0.00           N
ATOM   4784  HN  GLY A 950      32.470  38.410  35.110  1.00  0.00           H
ATOM   4785  CA  GLY A 950      32.310  40.460  34.880  1.00  0.00           C
ATOM   4786  HA1 GLY A 950      31.270  40.310  35.090  1.00  0.00           H
ATOM   4787  HA2 GLY A 950      32.470  40.810  33.870  1.00  0.00           H
ATOM   4788  C   GLY A 950      32.860  41.570  35.760  1.00  0.00           C
ATOM   4789  O   GLY A 950      33.170  41.330  36.890  1.00  0.00           O
ATOM   4790  N   TYR A 951      32.880  42.850  35.300  1.00  0.00           N
ATOM   4791  HN  TYR A 951      32.240  43.020  34.570  1.00  0.00           H
ATOM   4792  CA  TYR A 951      33.620  43.930  35.910  1.00  0.00           C
ATOM   4793  HA  TYR A 951      34.660  43.650  35.930  1.00  0.00           H
ATOM   4794  CB  TYR A 951      33.290  45.120  35.070  1.00  0.00           C
ATOM   4795  HB1 TYR A 951      32.250  45.470  35.240  1.00  0.00           H
ATOM   4796  HB2 TYR A 951      33.440  44.890  34.000  1.00  0.00           H
ATOM   4797  CG  TYR A 951      34.300  46.230  35.430  1.00  0.00           C
ATOM   4798  CD1 TYR A 951      35.620  46.380  34.800  1.00  0.00           C
ATOM   4799  HD1 TYR A 951      35.890  45.570  34.150  1.00  0.00           H
ATOM   4800  CE1 TYR A 951      36.410  47.600  35.040  1.00  0.00           C
ATOM   4801  HE1 TYR A 951      37.390  47.680  34.590  1.00  0.00           H
ATOM   4802  CZ  TYR A 951      36.010  48.490  36.010  1.00  0.00           C
ATOM   4803  OH  TYR A 951      36.820  49.600  36.290  1.00  0.00           O
ATOM   4804  HH  TYR A 951      37.520  49.620  35.620  1.00  0.00           H
ATOM   4805  CD2 TYR A 951      34.020  47.240  36.440  1.00  0.00           C
ATOM   4806  HD2 TYR A 951      33.120  47.080  37.020  1.00  0.00           H
ATOM   4807  CE2 TYR A 951      34.760  48.380  36.640  1.00  0.00           C
ATOM   4808  HE2 TYR A 951      34.400  49.070  37.380  1.00  0.00           H
ATOM   4809  C   TYR A 951      33.200  44.180  37.370  1.00  0.00           C
ATOM   4810  O   TYR A 951      34.010  44.470  38.300  1.00  0.00           O
ATOM   4811  N   HSD A 952      31.950  44.120  37.770  1.00  0.00           N
ATOM   4812  HN  HSD A 952      31.330  43.820  37.050  1.00  0.00           H
ATOM   4813  CA  HSD A 952      31.450  44.470  39.070  1.00  0.00           C
ATOM   4814  HA  HSD A 952      32.150  45.070  39.620  1.00  0.00           H
ATOM   4815  CB  HSD A 952      30.160  45.290  38.830  1.00  0.00           C
ATOM   4816  HB1 HSD A 952      29.830  45.850  39.740  1.00  0.00           H
ATOM   4817  HB2 HSD A 952      29.410  44.610  38.400  1.00  0.00           H
ATOM   4818  ND1 HSD A 952      31.180  47.590  38.410  1.00  0.00           N
ATOM   4819  HD1 HSD A 952      31.650  47.640  39.290  1.00  0.00           H
ATOM   4820  CG  HSD A 952      30.490  46.490  37.940  1.00  0.00           C
ATOM   4821  CE1 HSD A 952      30.810  48.630  37.610  1.00  0.00           C
ATOM   4822  HE1 HSD A 952      30.980  49.640  37.950  1.00  0.00           H
ATOM   4823  NE2 HSD A 952      29.970  48.250  36.680  1.00  0.00           N
ATOM   4824  CD2 HSD A 952      29.820  46.920  36.830  1.00  0.00           C
ATOM   4825  HD2 HSD A 952      29.160  46.440  36.120  1.00  0.00           H
ATOM   4826  C   HSD A 952      31.200  43.190  39.930  1.00  0.00           C
ATOM   4827  O   HSD A 952      30.820  43.360  41.080  1.00  0.00           O
ATOM   4828  N   LEU A 953      31.440  41.970  39.410  1.00  0.00           N
ATOM   4829  HN  LEU A 953      31.680  41.860  38.460  1.00  0.00           H
ATOM   4830  CA  LEU A 953      31.500  40.810  40.280  1.00  0.00           C
ATOM   4831  HA  LEU A 953      30.580  40.860  40.830  1.00  0.00           H
ATOM   4832  CB  LEU A 953      31.540  39.570  39.480  1.00  0.00           C
ATOM   4833  HB1 LEU A 953      31.560  38.700  40.160  1.00  0.00           H
ATOM   4834  HB2 LEU A 953      32.520  39.650  38.950  1.00  0.00           H
ATOM   4835  CG  LEU A 953      30.360  39.290  38.520  1.00  0.00           C
ATOM   4836  HG  LEU A 953      30.300  40.000  37.680  1.00  0.00           H
ATOM   4837  CD1 LEU A 953      30.530  37.910  37.840  1.00  0.00           C
ATOM   4838 HD11 LEU A 953      30.410  37.110  38.610  1.00  0.00           H
ATOM   4839 HD12 LEU A 953      31.440  37.810  37.210  1.00  0.00           H
ATOM   4840 HD13 LEU A 953      29.610  37.890  37.200  1.00  0.00           H
ATOM   4841  CD2 LEU A 953      29.080  39.350  39.440  1.00  0.00           C
ATOM   4842 HD21 LEU A 953      29.190  38.880  40.440  1.00  0.00           H
ATOM   4843 HD22 LEU A 953      28.350  38.880  38.730  1.00  0.00           H
ATOM   4844 HD23 LEU A 953      28.740  40.400  39.510  1.00  0.00           H
ATOM   4845  C   LEU A 953      32.590  40.810  41.300  1.00  0.00           C
ATOM   4846  O   LEU A 953      32.410  40.390  42.420  1.00  0.00           O
ATOM   4847  N   ASP A 954      33.810  41.240  40.890  1.00  0.00           N
ATOM   4848  HN  ASP A 954      34.040  41.510  39.960  1.00  0.00           H
ATOM   4849  CA  ASP A 954      34.830  41.330  42.000  1.00  0.00           C
ATOM   4850  HA  ASP A 954      34.930  40.330  42.380  1.00  0.00           H
ATOM   4851  CB  ASP A 954      36.090  41.840  41.370  1.00  0.00           C
ATOM   4852  HB1 ASP A 954      36.050  42.940  41.160  1.00  0.00           H
ATOM   4853  HB2 ASP A 954      36.240  41.340  40.390  1.00  0.00           H
ATOM   4854  CG  ASP A 954      37.380  41.580  42.170  1.00  0.00           C
ATOM   4855  OD1 ASP A 954      38.280  42.410  42.360  1.00  0.00           O
ATOM   4856  OD2 ASP A 954      37.480  40.260  42.600  1.00  0.00           O
ATOM   4857  HD2 ASP A 954      38.390  40.180  42.900  1.00  0.00           H
ATOM   4858  C   ASP A 954      34.480  42.200  43.200  1.00  0.00           C
ATOM   4859  O   ASP A 954      34.660  41.790  44.320  1.00  0.00           O
ATOM   4860  N   LEU A 955      33.790  43.340  42.920  1.00  0.00           N
ATOM   4861  HN  LEU A 955      33.710  43.660  41.990  1.00  0.00           H
ATOM   4862  CA  LEU A 955      33.230  44.080  44.030  1.00  0.00           C
ATOM   4863  HA  LEU A 955      34.070  44.190  44.710  1.00  0.00           H
ATOM   4864  CB  LEU A 955      32.810  45.530  43.590  1.00  0.00           C
ATOM   4865  HB1 LEU A 955      32.180  45.400  42.680  1.00  0.00           H
ATOM   4866  HB2 LEU A 955      33.710  46.000  43.130  1.00  0.00           H
ATOM   4867  CG  LEU A 955      31.820  46.380  44.500  1.00  0.00           C
ATOM   4868  HG  LEU A 955      31.180  45.640  45.020  1.00  0.00           H
ATOM   4869  CD1 LEU A 955      32.630  47.030  45.580  1.00  0.00           C
ATOM   4870 HD11 LEU A 955      32.020  47.170  46.500  1.00  0.00           H
ATOM   4871 HD12 LEU A 955      33.160  47.990  45.360  1.00  0.00           H
ATOM   4872 HD13 LEU A 955      33.490  46.420  45.940  1.00  0.00           H
ATOM   4873  CD2 LEU A 955      31.030  47.360  43.570  1.00  0.00           C
ATOM   4874 HD21 LEU A 955      30.540  48.080  44.270  1.00  0.00           H
ATOM   4875 HD22 LEU A 955      30.250  46.850  42.970  1.00  0.00           H
ATOM   4876 HD23 LEU A 955      31.770  47.880  42.950  1.00  0.00           H
ATOM   4877  C   LEU A 955      32.200  43.350  44.880  1.00  0.00           C
ATOM   4878  O   LEU A 955      32.180  43.540  46.100  1.00  0.00           O
ATOM   4879  N   LEU A 956      31.340  42.450  44.330  1.00  0.00           N
ATOM   4880  HN  LEU A 956      31.380  42.300  43.340  1.00  0.00           H
ATOM   4881  CA  LEU A 956      30.500  41.550  45.040  1.00  0.00           C
ATOM   4882  HA  LEU A 956      29.900  42.180  45.680  1.00  0.00           H
ATOM   4883  CB  LEU A 956      29.570  40.840  44.060  1.00  0.00           C
ATOM   4884  HB1 LEU A 956      30.250  40.140  43.510  1.00  0.00           H
ATOM   4885  HB2 LEU A 956      29.260  41.610  43.320  1.00  0.00           H
ATOM   4886  CG  LEU A 956      28.360  40.110  44.610  1.00  0.00           C
ATOM   4887  HG  LEU A 956      28.710  39.400  45.390  1.00  0.00           H
ATOM   4888  CD1 LEU A 956      27.230  40.960  45.300  1.00  0.00           C
ATOM   4889 HD11 LEU A 956      26.340  40.320  45.490  1.00  0.00           H
ATOM   4890 HD12 LEU A 956      27.000  41.870  44.720  1.00  0.00           H
ATOM   4891 HD13 LEU A 956      27.530  41.370  46.290  1.00  0.00           H
ATOM   4892  CD2 LEU A 956      27.730  39.360  43.480  1.00  0.00           C
ATOM   4893 HD21 LEU A 956      26.880  38.740  43.850  1.00  0.00           H
ATOM   4894 HD22 LEU A 956      28.500  38.740  42.970  1.00  0.00           H
ATOM   4895 HD23 LEU A 956      27.260  40.120  42.810  1.00  0.00           H
ATOM   4896  C   LEU A 956      31.230  40.630  46.070  1.00  0.00           C
ATOM   4897  O   LEU A 956      30.780  40.400  47.150  1.00  0.00           O
ATOM   4898  N   MET A 957      32.360  40.070  45.630  1.00  0.00           N
ATOM   4899  HN  MET A 957      32.810  40.310  44.770  1.00  0.00           H
ATOM   4900  CA  MET A 957      33.180  39.170  46.450  1.00  0.00           C
ATOM   4901  HA  MET A 957      32.510  38.350  46.640  1.00  0.00           H
ATOM   4902  CB  MET A 957      34.320  38.390  45.710  1.00  0.00           C
ATOM   4903  HB1 MET A 957      34.770  37.590  46.350  1.00  0.00           H
ATOM   4904  HB2 MET A 957      35.180  39.020  45.410  1.00  0.00           H
ATOM   4905  CG  MET A 957      33.910  37.570  44.410  1.00  0.00           C
ATOM   4906  HG1 MET A 957      34.770  37.000  44.020  1.00  0.00           H
ATOM   4907  HG2 MET A 957      33.420  38.270  43.690  1.00  0.00           H
ATOM   4908  SD  MET A 957      32.680  36.260  44.840  1.00  0.00           S
ATOM   4909  CE  MET A 957      32.130  35.990  43.180  1.00  0.00           C
ATOM   4910  HE1 MET A 957      32.940  35.740  42.460  1.00  0.00           H
ATOM   4911  HE2 MET A 957      31.570  36.870  42.780  1.00  0.00           H
ATOM   4912  HE3 MET A 957      31.530  35.060  43.190  1.00  0.00           H
ATOM   4913  C   MET A 957      33.840  39.690  47.690  1.00  0.00           C
ATOM   4914  O   MET A 957      33.770  39.090  48.780  1.00  0.00           O
ATOM   4915  N   VAL A 958      34.520  40.840  47.530  1.00  0.00           N
ATOM   4916  HN  VAL A 958      34.600  41.350  46.690  1.00  0.00           H
ATOM   4917  CA  VAL A 958      35.080  41.570  48.660  1.00  0.00           C
ATOM   4918  HA  VAL A 958      35.700  40.910  49.240  1.00  0.00           H
ATOM   4919  CB  VAL A 958      36.020  42.670  48.100  1.00  0.00           C
ATOM   4920  HB  VAL A 958      35.400  43.360  47.510  1.00  0.00           H
ATOM   4921  CG1 VAL A 958      36.790  43.400  49.170  1.00  0.00           C
ATOM   4922 HG11 VAL A 958      37.060  44.410  48.790  1.00  0.00           H
ATOM   4923 HG12 VAL A 958      37.690  42.780  49.400  1.00  0.00           H
ATOM   4924 HG13 VAL A 958      36.200  43.560  50.100  1.00  0.00           H
ATOM   4925  CG2 VAL A 958      37.040  42.010  47.130  1.00  0.00           C
ATOM   4926 HG21 VAL A 958      37.790  42.730  46.730  1.00  0.00           H
ATOM   4927 HG22 VAL A 958      36.550  41.600  46.220  1.00  0.00           H
ATOM   4928 HG23 VAL A 958      37.620  41.230  47.670  1.00  0.00           H
ATOM   4929  C   VAL A 958      33.920  42.120  49.400  1.00  0.00           C
ATOM   4930  O   VAL A 958      33.880  41.980  50.600  1.00  0.00           O
ATOM   4931  N   GLY A 959      32.900  42.670  48.660  1.00  0.00           N
ATOM   4932  HN  GLY A 959      32.920  42.680  47.660  1.00  0.00           H
ATOM   4933  CA  GLY A 959      31.710  43.380  49.250  1.00  0.00           C
ATOM   4934  HA1 GLY A 959      31.170  43.710  48.380  1.00  0.00           H
ATOM   4935  HA2 GLY A 959      32.190  44.190  49.800  1.00  0.00           H
ATOM   4936  C   GLY A 959      30.790  42.510  50.100  1.00  0.00           C
ATOM   4937  O   GLY A 959      30.190  43.040  51.060  1.00  0.00           O
ATOM   4938  N   VAL A 960      30.580  41.230  49.770  1.00  0.00           N
ATOM   4939  HN  VAL A 960      30.900  40.880  48.900  1.00  0.00           H
ATOM   4940  CA  VAL A 960      29.980  40.270  50.630  1.00  0.00           C
ATOM   4941  HA  VAL A 960      29.280  40.860  51.190  1.00  0.00           H
ATOM   4942  CB  VAL A 960      29.410  39.100  49.890  1.00  0.00           C
ATOM   4943  HB  VAL A 960      29.050  39.530  48.920  1.00  0.00           H
ATOM   4944  CG1 VAL A 960      30.380  38.030  49.360  1.00  0.00           C
ATOM   4945 HG11 VAL A 960      31.150  38.500  48.700  1.00  0.00           H
ATOM   4946 HG12 VAL A 960      29.830  37.320  48.720  1.00  0.00           H
ATOM   4947 HG13 VAL A 960      30.830  37.440  50.190  1.00  0.00           H
ATOM   4948  CG2 VAL A 960      28.420  38.360  50.760  1.00  0.00           C
ATOM   4949 HG21 VAL A 960      27.720  39.100  51.190  1.00  0.00           H
ATOM   4950 HG22 VAL A 960      29.060  37.910  51.550  1.00  0.00           H
ATOM   4951 HG23 VAL A 960      27.970  37.510  50.210  1.00  0.00           H
ATOM   4952  C   VAL A 960      30.850  39.870  51.790  1.00  0.00           C
ATOM   4953  O   VAL A 960      30.400  39.870  52.930  1.00  0.00           O
ATOM   4954  N   MET A 961      32.210  39.600  51.610  1.00  0.00           N
ATOM   4955  HN  MET A 961      32.540  39.590  50.660  1.00  0.00           H
ATOM   4956  CA  MET A 961      32.970  38.930  52.630  1.00  0.00           C
ATOM   4957  HA  MET A 961      32.260  38.360  53.200  1.00  0.00           H
ATOM   4958  CB  MET A 961      34.030  37.970  52.090  1.00  0.00           C
ATOM   4959  HB1 MET A 961      34.520  37.520  52.990  1.00  0.00           H
ATOM   4960  HB2 MET A 961      34.740  38.520  51.440  1.00  0.00           H
ATOM   4961  CG  MET A 961      33.520  36.770  51.240  1.00  0.00           C
ATOM   4962  HG1 MET A 961      34.360  36.160  50.860  1.00  0.00           H
ATOM   4963  HG2 MET A 961      32.950  37.110  50.350  1.00  0.00           H
ATOM   4964  SD  MET A 961      32.480  35.740  52.250  1.00  0.00           S
ATOM   4965  CE  MET A 961      33.820  34.810  53.050  1.00  0.00           C
ATOM   4966  HE1 MET A 961      34.310  34.100  52.370  1.00  0.00           H
ATOM   4967  HE2 MET A 961      33.610  34.100  53.880  1.00  0.00           H
ATOM   4968  HE3 MET A 961      34.580  35.470  53.520  1.00  0.00           H
ATOM   4969  C   MET A 961      33.490  39.950  53.630  1.00  0.00           C
ATOM   4970  O   MET A 961      33.870  39.630  54.730  1.00  0.00           O
ATOM   4971  N   LEU A 962      33.360  41.260  53.330  1.00  0.00           N
ATOM   4972  HN  LEU A 962      33.130  41.460  52.380  1.00  0.00           H
ATOM   4973  CA  LEU A 962      33.620  42.430  54.200  1.00  0.00           C
ATOM   4974  HA  LEU A 962      34.630  42.410  54.600  1.00  0.00           H
ATOM   4975  CB  LEU A 962      33.200  43.680  53.330  1.00  0.00           C
ATOM   4976  HB1 LEU A 962      32.090  43.730  53.390  1.00  0.00           H
ATOM   4977  HB2 LEU A 962      33.580  43.480  52.300  1.00  0.00           H
ATOM   4978  CG  LEU A 962      33.820  45.000  53.860  1.00  0.00           C
ATOM   4979  HG  LEU A 962      34.900  44.980  54.100  1.00  0.00           H
ATOM   4980  CD1 LEU A 962      33.850  45.940  52.600  1.00  0.00           C
ATOM   4981 HD11 LEU A 962      34.330  46.870  52.960  1.00  0.00           H
ATOM   4982 HD12 LEU A 962      32.850  46.100  52.150  1.00  0.00           H
ATOM   4983 HD13 LEU A 962      34.490  45.510  51.780  1.00  0.00           H
ATOM   4984  CD2 LEU A 962      32.900  45.690  54.950  1.00  0.00           C
ATOM   4985 HD21 LEU A 962      31.810  45.610  54.760  1.00  0.00           H
ATOM   4986 HD22 LEU A 962      33.230  46.750  54.940  1.00  0.00           H
ATOM   4987 HD23 LEU A 962      33.070  45.210  55.940  1.00  0.00           H
ATOM   4988  C   LEU A 962      32.610  42.320  55.350  1.00  0.00           C
ATOM   4989  O   LEU A 962      32.930  42.420  56.580  1.00  0.00           O
ATOM   4990  N   GLY A 963      31.320  41.900  55.080  1.00  0.00           N
ATOM   4991  HN  GLY A 963      31.020  41.520  54.200  1.00  0.00           H
ATOM   4992  CA  GLY A 963      30.280  41.840  56.160  1.00  0.00           C
ATOM   4993  HA1 GLY A 963      29.280  41.640  55.800  1.00  0.00           H
ATOM   4994  HA2 GLY A 963      30.320  42.730  56.770  1.00  0.00           H
ATOM   4995  C   GLY A 963      30.570  40.650  56.990  1.00  0.00           C
ATOM   4996  O   GLY A 963      30.370  40.690  58.210  1.00  0.00           O
ATOM   4997  N   VAL A 964      31.150  39.520  56.490  1.00  0.00           N
ATOM   4998  HN  VAL A 964      31.450  39.450  55.550  1.00  0.00           H
ATOM   4999  CA  VAL A 964      31.580  38.470  57.430  1.00  0.00           C
ATOM   5000  HA  VAL A 964      30.800  38.110  58.080  1.00  0.00           H
ATOM   5001  CB  VAL A 964      31.900  37.260  56.570  1.00  0.00           C
ATOM   5002  HB  VAL A 964      32.770  37.450  55.900  1.00  0.00           H
ATOM   5003  CG1 VAL A 964      32.060  35.970  57.310  1.00  0.00           C
ATOM   5004 HG11 VAL A 964      32.940  36.100  57.980  1.00  0.00           H
ATOM   5005 HG12 VAL A 964      32.260  35.190  56.540  1.00  0.00           H
ATOM   5006 HG13 VAL A 964      31.260  35.670  58.010  1.00  0.00           H
ATOM   5007  CG2 VAL A 964      30.640  37.110  55.650  1.00  0.00           C
ATOM   5008 HG21 VAL A 964      29.790  36.900  56.330  1.00  0.00           H
ATOM   5009 HG22 VAL A 964      30.830  36.320  54.890  1.00  0.00           H
ATOM   5010 HG23 VAL A 964      30.300  38.020  55.100  1.00  0.00           H
ATOM   5011  C   VAL A 964      32.900  38.780  58.240  1.00  0.00           C
ATOM   5012  O   VAL A 964      33.090  38.420  59.430  1.00  0.00           O
ATOM   5013  N   CYS A 965      33.850  39.460  57.630  1.00  0.00           N
ATOM   5014  HN  CYS A 965      33.640  39.770  56.700  1.00  0.00           H
ATOM   5015  CA  CYS A 965      35.100  39.900  58.300  1.00  0.00           C
ATOM   5016  HA  CYS A 965      35.540  38.980  58.650  1.00  0.00           H
ATOM   5017  CB  CYS A 965      36.030  40.680  57.310  1.00  0.00           C
ATOM   5018  HB1 CYS A 965      36.760  41.320  57.860  1.00  0.00           H
ATOM   5019  HB2 CYS A 965      35.390  41.370  56.700  1.00  0.00           H
ATOM   5020  SG  CYS A 965      36.970  39.460  56.310  1.00  0.00           S
ATOM   5021  HG1 CYS A 965      36.690  39.980  55.120  1.00  0.00           H
ATOM   5022  C   CYS A 965      34.800  40.740  59.530  1.00  0.00           C
ATOM   5023  O   CYS A 965      35.460  40.600  60.540  1.00  0.00           O
ATOM   5024  N   SER A 966      33.690  41.520  59.450  1.00  0.00           N
ATOM   5025  HN  SER A 966      33.190  41.560  58.580  1.00  0.00           H
ATOM   5026  CA  SER A 966      33.190  42.340  60.500  1.00  0.00           C
ATOM   5027  HA  SER A 966      33.970  43.070  60.700  1.00  0.00           H
ATOM   5028  CB  SER A 966      31.990  43.210  59.980  1.00  0.00           C
ATOM   5029  HB1 SER A 966      31.690  43.900  60.800  1.00  0.00           H
ATOM   5030  HB2 SER A 966      31.180  42.500  59.700  1.00  0.00           H
ATOM   5031  OG  SER A 966      32.280  43.900  58.730  1.00  0.00           O
ATOM   5032  HG1 SER A 966      32.170  43.220  58.070  1.00  0.00           H
ATOM   5033  C   SER A 966      32.820  41.560  61.840  1.00  0.00           C
ATOM   5034  O   SER A 966      32.950  42.020  62.970  1.00  0.00           O
ATOM   5035  N   VAL A 967      32.350  40.300  61.720  1.00  0.00           N
ATOM   5036  HN  VAL A 967      32.210  39.910  60.810  1.00  0.00           H
ATOM   5037  CA  VAL A 967      31.730  39.480  62.780  1.00  0.00           C
ATOM   5038  HA  VAL A 967      31.030  40.020  63.390  1.00  0.00           H
ATOM   5039  CB  VAL A 967      30.850  38.390  62.210  1.00  0.00           C
ATOM   5040  HB  VAL A 967      31.420  37.690  61.570  1.00  0.00           H
ATOM   5041  CG1 VAL A 967      30.390  37.440  63.310  1.00  0.00           C
ATOM   5042 HG11 VAL A 967      29.650  36.790  62.790  1.00  0.00           H
ATOM   5043 HG12 VAL A 967      29.740  37.990  64.030  1.00  0.00           H
ATOM   5044 HG13 VAL A 967      31.100  36.720  63.780  1.00  0.00           H
ATOM   5045  CG2 VAL A 967      29.840  39.040  61.220  1.00  0.00           C
ATOM   5046 HG21 VAL A 967      29.250  38.270  60.680  1.00  0.00           H
ATOM   5047 HG22 VAL A 967      30.330  39.700  60.470  1.00  0.00           H
ATOM   5048 HG23 VAL A 967      29.110  39.610  61.830  1.00  0.00           H
ATOM   5049  C   VAL A 967      32.710  38.910  63.670  1.00  0.00           C
ATOM   5050  O   VAL A 967      32.580  38.570  64.880  1.00  0.00           O
ATOM   5051  N   MET A 968      34.000  38.870  63.160  1.00  0.00           N
ATOM   5052  HN  MET A 968      34.080  39.340  62.280  1.00  0.00           H
ATOM   5053  CA  MET A 968      35.200  38.420  63.870  1.00  0.00           C
ATOM   5054  HA  MET A 968      34.870  38.140  64.860  1.00  0.00           H
ATOM   5055  CB  MET A 968      35.820  37.180  63.210  1.00  0.00           C
ATOM   5056  HB1 MET A 968      36.700  36.790  63.780  1.00  0.00           H
ATOM   5057  HB2 MET A 968      36.120  37.260  62.140  1.00  0.00           H
ATOM   5058  CG  MET A 968      34.800  35.940  63.320  1.00  0.00           C
ATOM   5059  HG1 MET A 968      34.460  36.000  64.380  1.00  0.00           H
ATOM   5060  HG2 MET A 968      35.420  35.040  63.180  1.00  0.00           H
[truncated: 6,873,249 more chars]
