# Supplementary material for: CryoEM and computational modeling structural insights into the pH regulator NBCn1
Source: Nat Commun. 2025 Nov 11;16:9932. doi: 10.1038/s41467-025-64868-z (PMC12606367; doi:10.1038/s41467-025-64868-z)
Supplement: Supplementary file 7 — Supplementary Data 5 [file 41467_2025_64868_MOESM7_ESM.zip › 100ns_z_restr_MD_NBCn1_2NaCO3/hNBCn1_IF/z-restr_hNBCn1_IF_2NaCO3_first_step_19.pdb]

REMARK    GENERATED BY TRJCONV
TITLE     Title t= 4100.00000 step= 2050000
REMARK    THIS IS A SIMULATION BOX
CRYST1   94.068   94.068  100.966  90.00  90.00  90.00 P 1           1
MODEL        1
ATOM      1  N   LEU A 585      24.180  39.610  36.890  1.00  0.00           N
ATOM      2  HT1 LEU A 585      23.240  39.500  36.470  1.00  0.00           H
ATOM      3  HT2 LEU A 585      24.930  39.190  36.290  1.00  0.00           H
ATOM      4  HT3 LEU A 585      24.380  40.620  37.000  1.00  0.00           H
ATOM      5  CA  LEU A 585      24.350  38.960  38.190  1.00  0.00           C
ATOM      6  HA  LEU A 585      25.410  39.020  38.380  1.00  0.00           H
ATOM      7  CB  LEU A 585      23.550  39.800  39.330  1.00  0.00           C
ATOM      8  HB1 LEU A 585      22.560  40.200  39.030  1.00  0.00           H
ATOM      9  HB2 LEU A 585      24.100  40.760  39.480  1.00  0.00           H
ATOM     10  CG  LEU A 585      23.420  39.360  40.850  1.00  0.00           C
ATOM     11  HG  LEU A 585      22.740  38.480  40.760  1.00  0.00           H
ATOM     12  CD1 LEU A 585      24.800  38.890  41.390  1.00  0.00           C
ATOM     13 HD11 LEU A 585      25.130  37.920  40.960  1.00  0.00           H
ATOM     14 HD12 LEU A 585      24.710  38.830  42.500  1.00  0.00           H
ATOM     15 HD13 LEU A 585      25.570  39.660  41.180  1.00  0.00           H
ATOM     16  CD2 LEU A 585      22.850  40.530  41.710  1.00  0.00           C
ATOM     17 HD21 LEU A 585      22.570  40.160  42.720  1.00  0.00           H
ATOM     18 HD22 LEU A 585      21.970  41.000  41.230  1.00  0.00           H
ATOM     19 HD23 LEU A 585      23.700  41.250  41.810  1.00  0.00           H
ATOM     20  C   LEU A 585      24.120  37.490  38.330  1.00  0.00           C
ATOM     21  O   LEU A 585      25.090  36.700  38.360  1.00  0.00           O
ATOM     22  N   ILE A 586      22.860  36.990  38.460  1.00  0.00           N
ATOM     23  HN  ILE A 586      22.070  37.600  38.500  1.00  0.00           H
ATOM     24  CA  ILE A 586      22.780  35.520  38.780  1.00  0.00           C
ATOM     25  HA  ILE A 586      23.610  35.130  39.350  1.00  0.00           H
ATOM     26  CB  ILE A 586      21.500  35.090  39.670  1.00  0.00           C
ATOM     27  HB  ILE A 586      20.740  35.900  39.600  1.00  0.00           H
ATOM     28  CG2 ILE A 586      20.880  33.840  39.150  1.00  0.00           C
ATOM     29 HG21 ILE A 586      20.010  33.470  39.730  1.00  0.00           H
ATOM     30 HG22 ILE A 586      21.550  32.960  39.070  1.00  0.00           H
ATOM     31 HG23 ILE A 586      20.620  34.010  38.090  1.00  0.00           H
ATOM     32  CG1 ILE A 586      22.090  34.920  41.140  1.00  0.00           C
ATOM     33 HG11 ILE A 586      21.180  35.010  41.770  1.00  0.00           H
ATOM     34 HG12 ILE A 586      22.870  35.680  41.370  1.00  0.00           H
ATOM     35  CD  ILE A 586      22.790  33.510  41.310  1.00  0.00           C
ATOM     36  HD1 ILE A 586      23.440  33.300  40.430  1.00  0.00           H
ATOM     37  HD2 ILE A 586      21.950  32.780  41.280  1.00  0.00           H
ATOM     38  HD3 ILE A 586      23.390  33.370  42.240  1.00  0.00           H
ATOM     39  C   ILE A 586      22.890  34.660  37.440  1.00  0.00           C
ATOM     40  O   ILE A 586      23.450  33.590  37.530  1.00  0.00           O
ATOM     41  N   LEU A 587      22.410  35.170  36.300  1.00  0.00           N
ATOM     42  HN  LEU A 587      22.080  36.100  36.410  1.00  0.00           H
ATOM     43  CA  LEU A 587      22.570  34.690  34.970  1.00  0.00           C
ATOM     44  HA  LEU A 587      22.120  33.710  34.950  1.00  0.00           H
ATOM     45  CB  LEU A 587      21.840  35.660  34.090  1.00  0.00           C
ATOM     46  HB1 LEU A 587      22.160  36.710  34.320  1.00  0.00           H
ATOM     47  HB2 LEU A 587      20.780  35.560  34.400  1.00  0.00           H
ATOM     48  CG  LEU A 587      21.890  35.360  32.600  1.00  0.00           C
ATOM     49  HG  LEU A 587      22.960  35.330  32.300  1.00  0.00           H
ATOM     50  CD1 LEU A 587      21.120  34.200  32.140  1.00  0.00           C
ATOM     51 HD11 LEU A 587      20.110  34.280  32.590  1.00  0.00           H
ATOM     52 HD12 LEU A 587      21.630  33.350  32.630  1.00  0.00           H
ATOM     53 HD13 LEU A 587      21.080  34.000  31.040  1.00  0.00           H
ATOM     54  CD2 LEU A 587      21.340  36.590  31.810  1.00  0.00           C
ATOM     55 HD21 LEU A 587      21.810  37.490  32.240  1.00  0.00           H
ATOM     56 HD22 LEU A 587      20.240  36.650  31.940  1.00  0.00           H
ATOM     57 HD23 LEU A 587      21.730  36.570  30.770  1.00  0.00           H
ATOM     58  C   LEU A 587      24.030  34.550  34.510  1.00  0.00           C
ATOM     59  O   LEU A 587      24.400  33.520  33.940  1.00  0.00           O
ATOM     60  N   ASP A 588      24.880  35.460  34.860  1.00  0.00           N
ATOM     61  HN  ASP A 588      24.590  36.250  35.390  1.00  0.00           H
ATOM     62  CA  ASP A 588      26.340  35.290  34.700  1.00  0.00           C
ATOM     63  HA  ASP A 588      26.530  35.130  33.650  1.00  0.00           H
ATOM     64  CB  ASP A 588      27.120  36.650  35.110  1.00  0.00           C
ATOM     65  HB1 ASP A 588      28.160  36.430  34.760  1.00  0.00           H
ATOM     66  HB2 ASP A 588      27.000  36.690  36.210  1.00  0.00           H
ATOM     67  CG  ASP A 588      26.480  37.820  34.440  1.00  0.00           C
ATOM     68  OD1 ASP A 588      26.040  38.670  35.240  1.00  0.00           O
ATOM     69  OD2 ASP A 588      26.330  37.990  33.210  1.00  0.00           O
ATOM     70  C   ASP A 588      26.920  34.110  35.530  1.00  0.00           C
ATOM     71  O   ASP A 588      27.820  33.360  35.190  1.00  0.00           O
ATOM     72  N   ILE A 589      26.350  33.910  36.780  1.00  0.00           N
ATOM     73  HN  ILE A 589      25.560  34.440  37.050  1.00  0.00           H
ATOM     74  CA  ILE A 589      26.790  32.720  37.540  1.00  0.00           C
ATOM     75  HA  ILE A 589      27.860  32.790  37.400  1.00  0.00           H
ATOM     76  CB  ILE A 589      26.450  32.790  39.100  1.00  0.00           C
ATOM     77  HB  ILE A 589      25.380  33.070  39.230  1.00  0.00           H
ATOM     78  CG2 ILE A 589      26.470  31.390  39.810  1.00  0.00           C
ATOM     79 HG21 ILE A 589      27.460  31.000  40.100  1.00  0.00           H
ATOM     80 HG22 ILE A 589      26.020  30.530  39.260  1.00  0.00           H
ATOM     81 HG23 ILE A 589      25.890  31.360  40.760  1.00  0.00           H
ATOM     82  CG1 ILE A 589      27.450  33.780  39.680  1.00  0.00           C
ATOM     83 HG11 ILE A 589      27.440  34.660  39.010  1.00  0.00           H
ATOM     84 HG12 ILE A 589      28.460  33.320  39.750  1.00  0.00           H
ATOM     85  CD  ILE A 589      27.010  34.390  41.020  1.00  0.00           C
ATOM     86  HD1 ILE A 589      27.880  34.930  41.430  1.00  0.00           H
ATOM     87  HD2 ILE A 589      26.770  33.540  41.690  1.00  0.00           H
ATOM     88  HD3 ILE A 589      26.110  35.000  40.830  1.00  0.00           H
ATOM     89  C   ILE A 589      26.300  31.390  36.860  1.00  0.00           C
ATOM     90  O   ILE A 589      27.000  30.380  36.810  1.00  0.00           O
ATOM     91  N   LYS A 590      25.050  31.350  36.330  1.00  0.00           N
ATOM     92  HN  LYS A 590      24.530  32.180  36.520  1.00  0.00           H
ATOM     93  CA  LYS A 590      24.470  30.240  35.680  1.00  0.00           C
ATOM     94  HA  LYS A 590      24.530  29.330  36.270  1.00  0.00           H
ATOM     95  CB  LYS A 590      22.960  30.670  35.530  1.00  0.00           C
ATOM     96  HB1 LYS A 590      22.850  31.770  35.410  1.00  0.00           H
ATOM     97  HB2 LYS A 590      22.520  30.420  36.510  1.00  0.00           H
ATOM     98  CG  LYS A 590      22.050  29.890  34.560  1.00  0.00           C
ATOM     99  HG1 LYS A 590      21.960  28.810  34.800  1.00  0.00           H
ATOM    100  HG2 LYS A 590      22.650  29.990  33.630  1.00  0.00           H
ATOM    101  CD  LYS A 590      20.690  30.560  34.300  1.00  0.00           C
ATOM    102  HD1 LYS A 590      20.940  31.590  33.960  1.00  0.00           H
ATOM    103  HD2 LYS A 590      20.260  30.520  35.320  1.00  0.00           H
ATOM    104  CE  LYS A 590      19.840  29.870  33.240  1.00  0.00           C
ATOM    105  HE1 LYS A 590      20.170  28.800  33.180  1.00  0.00           H
ATOM    106  HE2 LYS A 590      19.950  30.360  32.260  1.00  0.00           H
ATOM    107  NZ  LYS A 590      18.340  29.840  33.560  1.00  0.00           N
ATOM    108  HZ1 LYS A 590      18.070  29.500  34.510  1.00  0.00           H
ATOM    109  HZ2 LYS A 590      17.720  29.310  32.930  1.00  0.00           H
ATOM    110  HZ3 LYS A 590      17.920  30.790  33.550  1.00  0.00           H
ATOM    111  C   LYS A 590      25.170  29.710  34.460  1.00  0.00           C
ATOM    112  O   LYS A 590      25.480  28.510  34.240  1.00  0.00           O
ATOM    113  N   ARG A 591      25.480  30.660  33.610  1.00  0.00           N
ATOM    114  HN  ARG A 591      25.180  31.610  33.740  1.00  0.00           H
ATOM    115  CA  ARG A 591      26.100  30.380  32.310  1.00  0.00           C
ATOM    116  HA  ARG A 591      25.390  29.750  31.800  1.00  0.00           H
ATOM    117  CB  ARG A 591      26.140  31.560  31.300  1.00  0.00           C
ATOM    118  HB1 ARG A 591      26.630  31.160  30.390  1.00  0.00           H
ATOM    119  HB2 ARG A 591      26.740  32.430  31.660  1.00  0.00           H
ATOM    120  CG  ARG A 591      24.770  31.960  30.780  1.00  0.00           C
ATOM    121  HG1 ARG A 591      24.200  32.160  31.710  1.00  0.00           H
ATOM    122  HG2 ARG A 591      24.230  31.080  30.350  1.00  0.00           H
ATOM    123  CD  ARG A 591      24.700  33.030  29.720  1.00  0.00           C
ATOM    124  HD1 ARG A 591      25.050  32.480  28.820  1.00  0.00           H
ATOM    125  HD2 ARG A 591      25.190  33.940  30.150  1.00  0.00           H
ATOM    126  NE  ARG A 591      23.330  33.330  29.540  1.00  0.00           N
ATOM    127  HE  ARG A 591      22.580  32.770  29.910  1.00  0.00           H
ATOM    128  CZ  ARG A 591      22.890  34.210  28.640  1.00  0.00           C
ATOM    129  NH1 ARG A 591      23.830  34.940  28.110  1.00  0.00           N
ATOM    130 HH11 ARG A 591      24.780  34.920  28.410  1.00  0.00           H
ATOM    131 HH12 ARG A 591      23.560  35.520  27.340  1.00  0.00           H
ATOM    132  NH2 ARG A 591      21.610  34.290  28.430  1.00  0.00           N
ATOM    133 HH21 ARG A 591      21.330  34.590  27.510  1.00  0.00           H
ATOM    134 HH22 ARG A 591      20.930  33.670  28.790  1.00  0.00           H
ATOM    135  C   ARG A 591      27.420  29.610  32.440  1.00  0.00           C
ATOM    136  O   ARG A 591      27.700  28.670  31.660  1.00  0.00           O
ATOM    137  N   LYS A 592      28.290  30.120  33.440  1.00  0.00           N
ATOM    138  HN  LYS A 592      28.130  30.920  34.020  1.00  0.00           H
ATOM    139  CA  LYS A 592      29.580  29.380  33.640  1.00  0.00           C
ATOM    140  HA  LYS A 592      29.830  28.860  32.730  1.00  0.00           H
ATOM    141  CB  LYS A 592      30.650  30.430  34.220  1.00  0.00           C
ATOM    142  HB1 LYS A 592      31.660  29.980  34.390  1.00  0.00           H
ATOM    143  HB2 LYS A 592      30.200  30.850  35.150  1.00  0.00           H
ATOM    144  CG  LYS A 592      30.930  31.500  33.130  1.00  0.00           C
ATOM    145  HG1 LYS A 592      30.050  32.180  33.100  1.00  0.00           H
ATOM    146  HG2 LYS A 592      31.030  30.990  32.140  1.00  0.00           H
ATOM    147  CD  LYS A 592      32.130  32.280  33.520  1.00  0.00           C
ATOM    148  HD1 LYS A 592      33.030  31.670  33.260  1.00  0.00           H
ATOM    149  HD2 LYS A 592      32.270  32.560  34.590  1.00  0.00           H
ATOM    150  CE  LYS A 592      32.280  33.460  32.630  1.00  0.00           C
ATOM    151  HE1 LYS A 592      33.300  33.870  32.740  1.00  0.00           H
ATOM    152  HE2 LYS A 592      31.510  34.220  32.830  1.00  0.00           H
ATOM    153  NZ  LYS A 592      32.210  33.050  31.230  1.00  0.00           N
ATOM    154  HZ1 LYS A 592      32.510  33.880  30.680  1.00  0.00           H
ATOM    155  HZ2 LYS A 592      31.250  32.740  30.980  1.00  0.00           H
ATOM    156  HZ3 LYS A 592      32.850  32.280  30.970  1.00  0.00           H
ATOM    157  C   LYS A 592      29.460  28.230  34.660  1.00  0.00           C
ATOM    158  O   LYS A 592      30.430  27.440  34.860  1.00  0.00           O
ATOM    159  N   ALA A 593      28.230  27.930  35.160  1.00  0.00           N
ATOM    160  HN  ALA A 593      27.460  28.480  34.830  1.00  0.00           H
ATOM    161  CA  ALA A 593      27.900  26.860  36.090  1.00  0.00           C
ATOM    162  HA  ALA A 593      28.610  27.060  36.870  1.00  0.00           H
ATOM    163  CB  ALA A 593      26.510  27.080  36.700  1.00  0.00           C
ATOM    164  HB1 ALA A 593      26.580  26.770  37.770  1.00  0.00           H
ATOM    165  HB2 ALA A 593      25.730  26.430  36.260  1.00  0.00           H
ATOM    166  HB3 ALA A 593      26.110  28.110  36.610  1.00  0.00           H
ATOM    167  C   ALA A 593      28.210  25.420  35.710  1.00  0.00           C
ATOM    168  O   ALA A 593      28.480  24.660  36.620  1.00  0.00           O
ATOM    169  N   PRO A 594      28.130  24.990  34.460  1.00  0.00           N
ATOM    170  CD  PRO A 594      27.380  25.630  33.300  1.00  0.00           C
ATOM    171  HD1 PRO A 594      28.020  26.090  32.520  1.00  0.00           H
ATOM    172  HD2 PRO A 594      26.570  26.350  33.580  1.00  0.00           H
ATOM    173  CA  PRO A 594      28.520  23.650  34.050  1.00  0.00           C
ATOM    174  HA  PRO A 594      28.170  22.960  34.790  1.00  0.00           H
ATOM    175  CB  PRO A 594      27.770  23.400  32.690  1.00  0.00           C
ATOM    176  HB1 PRO A 594      27.420  22.350  32.650  1.00  0.00           H
ATOM    177  HB2 PRO A 594      28.470  23.620  31.850  1.00  0.00           H
ATOM    178  CG  PRO A 594      26.630  24.410  32.630  1.00  0.00           C
ATOM    179  HG1 PRO A 594      26.240  24.650  31.620  1.00  0.00           H
ATOM    180  HG2 PRO A 594      25.760  24.090  33.240  1.00  0.00           H
ATOM    181  C   PRO A 594      30.020  23.430  34.010  1.00  0.00           C
ATOM    182  O   PRO A 594      30.530  22.380  33.810  1.00  0.00           O
ATOM    183  N   PHE A 595      30.860  24.530  34.100  1.00  0.00           N
ATOM    184  HN  PHE A 595      30.590  25.500  34.090  1.00  0.00           H
ATOM    185  CA  PHE A 595      32.290  24.330  33.880  1.00  0.00           C
ATOM    186  HA  PHE A 595      32.590  23.420  33.390  1.00  0.00           H
ATOM    187  CB  PHE A 595      32.710  25.550  33.100  1.00  0.00           C
ATOM    188  HB1 PHE A 595      33.760  25.610  32.760  1.00  0.00           H
ATOM    189  HB2 PHE A 595      32.540  26.460  33.730  1.00  0.00           H
ATOM    190  CG  PHE A 595      32.030  25.770  31.790  1.00  0.00           C
ATOM    191  CD1 PHE A 595      31.400  26.960  31.490  1.00  0.00           C
ATOM    192  HD1 PHE A 595      31.650  27.770  32.140  1.00  0.00           H
ATOM    193  CE1 PHE A 595      30.910  27.170  30.200  1.00  0.00           C
ATOM    194  HE1 PHE A 595      30.670  28.180  29.920  1.00  0.00           H
ATOM    195  CZ  PHE A 595      30.720  26.060  29.320  1.00  0.00           C
ATOM    196  HZ  PHE A 595      30.160  26.180  28.410  1.00  0.00           H
ATOM    197  CD2 PHE A 595      31.870  24.690  30.900  1.00  0.00           C
ATOM    198  HD2 PHE A 595      32.420  23.790  31.150  1.00  0.00           H
ATOM    199  CE2 PHE A 595      31.250  24.840  29.670  1.00  0.00           C
ATOM    200  HE2 PHE A 595      31.110  24.000  29.010  1.00  0.00           H
ATOM    201  C   PHE A 595      33.070  24.440  35.160  1.00  0.00           C
ATOM    202  O   PHE A 595      34.250  24.730  35.060  1.00  0.00           O
ATOM    203  N   PHE A 596      32.470  24.270  36.330  1.00  0.00           N
ATOM    204  HN  PHE A 596      31.540  23.920  36.330  1.00  0.00           H
ATOM    205  CA  PHE A 596      33.140  24.330  37.620  1.00  0.00           C
ATOM    206  HA  PHE A 596      33.360  25.390  37.650  1.00  0.00           H
ATOM    207  CB  PHE A 596      32.080  24.020  38.760  1.00  0.00           C
ATOM    208  HB1 PHE A 596      31.830  22.940  38.840  1.00  0.00           H
ATOM    209  HB2 PHE A 596      31.160  24.610  38.510  1.00  0.00           H
ATOM    210  CG  PHE A 596      32.440  24.350  40.180  1.00  0.00           C
ATOM    211  CD1 PHE A 596      31.500  24.020  41.140  1.00  0.00           C
ATOM    212  HD1 PHE A 596      30.520  23.670  40.850  1.00  0.00           H
ATOM    213  CE1 PHE A 596      31.760  24.230  42.480  1.00  0.00           C
ATOM    214  HE1 PHE A 596      31.070  23.970  43.280  1.00  0.00           H
ATOM    215  CZ  PHE A 596      32.950  24.870  42.900  1.00  0.00           C
ATOM    216  HZ  PHE A 596      33.100  25.030  43.960  1.00  0.00           H
ATOM    217  CD2 PHE A 596      33.670  24.940  40.640  1.00  0.00           C
ATOM    218  HD2 PHE A 596      34.430  25.240  39.920  1.00  0.00           H
ATOM    219  CE2 PHE A 596      33.920  25.180  41.950  1.00  0.00           C
ATOM    220  HE2 PHE A 596      34.870  25.610  42.260  1.00  0.00           H
ATOM    221  C   PHE A 596      34.420  23.530  37.830  1.00  0.00           C
ATOM    222  O   PHE A 596      35.470  24.110  38.170  1.00  0.00           O
ATOM    223  N   LEU A 597      34.400  22.210  37.520  1.00  0.00           N
ATOM    224  HN  LEU A 597      33.590  21.890  37.030  1.00  0.00           H
ATOM    225  CA  LEU A 597      35.370  21.250  38.030  1.00  0.00           C
ATOM    226  HA  LEU A 597      35.960  21.830  38.730  1.00  0.00           H
ATOM    227  CB  LEU A 597      34.800  20.020  38.750  1.00  0.00           C
ATOM    228  HB1 LEU A 597      35.670  19.430  39.150  1.00  0.00           H
ATOM    229  HB2 LEU A 597      34.460  19.360  37.930  1.00  0.00           H
ATOM    230  CG  LEU A 597      33.770  20.200  39.810  1.00  0.00           C
ATOM    231  HG  LEU A 597      33.020  20.970  39.500  1.00  0.00           H
ATOM    232  CD1 LEU A 597      33.040  18.950  40.170  1.00  0.00           C
ATOM    233 HD11 LEU A 597      32.480  18.970  41.140  1.00  0.00           H
ATOM    234 HD12 LEU A 597      33.780  18.160  40.420  1.00  0.00           H
ATOM    235 HD13 LEU A 597      32.480  18.510  39.320  1.00  0.00           H
ATOM    236  CD2 LEU A 597      34.440  20.910  41.030  1.00  0.00           C
ATOM    237 HD21 LEU A 597      35.220  20.250  41.500  1.00  0.00           H
ATOM    238 HD22 LEU A 597      33.700  21.110  41.830  1.00  0.00           H
ATOM    239 HD23 LEU A 597      34.820  21.930  40.800  1.00  0.00           H
ATOM    240  C   LEU A 597      36.340  20.860  36.960  1.00  0.00           C
ATOM    241  O   LEU A 597      37.280  20.150  37.330  1.00  0.00           O
ATOM    242  N   SER A 598      36.230  21.260  35.660  1.00  0.00           N
ATOM    243  HN  SER A 598      35.490  21.940  35.510  1.00  0.00           H
ATOM    244  CA  SER A 598      37.220  21.020  34.550  1.00  0.00           C
ATOM    245  HA  SER A 598      37.470  19.960  34.530  1.00  0.00           H
ATOM    246  CB  SER A 598      36.680  21.410  33.160  1.00  0.00           C
ATOM    247  HB1 SER A 598      37.380  21.050  32.380  1.00  0.00           H
ATOM    248  HB2 SER A 598      36.470  22.500  33.040  1.00  0.00           H
ATOM    249  OG  SER A 598      35.500  20.740  32.890  1.00  0.00           O
ATOM    250  HG1 SER A 598      34.880  21.090  33.530  1.00  0.00           H
ATOM    251  C   SER A 598      38.540  21.770  34.890  1.00  0.00           C
ATOM    252  O   SER A 598      39.570  21.480  34.380  1.00  0.00           O
ATOM    253  N   ASP A 599      38.460  22.740  35.790  1.00  0.00           N
ATOM    254  HN  ASP A 599      37.550  23.090  36.000  1.00  0.00           H
ATOM    255  CA  ASP A 599      39.560  23.600  36.380  1.00  0.00           C
ATOM    256  HA  ASP A 599      39.980  24.290  35.660  1.00  0.00           H
ATOM    257  CB  ASP A 599      39.110  24.570  37.580  1.00  0.00           C
ATOM    258  HB1 ASP A 599      39.980  25.040  38.070  1.00  0.00           H
ATOM    259  HB2 ASP A 599      38.550  24.000  38.350  1.00  0.00           H
ATOM    260  CG  ASP A 599      38.380  25.760  36.960  1.00  0.00           C
ATOM    261  OD1 ASP A 599      38.290  25.790  35.700  1.00  0.00           O
ATOM    262  OD2 ASP A 599      38.050  26.770  37.650  1.00  0.00           O
ATOM    263  C   ASP A 599      40.630  22.780  37.020  1.00  0.00           C
ATOM    264  O   ASP A 599      41.830  23.010  36.890  1.00  0.00           O
ATOM    265  N   PHE A 600      40.220  21.710  37.750  1.00  0.00           N
ATOM    266  HN  PHE A 600      39.250  21.490  37.760  1.00  0.00           H
ATOM    267  CA  PHE A 600      41.230  20.780  38.400  1.00  0.00           C
ATOM    268  HA  PHE A 600      41.940  21.340  39.010  1.00  0.00           H
ATOM    269  CB  PHE A 600      40.510  19.750  39.340  1.00  0.00           C
ATOM    270  HB1 PHE A 600      41.240  18.960  39.610  1.00  0.00           H
ATOM    271  HB2 PHE A 600      39.660  19.220  38.840  1.00  0.00           H
ATOM    272  CG  PHE A 600      40.060  20.470  40.640  1.00  0.00           C
ATOM    273  CD1 PHE A 600      38.710  20.790  40.840  1.00  0.00           C
ATOM    274  HD1 PHE A 600      37.990  20.560  40.070  1.00  0.00           H
ATOM    275  CE1 PHE A 600      38.300  21.440  42.040  1.00  0.00           C
ATOM    276  HE1 PHE A 600      37.290  21.810  42.140  1.00  0.00           H
ATOM    277  CZ  PHE A 600      39.260  21.730  43.070  1.00  0.00           C
ATOM    278  HZ  PHE A 600      38.920  22.230  43.960  1.00  0.00           H
ATOM    279  CD2 PHE A 600      40.960  20.660  41.770  1.00  0.00           C
ATOM    280  HD2 PHE A 600      41.960  20.310  41.610  1.00  0.00           H
ATOM    281  CE2 PHE A 600      40.540  21.260  42.950  1.00  0.00           C
ATOM    282  HE2 PHE A 600      41.240  21.310  43.780  1.00  0.00           H
ATOM    283  C   PHE A 600      42.040  20.020  37.350  1.00  0.00           C
ATOM    284  O   PHE A 600      43.270  19.780  37.610  1.00  0.00           O
ATOM    285  N   LYS A 601      41.520  19.730  36.200  1.00  0.00           N
ATOM    286  HN  LYS A 601      40.600  20.090  36.070  1.00  0.00           H
ATOM    287  CA  LYS A 601      42.210  19.100  35.100  1.00  0.00           C
ATOM    288  HA  LYS A 601      42.780  18.310  35.570  1.00  0.00           H
ATOM    289  CB  LYS A 601      41.230  18.550  34.070  1.00  0.00           C
ATOM    290  HB1 LYS A 601      41.790  18.170  33.190  1.00  0.00           H
ATOM    291  HB2 LYS A 601      40.540  19.330  33.670  1.00  0.00           H
ATOM    292  CG  LYS A 601      40.370  17.380  34.610  1.00  0.00           C
ATOM    293  HG1 LYS A 601      39.990  17.650  35.620  1.00  0.00           H
ATOM    294  HG2 LYS A 601      40.950  16.460  34.850  1.00  0.00           H
ATOM    295  CD  LYS A 601      39.180  17.170  33.700  1.00  0.00           C
ATOM    296  HD1 LYS A 601      38.630  18.140  33.660  1.00  0.00           H
ATOM    297  HD2 LYS A 601      38.420  16.530  34.170  1.00  0.00           H
ATOM    298  CE  LYS A 601      39.550  16.450  32.400  1.00  0.00           C
ATOM    299  HE1 LYS A 601      40.190  15.550  32.570  1.00  0.00           H
ATOM    300  HE2 LYS A 601      40.170  17.080  31.730  1.00  0.00           H
ATOM    301  NZ  LYS A 601      38.370  16.050  31.510  1.00  0.00           N
ATOM    302  HZ1 LYS A 601      37.760  16.900  31.470  1.00  0.00           H
ATOM    303  HZ2 LYS A 601      37.860  15.280  32.000  1.00  0.00           H
ATOM    304  HZ3 LYS A 601      38.670  15.670  30.590  1.00  0.00           H
ATOM    305  C   LYS A 601      43.310  19.930  34.470  1.00  0.00           C
ATOM    306  O   LYS A 601      44.410  19.470  34.100  1.00  0.00           O
ATOM    307  N   ASP A 602      43.040  21.270  34.420  1.00  0.00           N
ATOM    308  HN  ASP A 602      42.190  21.690  34.710  1.00  0.00           H
ATOM    309  CA  ASP A 602      43.900  22.240  33.870  1.00  0.00           C
ATOM    310  HA  ASP A 602      44.410  21.960  32.960  1.00  0.00           H
ATOM    311  CB  ASP A 602      43.010  23.490  33.650  1.00  0.00           C
ATOM    312  HB1 ASP A 602      43.640  24.400  33.540  1.00  0.00           H
ATOM    313  HB2 ASP A 602      42.320  23.780  34.470  1.00  0.00           H
ATOM    314  CG  ASP A 602      42.160  23.480  32.390  1.00  0.00           C
ATOM    315  OD1 ASP A 602      42.400  22.590  31.470  1.00  0.00           O
ATOM    316  OD2 ASP A 602      41.310  24.390  32.170  1.00  0.00           O
ATOM    317  C   ASP A 602      44.980  22.730  34.860  1.00  0.00           C
ATOM    318  O   ASP A 602      45.790  23.620  34.560  1.00  0.00           O
ATOM    319  N   ALA A 603      45.050  22.230  36.070  1.00  0.00           N
ATOM    320  HN  ALA A 603      44.320  21.570  36.270  1.00  0.00           H
ATOM    321  CA  ALA A 603      45.840  22.750  37.120  1.00  0.00           C
ATOM    322  HA  ALA A 603      46.160  23.770  36.950  1.00  0.00           H
ATOM    323  CB  ALA A 603      45.030  22.680  38.390  1.00  0.00           C
ATOM    324  HB1 ALA A 603      44.450  21.740  38.480  1.00  0.00           H
ATOM    325  HB2 ALA A 603      44.350  23.570  38.300  1.00  0.00           H
ATOM    326  HB3 ALA A 603      45.520  22.780  39.380  1.00  0.00           H
ATOM    327  C   ALA A 603      47.100  21.950  37.220  1.00  0.00           C
ATOM    328  O   ALA A 603      47.950  22.330  38.090  1.00  0.00           O
ATOM    329  N   LEU A 604      47.310  20.900  36.420  1.00  0.00           N
ATOM    330  HN  LEU A 604      46.670  20.640  35.700  1.00  0.00           H
ATOM    331  CA  LEU A 604      48.340  19.920  36.610  1.00  0.00           C
ATOM    332  HA  LEU A 604      48.610  20.020  37.650  1.00  0.00           H
ATOM    333  CB  LEU A 604      47.790  18.590  36.240  1.00  0.00           C
ATOM    334  HB1 LEU A 604      48.520  17.750  36.270  1.00  0.00           H
ATOM    335  HB2 LEU A 604      47.360  18.570  35.210  1.00  0.00           H
ATOM    336  CG  LEU A 604      46.650  18.070  37.190  1.00  0.00           C
ATOM    337  HG  LEU A 604      45.770  18.740  37.140  1.00  0.00           H
ATOM    338  CD1 LEU A 604      46.220  16.630  36.780  1.00  0.00           C
ATOM    339 HD11 LEU A 604      45.840  16.510  35.750  1.00  0.00           H
ATOM    340 HD12 LEU A 604      45.400  16.290  37.450  1.00  0.00           H
ATOM    341 HD13 LEU A 604      47.020  15.950  37.130  1.00  0.00           H
ATOM    342  CD2 LEU A 604      47.120  17.960  38.610  1.00  0.00           C
ATOM    343 HD21 LEU A 604      47.680  17.010  38.740  1.00  0.00           H
ATOM    344 HD22 LEU A 604      46.190  17.890  39.210  1.00  0.00           H
ATOM    345 HD23 LEU A 604      47.750  18.820  38.930  1.00  0.00           H
ATOM    346  C   LEU A 604      49.550  20.100  35.710  1.00  0.00           C
ATOM    347  O   LEU A 604      49.730  19.450  34.690  1.00  0.00           O
ATOM    348  N   SER A 605      50.310  21.180  36.040  1.00  0.00           N
ATOM    349  HN  SER A 605      49.970  21.770  36.760  1.00  0.00           H
ATOM    350  CA  SER A 605      51.610  21.360  35.470  1.00  0.00           C
ATOM    351  HA  SER A 605      52.020  20.410  35.200  1.00  0.00           H
ATOM    352  CB  SER A 605      51.520  22.200  34.150  1.00  0.00           C
ATOM    353  HB1 SER A 605      50.780  21.610  33.560  1.00  0.00           H
ATOM    354  HB2 SER A 605      52.480  22.100  33.600  1.00  0.00           H
ATOM    355  OG  SER A 605      51.090  23.520  34.440  1.00  0.00           O
ATOM    356  HG1 SER A 605      50.180  23.590  34.110  1.00  0.00           H
ATOM    357  C   SER A 605      52.520  22.050  36.530  1.00  0.00           C
ATOM    358  O   SER A 605      52.030  22.520  37.550  1.00  0.00           O
ATOM    359  N   LEU A 606      53.870  21.940  36.250  1.00  0.00           N
ATOM    360  HN  LEU A 606      54.110  21.410  35.450  1.00  0.00           H
ATOM    361  CA  LEU A 606      54.950  22.370  37.010  1.00  0.00           C
ATOM    362  HA  LEU A 606      54.830  21.900  37.980  1.00  0.00           H
ATOM    363  CB  LEU A 606      56.260  21.760  36.440  1.00  0.00           C
ATOM    364  HB1 LEU A 606      56.520  22.040  35.400  1.00  0.00           H
ATOM    365  HB2 LEU A 606      56.220  20.660  36.540  1.00  0.00           H
ATOM    366  CG  LEU A 606      57.500  22.190  37.350  1.00  0.00           C
ATOM    367  HG  LEU A 606      57.720  23.270  37.250  1.00  0.00           H
ATOM    368  CD1 LEU A 606      57.230  21.990  38.860  1.00  0.00           C
ATOM    369 HD11 LEU A 606      58.110  22.350  39.410  1.00  0.00           H
ATOM    370 HD12 LEU A 606      57.000  20.930  39.060  1.00  0.00           H
ATOM    371 HD13 LEU A 606      56.320  22.590  39.130  1.00  0.00           H
ATOM    372  CD2 LEU A 606      58.720  21.420  36.900  1.00  0.00           C
ATOM    373 HD21 LEU A 606      58.810  21.440  35.800  1.00  0.00           H
ATOM    374 HD22 LEU A 606      58.570  20.360  37.180  1.00  0.00           H
ATOM    375 HD23 LEU A 606      59.580  21.670  37.540  1.00  0.00           H
ATOM    376  C   LEU A 606      54.940  23.900  37.110  1.00  0.00           C
ATOM    377  O   LEU A 606      55.070  24.450  38.170  1.00  0.00           O
ATOM    378  N   GLN A 607      54.570  24.640  36.060  1.00  0.00           N
ATOM    379  HN  GLN A 607      54.490  24.250  35.140  1.00  0.00           H
ATOM    380  CA  GLN A 607      54.360  26.070  36.110  1.00  0.00           C
ATOM    381  HA  GLN A 607      55.290  26.550  36.360  1.00  0.00           H
ATOM    382  CB  GLN A 607      53.980  26.490  34.650  1.00  0.00           C
ATOM    383  HB1 GLN A 607      53.100  25.940  34.250  1.00  0.00           H
ATOM    384  HB2 GLN A 607      54.890  26.230  34.070  1.00  0.00           H
ATOM    385  CG  GLN A 607      53.660  28.000  34.460  1.00  0.00           C
ATOM    386  HG1 GLN A 607      54.460  28.490  35.070  1.00  0.00           H
ATOM    387  HG2 GLN A 607      52.720  28.390  34.880  1.00  0.00           H
ATOM    388  CD  GLN A 607      53.680  28.320  32.900  1.00  0.00           C
ATOM    389  OE1 GLN A 607      53.820  27.390  32.040  1.00  0.00           O
ATOM    390  NE2 GLN A 607      53.740  29.640  32.610  1.00  0.00           N
ATOM    391 HE21 GLN A 607      53.560  29.800  31.650  1.00  0.00           H
ATOM    392 HE22 GLN A 607      53.670  30.300  33.360  1.00  0.00           H
ATOM    393  C   GLN A 607      53.260  26.550  37.010  1.00  0.00           C
ATOM    394  O   GLN A 607      53.400  27.470  37.800  1.00  0.00           O
ATOM    395  N   CYS A 608      52.060  25.870  36.990  1.00  0.00           N
ATOM    396  HN  CYS A 608      51.840  25.250  36.240  1.00  0.00           H
ATOM    397  CA  CYS A 608      50.980  26.170  37.990  1.00  0.00           C
ATOM    398  HA  CYS A 608      50.600  27.180  37.960  1.00  0.00           H
ATOM    399  CB  CYS A 608      49.660  25.350  37.710  1.00  0.00           C
ATOM    400  HB1 CYS A 608      48.970  25.530  38.570  1.00  0.00           H
ATOM    401  HB2 CYS A 608      50.000  24.300  37.770  1.00  0.00           H
ATOM    402  SG  CYS A 608      48.890  25.510  36.110  1.00  0.00           S
ATOM    403  HG1 CYS A 608      48.850  26.830  36.170  1.00  0.00           H
ATOM    404  C   CYS A 608      51.370  25.940  39.460  1.00  0.00           C
ATOM    405  O   CYS A 608      51.010  26.790  40.270  1.00  0.00           O
ATOM    406  N   LEU A 609      52.080  24.840  39.720  1.00  0.00           N
ATOM    407  HN  LEU A 609      52.200  24.150  39.000  1.00  0.00           H
ATOM    408  CA  LEU A 609      52.740  24.650  41.000  1.00  0.00           C
ATOM    409  HA  LEU A 609      51.970  24.680  41.760  1.00  0.00           H
ATOM    410  CB  LEU A 609      53.370  23.200  40.920  1.00  0.00           C
ATOM    411  HB1 LEU A 609      54.100  23.060  40.090  1.00  0.00           H
ATOM    412  HB2 LEU A 609      52.620  22.430  40.630  1.00  0.00           H
ATOM    413  CG  LEU A 609      54.080  22.600  42.120  1.00  0.00           C
ATOM    414  HG  LEU A 609      54.970  23.190  42.420  1.00  0.00           H
ATOM    415  CD1 LEU A 609      53.070  22.610  43.260  1.00  0.00           C
ATOM    416 HD11 LEU A 609      52.730  23.630  43.530  1.00  0.00           H
ATOM    417 HD12 LEU A 609      53.430  22.240  44.240  1.00  0.00           H
ATOM    418 HD13 LEU A 609      52.130  22.070  42.990  1.00  0.00           H
ATOM    419  CD2 LEU A 609      54.660  21.210  41.780  1.00  0.00           C
ATOM    420 HD21 LEU A 609      55.030  20.760  42.730  1.00  0.00           H
ATOM    421 HD22 LEU A 609      55.450  21.290  41.010  1.00  0.00           H
ATOM    422 HD23 LEU A 609      53.800  20.550  41.520  1.00  0.00           H
ATOM    423  C   LEU A 609      53.840  25.730  41.390  1.00  0.00           C
ATOM    424  O   LEU A 609      53.790  26.380  42.440  1.00  0.00           O
ATOM    425  N   ALA A 610      54.830  25.990  40.550  1.00  0.00           N
ATOM    426  HN  ALA A 610      54.780  25.580  39.640  1.00  0.00           H
ATOM    427  CA  ALA A 610      55.880  26.960  40.700  1.00  0.00           C
ATOM    428  HA  ALA A 610      56.460  26.630  41.560  1.00  0.00           H
ATOM    429  CB  ALA A 610      56.700  26.870  39.410  1.00  0.00           C
ATOM    430  HB1 ALA A 610      57.440  27.690  39.520  1.00  0.00           H
ATOM    431  HB2 ALA A 610      56.060  27.130  38.530  1.00  0.00           H
ATOM    432  HB3 ALA A 610      57.120  25.850  39.310  1.00  0.00           H
ATOM    433  C   ALA A 610      55.420  28.370  40.910  1.00  0.00           C
ATOM    434  O   ALA A 610      56.100  29.110  41.590  1.00  0.00           O
ATOM    435  N   SER A 611      54.190  28.720  40.420  1.00  0.00           N
ATOM    436  HN  SER A 611      53.730  28.060  39.830  1.00  0.00           H
ATOM    437  CA  SER A 611      53.510  30.020  40.590  1.00  0.00           C
ATOM    438  HA  SER A 611      54.260  30.730  40.270  1.00  0.00           H
ATOM    439  CB  SER A 611      52.230  30.250  39.740  1.00  0.00           C
ATOM    440  HB1 SER A 611      51.670  31.210  39.770  1.00  0.00           H
ATOM    441  HB2 SER A 611      51.470  29.460  39.940  1.00  0.00           H
ATOM    442  OG  SER A 611      52.570  30.000  38.380  1.00  0.00           O
ATOM    443  HG1 SER A 611      53.130  29.230  38.230  1.00  0.00           H
ATOM    444  C   SER A 611      53.060  30.330  41.970  1.00  0.00           C
ATOM    445  O   SER A 611      53.170  31.390  42.560  1.00  0.00           O
ATOM    446  N   ILE A 612      52.520  29.330  42.610  1.00  0.00           N
ATOM    447  HN  ILE A 612      52.280  28.460  42.190  1.00  0.00           H
ATOM    448  CA  ILE A 612      51.970  29.530  43.910  1.00  0.00           C
ATOM    449  HA  ILE A 612      51.290  30.360  44.010  1.00  0.00           H
ATOM    450  CB  ILE A 612      51.140  28.260  44.360  1.00  0.00           C
ATOM    451  HB  ILE A 612      51.830  27.400  44.180  1.00  0.00           H
ATOM    452  CG2 ILE A 612      50.590  28.200  45.780  1.00  0.00           C
ATOM    453 HG21 ILE A 612      51.380  28.240  46.540  1.00  0.00           H
ATOM    454 HG22 ILE A 612      49.920  27.360  46.080  1.00  0.00           H
ATOM    455 HG23 ILE A 612      50.010  29.110  46.050  1.00  0.00           H
ATOM    456  CG1 ILE A 612      49.930  28.020  43.370  1.00  0.00           C
ATOM    457 HG11 ILE A 612      50.170  28.340  42.340  1.00  0.00           H
ATOM    458 HG12 ILE A 612      49.080  28.650  43.710  1.00  0.00           H
ATOM    459  CD  ILE A 612      49.550  26.560  43.330  1.00  0.00           C
ATOM    460  HD1 ILE A 612      49.280  26.270  44.380  1.00  0.00           H
ATOM    461  HD2 ILE A 612      50.480  26.020  43.040  1.00  0.00           H
ATOM    462  HD3 ILE A 612      48.710  26.350  42.650  1.00  0.00           H
ATOM    463  C   ILE A 612      52.970  29.820  44.960  1.00  0.00           C
ATOM    464  O   ILE A 612      52.720  30.600  45.870  1.00  0.00           O
ATOM    465  N   LEU A 613      54.180  29.120  44.860  1.00  0.00           N
ATOM    466  HN  LEU A 613      54.400  28.480  44.120  1.00  0.00           H
ATOM    467  CA  LEU A 613      55.350  29.280  45.790  1.00  0.00           C
ATOM    468  HA  LEU A 613      54.960  29.050  46.770  1.00  0.00           H
ATOM    469  CB  LEU A 613      56.480  28.370  45.450  1.00  0.00           C
ATOM    470  HB1 LEU A 613      57.360  28.500  46.130  1.00  0.00           H
ATOM    471  HB2 LEU A 613      56.910  28.420  44.430  1.00  0.00           H
ATOM    472  CG  LEU A 613      56.180  26.840  45.640  1.00  0.00           C
ATOM    473  HG  LEU A 613      55.360  26.530  44.970  1.00  0.00           H
ATOM    474  CD1 LEU A 613      57.400  26.040  45.260  1.00  0.00           C
ATOM    475 HD11 LEU A 613      58.160  26.160  46.070  1.00  0.00           H
ATOM    476 HD12 LEU A 613      57.800  26.350  44.280  1.00  0.00           H
ATOM    477 HD13 LEU A 613      57.100  24.970  45.350  1.00  0.00           H
ATOM    478  CD2 LEU A 613      55.910  26.500  47.160  1.00  0.00           C
ATOM    479 HD21 LEU A 613      55.110  27.220  47.420  1.00  0.00           H
ATOM    480 HD22 LEU A 613      56.730  26.720  47.890  1.00  0.00           H
ATOM    481 HD23 LEU A 613      55.690  25.420  47.300  1.00  0.00           H
ATOM    482  C   LEU A 613      55.740  30.710  45.840  1.00  0.00           C
ATOM    483  O   LEU A 613      56.020  31.190  46.920  1.00  0.00           O
ATOM    484  N   PHE A 614      55.810  31.380  44.690  1.00  0.00           N
ATOM    485  HN  PHE A 614      55.540  30.860  43.880  1.00  0.00           H
ATOM    486  CA  PHE A 614      56.160  32.820  44.490  1.00  0.00           C
ATOM    487  HA  PHE A 614      57.060  33.000  45.060  1.00  0.00           H
ATOM    488  CB  PHE A 614      56.490  33.010  42.990  1.00  0.00           C
ATOM    489  HB1 PHE A 614      55.840  32.280  42.470  1.00  0.00           H
ATOM    490  HB2 PHE A 614      57.520  32.590  42.910  1.00  0.00           H
ATOM    491  CG  PHE A 614      56.450  34.390  42.360  1.00  0.00           C
ATOM    492  CD1 PHE A 614      55.590  34.640  41.280  1.00  0.00           C
ATOM    493  HD1 PHE A 614      55.080  33.820  40.790  1.00  0.00           H
ATOM    494  CE1 PHE A 614      55.440  35.910  40.750  1.00  0.00           C
ATOM    495  HE1 PHE A 614      54.890  35.970  39.820  1.00  0.00           H
ATOM    496  CZ  PHE A 614      56.040  37.000  41.390  1.00  0.00           C
ATOM    497  HZ  PHE A 614      55.810  37.990  41.050  1.00  0.00           H
ATOM    498  CD2 PHE A 614      57.080  35.480  42.960  1.00  0.00           C
ATOM    499  HD2 PHE A 614      57.670  35.370  43.860  1.00  0.00           H
ATOM    500  CE2 PHE A 614      56.890  36.740  42.530  1.00  0.00           C
ATOM    501  HE2 PHE A 614      57.230  37.570  43.120  1.00  0.00           H
ATOM    502  C   PHE A 614      55.120  33.800  45.130  1.00  0.00           C
ATOM    503  O   PHE A 614      55.350  34.760  45.870  1.00  0.00           O
ATOM    504  N   LEU A 615      53.810  33.650  44.690  1.00  0.00           N
ATOM    505  HN  LEU A 615      53.520  32.930  44.070  1.00  0.00           H
ATOM    506  CA  LEU A 615      52.700  34.560  44.940  1.00  0.00           C
ATOM    507  HA  LEU A 615      53.070  35.560  44.770  1.00  0.00           H
ATOM    508  CB  LEU A 615      51.560  34.220  43.960  1.00  0.00           C
ATOM    509  HB1 LEU A 615      50.710  34.920  44.120  1.00  0.00           H
ATOM    510  HB2 LEU A 615      51.200  33.180  44.060  1.00  0.00           H
ATOM    511  CG  LEU A 615      52.050  34.410  42.480  1.00  0.00           C
ATOM    512  HG  LEU A 615      53.090  34.020  42.340  1.00  0.00           H
ATOM    513  CD1 LEU A 615      51.100  33.660  41.520  1.00  0.00           C
ATOM    514 HD11 LEU A 615      51.130  32.560  41.650  1.00  0.00           H
ATOM    515 HD12 LEU A 615      51.340  33.840  40.460  1.00  0.00           H
ATOM    516 HD13 LEU A 615      50.090  34.090  41.720  1.00  0.00           H
ATOM    517  CD2 LEU A 615      51.910  35.840  42.040  1.00  0.00           C
ATOM    518 HD21 LEU A 615      52.190  35.950  40.970  1.00  0.00           H
ATOM    519 HD22 LEU A 615      52.640  36.460  42.620  1.00  0.00           H
ATOM    520 HD23 LEU A 615      50.910  36.310  42.170  1.00  0.00           H
ATOM    521  C   LEU A 615      52.270  34.470  46.340  1.00  0.00           C
ATOM    522  O   LEU A 615      51.770  35.390  46.970  1.00  0.00           O
ATOM    523  N   TYR A 616      52.560  33.290  46.930  1.00  0.00           N
ATOM    524  HN  TYR A 616      53.080  32.620  46.400  1.00  0.00           H
ATOM    525  CA  TYR A 616      52.480  33.160  48.370  1.00  0.00           C
ATOM    526  HA  TYR A 616      51.460  33.350  48.660  1.00  0.00           H
ATOM    527  CB  TYR A 616      52.920  31.730  48.880  1.00  0.00           C
ATOM    528  HB1 TYR A 616      53.880  31.410  48.410  1.00  0.00           H
ATOM    529  HB2 TYR A 616      52.130  30.980  48.640  1.00  0.00           H
ATOM    530  CG  TYR A 616      53.090  31.620  50.420  1.00  0.00           C
ATOM    531  CD1 TYR A 616      54.270  31.220  51.080  1.00  0.00           C
ATOM    532  HD1 TYR A 616      55.190  31.020  50.580  1.00  0.00           H
ATOM    533  CE1 TYR A 616      54.320  31.180  52.450  1.00  0.00           C
ATOM    534  HE1 TYR A 616      55.270  30.900  52.900  1.00  0.00           H
ATOM    535  CZ  TYR A 616      53.250  31.540  53.230  1.00  0.00           C
ATOM    536  OH  TYR A 616      53.330  31.550  54.610  1.00  0.00           O
ATOM    537  HH  TYR A 616      52.400  31.550  54.880  1.00  0.00           H
ATOM    538  CD2 TYR A 616      51.990  31.930  51.180  1.00  0.00           C
ATOM    539  HD2 TYR A 616      51.060  32.330  50.800  1.00  0.00           H
ATOM    540  CE2 TYR A 616      52.010  31.760  52.600  1.00  0.00           C
ATOM    541  HE2 TYR A 616      51.160  32.030  53.200  1.00  0.00           H
ATOM    542  C   TYR A 616      53.320  34.210  49.190  1.00  0.00           C
ATOM    543  O   TYR A 616      52.790  34.960  50.020  1.00  0.00           O
ATOM    544  N   CYS A 617      54.670  34.300  48.880  1.00  0.00           N
ATOM    545  HN  CYS A 617      54.980  33.670  48.180  1.00  0.00           H
ATOM    546  CA  CYS A 617      55.580  35.210  49.410  1.00  0.00           C
ATOM    547  HA  CYS A 617      55.650  34.990  50.470  1.00  0.00           H
ATOM    548  CB  CYS A 617      56.950  34.970  48.780  1.00  0.00           C
ATOM    549  HB1 CYS A 617      57.640  35.720  49.220  1.00  0.00           H
ATOM    550  HB2 CYS A 617      56.800  35.150  47.690  1.00  0.00           H
ATOM    551  SG  CYS A 617      57.640  33.300  49.140  1.00  0.00           S
ATOM    552  HG1 CYS A 617      58.630  33.830  49.850  1.00  0.00           H
ATOM    553  C   CYS A 617      55.100  36.630  49.210  1.00  0.00           C
ATOM    554  O   CYS A 617      55.090  37.510  50.050  1.00  0.00           O
ATOM    555  N   ALA A 618      54.680  36.860  47.940  1.00  0.00           N
ATOM    556  HN  ALA A 618      54.760  36.170  47.240  1.00  0.00           H
ATOM    557  CA  ALA A 618      54.280  38.160  47.520  1.00  0.00           C
ATOM    558  HA  ALA A 618      55.070  38.820  47.830  1.00  0.00           H
ATOM    559  CB  ALA A 618      54.290  38.190  45.980  1.00  0.00           C
ATOM    560  HB1 ALA A 618      53.980  39.170  45.560  1.00  0.00           H
ATOM    561  HB2 ALA A 618      53.550  37.480  45.560  1.00  0.00           H
ATOM    562  HB3 ALA A 618      55.300  37.950  45.600  1.00  0.00           H
ATOM    563  C   ALA A 618      52.940  38.640  48.120  1.00  0.00           C
ATOM    564  O   ALA A 618      52.820  39.780  48.530  1.00  0.00           O
ATOM    565  N   CYS A 619      51.930  37.730  48.350  1.00  0.00           N
ATOM    566  HN  CYS A 619      51.910  36.920  47.790  1.00  0.00           H
ATOM    567  CA  CYS A 619      50.820  37.980  49.220  1.00  0.00           C
ATOM    568  HA  CYS A 619      50.290  38.750  48.700  1.00  0.00           H
ATOM    569  CB  CYS A 619      49.910  36.790  49.250  1.00  0.00           C
ATOM    570  HB1 CYS A 619      49.050  36.920  49.950  1.00  0.00           H
ATOM    571  HB2 CYS A 619      50.410  35.830  49.490  1.00  0.00           H
ATOM    572  SG  CYS A 619      48.960  36.560  47.700  1.00  0.00           S
ATOM    573  HG1 CYS A 619      49.970  36.000  47.050  1.00  0.00           H
ATOM    574  C   CYS A 619      51.140  38.250  50.650  1.00  0.00           C
ATOM    575  O   CYS A 619      50.670  39.260  51.160  1.00  0.00           O
ATOM    576  N   MET A 620      52.070  37.470  51.280  1.00  0.00           N
ATOM    577  HN  MET A 620      52.320  36.590  50.880  1.00  0.00           H
ATOM    578  CA  MET A 620      52.480  37.570  52.670  1.00  0.00           C
ATOM    579  HA  MET A 620      51.630  37.530  53.330  1.00  0.00           H
ATOM    580  CB  MET A 620      53.440  36.430  53.100  1.00  0.00           C
ATOM    581  HB1 MET A 620      54.010  36.570  54.040  1.00  0.00           H
ATOM    582  HB2 MET A 620      54.190  36.160  52.320  1.00  0.00           H
ATOM    583  CG  MET A 620      52.750  35.140  53.330  1.00  0.00           C
ATOM    584  HG1 MET A 620      53.510  34.340  53.460  1.00  0.00           H
ATOM    585  HG2 MET A 620      52.220  34.820  52.420  1.00  0.00           H
ATOM    586  SD  MET A 620      51.660  35.120  54.750  1.00  0.00           S
ATOM    587  CE  MET A 620      52.940  34.810  56.030  1.00  0.00           C
ATOM    588  HE1 MET A 620      52.570  34.630  57.060  1.00  0.00           H
ATOM    589  HE2 MET A 620      53.630  35.670  56.070  1.00  0.00           H
ATOM    590  HE3 MET A 620      53.450  33.860  55.740  1.00  0.00           H
ATOM    591  C   MET A 620      53.170  38.880  53.030  1.00  0.00           C
ATOM    592  O   MET A 620      53.000  39.510  54.060  1.00  0.00           O
ATOM    593  N   SER A 621      54.010  39.310  52.110  1.00  0.00           N
ATOM    594  HN  SER A 621      54.120  38.840  51.240  1.00  0.00           H
ATOM    595  CA  SER A 621      54.880  40.430  52.370  1.00  0.00           C
ATOM    596  HA  SER A 621      55.400  40.320  53.310  1.00  0.00           H
ATOM    597  CB  SER A 621      55.930  40.530  51.220  1.00  0.00           C
ATOM    598  HB1 SER A 621      56.570  41.440  51.250  1.00  0.00           H
ATOM    599  HB2 SER A 621      55.430  40.480  50.230  1.00  0.00           H
ATOM    600  OG  SER A 621      56.920  39.460  51.300  1.00  0.00           O
ATOM    601  HG1 SER A 621      56.410  38.640  51.290  1.00  0.00           H
ATOM    602  C   SER A 621      54.120  41.830  52.670  1.00  0.00           C
ATOM    603  O   SER A 621      54.380  42.320  53.730  1.00  0.00           O
ATOM    604  N   PRO A 622      53.180  42.500  51.860  1.00  0.00           N
ATOM    605  CD  PRO A 622      52.720  42.010  50.540  1.00  0.00           C
ATOM    606  HD1 PRO A 622      52.410  40.950  50.600  1.00  0.00           H
ATOM    607  HD2 PRO A 622      53.510  42.110  49.770  1.00  0.00           H
ATOM    608  CA  PRO A 622      52.600  43.710  52.350  1.00  0.00           C
ATOM    609  HA  PRO A 622      53.310  44.450  52.680  1.00  0.00           H
ATOM    610  CB  PRO A 622      51.980  44.190  51.090  1.00  0.00           C
ATOM    611  HB1 PRO A 622      52.600  44.860  50.480  1.00  0.00           H
ATOM    612  HB2 PRO A 622      51.060  44.800  51.240  1.00  0.00           H
ATOM    613  CG  PRO A 622      51.620  42.950  50.210  1.00  0.00           C
ATOM    614  HG1 PRO A 622      50.620  42.520  50.490  1.00  0.00           H
ATOM    615  HG2 PRO A 622      51.620  43.050  49.100  1.00  0.00           H
ATOM    616  C   PRO A 622      51.650  43.370  53.410  1.00  0.00           C
ATOM    617  O   PRO A 622      51.400  44.190  54.280  1.00  0.00           O
ATOM    618  N   VAL A 623      51.010  42.120  53.480  1.00  0.00           N
ATOM    619  HN  VAL A 623      51.170  41.430  52.780  1.00  0.00           H
ATOM    620  CA  VAL A 623      49.870  41.800  54.340  1.00  0.00           C
ATOM    621  HA  VAL A 623      49.250  42.690  54.220  1.00  0.00           H
ATOM    622  CB  VAL A 623      49.230  40.500  53.960  1.00  0.00           C
ATOM    623  HB  VAL A 623      49.940  39.650  53.810  1.00  0.00           H
ATOM    624  CG1 VAL A 623      48.260  40.040  55.100  1.00  0.00           C
ATOM    625 HG11 VAL A 623      47.640  40.930  55.350  1.00  0.00           H
ATOM    626 HG12 VAL A 623      48.790  39.520  55.930  1.00  0.00           H
ATOM    627 HG13 VAL A 623      47.500  39.290  54.760  1.00  0.00           H
ATOM    628  CG2 VAL A 623      48.400  40.740  52.670  1.00  0.00           C
ATOM    629 HG21 VAL A 623      48.920  41.390  51.930  1.00  0.00           H
ATOM    630 HG22 VAL A 623      47.470  41.320  52.860  1.00  0.00           H
ATOM    631 HG23 VAL A 623      48.280  39.730  52.210  1.00  0.00           H
ATOM    632  C   VAL A 623      50.430  41.780  55.770  1.00  0.00           C
ATOM    633  O   VAL A 623      49.800  42.310  56.730  1.00  0.00           O
ATOM    634  N   ILE A 624      51.590  41.210  56.070  1.00  0.00           N
ATOM    635  HN  ILE A 624      52.090  40.660  55.400  1.00  0.00           H
ATOM    636  CA  ILE A 624      52.200  41.190  57.410  1.00  0.00           C
ATOM    637  HA  ILE A 624      51.470  40.820  58.120  1.00  0.00           H
ATOM    638  CB  ILE A 624      53.380  40.220  57.490  1.00  0.00           C
ATOM    639  HB  ILE A 624      54.010  40.460  56.590  1.00  0.00           H
ATOM    640  CG2 ILE A 624      54.180  40.310  58.770  1.00  0.00           C
ATOM    641 HG21 ILE A 624      53.500  40.330  59.650  1.00  0.00           H
ATOM    642 HG22 ILE A 624      54.770  41.240  58.770  1.00  0.00           H
ATOM    643 HG23 ILE A 624      54.830  39.400  58.880  1.00  0.00           H
ATOM    644  CG1 ILE A 624      52.980  38.740  57.310  1.00  0.00           C
ATOM    645 HG11 ILE A 624      53.920  38.170  57.150  1.00  0.00           H
ATOM    646 HG12 ILE A 624      52.340  38.590  56.410  1.00  0.00           H
ATOM    647  CD  ILE A 624      52.070  38.070  58.340  1.00  0.00           C
ATOM    648  HD1 ILE A 624      52.490  38.060  59.380  1.00  0.00           H
ATOM    649  HD2 ILE A 624      51.930  36.990  58.130  1.00  0.00           H
ATOM    650  HD3 ILE A 624      51.110  38.620  58.330  1.00  0.00           H
ATOM    651  C   ILE A 624      52.580  42.600  57.930  1.00  0.00           C
ATOM    652  O   ILE A 624      52.460  42.970  59.080  1.00  0.00           O
ATOM    653  N   THR A 625      53.110  43.360  57.000  1.00  0.00           N
ATOM    654  HN  THR A 625      53.280  42.940  56.110  1.00  0.00           H
ATOM    655  CA  THR A 625      53.530  44.730  57.200  1.00  0.00           C
ATOM    656  HA  THR A 625      54.250  44.760  58.000  1.00  0.00           H
ATOM    657  CB  THR A 625      54.190  45.280  55.980  1.00  0.00           C
ATOM    658  HB  THR A 625      53.600  45.330  55.040  1.00  0.00           H
ATOM    659  OG1 THR A 625      55.210  44.350  55.600  1.00  0.00           O
ATOM    660  HG1 THR A 625      54.810  43.480  55.440  1.00  0.00           H
ATOM    661  CG2 THR A 625      54.830  46.600  56.210  1.00  0.00           C
ATOM    662 HG21 THR A 625      55.370  47.010  55.330  1.00  0.00           H
ATOM    663 HG22 THR A 625      55.590  46.540  57.010  1.00  0.00           H
ATOM    664 HG23 THR A 625      54.080  47.380  56.470  1.00  0.00           H
ATOM    665  C   THR A 625      52.370  45.600  57.680  1.00  0.00           C
ATOM    666  O   THR A 625      52.420  46.360  58.610  1.00  0.00           O
ATOM    667  N   PHE A 626      51.290  45.420  56.870  1.00  0.00           N
ATOM    668  HN  PHE A 626      51.240  44.860  56.050  1.00  0.00           H
ATOM    669  CA  PHE A 626      49.980  46.050  57.220  1.00  0.00           C
ATOM    670  HA  PHE A 626      50.080  47.120  57.340  1.00  0.00           H
ATOM    671  CB  PHE A 626      49.020  45.810  56.020  1.00  0.00           C
ATOM    672  HB1 PHE A 626      49.270  44.790  55.670  1.00  0.00           H
ATOM    673  HB2 PHE A 626      49.260  46.450  55.140  1.00  0.00           H
ATOM    674  CG  PHE A 626      47.540  45.910  56.200  1.00  0.00           C
ATOM    675  CD1 PHE A 626      46.740  44.740  56.220  1.00  0.00           C
ATOM    676  HD1 PHE A 626      47.300  43.840  56.000  1.00  0.00           H
ATOM    677  CE1 PHE A 626      45.350  44.780  56.480  1.00  0.00           C
ATOM    678  HE1 PHE A 626      44.840  43.860  56.730  1.00  0.00           H
ATOM    679  CZ  PHE A 626      44.760  45.980  56.650  1.00  0.00           C
ATOM    680  HZ  PHE A 626      43.680  45.950  56.720  1.00  0.00           H
ATOM    681  CD2 PHE A 626      46.900  47.120  56.260  1.00  0.00           C
ATOM    682  HD2 PHE A 626      47.420  48.060  56.170  1.00  0.00           H
ATOM    683  CE2 PHE A 626      45.500  47.170  56.410  1.00  0.00           C
ATOM    684  HE2 PHE A 626      45.030  48.140  56.530  1.00  0.00           H
ATOM    685  C   PHE A 626      49.460  45.690  58.540  1.00  0.00           C
ATOM    686  O   PHE A 626      49.000  46.560  59.270  1.00  0.00           O
ATOM    687  N   GLY A 627      49.470  44.400  58.920  1.00  0.00           N
ATOM    688  HN  GLY A 627      49.790  43.770  58.220  1.00  0.00           H
ATOM    689  CA  GLY A 627      48.970  43.870  60.150  1.00  0.00           C
ATOM    690  HA1 GLY A 627      49.070  42.800  60.120  1.00  0.00           H
ATOM    691  HA2 GLY A 627      47.940  44.220  60.270  1.00  0.00           H
ATOM    692  C   GLY A 627      49.780  44.350  61.310  1.00  0.00           C
ATOM    693  O   GLY A 627      49.240  44.550  62.400  1.00  0.00           O
ATOM    694  N   GLY A 628      51.100  44.620  61.150  1.00  0.00           N
ATOM    695  HN  GLY A 628      51.420  44.180  60.310  1.00  0.00           H
ATOM    696  CA  GLY A 628      52.000  45.130  62.210  1.00  0.00           C
ATOM    697  HA1 GLY A 628      52.920  44.970  61.680  1.00  0.00           H
ATOM    698  HA2 GLY A 628      51.750  44.550  63.090  1.00  0.00           H
ATOM    699  C   GLY A 628      51.660  46.590  62.540  1.00  0.00           C
ATOM    700  O   GLY A 628      51.570  46.950  63.740  1.00  0.00           O
ATOM    701  N   LEU A 629      51.500  47.320  61.470  1.00  0.00           N
ATOM    702  HN  LEU A 629      51.660  46.900  60.580  1.00  0.00           H
ATOM    703  CA  LEU A 629      51.040  48.670  61.430  1.00  0.00           C
ATOM    704  HA  LEU A 629      51.640  49.270  62.110  1.00  0.00           H
ATOM    705  CB  LEU A 629      51.350  49.340  60.020  1.00  0.00           C
ATOM    706  HB1 LEU A 629      50.890  50.340  60.100  1.00  0.00           H
ATOM    707  HB2 LEU A 629      50.720  48.720  59.350  1.00  0.00           H
ATOM    708  CG  LEU A 629      52.810  49.470  59.590  1.00  0.00           C
ATOM    709  HG  LEU A 629      53.310  48.520  59.830  1.00  0.00           H
ATOM    710  CD1 LEU A 629      53.000  49.990  58.120  1.00  0.00           C
ATOM    711 HD11 LEU A 629      52.580  49.180  57.480  1.00  0.00           H
ATOM    712 HD12 LEU A 629      54.090  50.070  57.940  1.00  0.00           H
ATOM    713 HD13 LEU A 629      52.360  50.890  57.970  1.00  0.00           H
ATOM    714  CD2 LEU A 629      53.550  50.470  60.550  1.00  0.00           C
ATOM    715 HD21 LEU A 629      53.060  51.460  60.420  1.00  0.00           H
ATOM    716 HD22 LEU A 629      54.600  50.560  60.210  1.00  0.00           H
ATOM    717 HD23 LEU A 629      53.460  50.080  61.590  1.00  0.00           H
ATOM    718  C   LEU A 629      49.620  48.950  61.850  1.00  0.00           C
ATOM    719  O   LEU A 629      49.430  49.950  62.540  1.00  0.00           O
ATOM    720  N   LEU A 630      48.670  48.110  61.570  1.00  0.00           N
ATOM    721  HN  LEU A 630      48.870  47.340  60.970  1.00  0.00           H
ATOM    722  CA  LEU A 630      47.320  48.160  62.140  1.00  0.00           C
ATOM    723  HA  LEU A 630      46.810  49.090  61.930  1.00  0.00           H
ATOM    724  CB  LEU A 630      46.550  47.160  61.330  1.00  0.00           C
ATOM    725  HB1 LEU A 630      46.810  46.150  61.720  1.00  0.00           H
ATOM    726  HB2 LEU A 630      46.770  47.150  60.240  1.00  0.00           H
ATOM    727  CG  LEU A 630      44.980  47.270  61.410  1.00  0.00           C
ATOM    728  HG  LEU A 630      44.620  47.050  62.430  1.00  0.00           H
ATOM    729  CD1 LEU A 630      44.510  48.640  60.880  1.00  0.00           C
ATOM    730 HD11 LEU A 630      44.930  48.880  59.890  1.00  0.00           H
ATOM    731 HD12 LEU A 630      44.680  49.320  61.750  1.00  0.00           H
ATOM    732 HD13 LEU A 630      43.420  48.490  60.690  1.00  0.00           H
ATOM    733  CD2 LEU A 630      44.370  46.200  60.440  1.00  0.00           C
ATOM    734 HD21 LEU A 630      45.010  46.050  59.540  1.00  0.00           H
ATOM    735 HD22 LEU A 630      43.360  46.460  60.060  1.00  0.00           H
ATOM    736 HD23 LEU A 630      44.420  45.240  61.000  1.00  0.00           H
ATOM    737  C   LEU A 630      47.280  47.910  63.650  1.00  0.00           C
ATOM    738  O   LEU A 630      46.600  48.550  64.400  1.00  0.00           O
ATOM    739  N   GLY A 631      48.150  46.980  64.120  1.00  0.00           N
ATOM    740  HN  GLY A 631      48.760  46.730  63.370  1.00  0.00           H
ATOM    741  CA  GLY A 631      48.330  46.610  65.520  1.00  0.00           C
ATOM    742  HA1 GLY A 631      49.160  45.920  65.530  1.00  0.00           H
ATOM    743  HA2 GLY A 631      47.430  46.230  65.980  1.00  0.00           H
ATOM    744  C   GLY A 631      48.900  47.670  66.410  1.00  0.00           C
ATOM    745  O   GLY A 631      48.320  48.060  67.420  1.00  0.00           O
ATOM    746  N   GLU A 632      49.990  48.260  65.890  1.00  0.00           N
ATOM    747  HN  GLU A 632      50.480  47.970  65.070  1.00  0.00           H
ATOM    748  CA  GLU A 632      50.680  49.440  66.450  1.00  0.00           C
ATOM    749  HA  GLU A 632      50.860  49.120  67.470  1.00  0.00           H
ATOM    750  CB  GLU A 632      52.000  49.670  65.750  1.00  0.00           C
ATOM    751  HB1 GLU A 632      52.310  50.730  65.840  1.00  0.00           H
ATOM    752  HB2 GLU A 632      51.880  49.580  64.660  1.00  0.00           H
ATOM    753  CG  GLU A 632      53.110  48.780  66.310  1.00  0.00           C
ATOM    754  HG1 GLU A 632      53.950  48.700  65.580  1.00  0.00           H
ATOM    755  HG2 GLU A 632      52.790  47.740  66.540  1.00  0.00           H
ATOM    756  CD  GLU A 632      53.850  49.410  67.520  1.00  0.00           C
ATOM    757  OE1 GLU A 632      53.850  48.800  68.610  1.00  0.00           O
ATOM    758  OE2 GLU A 632      54.550  50.440  67.330  1.00  0.00           O
ATOM    759  C   GLU A 632      49.790  50.650  66.640  1.00  0.00           C
ATOM    760  O   GLU A 632      49.700  51.160  67.740  1.00  0.00           O
ATOM    761  N   ALA A 633      49.120  51.100  65.510  1.00  0.00           N
ATOM    762  HN  ALA A 633      49.250  50.640  64.630  1.00  0.00           H
ATOM    763  CA  ALA A 633      48.180  52.210  65.600  1.00  0.00           C
ATOM    764  HA  ALA A 633      48.660  53.090  65.990  1.00  0.00           H
ATOM    765  CB  ALA A 633      47.620  52.720  64.280  1.00  0.00           C
ATOM    766  HB1 ALA A 633      47.020  53.630  64.460  1.00  0.00           H
ATOM    767  HB2 ALA A 633      47.120  51.880  63.770  1.00  0.00           H
ATOM    768  HB3 ALA A 633      48.360  53.100  63.540  1.00  0.00           H
ATOM    769  C   ALA A 633      46.970  51.990  66.480  1.00  0.00           C
ATOM    770  O   ALA A 633      46.500  52.940  67.080  1.00  0.00           O
ATOM    771  N   THR A 634      46.320  50.780  66.360  1.00  0.00           N
ATOM    772  HN  THR A 634      46.730  50.060  65.800  1.00  0.00           H
ATOM    773  CA  THR A 634      45.070  50.520  67.050  1.00  0.00           C
ATOM    774  HA  THR A 634      44.570  51.470  67.080  1.00  0.00           H
ATOM    775  CB  THR A 634      44.080  49.530  66.360  1.00  0.00           C
ATOM    776  HB  THR A 634      43.110  49.520  66.910  1.00  0.00           H
ATOM    777  OG1 THR A 634      44.550  48.220  66.240  1.00  0.00           O
ATOM    778  HG1 THR A 634      45.020  48.290  65.400  1.00  0.00           H
ATOM    779  CG2 THR A 634      43.750  50.060  64.930  1.00  0.00           C
ATOM    780 HG21 THR A 634      44.590  49.980  64.230  1.00  0.00           H
ATOM    781 HG22 THR A 634      43.430  51.130  64.940  1.00  0.00           H
ATOM    782 HG23 THR A 634      42.870  49.590  64.440  1.00  0.00           H
ATOM    783  C   THR A 634      45.340  50.070  68.540  1.00  0.00           C
ATOM    784  O   THR A 634      44.390  50.030  69.320  1.00  0.00           O
ATOM    785  N   GLU A 635      46.630  49.910  68.980  1.00  0.00           N
ATOM    786  HN  GLU A 635      47.340  49.820  68.270  1.00  0.00           H
ATOM    787  CA  GLU A 635      47.040  49.650  70.390  1.00  0.00           C
ATOM    788  HA  GLU A 635      48.090  49.840  70.200  1.00  0.00           H
ATOM    789  CB  GLU A 635      46.650  50.790  71.450  1.00  0.00           C
ATOM    790  HB1 GLU A 635      46.800  50.450  72.500  1.00  0.00           H
ATOM    791  HB2 GLU A 635      45.570  50.990  71.300  1.00  0.00           H
ATOM    792  CG  GLU A 635      47.430  52.060  71.260  1.00  0.00           C
ATOM    793  HG1 GLU A 635      47.360  52.420  70.220  1.00  0.00           H
ATOM    794  HG2 GLU A 635      48.470  51.840  71.590  1.00  0.00           H
ATOM    795  CD  GLU A 635      46.860  53.150  72.090  1.00  0.00           C
ATOM    796  OE1 GLU A 635      47.000  53.260  73.360  1.00  0.00           O
ATOM    797  OE2 GLU A 635      46.160  54.040  71.440  1.00  0.00           O
ATOM    798  C   GLU A 635      46.870  48.250  70.860  1.00  0.00           C
ATOM    799  O   GLU A 635      46.640  47.890  72.010  1.00  0.00           O
ATOM    800  N   GLY A 636      47.090  47.360  69.840  1.00  0.00           N
ATOM    801  HN  GLY A 636      47.710  47.690  69.140  1.00  0.00           H
ATOM    802  CA  GLY A 636      46.820  45.930  70.010  1.00  0.00           C
ATOM    803  HA1 GLY A 636      47.080  45.660  71.020  1.00  0.00           H
ATOM    804  HA2 GLY A 636      47.280  45.370  69.210  1.00  0.00           H
ATOM    805  C   GLY A 636      45.330  45.560  69.930  1.00  0.00           C
ATOM    806  O   GLY A 636      44.920  44.730  70.720  1.00  0.00           O
ATOM    807  N   ARG A 637      44.540  46.210  69.080  1.00  0.00           N
ATOM    808  HN  ARG A 637      44.930  46.980  68.570  1.00  0.00           H
ATOM    809  CA  ARG A 637      43.120  45.910  68.920  1.00  0.00           C
ATOM    810  HA  ARG A 637      42.650  45.570  69.830  1.00  0.00           H
ATOM    811  CB  ARG A 637      42.280  47.240  68.820  1.00  0.00           C
ATOM    812  HB1 ARG A 637      41.210  47.040  68.530  1.00  0.00           H
ATOM    813  HB2 ARG A 637      42.870  47.810  68.060  1.00  0.00           H
ATOM    814  CG  ARG A 637      42.170  47.940  70.230  1.00  0.00           C
ATOM    815  HG1 ARG A 637      43.090  48.120  70.820  1.00  0.00           H
ATOM    816  HG2 ARG A 637      41.500  47.260  70.800  1.00  0.00           H
ATOM    817  CD  ARG A 637      41.460  49.300  70.340  1.00  0.00           C
ATOM    818  HD1 ARG A 637      40.530  49.360  69.740  1.00  0.00           H
ATOM    819  HD2 ARG A 637      42.080  50.090  69.870  1.00  0.00           H
ATOM    820  NE  ARG A 637      41.300  49.560  71.790  1.00  0.00           N
ATOM    821  HE  ARG A 637      40.540  49.190  72.320  1.00  0.00           H
ATOM    822  CZ  ARG A 637      42.220  49.970  72.640  1.00  0.00           C
ATOM    823  NH1 ARG A 637      41.960  49.980  73.910  1.00  0.00           N
ATOM    824 HH11 ARG A 637      41.030  49.810  74.260  1.00  0.00           H
ATOM    825 HH12 ARG A 637      42.650  50.490  74.430  1.00  0.00           H
ATOM    826  NH2 ARG A 637      43.370  50.340  72.230  1.00  0.00           N
ATOM    827 HH21 ARG A 637      43.600  50.350  71.260  1.00  0.00           H
ATOM    828 HH22 ARG A 637      44.070  50.460  72.920  1.00  0.00           H
ATOM    829  C   ARG A 637      42.870  44.980  67.740  1.00  0.00           C
ATOM    830  O   ARG A 637      41.970  44.150  67.910  1.00  0.00           O
ATOM    831  N   ILE A 638      43.640  45.090  66.680  1.00  0.00           N
ATOM    832  HN  ILE A 638      44.250  45.870  66.560  1.00  0.00           H
ATOM    833  CA  ILE A 638      43.490  44.250  65.440  1.00  0.00           C
ATOM    834  HA  ILE A 638      43.110  43.240  65.570  1.00  0.00           H
ATOM    835  CB  ILE A 638      42.550  44.930  64.320  1.00  0.00           C
ATOM    836  HB  ILE A 638      42.780  44.670  63.260  1.00  0.00           H
ATOM    837  CG2 ILE A 638      41.160  44.350  64.580  1.00  0.00           C
ATOM    838 HG21 ILE A 638      40.860  44.430  65.650  1.00  0.00           H
ATOM    839 HG22 ILE A 638      41.140  43.250  64.410  1.00  0.00           H
ATOM    840 HG23 ILE A 638      40.410  44.880  63.950  1.00  0.00           H
ATOM    841  CG1 ILE A 638      42.530  46.490  64.450  1.00  0.00           C
ATOM    842 HG11 ILE A 638      43.600  46.780  64.410  1.00  0.00           H
ATOM    843 HG12 ILE A 638      42.100  46.730  65.440  1.00  0.00           H
ATOM    844  CD  ILE A 638      41.780  47.160  63.310  1.00  0.00           C
ATOM    845  HD1 ILE A 638      40.690  47.290  63.400  1.00  0.00           H
ATOM    846  HD2 ILE A 638      41.880  46.480  62.430  1.00  0.00           H
ATOM    847  HD3 ILE A 638      42.220  48.120  62.990  1.00  0.00           H
ATOM    848  C   ILE A 638      44.910  44.260  64.790  1.00  0.00           C
ATOM    849  O   ILE A 638      45.530  45.310  64.680  1.00  0.00           O
ATOM    850  N   SER A 639      45.460  43.080  64.380  1.00  0.00           N
ATOM    851  HN  SER A 639      45.020  42.210  64.580  1.00  0.00           H
ATOM    852  CA  SER A 639      46.810  43.010  63.860  1.00  0.00           C
ATOM    853  HA  SER A 639      47.080  43.940  63.380  1.00  0.00           H
ATOM    854  CB  SER A 639      47.750  42.880  65.080  1.00  0.00           C
ATOM    855  HB1 SER A 639      47.540  41.940  65.620  1.00  0.00           H
ATOM    856  HB2 SER A 639      47.750  43.830  65.660  1.00  0.00           H
ATOM    857  OG  SER A 639      49.120  42.850  64.750  1.00  0.00           O
ATOM    858  HG1 SER A 639      49.270  43.700  64.330  1.00  0.00           H
ATOM    859  C   SER A 639      47.020  41.790  62.800  1.00  0.00           C
ATOM    860  O   SER A 639      46.160  41.600  61.900  1.00  0.00           O
ATOM    861  N   ALA A 640      48.200  41.040  62.740  1.00  0.00           N
ATOM    862  HN  ALA A 640      48.860  41.360  63.420  1.00  0.00           H
ATOM    863  CA  ALA A 640      48.460  40.090  61.730  1.00  0.00           C
ATOM    864  HA  ALA A 640      48.300  40.540  60.770  1.00  0.00           H
ATOM    865  CB  ALA A 640      49.950  39.660  61.880  1.00  0.00           C
ATOM    866  HB1 ALA A 640      50.200  39.200  62.860  1.00  0.00           H
ATOM    867  HB2 ALA A 640      50.590  40.550  61.760  1.00  0.00           H
ATOM    868  HB3 ALA A 640      50.390  39.020  61.080  1.00  0.00           H
ATOM    869  C   ALA A 640      47.650  38.830  61.720  1.00  0.00           C
ATOM    870  O   ALA A 640      47.240  38.430  60.630  1.00  0.00           O
ATOM    871  N   ILE A 641      47.460  38.180  62.840  1.00  0.00           N
ATOM    872  HN  ILE A 641      47.730  38.600  63.710  1.00  0.00           H
ATOM    873  CA  ILE A 641      46.640  36.970  62.900  1.00  0.00           C
ATOM    874  HA  ILE A 641      47.040  36.210  62.240  1.00  0.00           H
ATOM    875  CB  ILE A 641      46.740  36.300  64.270  1.00  0.00           C
ATOM    876  HB  ILE A 641      46.480  37.050  65.050  1.00  0.00           H
ATOM    877  CG2 ILE A 641      45.710  35.190  64.410  1.00  0.00           C
ATOM    878 HG21 ILE A 641      45.980  34.330  63.770  1.00  0.00           H
ATOM    879 HG22 ILE A 641      44.660  35.430  64.110  1.00  0.00           H
ATOM    880 HG23 ILE A 641      45.770  34.880  65.470  1.00  0.00           H
ATOM    881  CG1 ILE A 641      48.220  35.850  64.600  1.00  0.00           C
ATOM    882 HG11 ILE A 641      48.200  35.520  65.660  1.00  0.00           H
ATOM    883 HG12 ILE A 641      48.790  36.790  64.470  1.00  0.00           H
ATOM    884  CD  ILE A 641      48.750  34.720  63.740  1.00  0.00           C
ATOM    885  HD1 ILE A 641      48.320  33.790  64.170  1.00  0.00           H
ATOM    886  HD2 ILE A 641      49.840  34.750  64.000  1.00  0.00           H
ATOM    887  HD3 ILE A 641      48.690  34.900  62.640  1.00  0.00           H
ATOM    888  C   ILE A 641      45.220  37.200  62.460  1.00  0.00           C
ATOM    889  O   ILE A 641      44.670  36.400  61.650  1.00  0.00           O
ATOM    890  N   GLU A 642      44.570  38.260  62.890  1.00  0.00           N
ATOM    891  HN  GLU A 642      45.000  38.730  63.650  1.00  0.00           H
ATOM    892  CA  GLU A 642      43.310  38.680  62.350  1.00  0.00           C
ATOM    893  HA  GLU A 642      42.490  37.960  62.320  1.00  0.00           H
ATOM    894  CB  GLU A 642      42.890  39.980  63.020  1.00  0.00           C
ATOM    895  HB1 GLU A 642      41.840  40.150  62.700  1.00  0.00           H
ATOM    896  HB2 GLU A 642      43.550  40.800  62.670  1.00  0.00           H
ATOM    897  CG  GLU A 642      42.680  39.900  64.580  1.00  0.00           C
ATOM    898  HG1 GLU A 642      42.430  38.860  64.890  1.00  0.00           H
ATOM    899  HG2 GLU A 642      41.840  40.590  64.800  1.00  0.00           H
ATOM    900  CD  GLU A 642      43.850  40.210  65.380  1.00  0.00           C
ATOM    901  OE1 GLU A 642      43.700  40.980  66.390  1.00  0.00           O
ATOM    902  OE2 GLU A 642      44.930  39.660  65.140  1.00  0.00           O
ATOM    903  C   GLU A 642      43.400  39.020  60.830  1.00  0.00           C
ATOM    904  O   GLU A 642      42.550  38.530  60.090  1.00  0.00           O
ATOM    905  N   SER A 643      44.470  39.690  60.330  1.00  0.00           N
ATOM    906  HN  SER A 643      45.110  40.250  60.860  1.00  0.00           H
ATOM    907  CA  SER A 643      44.660  39.810  58.890  1.00  0.00           C
ATOM    908  HA  SER A 643      43.820  40.390  58.540  1.00  0.00           H
ATOM    909  CB  SER A 643      46.000  40.570  58.550  1.00  0.00           C
ATOM    910  HB1 SER A 643      46.100  40.710  57.460  1.00  0.00           H
ATOM    911  HB2 SER A 643      46.960  40.220  59.000  1.00  0.00           H
ATOM    912  OG  SER A 643      46.070  41.880  59.170  1.00  0.00           O
ATOM    913  HG1 SER A 643      46.450  41.820  60.050  1.00  0.00           H
ATOM    914  C   SER A 643      44.840  38.580  58.090  1.00  0.00           C
ATOM    915  O   SER A 643      44.260  38.410  57.050  1.00  0.00           O
ATOM    916  N   LEU A 644      45.660  37.620  58.600  1.00  0.00           N
ATOM    917  HN  LEU A 644      46.130  37.760  59.470  1.00  0.00           H
ATOM    918  CA  LEU A 644      45.860  36.360  57.960  1.00  0.00           C
ATOM    919  HA  LEU A 644      46.280  36.570  56.990  1.00  0.00           H
ATOM    920  CB  LEU A 644      46.920  35.600  58.750  1.00  0.00           C
ATOM    921  HB1 LEU A 644      46.930  34.560  58.340  1.00  0.00           H
ATOM    922  HB2 LEU A 644      46.760  35.600  59.850  1.00  0.00           H
ATOM    923  CG  LEU A 644      48.410  36.170  58.580  1.00  0.00           C
ATOM    924  HG  LEU A 644      48.370  37.230  58.940  1.00  0.00           H
ATOM    925  CD1 LEU A 644      49.470  35.410  59.460  1.00  0.00           C
ATOM    926 HD11 LEU A 644      48.830  35.260  60.370  1.00  0.00           H
ATOM    927 HD12 LEU A 644      50.330  36.040  59.730  1.00  0.00           H
ATOM    928 HD13 LEU A 644      49.760  34.440  58.990  1.00  0.00           H
ATOM    929  CD2 LEU A 644      48.800  36.110  57.080  1.00  0.00           C
ATOM    930 HD21 LEU A 644      49.740  36.610  56.770  1.00  0.00           H
ATOM    931 HD22 LEU A 644      48.030  36.630  56.470  1.00  0.00           H
ATOM    932 HD23 LEU A 644      48.860  35.050  56.780  1.00  0.00           H
ATOM    933  C   LEU A 644      44.650  35.500  57.740  1.00  0.00           C
ATOM    934  O   LEU A 644      44.290  34.930  56.690  1.00  0.00           O
ATOM    935  N   PHE A 645      43.870  35.470  58.840  1.00  0.00           N
ATOM    936  HN  PHE A 645      44.190  35.980  59.630  1.00  0.00           H
ATOM    937  CA  PHE A 645      42.500  34.960  58.910  1.00  0.00           C
ATOM    938  HA  PHE A 645      42.540  33.970  58.500  1.00  0.00           H
ATOM    939  CB  PHE A 645      42.150  34.990  60.420  1.00  0.00           C
ATOM    940  HB1 PHE A 645      42.200  36.020  60.860  1.00  0.00           H
ATOM    941  HB2 PHE A 645      42.960  34.440  60.920  1.00  0.00           H
ATOM    942  CG  PHE A 645      40.810  34.370  60.780  1.00  0.00           C
ATOM    943  CD1 PHE A 645      40.240  33.380  59.980  1.00  0.00           C
ATOM    944  HD1 PHE A 645      40.690  33.140  59.030  1.00  0.00           H
ATOM    945  CE1 PHE A 645      39.050  32.820  60.350  1.00  0.00           C
ATOM    946  HE1 PHE A 645      38.620  32.130  59.640  1.00  0.00           H
ATOM    947  CZ  PHE A 645      38.460  33.090  61.510  1.00  0.00           C
ATOM    948  HZ  PHE A 645      37.440  32.800  61.720  1.00  0.00           H
ATOM    949  CD2 PHE A 645      40.320  34.610  62.040  1.00  0.00           C
ATOM    950  HD2 PHE A 645      40.760  35.350  62.680  1.00  0.00           H
ATOM    951  CE2 PHE A 645      39.040  34.070  62.330  1.00  0.00           C
ATOM    952  HE2 PHE A 645      38.610  34.340  63.280  1.00  0.00           H
ATOM    953  C   PHE A 645      41.570  35.680  57.870  1.00  0.00           C
ATOM    954  O   PHE A 645      40.750  34.970  57.240  1.00  0.00           O
ATOM    955  N   GLY A 646      41.680  37.000  57.710  1.00  0.00           N
ATOM    956  HN  GLY A 646      42.210  37.490  58.400  1.00  0.00           H
ATOM    957  CA  GLY A 646      40.760  37.680  56.790  1.00  0.00           C
ATOM    958  HA1 GLY A 646      40.880  38.740  56.980  1.00  0.00           H
ATOM    959  HA2 GLY A 646      39.760  37.320  56.930  1.00  0.00           H
ATOM    960  C   GLY A 646      41.150  37.510  55.300  1.00  0.00           C
ATOM    961  O   GLY A 646      40.320  37.340  54.420  1.00  0.00           O
ATOM    962  N   ALA A 647      42.480  37.470  55.020  1.00  0.00           N
ATOM    963  HN  ALA A 647      43.200  37.600  55.700  1.00  0.00           H
ATOM    964  CA  ALA A 647      42.930  37.310  53.650  1.00  0.00           C
ATOM    965  HA  ALA A 647      42.400  37.950  52.970  1.00  0.00           H
ATOM    966  CB  ALA A 647      44.390  37.600  53.520  1.00  0.00           C
ATOM    967  HB1 ALA A 647      44.670  38.500  54.110  1.00  0.00           H
ATOM    968  HB2 ALA A 647      44.740  37.730  52.470  1.00  0.00           H
ATOM    969  HB3 ALA A 647      44.940  36.790  54.040  1.00  0.00           H
ATOM    970  C   ALA A 647      42.670  35.950  53.100  1.00  0.00           C
ATOM    971  O   ALA A 647      42.110  35.780  51.970  1.00  0.00           O
ATOM    972  N   SER A 648      42.880  34.950  53.940  1.00  0.00           N
ATOM    973  HN  SER A 648      43.170  35.110  54.890  1.00  0.00           H
ATOM    974  CA  SER A 648      42.390  33.630  53.580  1.00  0.00           C
ATOM    975  HA  SER A 648      42.760  33.310  52.620  1.00  0.00           H
ATOM    976  CB  SER A 648      42.940  32.570  54.490  1.00  0.00           C
ATOM    977  HB1 SER A 648      44.050  32.560  54.430  1.00  0.00           H
ATOM    978  HB2 SER A 648      42.600  31.580  54.130  1.00  0.00           H
ATOM    979  OG  SER A 648      42.610  32.740  55.920  1.00  0.00           O
ATOM    980  HG1 SER A 648      43.120  33.510  56.200  1.00  0.00           H
ATOM    981  C   SER A 648      40.930  33.440  53.470  1.00  0.00           C
ATOM    982  O   SER A 648      40.510  32.960  52.480  1.00  0.00           O
ATOM    983  N   LEU A 649      40.180  33.950  54.470  1.00  0.00           N
ATOM    984  HN  LEU A 649      40.630  34.390  55.250  1.00  0.00           H
ATOM    985  CA  LEU A 649      38.720  33.720  54.490  1.00  0.00           C
ATOM    986  HA  LEU A 649      38.550  32.660  54.440  1.00  0.00           H
ATOM    987  CB  LEU A 649      38.130  34.270  55.850  1.00  0.00           C
ATOM    988  HB1 LEU A 649      38.430  35.340  55.870  1.00  0.00           H
ATOM    989  HB2 LEU A 649      38.540  33.740  56.720  1.00  0.00           H
ATOM    990  CG  LEU A 649      36.610  34.260  56.180  1.00  0.00           C
ATOM    991  HG  LEU A 649      36.060  35.010  55.590  1.00  0.00           H
ATOM    992  CD1 LEU A 649      35.970  32.920  55.850  1.00  0.00           C
ATOM    993 HD11 LEU A 649      35.870  32.600  54.790  1.00  0.00           H
ATOM    994 HD12 LEU A 649      34.950  33.010  56.260  1.00  0.00           H
ATOM    995 HD13 LEU A 649      36.480  32.060  56.360  1.00  0.00           H
ATOM    996  CD2 LEU A 649      36.460  34.590  57.720  1.00  0.00           C
ATOM    997 HD21 LEU A 649      36.830  33.860  58.470  1.00  0.00           H
ATOM    998 HD22 LEU A 649      35.390  34.750  57.930  1.00  0.00           H
ATOM    999 HD23 LEU A 649      37.020  35.500  58.000  1.00  0.00           H
ATOM   1000  C   LEU A 649      38.030  34.380  53.310  1.00  0.00           C
ATOM   1001  O   LEU A 649      37.320  33.630  52.550  1.00  0.00           O
ATOM   1002  N   THR A 650      38.290  35.640  53.040  1.00  0.00           N
ATOM   1003  HN  THR A 650      38.930  36.100  53.650  1.00  0.00           H
ATOM   1004  CA  THR A 650      37.760  36.530  51.980  1.00  0.00           C
ATOM   1005  HA  THR A 650      36.680  36.570  52.040  1.00  0.00           H
ATOM   1006  CB  THR A 650      38.160  37.950  52.010  1.00  0.00           C
ATOM   1007  HB  THR A 650      39.250  38.110  51.900  1.00  0.00           H
ATOM   1008  OG1 THR A 650      37.710  38.500  53.260  1.00  0.00           O
ATOM   1009  HG1 THR A 650      38.470  38.320  53.820  1.00  0.00           H
ATOM   1010  CG2 THR A 650      37.420  38.780  51.000  1.00  0.00           C
ATOM   1011 HG21 THR A 650      37.700  38.430  49.980  1.00  0.00           H
ATOM   1012 HG22 THR A 650      37.630  39.860  51.100  1.00  0.00           H
ATOM   1013 HG23 THR A 650      36.330  38.630  51.150  1.00  0.00           H
ATOM   1014  C   THR A 650      38.280  35.940  50.640  1.00  0.00           C
ATOM   1015  O   THR A 650      37.550  35.780  49.660  1.00  0.00           O
ATOM   1016  N   GLY A 651      39.590  35.560  50.550  1.00  0.00           N
ATOM   1017  HN  GLY A 651      40.270  35.690  51.260  1.00  0.00           H
ATOM   1018  CA  GLY A 651      40.150  35.080  49.360  1.00  0.00           C
ATOM   1019  HA1 GLY A 651      41.210  35.070  49.530  1.00  0.00           H
ATOM   1020  HA2 GLY A 651      39.830  35.810  48.630  1.00  0.00           H
ATOM   1021  C   GLY A 651      39.690  33.700  48.900  1.00  0.00           C
ATOM   1022  O   GLY A 651      39.450  33.540  47.740  1.00  0.00           O
ATOM   1023  N   ILE A 652      39.680  32.640  49.800  1.00  0.00           N
ATOM   1024  HN  ILE A 652      39.970  32.850  50.730  1.00  0.00           H
ATOM   1025  CA  ILE A 652      39.290  31.240  49.500  1.00  0.00           C
ATOM   1026  HA  ILE A 652      39.880  30.810  48.700  1.00  0.00           H
ATOM   1027  CB  ILE A 652      39.300  30.330  50.700  1.00  0.00           C
ATOM   1028  HB  ILE A 652      38.800  30.720  51.600  1.00  0.00           H
ATOM   1029  CG2 ILE A 652      38.590  28.900  50.470  1.00  0.00           C
ATOM   1030 HG21 ILE A 652      37.500  29.060  50.520  1.00  0.00           H
ATOM   1031 HG22 ILE A 652      38.960  28.100  51.150  1.00  0.00           H
ATOM   1032 HG23 ILE A 652      38.730  28.520  49.430  1.00  0.00           H
ATOM   1033  CG1 ILE A 652      40.780  30.100  51.010  1.00  0.00           C
ATOM   1034 HG11 ILE A 652      41.330  31.070  51.020  1.00  0.00           H
ATOM   1035 HG12 ILE A 652      41.280  29.460  50.250  1.00  0.00           H
ATOM   1036  CD  ILE A 652      41.080  29.460  52.350  1.00  0.00           C
ATOM   1037  HD1 ILE A 652      40.760  30.050  53.230  1.00  0.00           H
ATOM   1038  HD2 ILE A 652      42.180  29.450  52.460  1.00  0.00           H
ATOM   1039  HD3 ILE A 652      40.780  28.390  52.370  1.00  0.00           H
ATOM   1040  C   ILE A 652      37.870  31.220  48.940  1.00  0.00           C
ATOM   1041  O   ILE A 652      37.500  30.490  48.060  1.00  0.00           O
ATOM   1042  N   ALA A 653      36.990  31.960  49.590  1.00  0.00           N
ATOM   1043  HN  ALA A 653      37.360  32.470  50.380  1.00  0.00           H
ATOM   1044  CA  ALA A 653      35.640  32.240  49.130  1.00  0.00           C
ATOM   1045  HA  ALA A 653      35.190  31.280  48.960  1.00  0.00           H
ATOM   1046  CB  ALA A 653      34.910  33.070  50.240  1.00  0.00           C
ATOM   1047  HB1 ALA A 653      33.820  33.240  50.110  1.00  0.00           H
ATOM   1048  HB2 ALA A 653      35.560  33.910  50.560  1.00  0.00           H
ATOM   1049  HB3 ALA A 653      35.050  32.340  51.080  1.00  0.00           H
ATOM   1050  C   ALA A 653      35.510  32.900  47.710  1.00  0.00           C
ATOM   1051  O   ALA A 653      34.940  32.410  46.770  1.00  0.00           O
ATOM   1052  N   TYR A 654      36.150  34.140  47.580  1.00  0.00           N
ATOM   1053  HN  TYR A 654      36.500  34.640  48.360  1.00  0.00           H
ATOM   1054  CA  TYR A 654      36.220  34.880  46.340  1.00  0.00           C
ATOM   1055  HA  TYR A 654      35.220  35.210  46.100  1.00  0.00           H
ATOM   1056  CB  TYR A 654      37.110  36.090  46.600  1.00  0.00           C
ATOM   1057  HB1 TYR A 654      38.050  35.830  47.130  1.00  0.00           H
ATOM   1058  HB2 TYR A 654      36.530  36.740  47.270  1.00  0.00           H
ATOM   1059  CG  TYR A 654      37.490  36.830  45.420  1.00  0.00           C
ATOM   1060  CD1 TYR A 654      38.620  36.620  44.730  1.00  0.00           C
ATOM   1061  HD1 TYR A 654      39.320  35.870  45.070  1.00  0.00           H
ATOM   1062  CE1 TYR A 654      39.110  37.510  43.810  1.00  0.00           C
ATOM   1063  HE1 TYR A 654      40.120  37.370  43.450  1.00  0.00           H
ATOM   1064  CZ  TYR A 654      38.430  38.640  43.570  1.00  0.00           C
ATOM   1065  OH  TYR A 654      38.930  39.570  42.660  1.00  0.00           O
ATOM   1066  HH  TYR A 654      39.610  39.200  42.090  1.00  0.00           H
ATOM   1067  CD2 TYR A 654      36.700  37.960  45.110  1.00  0.00           C
ATOM   1068  HD2 TYR A 654      35.740  38.200  45.560  1.00  0.00           H
ATOM   1069  CE2 TYR A 654      37.120  38.830  44.130  1.00  0.00           C
ATOM   1070  HE2 TYR A 654      36.530  39.700  43.850  1.00  0.00           H
ATOM   1071  C   TYR A 654      36.850  34.030  45.120  1.00  0.00           C
ATOM   1072  O   TYR A 654      36.370  34.020  43.980  1.00  0.00           O
ATOM   1073  N   SER A 655      37.900  33.240  45.370  1.00  0.00           N
ATOM   1074  HN  SER A 655      38.220  33.250  46.320  1.00  0.00           H
ATOM   1075  CA  SER A 655      38.410  32.300  44.440  1.00  0.00           C
ATOM   1076  HA  SER A 655      38.510  32.750  43.470  1.00  0.00           H
ATOM   1077  CB  SER A 655      39.930  31.980  44.730  1.00  0.00           C
ATOM   1078  HB1 SER A 655      40.530  32.900  44.580  1.00  0.00           H
ATOM   1079  HB2 SER A 655      40.190  31.200  43.990  1.00  0.00           H
ATOM   1080  OG  SER A 655      40.140  31.530  46.100  1.00  0.00           O
ATOM   1081  HG1 SER A 655      39.730  32.240  46.600  1.00  0.00           H
ATOM   1082  C   SER A 655      37.650  31.030  44.220  1.00  0.00           C
ATOM   1083  O   SER A 655      37.510  30.670  43.060  1.00  0.00           O
ATOM   1084  N   LEU A 656      37.090  30.370  45.190  1.00  0.00           N
ATOM   1085  HN  LEU A 656      37.140  30.730  46.120  1.00  0.00           H
ATOM   1086  CA  LEU A 656      36.180  29.230  44.900  1.00  0.00           C
ATOM   1087  HA  LEU A 656      36.720  28.570  44.230  1.00  0.00           H
ATOM   1088  CB  LEU A 656      35.740  28.540  46.250  1.00  0.00           C
ATOM   1089  HB1 LEU A 656      35.060  29.140  46.890  1.00  0.00           H
ATOM   1090  HB2 LEU A 656      36.600  28.390  46.950  1.00  0.00           H
ATOM   1091  CG  LEU A 656      35.110  27.160  46.180  1.00  0.00           C
ATOM   1092  HG  LEU A 656      34.190  27.230  45.550  1.00  0.00           H
ATOM   1093  CD1 LEU A 656      36.050  26.090  45.420  1.00  0.00           C
ATOM   1094 HD11 LEU A 656      36.140  26.430  44.370  1.00  0.00           H
ATOM   1095 HD12 LEU A 656      35.610  25.070  45.420  1.00  0.00           H
ATOM   1096 HD13 LEU A 656      37.050  26.130  45.890  1.00  0.00           H
ATOM   1097  CD2 LEU A 656      34.490  26.730  47.580  1.00  0.00           C
ATOM   1098 HD21 LEU A 656      34.010  25.740  47.390  1.00  0.00           H
ATOM   1099 HD22 LEU A 656      33.890  27.570  47.990  1.00  0.00           H
ATOM   1100 HD23 LEU A 656      35.300  26.600  48.330  1.00  0.00           H
ATOM   1101  C   LEU A 656      34.960  29.570  44.100  1.00  0.00           C
ATOM   1102  O   LEU A 656      34.530  28.840  43.170  1.00  0.00           O
ATOM   1103  N   PHE A 657      34.280  30.700  44.410  1.00  0.00           N
ATOM   1104  HN  PHE A 657      34.600  31.240  45.190  1.00  0.00           H
ATOM   1105  CA  PHE A 657      33.080  31.170  43.710  1.00  0.00           C
ATOM   1106  HA  PHE A 657      32.520  30.270  43.500  1.00  0.00           H
ATOM   1107  CB  PHE A 657      32.210  32.000  44.710  1.00  0.00           C
ATOM   1108  HB1 PHE A 657      31.220  32.220  44.260  1.00  0.00           H
ATOM   1109  HB2 PHE A 657      32.620  33.020  44.860  1.00  0.00           H
ATOM   1110  CG  PHE A 657      31.940  31.410  46.110  1.00  0.00           C
ATOM   1111  CD1 PHE A 657      31.800  30.060  46.250  1.00  0.00           C
ATOM   1112  HD1 PHE A 657      31.890  29.440  45.370  1.00  0.00           H
ATOM   1113  CE1 PHE A 657      31.400  29.490  47.450  1.00  0.00           C
ATOM   1114  HE1 PHE A 657      31.160  28.450  47.550  1.00  0.00           H
ATOM   1115  CZ  PHE A 657      31.350  30.310  48.590  1.00  0.00           C
ATOM   1116  HZ  PHE A 657      31.180  29.950  49.600  1.00  0.00           H
ATOM   1117  CD2 PHE A 657      31.910  32.250  47.270  1.00  0.00           C
ATOM   1118  HD2 PHE A 657      32.100  33.320  47.210  1.00  0.00           H
ATOM   1119  CE2 PHE A 657      31.640  31.730  48.520  1.00  0.00           C
ATOM   1120  HE2 PHE A 657      31.800  32.220  49.460  1.00  0.00           H
ATOM   1121  C   PHE A 657      33.420  31.780  42.390  1.00  0.00           C
ATOM   1122  O   PHE A 657      32.530  31.910  41.530  1.00  0.00           O
ATOM   1123  N   ALA A 658      34.730  32.060  42.100  1.00  0.00           N
ATOM   1124  HN  ALA A 658      35.410  31.870  42.790  1.00  0.00           H
ATOM   1125  CA  ALA A 658      35.290  32.670  40.920  1.00  0.00           C
ATOM   1126  HA  ALA A 658      36.340  32.730  41.180  1.00  0.00           H
ATOM   1127  CB  ALA A 658      35.160  31.760  39.760  1.00  0.00           C
ATOM   1128  HB1 ALA A 658      34.090  31.700  39.500  1.00  0.00           H
ATOM   1129  HB2 ALA A 658      35.430  30.720  40.050  1.00  0.00           H
ATOM   1130  HB3 ALA A 658      35.770  31.890  38.840  1.00  0.00           H
ATOM   1131  C   ALA A 658      34.810  34.090  40.600  1.00  0.00           C
ATOM   1132  O   ALA A 658      34.150  34.320  39.560  1.00  0.00           O
ATOM   1133  N   GLY A 659      35.140  35.030  41.540  1.00  0.00           N
ATOM   1134  HN  GLY A 659      35.520  34.750  42.420  1.00  0.00           H
ATOM   1135  CA  GLY A 659      34.990  36.480  41.370  1.00  0.00           C
ATOM   1136  HA1 GLY A 659      35.460  36.930  42.230  1.00  0.00           H
ATOM   1137  HA2 GLY A 659      33.930  36.680  41.290  1.00  0.00           H
ATOM   1138  C   GLY A 659      35.660  37.090  40.140  1.00  0.00           C
ATOM   1139  O   GLY A 659      35.080  37.940  39.490  1.00  0.00           O
ATOM   1140  N   GLN A 660      36.810  36.600  39.820  1.00  0.00           N
ATOM   1141  HN  GLN A 660      37.200  36.010  40.520  1.00  0.00           H
ATOM   1142  CA  GLN A 660      37.510  36.780  38.560  1.00  0.00           C
ATOM   1143  HA  GLN A 660      36.880  36.460  37.740  1.00  0.00           H
ATOM   1144  CB  GLN A 660      37.910  38.210  38.140  1.00  0.00           C
ATOM   1145  HB1 GLN A 660      38.480  38.790  38.890  1.00  0.00           H
ATOM   1146  HB2 GLN A 660      37.050  38.900  37.960  1.00  0.00           H
ATOM   1147  CG  GLN A 660      38.700  38.190  36.820  1.00  0.00           C
ATOM   1148  HG1 GLN A 660      39.650  37.660  37.020  1.00  0.00           H
ATOM   1149  HG2 GLN A 660      39.080  39.220  36.620  1.00  0.00           H
ATOM   1150  CD  GLN A 660      38.070  37.750  35.460  1.00  0.00           C
ATOM   1151  OE1 GLN A 660      38.440  36.610  35.050  1.00  0.00           O
ATOM   1152  NE2 GLN A 660      37.340  38.640  34.770  1.00  0.00           N
ATOM   1153 HE21 GLN A 660      37.200  38.410  33.810  1.00  0.00           H
ATOM   1154 HE22 GLN A 660      37.110  39.560  35.120  1.00  0.00           H
ATOM   1155  C   GLN A 660      38.720  35.900  38.740  1.00  0.00           C
ATOM   1156  O   GLN A 660      39.710  36.370  39.280  1.00  0.00           O
ATOM   1157  N   PRO A 661      38.680  34.640  38.230  1.00  0.00           N
ATOM   1158  CD  PRO A 661      37.650  34.040  37.410  1.00  0.00           C
ATOM   1159  HD1 PRO A 661      37.480  34.560  36.440  1.00  0.00           H
ATOM   1160  HD2 PRO A 661      36.660  34.050  37.890  1.00  0.00           H
ATOM   1161  CA  PRO A 661      39.390  33.630  38.960  1.00  0.00           C
ATOM   1162  HA  PRO A 661      39.270  33.860  40.010  1.00  0.00           H
ATOM   1163  CB  PRO A 661      38.880  32.270  38.500  1.00  0.00           C
ATOM   1164  HB1 PRO A 661      38.110  31.890  39.190  1.00  0.00           H
ATOM   1165  HB2 PRO A 661      39.590  31.440  38.330  1.00  0.00           H
ATOM   1166  CG  PRO A 661      38.160  32.600  37.250  1.00  0.00           C
ATOM   1167  HG1 PRO A 661      38.960  32.600  36.480  1.00  0.00           H
ATOM   1168  HG2 PRO A 661      37.270  31.980  37.010  1.00  0.00           H
ATOM   1169  C   PRO A 661      40.900  33.700  38.860  1.00  0.00           C
ATOM   1170  O   PRO A 661      41.570  33.060  39.700  1.00  0.00           O
ATOM   1171  N   LEU A 662      41.430  34.410  37.910  1.00  0.00           N
ATOM   1172  HN  LEU A 662      40.860  34.690  37.130  1.00  0.00           H
ATOM   1173  CA  LEU A 662      42.900  34.780  37.860  1.00  0.00           C
ATOM   1174  HA  LEU A 662      43.560  34.040  38.290  1.00  0.00           H
ATOM   1175  CB  LEU A 662      43.510  34.700  36.360  1.00  0.00           C
ATOM   1176  HB1 LEU A 662      44.550  35.070  36.400  1.00  0.00           H
ATOM   1177  HB2 LEU A 662      43.020  35.420  35.670  1.00  0.00           H
ATOM   1178  CG  LEU A 662      43.440  33.300  35.610  1.00  0.00           C
ATOM   1179  HG  LEU A 662      42.390  33.230  35.240  1.00  0.00           H
ATOM   1180  CD1 LEU A 662      44.280  33.330  34.300  1.00  0.00           C
ATOM   1181 HD11 LEU A 662      45.340  33.340  34.660  1.00  0.00           H
ATOM   1182 HD12 LEU A 662      44.050  34.190  33.620  1.00  0.00           H
ATOM   1183 HD13 LEU A 662      44.000  32.390  33.790  1.00  0.00           H
ATOM   1184  CD2 LEU A 662      43.880  32.080  36.470  1.00  0.00           C
ATOM   1185 HD21 LEU A 662      44.310  31.210  35.910  1.00  0.00           H
ATOM   1186 HD22 LEU A 662      43.160  31.770  37.260  1.00  0.00           H
ATOM   1187 HD23 LEU A 662      44.840  32.490  36.850  1.00  0.00           H
ATOM   1188  C   LEU A 662      43.240  36.080  38.490  1.00  0.00           C
ATOM   1189  O   LEU A 662      44.340  36.650  38.340  1.00  0.00           O
ATOM   1190  N   THR A 663      42.360  36.650  39.310  1.00  0.00           N
ATOM   1191  HN  THR A 663      41.460  36.260  39.530  1.00  0.00           H
ATOM   1192  CA  THR A 663      42.790  37.790  40.160  1.00  0.00           C
ATOM   1193  HA  THR A 663      43.620  38.360  39.780  1.00  0.00           H
ATOM   1194  CB  THR A 663      41.720  38.890  40.420  1.00  0.00           C
ATOM   1195  HB  THR A 663      42.060  39.610  41.200  1.00  0.00           H
ATOM   1196  OG1 THR A 663      40.530  38.240  40.850  1.00  0.00           O
ATOM   1197  HG1 THR A 663      40.170  37.580  40.270  1.00  0.00           H
ATOM   1198  CG2 THR A 663      41.490  39.790  39.220  1.00  0.00           C
ATOM   1199 HG21 THR A 663      40.650  40.470  39.450  1.00  0.00           H
ATOM   1200 HG22 THR A 663      41.260  39.210  38.300  1.00  0.00           H
ATOM   1201 HG23 THR A 663      42.350  40.460  39.000  1.00  0.00           H
ATOM   1202  C   THR A 663      43.150  37.290  41.550  1.00  0.00           C
ATOM   1203  O   THR A 663      42.640  36.290  41.970  1.00  0.00           O
ATOM   1204  N   ILE A 664      44.040  38.100  42.250  1.00  0.00           N
ATOM   1205  HN  ILE A 664      44.410  38.920  41.840  1.00  0.00           H
ATOM   1206  CA  ILE A 664      44.570  37.800  43.590  1.00  0.00           C
ATOM   1207  HA  ILE A 664      44.050  37.000  44.090  1.00  0.00           H
ATOM   1208  CB  ILE A 664      46.060  37.400  43.500  1.00  0.00           C
ATOM   1209  HB  ILE A 664      46.620  38.230  43.010  1.00  0.00           H
ATOM   1210  CG2 ILE A 664      46.710  37.210  44.970  1.00  0.00           C
ATOM   1211 HG21 ILE A 664      46.060  36.570  45.610  1.00  0.00           H
ATOM   1212 HG22 ILE A 664      46.830  38.160  45.520  1.00  0.00           H
ATOM   1213 HG23 ILE A 664      47.620  36.570  44.920  1.00  0.00           H
ATOM   1214  CG1 ILE A 664      46.320  36.170  42.590  1.00  0.00           C
ATOM   1215 HG11 ILE A 664      47.430  36.100  42.510  1.00  0.00           H
ATOM   1216 HG12 ILE A 664      45.940  36.490  41.610  1.00  0.00           H
ATOM   1217  CD  ILE A 664      45.650  34.850  43.010  1.00  0.00           C
ATOM   1218  HD1 ILE A 664      44.550  34.980  43.160  1.00  0.00           H
ATOM   1219  HD2 ILE A 664      46.080  34.450  43.950  1.00  0.00           H
ATOM   1220  HD3 ILE A 664      45.800  34.120  42.190  1.00  0.00           H
ATOM   1221  C   ILE A 664      44.400  39.090  44.460  1.00  0.00           C
ATOM   1222  O   ILE A 664      44.770  40.190  44.180  1.00  0.00           O
ATOM   1223  N   LEU A 665      43.720  38.890  45.660  1.00  0.00           N
ATOM   1224  HN  LEU A 665      43.420  37.960  45.880  1.00  0.00           H
ATOM   1225  CA  LEU A 665      43.540  39.930  46.650  1.00  0.00           C
ATOM   1226  HA  LEU A 665      43.360  40.880  46.180  1.00  0.00           H
ATOM   1227  CB  LEU A 665      42.410  39.530  47.660  1.00  0.00           C
ATOM   1228  HB1 LEU A 665      42.120  40.500  48.120  1.00  0.00           H
ATOM   1229  HB2 LEU A 665      42.830  38.920  48.490  1.00  0.00           H
ATOM   1230  CG  LEU A 665      41.080  38.910  47.280  1.00  0.00           C
ATOM   1231  HG  LEU A 665      41.270  37.910  46.840  1.00  0.00           H
ATOM   1232  CD1 LEU A 665      40.290  38.680  48.550  1.00  0.00           C
ATOM   1233 HD11 LEU A 665      40.900  38.000  49.170  1.00  0.00           H
ATOM   1234 HD12 LEU A 665      39.330  38.180  48.310  1.00  0.00           H
ATOM   1235 HD13 LEU A 665      40.040  39.590  49.140  1.00  0.00           H
ATOM   1236  CD2 LEU A 665      40.200  39.730  46.360  1.00  0.00           C
ATOM   1237 HD21 LEU A 665      40.280  40.720  46.860  1.00  0.00           H
ATOM   1238 HD22 LEU A 665      39.150  39.360  46.300  1.00  0.00           H
ATOM   1239 HD23 LEU A 665      40.580  39.860  45.320  1.00  0.00           H
ATOM   1240  C   LEU A 665      44.800  40.170  47.400  1.00  0.00           C
ATOM   1241  O   LEU A 665      45.520  39.310  47.710  1.00  0.00           O
ATOM   1242  N   GLY A 666      45.150  41.370  47.640  1.00  0.00           N
ATOM   1243  HN  GLY A 666      44.600  42.100  47.250  1.00  0.00           H
ATOM   1244  CA  GLY A 666      46.240  41.700  48.540  1.00  0.00           C
ATOM   1245  HA1 GLY A 666      46.970  42.250  47.970  1.00  0.00           H
ATOM   1246  HA2 GLY A 666      46.640  40.950  49.210  1.00  0.00           H
ATOM   1247  C   GLY A 666      45.710  42.800  49.460  1.00  0.00           C
ATOM   1248  O   GLY A 666      44.570  43.310  49.440  1.00  0.00           O
ATOM   1249  N   SER A 667      46.530  43.160  50.450  1.00  0.00           N
ATOM   1250  HN  SER A 667      47.440  42.750  50.430  1.00  0.00           H
ATOM   1251  CA  SER A 667      46.240  44.280  51.320  1.00  0.00           C
ATOM   1252  HA  SER A 667      45.190  44.180  51.520  1.00  0.00           H
ATOM   1253  CB  SER A 667      46.960  44.280  52.700  1.00  0.00           C
ATOM   1254  HB1 SER A 667      46.620  43.460  53.370  1.00  0.00           H
ATOM   1255  HB2 SER A 667      46.860  45.230  53.260  1.00  0.00           H
ATOM   1256  OG  SER A 667      48.320  44.070  52.410  1.00  0.00           O
ATOM   1257  HG1 SER A 667      48.660  44.950  52.220  1.00  0.00           H
ATOM   1258  C   SER A 667      46.350  45.660  50.600  1.00  0.00           C
ATOM   1259  O   SER A 667      47.190  45.800  49.680  1.00  0.00           O
ATOM   1260  N   THR A 668      45.590  46.640  51.070  1.00  0.00           N
ATOM   1261  HN  THR A 668      45.080  46.520  51.910  1.00  0.00           H
ATOM   1262  CA  THR A 668      45.460  47.980  50.440  1.00  0.00           C
ATOM   1263  HA  THR A 668      46.330  48.100  49.830  1.00  0.00           H
ATOM   1264  CB  THR A 668      44.310  48.220  49.560  1.00  0.00           C
ATOM   1265  HB  THR A 668      44.080  47.400  48.850  1.00  0.00           H
ATOM   1266  OG1 THR A 668      44.400  49.430  48.840  1.00  0.00           O
ATOM   1267  HG1 THR A 668      43.600  49.450  48.330  1.00  0.00           H
ATOM   1268  CG2 THR A 668      42.930  48.320  50.340  1.00  0.00           C
ATOM   1269 HG21 THR A 668      42.660  47.390  50.880  1.00  0.00           H
ATOM   1270 HG22 THR A 668      42.210  48.520  49.530  1.00  0.00           H
ATOM   1271 HG23 THR A 668      42.910  49.110  51.110  1.00  0.00           H
ATOM   1272  C   THR A 668      45.700  49.240  51.400  1.00  0.00           C
ATOM   1273  O   THR A 668      45.120  49.450  52.460  1.00  0.00           O
ATOM   1274  N   GLY A 669      46.550  50.150  50.930  1.00  0.00           N
ATOM   1275  HN  GLY A 669      47.020  49.860  50.090  1.00  0.00           H
ATOM   1276  CA  GLY A 669      46.940  51.360  51.580  1.00  0.00           C
ATOM   1277  HA1 GLY A 669      47.500  51.860  50.800  1.00  0.00           H
ATOM   1278  HA2 GLY A 669      47.550  51.270  52.460  1.00  0.00           H
ATOM   1279  C   GLY A 669      45.880  52.330  51.960  1.00  0.00           C
ATOM   1280  O   GLY A 669      45.830  52.750  53.150  1.00  0.00           O
ATOM   1281  N   PRO A 670      45.120  52.840  51.070  1.00  0.00           N
ATOM   1282  CD  PRO A 670      45.260  52.870  49.590  1.00  0.00           C
ATOM   1283  HD1 PRO A 670      44.970  51.850  49.250  1.00  0.00           H
ATOM   1284  HD2 PRO A 670      46.290  53.090  49.220  1.00  0.00           H
ATOM   1285  CA  PRO A 670      43.850  53.540  51.360  1.00  0.00           C
ATOM   1286  HA  PRO A 670      44.240  54.470  51.770  1.00  0.00           H
ATOM   1287  CB  PRO A 670      43.050  53.740  50.040  1.00  0.00           C
ATOM   1288  HB1 PRO A 670      42.210  54.460  50.230  1.00  0.00           H
ATOM   1289  HB2 PRO A 670      42.600  52.760  49.800  1.00  0.00           H
ATOM   1290  CG  PRO A 670      44.210  53.860  49.080  1.00  0.00           C
ATOM   1291  HG1 PRO A 670      43.980  53.560  48.030  1.00  0.00           H
ATOM   1292  HG2 PRO A 670      44.750  54.820  49.030  1.00  0.00           H
ATOM   1293  C   PRO A 670      42.960  53.070  52.530  1.00  0.00           C
ATOM   1294  O   PRO A 670      42.390  53.870  53.300  1.00  0.00           O
ATOM   1295  N   VAL A 671      42.830  51.770  52.650  1.00  0.00           N
ATOM   1296  HN  VAL A 671      42.950  51.100  51.920  1.00  0.00           H
ATOM   1297  CA  VAL A 671      42.200  51.190  53.820  1.00  0.00           C
ATOM   1298  HA  VAL A 671      41.370  51.810  54.140  1.00  0.00           H
ATOM   1299  CB  VAL A 671      41.450  49.860  53.590  1.00  0.00           C
ATOM   1300  HB  VAL A 671      42.090  49.110  53.090  1.00  0.00           H
ATOM   1301  CG1 VAL A 671      40.880  49.360  54.960  1.00  0.00           C
ATOM   1302 HG11 VAL A 671      40.320  50.180  55.440  1.00  0.00           H
ATOM   1303 HG12 VAL A 671      41.690  49.090  55.670  1.00  0.00           H
ATOM   1304 HG13 VAL A 671      40.140  48.550  54.750  1.00  0.00           H
ATOM   1305  CG2 VAL A 671      40.160  50.080  52.720  1.00  0.00           C
ATOM   1306 HG21 VAL A 671      39.350  50.500  53.360  1.00  0.00           H
ATOM   1307 HG22 VAL A 671      39.800  49.140  52.260  1.00  0.00           H
ATOM   1308 HG23 VAL A 671      40.240  50.830  51.920  1.00  0.00           H
ATOM   1309  C   VAL A 671      43.120  51.270  55.050  1.00  0.00           C
ATOM   1310  O   VAL A 671      42.600  51.600  56.140  1.00  0.00           O
ATOM   1311  N   LEU A 672      44.390  51.100  54.950  1.00  0.00           N
ATOM   1312  HN  LEU A 672      44.770  50.760  54.090  1.00  0.00           H
ATOM   1313  CA  LEU A 672      45.300  51.270  56.100  1.00  0.00           C
ATOM   1314  HA  LEU A 672      44.970  50.620  56.880  1.00  0.00           H
ATOM   1315  CB  LEU A 672      46.730  50.930  55.730  1.00  0.00           C
ATOM   1316  HB1 LEU A 672      47.100  51.550  54.880  1.00  0.00           H
ATOM   1317  HB2 LEU A 672      46.560  49.940  55.270  1.00  0.00           H
ATOM   1318  CG  LEU A 672      47.830  50.990  56.800  1.00  0.00           C
ATOM   1319  HG  LEU A 672      48.100  52.060  56.920  1.00  0.00           H
ATOM   1320  CD1 LEU A 672      47.520  50.330  58.140  1.00  0.00           C
ATOM   1321 HD11 LEU A 672      47.400  49.240  57.910  1.00  0.00           H
ATOM   1322 HD12 LEU A 672      46.700  50.840  58.690  1.00  0.00           H
ATOM   1323 HD13 LEU A 672      48.380  50.390  58.830  1.00  0.00           H
ATOM   1324  CD2 LEU A 672      49.180  50.510  56.220  1.00  0.00           C
ATOM   1325 HD21 LEU A 672      49.330  49.430  56.400  1.00  0.00           H
ATOM   1326 HD22 LEU A 672      50.010  51.080  56.680  1.00  0.00           H
ATOM   1327 HD23 LEU A 672      49.230  50.760  55.140  1.00  0.00           H
ATOM   1328  C   LEU A 672      45.240  52.700  56.690  1.00  0.00           C
ATOM   1329  O   LEU A 672      45.160  52.970  57.870  1.00  0.00           O
ATOM   1330  N   VAL A 673      45.280  53.750  55.790  1.00  0.00           N
ATOM   1331  HN  VAL A 673      45.280  53.490  54.830  1.00  0.00           H
ATOM   1332  CA  VAL A 673      45.010  55.160  55.960  1.00  0.00           C
ATOM   1333  HA  VAL A 673      45.720  55.580  56.650  1.00  0.00           H
ATOM   1334  CB  VAL A 673      45.000  55.950  54.630  1.00  0.00           C
ATOM   1335  HB  VAL A 673      44.240  55.420  54.010  1.00  0.00           H
ATOM   1336  CG1 VAL A 673      44.560  57.360  54.710  1.00  0.00           C
ATOM   1337 HG11 VAL A 673      44.710  57.870  53.740  1.00  0.00           H
ATOM   1338 HG12 VAL A 673      45.180  57.840  55.490  1.00  0.00           H
ATOM   1339 HG13 VAL A 673      43.480  57.510  54.940  1.00  0.00           H
ATOM   1340  CG2 VAL A 673      46.430  55.700  54.080  1.00  0.00           C
ATOM   1341 HG21 VAL A 673      46.320  56.090  53.050  1.00  0.00           H
ATOM   1342 HG22 VAL A 673      46.860  54.680  54.100  1.00  0.00           H
ATOM   1343 HG23 VAL A 673      47.170  56.330  54.610  1.00  0.00           H
ATOM   1344  C   VAL A 673      43.690  55.330  56.700  1.00  0.00           C
ATOM   1345  O   VAL A 673      43.670  55.880  57.800  1.00  0.00           O
ATOM   1346  N   PHE A 674      42.590  54.820  56.090  1.00  0.00           N
ATOM   1347  HN  PHE A 674      42.680  54.400  55.210  1.00  0.00           H
ATOM   1348  CA  PHE A 674      41.270  54.970  56.630  1.00  0.00           C
ATOM   1349  HA  PHE A 674      41.080  56.030  56.690  1.00  0.00           H
ATOM   1350  CB  PHE A 674      40.240  54.500  55.610  1.00  0.00           C
ATOM   1351  HB1 PHE A 674      40.270  53.400  55.490  1.00  0.00           H
ATOM   1352  HB2 PHE A 674      40.480  54.930  54.610  1.00  0.00           H
ATOM   1353  CG  PHE A 674      38.810  54.860  56.010  1.00  0.00           C
ATOM   1354  CD1 PHE A 674      38.300  56.170  55.820  1.00  0.00           C
ATOM   1355  HD1 PHE A 674      38.970  56.940  55.460  1.00  0.00           H
ATOM   1356  CE1 PHE A 674      37.010  56.480  56.090  1.00  0.00           C
ATOM   1357  HE1 PHE A 674      36.570  57.410  55.770  1.00  0.00           H
ATOM   1358  CZ  PHE A 674      36.180  55.530  56.690  1.00  0.00           C
ATOM   1359  HZ  PHE A 674      35.150  55.780  56.910  1.00  0.00           H
ATOM   1360  CD2 PHE A 674      37.870  53.900  56.400  1.00  0.00           C
ATOM   1361  HD2 PHE A 674      38.230  52.910  56.590  1.00  0.00           H
ATOM   1362  CE2 PHE A 674      36.600  54.230  56.860  1.00  0.00           C
ATOM   1363  HE2 PHE A 674      35.960  53.510  57.350  1.00  0.00           H
ATOM   1364  C   PHE A 674      41.080  54.370  57.960  1.00  0.00           C
ATOM   1365  O   PHE A 674      40.510  55.010  58.820  1.00  0.00           O
ATOM   1366  N   GLU A 675      41.580  53.160  58.200  1.00  0.00           N
ATOM   1367  HN  GLU A 675      41.850  52.600  57.410  1.00  0.00           H
ATOM   1368  CA  GLU A 675      41.410  52.490  59.550  1.00  0.00           C
ATOM   1369  HA  GLU A 675      40.370  52.330  59.770  1.00  0.00           H
ATOM   1370  CB  GLU A 675      42.080  51.030  59.600  1.00  0.00           C
ATOM   1371  HB1 GLU A 675      42.280  50.760  60.660  1.00  0.00           H
ATOM   1372  HB2 GLU A 675      43.010  51.200  59.040  1.00  0.00           H
ATOM   1373  CG  GLU A 675      41.220  49.940  58.870  1.00  0.00           C
ATOM   1374  HG1 GLU A 675      41.730  48.980  58.640  1.00  0.00           H
ATOM   1375  HG2 GLU A 675      40.950  50.430  57.910  1.00  0.00           H
ATOM   1376  CD  GLU A 675      39.930  49.440  59.570  1.00  0.00           C
ATOM   1377  OE1 GLU A 675      39.200  48.730  58.780  1.00  0.00           O
ATOM   1378  OE2 GLU A 675      39.690  49.650  60.780  1.00  0.00           O
ATOM   1379  C   GLU A 675      42.050  53.290  60.680  1.00  0.00           C
ATOM   1380  O   GLU A 675      41.420  53.510  61.730  1.00  0.00           O
ATOM   1381  N   LYS A 676      43.210  53.900  60.380  1.00  0.00           N
ATOM   1382  HN  LYS A 676      43.660  53.760  59.500  1.00  0.00           H
ATOM   1383  CA  LYS A 676      43.920  54.800  61.230  1.00  0.00           C
ATOM   1384  HA  LYS A 676      44.060  54.460  62.240  1.00  0.00           H
ATOM   1385  CB  LYS A 676      45.440  55.060  60.810  1.00  0.00           C
ATOM   1386  HB1 LYS A 676      45.400  55.300  59.730  1.00  0.00           H
ATOM   1387  HB2 LYS A 676      45.980  54.100  60.930  1.00  0.00           H
ATOM   1388  CG  LYS A 676      46.230  56.080  61.640  1.00  0.00           C
ATOM   1389  HG1 LYS A 676      46.170  55.750  62.700  1.00  0.00           H
ATOM   1390  HG2 LYS A 676      45.620  57.000  61.560  1.00  0.00           H
ATOM   1391  CD  LYS A 676      47.770  56.180  61.440  1.00  0.00           C
ATOM   1392  HD1 LYS A 676      47.930  56.170  60.340  1.00  0.00           H
ATOM   1393  HD2 LYS A 676      48.290  55.270  61.820  1.00  0.00           H
ATOM   1394  CE  LYS A 676      48.280  57.460  62.070  1.00  0.00           C
ATOM   1395  HE1 LYS A 676      47.900  57.460  63.120  1.00  0.00           H
ATOM   1396  HE2 LYS A 676      47.960  58.280  61.400  1.00  0.00           H
ATOM   1397  NZ  LYS A 676      49.770  57.480  61.940  1.00  0.00           N
ATOM   1398  HZ1 LYS A 676      49.900  57.720  60.930  1.00  0.00           H
ATOM   1399  HZ2 LYS A 676      50.290  56.630  62.250  1.00  0.00           H
ATOM   1400  HZ3 LYS A 676      50.170  58.270  62.470  1.00  0.00           H
ATOM   1401  C   LYS A 676      43.180  56.130  61.450  1.00  0.00           C
ATOM   1402  O   LYS A 676      43.180  56.720  62.530  1.00  0.00           O
ATOM   1403  N   ILE A 677      42.550  56.720  60.460  1.00  0.00           N
ATOM   1404  HN  ILE A 677      42.550  56.250  59.580  1.00  0.00           H
ATOM   1405  CA  ILE A 677      41.650  57.890  60.570  1.00  0.00           C
ATOM   1406  HA  ILE A 677      42.300  58.660  60.940  1.00  0.00           H
ATOM   1407  CB  ILE A 677      41.200  58.380  59.220  1.00  0.00           C
ATOM   1408  HB  ILE A 677      40.930  57.510  58.580  1.00  0.00           H
ATOM   1409  CG2 ILE A 677      39.950  59.250  59.260  1.00  0.00           C
ATOM   1410 HG21 ILE A 677      39.030  58.800  59.700  1.00  0.00           H
ATOM   1411 HG22 ILE A 677      39.660  59.500  58.210  1.00  0.00           H
ATOM   1412 HG23 ILE A 677      40.080  60.160  59.860  1.00  0.00           H
ATOM   1413  CG1 ILE A 677      42.270  59.300  58.610  1.00  0.00           C
ATOM   1414 HG11 ILE A 677      43.230  58.840  58.910  1.00  0.00           H
ATOM   1415 HG12 ILE A 677      42.140  60.280  59.130  1.00  0.00           H
ATOM   1416  CD  ILE A 677      42.340  59.370  57.060  1.00  0.00           C
ATOM   1417  HD1 ILE A 677      41.430  59.790  56.580  1.00  0.00           H
ATOM   1418  HD2 ILE A 677      42.660  58.410  56.610  1.00  0.00           H
ATOM   1419  HD3 ILE A 677      43.160  60.090  56.870  1.00  0.00           H
ATOM   1420  C   ILE A 677      40.490  57.660  61.430  1.00  0.00           C
ATOM   1421  O   ILE A 677      40.190  58.460  62.310  1.00  0.00           O
ATOM   1422  N   LEU A 678      39.840  56.490  61.210  1.00  0.00           N
ATOM   1423  HN  LEU A 678      40.250  55.900  60.530  1.00  0.00           H
ATOM   1424  CA  LEU A 678      38.630  56.010  61.900  1.00  0.00           C
ATOM   1425  HA  LEU A 678      37.920  56.820  61.880  1.00  0.00           H
ATOM   1426  CB  LEU A 678      38.110  54.740  61.240  1.00  0.00           C
ATOM   1427  HB1 LEU A 678      38.870  53.940  61.260  1.00  0.00           H
ATOM   1428  HB2 LEU A 678      38.010  55.060  60.180  1.00  0.00           H
ATOM   1429  CG  LEU A 678      36.760  54.160  61.740  1.00  0.00           C
ATOM   1430  HG  LEU A 678      36.820  53.880  62.810  1.00  0.00           H
ATOM   1431  CD1 LEU A 678      35.630  55.180  61.690  1.00  0.00           C
ATOM   1432 HD11 LEU A 678      34.670  54.680  61.950  1.00  0.00           H
ATOM   1433 HD12 LEU A 678      35.490  55.520  60.630  1.00  0.00           H
ATOM   1434 HD13 LEU A 678      35.820  56.030  62.370  1.00  0.00           H
ATOM   1435  CD2 LEU A 678      36.450  52.810  61.030  1.00  0.00           C
ATOM   1436 HD21 LEU A 678      36.460  52.960  59.930  1.00  0.00           H
ATOM   1437 HD22 LEU A 678      35.470  52.420  61.410  1.00  0.00           H
ATOM   1438 HD23 LEU A 678      37.200  52.030  61.270  1.00  0.00           H
ATOM   1439  C   LEU A 678      38.790  55.790  63.390  1.00  0.00           C
ATOM   1440  O   LEU A 678      37.970  56.210  64.210  1.00  0.00           O
ATOM   1441  N   TYR A 679      39.930  55.130  63.750  1.00  0.00           N
ATOM   1442  HN  TYR A 679      40.500  54.650  63.080  1.00  0.00           H
ATOM   1443  CA  TYR A 679      40.500  54.960  65.050  1.00  0.00           C
ATOM   1444  HA  TYR A 679      39.890  54.270  65.590  1.00  0.00           H
ATOM   1445  CB  TYR A 679      41.900  54.230  64.920  1.00  0.00           C
ATOM   1446  HB1 TYR A 679      42.590  54.930  64.390  1.00  0.00           H
ATOM   1447  HB2 TYR A 679      41.910  53.320  64.290  1.00  0.00           H
ATOM   1448  CG  TYR A 679      42.440  53.790  66.260  1.00  0.00           C
ATOM   1449  CD1 TYR A 679      41.730  52.770  66.990  1.00  0.00           C
ATOM   1450  HD1 TYR A 679      40.840  52.340  66.560  1.00  0.00           H
ATOM   1451  CE1 TYR A 679      42.080  52.430  68.310  1.00  0.00           C
ATOM   1452  HE1 TYR A 679      41.530  51.680  68.870  1.00  0.00           H
ATOM   1453  CZ  TYR A 679      43.210  53.030  68.890  1.00  0.00           C
ATOM   1454  OH  TYR A 679      43.600  52.830  70.180  1.00  0.00           O
ATOM   1455  HH  TYR A 679      44.350  53.400  70.350  1.00  0.00           H
ATOM   1456  CD2 TYR A 679      43.570  54.360  66.890  1.00  0.00           C
ATOM   1457  HD2 TYR A 679      44.040  55.180  66.380  1.00  0.00           H
ATOM   1458  CE2 TYR A 679      43.930  54.070  68.170  1.00  0.00           C
ATOM   1459  HE2 TYR A 679      44.780  54.500  68.670  1.00  0.00           H
ATOM   1460  C   TYR A 679      40.650  56.290  65.840  1.00  0.00           C
ATOM   1461  O   TYR A 679      40.050  56.430  66.920  1.00  0.00           O
ATOM   1462  N   LYS A 680      41.490  57.260  65.340  1.00  0.00           N
ATOM   1463  HN  LYS A 680      42.070  57.150  64.530  1.00  0.00           H
ATOM   1464  CA  LYS A 680      41.600  58.590  65.920  1.00  0.00           C
ATOM   1465  HA  LYS A 680      41.920  58.410  66.940  1.00  0.00           H
ATOM   1466  CB  LYS A 680      42.600  59.530  65.200  1.00  0.00           C
ATOM   1467  HB1 LYS A 680      42.580  60.520  65.700  1.00  0.00           H
ATOM   1468  HB2 LYS A 680      42.200  59.770  64.190  1.00  0.00           H
ATOM   1469  CG  LYS A 680      43.940  58.870  65.150  1.00  0.00           C
ATOM   1470  HG1 LYS A 680      44.650  59.450  64.540  1.00  0.00           H
ATOM   1471  HG2 LYS A 680      43.870  57.840  64.760  1.00  0.00           H
ATOM   1472  CD  LYS A 680      44.570  58.760  66.580  1.00  0.00           C
ATOM   1473  HD1 LYS A 680      43.860  58.270  67.280  1.00  0.00           H
ATOM   1474  HD2 LYS A 680      44.590  59.810  66.940  1.00  0.00           H
ATOM   1475  CE  LYS A 680      45.950  58.130  66.620  1.00  0.00           C
ATOM   1476  HE1 LYS A 680      46.700  58.530  65.910  1.00  0.00           H
ATOM   1477  HE2 LYS A 680      45.840  57.030  66.480  1.00  0.00           H
ATOM   1478  NZ  LYS A 680      46.380  58.450  68.050  1.00  0.00           N
ATOM   1479  HZ1 LYS A 680      46.850  59.370  68.020  1.00  0.00           H
ATOM   1480  HZ2 LYS A 680      47.150  57.760  68.250  1.00  0.00           H
ATOM   1481  HZ3 LYS A 680      45.570  58.470  68.690  1.00  0.00           H
ATOM   1482  C   LYS A 680      40.280  59.430  66.080  1.00  0.00           C
ATOM   1483  O   LYS A 680      40.060  59.980  67.140  1.00  0.00           O
ATOM   1484  N   PHE A 681      39.360  59.380  65.100  1.00  0.00           N
ATOM   1485  HN  PHE A 681      39.630  59.000  64.220  1.00  0.00           H
ATOM   1486  CA  PHE A 681      37.960  59.850  65.240  1.00  0.00           C
ATOM   1487  HA  PHE A 681      38.110  60.820  65.700  1.00  0.00           H
ATOM   1488  CB  PHE A 681      37.160  59.780  63.820  1.00  0.00           C
ATOM   1489  HB1 PHE A 681      37.360  58.840  63.280  1.00  0.00           H
ATOM   1490  HB2 PHE A 681      37.510  60.620  63.190  1.00  0.00           H
ATOM   1491  CG  PHE A 681      35.690  59.910  63.910  1.00  0.00           C
ATOM   1492  CD1 PHE A 681      34.830  58.770  63.960  1.00  0.00           C
ATOM   1493  HD1 PHE A 681      35.280  57.770  63.980  1.00  0.00           H
ATOM   1494  CE1 PHE A 681      33.480  58.810  63.960  1.00  0.00           C
ATOM   1495  HE1 PHE A 681      32.860  57.940  64.120  1.00  0.00           H
ATOM   1496  CZ  PHE A 681      32.870  60.070  64.040  1.00  0.00           C
ATOM   1497  HZ  PHE A 681      31.790  60.090  64.080  1.00  0.00           H
ATOM   1498  CD2 PHE A 681      35.030  61.140  63.930  1.00  0.00           C
ATOM   1499  HD2 PHE A 681      35.620  62.030  64.100  1.00  0.00           H
ATOM   1500  CE2 PHE A 681      33.640  61.240  64.050  1.00  0.00           C
ATOM   1501  HE2 PHE A 681      33.130  62.200  64.070  1.00  0.00           H
ATOM   1502  C   PHE A 681      37.270  59.150  66.440  1.00  0.00           C
ATOM   1503  O   PHE A 681      36.590  59.770  67.250  1.00  0.00           O
ATOM   1504  N   CYS A 682      37.430  57.790  66.660  1.00  0.00           N
ATOM   1505  HN  CYS A 682      37.950  57.160  66.080  1.00  0.00           H
ATOM   1506  CA  CYS A 682      36.690  57.060  67.660  1.00  0.00           C
ATOM   1507  HA  CYS A 682      35.690  57.460  67.650  1.00  0.00           H
ATOM   1508  CB  CYS A 682      36.780  55.580  67.540  1.00  0.00           C
ATOM   1509  HB1 CYS A 682      36.140  55.060  68.270  1.00  0.00           H
ATOM   1510  HB2 CYS A 682      37.800  55.180  67.720  1.00  0.00           H
ATOM   1511  SG  CYS A 682      36.040  54.930  66.060  1.00  0.00           S
ATOM   1512  HG1 CYS A 682      37.130  55.300  65.400  1.00  0.00           H
ATOM   1513  C   CYS A 682      37.200  57.340  69.110  1.00  0.00           C
ATOM   1514  O   CYS A 682      36.440  57.420  70.060  1.00  0.00           O
ATOM   1515  N   ARG A 683      38.540  57.400  69.280  1.00  0.00           N
ATOM   1516  HN  ARG A 683      39.060  57.230  68.460  1.00  0.00           H
ATOM   1517  CA  ARG A 683      39.270  57.660  70.510  1.00  0.00           C
ATOM   1518  HA  ARG A 683      38.930  57.020  71.310  1.00  0.00           H
ATOM   1519  CB  ARG A 683      40.780  57.410  70.290  1.00  0.00           C
ATOM   1520  HB1 ARG A 683      41.420  57.920  71.050  1.00  0.00           H
ATOM   1521  HB2 ARG A 683      41.010  57.960  69.350  1.00  0.00           H
ATOM   1522  CG  ARG A 683      41.300  55.920  70.110  1.00  0.00           C
ATOM   1523  HG1 ARG A 683      42.390  55.820  69.980  1.00  0.00           H
ATOM   1524  HG2 ARG A 683      40.950  55.580  69.120  1.00  0.00           H
ATOM   1525  CD  ARG A 683      40.800  54.830  71.050  1.00  0.00           C
ATOM   1526  HD1 ARG A 683      41.140  53.870  70.610  1.00  0.00           H
ATOM   1527  HD2 ARG A 683      39.690  54.920  71.100  1.00  0.00           H
ATOM   1528  NE  ARG A 683      41.470  55.080  72.320  1.00  0.00           N
ATOM   1529  HE  ARG A 683      42.430  55.360  72.350  1.00  0.00           H
ATOM   1530  CZ  ARG A 683      41.020  54.650  73.490  1.00  0.00           C
ATOM   1531  NH1 ARG A 683      41.880  54.560  74.500  1.00  0.00           N
ATOM   1532 HH11 ARG A 683      41.380  54.290  75.320  1.00  0.00           H
ATOM   1533 HH12 ARG A 683      42.870  54.460  74.400  1.00  0.00           H
ATOM   1534  NH2 ARG A 683      39.800  54.240  73.730  1.00  0.00           N
ATOM   1535 HH21 ARG A 683      39.060  54.600  73.160  1.00  0.00           H
ATOM   1536 HH22 ARG A 683      39.580  53.800  74.600  1.00  0.00           H
ATOM   1537  C   ARG A 683      39.040  59.140  70.990  1.00  0.00           C
ATOM   1538  O   ARG A 683      38.930  59.440  72.170  1.00  0.00           O
ATOM   1539  N   ASP A 684      39.020  60.070  70.000  1.00  0.00           N
ATOM   1540  HN  ASP A 684      39.530  59.940  69.160  1.00  0.00           H
ATOM   1541  CA  ASP A 684      38.680  61.420  70.310  1.00  0.00           C
ATOM   1542  HA  ASP A 684      39.270  61.720  71.160  1.00  0.00           H
ATOM   1543  CB  ASP A 684      38.930  62.290  69.080  1.00  0.00           C
ATOM   1544  HB1 ASP A 684      38.480  63.270  69.300  1.00  0.00           H
ATOM   1545  HB2 ASP A 684      38.630  61.800  68.130  1.00  0.00           H
ATOM   1546  CG  ASP A 684      40.390  62.600  68.830  1.00  0.00           C
ATOM   1547  OD1 ASP A 684      40.660  63.300  67.840  1.00  0.00           O
ATOM   1548  OD2 ASP A 684      41.310  62.240  69.640  1.00  0.00           O
ATOM   1549  C   ASP A 684      37.270  61.660  70.840  1.00  0.00           C
ATOM   1550  O   ASP A 684      37.020  62.320  71.850  1.00  0.00           O
ATOM   1551  N   TYR A 685      36.290  60.930  70.260  1.00  0.00           N
ATOM   1552  HN  TYR A 685      36.540  60.370  69.480  1.00  0.00           H
ATOM   1553  CA  TYR A 685      34.860  61.150  70.530  1.00  0.00           C
ATOM   1554  HA  TYR A 685      34.770  62.040  71.130  1.00  0.00           H
ATOM   1555  CB  TYR A 685      34.110  61.610  69.260  1.00  0.00           C
ATOM   1556  HB1 TYR A 685      33.000  61.710  69.350  1.00  0.00           H
ATOM   1557  HB2 TYR A 685      34.220  60.840  68.450  1.00  0.00           H
ATOM   1558  CG  TYR A 685      34.490  62.940  68.740  1.00  0.00           C
ATOM   1559  CD1 TYR A 685      35.380  63.050  67.610  1.00  0.00           C
ATOM   1560  HD1 TYR A 685      35.720  62.140  67.130  1.00  0.00           H
ATOM   1561  CE1 TYR A 685      35.770  64.300  67.130  1.00  0.00           C
ATOM   1562  HE1 TYR A 685      36.490  64.460  66.330  1.00  0.00           H
ATOM   1563  CZ  TYR A 685      35.320  65.450  67.730  1.00  0.00           C
ATOM   1564  OH  TYR A 685      35.740  66.660  67.290  1.00  0.00           O
ATOM   1565  HH  TYR A 685      36.530  66.510  66.760  1.00  0.00           H
ATOM   1566  CD2 TYR A 685      34.030  64.150  69.290  1.00  0.00           C
ATOM   1567  HD2 TYR A 685      33.280  64.190  70.070  1.00  0.00           H
ATOM   1568  CE2 TYR A 685      34.480  65.380  68.800  1.00  0.00           C
ATOM   1569  HE2 TYR A 685      34.160  66.220  69.400  1.00  0.00           H
ATOM   1570  C   TYR A 685      34.140  60.020  71.280  1.00  0.00           C
ATOM   1571  O   TYR A 685      32.970  59.810  71.180  1.00  0.00           O
ATOM   1572  N   GLN A 686      34.960  59.260  72.010  1.00  0.00           N
ATOM   1573  HN  GLN A 686      35.930  59.470  71.950  1.00  0.00           H
ATOM   1574  CA  GLN A 686      34.500  58.400  73.110  1.00  0.00           C
ATOM   1575  HA  GLN A 686      35.400  58.110  73.630  1.00  0.00           H
ATOM   1576  CB  GLN A 686      33.590  59.180  74.110  1.00  0.00           C
ATOM   1577  HB1 GLN A 686      33.180  58.500  74.900  1.00  0.00           H
ATOM   1578  HB2 GLN A 686      32.670  59.540  73.620  1.00  0.00           H
ATOM   1579  CG  GLN A 686      34.370  60.290  74.810  1.00  0.00           C
ATOM   1580  HG1 GLN A 686      34.770  61.050  74.100  1.00  0.00           H
ATOM   1581  HG2 GLN A 686      35.240  59.850  75.330  1.00  0.00           H
ATOM   1582  CD  GLN A 686      33.510  61.050  75.830  1.00  0.00           C
ATOM   1583  OE1 GLN A 686      33.020  62.140  75.580  1.00  0.00           O
ATOM   1584  NE2 GLN A 686      33.480  60.610  77.120  1.00  0.00           N
ATOM   1585 HE21 GLN A 686      32.850  60.960  77.810  1.00  0.00           H
ATOM   1586 HE22 GLN A 686      34.040  59.780  77.240  1.00  0.00           H
ATOM   1587  C   GLN A 686      33.820  57.050  72.680  1.00  0.00           C
ATOM   1588  O   GLN A 686      33.210  56.380  73.440  1.00  0.00           O
ATOM   1589  N   LEU A 687      34.070  56.660  71.400  1.00  0.00           N
ATOM   1590  HN  LEU A 687      34.790  57.100  70.860  1.00  0.00           H
ATOM   1591  CA  LEU A 687      33.500  55.560  70.750  1.00  0.00           C
ATOM   1592  HA  LEU A 687      32.550  55.360  71.210  1.00  0.00           H
ATOM   1593  CB  LEU A 687      33.220  55.950  69.240  1.00  0.00           C
ATOM   1594  HB1 LEU A 687      32.760  55.130  68.660  1.00  0.00           H
ATOM   1595  HB2 LEU A 687      34.240  56.170  68.850  1.00  0.00           H
ATOM   1596  CG  LEU A 687      32.230  57.120  68.930  1.00  0.00           C
ATOM   1597  HG  LEU A 687      32.480  57.950  69.640  1.00  0.00           H
ATOM   1598  CD1 LEU A 687      32.460  57.700  67.580  1.00  0.00           C
ATOM   1599 HD11 LEU A 687      33.360  58.310  67.310  1.00  0.00           H
ATOM   1600 HD12 LEU A 687      31.660  58.340  67.170  1.00  0.00           H
ATOM   1601 HD13 LEU A 687      32.560  56.780  66.960  1.00  0.00           H
ATOM   1602  CD2 LEU A 687      30.780  56.650  69.220  1.00  0.00           C
ATOM   1603 HD21 LEU A 687      30.550  56.680  70.310  1.00  0.00           H
ATOM   1604 HD22 LEU A 687      30.600  55.660  68.770  1.00  0.00           H
ATOM   1605 HD23 LEU A 687      30.030  57.360  68.790  1.00  0.00           H
ATOM   1606  C   LEU A 687      34.320  54.290  70.890  1.00  0.00           C
ATOM   1607  O   LEU A 687      35.590  54.270  70.810  1.00  0.00           O
ATOM   1608  N   SER A 688      33.580  53.150  70.950  1.00  0.00           N
ATOM   1609  HN  SER A 688      32.580  53.140  71.020  1.00  0.00           H
ATOM   1610  CA  SER A 688      34.190  51.870  70.980  1.00  0.00           C
ATOM   1611  HA  SER A 688      35.070  51.880  71.620  1.00  0.00           H
ATOM   1612  CB  SER A 688      33.230  50.850  71.420  1.00  0.00           C
ATOM   1613  HB1 SER A 688      32.300  51.040  70.840  1.00  0.00           H
ATOM   1614  HB2 SER A 688      32.930  51.130  72.460  1.00  0.00           H
ATOM   1615  OG  SER A 688      33.670  49.440  71.380  1.00  0.00           O
ATOM   1616  HG1 SER A 688      34.360  49.360  72.040  1.00  0.00           H
ATOM   1617  C   SER A 688      34.540  51.520  69.550  1.00  0.00           C
ATOM   1618  O   SER A 688      33.720  51.020  68.760  1.00  0.00           O
ATOM   1619  N   TYR A 689      35.820  51.620  69.230  1.00  0.00           N
ATOM   1620  HN  TYR A 689      36.520  51.800  69.920  1.00  0.00           H
ATOM   1621  CA  TYR A 689      36.220  51.430  67.860  1.00  0.00           C
ATOM   1622  HA  TYR A 689      35.660  52.150  67.270  1.00  0.00           H
ATOM   1623  CB  TYR A 689      37.750  51.730  67.720  1.00  0.00           C
ATOM   1624  HB1 TYR A 689      38.360  51.370  68.580  1.00  0.00           H
ATOM   1625  HB2 TYR A 689      37.880  52.830  67.720  1.00  0.00           H
ATOM   1626  CG  TYR A 689      38.450  51.210  66.500  1.00  0.00           C
ATOM   1627  CD1 TYR A 689      39.420  50.140  66.590  1.00  0.00           C
ATOM   1628  HD1 TYR A 689      39.400  49.530  67.480  1.00  0.00           H
ATOM   1629  CE1 TYR A 689      40.190  49.820  65.480  1.00  0.00           C
ATOM   1630  HE1 TYR A 689      40.940  49.050  65.520  1.00  0.00           H
ATOM   1631  CZ  TYR A 689      40.070  50.500  64.260  1.00  0.00           C
ATOM   1632  OH  TYR A 689      40.880  50.210  63.160  1.00  0.00           O
ATOM   1633  HH  TYR A 689      40.390  50.420  62.360  1.00  0.00           H
ATOM   1634  CD2 TYR A 689      38.370  51.900  65.290  1.00  0.00           C
ATOM   1635  HD2 TYR A 689      37.710  52.760  65.240  1.00  0.00           H
ATOM   1636  CE2 TYR A 689      39.150  51.560  64.170  1.00  0.00           C
ATOM   1637  HE2 TYR A 689      39.070  52.160  63.280  1.00  0.00           H
ATOM   1638  C   TYR A 689      35.840  50.030  67.230  1.00  0.00           C
ATOM   1639  O   TYR A 689      35.180  49.950  66.170  1.00  0.00           O
ATOM   1640  N   LEU A 690      36.170  48.930  67.950  1.00  0.00           N
ATOM   1641  HN  LEU A 690      36.690  48.930  68.800  1.00  0.00           H
ATOM   1642  CA  LEU A 690      35.760  47.610  67.520  1.00  0.00           C
ATOM   1643  HA  LEU A 690      36.200  47.510  66.530  1.00  0.00           H
ATOM   1644  CB  LEU A 690      36.540  46.490  68.280  1.00  0.00           C
ATOM   1645  HB1 LEU A 690      36.340  45.510  67.780  1.00  0.00           H
ATOM   1646  HB2 LEU A 690      36.170  46.510  69.330  1.00  0.00           H
ATOM   1647  CG  LEU A 690      38.110  46.560  68.300  1.00  0.00           C
ATOM   1648  HG  LEU A 690      38.250  47.630  68.550  1.00  0.00           H
ATOM   1649  CD1 LEU A 690      38.590  45.740  69.420  1.00  0.00           C
ATOM   1650 HD11 LEU A 690      38.080  46.060  70.350  1.00  0.00           H
ATOM   1651 HD12 LEU A 690      39.660  46.000  69.610  1.00  0.00           H
ATOM   1652 HD13 LEU A 690      38.590  44.650  69.190  1.00  0.00           H
ATOM   1653  CD2 LEU A 690      38.870  46.230  66.940  1.00  0.00           C
ATOM   1654 HD21 LEU A 690      39.950  46.460  66.870  1.00  0.00           H
ATOM   1655 HD22 LEU A 690      38.400  46.830  66.130  1.00  0.00           H
ATOM   1656 HD23 LEU A 690      38.760  45.170  66.630  1.00  0.00           H
ATOM   1657  C   LEU A 690      34.250  47.360  67.430  1.00  0.00           C
ATOM   1658  O   LEU A 690      33.800  46.740  66.510  1.00  0.00           O
ATOM   1659  N   SER A 691      33.480  47.880  68.360  1.00  0.00           N
ATOM   1660  HN  SER A 691      33.820  48.410  69.130  1.00  0.00           H
ATOM   1661  CA  SER A 691      32.050  47.630  68.300  1.00  0.00           C
ATOM   1662  HA  SER A 691      31.910  46.600  68.030  1.00  0.00           H
ATOM   1663  CB  SER A 691      31.410  48.090  69.660  1.00  0.00           C
ATOM   1664  HB1 SER A 691      31.520  49.190  69.800  1.00  0.00           H
ATOM   1665  HB2 SER A 691      31.850  47.740  70.610  1.00  0.00           H
ATOM   1666  OG  SER A 691      30.060  47.700  69.650  1.00  0.00           O
ATOM   1667  HG1 SER A 691      30.100  46.750  69.530  1.00  0.00           H
ATOM   1668  C   SER A 691      31.370  48.290  67.120  1.00  0.00           C
ATOM   1669  O   SER A 691      30.550  47.730  66.420  1.00  0.00           O
ATOM   1670  N   LEU A 692      31.750  49.580  66.940  1.00  0.00           N
ATOM   1671  HN  LEU A 692      32.340  50.070  67.580  1.00  0.00           H
ATOM   1672  CA  LEU A 692      31.360  50.370  65.820  1.00  0.00           C
ATOM   1673  HA  LEU A 692      30.280  50.400  65.770  1.00  0.00           H
ATOM   1674  CB  LEU A 692      31.790  51.790  66.050  1.00  0.00           C
ATOM   1675  HB1 LEU A 692      32.900  51.940  66.080  1.00  0.00           H
ATOM   1676  HB2 LEU A 692      31.470  52.030  67.080  1.00  0.00           H
ATOM   1677  CG  LEU A 692      31.120  53.010  65.260  1.00  0.00           C
ATOM   1678  HG  LEU A 692      31.060  52.610  64.220  1.00  0.00           H
ATOM   1679  CD1 LEU A 692      29.750  53.400  65.790  1.00  0.00           C
ATOM   1680 HD11 LEU A 692      29.960  54.050  66.670  1.00  0.00           H
ATOM   1681 HD12 LEU A 692      29.150  52.530  66.100  1.00  0.00           H
ATOM   1682 HD13 LEU A 692      29.170  54.060  65.120  1.00  0.00           H
ATOM   1683  CD2 LEU A 692      31.950  54.320  65.190  1.00  0.00           C
ATOM   1684 HD21 LEU A 692      32.080  54.670  66.240  1.00  0.00           H
ATOM   1685 HD22 LEU A 692      31.410  55.040  64.530  1.00  0.00           H
ATOM   1686 HD23 LEU A 692      32.920  54.010  64.750  1.00  0.00           H
ATOM   1687  C   LEU A 692      31.880  49.790  64.470  1.00  0.00           C
ATOM   1688  O   LEU A 692      31.120  49.620  63.520  1.00  0.00           O
ATOM   1689  N   ARG A 693      33.110  49.260  64.430  1.00  0.00           N
ATOM   1690  HN  ARG A 693      33.670  49.390  65.250  1.00  0.00           H
ATOM   1691  CA  ARG A 693      33.750  48.710  63.260  1.00  0.00           C
ATOM   1692  HA  ARG A 693      33.660  49.480  62.510  1.00  0.00           H
ATOM   1693  CB  ARG A 693      35.270  48.320  63.520  1.00  0.00           C
ATOM   1694  HB1 ARG A 693      35.370  47.640  64.380  1.00  0.00           H
ATOM   1695  HB2 ARG A 693      35.740  49.280  63.830  1.00  0.00           H
ATOM   1696  CG  ARG A 693      36.060  47.860  62.350  1.00  0.00           C
ATOM   1697  HG1 ARG A 693      35.820  48.660  61.610  1.00  0.00           H
ATOM   1698  HG2 ARG A 693      35.540  46.950  61.980  1.00  0.00           H
ATOM   1699  CD  ARG A 693      37.590  47.800  62.560  1.00  0.00           C
ATOM   1700  HD1 ARG A 693      37.970  47.110  63.340  1.00  0.00           H
ATOM   1701  HD2 ARG A 693      37.910  48.840  62.780  1.00  0.00           H
ATOM   1702  NE  ARG A 693      38.140  47.340  61.260  1.00  0.00           N
ATOM   1703  HE  ARG A 693      38.630  48.050  60.750  1.00  0.00           H
ATOM   1704  CZ  ARG A 693      37.720  46.340  60.510  1.00  0.00           C
ATOM   1705  NH1 ARG A 693      37.270  45.250  61.130  1.00  0.00           N
ATOM   1706 HH11 ARG A 693      37.590  45.110  62.070  1.00  0.00           H
ATOM   1707 HH12 ARG A 693      37.180  44.420  60.580  1.00  0.00           H
ATOM   1708  NH2 ARG A 693      38.030  46.370  59.220  1.00  0.00           N
ATOM   1709 HH21 ARG A 693      37.360  45.980  58.590  1.00  0.00           H
ATOM   1710 HH22 ARG A 693      38.420  47.260  58.980  1.00  0.00           H
ATOM   1711  C   ARG A 693      33.080  47.520  62.600  1.00  0.00           C
ATOM   1712  O   ARG A 693      32.970  47.500  61.360  1.00  0.00           O
ATOM   1713  N   THR A 694      32.530  46.600  63.380  1.00  0.00           N
ATOM   1714  HN  THR A 694      32.680  46.700  64.350  1.00  0.00           H
ATOM   1715  CA  THR A 694      31.650  45.520  62.860  1.00  0.00           C
ATOM   1716  HA  THR A 694      32.290  45.090  62.100  1.00  0.00           H
ATOM   1717  CB  THR A 694      31.280  44.460  63.980  1.00  0.00           C
ATOM   1718  HB  THR A 694      31.000  44.950  64.920  1.00  0.00           H
ATOM   1719  OG1 THR A 694      32.400  43.710  64.340  1.00  0.00           O
ATOM   1720  HG1 THR A 694      32.610  43.170  63.580  1.00  0.00           H
ATOM   1721  CG2 THR A 694      30.280  43.420  63.510  1.00  0.00           C
ATOM   1722 HG21 THR A 694      29.280  43.890  63.470  1.00  0.00           H
ATOM   1723 HG22 THR A 694      30.160  42.590  64.230  1.00  0.00           H
ATOM   1724 HG23 THR A 694      30.360  42.940  62.510  1.00  0.00           H
ATOM   1725  C   THR A 694      30.360  45.940  62.190  1.00  0.00           C
ATOM   1726  O   THR A 694      30.020  45.450  61.090  1.00  0.00           O
ATOM   1727  N   SER A 695      29.600  46.830  62.820  1.00  0.00           N
ATOM   1728  HN  SER A 695      29.930  47.260  63.650  1.00  0.00           H
ATOM   1729  CA  SER A 695      28.560  47.510  62.060  1.00  0.00           C
ATOM   1730  HA  SER A 695      27.800  46.840  61.700  1.00  0.00           H
ATOM   1731  CB  SER A 695      27.790  48.510  63.040  1.00  0.00           C
ATOM   1732  HB1 SER A 695      27.100  49.120  62.410  1.00  0.00           H
ATOM   1733  HB2 SER A 695      28.640  49.150  63.370  1.00  0.00           H
ATOM   1734  OG  SER A 695      27.100  47.830  64.040  1.00  0.00           O
ATOM   1735  HG1 SER A 695      27.670  47.390  64.670  1.00  0.00           H
ATOM   1736  C   SER A 695      28.920  48.310  60.810  1.00  0.00           C
ATOM   1737  O   SER A 695      28.180  48.200  59.870  1.00  0.00           O
ATOM   1738  N   ILE A 696      30.040  49.020  60.840  1.00  0.00           N
ATOM   1739  HN  ILE A 696      30.590  48.970  61.670  1.00  0.00           H
ATOM   1740  CA  ILE A 696      30.600  49.860  59.750  1.00  0.00           C
ATOM   1741  HA  ILE A 696      29.880  50.480  59.260  1.00  0.00           H
ATOM   1742  CB  ILE A 696      31.780  50.800  60.200  1.00  0.00           C
ATOM   1743  HB  ILE A 696      32.470  50.250  60.860  1.00  0.00           H
ATOM   1744  CG2 ILE A 696      32.640  51.110  58.920  1.00  0.00           C
ATOM   1745 HG21 ILE A 696      32.060  51.690  58.150  1.00  0.00           H
ATOM   1746 HG22 ILE A 696      33.090  50.190  58.500  1.00  0.00           H
ATOM   1747 HG23 ILE A 696      33.440  51.770  59.330  1.00  0.00           H
ATOM   1748  CG1 ILE A 696      31.280  52.070  60.980  1.00  0.00           C
ATOM   1749 HG11 ILE A 696      30.660  51.670  61.810  1.00  0.00           H
ATOM   1750 HG12 ILE A 696      30.700  52.710  60.280  1.00  0.00           H
ATOM   1751  CD  ILE A 696      32.480  52.820  61.480  1.00  0.00           C
ATOM   1752  HD1 ILE A 696      32.190  53.670  62.120  1.00  0.00           H
ATOM   1753  HD2 ILE A 696      33.080  53.240  60.650  1.00  0.00           H
ATOM   1754  HD3 ILE A 696      33.170  52.190  62.070  1.00  0.00           H
ATOM   1755  C   ILE A 696      30.920  48.880  58.550  1.00  0.00           C
ATOM   1756  O   ILE A 696      30.600  49.250  57.480  1.00  0.00           O
ATOM   1757  N   GLY A 697      31.520  47.660  58.730  1.00  0.00           N
ATOM   1758  HN  GLY A 697      32.010  47.530  59.580  1.00  0.00           H
ATOM   1759  CA  GLY A 697      31.480  46.480  57.830  1.00  0.00           C
ATOM   1760  HA1 GLY A 697      31.880  45.700  58.480  1.00  0.00           H
ATOM   1761  HA2 GLY A 697      32.120  46.520  56.960  1.00  0.00           H
ATOM   1762  C   GLY A 697      30.180  45.980  57.320  1.00  0.00           C
ATOM   1763  O   GLY A 697      29.960  45.880  56.150  1.00  0.00           O
ATOM   1764  N   LEU A 698      29.190  45.740  58.170  1.00  0.00           N
ATOM   1765  HN  LEU A 698      29.360  46.100  59.080  1.00  0.00           H
ATOM   1766  CA  LEU A 698      27.820  45.310  57.830  1.00  0.00           C
ATOM   1767  HA  LEU A 698      27.960  44.420  57.220  1.00  0.00           H
ATOM   1768  CB  LEU A 698      26.930  44.870  59.020  1.00  0.00           C
ATOM   1769  HB1 LEU A 698      25.890  44.550  58.830  1.00  0.00           H
ATOM   1770  HB2 LEU A 698      26.930  45.660  59.790  1.00  0.00           H
ATOM   1771  CG  LEU A 698      27.500  43.660  59.780  1.00  0.00           C
ATOM   1772  HG  LEU A 698      28.610  43.660  59.840  1.00  0.00           H
ATOM   1773  CD1 LEU A 698      27.030  43.600  61.230  1.00  0.00           C
ATOM   1774 HD11 LEU A 698      25.980  43.250  61.160  1.00  0.00           H
ATOM   1775 HD12 LEU A 698      27.250  44.600  61.670  1.00  0.00           H
ATOM   1776 HD13 LEU A 698      27.630  42.880  61.820  1.00  0.00           H
ATOM   1777  CD2 LEU A 698      27.140  42.280  59.110  1.00  0.00           C
ATOM   1778 HD21 LEU A 698      26.050  42.080  59.170  1.00  0.00           H
ATOM   1779 HD22 LEU A 698      27.740  41.460  59.570  1.00  0.00           H
ATOM   1780 HD23 LEU A 698      27.430  42.390  58.030  1.00  0.00           H
ATOM   1781  C   LEU A 698      27.080  46.250  56.910  1.00  0.00           C
ATOM   1782  O   LEU A 698      26.470  45.850  55.910  1.00  0.00           O
ATOM   1783  N   TRP A 699      27.220  47.540  57.260  1.00  0.00           N
ATOM   1784  HN  TRP A 699      27.810  47.700  58.050  1.00  0.00           H
ATOM   1785  CA  TRP A 699      26.760  48.690  56.410  1.00  0.00           C
ATOM   1786  HA  TRP A 699      25.740  48.560  56.050  1.00  0.00           H
ATOM   1787  CB  TRP A 699      27.000  50.030  57.180  1.00  0.00           C
ATOM   1788  HB1 TRP A 699      27.230  50.890  56.510  1.00  0.00           H
ATOM   1789  HB2 TRP A 699      27.890  49.790  57.790  1.00  0.00           H
ATOM   1790  CG  TRP A 699      25.840  50.550  58.030  1.00  0.00           C
ATOM   1791  CD1 TRP A 699      25.920  50.530  59.360  1.00  0.00           C
ATOM   1792  HD1 TRP A 699      26.650  50.050  59.980  1.00  0.00           H
ATOM   1793  NE1 TRP A 699      24.760  51.010  59.890  1.00  0.00           N
ATOM   1794  HE1 TRP A 699      24.550  51.410  60.760  1.00  0.00           H
ATOM   1795  CE2 TRP A 699      23.960  51.330  58.920  1.00  0.00           C
ATOM   1796  CD2 TRP A 699      24.570  51.020  57.680  1.00  0.00           C
ATOM   1797  CE3 TRP A 699      23.910  51.340  56.520  1.00  0.00           C
ATOM   1798  HE3 TRP A 699      24.280  51.140  55.520  1.00  0.00           H
ATOM   1799  CZ3 TRP A 699      22.620  51.850  56.610  1.00  0.00           C
ATOM   1800  HZ3 TRP A 699      22.110  52.150  55.700  1.00  0.00           H
ATOM   1801  CZ2 TRP A 699      22.610  51.780  59.020  1.00  0.00           C
ATOM   1802  HZ2 TRP A 699      22.160  51.910  60.000  1.00  0.00           H
ATOM   1803  CH2 TRP A 699      21.960  52.100  57.830  1.00  0.00           C
ATOM   1804  HH2 TRP A 699      20.960  52.510  57.900  1.00  0.00           H
ATOM   1805  C   TRP A 699      27.570  48.820  55.130  1.00  0.00           C
ATOM   1806  O   TRP A 699      27.060  48.940  54.050  1.00  0.00           O
ATOM   1807  N   THR A 700      28.890  48.740  55.190  1.00  0.00           N
ATOM   1808  HN  THR A 700      29.280  48.670  56.100  1.00  0.00           H
ATOM   1809  CA  THR A 700      29.780  48.680  53.970  1.00  0.00           C
ATOM   1810  HA  THR A 700      29.570  49.640  53.520  1.00  0.00           H
ATOM   1811  CB  THR A 700      31.260  48.550  54.320  1.00  0.00           C
ATOM   1812  HB  THR A 700      31.370  47.590  54.880  1.00  0.00           H
ATOM   1813  OG1 THR A 700      31.770  49.660  54.980  1.00  0.00           O
ATOM   1814  HG1 THR A 700      31.530  49.740  55.900  1.00  0.00           H
ATOM   1815  CG2 THR A 700      32.070  48.520  53.000  1.00  0.00           C
ATOM   1816 HG21 THR A 700      31.650  49.320  52.370  1.00  0.00           H
ATOM   1817 HG22 THR A 700      32.000  47.590  52.400  1.00  0.00           H
ATOM   1818 HG23 THR A 700      33.130  48.830  53.140  1.00  0.00           H
ATOM   1819  C   THR A 700      29.440  47.540  52.950  1.00  0.00           C
ATOM   1820  O   THR A 700      29.310  47.790  51.750  1.00  0.00           O
ATOM   1821  N   SER A 701      29.260  46.340  53.450  1.00  0.00           N
ATOM   1822  HN  SER A 701      29.510  46.200  54.410  1.00  0.00           H
ATOM   1823  CA  SER A 701      28.910  45.180  52.700  1.00  0.00           C
ATOM   1824  HA  SER A 701      29.670  45.010  51.960  1.00  0.00           H
ATOM   1825  CB  SER A 701      28.740  44.020  53.660  1.00  0.00           C
ATOM   1826  HB1 SER A 701      27.990  44.360  54.410  1.00  0.00           H
ATOM   1827  HB2 SER A 701      29.730  43.770  54.110  1.00  0.00           H
ATOM   1828  OG  SER A 701      28.220  42.850  53.070  1.00  0.00           O
ATOM   1829  HG1 SER A 701      28.770  42.630  52.320  1.00  0.00           H
ATOM   1830  C   SER A 701      27.540  45.430  51.990  1.00  0.00           C
ATOM   1831  O   SER A 701      27.460  45.330  50.770  1.00  0.00           O
ATOM   1832  N   PHE A 702      26.460  45.930  52.650  1.00  0.00           N
ATOM   1833  HN  PHE A 702      26.550  46.090  53.640  1.00  0.00           H
ATOM   1834  CA  PHE A 702      25.160  46.360  52.190  1.00  0.00           C
ATOM   1835  HA  PHE A 702      24.760  45.530  51.620  1.00  0.00           H
ATOM   1836  CB  PHE A 702      24.170  46.610  53.390  1.00  0.00           C
ATOM   1837  HB1 PHE A 702      24.830  47.090  54.130  1.00  0.00           H
ATOM   1838  HB2 PHE A 702      23.820  45.610  53.760  1.00  0.00           H
ATOM   1839  CG  PHE A 702      22.970  47.560  53.030  1.00  0.00           C
ATOM   1840  CD1 PHE A 702      21.800  47.150  52.330  1.00  0.00           C
ATOM   1841  HD1 PHE A 702      21.750  46.110  52.030  1.00  0.00           H
ATOM   1842  CE1 PHE A 702      20.760  48.050  52.200  1.00  0.00           C
ATOM   1843  HE1 PHE A 702      19.920  47.650  51.640  1.00  0.00           H
ATOM   1844  CZ  PHE A 702      20.750  49.370  52.560  1.00  0.00           C
ATOM   1845  HZ  PHE A 702      20.020  50.100  52.260  1.00  0.00           H
ATOM   1846  CD2 PHE A 702      22.960  48.870  53.600  1.00  0.00           C
ATOM   1847  HD2 PHE A 702      23.880  49.180  54.080  1.00  0.00           H
ATOM   1848  CE2 PHE A 702      21.990  49.770  53.290  1.00  0.00           C
ATOM   1849  HE2 PHE A 702      22.070  50.790  53.640  1.00  0.00           H
ATOM   1850  C   PHE A 702      25.190  47.470  51.190  1.00  0.00           C
ATOM   1851  O   PHE A 702      24.490  47.350  50.190  1.00  0.00           O
ATOM   1852  N   LEU A 703      26.000  48.500  51.410  1.00  0.00           N
ATOM   1853  HN  LEU A 703      26.570  48.530  52.230  1.00  0.00           H
ATOM   1854  CA  LEU A 703      26.220  49.440  50.370  1.00  0.00           C
ATOM   1855  HA  LEU A 703      25.260  49.850  50.080  1.00  0.00           H
ATOM   1856  CB  LEU A 703      27.190  50.580  51.000  1.00  0.00           C
ATOM   1857  HB1 LEU A 703      27.690  51.120  50.160  1.00  0.00           H
ATOM   1858  HB2 LEU A 703      27.980  50.010  51.510  1.00  0.00           H
ATOM   1859  CG  LEU A 703      26.450  51.640  51.830  1.00  0.00           C
ATOM   1860  HG  LEU A 703      25.830  51.110  52.570  1.00  0.00           H
ATOM   1861  CD1 LEU A 703      27.260  52.450  52.880  1.00  0.00           C
ATOM   1862 HD11 LEU A 703      27.890  53.200  52.340  1.00  0.00           H
ATOM   1863 HD12 LEU A 703      27.920  51.870  53.570  1.00  0.00           H
ATOM   1864 HD13 LEU A 703      26.560  53.100  53.440  1.00  0.00           H
ATOM   1865  CD2 LEU A 703      25.470  52.490  50.980  1.00  0.00           C
ATOM   1866 HD21 LEU A 703      25.360  53.500  51.430  1.00  0.00           H
ATOM   1867 HD22 LEU A 703      24.480  52.000  50.870  1.00  0.00           H
ATOM   1868 HD23 LEU A 703      25.780  52.570  49.910  1.00  0.00           H
ATOM   1869  C   LEU A 703      26.950  48.870  49.140  1.00  0.00           C
ATOM   1870  O   LEU A 703      26.510  49.180  48.040  1.00  0.00           O
ATOM   1871  N   CYS A 704      28.030  48.120  49.280  1.00  0.00           N
ATOM   1872  HN  CYS A 704      28.520  47.950  50.130  1.00  0.00           H
ATOM   1873  CA  CYS A 704      28.600  47.430  48.080  1.00  0.00           C
ATOM   1874  HA  CYS A 704      28.880  48.090  47.270  1.00  0.00           H
ATOM   1875  CB  CYS A 704      29.820  46.520  48.400  1.00  0.00           C
ATOM   1876  HB1 CYS A 704      30.060  45.920  47.500  1.00  0.00           H
ATOM   1877  HB2 CYS A 704      29.490  45.800  49.180  1.00  0.00           H
ATOM   1878  SG  CYS A 704      31.050  47.680  48.970  1.00  0.00           S
ATOM   1879  HG1 CYS A 704      30.420  48.100  50.050  1.00  0.00           H
ATOM   1880  C   CYS A 704      27.570  46.470  47.330  1.00  0.00           C
ATOM   1881  O   CYS A 704      27.430  46.450  46.120  1.00  0.00           O
ATOM   1882  N   ILE A 705      26.750  45.780  48.170  1.00  0.00           N
ATOM   1883  HN  ILE A 705      27.040  45.770  49.130  1.00  0.00           H
ATOM   1884  CA  ILE A 705      25.620  44.980  47.720  1.00  0.00           C
ATOM   1885  HA  ILE A 705      25.960  44.230  47.010  1.00  0.00           H
ATOM   1886  CB  ILE A 705      25.110  44.010  48.850  1.00  0.00           C
ATOM   1887  HB  ILE A 705      25.180  44.560  49.810  1.00  0.00           H
ATOM   1888  CG2 ILE A 705      23.650  43.540  48.620  1.00  0.00           C
ATOM   1889 HG21 ILE A 705      23.360  42.800  49.390  1.00  0.00           H
ATOM   1890 HG22 ILE A 705      23.530  43.040  47.630  1.00  0.00           H
ATOM   1891 HG23 ILE A 705      22.890  44.340  48.520  1.00  0.00           H
ATOM   1892  CG1 ILE A 705      26.110  42.790  49.070  1.00  0.00           C
ATOM   1893 HG11 ILE A 705      27.110  43.250  49.130  1.00  0.00           H
ATOM   1894 HG12 ILE A 705      26.080  42.140  48.180  1.00  0.00           H
ATOM   1895  CD  ILE A 705      25.920  41.960  50.300  1.00  0.00           C
ATOM   1896  HD1 ILE A 705      26.680  41.150  50.270  1.00  0.00           H
ATOM   1897  HD2 ILE A 705      24.970  41.400  50.260  1.00  0.00           H
ATOM   1898  HD3 ILE A 705      25.980  42.470  51.290  1.00  0.00           H
ATOM   1899  C   ILE A 705      24.620  45.790  46.990  1.00  0.00           C
ATOM   1900  O   ILE A 705      24.350  45.380  45.870  1.00  0.00           O
ATOM   1901  N   VAL A 706      24.200  47.000  47.390  1.00  0.00           N
ATOM   1902  HN  VAL A 706      24.420  47.310  48.310  1.00  0.00           H
ATOM   1903  CA  VAL A 706      23.240  47.880  46.770  1.00  0.00           C
ATOM   1904  HA  VAL A 706      22.370  47.270  46.560  1.00  0.00           H
ATOM   1905  CB  VAL A 706      22.690  48.940  47.700  1.00  0.00           C
ATOM   1906  HB  VAL A 706      23.520  49.200  48.390  1.00  0.00           H
ATOM   1907  CG1 VAL A 706      22.170  50.140  47.030  1.00  0.00           C
ATOM   1908 HG11 VAL A 706      22.090  51.040  47.690  1.00  0.00           H
ATOM   1909 HG12 VAL A 706      21.170  49.880  46.600  1.00  0.00           H
ATOM   1910 HG13 VAL A 706      22.820  50.530  46.220  1.00  0.00           H
ATOM   1911  CG2 VAL A 706      21.630  48.320  48.570  1.00  0.00           C
ATOM   1912 HG21 VAL A 706      20.670  48.230  48.020  1.00  0.00           H
ATOM   1913 HG22 VAL A 706      21.460  48.950  49.480  1.00  0.00           H
ATOM   1914 HG23 VAL A 706      22.020  47.350  48.930  1.00  0.00           H
ATOM   1915  C   VAL A 706      23.800  48.480  45.440  1.00  0.00           C
ATOM   1916  O   VAL A 706      23.090  48.530  44.430  1.00  0.00           O
ATOM   1917  N   LEU A 707      25.140  48.720  45.390  1.00  0.00           N
ATOM   1918  HN  LEU A 707      25.600  48.520  46.250  1.00  0.00           H
ATOM   1919  CA  LEU A 707      25.940  49.200  44.230  1.00  0.00           C
ATOM   1920  HA  LEU A 707      25.440  50.080  43.840  1.00  0.00           H
ATOM   1921  CB  LEU A 707      27.400  49.490  44.790  1.00  0.00           C
ATOM   1922  HB1 LEU A 707      27.850  48.570  45.210  1.00  0.00           H
ATOM   1923  HB2 LEU A 707      27.310  50.220  45.620  1.00  0.00           H
ATOM   1924  CG  LEU A 707      28.240  50.060  43.710  1.00  0.00           C
ATOM   1925  HG  LEU A 707      28.320  49.350  42.860  1.00  0.00           H
ATOM   1926  CD1 LEU A 707      27.740  51.430  43.260  1.00  0.00           C
ATOM   1927 HD11 LEU A 707      27.810  52.220  44.050  1.00  0.00           H
ATOM   1928 HD12 LEU A 707      26.690  51.430  42.920  1.00  0.00           H
ATOM   1929 HD13 LEU A 707      28.290  51.820  42.370  1.00  0.00           H
ATOM   1930  CD2 LEU A 707      29.680  50.270  44.260  1.00  0.00           C
ATOM   1931 HD21 LEU A 707      30.150  49.290  44.520  1.00  0.00           H
ATOM   1932 HD22 LEU A 707      29.550  50.950  45.130  1.00  0.00           H
ATOM   1933 HD23 LEU A 707      30.300  50.750  43.470  1.00  0.00           H
ATOM   1934  C   LEU A 707      25.950  48.120  43.070  1.00  0.00           C
ATOM   1935  O   LEU A 707      25.640  48.480  41.950  1.00  0.00           O
ATOM   1936  N   VAL A 708      26.210  46.820  43.310  1.00  0.00           N
ATOM   1937  HN  VAL A 708      26.590  46.620  44.220  1.00  0.00           H
ATOM   1938  CA  VAL A 708      26.000  45.760  42.390  1.00  0.00           C
ATOM   1939  HA  VAL A 708      26.560  45.940  41.480  1.00  0.00           H
ATOM   1940  CB  VAL A 708      26.580  44.500  42.990  1.00  0.00           C
ATOM   1941  HB  VAL A 708      26.160  44.380  44.010  1.00  0.00           H
ATOM   1942  CG1 VAL A 708      26.300  43.190  42.200  1.00  0.00           C
ATOM   1943 HG11 VAL A 708      26.410  43.250  41.090  1.00  0.00           H
ATOM   1944 HG12 VAL A 708      25.290  42.850  42.460  1.00  0.00           H
ATOM   1945 HG13 VAL A 708      27.020  42.440  42.590  1.00  0.00           H
ATOM   1946  CG2 VAL A 708      28.100  44.720  43.070  1.00  0.00           C
ATOM   1947 HG21 VAL A 708      28.310  45.030  42.020  1.00  0.00           H
ATOM   1948 HG22 VAL A 708      28.620  43.800  43.420  1.00  0.00           H
ATOM   1949 HG23 VAL A 708      28.420  45.590  43.670  1.00  0.00           H
ATOM   1950  C   VAL A 708      24.520  45.560  41.980  1.00  0.00           C
ATOM   1951  O   VAL A 708      24.230  45.320  40.820  1.00  0.00           O
ATOM   1952  N   ALA A 709      23.500  45.570  42.890  1.00  0.00           N
ATOM   1953  HN  ALA A 709      23.690  45.540  43.870  1.00  0.00           H
ATOM   1954  CA  ALA A 709      22.150  45.520  42.470  1.00  0.00           C
ATOM   1955  HA  ALA A 709      21.940  44.600  41.930  1.00  0.00           H
ATOM   1956  CB  ALA A 709      21.240  45.450  43.730  1.00  0.00           C
ATOM   1957  HB1 ALA A 709      21.610  46.280  44.380  1.00  0.00           H
ATOM   1958  HB2 ALA A 709      21.550  44.470  44.140  1.00  0.00           H
ATOM   1959  HB3 ALA A 709      20.150  45.500  43.510  1.00  0.00           H
ATOM   1960  C   ALA A 709      21.780  46.670  41.550  1.00  0.00           C
ATOM   1961  O   ALA A 709      21.180  46.520  40.500  1.00  0.00           O
ATOM   1962  N   THR A 710      22.230  47.900  41.860  1.00  0.00           N
ATOM   1963  HN  THR A 710      22.570  48.060  42.780  1.00  0.00           H
ATOM   1964  CA  THR A 710      22.050  49.060  41.050  1.00  0.00           C
ATOM   1965  HA  THR A 710      21.010  49.070  40.770  1.00  0.00           H
ATOM   1966  CB  THR A 710      22.410  50.340  41.800  1.00  0.00           C
ATOM   1967  HB  THR A 710      23.510  50.480  41.910  1.00  0.00           H
ATOM   1968  OG1 THR A 710      21.800  50.260  43.080  1.00  0.00           O
ATOM   1969  HG1 THR A 710      22.250  49.730  43.730  1.00  0.00           H
ATOM   1970  CG2 THR A 710      21.870  51.610  41.040  1.00  0.00           C
ATOM   1971 HG21 THR A 710      21.920  52.350  41.860  1.00  0.00           H
ATOM   1972 HG22 THR A 710      20.800  51.440  40.780  1.00  0.00           H
ATOM   1973 HG23 THR A 710      22.490  51.930  40.170  1.00  0.00           H
ATOM   1974  C   THR A 710      22.770  49.040  39.770  1.00  0.00           C
ATOM   1975  O   THR A 710      22.180  49.440  38.770  1.00  0.00           O
ATOM   1976  N   ASP A 711      24.050  48.660  39.770  1.00  0.00           N
ATOM   1977  HN  ASP A 711      24.520  48.430  40.620  1.00  0.00           H
ATOM   1978  CA  ASP A 711      24.920  48.590  38.630  1.00  0.00           C
ATOM   1979  HA  ASP A 711      25.670  47.940  39.040  1.00  0.00           H
ATOM   1980  CB  ASP A 711      24.330  48.020  37.300  1.00  0.00           C
ATOM   1981  HB1 ASP A 711      23.650  48.780  36.880  1.00  0.00           H
ATOM   1982  HB2 ASP A 711      23.770  47.080  37.460  1.00  0.00           H
ATOM   1983  CG  ASP A 711      25.390  47.740  36.130  1.00  0.00           C
ATOM   1984  OD1 ASP A 711      26.620  47.660  36.410  1.00  0.00           O
ATOM   1985  OD2 ASP A 711      24.860  47.490  35.000  1.00  0.00           O
ATOM   1986  C   ASP A 711      25.760  49.790  38.520  1.00  0.00           C
ATOM   1987  O   ASP A 711      25.340  50.950  38.460  1.00  0.00           O
ATOM   1988  N   ALA A 712      27.090  49.600  38.650  1.00  0.00           N
ATOM   1989  HN  ALA A 712      27.370  48.650  38.790  1.00  0.00           H
ATOM   1990  CA  ALA A 712      28.270  50.450  38.650  1.00  0.00           C
ATOM   1991  HA  ALA A 712      27.920  51.470  38.630  1.00  0.00           H
ATOM   1992  CB  ALA A 712      29.040  50.180  39.970  1.00  0.00           C
ATOM   1993  HB1 ALA A 712      28.290  50.420  40.760  1.00  0.00           H
ATOM   1994  HB2 ALA A 712      29.910  50.850  40.130  1.00  0.00           H
ATOM   1995  HB3 ALA A 712      29.250  49.130  40.220  1.00  0.00           H
ATOM   1996  C   ALA A 712      29.180  50.320  37.440  1.00  0.00           C
ATOM   1997  O   ALA A 712      30.260  50.880  37.420  1.00  0.00           O
ATOM   1998  N   SER A 713      28.770  49.620  36.330  1.00  0.00           N
ATOM   1999  HN  SER A 713      27.870  49.180  36.350  1.00  0.00           H
ATOM   2000  CA  SER A 713      29.440  49.440  35.040  1.00  0.00           C
ATOM   2001  HA  SER A 713      30.290  48.830  35.280  1.00  0.00           H
ATOM   2002  CB  SER A 713      28.680  48.550  34.070  1.00  0.00           C
ATOM   2003  HB1 SER A 713      29.340  48.210  33.250  1.00  0.00           H
ATOM   2004  HB2 SER A 713      27.750  49.050  33.690  1.00  0.00           H
ATOM   2005  OG  SER A 713      28.480  47.300  34.700  1.00  0.00           O
ATOM   2006  HG1 SER A 713      27.660  47.340  35.190  1.00  0.00           H
ATOM   2007  C   SER A 713      29.950  50.710  34.390  1.00  0.00           C
ATOM   2008  O   SER A 713      31.120  50.760  33.970  1.00  0.00           O
ATOM   2009  N   SER A 714      29.140  51.880  34.390  1.00  0.00           N
ATOM   2010  HN  SER A 714      28.210  51.730  34.710  1.00  0.00           H
ATOM   2011  CA  SER A 714      29.630  53.210  33.980  1.00  0.00           C
ATOM   2012  HA  SER A 714      30.370  53.040  33.210  1.00  0.00           H
ATOM   2013  CB  SER A 714      28.520  53.950  33.340  1.00  0.00           C
ATOM   2014  HB1 SER A 714      28.760  54.930  32.850  1.00  0.00           H
ATOM   2015  HB2 SER A 714      27.830  54.320  34.120  1.00  0.00           H
ATOM   2016  OG  SER A 714      27.920  53.170  32.280  1.00  0.00           O
ATOM   2017  HG1 SER A 714      27.550  52.380  32.690  1.00  0.00           H
ATOM   2018  C   SER A 714      30.210  54.090  35.100  1.00  0.00           C
ATOM   2019  O   SER A 714      30.940  55.030  34.880  1.00  0.00           O
ATOM   2020  N   LEU A 715      29.970  53.720  36.340  1.00  0.00           N
ATOM   2021  HN  LEU A 715      29.560  52.820  36.400  1.00  0.00           H
ATOM   2022  CA  LEU A 715      30.660  54.370  37.520  1.00  0.00           C
ATOM   2023  HA  LEU A 715      30.550  55.440  37.460  1.00  0.00           H
ATOM   2024  CB  LEU A 715      30.080  53.950  38.880  1.00  0.00           C
ATOM   2025  HB1 LEU A 715      30.830  54.210  39.670  1.00  0.00           H
ATOM   2026  HB2 LEU A 715      29.840  52.860  38.850  1.00  0.00           H
ATOM   2027  CG  LEU A 715      28.790  54.810  39.240  1.00  0.00           C
ATOM   2028  HG  LEU A 715      28.070  54.540  38.440  1.00  0.00           H
ATOM   2029  CD1 LEU A 715      28.070  54.240  40.580  1.00  0.00           C
ATOM   2030 HD11 LEU A 715      27.200  54.910  40.760  1.00  0.00           H
ATOM   2031 HD12 LEU A 715      28.660  54.310  41.510  1.00  0.00           H
ATOM   2032 HD13 LEU A 715      27.670  53.210  40.460  1.00  0.00           H
ATOM   2033  CD2 LEU A 715      28.940  56.310  39.450  1.00  0.00           C
ATOM   2034 HD21 LEU A 715      27.890  56.610  39.620  1.00  0.00           H
ATOM   2035 HD22 LEU A 715      29.400  56.760  38.550  1.00  0.00           H
ATOM   2036 HD23 LEU A 715      29.560  56.570  40.340  1.00  0.00           H
ATOM   2037  C   LEU A 715      32.170  54.110  37.570  1.00  0.00           C
ATOM   2038  O   LEU A 715      33.020  54.830  38.160  1.00  0.00           O
ATOM   2039  N   VAL A 716      32.590  52.990  36.930  1.00  0.00           N
ATOM   2040  HN  VAL A 716      32.020  52.330  36.450  1.00  0.00           H
ATOM   2041  CA  VAL A 716      34.120  52.790  36.710  1.00  0.00           C
ATOM   2042  HA  VAL A 716      34.600  52.840  37.680  1.00  0.00           H
ATOM   2043  CB  VAL A 716      34.340  51.400  36.070  1.00  0.00           C
ATOM   2044  HB  VAL A 716      34.210  51.520  34.960  1.00  0.00           H
ATOM   2045  CG1 VAL A 716      35.820  51.020  36.360  1.00  0.00           C
ATOM   2046 HG11 VAL A 716      36.070  49.960  36.080  1.00  0.00           H
ATOM   2047 HG12 VAL A 716      35.840  50.990  37.470  1.00  0.00           H
ATOM   2048 HG13 VAL A 716      36.560  51.770  36.030  1.00  0.00           H
ATOM   2049  CG2 VAL A 716      33.490  50.170  36.590  1.00  0.00           C
ATOM   2050 HG21 VAL A 716      33.240  50.380  37.660  1.00  0.00           H
ATOM   2051 HG22 VAL A 716      34.010  49.190  36.570  1.00  0.00           H
ATOM   2052 HG23 VAL A 716      32.550  50.120  36.000  1.00  0.00           H
ATOM   2053  C   VAL A 716      34.820  53.880  35.910  1.00  0.00           C
ATOM   2054  O   VAL A 716      35.960  54.270  36.220  1.00  0.00           O
ATOM   2055  N   CYS A 717      34.140  54.410  34.870  1.00  0.00           N
ATOM   2056  HN  CYS A 717      33.250  54.050  34.610  1.00  0.00           H
ATOM   2057  CA  CYS A 717      34.780  55.290  33.910  1.00  0.00           C
ATOM   2058  HA  CYS A 717      35.750  54.990  33.540  1.00  0.00           H
ATOM   2059  CB  CYS A 717      33.870  55.400  32.710  1.00  0.00           C
ATOM   2060  HB1 CYS A 717      34.350  56.100  31.980  1.00  0.00           H
ATOM   2061  HB2 CYS A 717      32.920  55.920  32.940  1.00  0.00           H
ATOM   2062  SG  CYS A 717      33.540  53.810  32.040  1.00  0.00           S
ATOM   2063  HG1 CYS A 717      34.770  53.330  32.070  1.00  0.00           H
ATOM   2064  C   CYS A 717      34.950  56.650  34.560  1.00  0.00           C
ATOM   2065  O   CYS A 717      35.590  57.520  34.000  1.00  0.00           O
ATOM   2066  N   TYR A 718      34.330  56.960  35.740  1.00  0.00           N
ATOM   2067  HN  TYR A 718      33.910  56.170  36.180  1.00  0.00           H
ATOM   2068  CA  TYR A 718      34.380  58.280  36.360  1.00  0.00           C
ATOM   2069  HA  TYR A 718      34.520  58.960  35.550  1.00  0.00           H
ATOM   2070  CB  TYR A 718      33.270  58.580  37.390  1.00  0.00           C
ATOM   2071  HB1 TYR A 718      33.530  59.440  38.040  1.00  0.00           H
ATOM   2072  HB2 TYR A 718      33.080  57.710  38.040  1.00  0.00           H
ATOM   2073  CG  TYR A 718      32.040  59.020  36.590  1.00  0.00           C
ATOM   2074  CD1 TYR A 718      31.920  60.240  35.850  1.00  0.00           C
ATOM   2075  HD1 TYR A 718      32.750  60.930  35.900  1.00  0.00           H
ATOM   2076  CE1 TYR A 718      30.780  60.470  35.110  1.00  0.00           C
ATOM   2077  HE1 TYR A 718      30.520  61.370  34.560  1.00  0.00           H
ATOM   2078  CZ  TYR A 718      29.720  59.510  35.020  1.00  0.00           C
ATOM   2079  OH  TYR A 718      28.510  59.660  34.260  1.00  0.00           O
ATOM   2080  HH  TYR A 718      28.400  60.590  34.060  1.00  0.00           H
ATOM   2081  CD2 TYR A 718      30.940  58.160  36.550  1.00  0.00           C
ATOM   2082  HD2 TYR A 718      31.000  57.300  37.220  1.00  0.00           H
ATOM   2083  CE2 TYR A 718      29.760  58.450  35.880  1.00  0.00           C
ATOM   2084  HE2 TYR A 718      28.930  57.750  35.800  1.00  0.00           H
ATOM   2085  C   TYR A 718      35.650  58.420  37.160  1.00  0.00           C
ATOM   2086  O   TYR A 718      35.950  59.470  37.690  1.00  0.00           O
ATOM   2087  N   ILE A 719      36.440  57.300  37.310  1.00  0.00           N
ATOM   2088  HN  ILE A 719      36.240  56.420  36.890  1.00  0.00           H
ATOM   2089  CA  ILE A 719      37.740  57.310  38.050  1.00  0.00           C
ATOM   2090  HA  ILE A 719      37.840  58.250  38.570  1.00  0.00           H
ATOM   2091  CB  ILE A 719      37.900  56.200  39.040  1.00  0.00           C
ATOM   2092  HB  ILE A 719      38.020  55.290  38.420  1.00  0.00           H
ATOM   2093  CG2 ILE A 719      39.190  56.500  39.810  1.00  0.00           C
ATOM   2094 HG21 ILE A 719      40.040  56.380  39.120  1.00  0.00           H
ATOM   2095 HG22 ILE A 719      39.450  55.790  40.610  1.00  0.00           H
ATOM   2096 HG23 ILE A 719      39.160  57.450  40.400  1.00  0.00           H
ATOM   2097  CG1 ILE A 719      36.720  56.050  39.980  1.00  0.00           C
ATOM   2098 HG11 ILE A 719      37.050  55.180  40.610  1.00  0.00           H
ATOM   2099 HG12 ILE A 719      35.750  55.760  39.540  1.00  0.00           H
ATOM   2100  CD  ILE A 719      36.410  57.250  40.930  1.00  0.00           C
ATOM   2101  HD1 ILE A 719      35.510  57.180  41.570  1.00  0.00           H
ATOM   2102  HD2 ILE A 719      36.420  58.190  40.330  1.00  0.00           H
ATOM   2103  HD3 ILE A 719      37.240  57.270  41.660  1.00  0.00           H
ATOM   2104  C   ILE A 719      38.730  57.190  36.920  1.00  0.00           C
ATOM   2105  O   ILE A 719      38.780  56.170  36.300  1.00  0.00           O
ATOM   2106  N   THR A 720      39.560  58.240  36.660  1.00  0.00           N
ATOM   2107  HN  THR A 720      39.580  59.110  37.170  1.00  0.00           H
ATOM   2108  CA  THR A 720      40.520  58.150  35.490  1.00  0.00           C
ATOM   2109  HA  THR A 720      40.660  57.100  35.280  1.00  0.00           H
ATOM   2110  CB  THR A 720      40.210  59.020  34.200  1.00  0.00           C
ATOM   2111  HB  THR A 720      40.810  58.610  33.360  1.00  0.00           H
ATOM   2112  OG1 THR A 720      40.570  60.390  34.350  1.00  0.00           O
ATOM   2113  HG1 THR A 720      40.660  60.740  33.450  1.00  0.00           H
ATOM   2114  CG2 THR A 720      38.750  58.840  33.770  1.00  0.00           C
ATOM   2115 HG21 THR A 720      38.410  57.790  33.810  1.00  0.00           H
ATOM   2116 HG22 THR A 720      38.650  59.190  32.720  1.00  0.00           H
ATOM   2117 HG23 THR A 720      38.070  59.430  34.420  1.00  0.00           H
ATOM   2118  C   THR A 720      42.010  58.460  35.920  1.00  0.00           C
ATOM   2119  O   THR A 720      42.210  58.650  37.110  1.00  0.00           O
ATOM   2120  N   ARG A 721      43.000  58.390  34.960  1.00  0.00           N
ATOM   2121  HN  ARG A 721      42.860  58.100  34.010  1.00  0.00           H
ATOM   2122  CA  ARG A 721      44.390  58.620  35.280  1.00  0.00           C
ATOM   2123  HA  ARG A 721      44.550  57.790  35.940  1.00  0.00           H
ATOM   2124  CB  ARG A 721      45.220  58.400  33.990  1.00  0.00           C
ATOM   2125  HB1 ARG A 721      46.210  58.840  34.210  1.00  0.00           H
ATOM   2126  HB2 ARG A 721      44.830  59.080  33.200  1.00  0.00           H
ATOM   2127  CG  ARG A 721      45.330  56.930  33.380  1.00  0.00           C
ATOM   2128  HG1 ARG A 721      46.040  56.950  32.530  1.00  0.00           H
ATOM   2129  HG2 ARG A 721      44.330  56.710  32.930  1.00  0.00           H
ATOM   2130  CD  ARG A 721      45.610  55.840  34.360  1.00  0.00           C
ATOM   2131  HD1 ARG A 721      45.620  54.850  33.870  1.00  0.00           H
ATOM   2132  HD2 ARG A 721      44.880  55.760  35.200  1.00  0.00           H
ATOM   2133  NE  ARG A 721      46.990  56.180  34.850  1.00  0.00           N
ATOM   2134  HE  ARG A 721      47.530  56.860  34.360  1.00  0.00           H
ATOM   2135  CZ  ARG A 721      47.620  55.520  35.770  1.00  0.00           C
ATOM   2136  NH1 ARG A 721      47.110  54.510  36.410  1.00  0.00           N
ATOM   2137 HH11 ARG A 721      46.250  54.090  36.100  1.00  0.00           H
ATOM   2138 HH12 ARG A 721      47.610  54.090  37.170  1.00  0.00           H
ATOM   2139  NH2 ARG A 721      48.880  55.790  36.000  1.00  0.00           N
ATOM   2140 HH21 ARG A 721      49.360  56.590  35.650  1.00  0.00           H
ATOM   2141 HH22 ARG A 721      49.310  55.110  36.590  1.00  0.00           H
ATOM   2142  C   ARG A 721      44.740  59.870  36.110  1.00  0.00           C
ATOM   2143  O   ARG A 721      45.540  59.800  37.060  1.00  0.00           O
ATOM   2144  N   PHE A 722      44.080  61.030  35.830  1.00  0.00           N
ATOM   2145  HN  PHE A 722      43.420  61.230  35.110  1.00  0.00           H
ATOM   2146  CA  PHE A 722      44.120  62.170  36.740  1.00  0.00           C
ATOM   2147  HA  PHE A 722      45.150  62.480  36.710  1.00  0.00           H
ATOM   2148  CB  PHE A 722      43.330  63.310  36.040  1.00  0.00           C
ATOM   2149  HB1 PHE A 722      42.250  63.060  35.880  1.00  0.00           H
ATOM   2150  HB2 PHE A 722      43.780  63.490  35.060  1.00  0.00           H
ATOM   2151  CG  PHE A 722      43.270  64.570  36.870  1.00  0.00           C
ATOM   2152  CD1 PHE A 722      44.360  65.540  36.840  1.00  0.00           C
ATOM   2153  HD1 PHE A 722      45.210  65.380  36.210  1.00  0.00           H
ATOM   2154  CE1 PHE A 722      44.350  66.720  37.570  1.00  0.00           C
ATOM   2155  HE1 PHE A 722      45.150  67.450  37.590  1.00  0.00           H
ATOM   2156  CZ  PHE A 722      43.340  66.970  38.470  1.00  0.00           C
ATOM   2157  HZ  PHE A 722      43.270  67.860  39.060  1.00  0.00           H
ATOM   2158  CD2 PHE A 722      42.250  64.870  37.810  1.00  0.00           C
ATOM   2159  HD2 PHE A 722      41.410  64.200  37.930  1.00  0.00           H
ATOM   2160  CE2 PHE A 722      42.250  66.080  38.540  1.00  0.00           C
ATOM   2161  HE2 PHE A 722      41.410  66.280  39.190  1.00  0.00           H
ATOM   2162  C   PHE A 722      43.780  61.950  38.200  1.00  0.00           C
ATOM   2163  O   PHE A 722      44.520  62.410  39.100  1.00  0.00           O
ATOM   2164  N   THR A 723      42.610  61.320  38.520  1.00  0.00           N
ATOM   2165  HN  THR A 723      42.050  61.020  37.750  1.00  0.00           H
ATOM   2166  CA  THR A 723      42.250  60.890  39.900  1.00  0.00           C
ATOM   2167  HA  THR A 723      42.250  61.750  40.560  1.00  0.00           H
ATOM   2168  CB  THR A 723      40.800  60.450  39.890  1.00  0.00           C
ATOM   2169  HB  THR A 723      40.690  59.560  39.210  1.00  0.00           H
ATOM   2170  OG1 THR A 723      39.880  61.460  39.490  1.00  0.00           O
ATOM   2171  HG1 THR A 723      39.920  61.500  38.530  1.00  0.00           H
ATOM   2172  CG2 THR A 723      40.330  60.020  41.320  1.00  0.00           C
ATOM   2173 HG21 THR A 723      40.540  60.940  41.910  1.00  0.00           H
ATOM   2174 HG22 THR A 723      40.850  59.130  41.730  1.00  0.00           H
ATOM   2175 HG23 THR A 723      39.240  59.810  41.320  1.00  0.00           H
ATOM   2176  C   THR A 723      43.230  59.830  40.490  1.00  0.00           C
ATOM   2177  O   THR A 723      43.650  59.910  41.580  1.00  0.00           O
ATOM   2178  N   GLU A 724      43.640  58.850  39.720  1.00  0.00           N
ATOM   2179  HN  GLU A 724      43.230  58.750  38.810  1.00  0.00           H
ATOM   2180  CA  GLU A 724      44.620  57.810  39.970  1.00  0.00           C
ATOM   2181  HA  GLU A 724      44.310  57.310  40.870  1.00  0.00           H
ATOM   2182  CB  GLU A 724      44.570  56.710  38.850  1.00  0.00           C
ATOM   2183  HB1 GLU A 724      45.530  56.170  38.810  1.00  0.00           H
ATOM   2184  HB2 GLU A 724      44.400  57.250  37.880  1.00  0.00           H
ATOM   2185  CG  GLU A 724      43.500  55.650  38.990  1.00  0.00           C
ATOM   2186  HG1 GLU A 724      42.450  55.990  38.990  1.00  0.00           H
ATOM   2187  HG2 GLU A 724      43.760  55.180  39.960  1.00  0.00           H
ATOM   2188  CD  GLU A 724      43.650  54.550  37.920  1.00  0.00           C
ATOM   2189  OE1 GLU A 724      42.960  54.500  36.840  1.00  0.00           O
ATOM   2190  OE2 GLU A 724      44.610  53.770  38.110  1.00  0.00           O
ATOM   2191  C   GLU A 724      46.010  58.190  40.240  1.00  0.00           C
ATOM   2192  O   GLU A 724      46.560  57.710  41.220  1.00  0.00           O
ATOM   2193  N   GLU A 725      46.670  59.020  39.400  1.00  0.00           N
ATOM   2194  HN  GLU A 725      46.320  59.380  38.540  1.00  0.00           H
ATOM   2195  CA  GLU A 725      48.070  59.300  39.770  1.00  0.00           C
ATOM   2196  HA  GLU A 725      48.610  58.380  39.930  1.00  0.00           H
ATOM   2197  CB  GLU A 725      48.830  59.760  38.540  1.00  0.00           C
ATOM   2198  HB1 GLU A 725      49.880  59.890  38.870  1.00  0.00           H
ATOM   2199  HB2 GLU A 725      48.370  60.690  38.160  1.00  0.00           H
ATOM   2200  CG  GLU A 725      48.920  58.720  37.390  1.00  0.00           C
ATOM   2201  HG1 GLU A 725      47.950  58.640  36.860  1.00  0.00           H
ATOM   2202  HG2 GLU A 725      49.150  57.730  37.830  1.00  0.00           H
ATOM   2203  CD  GLU A 725      49.940  58.930  36.220  1.00  0.00           C
ATOM   2204  OE1 GLU A 725      50.330  60.040  36.010  1.00  0.00           O
ATOM   2205  OE2 GLU A 725      50.260  57.970  35.490  1.00  0.00           O
ATOM   2206  C   GLU A 725      48.330  60.310  40.830  1.00  0.00           C
ATOM   2207  O   GLU A 725      49.210  60.060  41.690  1.00  0.00           O
ATOM   2208  N   ALA A 726      47.420  61.410  40.980  1.00  0.00           N
ATOM   2209  HN  ALA A 726      46.740  61.480  40.250  1.00  0.00           H
ATOM   2210  CA  ALA A 726      47.320  62.370  42.100  1.00  0.00           C
ATOM   2211  HA  ALA A 726      48.300  62.830  42.230  1.00  0.00           H
ATOM   2212  CB  ALA A 726      46.330  63.510  41.730  1.00  0.00           C
ATOM   2213  HB1 ALA A 726      45.310  63.110  41.890  1.00  0.00           H
ATOM   2214  HB2 ALA A 726      46.470  63.710  40.650  1.00  0.00           H
ATOM   2215  HB3 ALA A 726      46.340  64.310  42.500  1.00  0.00           H
ATOM   2216  C   ALA A 726      46.970  61.740  43.430  1.00  0.00           C
ATOM   2217  O   ALA A 726      47.580  61.880  44.460  1.00  0.00           O
ATOM   2218  N   PHE A 727      45.980  60.800  43.350  1.00  0.00           N
ATOM   2219  HN  PHE A 727      45.400  60.580  42.560  1.00  0.00           H
ATOM   2220  CA  PHE A 727      45.540  60.100  44.560  1.00  0.00           C
ATOM   2221  HA  PHE A 727      45.540  60.750  45.420  1.00  0.00           H
ATOM   2222  CB  PHE A 727      44.030  59.700  44.390  1.00  0.00           C
ATOM   2223  HB1 PHE A 727      43.870  58.830  43.710  1.00  0.00           H
ATOM   2224  HB2 PHE A 727      43.360  60.530  44.110  1.00  0.00           H
ATOM   2225  CG  PHE A 727      43.530  59.100  45.750  1.00  0.00           C
ATOM   2226  CD1 PHE A 727      43.020  57.780  45.820  1.00  0.00           C
ATOM   2227  HD1 PHE A 727      43.040  57.120  44.960  1.00  0.00           H
ATOM   2228  CE1 PHE A 727      42.310  57.250  46.970  1.00  0.00           C
ATOM   2229  HE1 PHE A 727      42.060  56.200  46.970  1.00  0.00           H
ATOM   2230  CZ  PHE A 727      42.080  58.150  48.060  1.00  0.00           C
ATOM   2231  HZ  PHE A 727      41.480  57.810  48.890  1.00  0.00           H
ATOM   2232  CD2 PHE A 727      43.280  59.920  46.920  1.00  0.00           C
ATOM   2233  HD2 PHE A 727      43.570  60.960  46.870  1.00  0.00           H
ATOM   2234  CE2 PHE A 727      42.530  59.500  47.980  1.00  0.00           C
ATOM   2235  HE2 PHE A 727      42.260  60.150  48.800  1.00  0.00           H
ATOM   2236  C   PHE A 727      46.520  59.010  44.970  1.00  0.00           C
ATOM   2237  O   PHE A 727      46.830  58.880  46.140  1.00  0.00           O
ATOM   2238  N   ALA A 728      47.230  58.420  43.980  1.00  0.00           N
ATOM   2239  HN  ALA A 728      47.080  58.760  43.060  1.00  0.00           H
ATOM   2240  CA  ALA A 728      48.290  57.530  44.270  1.00  0.00           C
ATOM   2241  HA  ALA A 728      48.020  56.790  45.030  1.00  0.00           H
ATOM   2242  CB  ALA A 728      48.770  56.780  43.010  1.00  0.00           C
ATOM   2243  HB1 ALA A 728      49.670  56.150  43.200  1.00  0.00           H
ATOM   2244  HB2 ALA A 728      48.930  57.490  42.180  1.00  0.00           H
ATOM   2245  HB3 ALA A 728      47.960  56.110  42.670  1.00  0.00           H
ATOM   2246  C   ALA A 728      49.460  58.180  44.990  1.00  0.00           C
ATOM   2247  O   ALA A 728      50.050  57.560  45.860  1.00  0.00           O
ATOM   2248  N   ALA A 729      49.830  59.380  44.570  1.00  0.00           N
ATOM   2249  HN  ALA A 729      49.360  59.780  43.790  1.00  0.00           H
ATOM   2250  CA  ALA A 729      51.080  59.940  45.020  1.00  0.00           C
ATOM   2251  HA  ALA A 729      51.960  59.320  45.020  1.00  0.00           H
ATOM   2252  CB  ALA A 729      51.380  61.090  43.990  1.00  0.00           C
ATOM   2253  HB1 ALA A 729      51.630  60.760  42.970  1.00  0.00           H
ATOM   2254  HB2 ALA A 729      52.120  61.810  44.410  1.00  0.00           H
ATOM   2255  HB3 ALA A 729      50.500  61.770  43.940  1.00  0.00           H
ATOM   2256  C   ALA A 729      50.890  60.430  46.470  1.00  0.00           C
ATOM   2257  O   ALA A 729      51.780  60.410  47.260  1.00  0.00           O
ATOM   2258  N   LEU A 730      49.570  60.760  46.740  1.00  0.00           N
ATOM   2259  HN  LEU A 730      48.870  60.580  46.050  1.00  0.00           H
ATOM   2260  CA  LEU A 730      49.150  61.000  48.070  1.00  0.00           C
ATOM   2261  HA  LEU A 730      49.650  61.910  48.380  1.00  0.00           H
ATOM   2262  CB  LEU A 730      47.680  61.330  48.120  1.00  0.00           C
ATOM   2263  HB1 LEU A 730      47.060  60.520  47.670  1.00  0.00           H
ATOM   2264  HB2 LEU A 730      47.580  62.230  47.470  1.00  0.00           H
ATOM   2265  CG  LEU A 730      46.970  61.640  49.460  1.00  0.00           C
ATOM   2266  HG  LEU A 730      47.040  60.730  50.090  1.00  0.00           H
ATOM   2267  CD1 LEU A 730      47.590  62.900  50.140  1.00  0.00           C
ATOM   2268 HD11 LEU A 730      47.580  63.710  49.380  1.00  0.00           H
ATOM   2269 HD12 LEU A 730      48.630  62.620  50.390  1.00  0.00           H
ATOM   2270 HD13 LEU A 730      47.020  63.090  51.080  1.00  0.00           H
ATOM   2271  CD2 LEU A 730      45.400  61.930  49.180  1.00  0.00           C
ATOM   2272 HD21 LEU A 730      44.750  61.900  50.090  1.00  0.00           H
ATOM   2273 HD22 LEU A 730      44.960  61.160  48.520  1.00  0.00           H
ATOM   2274 HD23 LEU A 730      45.330  62.890  48.630  1.00  0.00           H
ATOM   2275  C   LEU A 730      49.410  59.900  49.180  1.00  0.00           C
ATOM   2276  O   LEU A 730      49.880  60.270  50.260  1.00  0.00           O
ATOM   2277  N   ILE A 731      49.010  58.660  48.880  1.00  0.00           N
ATOM   2278  HN  ILE A 731      48.390  58.550  48.110  1.00  0.00           H
ATOM   2279  CA  ILE A 731      49.370  57.540  49.740  1.00  0.00           C
ATOM   2280  HA  ILE A 731      48.950  57.660  50.730  1.00  0.00           H
ATOM   2281  CB  ILE A 731      48.680  56.240  49.170  1.00  0.00           C
ATOM   2282  HB  ILE A 731      49.280  55.800  48.330  1.00  0.00           H
ATOM   2283  CG2 ILE A 731      48.730  55.090  50.260  1.00  0.00           C
ATOM   2284 HG21 ILE A 731      48.420  55.480  51.260  1.00  0.00           H
ATOM   2285 HG22 ILE A 731      49.640  54.470  50.290  1.00  0.00           H
ATOM   2286 HG23 ILE A 731      47.990  54.310  49.970  1.00  0.00           H
ATOM   2287  CG1 ILE A 731      47.280  56.460  48.550  1.00  0.00           C
ATOM   2288 HG11 ILE A 731      46.990  55.450  48.190  1.00  0.00           H
ATOM   2289 HG12 ILE A 731      47.350  57.120  47.650  1.00  0.00           H
ATOM   2290  CD  ILE A 731      46.200  56.910  49.550  1.00  0.00           C
ATOM   2291  HD1 ILE A 731      46.070  56.040  50.230  1.00  0.00           H
ATOM   2292  HD2 ILE A 731      45.310  57.070  48.910  1.00  0.00           H
ATOM   2293  HD3 ILE A 731      46.500  57.860  50.040  1.00  0.00           H
ATOM   2294  C   ILE A 731      50.910  57.390  49.700  1.00  0.00           C
ATOM   2295  O   ILE A 731      51.570  57.220  50.730  1.00  0.00           O
ATOM   2296  N   CYS A 732      51.580  57.560  48.570  1.00  0.00           N
ATOM   2297  HN  CYS A 732      51.110  57.640  47.700  1.00  0.00           H
ATOM   2298  CA  CYS A 732      53.030  57.450  48.630  1.00  0.00           C
ATOM   2299  HA  CYS A 732      53.220  56.480  49.080  1.00  0.00           H
ATOM   2300  CB  CYS A 732      53.750  57.670  47.220  1.00  0.00           C
ATOM   2301  HB1 CYS A 732      54.830  57.510  47.390  1.00  0.00           H
ATOM   2302  HB2 CYS A 732      53.550  58.720  46.900  1.00  0.00           H
ATOM   2303  SG  CYS A 732      53.150  56.700  45.870  1.00  0.00           S
ATOM   2304  HG1 CYS A 732      54.300  56.160  45.510  1.00  0.00           H
ATOM   2305  C   CYS A 732      53.760  58.430  49.580  1.00  0.00           C
ATOM   2306  O   CYS A 732      54.660  57.980  50.350  1.00  0.00           O
ATOM   2307  N   ILE A 733      53.350  59.710  49.550  1.00  0.00           N
ATOM   2308  HN  ILE A 733      52.760  59.900  48.760  1.00  0.00           H
ATOM   2309  CA  ILE A 733      53.720  60.750  50.550  1.00  0.00           C
ATOM   2310  HA  ILE A 733      54.810  60.760  50.610  1.00  0.00           H
ATOM   2311  CB  ILE A 733      53.180  62.110  50.200  1.00  0.00           C
ATOM   2312  HB  ILE A 733      52.090  61.900  50.070  1.00  0.00           H
ATOM   2313  CG2 ILE A 733      53.300  63.060  51.440  1.00  0.00           C
ATOM   2314 HG21 ILE A 733      54.350  63.050  51.810  1.00  0.00           H
ATOM   2315 HG22 ILE A 733      52.520  62.830  52.190  1.00  0.00           H
ATOM   2316 HG23 ILE A 733      53.230  64.080  51.000  1.00  0.00           H
ATOM   2317  CG1 ILE A 733      53.770  62.710  48.890  1.00  0.00           C
ATOM   2318 HG11 ILE A 733      53.440  63.760  48.800  1.00  0.00           H
ATOM   2319 HG12 ILE A 733      53.410  62.040  48.080  1.00  0.00           H
ATOM   2320  CD  ILE A 733      55.290  62.710  48.870  1.00  0.00           C
ATOM   2321  HD1 ILE A 733      55.630  63.170  49.830  1.00  0.00           H
ATOM   2322  HD2 ILE A 733      55.690  63.320  48.030  1.00  0.00           H
ATOM   2323  HD3 ILE A 733      55.710  61.700  48.640  1.00  0.00           H
ATOM   2324  C   ILE A 733      53.350  60.370  51.970  1.00  0.00           C
ATOM   2325  O   ILE A 733      54.160  60.410  52.840  1.00  0.00           O
ATOM   2326  N   ILE A 734      52.180  59.840  52.210  1.00  0.00           N
ATOM   2327  HN  ILE A 734      51.570  59.750  51.430  1.00  0.00           H
ATOM   2328  CA  ILE A 734      51.740  59.310  53.480  1.00  0.00           C
ATOM   2329  HA  ILE A 734      51.910  60.030  54.250  1.00  0.00           H
ATOM   2330  CB  ILE A 734      50.170  59.050  53.460  1.00  0.00           C
ATOM   2331  HB  ILE A 734      49.990  58.560  52.470  1.00  0.00           H
ATOM   2332  CG2 ILE A 734      49.630  58.070  54.560  1.00  0.00           C
ATOM   2333 HG21 ILE A 734      48.550  57.970  54.280  1.00  0.00           H
ATOM   2334 HG22 ILE A 734      49.670  58.470  55.600  1.00  0.00           H
ATOM   2335 HG23 ILE A 734      50.170  57.110  54.390  1.00  0.00           H
ATOM   2336  CG1 ILE A 734      49.380  60.420  53.340  1.00  0.00           C
ATOM   2337 HG11 ILE A 734      49.930  60.990  52.570  1.00  0.00           H
ATOM   2338 HG12 ILE A 734      49.370  60.910  54.330  1.00  0.00           H
ATOM   2339  CD  ILE A 734      47.970  60.080  52.830  1.00  0.00           C
ATOM   2340  HD1 ILE A 734      47.550  59.120  53.230  1.00  0.00           H
ATOM   2341  HD2 ILE A 734      47.990  59.990  51.720  1.00  0.00           H
ATOM   2342  HD3 ILE A 734      47.260  60.890  53.090  1.00  0.00           H
ATOM   2343  C   ILE A 734      52.510  58.130  54.040  1.00  0.00           C
ATOM   2344  O   ILE A 734      52.870  58.110  55.210  1.00  0.00           O
ATOM   2345  N   PHE A 735      52.890  57.070  53.240  1.00  0.00           N
ATOM   2346  HN  PHE A 735      52.590  57.150  52.290  1.00  0.00           H
ATOM   2347  CA  PHE A 735      53.760  55.970  53.640  1.00  0.00           C
ATOM   2348  HA  PHE A 735      53.280  55.570  54.530  1.00  0.00           H
ATOM   2349  CB  PHE A 735      53.900  54.900  52.530  1.00  0.00           C
ATOM   2350  HB1 PHE A 735      54.740  54.260  52.850  1.00  0.00           H
ATOM   2351  HB2 PHE A 735      54.120  55.360  51.540  1.00  0.00           H
ATOM   2352  CG  PHE A 735      52.750  53.840  52.350  1.00  0.00           C
ATOM   2353  CD1 PHE A 735      51.460  54.180  52.770  1.00  0.00           C
ATOM   2354  HD1 PHE A 735      51.260  55.160  53.190  1.00  0.00           H
ATOM   2355  CE1 PHE A 735      50.420  53.290  52.400  1.00  0.00           C
ATOM   2356  HE1 PHE A 735      49.410  53.630  52.610  1.00  0.00           H
ATOM   2357  CZ  PHE A 735      50.640  52.150  51.700  1.00  0.00           C
ATOM   2358  HZ  PHE A 735      49.850  51.440  51.490  1.00  0.00           H
ATOM   2359  CD2 PHE A 735      52.940  52.730  51.530  1.00  0.00           C
ATOM   2360  HD2 PHE A 735      53.930  52.590  51.130  1.00  0.00           H
ATOM   2361  CE2 PHE A 735      51.920  51.820  51.200  1.00  0.00           C
ATOM   2362  HE2 PHE A 735      52.130  50.870  50.750  1.00  0.00           H
ATOM   2363  C   PHE A 735      55.180  56.530  54.070  1.00  0.00           C
ATOM   2364  O   PHE A 735      55.740  56.030  55.070  1.00  0.00           O
ATOM   2365  N   ILE A 736      55.740  57.590  53.420  1.00  0.00           N
ATOM   2366  HN  ILE A 736      55.250  57.970  52.640  1.00  0.00           H
ATOM   2367  CA  ILE A 736      56.950  58.330  53.920  1.00  0.00           C
ATOM   2368  HA  ILE A 736      57.670  57.560  54.140  1.00  0.00           H
ATOM   2369  CB  ILE A 736      57.530  59.380  52.990  1.00  0.00           C
ATOM   2370  HB  ILE A 736      56.750  60.160  52.830  1.00  0.00           H
ATOM   2371  CG2 ILE A 736      58.670  60.190  53.610  1.00  0.00           C
ATOM   2372 HG21 ILE A 736      58.250  60.990  54.250  1.00  0.00           H
ATOM   2373 HG22 ILE A 736      59.230  60.630  52.750  1.00  0.00           H
ATOM   2374 HG23 ILE A 736      59.340  59.660  54.320  1.00  0.00           H
ATOM   2375  CG1 ILE A 736      57.770  58.690  51.550  1.00  0.00           C
ATOM   2376 HG11 ILE A 736      56.920  58.000  51.390  1.00  0.00           H
ATOM   2377 HG12 ILE A 736      58.640  58.010  51.610  1.00  0.00           H
ATOM   2378  CD  ILE A 736      57.960  59.640  50.400  1.00  0.00           C
ATOM   2379  HD1 ILE A 736      57.010  60.140  50.140  1.00  0.00           H
ATOM   2380  HD2 ILE A 736      58.210  59.040  49.490  1.00  0.00           H
ATOM   2381  HD3 ILE A 736      58.750  60.380  50.640  1.00  0.00           H
ATOM   2382  C   ILE A 736      56.690  58.990  55.280  1.00  0.00           C
ATOM   2383  O   ILE A 736      57.520  58.860  56.200  1.00  0.00           O
ATOM   2384  N   TYR A 737      55.480  59.540  55.420  1.00  0.00           N
ATOM   2385  HN  TYR A 737      54.830  59.520  54.670  1.00  0.00           H
ATOM   2386  CA  TYR A 737      55.090  60.230  56.630  1.00  0.00           C
ATOM   2387  HA  TYR A 737      55.840  60.940  56.940  1.00  0.00           H
ATOM   2388  CB  TYR A 737      53.870  61.190  56.440  1.00  0.00           C
ATOM   2389  HB1 TYR A 737      52.910  60.730  56.770  1.00  0.00           H
ATOM   2390  HB2 TYR A 737      53.740  61.550  55.390  1.00  0.00           H
ATOM   2391  CG  TYR A 737      53.870  62.430  57.320  1.00  0.00           C
ATOM   2392  CD1 TYR A 737      53.140  62.380  58.540  1.00  0.00           C
ATOM   2393  HD1 TYR A 737      52.750  61.420  58.850  1.00  0.00           H
ATOM   2394  CE1 TYR A 737      53.110  63.470  59.440  1.00  0.00           C
ATOM   2395  HE1 TYR A 737      52.670  63.370  60.430  1.00  0.00           H
ATOM   2396  CZ  TYR A 737      53.670  64.670  59.040  1.00  0.00           C
ATOM   2397  OH  TYR A 737      53.480  65.760  59.860  1.00  0.00           O
ATOM   2398  HH  TYR A 737      53.030  65.380  60.630  1.00  0.00           H
ATOM   2399  CD2 TYR A 737      54.400  63.630  56.940  1.00  0.00           C
ATOM   2400  HD2 TYR A 737      54.860  63.800  55.980  1.00  0.00           H
ATOM   2401  CE2 TYR A 737      54.370  64.780  57.800  1.00  0.00           C
ATOM   2402  HE2 TYR A 737      54.760  65.700  57.430  1.00  0.00           H
ATOM   2403  C   TYR A 737      54.930  59.340  57.840  1.00  0.00           C
ATOM   2404  O   TYR A 737      55.390  59.640  58.940  1.00  0.00           O
ATOM   2405  N   GLU A 738      54.280  58.190  57.690  1.00  0.00           N
ATOM   2406  HN  GLU A 738      53.920  58.090  56.770  1.00  0.00           H
ATOM   2407  CA  GLU A 738      54.050  57.140  58.600  1.00  0.00           C
ATOM   2408  HA  GLU A 738      53.560  57.530  59.480  1.00  0.00           H
ATOM   2409  CB  GLU A 738      53.080  56.080  57.980  1.00  0.00           C
ATOM   2410  HB1 GLU A 738      53.120  55.120  58.530  1.00  0.00           H
ATOM   2411  HB2 GLU A 738      53.410  55.730  56.980  1.00  0.00           H
ATOM   2412  CG  GLU A 738      51.570  56.480  57.860  1.00  0.00           C
ATOM   2413  HG1 GLU A 738      50.980  55.710  57.320  1.00  0.00           H
ATOM   2414  HG2 GLU A 738      51.340  57.350  57.210  1.00  0.00           H
ATOM   2415  CD  GLU A 738      51.040  56.770  59.250  1.00  0.00           C
ATOM   2416  OE1 GLU A 738      51.540  56.110  60.200  1.00  0.00           O
ATOM   2417  OE2 GLU A 738      50.180  57.690  59.400  1.00  0.00           O
ATOM   2418  C   GLU A 738      55.410  56.550  59.080  1.00  0.00           C
ATOM   2419  O   GLU A 738      55.710  56.490  60.280  1.00  0.00           O
ATOM   2420  N   ALA A 739      56.400  56.330  58.180  1.00  0.00           N
ATOM   2421  HN  ALA A 739      56.240  56.590  57.230  1.00  0.00           H
ATOM   2422  CA  ALA A 739      57.750  55.830  58.560  1.00  0.00           C
ATOM   2423  HA  ALA A 739      57.620  54.980  59.200  1.00  0.00           H
ATOM   2424  CB  ALA A 739      58.520  55.340  57.270  1.00  0.00           C
ATOM   2425  HB1 ALA A 739      58.530  54.230  57.180  1.00  0.00           H
ATOM   2426  HB2 ALA A 739      59.560  55.740  57.150  1.00  0.00           H
ATOM   2427  HB3 ALA A 739      58.050  55.710  56.340  1.00  0.00           H
ATOM   2428  C   ALA A 739      58.580  56.860  59.320  1.00  0.00           C
ATOM   2429  O   ALA A 739      59.190  56.490  60.260  1.00  0.00           O
ATOM   2430  N   LEU A 740      58.530  58.170  58.930  1.00  0.00           N
ATOM   2431  HN  LEU A 740      58.230  58.500  58.040  1.00  0.00           H
ATOM   2432  CA  LEU A 740      58.960  59.230  59.830  1.00  0.00           C
ATOM   2433  HA  LEU A 740      60.000  58.950  59.980  1.00  0.00           H
ATOM   2434  CB  LEU A 740      58.850  60.630  59.120  1.00  0.00           C
ATOM   2435  HB1 LEU A 740      59.310  61.320  59.860  1.00  0.00           H
ATOM   2436  HB2 LEU A 740      57.780  60.830  58.920  1.00  0.00           H
ATOM   2437  CG  LEU A 740      59.760  60.860  57.910  1.00  0.00           C
ATOM   2438  HG  LEU A 740      59.760  59.930  57.290  1.00  0.00           H
ATOM   2439  CD1 LEU A 740      59.290  62.010  57.060  1.00  0.00           C
ATOM   2440 HD11 LEU A 740      60.160  62.260  56.410  1.00  0.00           H
ATOM   2441 HD12 LEU A 740      59.130  62.870  57.750  1.00  0.00           H
ATOM   2442 HD13 LEU A 740      58.360  61.760  56.500  1.00  0.00           H
ATOM   2443  CD2 LEU A 740      61.300  60.940  58.240  1.00  0.00           C
ATOM   2444 HD21 LEU A 740      61.710  59.980  58.600  1.00  0.00           H
ATOM   2445 HD22 LEU A 740      61.530  61.640  59.070  1.00  0.00           H
ATOM   2446 HD23 LEU A 740      61.940  60.980  57.330  1.00  0.00           H
ATOM   2447  C   LEU A 740      58.290  59.200  61.170  1.00  0.00           C
ATOM   2448  O   LEU A 740      59.000  59.310  62.180  1.00  0.00           O
ATOM   2449  N   GLU A 741      56.960  59.000  61.330  1.00  0.00           N
ATOM   2450  HN  GLU A 741      56.490  58.820  60.470  1.00  0.00           H
ATOM   2451  CA  GLU A 741      56.300  58.950  62.630  1.00  0.00           C
ATOM   2452  HA  GLU A 741      56.380  59.920  63.070  1.00  0.00           H
ATOM   2453  CB  GLU A 741      54.780  58.950  62.510  1.00  0.00           C
ATOM   2454  HB1 GLU A 741      54.460  58.350  61.630  1.00  0.00           H
ATOM   2455  HB2 GLU A 741      54.380  59.980  62.370  1.00  0.00           H
ATOM   2456  CG  GLU A 741      53.900  58.440  63.720  1.00  0.00           C
ATOM   2457  HG1 GLU A 741      54.200  58.900  64.690  1.00  0.00           H
ATOM   2458  HG2 GLU A 741      53.970  57.330  63.760  1.00  0.00           H
ATOM   2459  CD  GLU A 741      52.410  58.780  63.600  1.00  0.00           C
ATOM   2460  OE1 GLU A 741      51.760  59.070  64.630  1.00  0.00           O
ATOM   2461  OE2 GLU A 741      51.870  58.770  62.480  1.00  0.00           O
ATOM   2462  C   GLU A 741      56.790  57.880  63.600  1.00  0.00           C
ATOM   2463  O   GLU A 741      57.010  58.040  64.800  1.00  0.00           O
ATOM   2464  N   LYS A 742      57.090  56.710  62.900  1.00  0.00           N
ATOM   2465  HN  LYS A 742      56.830  56.650  61.950  1.00  0.00           H
ATOM   2466  CA  LYS A 742      57.580  55.510  63.580  1.00  0.00           C
ATOM   2467  HA  LYS A 742      56.950  55.400  64.440  1.00  0.00           H
ATOM   2468  CB  LYS A 742      57.470  54.290  62.650  1.00  0.00           C
ATOM   2469  HB1 LYS A 742      58.220  54.340  61.820  1.00  0.00           H
ATOM   2470  HB2 LYS A 742      56.510  54.230  62.110  1.00  0.00           H
ATOM   2471  CG  LYS A 742      57.750  52.940  63.390  1.00  0.00           C
ATOM   2472  HG1 LYS A 742      58.830  52.810  63.620  1.00  0.00           H
ATOM   2473  HG2 LYS A 742      57.590  52.100  62.690  1.00  0.00           H
ATOM   2474  CD  LYS A 742      56.930  52.660  64.660  1.00  0.00           C
ATOM   2475  HD1 LYS A 742      57.400  53.130  65.550  1.00  0.00           H
ATOM   2476  HD2 LYS A 742      56.970  51.580  64.910  1.00  0.00           H
ATOM   2477  CE  LYS A 742      55.410  52.820  64.400  1.00  0.00           C
ATOM   2478  HE1 LYS A 742      55.020  52.060  63.690  1.00  0.00           H
ATOM   2479  HE2 LYS A 742      55.160  53.870  64.110  1.00  0.00           H
ATOM   2480  NZ  LYS A 742      54.650  52.520  65.670  1.00  0.00           N
ATOM   2481  HZ1 LYS A 742      54.680  51.540  66.010  1.00  0.00           H
ATOM   2482  HZ2 LYS A 742      53.640  52.690  65.470  1.00  0.00           H
ATOM   2483  HZ3 LYS A 742      54.870  53.170  66.430  1.00  0.00           H
ATOM   2484  C   LYS A 742      59.050  55.560  63.970  1.00  0.00           C
ATOM   2485  O   LYS A 742      59.470  55.200  65.090  1.00  0.00           O
ATOM   2486  N   LEU A 743      59.940  56.180  63.150  1.00  0.00           N
ATOM   2487  HN  LEU A 743      59.700  56.430  62.220  1.00  0.00           H
ATOM   2488  CA  LEU A 743      61.290  56.490  63.690  1.00  0.00           C
ATOM   2489  HA  LEU A 743      61.720  55.560  64.040  1.00  0.00           H
ATOM   2490  CB  LEU A 743      62.260  56.990  62.520  1.00  0.00           C
ATOM   2491  HB1 LEU A 743      63.210  57.140  63.090  1.00  0.00           H
ATOM   2492  HB2 LEU A 743      61.890  57.970  62.160  1.00  0.00           H
ATOM   2493  CG  LEU A 743      62.450  55.920  61.410  1.00  0.00           C
ATOM   2494  HG  LEU A 743      61.480  55.690  60.930  1.00  0.00           H
ATOM   2495  CD1 LEU A 743      63.270  56.440  60.280  1.00  0.00           C
ATOM   2496 HD11 LEU A 743      64.210  56.750  60.800  1.00  0.00           H
ATOM   2497 HD12 LEU A 743      62.800  57.370  59.880  1.00  0.00           H
ATOM   2498 HD13 LEU A 743      63.590  55.630  59.590  1.00  0.00           H
ATOM   2499  CD2 LEU A 743      63.100  54.640  61.930  1.00  0.00           C
ATOM   2500 HD21 LEU A 743      63.470  53.970  61.130  1.00  0.00           H
ATOM   2501 HD22 LEU A 743      62.400  54.040  62.530  1.00  0.00           H
ATOM   2502 HD23 LEU A 743      63.980  54.850  62.590  1.00  0.00           H
ATOM   2503  C   LEU A 743      61.270  57.460  64.880  1.00  0.00           C
ATOM   2504  O   LEU A 743      61.990  57.310  65.860  1.00  0.00           O
ATOM   2505  N   PHE A 744      60.420  58.530  64.940  1.00  0.00           N
ATOM   2506  HN  PHE A 744      59.870  58.780  64.140  1.00  0.00           H
ATOM   2507  CA  PHE A 744      60.130  59.340  66.120  1.00  0.00           C
ATOM   2508  HA  PHE A 744      61.070  59.750  66.460  1.00  0.00           H
ATOM   2509  CB  PHE A 744      59.180  60.480  65.820  1.00  0.00           C
ATOM   2510  HB1 PHE A 744      58.700  60.780  66.770  1.00  0.00           H
ATOM   2511  HB2 PHE A 744      58.360  60.050  65.230  1.00  0.00           H
ATOM   2512  CG  PHE A 744      59.720  61.630  65.020  1.00  0.00           C
ATOM   2513  CD1 PHE A 744      59.480  62.950  65.460  1.00  0.00           C
ATOM   2514  HD1 PHE A 744      59.020  63.220  66.390  1.00  0.00           H
ATOM   2515  CE1 PHE A 744      59.900  64.060  64.680  1.00  0.00           C
ATOM   2516  HE1 PHE A 744      59.770  65.040  65.100  1.00  0.00           H
ATOM   2517  CZ  PHE A 744      60.700  63.880  63.550  1.00  0.00           C
ATOM   2518  HZ  PHE A 744      61.260  64.680  63.070  1.00  0.00           H
ATOM   2519  CD2 PHE A 744      60.480  61.450  63.850  1.00  0.00           C
ATOM   2520  HD2 PHE A 744      60.530  60.490  63.380  1.00  0.00           H
ATOM   2521  CE2 PHE A 744      60.870  62.580  63.130  1.00  0.00           C
ATOM   2522  HE2 PHE A 744      61.420  62.400  62.210  1.00  0.00           H
ATOM   2523  C   PHE A 744      59.630  58.580  67.330  1.00  0.00           C
ATOM   2524  O   PHE A 744      60.090  58.730  68.450  1.00  0.00           O
ATOM   2525  N   ASP A 745      58.740  57.710  67.110  1.00  0.00           N
ATOM   2526  HN  ASP A 745      58.530  57.500  66.160  1.00  0.00           H
ATOM   2527  CA  ASP A 745      58.070  56.770  68.050  1.00  0.00           C
ATOM   2528  HA  ASP A 745      57.760  57.380  68.880  1.00  0.00           H
ATOM   2529  CB  ASP A 745      56.820  56.190  67.270  1.00  0.00           C
ATOM   2530  HB1 ASP A 745      57.110  55.610  66.370  1.00  0.00           H
ATOM   2531  HB2 ASP A 745      56.230  57.020  66.840  1.00  0.00           H
ATOM   2532  CG  ASP A 745      55.950  55.270  68.100  1.00  0.00           C
ATOM   2533  OD1 ASP A 745      55.820  55.430  69.350  1.00  0.00           O
ATOM   2534  OD2 ASP A 745      55.400  54.290  67.530  1.00  0.00           O
ATOM   2535  C   ASP A 745      58.980  55.760  68.650  1.00  0.00           C
ATOM   2536  O   ASP A 745      59.000  55.670  69.900  1.00  0.00           O
ATOM   2537  N   LEU A 746      59.740  55.060  67.800  1.00  0.00           N
ATOM   2538  HN  LEU A 746      59.680  55.020  66.800  1.00  0.00           H
ATOM   2539  CA  LEU A 746      60.860  54.190  68.240  1.00  0.00           C
ATOM   2540  HA  LEU A 746      60.360  53.400  68.790  1.00  0.00           H
ATOM   2541  CB  LEU A 746      61.550  53.520  67.080  1.00  0.00           C
ATOM   2542  HB1 LEU A 746      62.430  52.990  67.510  1.00  0.00           H
ATOM   2543  HB2 LEU A 746      61.970  54.390  66.530  1.00  0.00           H
ATOM   2544  CG  LEU A 746      60.750  52.550  66.250  1.00  0.00           C
ATOM   2545  HG  LEU A 746      59.700  52.920  66.290  1.00  0.00           H
ATOM   2546  CD1 LEU A 746      61.270  52.250  64.810  1.00  0.00           C
ATOM   2547 HD11 LEU A 746      61.360  53.200  64.260  1.00  0.00           H
ATOM   2548 HD12 LEU A 746      60.630  51.510  64.290  1.00  0.00           H
ATOM   2549 HD13 LEU A 746      62.250  51.730  64.810  1.00  0.00           H
ATOM   2550  CD2 LEU A 746      60.580  51.290  67.050  1.00  0.00           C
ATOM   2551 HD21 LEU A 746      59.930  50.510  66.580  1.00  0.00           H
ATOM   2552 HD22 LEU A 746      60.130  51.620  68.010  1.00  0.00           H
ATOM   2553 HD23 LEU A 746      61.540  50.800  67.300  1.00  0.00           H
ATOM   2554  C   LEU A 746      61.800  54.950  69.250  1.00  0.00           C
ATOM   2555  O   LEU A 746      62.200  54.570  70.340  1.00  0.00           O
ATOM   2556  N   GLY A 747      62.070  56.240  68.920  1.00  0.00           N
ATOM   2557  HN  GLY A 747      61.630  56.530  68.080  1.00  0.00           H
ATOM   2558  CA  GLY A 747      62.900  57.260  69.640  1.00  0.00           C
ATOM   2559  HA1 GLY A 747      62.940  58.140  69.010  1.00  0.00           H
ATOM   2560  HA2 GLY A 747      63.880  56.890  69.900  1.00  0.00           H
ATOM   2561  C   GLY A 747      62.330  57.740  70.960  1.00  0.00           C
ATOM   2562  O   GLY A 747      63.010  57.970  71.970  1.00  0.00           O
ATOM   2563  N   GLU A 748      61.070  57.910  71.110  1.00  0.00           N
ATOM   2564  HN  GLU A 748      60.560  57.840  70.250  1.00  0.00           H
ATOM   2565  CA  GLU A 748      60.300  58.180  72.340  1.00  0.00           C
ATOM   2566  HA  GLU A 748      60.880  58.830  72.980  1.00  0.00           H
ATOM   2567  CB  GLU A 748      58.880  58.690  71.980  1.00  0.00           C
ATOM   2568  HB1 GLU A 748      58.310  58.780  72.930  1.00  0.00           H
ATOM   2569  HB2 GLU A 748      58.410  57.970  71.280  1.00  0.00           H
ATOM   2570  CG  GLU A 748      58.890  60.010  71.250  1.00  0.00           C
ATOM   2571  HG1 GLU A 748      58.050  59.960  70.530  1.00  0.00           H
ATOM   2572  HG2 GLU A 748      59.800  60.080  70.630  1.00  0.00           H
ATOM   2573  CD  GLU A 748      58.750  61.200  72.100  1.00  0.00           C
ATOM   2574  OE1 GLU A 748      59.640  61.340  73.040  1.00  0.00           O
ATOM   2575  OE2 GLU A 748      57.960  62.130  71.900  1.00  0.00           O
ATOM   2576  C   GLU A 748      59.980  56.920  73.200  1.00  0.00           C
ATOM   2577  O   GLU A 748      59.510  56.860  74.360  1.00  0.00           O
ATOM   2578  N   THR A 749      60.100  55.770  72.580  1.00  0.00           N
ATOM   2579  HN  THR A 749      60.450  55.780  71.650  1.00  0.00           H
ATOM   2580  CA  THR A 749      59.640  54.440  73.150  1.00  0.00           C
ATOM   2581  HA  THR A 749      58.930  54.620  73.940  1.00  0.00           H
ATOM   2582  CB  THR A 749      58.810  53.600  72.210  1.00  0.00           C
ATOM   2583  HB  THR A 749      59.370  53.400  71.260  1.00  0.00           H
ATOM   2584  OG1 THR A 749      57.590  54.240  71.950  1.00  0.00           O
ATOM   2585  HG1 THR A 749      57.790  54.770  71.180  1.00  0.00           H
ATOM   2586  CG2 THR A 749      58.420  52.240  72.780  1.00  0.00           C
ATOM   2587 HG21 THR A 749      57.820  51.710  72.010  1.00  0.00           H
ATOM   2588 HG22 THR A 749      57.720  52.330  73.650  1.00  0.00           H
ATOM   2589 HG23 THR A 749      59.270  51.540  72.950  1.00  0.00           H
ATOM   2590  C   THR A 749      60.800  53.610  73.710  1.00  0.00           C
ATOM   2591  O   THR A 749      60.890  53.190  74.880  1.00  0.00           O
ATOM   2592  N   TYR A 750      61.820  53.370  72.890  1.00  0.00           N
ATOM   2593  HN  TYR A 750      61.720  53.650  71.940  1.00  0.00           H
ATOM   2594  CA  TYR A 750      63.040  52.640  73.320  1.00  0.00           C
ATOM   2595  HA  TYR A 750      62.800  52.190  74.270  1.00  0.00           H
ATOM   2596  CB  TYR A 750      63.390  51.520  72.340  1.00  0.00           C
ATOM   2597  HB1 TYR A 750      64.240  50.890  72.700  1.00  0.00           H
ATOM   2598  HB2 TYR A 750      63.640  51.980  71.360  1.00  0.00           H
ATOM   2599  CG  TYR A 750      62.210  50.570  72.070  1.00  0.00           C
ATOM   2600  CD1 TYR A 750      61.400  50.800  70.910  1.00  0.00           C
ATOM   2601  HD1 TYR A 750      61.620  51.680  70.330  1.00  0.00           H
ATOM   2602  CE1 TYR A 750      60.360  49.910  70.600  1.00  0.00           C
ATOM   2603  HE1 TYR A 750      59.700  50.140  69.770  1.00  0.00           H
ATOM   2604  CZ  TYR A 750      60.100  48.820  71.390  1.00  0.00           C
ATOM   2605  OH  TYR A 750      59.100  47.880  70.960  1.00  0.00           O
ATOM   2606  HH  TYR A 750      59.230  47.020  71.390  1.00  0.00           H
ATOM   2607  CD2 TYR A 750      61.970  49.460  72.870  1.00  0.00           C
ATOM   2608  HD2 TYR A 750      62.510  49.400  73.810  1.00  0.00           H
ATOM   2609  CE2 TYR A 750      60.950  48.550  72.510  1.00  0.00           C
ATOM   2610  HE2 TYR A 750      60.720  47.720  73.170  1.00  0.00           H
ATOM   2611  C   TYR A 750      64.210  53.620  73.570  1.00  0.00           C
ATOM   2612  O   TYR A 750      65.390  53.190  73.530  1.00  0.00           O
ATOM   2613  N   ALA A 751      63.880  54.880  73.850  1.00  0.00           N
ATOM   2614  HN  ALA A 751      62.920  55.100  74.040  1.00  0.00           H
ATOM   2615  CA  ALA A 751      64.820  55.920  73.830  1.00  0.00           C
ATOM   2616  HA  ALA A 751      64.130  56.750  73.750  1.00  0.00           H
ATOM   2617  CB  ALA A 751      65.460  56.020  75.230  1.00  0.00           C
ATOM   2618  HB1 ALA A 751      66.470  55.560  75.280  1.00  0.00           H
ATOM   2619  HB2 ALA A 751      64.770  55.470  75.890  1.00  0.00           H
ATOM   2620  HB3 ALA A 751      65.600  57.020  75.690  1.00  0.00           H
ATOM   2621  C   ALA A 751      65.820  56.080  72.660  1.00  0.00           C
ATOM   2622  O   ALA A 751      65.600  55.830  71.470  1.00  0.00           O
ATOM   2623  N   PHE A 752      67.020  56.640  72.930  1.00  0.00           N
ATOM   2624  HN  PHE A 752      67.260  57.030  73.810  1.00  0.00           H
ATOM   2625  CA  PHE A 752      68.020  56.840  71.890  1.00  0.00           C
ATOM   2626  HA  PHE A 752      67.920  55.970  71.260  1.00  0.00           H
ATOM   2627  CB  PHE A 752      67.650  58.120  71.030  1.00  0.00           C
ATOM   2628  HB1 PHE A 752      66.630  58.000  70.620  1.00  0.00           H
ATOM   2629  HB2 PHE A 752      68.240  58.180  70.100  1.00  0.00           H
ATOM   2630  CG  PHE A 752      67.750  59.420  71.800  1.00  0.00           C
ATOM   2631  CD1 PHE A 752      66.770  59.770  72.710  1.00  0.00           C
ATOM   2632  HD1 PHE A 752      66.010  59.050  72.980  1.00  0.00           H
ATOM   2633  CE1 PHE A 752      66.900  60.980  73.380  1.00  0.00           C
ATOM   2634  HE1 PHE A 752      66.220  61.280  74.150  1.00  0.00           H
ATOM   2635  CZ  PHE A 752      67.990  61.900  73.110  1.00  0.00           C
ATOM   2636  HZ  PHE A 752      67.990  62.870  73.570  1.00  0.00           H
ATOM   2637  CD2 PHE A 752      68.890  60.300  71.560  1.00  0.00           C
ATOM   2638  HD2 PHE A 752      69.650  59.940  70.870  1.00  0.00           H
ATOM   2639  CE2 PHE A 752      68.990  61.490  72.230  1.00  0.00           C
ATOM   2640  HE2 PHE A 752      69.830  62.140  72.110  1.00  0.00           H
ATOM   2641  C   PHE A 752      69.320  56.960  72.660  1.00  0.00           C
ATOM   2642  O   PHE A 752      69.350  57.470  73.800  1.00  0.00           O
ATOM   2643  N   PRO A 822      70.440  56.710  72.090  1.00  0.00           N
ATOM   2644  CD  PRO A 822      71.590  57.510  72.620  1.00  0.00           C
ATOM   2645  HD1 PRO A 822      71.980  57.170  73.600  1.00  0.00           H
ATOM   2646  HD2 PRO A 822      71.360  58.580  72.780  1.00  0.00           H
ATOM   2647  CA  PRO A 822      70.620  56.220  70.770  1.00  0.00           C
ATOM   2648  HA  PRO A 822      69.690  56.380  70.260  1.00  0.00           H
ATOM   2649  CB  PRO A 822      71.880  56.940  70.340  1.00  0.00           C
ATOM   2650  HB1 PRO A 822      71.570  57.910  69.870  1.00  0.00           H
ATOM   2651  HB2 PRO A 822      72.480  56.320  69.650  1.00  0.00           H
ATOM   2652  CG  PRO A 822      72.690  57.310  71.590  1.00  0.00           C
ATOM   2653  HG1 PRO A 822      73.380  56.450  71.750  1.00  0.00           H
ATOM   2654  HG2 PRO A 822      73.280  58.240  71.410  1.00  0.00           H
ATOM   2655  C   PRO A 822      70.940  54.800  70.740  1.00  0.00           C
ATOM   2656  O   PRO A 822      71.040  54.270  69.660  1.00  0.00           O
ATOM   2657  N   ASP A 823      71.130  54.190  71.890  1.00  0.00           N
ATOM   2658  HN  ASP A 823      71.130  54.740  72.710  1.00  0.00           H
ATOM   2659  CA  ASP A 823      71.750  52.840  71.990  1.00  0.00           C
ATOM   2660  HA  ASP A 823      72.760  53.090  71.690  1.00  0.00           H
ATOM   2661  CB  ASP A 823      71.830  52.390  73.500  1.00  0.00           C
ATOM   2662  HB1 ASP A 823      72.450  51.480  73.630  1.00  0.00           H
ATOM   2663  HB2 ASP A 823      70.790  52.210  73.860  1.00  0.00           H
ATOM   2664  CG  ASP A 823      72.460  53.330  74.550  1.00  0.00           C
ATOM   2665  OD1 ASP A 823      72.880  52.790  75.640  1.00  0.00           O
ATOM   2666  OD2 ASP A 823      72.640  54.530  74.300  1.00  0.00           O
ATOM   2667  C   ASP A 823      71.080  51.660  71.220  1.00  0.00           C
ATOM   2668  O   ASP A 823      71.670  50.850  70.560  1.00  0.00           O
ATOM   2669  N   VAL A 824      69.790  51.630  71.230  1.00  0.00           N
ATOM   2670  HN  VAL A 824      69.410  52.310  71.840  1.00  0.00           H
ATOM   2671  CA  VAL A 824      68.950  50.730  70.520  1.00  0.00           C
ATOM   2672  HA  VAL A 824      69.460  49.820  70.230  1.00  0.00           H
ATOM   2673  CB  VAL A 824      67.880  50.150  71.440  1.00  0.00           C
ATOM   2674  HB  VAL A 824      67.170  50.930  71.780  1.00  0.00           H
ATOM   2675  CG1 VAL A 824      67.030  49.050  70.810  1.00  0.00           C
ATOM   2676 HG11 VAL A 824      67.690  48.190  70.520  1.00  0.00           H
ATOM   2677 HG12 VAL A 824      66.560  49.450  69.890  1.00  0.00           H
ATOM   2678 HG13 VAL A 824      66.210  48.660  71.460  1.00  0.00           H
ATOM   2679  CG2 VAL A 824      68.500  49.550  72.720  1.00  0.00           C
ATOM   2680 HG21 VAL A 824      67.800  48.780  73.120  1.00  0.00           H
ATOM   2681 HG22 VAL A 824      68.710  50.230  73.570  1.00  0.00           H
ATOM   2682 HG23 VAL A 824      69.400  48.990  72.380  1.00  0.00           H
ATOM   2683  C   VAL A 824      68.350  51.410  69.260  1.00  0.00           C
ATOM   2684  O   VAL A 824      68.100  50.780  68.250  1.00  0.00           O
ATOM   2685  N   LEU A 825      68.160  52.740  69.380  1.00  0.00           N
ATOM   2686  HN  LEU A 825      68.200  53.230  70.260  1.00  0.00           H
ATOM   2687  CA  LEU A 825      67.670  53.480  68.260  1.00  0.00           C
ATOM   2688  HA  LEU A 825      66.800  52.890  68.000  1.00  0.00           H
ATOM   2689  CB  LEU A 825      67.090  54.940  68.550  1.00  0.00           C
ATOM   2690  HB1 LEU A 825      67.870  55.480  69.130  1.00  0.00           H
ATOM   2691  HB2 LEU A 825      66.290  54.610  69.260  1.00  0.00           H
ATOM   2692  CG  LEU A 825      66.440  55.610  67.310  1.00  0.00           C
ATOM   2693  HG  LEU A 825      67.120  55.620  66.440  1.00  0.00           H
ATOM   2694  CD1 LEU A 825      65.150  54.970  66.880  1.00  0.00           C
ATOM   2695 HD11 LEU A 825      65.290  53.910  66.620  1.00  0.00           H
ATOM   2696 HD12 LEU A 825      64.700  55.490  66.010  1.00  0.00           H
ATOM   2697 HD13 LEU A 825      64.390  54.960  67.700  1.00  0.00           H
ATOM   2698  CD2 LEU A 825      66.270  57.130  67.550  1.00  0.00           C
ATOM   2699 HD21 LEU A 825      66.070  57.670  66.600  1.00  0.00           H
ATOM   2700 HD22 LEU A 825      67.170  57.680  67.920  1.00  0.00           H
ATOM   2701 HD23 LEU A 825      65.410  57.180  68.250  1.00  0.00           H
ATOM   2702  C   LEU A 825      68.660  53.530  67.070  1.00  0.00           C
ATOM   2703  O   LEU A 825      68.160  53.380  65.950  1.00  0.00           O
ATOM   2704  N   PHE A 826      69.960  53.710  67.230  1.00  0.00           N
ATOM   2705  HN  PHE A 826      70.310  53.990  68.110  1.00  0.00           H
ATOM   2706  CA  PHE A 826      70.990  53.520  66.260  1.00  0.00           C
ATOM   2707  HA  PHE A 826      70.940  54.320  65.540  1.00  0.00           H
ATOM   2708  CB  PHE A 826      72.330  53.740  66.930  1.00  0.00           C
ATOM   2709  HB1 PHE A 826      72.500  53.000  67.740  1.00  0.00           H
ATOM   2710  HB2 PHE A 826      72.440  54.750  67.400  1.00  0.00           H
ATOM   2711  CG  PHE A 826      73.580  53.550  66.080  1.00  0.00           C
ATOM   2712  CD1 PHE A 826      74.810  53.120  66.660  1.00  0.00           C
ATOM   2713  HD1 PHE A 826      74.910  52.960  67.710  1.00  0.00           H
ATOM   2714  CE1 PHE A 826      75.900  52.860  65.770  1.00  0.00           C
ATOM   2715  HE1 PHE A 826      76.820  52.520  66.220  1.00  0.00           H
ATOM   2716  CZ  PHE A 826      75.760  53.170  64.420  1.00  0.00           C
ATOM   2717  HZ  PHE A 826      76.630  53.230  63.770  1.00  0.00           H
ATOM   2718  CD2 PHE A 826      73.510  53.770  64.680  1.00  0.00           C
ATOM   2719  HD2 PHE A 826      72.630  53.990  64.090  1.00  0.00           H
ATOM   2720  CE2 PHE A 826      74.590  53.650  63.810  1.00  0.00           C
ATOM   2721  HE2 PHE A 826      74.470  53.930  62.770  1.00  0.00           H
ATOM   2722  C   PHE A 826      70.750  52.190  65.400  1.00  0.00           C
ATOM   2723  O   PHE A 826      70.570  52.210  64.180  1.00  0.00           O
ATOM   2724  N   TRP A 827      70.780  51.000  66.050  1.00  0.00           N
ATOM   2725  HN  TRP A 827      70.920  50.820  67.020  1.00  0.00           H
ATOM   2726  CA  TRP A 827      70.660  49.700  65.360  1.00  0.00           C
ATOM   2727  HA  TRP A 827      71.420  49.650  64.590  1.00  0.00           H
ATOM   2728  CB  TRP A 827      70.920  48.480  66.290  1.00  0.00           C
ATOM   2729  HB1 TRP A 827      71.050  47.580  65.650  1.00  0.00           H
ATOM   2730  HB2 TRP A 827      70.100  48.200  66.990  1.00  0.00           H
ATOM   2731  CG  TRP A 827      72.240  48.480  67.020  1.00  0.00           C
ATOM   2732  CD1 TRP A 827      72.390  48.300  68.350  1.00  0.00           C
ATOM   2733  HD1 TRP A 827      71.620  48.010  69.050  1.00  0.00           H
ATOM   2734  NE1 TRP A 827      73.670  48.450  68.710  1.00  0.00           N
ATOM   2735  HE1 TRP A 827      74.050  48.490  69.600  1.00  0.00           H
ATOM   2736  CE2 TRP A 827      74.400  48.730  67.620  1.00  0.00           C
ATOM   2737  CD2 TRP A 827      73.560  48.750  66.540  1.00  0.00           C
ATOM   2738  CE3 TRP A 827      74.100  48.910  65.260  1.00  0.00           C
ATOM   2739  HE3 TRP A 827      73.420  48.820  64.410  1.00  0.00           H
ATOM   2740  CZ3 TRP A 827      75.460  49.270  65.140  1.00  0.00           C
ATOM   2741  HZ3 TRP A 827      75.910  49.430  64.170  1.00  0.00           H
ATOM   2742  CZ2 TRP A 827      75.780  49.050  67.540  1.00  0.00           C
ATOM   2743  HZ2 TRP A 827      76.330  49.120  68.470  1.00  0.00           H
ATOM   2744  CH2 TRP A 827      76.310  49.260  66.250  1.00  0.00           C
ATOM   2745  HH2 TRP A 827      77.340  49.470  66.030  1.00  0.00           H
ATOM   2746  C   TRP A 827      69.330  49.540  64.670  1.00  0.00           C
ATOM   2747  O   TRP A 827      69.440  49.110  63.510  1.00  0.00           O
ATOM   2748  N   CYS A 828      68.180  49.980  65.190  1.00  0.00           N
ATOM   2749  HN  CYS A 828      68.230  50.350  66.120  1.00  0.00           H
ATOM   2750  CA  CYS A 828      66.960  50.030  64.510  1.00  0.00           C
ATOM   2751  HA  CYS A 828      66.680  49.080  64.080  1.00  0.00           H
ATOM   2752  CB  CYS A 828      65.860  50.620  65.480  1.00  0.00           C
ATOM   2753  HB1 CYS A 828      64.990  50.990  64.900  1.00  0.00           H
ATOM   2754  HB2 CYS A 828      66.260  51.500  66.030  1.00  0.00           H
ATOM   2755  SG  CYS A 828      65.340  49.400  66.720  1.00  0.00           S
ATOM   2756  HG1 CYS A 828      66.200  49.610  67.720  1.00  0.00           H
ATOM   2757  C   CYS A 828      66.990  50.890  63.310  1.00  0.00           C
ATOM   2758  O   CYS A 828      66.540  50.480  62.250  1.00  0.00           O
ATOM   2759  N   VAL A 829      67.500  52.190  63.340  1.00  0.00           N
ATOM   2760  HN  VAL A 829      67.740  52.640  64.210  1.00  0.00           H
ATOM   2761  CA  VAL A 829      67.710  52.970  62.140  1.00  0.00           C
ATOM   2762  HA  VAL A 829      66.720  53.040  61.700  1.00  0.00           H
ATOM   2763  CB  VAL A 829      68.120  54.460  62.450  1.00  0.00           C
ATOM   2764  HB  VAL A 829      69.030  54.590  63.070  1.00  0.00           H
ATOM   2765  CG1 VAL A 829      68.190  55.310  61.210  1.00  0.00           C
ATOM   2766 HG11 VAL A 829      69.060  55.010  60.590  1.00  0.00           H
ATOM   2767 HG12 VAL A 829      68.170  56.410  61.280  1.00  0.00           H
ATOM   2768 HG13 VAL A 829      67.390  54.940  60.520  1.00  0.00           H
ATOM   2769  CG2 VAL A 829      66.920  55.000  63.270  1.00  0.00           C
ATOM   2770 HG21 VAL A 829      66.780  54.550  64.270  1.00  0.00           H
ATOM   2771 HG22 VAL A 829      66.030  54.920  62.600  1.00  0.00           H
ATOM   2772 HG23 VAL A 829      67.050  56.100  63.360  1.00  0.00           H
ATOM   2773  C   VAL A 829      68.560  52.400  61.150  1.00  0.00           C
ATOM   2774  O   VAL A 829      68.150  52.380  59.970  1.00  0.00           O
ATOM   2775  N   ILE A 830      69.710  51.810  61.500  1.00  0.00           N
ATOM   2776  HN  ILE A 830      70.020  51.750  62.440  1.00  0.00           H
ATOM   2777  CA  ILE A 830      70.490  50.980  60.500  1.00  0.00           C
ATOM   2778  HA  ILE A 830      70.650  51.600  59.630  1.00  0.00           H
ATOM   2779  CB  ILE A 830      71.940  50.560  60.930  1.00  0.00           C
ATOM   2780  HB  ILE A 830      71.790  49.890  61.810  1.00  0.00           H
ATOM   2781  CG2 ILE A 830      72.750  49.820  59.900  1.00  0.00           C
ATOM   2782 HG21 ILE A 830      73.160  50.400  59.050  1.00  0.00           H
ATOM   2783 HG22 ILE A 830      72.070  49.080  59.420  1.00  0.00           H
ATOM   2784 HG23 ILE A 830      73.580  49.210  60.310  1.00  0.00           H
ATOM   2785  CG1 ILE A 830      72.790  51.720  61.470  1.00  0.00           C
ATOM   2786 HG11 ILE A 830      73.790  51.330  61.770  1.00  0.00           H
ATOM   2787 HG12 ILE A 830      72.410  52.060  62.460  1.00  0.00           H
ATOM   2788  CD  ILE A 830      72.950  52.900  60.480  1.00  0.00           C
ATOM   2789  HD1 ILE A 830      73.820  52.710  59.810  1.00  0.00           H
ATOM   2790  HD2 ILE A 830      73.340  53.750  61.070  1.00  0.00           H
ATOM   2791  HD3 ILE A 830      71.960  53.160  60.060  1.00  0.00           H
ATOM   2792  C   ILE A 830      69.760  49.790  59.930  1.00  0.00           C
ATOM   2793  O   ILE A 830      69.860  49.490  58.720  1.00  0.00           O
ATOM   2794  N   LEU A 831      69.000  49.040  60.660  1.00  0.00           N
ATOM   2795  HN  LEU A 831      68.730  49.290  61.590  1.00  0.00           H
ATOM   2796  CA  LEU A 831      68.370  47.820  60.110  1.00  0.00           C
ATOM   2797  HA  LEU A 831      69.120  47.150  59.710  1.00  0.00           H
ATOM   2798  CB  LEU A 831      67.670  47.150  61.320  1.00  0.00           C
ATOM   2799  HB1 LEU A 831      66.950  47.800  61.870  1.00  0.00           H
ATOM   2800  HB2 LEU A 831      68.350  46.890  62.170  1.00  0.00           H
ATOM   2801  CG  LEU A 831      67.030  45.770  61.000  1.00  0.00           C
ATOM   2802  HG  LEU A 831      66.180  45.870  60.280  1.00  0.00           H
ATOM   2803  CD1 LEU A 831      68.070  44.880  60.380  1.00  0.00           C
ATOM   2804 HD11 LEU A 831      67.700  43.870  60.150  1.00  0.00           H
ATOM   2805 HD12 LEU A 831      68.930  44.940  61.090  1.00  0.00           H
ATOM   2806 HD13 LEU A 831      68.390  45.270  59.390  1.00  0.00           H
ATOM   2807  CD2 LEU A 831      66.410  45.120  62.220  1.00  0.00           C
ATOM   2808 HD21 LEU A 831      67.030  45.240  63.130  1.00  0.00           H
ATOM   2809 HD22 LEU A 831      66.210  44.020  62.170  1.00  0.00           H
ATOM   2810 HD23 LEU A 831      65.500  45.670  62.530  1.00  0.00           H
ATOM   2811  C   LEU A 831      67.340  48.170  59.020  1.00  0.00           C
ATOM   2812  O   LEU A 831      67.320  47.590  57.960  1.00  0.00           O
ATOM   2813  N   PHE A 832      66.620  49.300  59.310  1.00  0.00           N
ATOM   2814  HN  PHE A 832      66.750  49.670  60.230  1.00  0.00           H
ATOM   2815  CA  PHE A 832      65.650  49.860  58.390  1.00  0.00           C
ATOM   2816  HA  PHE A 832      64.980  49.070  58.080  1.00  0.00           H
ATOM   2817  CB  PHE A 832      64.880  51.020  59.130  1.00  0.00           C
ATOM   2818  HB1 PHE A 832      65.550  51.430  59.910  1.00  0.00           H
ATOM   2819  HB2 PHE A 832      63.990  50.530  59.600  1.00  0.00           H
ATOM   2820  CG  PHE A 832      64.170  52.090  58.400  1.00  0.00           C
ATOM   2821  CD1 PHE A 832      64.850  53.270  57.900  1.00  0.00           C
ATOM   2822  HD1 PHE A 832      65.920  53.410  58.030  1.00  0.00           H
ATOM   2823  CE1 PHE A 832      64.100  54.330  57.270  1.00  0.00           C
ATOM   2824  HE1 PHE A 832      64.590  55.160  56.780  1.00  0.00           H
ATOM   2825  CZ  PHE A 832      62.710  54.250  57.230  1.00  0.00           C
ATOM   2826  HZ  PHE A 832      62.130  54.890  56.580  1.00  0.00           H
ATOM   2827  CD2 PHE A 832      62.800  52.130  58.330  1.00  0.00           C
ATOM   2828  HD2 PHE A 832      62.200  51.410  58.850  1.00  0.00           H
ATOM   2829  CE2 PHE A 832      62.040  53.230  57.860  1.00  0.00           C
ATOM   2830  HE2 PHE A 832      60.970  53.130  57.910  1.00  0.00           H
ATOM   2831  C   PHE A 832      66.260  50.400  57.130  1.00  0.00           C
ATOM   2832  O   PHE A 832      65.760  50.330  55.980  1.00  0.00           O
ATOM   2833  N   PHE A 833      67.470  51.070  57.280  1.00  0.00           N
ATOM   2834  HN  PHE A 833      67.910  51.210  58.160  1.00  0.00           H
ATOM   2835  CA  PHE A 833      68.260  51.680  56.190  1.00  0.00           C
ATOM   2836  HA  PHE A 833      67.600  52.250  55.550  1.00  0.00           H
ATOM   2837  CB  PHE A 833      69.460  52.450  56.890  1.00  0.00           C
ATOM   2838  HB1 PHE A 833      70.170  51.770  57.390  1.00  0.00           H
ATOM   2839  HB2 PHE A 833      69.000  53.140  57.630  1.00  0.00           H
ATOM   2840  CG  PHE A 833      70.250  53.290  55.930  1.00  0.00           C
ATOM   2841  CD1 PHE A 833      69.620  53.930  54.860  1.00  0.00           C
ATOM   2842  HD1 PHE A 833      68.550  54.000  54.730  1.00  0.00           H
ATOM   2843  CE1 PHE A 833      70.480  54.690  53.920  1.00  0.00           C
ATOM   2844  HE1 PHE A 833      70.020  55.440  53.290  1.00  0.00           H
ATOM   2845  CZ  PHE A 833      71.850  54.640  54.060  1.00  0.00           C
ATOM   2846  HZ  PHE A 833      72.580  55.100  53.420  1.00  0.00           H
ATOM   2847  CD2 PHE A 833      71.640  53.210  56.010  1.00  0.00           C
ATOM   2848  HD2 PHE A 833      72.210  52.650  56.730  1.00  0.00           H
ATOM   2849  CE2 PHE A 833      72.430  53.870  55.070  1.00  0.00           C
ATOM   2850  HE2 PHE A 833      73.520  53.890  55.190  1.00  0.00           H
ATOM   2851  C   PHE A 833      68.830  50.670  55.330  1.00  0.00           C
ATOM   2852  O   PHE A 833      68.670  50.740  54.060  1.00  0.00           O
ATOM   2853  N   THR A 834      69.560  49.680  55.840  1.00  0.00           N
ATOM   2854  HN  THR A 834      69.740  49.680  56.820  1.00  0.00           H
ATOM   2855  CA  THR A 834      70.120  48.520  55.110  1.00  0.00           C
ATOM   2856  HA  THR A 834      70.930  48.840  54.480  1.00  0.00           H
ATOM   2857  CB  THR A 834      70.920  47.490  55.970  1.00  0.00           C
ATOM   2858  HB  THR A 834      71.160  46.600  55.350  1.00  0.00           H
ATOM   2859  OG1 THR A 834      70.230  47.030  57.080  1.00  0.00           O
ATOM   2860  HG1 THR A 834      69.900  47.850  57.450  1.00  0.00           H
ATOM   2861  CG2 THR A 834      72.270  48.140  56.420  1.00  0.00           C
ATOM   2862 HG21 THR A 834      72.920  48.370  55.550  1.00  0.00           H
ATOM   2863 HG22 THR A 834      72.780  47.380  57.050  1.00  0.00           H
ATOM   2864 HG23 THR A 834      72.170  49.120  56.940  1.00  0.00           H
ATOM   2865  C   THR A 834      69.130  47.690  54.290  1.00  0.00           C
ATOM   2866  O   THR A 834      69.360  47.300  53.130  1.00  0.00           O
ATOM   2867  N   THR A 835      68.000  47.540  54.900  1.00  0.00           N
ATOM   2868  HN  THR A 835      67.910  47.660  55.890  1.00  0.00           H
ATOM   2869  CA  THR A 835      66.810  46.950  54.260  1.00  0.00           C
ATOM   2870  HA  THR A 835      67.160  46.000  53.900  1.00  0.00           H
ATOM   2871  CB  THR A 835      65.740  46.660  55.270  1.00  0.00           C
ATOM   2872  HB  THR A 835      65.380  47.610  55.730  1.00  0.00           H
ATOM   2873  OG1 THR A 835      66.260  45.830  56.310  1.00  0.00           O
ATOM   2874  HG1 THR A 835      66.640  46.480  56.920  1.00  0.00           H
ATOM   2875  CG2 THR A 835      64.540  45.980  54.740  1.00  0.00           C
ATOM   2876 HG21 THR A 835      63.890  45.740  55.600  1.00  0.00           H
ATOM   2877 HG22 THR A 835      64.720  44.960  54.320  1.00  0.00           H
ATOM   2878 HG23 THR A 835      63.960  46.570  53.990  1.00  0.00           H
ATOM   2879  C   THR A 835      66.190  47.790  53.150  1.00  0.00           C
ATOM   2880  O   THR A 835      65.730  47.170  52.180  1.00  0.00           O
ATOM   2881  N   PHE A 836      66.060  49.200  53.210  1.00  0.00           N
ATOM   2882  HN  PHE A 836      66.340  49.630  54.070  1.00  0.00           H
ATOM   2883  CA  PHE A 836      65.710  50.010  52.050  1.00  0.00           C
ATOM   2884  HA  PHE A 836      64.730  49.670  51.710  1.00  0.00           H
ATOM   2885  CB  PHE A 836      65.600  51.560  52.360  1.00  0.00           C
ATOM   2886  HB1 PHE A 836      66.630  51.870  52.640  1.00  0.00           H
ATOM   2887  HB2 PHE A 836      64.880  51.640  53.190  1.00  0.00           H
ATOM   2888  CG  PHE A 836      65.140  52.310  51.100  1.00  0.00           C
ATOM   2889  CD1 PHE A 836      66.120  52.840  50.240  1.00  0.00           C
ATOM   2890  HD1 PHE A 836      67.150  52.720  50.550  1.00  0.00           H
ATOM   2891  CE1 PHE A 836      65.760  53.640  49.050  1.00  0.00           C
ATOM   2892  HE1 PHE A 836      66.560  53.850  48.360  1.00  0.00           H
ATOM   2893  CZ  PHE A 836      64.420  53.780  48.740  1.00  0.00           C
ATOM   2894  HZ  PHE A 836      64.180  54.190  47.760  1.00  0.00           H
ATOM   2895  CD2 PHE A 836      63.800  52.590  50.770  1.00  0.00           C
ATOM   2896  HD2 PHE A 836      62.940  52.300  51.360  1.00  0.00           H
ATOM   2897  CE2 PHE A 836      63.430  53.340  49.660  1.00  0.00           C
ATOM   2898  HE2 PHE A 836      62.420  53.680  49.570  1.00  0.00           H
ATOM   2899  C   PHE A 836      66.650  49.680  50.920  1.00  0.00           C
ATOM   2900  O   PHE A 836      66.130  49.320  49.870  1.00  0.00           O
ATOM   2901  N   PHE A 837      67.960  49.710  51.120  1.00  0.00           N
ATOM   2902  HN  PHE A 837      68.320  50.000  52.000  1.00  0.00           H
ATOM   2903  CA  PHE A 837      68.960  49.470  50.190  1.00  0.00           C
ATOM   2904  HA  PHE A 837      68.920  50.250  49.460  1.00  0.00           H
ATOM   2905  CB  PHE A 837      70.260  49.700  50.990  1.00  0.00           C
ATOM   2906  HB1 PHE A 837      70.170  49.250  52.000  1.00  0.00           H
ATOM   2907  HB2 PHE A 837      70.180  50.790  51.140  1.00  0.00           H
ATOM   2908  CG  PHE A 837      71.570  49.240  50.480  1.00  0.00           C
ATOM   2909  CD1 PHE A 837      72.550  48.870  51.490  1.00  0.00           C
ATOM   2910  HD1 PHE A 837      72.340  48.910  52.550  1.00  0.00           H
ATOM   2911  CE1 PHE A 837      73.720  48.230  51.060  1.00  0.00           C
ATOM   2912  HE1 PHE A 837      74.480  47.980  51.800  1.00  0.00           H
ATOM   2913  CZ  PHE A 837      74.010  48.100  49.700  1.00  0.00           C
ATOM   2914  HZ  PHE A 837      74.830  47.520  49.290  1.00  0.00           H
ATOM   2915  CD2 PHE A 837      71.860  49.040  49.180  1.00  0.00           C
ATOM   2916  HD2 PHE A 837      71.140  49.440  48.480  1.00  0.00           H
ATOM   2917  CE2 PHE A 837      73.080  48.520  48.770  1.00  0.00           C
ATOM   2918  HE2 PHE A 837      73.430  48.400  47.750  1.00  0.00           H
ATOM   2919  C   PHE A 837      68.880  48.030  49.610  1.00  0.00           C
ATOM   2920  O   PHE A 837      68.760  47.870  48.400  1.00  0.00           O
ATOM   2921  N   LEU A 838      68.940  46.960  50.460  1.00  0.00           N
ATOM   2922  HN  LEU A 838      69.150  47.090  51.430  1.00  0.00           H
ATOM   2923  CA  LEU A 838      68.920  45.580  49.990  1.00  0.00           C
ATOM   2924  HA  LEU A 838      69.750  45.440  49.320  1.00  0.00           H
ATOM   2925  CB  LEU A 838      69.020  44.780  51.260  1.00  0.00           C
ATOM   2926  HB1 LEU A 838      68.120  44.910  51.900  1.00  0.00           H
ATOM   2927  HB2 LEU A 838      69.790  45.120  51.970  1.00  0.00           H
ATOM   2928  CG  LEU A 838      69.280  43.230  50.980  1.00  0.00           C
ATOM   2929  HG  LEU A 838      68.380  42.810  50.480  1.00  0.00           H
ATOM   2930  CD1 LEU A 838      70.400  43.020  49.940  1.00  0.00           C
ATOM   2931 HD11 LEU A 838      70.700  41.960  49.850  1.00  0.00           H
ATOM   2932 HD12 LEU A 838      71.340  43.530  50.210  1.00  0.00           H
ATOM   2933 HD13 LEU A 838      70.060  43.400  48.950  1.00  0.00           H
ATOM   2934  CD2 LEU A 838      69.690  42.540  52.200  1.00  0.00           C
ATOM   2935 HD21 LEU A 838      69.770  41.440  52.050  1.00  0.00           H
ATOM   2936 HD22 LEU A 838      68.860  42.690  52.920  1.00  0.00           H
ATOM   2937 HD23 LEU A 838      70.640  42.900  52.640  1.00  0.00           H
ATOM   2938  C   LEU A 838      67.580  45.310  49.250  1.00  0.00           C
ATOM   2939  O   LEU A 838      67.580  44.760  48.140  1.00  0.00           O
ATOM   2940  N   SER A 839      66.340  45.760  49.720  1.00  0.00           N
ATOM   2941  HN  SER A 839      66.320  46.280  50.570  1.00  0.00           H
ATOM   2942  CA  SER A 839      65.100  45.540  48.950  1.00  0.00           C
ATOM   2943  HA  SER A 839      65.060  44.520  48.600  1.00  0.00           H
ATOM   2944  CB  SER A 839      63.840  46.050  49.670  1.00  0.00           C
ATOM   2945  HB1 SER A 839      63.750  45.320  50.510  1.00  0.00           H
ATOM   2946  HB2 SER A 839      62.940  45.850  49.040  1.00  0.00           H
ATOM   2947  OG  SER A 839      63.950  47.400  50.150  1.00  0.00           O
ATOM   2948  HG1 SER A 839      64.430  47.310  50.970  1.00  0.00           H
ATOM   2949  C   SER A 839      64.980  46.280  47.610  1.00  0.00           C
ATOM   2950  O   SER A 839      64.580  45.640  46.610  1.00  0.00           O
ATOM   2951  N   SER A 840      65.390  47.570  47.540  1.00  0.00           N
ATOM   2952  HN  SER A 840      65.690  48.030  48.380  1.00  0.00           H
ATOM   2953  CA  SER A 840      65.380  48.320  46.240  1.00  0.00           C
ATOM   2954  HA  SER A 840      64.410  48.050  45.840  1.00  0.00           H
ATOM   2955  CB  SER A 840      65.560  49.840  46.460  1.00  0.00           C
ATOM   2956  HB1 SER A 840      64.710  50.260  47.030  1.00  0.00           H
ATOM   2957  HB2 SER A 840      65.640  50.430  45.520  1.00  0.00           H
ATOM   2958  OG  SER A 840      66.770  50.170  47.180  1.00  0.00           O
ATOM   2959  HG1 SER A 840      66.720  49.760  48.060  1.00  0.00           H
ATOM   2960  C   SER A 840      66.410  47.780  45.190  1.00  0.00           C
ATOM   2961  O   SER A 840      66.200  47.670  44.020  1.00  0.00           O
ATOM   2962  N   PHE A 841      67.630  47.420  45.730  1.00  0.00           N
ATOM   2963  HN  PHE A 841      67.810  47.480  46.710  1.00  0.00           H
ATOM   2964  CA  PHE A 841      68.860  46.860  45.100  1.00  0.00           C
ATOM   2965  HA  PHE A 841      69.150  47.560  44.320  1.00  0.00           H
ATOM   2966  CB  PHE A 841      70.070  46.860  46.020  1.00  0.00           C
ATOM   2967  HB1 PHE A 841      69.690  46.300  46.900  1.00  0.00           H
ATOM   2968  HB2 PHE A 841      70.380  47.880  46.310  1.00  0.00           H
ATOM   2969  CG  PHE A 841      71.310  46.010  45.510  1.00  0.00           C
ATOM   2970  CD1 PHE A 841      72.250  46.680  44.810  1.00  0.00           C
ATOM   2971  HD1 PHE A 841      72.110  47.710  44.500  1.00  0.00           H
ATOM   2972  CE1 PHE A 841      73.500  46.100  44.490  1.00  0.00           C
ATOM   2973  HE1 PHE A 841      74.140  46.570  43.770  1.00  0.00           H
ATOM   2974  CZ  PHE A 841      73.630  44.730  44.830  1.00  0.00           C
ATOM   2975  HZ  PHE A 841      74.570  44.320  44.480  1.00  0.00           H
ATOM   2976  CD2 PHE A 841      71.570  44.670  45.960  1.00  0.00           C
ATOM   2977  HD2 PHE A 841      70.900  44.140  46.620  1.00  0.00           H
ATOM   2978  CE2 PHE A 841      72.660  43.980  45.500  1.00  0.00           C
ATOM   2979  HE2 PHE A 841      72.930  42.980  45.800  1.00  0.00           H
ATOM   2980  C   PHE A 841      68.580  45.560  44.460  1.00  0.00           C
ATOM   2981  O   PHE A 841      69.020  45.240  43.350  1.00  0.00           O
ATOM   2982  N   LEU A 842      67.800  44.710  45.160  1.00  0.00           N
ATOM   2983  HN  LEU A 842      67.460  44.780  46.100  1.00  0.00           H
ATOM   2984  CA  LEU A 842      67.390  43.470  44.540  1.00  0.00           C
ATOM   2985  HA  LEU A 842      68.280  43.060  44.090  1.00  0.00           H
ATOM   2986  CB  LEU A 842      66.950  42.370  45.400  1.00  0.00           C
ATOM   2987  HB1 LEU A 842      66.530  41.490  44.880  1.00  0.00           H
ATOM   2988  HB2 LEU A 842      66.230  42.700  46.190  1.00  0.00           H
ATOM   2989  CG  LEU A 842      68.050  41.920  46.350  1.00  0.00           C
ATOM   2990  HG  LEU A 842      68.600  42.760  46.840  1.00  0.00           H
ATOM   2991  CD1 LEU A 842      67.410  41.220  47.530  1.00  0.00           C
ATOM   2992 HD11 LEU A 842      66.840  41.930  48.160  1.00  0.00           H
ATOM   2993 HD12 LEU A 842      68.130  40.760  48.240  1.00  0.00           H
ATOM   2994 HD13 LEU A 842      66.790  40.370  47.200  1.00  0.00           H
ATOM   2995  CD2 LEU A 842      69.150  41.040  45.800  1.00  0.00           C
ATOM   2996 HD21 LEU A 842      69.760  40.500  46.570  1.00  0.00           H
ATOM   2997 HD22 LEU A 842      69.710  41.590  45.020  1.00  0.00           H
ATOM   2998 HD23 LEU A 842      68.580  40.220  45.310  1.00  0.00           H
ATOM   2999  C   LEU A 842      66.380  43.580  43.350  1.00  0.00           C
ATOM   3000  O   LEU A 842      66.460  42.840  42.360  1.00  0.00           O
ATOM   3001  N   LYS A 843      65.400  44.500  43.460  1.00  0.00           N
ATOM   3002  HN  LYS A 843      65.280  45.030  44.300  1.00  0.00           H
ATOM   3003  CA  LYS A 843      64.370  44.800  42.470  1.00  0.00           C
ATOM   3004  HA  LYS A 843      63.740  43.960  42.200  1.00  0.00           H
ATOM   3005  CB  LYS A 843      63.360  45.780  42.930  1.00  0.00           C
ATOM   3006  HB1 LYS A 843      63.890  46.740  43.140  1.00  0.00           H
ATOM   3007  HB2 LYS A 843      62.810  45.480  43.860  1.00  0.00           H
ATOM   3008  CG  LYS A 843      62.180  46.230  41.950  1.00  0.00           C
ATOM   3009  HG1 LYS A 843      62.700  46.570  41.030  1.00  0.00           H
ATOM   3010  HG2 LYS A 843      61.630  47.090  42.370  1.00  0.00           H
ATOM   3011  CD  LYS A 843      61.260  45.020  41.580  1.00  0.00           C
ATOM   3012  HD1 LYS A 843      61.950  44.210  41.260  1.00  0.00           H
ATOM   3013  HD2 LYS A 843      60.540  45.220  40.760  1.00  0.00           H
ATOM   3014  CE  LYS A 843      60.520  44.450  42.780  1.00  0.00           C
ATOM   3015  HE1 LYS A 843      59.890  45.230  43.260  1.00  0.00           H
ATOM   3016  HE2 LYS A 843      61.180  43.960  43.530  1.00  0.00           H
ATOM   3017  NZ  LYS A 843      59.530  43.470  42.210  1.00  0.00           N
ATOM   3018  HZ1 LYS A 843      58.660  43.940  41.920  1.00  0.00           H
ATOM   3019  HZ2 LYS A 843      59.260  42.920  43.060  1.00  0.00           H
ATOM   3020  HZ3 LYS A 843      59.970  42.860  41.500  1.00  0.00           H
ATOM   3021  C   LYS A 843      64.940  45.300  41.110  1.00  0.00           C
ATOM   3022  O   LYS A 843      64.670  44.860  40.020  1.00  0.00           O
ATOM   3023  N   GLN A 844      65.870  46.230  41.250  1.00  0.00           N
ATOM   3024  HN  GLN A 844      66.100  46.480  42.190  1.00  0.00           H
ATOM   3025  CA  GLN A 844      66.640  46.840  40.250  1.00  0.00           C
ATOM   3026  HA  GLN A 844      66.110  46.980  39.320  1.00  0.00           H
ATOM   3027  CB  GLN A 844      67.160  48.250  40.720  1.00  0.00           C
ATOM   3028  HB1 GLN A 844      67.870  48.760  40.030  1.00  0.00           H
ATOM   3029  HB2 GLN A 844      67.710  48.000  41.650  1.00  0.00           H
ATOM   3030  CG  GLN A 844      66.120  49.300  41.170  1.00  0.00           C
ATOM   3031  HG1 GLN A 844      66.700  50.220  41.400  1.00  0.00           H
ATOM   3032  HG2 GLN A 844      65.650  48.790  42.040  1.00  0.00           H
ATOM   3033  CD  GLN A 844      65.150  49.650  40.040  1.00  0.00           C
ATOM   3034  OE1 GLN A 844      63.960  49.500  40.120  1.00  0.00           O
ATOM   3035  NE2 GLN A 844      65.700  50.170  38.920  1.00  0.00           N
ATOM   3036 HE21 GLN A 844      64.980  50.610  38.390  1.00  0.00           H
ATOM   3037 HE22 GLN A 844      66.700  50.160  38.830  1.00  0.00           H
ATOM   3038  C   GLN A 844      67.880  46.010  39.780  1.00  0.00           C
ATOM   3039  O   GLN A 844      68.650  46.430  38.920  1.00  0.00           O
ATOM   3040  N   PHE A 845      68.060  44.820  40.370  1.00  0.00           N
ATOM   3041  HN  PHE A 845      67.550  44.410  41.130  1.00  0.00           H
ATOM   3042  CA  PHE A 845      69.240  44.040  40.000  1.00  0.00           C
ATOM   3043  HA  PHE A 845      70.110  44.680  40.070  1.00  0.00           H
ATOM   3044  CB  PHE A 845      69.360  42.810  40.920  1.00  0.00           C
ATOM   3045  HB1 PHE A 845      68.420  42.220  40.910  1.00  0.00           H
ATOM   3046  HB2 PHE A 845      69.390  43.160  41.980  1.00  0.00           H
ATOM   3047  CG  PHE A 845      70.570  41.920  40.630  1.00  0.00           C
ATOM   3048  CD1 PHE A 845      71.880  42.390  40.860  1.00  0.00           C
ATOM   3049  HD1 PHE A 845      72.090  43.420  41.130  1.00  0.00           H
ATOM   3050  CE1 PHE A 845      72.980  41.500  40.810  1.00  0.00           C
ATOM   3051  HE1 PHE A 845      73.980  41.870  40.990  1.00  0.00           H
ATOM   3052  CZ  PHE A 845      72.840  40.170  40.450  1.00  0.00           C
ATOM   3053  HZ  PHE A 845      73.710  39.550  40.570  1.00  0.00           H
ATOM   3054  CD2 PHE A 845      70.450  40.540  40.290  1.00  0.00           C
ATOM   3055  HD2 PHE A 845      69.480  40.090  40.190  1.00  0.00           H
ATOM   3056  CE2 PHE A 845      71.560  39.710  40.200  1.00  0.00           C
ATOM   3057  HE2 PHE A 845      71.410  38.660  39.940  1.00  0.00           H
ATOM   3058  C   PHE A 845      69.090  43.420  38.600  1.00  0.00           C
ATOM   3059  O   PHE A 845      70.040  43.290  37.860  1.00  0.00           O
ATOM   3060  N   LYS A 846      67.810  43.220  38.090  1.00  0.00           N
ATOM   3061  HN  LYS A 846      67.020  43.560  38.600  1.00  0.00           H
ATOM   3062  CA  LYS A 846      67.530  42.680  36.780  1.00  0.00           C
ATOM   3063  HA  LYS A 846      68.030  41.730  36.680  1.00  0.00           H
ATOM   3064  CB  LYS A 846      66.050  42.340  36.560  1.00  0.00           C
ATOM   3065  HB1 LYS A 846      65.730  41.640  37.370  1.00  0.00           H
ATOM   3066  HB2 LYS A 846      65.940  41.810  35.580  1.00  0.00           H
ATOM   3067  CG  LYS A 846      65.120  43.540  36.690  1.00  0.00           C
ATOM   3068  HG1 LYS A 846      65.510  44.230  35.910  1.00  0.00           H
ATOM   3069  HG2 LYS A 846      65.150  44.040  37.690  1.00  0.00           H
ATOM   3070  CD  LYS A 846      63.650  43.150  36.430  1.00  0.00           C
ATOM   3071  HD1 LYS A 846      63.470  42.160  36.900  1.00  0.00           H
ATOM   3072  HD2 LYS A 846      63.530  42.950  35.350  1.00  0.00           H
ATOM   3073  CE  LYS A 846      62.630  44.200  36.980  1.00  0.00           C
ATOM   3074  HE1 LYS A 846      62.490  45.040  36.270  1.00  0.00           H
ATOM   3075  HE2 LYS A 846      63.000  44.640  37.930  1.00  0.00           H
ATOM   3076  NZ  LYS A 846      61.290  43.560  37.320  1.00  0.00           N
ATOM   3077  HZ1 LYS A 846      60.860  43.310  36.400  1.00  0.00           H
ATOM   3078  HZ2 LYS A 846      60.630  44.080  37.920  1.00  0.00           H
ATOM   3079  HZ3 LYS A 846      61.430  42.630  37.740  1.00  0.00           H
ATOM   3080  C   LYS A 846      68.160  43.360  35.570  1.00  0.00           C
ATOM   3081  O   LYS A 846      68.370  42.720  34.520  1.00  0.00           O
ATOM   3082  N   THR A 847      68.380  44.670  35.630  1.00  0.00           N
ATOM   3083  HN  THR A 847      68.250  45.070  36.540  1.00  0.00           H
ATOM   3084  CA  THR A 847      69.010  45.440  34.610  1.00  0.00           C
ATOM   3085  HA  THR A 847      68.460  45.250  33.700  1.00  0.00           H
ATOM   3086  CB  THR A 847      68.900  46.950  34.880  1.00  0.00           C
ATOM   3087  HB  THR A 847      69.380  47.150  35.860  1.00  0.00           H
ATOM   3088  OG1 THR A 847      67.550  47.460  34.840  1.00  0.00           O
ATOM   3089  HG1 THR A 847      66.940  46.930  35.360  1.00  0.00           H
ATOM   3090  CG2 THR A 847      69.680  47.820  33.800  1.00  0.00           C
ATOM   3091 HG21 THR A 847      69.650  47.320  32.810  1.00  0.00           H
ATOM   3092 HG22 THR A 847      70.730  47.830  34.200  1.00  0.00           H
ATOM   3093 HG23 THR A 847      69.400  48.880  33.690  1.00  0.00           H
ATOM   3094  C   THR A 847      70.420  45.030  34.260  1.00  0.00           C
ATOM   3095  O   THR A 847      70.810  44.800  33.100  1.00  0.00           O
ATOM   3096  N   LYS A 848      71.290  44.760  35.250  1.00  0.00           N
ATOM   3097  HN  LYS A 848      70.940  44.620  36.180  1.00  0.00           H
ATOM   3098  CA  LYS A 848      72.720  44.490  35.140  1.00  0.00           C
ATOM   3099  HA  LYS A 848      73.140  45.130  34.380  1.00  0.00           H
ATOM   3100  CB  LYS A 848      73.430  44.870  36.440  1.00  0.00           C
ATOM   3101  HB1 LYS A 848      74.500  44.600  36.380  1.00  0.00           H
ATOM   3102  HB2 LYS A 848      73.030  44.290  37.290  1.00  0.00           H
ATOM   3103  CG  LYS A 848      73.380  46.370  36.780  1.00  0.00           C
ATOM   3104  HG1 LYS A 848      73.680  46.510  37.840  1.00  0.00           H
ATOM   3105  HG2 LYS A 848      72.310  46.700  36.740  1.00  0.00           H
ATOM   3106  CD  LYS A 848      74.160  47.290  35.820  1.00  0.00           C
ATOM   3107  HD1 LYS A 848      73.690  48.300  35.800  1.00  0.00           H
ATOM   3108  HD2 LYS A 848      74.030  46.840  34.810  1.00  0.00           H
ATOM   3109  CE  LYS A 848      75.650  47.640  36.120  1.00  0.00           C
ATOM   3110  HE1 LYS A 848      76.240  46.720  35.960  1.00  0.00           H
ATOM   3111  HE2 LYS A 848      75.590  48.030  37.160  1.00  0.00           H
ATOM   3112  NZ  LYS A 848      76.030  48.710  35.230  1.00  0.00           N
ATOM   3113  HZ1 LYS A 848      77.060  48.860  35.290  1.00  0.00           H
ATOM   3114  HZ2 LYS A 848      75.630  49.590  35.620  1.00  0.00           H
ATOM   3115  HZ3 LYS A 848      75.650  48.550  34.280  1.00  0.00           H
ATOM   3116  C   LYS A 848      72.900  43.030  34.750  1.00  0.00           C
ATOM   3117  O   LYS A 848      72.250  42.140  35.350  1.00  0.00           O
ATOM   3118  N   ARG A 849      73.670  42.830  33.690  1.00  0.00           N
ATOM   3119  HN  ARG A 849      74.360  43.470  33.380  1.00  0.00           H
ATOM   3120  CA  ARG A 849      73.830  41.510  33.110  1.00  0.00           C
ATOM   3121  HA  ARG A 849      72.890  41.120  32.760  1.00  0.00           H
ATOM   3122  CB  ARG A 849      74.500  41.710  31.830  1.00  0.00           C
ATOM   3123  HB1 ARG A 849      74.830  40.760  31.360  1.00  0.00           H
ATOM   3124  HB2 ARG A 849      75.490  42.210  31.810  1.00  0.00           H
ATOM   3125  CG  ARG A 849      73.690  42.480  30.800  1.00  0.00           C
ATOM   3126  HG1 ARG A 849      73.370  43.410  31.310  1.00  0.00           H
ATOM   3127  HG2 ARG A 849      72.750  41.890  30.670  1.00  0.00           H
ATOM   3128  CD  ARG A 849      74.200  42.640  29.420  1.00  0.00           C
ATOM   3129  HD1 ARG A 849      73.370  43.090  28.840  1.00  0.00           H
ATOM   3130  HD2 ARG A 849      74.510  41.700  28.920  1.00  0.00           H
ATOM   3131  NE  ARG A 849      75.370  43.490  29.570  1.00  0.00           N
ATOM   3132  HE  ARG A 849      76.270  43.070  29.750  1.00  0.00           H
ATOM   3133  CZ  ARG A 849      75.440  44.790  29.400  1.00  0.00           C
ATOM   3134  NH1 ARG A 849      76.690  45.320  29.390  1.00  0.00           N
ATOM   3135 HH11 ARG A 849      77.420  44.760  29.000  1.00  0.00           H
ATOM   3136 HH12 ARG A 849      76.730  46.260  29.060  1.00  0.00           H
ATOM   3137  NH2 ARG A 849      74.460  45.600  29.130  1.00  0.00           N
ATOM   3138 HH21 ARG A 849      73.560  45.330  29.490  1.00  0.00           H
ATOM   3139 HH22 ARG A 849      74.630  46.580  28.990  1.00  0.00           H
ATOM   3140  C   ARG A 849      74.690  40.550  33.890  1.00  0.00           C
ATOM   3141  O   ARG A 849      75.630  39.970  33.360  1.00  0.00           O
ATOM   3142  N   TYR A 850      74.330  40.320  35.140  1.00  0.00           N
ATOM   3143  HN  TYR A 850      73.590  40.860  35.530  1.00  0.00           H
ATOM   3144  CA  TYR A 850      74.920  39.260  35.990  1.00  0.00           C
ATOM   3145  HA  TYR A 850      75.810  38.810  35.600  1.00  0.00           H
ATOM   3146  CB  TYR A 850      75.110  39.680  37.440  1.00  0.00           C
ATOM   3147  HB1 TYR A 850      75.700  38.920  38.010  1.00  0.00           H
ATOM   3148  HB2 TYR A 850      74.140  39.840  37.950  1.00  0.00           H
ATOM   3149  CG  TYR A 850      76.040  40.940  37.550  1.00  0.00           C
ATOM   3150  CD1 TYR A 850      77.420  40.750  37.470  1.00  0.00           C
ATOM   3151  HD1 TYR A 850      77.930  39.810  37.440  1.00  0.00           H
ATOM   3152  CE1 TYR A 850      78.290  41.850  37.350  1.00  0.00           C
ATOM   3153  HE1 TYR A 850      79.350  41.670  37.250  1.00  0.00           H
ATOM   3154  CZ  TYR A 850      77.710  43.150  37.480  1.00  0.00           C
ATOM   3155  OH  TYR A 850      78.600  44.220  37.340  1.00  0.00           O
ATOM   3156  HH  TYR A 850      78.140  45.040  37.510  1.00  0.00           H
ATOM   3157  CD2 TYR A 850      75.490  42.270  37.720  1.00  0.00           C
ATOM   3158  HD2 TYR A 850      74.430  42.400  37.840  1.00  0.00           H
ATOM   3159  CE2 TYR A 850      76.370  43.380  37.740  1.00  0.00           C
ATOM   3160  HE2 TYR A 850      76.070  44.410  37.920  1.00  0.00           H
ATOM   3161  C   TYR A 850      73.850  38.230  36.040  1.00  0.00           C
ATOM   3162  O   TYR A 850      72.620  38.480  35.850  1.00  0.00           O
ATOM   3163  N   PHE A 851      74.300  37.010  36.380  1.00  0.00           N
ATOM   3164  HN  PHE A 851      75.210  36.780  36.730  1.00  0.00           H
ATOM   3165  CA  PHE A 851      73.450  35.820  36.280  1.00  0.00           C
ATOM   3166  HA  PHE A 851      74.090  34.970  36.450  1.00  0.00           H
ATOM   3167  CB  PHE A 851      72.420  35.720  37.450  1.00  0.00           C
ATOM   3168  HB1 PHE A 851      71.760  34.860  37.210  1.00  0.00           H
ATOM   3169  HB2 PHE A 851      71.730  36.590  37.490  1.00  0.00           H
ATOM   3170  CG  PHE A 851      73.000  35.580  38.810  1.00  0.00           C
ATOM   3171  CD1 PHE A 851      73.480  36.710  39.480  1.00  0.00           C
ATOM   3172  HD1 PHE A 851      73.320  37.690  39.040  1.00  0.00           H
ATOM   3173  CE1 PHE A 851      73.890  36.610  40.830  1.00  0.00           C
ATOM   3174  HE1 PHE A 851      74.150  37.540  41.300  1.00  0.00           H
ATOM   3175  CZ  PHE A 851      73.820  35.340  41.480  1.00  0.00           C
ATOM   3176  HZ  PHE A 851      74.140  35.370  42.510  1.00  0.00           H
ATOM   3177  CD2 PHE A 851      72.930  34.380  39.520  1.00  0.00           C
ATOM   3178  HD2 PHE A 851      72.510  33.550  38.970  1.00  0.00           H
ATOM   3179  CE2 PHE A 851      73.330  34.180  40.830  1.00  0.00           C
ATOM   3180  HE2 PHE A 851      73.330  33.210  41.330  1.00  0.00           H
ATOM   3181  C   PHE A 851      72.780  35.410  34.880  1.00  0.00           C
ATOM   3182  O   PHE A 851      72.800  36.140  33.890  1.00  0.00           O
ATOM   3183  N   PRO A 852      72.210  34.170  34.610  1.00  0.00           N
ATOM   3184  CD  PRO A 852      72.540  32.980  35.370  1.00  0.00           C
ATOM   3185  HD1 PRO A 852      72.210  33.100  36.430  1.00  0.00           H
ATOM   3186  HD2 PRO A 852      73.640  32.840  35.210  1.00  0.00           H
ATOM   3187  CA  PRO A 852      71.250  33.920  33.560  1.00  0.00           C
ATOM   3188  HA  PRO A 852      71.830  33.950  32.650  1.00  0.00           H
ATOM   3189  CB  PRO A 852      70.680  32.590  33.950  1.00  0.00           C
ATOM   3190  HB1 PRO A 852      70.260  32.000  33.110  1.00  0.00           H
ATOM   3191  HB2 PRO A 852      69.860  32.860  34.650  1.00  0.00           H
ATOM   3192  CG  PRO A 852      71.800  31.870  34.640  1.00  0.00           C
ATOM   3193  HG1 PRO A 852      71.540  31.010  35.290  1.00  0.00           H
ATOM   3194  HG2 PRO A 852      72.360  31.540  33.750  1.00  0.00           H
ATOM   3195  C   PRO A 852      70.150  34.990  33.440  1.00  0.00           C
ATOM   3196  O   PRO A 852      69.770  35.600  34.440  1.00  0.00           O
ATOM   3197  N   THR A 853      69.670  35.270  32.200  1.00  0.00           N
ATOM   3198  HN  THR A 853      69.930  34.750  31.390  1.00  0.00           H
ATOM   3199  CA  THR A 853      68.650  36.220  31.970  1.00  0.00           C
ATOM   3200  HA  THR A 853      69.090  37.180  32.220  1.00  0.00           H
ATOM   3201  CB  THR A 853      68.370  36.270  30.480  1.00  0.00           C
ATOM   3202  HB  THR A 853      67.950  35.270  30.300  1.00  0.00           H
ATOM   3203  OG1 THR A 853      69.490  36.410  29.640  1.00  0.00           O
ATOM   3204  HG1 THR A 853      70.050  35.630  29.660  1.00  0.00           H
ATOM   3205  CG2 THR A 853      67.520  37.510  30.100  1.00  0.00           C
ATOM   3206 HG21 THR A 853      67.260  37.550  29.030  1.00  0.00           H
ATOM   3207 HG22 THR A 853      68.000  38.480  30.330  1.00  0.00           H
ATOM   3208 HG23 THR A 853      66.620  37.560  30.740  1.00  0.00           H
ATOM   3209  C   THR A 853      67.340  36.060  32.770  1.00  0.00           C
ATOM   3210  O   THR A 853      66.610  36.970  33.110  1.00  0.00           O
ATOM   3211  N   LYS A 854      66.920  34.810  32.940  1.00  0.00           N
ATOM   3212  HN  LYS A 854      67.420  34.090  32.470  1.00  0.00           H
ATOM   3213  CA  LYS A 854      65.730  34.430  33.650  1.00  0.00           C
ATOM   3214  HA  LYS A 854      65.020  35.230  33.500  1.00  0.00           H
ATOM   3215  CB  LYS A 854      65.150  33.040  33.120  1.00  0.00           C
ATOM   3216  HB1 LYS A 854      64.490  32.530  33.850  1.00  0.00           H
ATOM   3217  HB2 LYS A 854      66.040  32.420  32.860  1.00  0.00           H
ATOM   3218  CG  LYS A 854      64.360  33.230  31.820  1.00  0.00           C
ATOM   3219  HG1 LYS A 854      65.140  33.550  31.090  1.00  0.00           H
ATOM   3220  HG2 LYS A 854      63.520  33.940  31.960  1.00  0.00           H
ATOM   3221  CD  LYS A 854      63.920  31.850  31.270  1.00  0.00           C
ATOM   3222  HD1 LYS A 854      63.220  31.430  32.020  1.00  0.00           H
ATOM   3223  HD2 LYS A 854      64.800  31.170  31.190  1.00  0.00           H
ATOM   3224  CE  LYS A 854      63.260  31.750  29.960  1.00  0.00           C
ATOM   3225  HE1 LYS A 854      63.090  30.700  29.630  1.00  0.00           H
ATOM   3226  HE2 LYS A 854      63.850  32.190  29.120  1.00  0.00           H
ATOM   3227  NZ  LYS A 854      61.980  32.520  30.110  1.00  0.00           N
ATOM   3228  HZ1 LYS A 854      62.110  33.550  30.110  1.00  0.00           H
ATOM   3229  HZ2 LYS A 854      61.500  32.300  31.020  1.00  0.00           H
ATOM   3230  HZ3 LYS A 854      61.310  32.190  29.400  1.00  0.00           H
ATOM   3231  C   LYS A 854      66.030  34.400  35.180  1.00  0.00           C
ATOM   3232  O   LYS A 854      65.240  34.710  35.990  1.00  0.00           O
ATOM   3233  N   VAL A 855      67.200  34.050  35.620  1.00  0.00           N
ATOM   3234  HN  VAL A 855      67.810  33.720  34.910  1.00  0.00           H
ATOM   3235  CA  VAL A 855      67.640  34.120  36.990  1.00  0.00           C
ATOM   3236  HA  VAL A 855      66.900  33.650  37.630  1.00  0.00           H
ATOM   3237  CB  VAL A 855      68.900  33.380  37.250  1.00  0.00           C
ATOM   3238  HB  VAL A 855      69.730  33.690  36.570  1.00  0.00           H
ATOM   3239  CG1 VAL A 855      69.400  33.580  38.680  1.00  0.00           C
ATOM   3240 HG11 VAL A 855      70.180  32.870  39.010  1.00  0.00           H
ATOM   3241 HG12 VAL A 855      68.600  33.550  39.450  1.00  0.00           H
ATOM   3242 HG13 VAL A 855      69.830  34.610  38.670  1.00  0.00           H
ATOM   3243  CG2 VAL A 855      68.610  31.900  37.030  1.00  0.00           C
ATOM   3244 HG21 VAL A 855      67.770  31.570  37.660  1.00  0.00           H
ATOM   3245 HG22 VAL A 855      69.460  31.240  37.300  1.00  0.00           H
ATOM   3246 HG23 VAL A 855      68.150  31.590  36.060  1.00  0.00           H
ATOM   3247  C   VAL A 855      67.710  35.520  37.590  1.00  0.00           C
ATOM   3248  O   VAL A 855      67.300  35.770  38.660  1.00  0.00           O
ATOM   3249  N   ARG A 856      68.190  36.510  36.850  1.00  0.00           N
ATOM   3250  HN  ARG A 856      68.640  36.250  35.990  1.00  0.00           H
ATOM   3251  CA  ARG A 856      68.260  37.860  37.380  1.00  0.00           C
ATOM   3252  HA  ARG A 856      68.610  37.730  38.390  1.00  0.00           H
ATOM   3253  CB  ARG A 856      69.270  38.800  36.540  1.00  0.00           C
ATOM   3254  HB1 ARG A 856      70.140  38.160  36.280  1.00  0.00           H
ATOM   3255  HB2 ARG A 856      69.760  39.580  37.150  1.00  0.00           H
ATOM   3256  CG  ARG A 856      68.610  39.230  35.210  1.00  0.00           C
ATOM   3257  HG1 ARG A 856      67.860  40.040  35.400  1.00  0.00           H
ATOM   3258  HG2 ARG A 856      68.020  38.390  34.780  1.00  0.00           H
ATOM   3259  CD  ARG A 856      69.610  39.990  34.290  1.00  0.00           C
ATOM   3260  HD1 ARG A 856      70.110  40.820  34.810  1.00  0.00           H
ATOM   3261  HD2 ARG A 856      69.050  40.490  33.460  1.00  0.00           H
ATOM   3262  NE  ARG A 856      70.660  39.110  33.710  1.00  0.00           N
ATOM   3263  HE  ARG A 856      71.180  38.580  34.390  1.00  0.00           H
ATOM   3264  CZ  ARG A 856      71.120  39.070  32.440  1.00  0.00           C
ATOM   3265  NH1 ARG A 856      70.640  39.780  31.470  1.00  0.00           N
ATOM   3266 HH11 ARG A 856      70.320  40.710  31.630  1.00  0.00           H
ATOM   3267 HH12 ARG A 856      71.160  39.520  30.650  1.00  0.00           H
ATOM   3268  NH2 ARG A 856      72.200  38.400  32.230  1.00  0.00           N
ATOM   3269 HH21 ARG A 856      72.590  38.320  31.310  1.00  0.00           H
ATOM   3270 HH22 ARG A 856      72.410  37.740  32.940  1.00  0.00           H
ATOM   3271  C   ARG A 856      66.890  38.410  37.510  1.00  0.00           C
ATOM   3272  O   ARG A 856      66.640  39.260  38.370  1.00  0.00           O
ATOM   3273  N   SER A 857      66.000  37.980  36.670  1.00  0.00           N
ATOM   3274  HN  SER A 857      66.180  37.360  35.900  1.00  0.00           H
ATOM   3275  CA  SER A 857      64.580  38.360  36.840  1.00  0.00           C
ATOM   3276  HA  SER A 857      64.430  39.400  37.090  1.00  0.00           H
ATOM   3277  CB  SER A 857      63.630  38.200  35.570  1.00  0.00           C
ATOM   3278  HB1 SER A 857      63.790  37.200  35.110  1.00  0.00           H
ATOM   3279  HB2 SER A 857      63.980  39.000  34.880  1.00  0.00           H
ATOM   3280  OG  SER A 857      62.250  38.400  35.780  1.00  0.00           O
ATOM   3281  HG1 SER A 857      61.900  37.520  35.970  1.00  0.00           H
ATOM   3282  C   SER A 857      63.910  37.570  38.030  1.00  0.00           C
ATOM   3283  O   SER A 857      63.080  38.120  38.740  1.00  0.00           O
ATOM   3284  N   THR A 858      64.250  36.300  38.200  1.00  0.00           N
ATOM   3285  HN  THR A 858      64.930  35.810  37.650  1.00  0.00           H
ATOM   3286  CA  THR A 858      63.750  35.550  39.360  1.00  0.00           C
ATOM   3287  HA  THR A 858      62.690  35.750  39.300  1.00  0.00           H
ATOM   3288  CB  THR A 858      64.120  34.000  39.360  1.00  0.00           C
ATOM   3289  HB  THR A 858      65.210  33.810  39.340  1.00  0.00           H
ATOM   3290  OG1 THR A 858      63.610  33.440  38.220  1.00  0.00           O
ATOM   3291  HG1 THR A 858      63.630  32.500  38.360  1.00  0.00           H
ATOM   3292  CG2 THR A 858      63.500  33.380  40.590  1.00  0.00           C
ATOM   3293 HG21 THR A 858      64.020  33.710  41.520  1.00  0.00           H
ATOM   3294 HG22 THR A 858      63.560  32.270  40.520  1.00  0.00           H
ATOM   3295 HG23 THR A 858      62.410  33.570  40.690  1.00  0.00           H
ATOM   3296  C   THR A 858      64.190  36.170  40.720  1.00  0.00           C
ATOM   3297  O   THR A 858      63.340  36.430  41.620  1.00  0.00           O
ATOM   3298  N   ILE A 859      65.490  36.570  40.820  1.00  0.00           N
ATOM   3299  HN  ILE A 859      66.120  36.420  40.070  1.00  0.00           H
ATOM   3300  CA  ILE A 859      66.050  37.530  41.760  1.00  0.00           C
ATOM   3301  HA  ILE A 859      65.920  36.960  42.670  1.00  0.00           H
ATOM   3302  CB  ILE A 859      67.520  37.860  41.490  1.00  0.00           C
ATOM   3303  HB  ILE A 859      67.600  38.170  40.430  1.00  0.00           H
ATOM   3304  CG2 ILE A 859      68.060  38.940  42.440  1.00  0.00           C
ATOM   3305 HG21 ILE A 859      67.740  38.830  43.490  1.00  0.00           H
ATOM   3306 HG22 ILE A 859      67.710  39.870  41.940  1.00  0.00           H
ATOM   3307 HG23 ILE A 859      69.170  38.970  42.400  1.00  0.00           H
ATOM   3308  CG1 ILE A 859      68.450  36.600  41.660  1.00  0.00           C
ATOM   3309 HG11 ILE A 859      67.970  35.840  41.000  1.00  0.00           H
ATOM   3310 HG12 ILE A 859      68.380  36.170  42.680  1.00  0.00           H
ATOM   3311  CD  ILE A 859      69.910  36.770  41.260  1.00  0.00           C
ATOM   3312  HD1 ILE A 859      70.420  35.800  41.090  1.00  0.00           H
ATOM   3313  HD2 ILE A 859      70.540  37.470  41.840  1.00  0.00           H
ATOM   3314  HD3 ILE A 859      69.870  37.330  40.300  1.00  0.00           H
ATOM   3315  C   ILE A 859      65.240  38.810  41.970  1.00  0.00           C
ATOM   3316  O   ILE A 859      65.000  39.180  43.130  1.00  0.00           O
ATOM   3317  N   SER A 860      64.840  39.550  40.910  1.00  0.00           N
ATOM   3318  HN  SER A 860      65.280  39.470  40.000  1.00  0.00           H
ATOM   3319  CA  SER A 860      64.030  40.770  40.980  1.00  0.00           C
ATOM   3320  HA  SER A 860      64.580  41.420  41.660  1.00  0.00           H
ATOM   3321  CB  SER A 860      64.090  41.650  39.710  1.00  0.00           C
ATOM   3322  HB1 SER A 860      63.800  40.980  38.870  1.00  0.00           H
ATOM   3323  HB2 SER A 860      65.140  42.000  39.660  1.00  0.00           H
ATOM   3324  OG  SER A 860      63.120  42.770  39.710  1.00  0.00           O
ATOM   3325  HG1 SER A 860      63.690  43.480  40.040  1.00  0.00           H
ATOM   3326  C   SER A 860      62.650  40.540  41.580  1.00  0.00           C
ATOM   3327  O   SER A 860      62.210  41.290  42.390  1.00  0.00           O
ATOM   3328  N   ASP A 861      61.960  39.470  41.170  1.00  0.00           N
ATOM   3329  HN  ASP A 861      62.410  38.870  40.500  1.00  0.00           H
ATOM   3330  CA  ASP A 861      60.710  39.060  41.720  1.00  0.00           C
ATOM   3331  HA  ASP A 861      60.180  39.980  41.510  1.00  0.00           H
ATOM   3332  CB  ASP A 861      60.300  37.950  40.800  1.00  0.00           C
ATOM   3333  HB1 ASP A 861      59.440  37.410  41.250  1.00  0.00           H
ATOM   3334  HB2 ASP A 861      61.060  37.130  40.750  1.00  0.00           H
ATOM   3335  CG  ASP A 861      59.850  38.370  39.430  1.00  0.00           C
ATOM   3336  OD1 ASP A 861      59.790  37.510  38.570  1.00  0.00           O
ATOM   3337  OD2 ASP A 861      59.480  39.540  39.250  1.00  0.00           O
ATOM   3338  C   ASP A 861      60.670  38.690  43.140  1.00  0.00           C
ATOM   3339  O   ASP A 861      59.800  39.120  43.870  1.00  0.00           O
ATOM   3340  N   PHE A 862      61.690  38.000  43.750  1.00  0.00           N
ATOM   3341  HN  PHE A 862      62.450  37.760  43.170  1.00  0.00           H
ATOM   3342  CA  PHE A 862      61.720  37.580  45.130  1.00  0.00           C
ATOM   3343  HA  PHE A 862      60.710  37.520  45.490  1.00  0.00           H
ATOM   3344  CB  PHE A 862      62.440  36.140  45.310  1.00  0.00           C
ATOM   3345  HB1 PHE A 862      62.780  36.040  46.360  1.00  0.00           H
ATOM   3346  HB2 PHE A 862      63.310  36.030  44.640  1.00  0.00           H
ATOM   3347  CG  PHE A 862      61.440  35.080  45.060  1.00  0.00           C
ATOM   3348  CD1 PHE A 862      60.590  34.520  46.020  1.00  0.00           C
ATOM   3349  HD1 PHE A 862      60.620  34.880  47.040  1.00  0.00           H
ATOM   3350  CE1 PHE A 862      59.820  33.410  45.790  1.00  0.00           C
ATOM   3351  HE1 PHE A 862      59.280  33.050  46.650  1.00  0.00           H
ATOM   3352  CZ  PHE A 862      59.790  32.790  44.580  1.00  0.00           C
ATOM   3353  HZ  PHE A 862      59.220  31.870  44.510  1.00  0.00           H
ATOM   3354  CD2 PHE A 862      61.380  34.440  43.750  1.00  0.00           C
ATOM   3355  HD2 PHE A 862      62.010  34.940  43.020  1.00  0.00           H
ATOM   3356  CE2 PHE A 862      60.500  33.360  43.500  1.00  0.00           C
ATOM   3357  HE2 PHE A 862      60.430  32.960  42.510  1.00  0.00           H
ATOM   3358  C   PHE A 862      62.340  38.560  46.070  1.00  0.00           C
ATOM   3359  O   PHE A 862      62.680  38.150  47.210  1.00  0.00           O
ATOM   3360  N   ALA A 863      62.650  39.800  45.570  1.00  0.00           N
ATOM   3361  HN  ALA A 863      62.360  40.030  44.650  1.00  0.00           H
ATOM   3362  CA  ALA A 863      63.410  40.860  46.180  1.00  0.00           C
ATOM   3363  HA  ALA A 863      64.440  40.600  45.990  1.00  0.00           H
ATOM   3364  CB  ALA A 863      63.140  42.160  45.330  1.00  0.00           C
ATOM   3365  HB1 ALA A 863      62.070  42.450  45.280  1.00  0.00           H
ATOM   3366  HB2 ALA A 863      63.600  42.050  44.320  1.00  0.00           H
ATOM   3367  HB3 ALA A 863      63.790  43.000  45.670  1.00  0.00           H
ATOM   3368  C   ALA A 863      63.220  40.980  47.670  1.00  0.00           C
ATOM   3369  O   ALA A 863      64.090  40.780  48.500  1.00  0.00           O
ATOM   3370  N   VAL A 864      61.930  41.350  48.070  1.00  0.00           N
ATOM   3371  HN  VAL A 864      61.180  41.460  47.420  1.00  0.00           H
ATOM   3372  CA  VAL A 864      61.560  41.480  49.440  1.00  0.00           C
ATOM   3373  HA  VAL A 864      62.260  42.160  49.890  1.00  0.00           H
ATOM   3374  CB  VAL A 864      60.130  42.020  49.600  1.00  0.00           C
ATOM   3375  HB  VAL A 864      59.480  41.260  49.140  1.00  0.00           H
ATOM   3376  CG1 VAL A 864      59.740  42.260  51.020  1.00  0.00           C
ATOM   3377 HG11 VAL A 864      60.410  42.950  51.600  1.00  0.00           H
ATOM   3378 HG12 VAL A 864      59.720  41.350  51.660  1.00  0.00           H
ATOM   3379 HG13 VAL A 864      58.760  42.720  51.250  1.00  0.00           H
ATOM   3380  CG2 VAL A 864      59.900  43.320  48.770  1.00  0.00           C
ATOM   3381 HG21 VAL A 864      60.080  43.000  47.730  1.00  0.00           H
ATOM   3382 HG22 VAL A 864      60.580  44.180  48.940  1.00  0.00           H
ATOM   3383 HG23 VAL A 864      58.840  43.660  48.820  1.00  0.00           H
ATOM   3384  C   VAL A 864      61.680  40.200  50.250  1.00  0.00           C
ATOM   3385  O   VAL A 864      62.160  40.160  51.360  1.00  0.00           O
ATOM   3386  N   PHE A 865      61.220  39.060  49.780  1.00  0.00           N
ATOM   3387  HN  PHE A 865      60.860  38.990  48.840  1.00  0.00           H
ATOM   3388  CA  PHE A 865      61.310  37.790  50.460  1.00  0.00           C
ATOM   3389  HA  PHE A 865      60.760  37.930  51.380  1.00  0.00           H
ATOM   3390  CB  PHE A 865      60.690  36.650  49.620  1.00  0.00           C
ATOM   3391  HB1 PHE A 865      61.250  36.480  48.670  1.00  0.00           H
ATOM   3392  HB2 PHE A 865      59.660  36.950  49.360  1.00  0.00           H
ATOM   3393  CG  PHE A 865      60.650  35.390  50.320  1.00  0.00           C
ATOM   3394  CD1 PHE A 865      61.370  34.230  49.850  1.00  0.00           C
ATOM   3395  HD1 PHE A 865      61.930  34.260  48.930  1.00  0.00           H
ATOM   3396  CE1 PHE A 865      61.250  33.050  50.580  1.00  0.00           C
ATOM   3397  HE1 PHE A 865      61.890  32.270  50.210  1.00  0.00           H
ATOM   3398  CZ  PHE A 865      60.640  32.960  51.790  1.00  0.00           C
ATOM   3399  HZ  PHE A 865      60.610  32.030  52.330  1.00  0.00           H
ATOM   3400  CD2 PHE A 865      60.000  35.280  51.550  1.00  0.00           C
ATOM   3401  HD2 PHE A 865      59.330  36.070  51.880  1.00  0.00           H
ATOM   3402  CE2 PHE A 865      60.050  34.150  52.350  1.00  0.00           C
ATOM   3403  HE2 PHE A 865      59.610  34.130  53.340  1.00  0.00           H
ATOM   3404  C   PHE A 865      62.790  37.400  50.820  1.00  0.00           C
ATOM   3405  O   PHE A 865      63.070  37.170  52.030  1.00  0.00           O
ATOM   3406  N   LEU A 866      63.730  37.540  49.850  1.00  0.00           N
ATOM   3407  HN  LEU A 866      63.460  37.760  48.920  1.00  0.00           H
ATOM   3408  CA  LEU A 866      65.160  37.240  50.090  1.00  0.00           C
ATOM   3409  HA  LEU A 866      65.360  36.300  50.580  1.00  0.00           H
ATOM   3410  CB  LEU A 866      65.850  37.300  48.600  1.00  0.00           C
ATOM   3411  HB1 LEU A 866      65.530  38.190  48.010  1.00  0.00           H
ATOM   3412  HB2 LEU A 866      65.440  36.410  48.080  1.00  0.00           H
ATOM   3413  CG  LEU A 866      67.380  37.120  48.520  1.00  0.00           C
ATOM   3414  HG  LEU A 866      67.720  38.090  48.930  1.00  0.00           H
ATOM   3415  CD1 LEU A 866      68.040  35.890  49.270  1.00  0.00           C
ATOM   3416 HD11 LEU A 866      69.110  35.840  48.980  1.00  0.00           H
ATOM   3417 HD12 LEU A 866      67.430  35.010  48.980  1.00  0.00           H
ATOM   3418 HD13 LEU A 866      67.950  35.890  50.380  1.00  0.00           H
ATOM   3419  CD2 LEU A 866      67.780  37.210  47.050  1.00  0.00           C
ATOM   3420 HD21 LEU A 866      68.870  36.990  46.980  1.00  0.00           H
ATOM   3421 HD22 LEU A 866      67.550  38.200  46.600  1.00  0.00           H
ATOM   3422 HD23 LEU A 866      67.410  36.340  46.470  1.00  0.00           H
ATOM   3423  C   LEU A 866      65.770  38.220  51.030  1.00  0.00           C
ATOM   3424  O   LEU A 866      66.620  37.790  51.800  1.00  0.00           O
ATOM   3425  N   THR A 867      65.390  39.480  51.040  1.00  0.00           N
ATOM   3426  HN  THR A 867      64.700  39.690  50.350  1.00  0.00           H
ATOM   3427  CA  THR A 867      65.650  40.500  52.040  1.00  0.00           C
ATOM   3428  HA  THR A 867      66.720  40.670  51.990  1.00  0.00           H
ATOM   3429  CB  THR A 867      64.990  41.920  51.750  1.00  0.00           C
ATOM   3430  HB  THR A 867      63.870  41.860  51.820  1.00  0.00           H
ATOM   3431  OG1 THR A 867      65.440  42.380  50.490  1.00  0.00           O
ATOM   3432  HG1 THR A 867      65.220  41.780  49.780  1.00  0.00           H
ATOM   3433  CG2 THR A 867      65.490  43.100  52.630  1.00  0.00           C
ATOM   3434 HG21 THR A 867      64.920  44.020  52.380  1.00  0.00           H
ATOM   3435 HG22 THR A 867      66.520  43.390  52.330  1.00  0.00           H
ATOM   3436 HG23 THR A 867      65.400  42.920  53.720  1.00  0.00           H
ATOM   3437  C   THR A 867      65.200  40.150  53.440  1.00  0.00           C
ATOM   3438  O   THR A 867      65.970  40.280  54.390  1.00  0.00           O
ATOM   3439  N   ILE A 868      63.940  39.610  53.560  1.00  0.00           N
ATOM   3440  HN  ILE A 868      63.260  39.460  52.830  1.00  0.00           H
ATOM   3441  CA  ILE A 868      63.530  39.120  54.850  1.00  0.00           C
ATOM   3442  HA  ILE A 868      63.720  39.930  55.540  1.00  0.00           H
ATOM   3443  CB  ILE A 868      62.020  38.800  54.930  1.00  0.00           C
ATOM   3444  HB  ILE A 868      61.780  38.090  54.120  1.00  0.00           H
ATOM   3445  CG2 ILE A 868      61.680  38.240  56.330  1.00  0.00           C
ATOM   3446 HG21 ILE A 868      60.600  38.020  56.370  1.00  0.00           H
ATOM   3447 HG22 ILE A 868      61.940  39.020  57.070  1.00  0.00           H
ATOM   3448 HG23 ILE A 868      62.210  37.290  56.510  1.00  0.00           H
ATOM   3449  CG1 ILE A 868      61.230  40.080  54.700  1.00  0.00           C
ATOM   3450 HG11 ILE A 868      61.550  40.530  53.740  1.00  0.00           H
ATOM   3451 HG12 ILE A 868      61.460  40.820  55.500  1.00  0.00           H
ATOM   3452  CD  ILE A 868      59.660  39.870  54.520  1.00  0.00           C
ATOM   3453  HD1 ILE A 868      59.380  39.480  53.510  1.00  0.00           H
ATOM   3454  HD2 ILE A 868      59.170  40.870  54.600  1.00  0.00           H
ATOM   3455  HD3 ILE A 868      59.420  39.050  55.230  1.00  0.00           H
ATOM   3456  C   ILE A 868      64.310  37.920  55.260  1.00  0.00           C
ATOM   3457  O   ILE A 868      64.730  37.870  56.420  1.00  0.00           O
ATOM   3458  N   VAL A 869      64.480  36.930  54.380  1.00  0.00           N
ATOM   3459  HN  VAL A 869      64.040  36.890  53.480  1.00  0.00           H
ATOM   3460  CA  VAL A 869      65.160  35.730  54.690  1.00  0.00           C
ATOM   3461  HA  VAL A 869      64.670  35.190  55.490  1.00  0.00           H
ATOM   3462  CB  VAL A 869      65.090  34.740  53.510  1.00  0.00           C
ATOM   3463  HB  VAL A 869      65.090  35.280  52.530  1.00  0.00           H
ATOM   3464  CG1 VAL A 869      66.320  33.740  53.460  1.00  0.00           C
ATOM   3465 HG11 VAL A 869      65.960  32.890  52.850  1.00  0.00           H
ATOM   3466 HG12 VAL A 869      66.690  33.310  54.410  1.00  0.00           H
ATOM   3467 HG13 VAL A 869      67.220  34.150  52.950  1.00  0.00           H
ATOM   3468  CG2 VAL A 869      63.750  34.020  53.490  1.00  0.00           C
ATOM   3469 HG21 VAL A 869      63.920  33.430  52.560  1.00  0.00           H
ATOM   3470 HG22 VAL A 869      62.960  34.790  53.360  1.00  0.00           H
ATOM   3471 HG23 VAL A 869      63.560  33.290  54.300  1.00  0.00           H
ATOM   3472  C   VAL A 869      66.620  35.930  55.140  1.00  0.00           C
ATOM   3473  O   VAL A 869      67.190  35.470  56.110  1.00  0.00           O
ATOM   3474  N   ILE A 870      67.280  36.880  54.450  1.00  0.00           N
ATOM   3475  HN  ILE A 870      66.910  37.320  53.640  1.00  0.00           H
ATOM   3476  CA  ILE A 870      68.630  37.460  54.730  1.00  0.00           C
ATOM   3477  HA  ILE A 870      69.440  36.750  54.690  1.00  0.00           H
ATOM   3478  CB  ILE A 870      69.160  38.460  53.580  1.00  0.00           C
ATOM   3479  HB  ILE A 870      68.300  39.070  53.220  1.00  0.00           H
ATOM   3480  CG2 ILE A 870      70.320  39.320  54.140  1.00  0.00           C
ATOM   3481 HG21 ILE A 870      71.040  38.670  54.670  1.00  0.00           H
ATOM   3482 HG22 ILE A 870      69.890  40.000  54.920  1.00  0.00           H
ATOM   3483 HG23 ILE A 870      70.730  39.920  53.300  1.00  0.00           H
ATOM   3484  CG1 ILE A 870      69.670  37.590  52.410  1.00  0.00           C
ATOM   3485 HG11 ILE A 870      68.860  36.860  52.180  1.00  0.00           H
ATOM   3486 HG12 ILE A 870      70.560  37.010  52.720  1.00  0.00           H
ATOM   3487  CD  ILE A 870      69.960  38.370  51.140  1.00  0.00           C
ATOM   3488  HD1 ILE A 870      70.610  39.240  51.350  1.00  0.00           H
ATOM   3489  HD2 ILE A 870      68.980  38.750  50.760  1.00  0.00           H
ATOM   3490  HD3 ILE A 870      70.360  37.700  50.350  1.00  0.00           H
ATOM   3491  C   ILE A 870      68.720  38.080  56.140  1.00  0.00           C
ATOM   3492  O   ILE A 870      69.550  37.600  56.920  1.00  0.00           O
ATOM   3493  N   MET A 871      67.840  39.030  56.480  1.00  0.00           N
ATOM   3494  HN  MET A 871      67.150  39.400  55.850  1.00  0.00           H
ATOM   3495  CA  MET A 871      67.820  39.650  57.790  1.00  0.00           C
ATOM   3496  HA  MET A 871      68.830  40.010  57.890  1.00  0.00           H
ATOM   3497  CB  MET A 871      66.870  40.870  57.670  1.00  0.00           C
ATOM   3498  HB1 MET A 871      66.700  41.340  58.650  1.00  0.00           H
ATOM   3499  HB2 MET A 871      65.930  40.600  57.130  1.00  0.00           H
ATOM   3500  CG  MET A 871      67.480  42.020  56.760  1.00  0.00           C
ATOM   3501  HG1 MET A 871      66.680  42.780  56.600  1.00  0.00           H
ATOM   3502  HG2 MET A 871      67.700  41.620  55.750  1.00  0.00           H
ATOM   3503  SD  MET A 871      68.880  42.880  57.470  1.00  0.00           S
ATOM   3504  CE  MET A 871      69.390  43.610  55.940  1.00  0.00           C
ATOM   3505  HE1 MET A 871      70.460  43.890  55.910  1.00  0.00           H
ATOM   3506  HE2 MET A 871      68.720  44.440  55.690  1.00  0.00           H
ATOM   3507  HE3 MET A 871      69.120  42.950  55.100  1.00  0.00           H
ATOM   3508  C   MET A 871      67.610  38.780  59.010  1.00  0.00           C
ATOM   3509  O   MET A 871      68.490  38.810  59.820  1.00  0.00           O
ATOM   3510  N   VAL A 872      66.570  37.950  58.940  1.00  0.00           N
ATOM   3511  HN  VAL A 872      65.980  38.060  58.150  1.00  0.00           H
ATOM   3512  CA  VAL A 872      66.270  36.900  59.890  1.00  0.00           C
ATOM   3513  HA  VAL A 872      66.100  37.450  60.810  1.00  0.00           H
ATOM   3514  CB  VAL A 872      65.050  36.110  59.690  1.00  0.00           C
ATOM   3515  HB  VAL A 872      64.780  35.570  60.630  1.00  0.00           H
ATOM   3516  CG1 VAL A 872      63.900  37.140  59.800  1.00  0.00           C
ATOM   3517 HG11 VAL A 872      62.940  36.600  59.650  1.00  0.00           H
ATOM   3518 HG12 VAL A 872      63.850  37.950  59.040  1.00  0.00           H
ATOM   3519 HG13 VAL A 872      63.890  37.590  60.810  1.00  0.00           H
ATOM   3520  CG2 VAL A 872      64.980  35.250  58.510  1.00  0.00           C
ATOM   3521 HG21 VAL A 872      65.040  35.790  57.540  1.00  0.00           H
ATOM   3522 HG22 VAL A 872      64.030  34.680  58.390  1.00  0.00           H
ATOM   3523 HG23 VAL A 872      65.780  34.490  58.590  1.00  0.00           H
ATOM   3524  C   VAL A 872      67.450  35.980  60.100  1.00  0.00           C
ATOM   3525  O   VAL A 872      67.860  35.620  61.200  1.00  0.00           O
ATOM   3526  N   THR A 873      68.100  35.560  58.990  1.00  0.00           N
ATOM   3527  HN  THR A 873      67.710  35.960  58.170  1.00  0.00           H
ATOM   3528  CA  THR A 873      69.270  34.640  59.080  1.00  0.00           C
ATOM   3529  HA  THR A 873      68.980  33.850  59.760  1.00  0.00           H
ATOM   3530  CB  THR A 873      69.690  33.970  57.790  1.00  0.00           C
ATOM   3531  HB  THR A 873      70.160  34.660  57.070  1.00  0.00           H
ATOM   3532  OG1 THR A 873      68.620  33.380  57.110  1.00  0.00           O
ATOM   3533  HG1 THR A 873      68.200  34.190  56.820  1.00  0.00           H
ATOM   3534  CG2 THR A 873      70.540  32.800  58.100  1.00  0.00           C
ATOM   3535 HG21 THR A 873      70.770  32.200  57.180  1.00  0.00           H
ATOM   3536 HG22 THR A 873      69.970  32.070  58.730  1.00  0.00           H
ATOM   3537 HG23 THR A 873      71.510  33.180  58.500  1.00  0.00           H
ATOM   3538  C   THR A 873      70.490  35.220  59.730  1.00  0.00           C
ATOM   3539  O   THR A 873      71.140  34.570  60.560  1.00  0.00           O
ATOM   3540  N   ILE A 874      70.720  36.520  59.520  1.00  0.00           N
ATOM   3541  HN  ILE A 874      70.150  37.090  58.930  1.00  0.00           H
ATOM   3542  CA  ILE A 874      71.740  37.280  60.260  1.00  0.00           C
ATOM   3543  HA  ILE A 874      72.680  36.760  60.140  1.00  0.00           H
ATOM   3544  CB  ILE A 874      71.870  38.650  59.640  1.00  0.00           C
ATOM   3545  HB  ILE A 874      70.830  39.040  59.490  1.00  0.00           H
ATOM   3546  CG2 ILE A 874      72.730  39.540  60.500  1.00  0.00           C
ATOM   3547 HG21 ILE A 874      72.200  39.850  61.430  1.00  0.00           H
ATOM   3548 HG22 ILE A 874      72.970  40.450  59.900  1.00  0.00           H
ATOM   3549 HG23 ILE A 874      73.730  39.110  60.760  1.00  0.00           H
ATOM   3550  CG1 ILE A 874      72.530  38.740  58.230  1.00  0.00           C
ATOM   3551 HG11 ILE A 874      72.600  39.810  57.970  1.00  0.00           H
ATOM   3552 HG12 ILE A 874      71.860  38.300  57.460  1.00  0.00           H
ATOM   3553  CD  ILE A 874      73.910  38.120  58.020  1.00  0.00           C
ATOM   3554  HD1 ILE A 874      74.670  38.450  58.770  1.00  0.00           H
ATOM   3555  HD2 ILE A 874      74.400  38.300  57.040  1.00  0.00           H
ATOM   3556  HD3 ILE A 874      73.770  37.020  58.120  1.00  0.00           H
ATOM   3557  C   ILE A 874      71.510  37.440  61.790  1.00  0.00           C
ATOM   3558  O   ILE A 874      72.400  37.120  62.550  1.00  0.00           O
ATOM   3559  N   ASP A 875      70.320  37.770  62.230  1.00  0.00           N
ATOM   3560  HN  ASP A 875      69.670  38.040  61.510  1.00  0.00           H
ATOM   3561  CA  ASP A 875      69.900  37.770  63.620  1.00  0.00           C
ATOM   3562  HA  ASP A 875      70.610  38.430  64.110  1.00  0.00           H
ATOM   3563  CB  ASP A 875      68.440  38.280  63.730  1.00  0.00           C
ATOM   3564  HB1 ASP A 875      67.680  37.720  63.150  1.00  0.00           H
ATOM   3565  HB2 ASP A 875      68.520  39.280  63.220  1.00  0.00           H
ATOM   3566  CG  ASP A 875      68.000  38.560  65.070  1.00  0.00           C
ATOM   3567  OD1 ASP A 875      68.770  38.420  66.040  1.00  0.00           O
ATOM   3568  OD2 ASP A 875      66.920  39.230  65.190  1.00  0.00           O
ATOM   3569  C   ASP A 875      70.000  36.290  64.130  1.00  0.00           C
ATOM   3570  O   ASP A 875      70.460  36.060  65.220  1.00  0.00           O
ATOM   3571  N   TYR A 876      69.590  35.230  63.350  1.00  0.00           N
ATOM   3572  HN  TYR A 876      68.940  35.380  62.610  1.00  0.00           H
ATOM   3573  CA  TYR A 876      69.890  33.890  63.800  1.00  0.00           C
ATOM   3574  HA  TYR A 876      69.390  33.680  64.730  1.00  0.00           H
ATOM   3575  CB  TYR A 876      69.260  32.860  62.790  1.00  0.00           C
ATOM   3576  HB1 TYR A 876      69.460  33.180  61.740  1.00  0.00           H
ATOM   3577  HB2 TYR A 876      68.150  32.940  62.850  1.00  0.00           H
ATOM   3578  CG  TYR A 876      69.460  31.330  63.050  1.00  0.00           C
ATOM   3579  CD1 TYR A 876      70.080  30.540  62.060  1.00  0.00           C
ATOM   3580  HD1 TYR A 876      70.420  31.070  61.180  1.00  0.00           H
ATOM   3581  CE1 TYR A 876      70.170  29.150  62.180  1.00  0.00           C
ATOM   3582  HE1 TYR A 876      70.550  28.610  61.320  1.00  0.00           H
ATOM   3583  CZ  TYR A 876      69.690  28.540  63.330  1.00  0.00           C
ATOM   3584  OH  TYR A 876      69.840  27.110  63.430  1.00  0.00           O
ATOM   3585  HH  TYR A 876      69.690  26.900  64.350  1.00  0.00           H
ATOM   3586  CD2 TYR A 876      68.960  30.680  64.190  1.00  0.00           C
ATOM   3587  HD2 TYR A 876      68.460  31.240  64.960  1.00  0.00           H
ATOM   3588  CE2 TYR A 876      69.160  29.260  64.310  1.00  0.00           C
ATOM   3589  HE2 TYR A 876      68.950  28.750  65.240  1.00  0.00           H
ATOM   3590  C   TYR A 876      71.400  33.540  64.120  1.00  0.00           C
ATOM   3591  O   TYR A 876      71.660  33.040  65.150  1.00  0.00           O
ATOM   3592  N   LEU A 877      72.310  33.950  63.240  1.00  0.00           N
ATOM   3593  HN  LEU A 877      71.950  34.470  62.470  1.00  0.00           H
ATOM   3594  CA  LEU A 877      73.690  33.600  63.360  1.00  0.00           C
ATOM   3595  HA  LEU A 877      73.810  32.680  63.910  1.00  0.00           H
ATOM   3596  CB  LEU A 877      74.270  33.350  61.900  1.00  0.00           C
ATOM   3597  HB1 LEU A 877      75.340  33.090  62.070  1.00  0.00           H
ATOM   3598  HB2 LEU A 877      74.220  34.230  61.220  1.00  0.00           H
ATOM   3599  CG  LEU A 877      73.560  32.200  61.140  1.00  0.00           C
ATOM   3600  HG  LEU A 877      72.480  32.480  61.060  1.00  0.00           H
ATOM   3601  CD1 LEU A 877      73.940  32.110  59.640  1.00  0.00           C
ATOM   3602 HD11 LEU A 877      73.360  31.300  59.150  1.00  0.00           H
ATOM   3603 HD12 LEU A 877      75.020  31.850  59.590  1.00  0.00           H
ATOM   3604 HD13 LEU A 877      73.700  33.000  59.030  1.00  0.00           H
ATOM   3605  CD2 LEU A 877      73.790  30.780  61.740  1.00  0.00           C
ATOM   3606 HD21 LEU A 877      74.890  30.660  61.700  1.00  0.00           H
ATOM   3607 HD22 LEU A 877      73.180  30.070  61.130  1.00  0.00           H
ATOM   3608 HD23 LEU A 877      73.460  30.590  62.780  1.00  0.00           H
ATOM   3609  C   LEU A 877      74.600  34.630  64.100  1.00  0.00           C
ATOM   3610  O   LEU A 877      75.650  34.330  64.690  1.00  0.00           O
ATOM   3611  N   VAL A 878      74.280  35.940  64.050  1.00  0.00           N
ATOM   3612  HN  VAL A 878      73.490  36.270  63.540  1.00  0.00           H
ATOM   3613  CA  VAL A 878      75.130  36.940  64.600  1.00  0.00           C
ATOM   3614  HA  VAL A 878      75.990  36.460  65.030  1.00  0.00           H
ATOM   3615  CB  VAL A 878      75.470  38.040  63.490  1.00  0.00           C
ATOM   3616  HB  VAL A 878      74.550  38.630  63.330  1.00  0.00           H
ATOM   3617  CG1 VAL A 878      76.580  38.930  64.040  1.00  0.00           C
ATOM   3618 HG11 VAL A 878      76.990  39.640  63.300  1.00  0.00           H
ATOM   3619 HG12 VAL A 878      77.440  38.270  64.280  1.00  0.00           H
ATOM   3620 HG13 VAL A 878      76.310  39.420  65.000  1.00  0.00           H
ATOM   3621  CG2 VAL A 878      75.990  37.470  62.170  1.00  0.00           C
ATOM   3622 HG21 VAL A 878      75.230  37.020  61.500  1.00  0.00           H
ATOM   3623 HG22 VAL A 878      76.740  36.660  62.340  1.00  0.00           H
ATOM   3624 HG23 VAL A 878      76.620  38.170  61.590  1.00  0.00           H
ATOM   3625  C   VAL A 878      74.500  37.650  65.730  1.00  0.00           C
ATOM   3626  O   VAL A 878      75.190  38.030  66.730  1.00  0.00           O
ATOM   3627  N   GLY A 879      73.120  37.780  65.670  1.00  0.00           N
ATOM   3628  HN  GLY A 879      72.550  37.560  64.890  1.00  0.00           H
ATOM   3629  CA  GLY A 879      72.310  38.510  66.650  1.00  0.00           C
ATOM   3630  HA1 GLY A 879      72.810  38.200  67.560  1.00  0.00           H
ATOM   3631  HA2 GLY A 879      71.350  38.060  66.440  1.00  0.00           H
ATOM   3632  C   GLY A 879      72.210  40.040  66.440  1.00  0.00           C
ATOM   3633  O   GLY A 879      73.190  40.760  66.500  1.00  0.00           O
ATOM   3634  N   VAL A 880      71.010  40.560  66.150  1.00  0.00           N
ATOM   3635  HN  VAL A 880      70.170  40.030  66.210  1.00  0.00           H
ATOM   3636  CA  VAL A 880      70.860  42.000  65.790  1.00  0.00           C
ATOM   3637  HA  VAL A 880      71.770  42.570  65.950  1.00  0.00           H
ATOM   3638  CB  VAL A 880      70.390  42.130  64.340  1.00  0.00           C
ATOM   3639  HB  VAL A 880      69.440  41.610  64.130  1.00  0.00           H
ATOM   3640  CG1 VAL A 880      70.010  43.700  64.070  1.00  0.00           C
ATOM   3641 HG11 VAL A 880      70.830  44.370  64.410  1.00  0.00           H
ATOM   3642 HG12 VAL A 880      69.070  43.920  64.620  1.00  0.00           H
ATOM   3643 HG13 VAL A 880      69.950  43.840  62.970  1.00  0.00           H
ATOM   3644  CG2 VAL A 880      71.460  41.720  63.280  1.00  0.00           C
ATOM   3645 HG21 VAL A 880      71.210  42.090  62.270  1.00  0.00           H
ATOM   3646 HG22 VAL A 880      71.610  40.620  63.370  1.00  0.00           H
ATOM   3647 HG23 VAL A 880      72.410  42.250  63.520  1.00  0.00           H
ATOM   3648  C   VAL A 880      69.760  42.630  66.720  1.00  0.00           C
ATOM   3649  O   VAL A 880      68.620  42.140  66.690  1.00  0.00           O
ATOM   3650  N   PRO A 881      70.010  43.600  67.640  1.00  0.00           N
ATOM   3651  CD  PRO A 881      71.390  43.950  68.110  1.00  0.00           C
ATOM   3652  HD1 PRO A 881      71.740  44.550  67.250  1.00  0.00           H
ATOM   3653  HD2 PRO A 881      72.020  43.070  68.340  1.00  0.00           H
ATOM   3654  CA  PRO A 881      68.970  44.320  68.340  1.00  0.00           C
ATOM   3655  HA  PRO A 881      68.470  43.590  68.960  1.00  0.00           H
ATOM   3656  CB  PRO A 881      69.750  45.400  69.070  1.00  0.00           C
ATOM   3657  HB1 PRO A 881      69.340  45.890  69.980  1.00  0.00           H
ATOM   3658  HB2 PRO A 881      70.090  46.250  68.450  1.00  0.00           H
ATOM   3659  CG  PRO A 881      71.060  44.680  69.480  1.00  0.00           C
ATOM   3660  HG1 PRO A 881      71.770  45.480  69.780  1.00  0.00           H
ATOM   3661  HG2 PRO A 881      70.850  43.920  70.270  1.00  0.00           H
ATOM   3662  C   PRO A 881      67.840  44.810  67.470  1.00  0.00           C
ATOM   3663  O   PRO A 881      68.080  45.320  66.380  1.00  0.00           O
ATOM   3664  N   SER A 882      66.540  44.760  68.000  1.00  0.00           N
ATOM   3665  HN  SER A 882      66.510  44.510  68.960  1.00  0.00           H
ATOM   3666  CA  SER A 882      65.390  45.320  67.340  1.00  0.00           C
ATOM   3667  HA  SER A 882      65.400  46.370  67.610  1.00  0.00           H
ATOM   3668  CB  SER A 882      65.170  45.060  65.790  1.00  0.00           C
ATOM   3669  HB1 SER A 882      64.150  45.140  65.370  1.00  0.00           H
ATOM   3670  HB2 SER A 882      65.590  44.100  65.450  1.00  0.00           H
ATOM   3671  OG  SER A 882      65.860  46.120  65.160  1.00  0.00           O
ATOM   3672  HG1 SER A 882      66.760  45.850  65.330  1.00  0.00           H
ATOM   3673  C   SER A 882      64.070  44.710  68.010  1.00  0.00           C
ATOM   3674  O   SER A 882      64.050  43.560  68.430  1.00  0.00           O
ATOM   3675  N   PRO A 883      62.970  45.490  68.210  1.00  0.00           N
ATOM   3676  CD  PRO A 883      62.800  46.830  67.760  1.00  0.00           C
ATOM   3677  HD1 PRO A 883      63.280  47.010  66.770  1.00  0.00           H
ATOM   3678  HD2 PRO A 883      63.200  47.560  68.500  1.00  0.00           H
ATOM   3679  CA  PRO A 883      61.720  44.830  68.540  1.00  0.00           C
ATOM   3680  HA  PRO A 883      61.870  44.320  69.480  1.00  0.00           H
ATOM   3681  CB  PRO A 883      60.680  45.980  68.630  1.00  0.00           C
ATOM   3682  HB1 PRO A 883      60.750  46.440  69.630  1.00  0.00           H
ATOM   3683  HB2 PRO A 883      59.660  45.580  68.450  1.00  0.00           H
ATOM   3684  CG  PRO A 883      61.270  47.030  67.590  1.00  0.00           C
ATOM   3685  HG1 PRO A 883      60.910  46.690  66.590  1.00  0.00           H
ATOM   3686  HG2 PRO A 883      60.960  48.080  67.690  1.00  0.00           H
ATOM   3687  C   PRO A 883      61.260  43.690  67.550  1.00  0.00           C
ATOM   3688  O   PRO A 883      61.300  43.940  66.330  1.00  0.00           O
ATOM   3689  N   LYS A 884      60.750  42.500  67.950  1.00  0.00           N
ATOM   3690  HN  LYS A 884      60.610  42.310  68.920  1.00  0.00           H
ATOM   3691  CA  LYS A 884      60.130  41.510  67.090  1.00  0.00           C
ATOM   3692  HA  LYS A 884      60.550  41.760  66.120  1.00  0.00           H
ATOM   3693  CB  LYS A 884      60.440  40.050  67.470  1.00  0.00           C
ATOM   3694  HB1 LYS A 884      60.080  39.300  66.740  1.00  0.00           H
ATOM   3695  HB2 LYS A 884      59.870  39.770  68.390  1.00  0.00           H
ATOM   3696  CG  LYS A 884      61.900  39.860  67.790  1.00  0.00           C
ATOM   3697  HG1 LYS A 884      62.050  38.760  67.880  1.00  0.00           H
ATOM   3698  HG2 LYS A 884      62.150  40.280  68.780  1.00  0.00           H
ATOM   3699  CD  LYS A 884      62.950  40.320  66.690  1.00  0.00           C
ATOM   3700  HD1 LYS A 884      62.500  41.270  66.310  1.00  0.00           H
ATOM   3701  HD2 LYS A 884      62.990  39.590  65.850  1.00  0.00           H
ATOM   3702  CE  LYS A 884      64.310  40.600  67.280  1.00  0.00           C
ATOM   3703  HE1 LYS A 884      64.240  41.320  68.130  1.00  0.00           H
ATOM   3704  HE2 LYS A 884      64.970  41.080  66.510  1.00  0.00           H
ATOM   3705  NZ  LYS A 884      64.920  39.330  67.690  1.00  0.00           N
ATOM   3706  HZ1 LYS A 884      64.710  38.500  67.100  1.00  0.00           H
ATOM   3707  HZ2 LYS A 884      64.690  39.190  68.680  1.00  0.00           H
ATOM   3708  HZ3 LYS A 884      65.940  39.430  67.530  1.00  0.00           H
ATOM   3709  C   LYS A 884      58.630  41.830  67.010  1.00  0.00           C
ATOM   3710  O   LYS A 884      58.020  42.240  67.950  1.00  0.00           O
ATOM   3711  N   LEU A 885      57.940  41.510  65.870  1.00  0.00           N
ATOM   3712  HN  LEU A 885      58.460  41.280  65.040  1.00  0.00           H
ATOM   3713  CA  LEU A 885      56.520  41.580  65.740  1.00  0.00           C
ATOM   3714  HA  LEU A 885      56.240  42.610  65.910  1.00  0.00           H
ATOM   3715  CB  LEU A 885      56.050  41.110  64.320  1.00  0.00           C
ATOM   3716  HB1 LEU A 885      56.280  40.040  64.140  1.00  0.00           H
ATOM   3717  HB2 LEU A 885      56.510  41.750  63.540  1.00  0.00           H
ATOM   3718  CG  LEU A 885      54.540  41.060  64.000  1.00  0.00           C
ATOM   3719  HG  LEU A 885      54.030  40.500  64.810  1.00  0.00           H
ATOM   3720  CD1 LEU A 885      53.850  42.500  63.950  1.00  0.00           C
ATOM   3721 HD11 LEU A 885      54.060  43.190  64.800  1.00  0.00           H
ATOM   3722 HD12 LEU A 885      52.780  42.380  63.640  1.00  0.00           H
ATOM   3723 HD13 LEU A 885      54.380  42.900  63.070  1.00  0.00           H
ATOM   3724  CD2 LEU A 885      54.210  40.280  62.720  1.00  0.00           C
ATOM   3725 HD21 LEU A 885      54.450  41.020  61.910  1.00  0.00           H
ATOM   3726 HD22 LEU A 885      53.130  40.040  62.740  1.00  0.00           H
ATOM   3727 HD23 LEU A 885      54.900  39.420  62.610  1.00  0.00           H
ATOM   3728  C   LEU A 885      55.840  40.640  66.760  1.00  0.00           C
ATOM   3729  O   LEU A 885      56.200  39.470  66.940  1.00  0.00           O
ATOM   3730  N   HSD A 886      54.910  41.130  67.540  1.00  0.00           N
ATOM   3731  HN  HSD A 886      54.640  42.090  67.480  1.00  0.00           H
ATOM   3732  CA  HSD A 886      54.120  40.330  68.550  1.00  0.00           C
ATOM   3733  HA  HSD A 886      54.760  39.560  68.940  1.00  0.00           H
ATOM   3734  CB  HSD A 886      53.650  41.000  69.840  1.00  0.00           C
ATOM   3735  HB1 HSD A 886      53.160  40.280  70.510  1.00  0.00           H
ATOM   3736  HB2 HSD A 886      52.970  41.850  69.650  1.00  0.00           H
ATOM   3737  ND1 HSD A 886      56.140  41.130  70.410  1.00  0.00           N
ATOM   3738  HD1 HSD A 886      56.410  40.330  69.870  1.00  0.00           H
ATOM   3739  CG  HSD A 886      54.800  41.530  70.620  1.00  0.00           C
ATOM   3740  CE1 HSD A 886      56.960  41.920  71.160  1.00  0.00           C
ATOM   3741  HE1 HSD A 886      58.050  41.830  71.150  1.00  0.00           H
ATOM   3742  NE2 HSD A 886      56.270  42.690  71.910  1.00  0.00           N
ATOM   3743  CD2 HSD A 886      54.900  42.530  71.540  1.00  0.00           C
ATOM   3744  HD2 HSD A 886      54.170  43.230  71.920  1.00  0.00           H
ATOM   3745  C   HSD A 886      52.940  39.710  67.940  1.00  0.00           C
ATOM   3746  O   HSD A 886      52.200  40.420  67.230  1.00  0.00           O
ATOM   3747  N   VAL A 887      52.650  38.430  68.250  1.00  0.00           N
ATOM   3748  HN  VAL A 887      53.250  38.010  68.930  1.00  0.00           H
ATOM   3749  CA  VAL A 887      51.450  37.750  67.790  1.00  0.00           C
ATOM   3750  HA  VAL A 887      50.760  38.510  67.460  1.00  0.00           H
ATOM   3751  CB  VAL A 887      51.550  36.660  66.790  1.00  0.00           C
ATOM   3752  HB  VAL A 887      50.570  36.220  66.550  1.00  0.00           H
ATOM   3753  CG1 VAL A 887      51.930  37.390  65.420  1.00  0.00           C
ATOM   3754 HG11 VAL A 887      51.210  38.180  65.130  1.00  0.00           H
ATOM   3755 HG12 VAL A 887      52.020  36.660  64.590  1.00  0.00           H
ATOM   3756 HG13 VAL A 887      52.960  37.790  65.560  1.00  0.00           H
ATOM   3757  CG2 VAL A 887      52.540  35.510  67.280  1.00  0.00           C
ATOM   3758 HG21 VAL A 887      52.870  34.930  66.390  1.00  0.00           H
ATOM   3759 HG22 VAL A 887      52.110  34.860  68.060  1.00  0.00           H
ATOM   3760 HG23 VAL A 887      53.430  36.000  67.750  1.00  0.00           H
ATOM   3761  C   VAL A 887      50.730  37.290  69.030  1.00  0.00           C
ATOM   3762  O   VAL A 887      51.310  37.200  70.150  1.00  0.00           O
ATOM   3763  N   PRO A 888      49.480  36.880  68.970  1.00  0.00           N
ATOM   3764  CD  PRO A 888      48.420  37.660  68.320  1.00  0.00           C
ATOM   3765  HD1 PRO A 888      48.500  37.780  67.210  1.00  0.00           H
ATOM   3766  HD2 PRO A 888      48.410  38.690  68.710  1.00  0.00           H
ATOM   3767  CA  PRO A 888      48.950  36.010  70.000  1.00  0.00           C
ATOM   3768  HA  PRO A 888      49.460  36.090  70.940  1.00  0.00           H
ATOM   3769  CB  PRO A 888      47.430  36.370  70.080  1.00  0.00           C
ATOM   3770  HB1 PRO A 888      47.420  37.180  70.830  1.00  0.00           H
ATOM   3771  HB2 PRO A 888      46.700  35.660  70.490  1.00  0.00           H
ATOM   3772  CG  PRO A 888      47.180  36.870  68.700  1.00  0.00           C
ATOM   3773  HG1 PRO A 888      46.990  35.990  68.050  1.00  0.00           H
ATOM   3774  HG2 PRO A 888      46.360  37.600  68.550  1.00  0.00           H
ATOM   3775  C   PRO A 888      49.080  34.610  69.490  1.00  0.00           C
ATOM   3776  O   PRO A 888      48.980  34.390  68.310  1.00  0.00           O
ATOM   3777  N   GLU A 889      49.250  33.600  70.340  1.00  0.00           N
ATOM   3778  HN  GLU A 889      49.430  33.890  71.270  1.00  0.00           H
ATOM   3779  CA  GLU A 889      49.150  32.260  70.080  1.00  0.00           C
ATOM   3780  HA  GLU A 889      49.510  32.180  69.070  1.00  0.00           H
ATOM   3781  CB  GLU A 889      50.190  31.460  70.890  1.00  0.00           C
ATOM   3782  HB1 GLU A 889      50.200  30.400  70.550  1.00  0.00           H
ATOM   3783  HB2 GLU A 889      49.960  31.490  71.970  1.00  0.00           H
ATOM   3784  CG  GLU A 889      51.570  32.090  70.650  1.00  0.00           C
ATOM   3785  HG1 GLU A 889      51.630  33.170  70.920  1.00  0.00           H
ATOM   3786  HG2 GLU A 889      51.820  32.090  69.570  1.00  0.00           H
ATOM   3787  CD  GLU A 889      52.650  31.220  71.320  1.00  0.00           C
ATOM   3788  OE1 GLU A 889      53.090  30.170  70.780  1.00  0.00           O
ATOM   3789  OE2 GLU A 889      53.160  31.610  72.410  1.00  0.00           O
ATOM   3790  C   GLU A 889      47.800  31.730  70.260  1.00  0.00           C
ATOM   3791  O   GLU A 889      46.990  32.480  70.830  1.00  0.00           O
ATOM   3792  N   LYS A 890      47.540  30.450  69.860  1.00  0.00           N
ATOM   3793  HN  LYS A 890      48.210  29.940  69.330  1.00  0.00           H
ATOM   3794  CA  LYS A 890      46.450  29.670  70.250  1.00  0.00           C
ATOM   3795  HA  LYS A 890      46.700  28.640  70.020  1.00  0.00           H
ATOM   3796  CB  LYS A 890      46.280  29.670  71.780  1.00  0.00           C
ATOM   3797  HB1 LYS A 890      45.390  29.070  72.040  1.00  0.00           H
ATOM   3798  HB2 LYS A 890      45.970  30.700  72.080  1.00  0.00           H
ATOM   3799  CG  LYS A 890      47.520  29.230  72.660  1.00  0.00           C
ATOM   3800  HG1 LYS A 890      47.160  29.400  73.690  1.00  0.00           H
ATOM   3801  HG2 LYS A 890      48.320  29.990  72.580  1.00  0.00           H
ATOM   3802  CD  LYS A 890      47.940  27.780  72.450  1.00  0.00           C
ATOM   3803  HD1 LYS A 890      48.820  27.610  73.110  1.00  0.00           H
ATOM   3804  HD2 LYS A 890      48.300  27.630  71.410  1.00  0.00           H
ATOM   3805  CE  LYS A 890      46.840  26.770  72.730  1.00  0.00           C
ATOM   3806  HE1 LYS A 890      47.160  25.760  72.420  1.00  0.00           H
ATOM   3807  HE2 LYS A 890      45.940  26.970  72.100  1.00  0.00           H
ATOM   3808  NZ  LYS A 890      46.440  26.630  74.130  1.00  0.00           N
ATOM   3809  HZ1 LYS A 890      47.260  26.290  74.650  1.00  0.00           H
ATOM   3810  HZ2 LYS A 890      45.720  25.880  74.170  1.00  0.00           H
ATOM   3811  HZ3 LYS A 890      45.990  27.500  74.480  1.00  0.00           H
ATOM   3812  C   LYS A 890      45.140  30.010  69.430  1.00  0.00           C
ATOM   3813  O   LYS A 890      44.030  29.640  69.770  1.00  0.00           O
ATOM   3814  N   PHE A 891      45.300  30.560  68.230  1.00  0.00           N
ATOM   3815  HN  PHE A 891      46.200  30.610  67.810  1.00  0.00           H
ATOM   3816  CA  PHE A 891      44.290  31.190  67.390  1.00  0.00           C
ATOM   3817  HA  PHE A 891      44.830  31.920  66.790  1.00  0.00           H
ATOM   3818  CB  PHE A 891      43.840  30.120  66.370  1.00  0.00           C
ATOM   3819  HB1 PHE A 891      43.750  29.100  66.780  1.00  0.00           H
ATOM   3820  HB2 PHE A 891      44.700  30.130  65.670  1.00  0.00           H
ATOM   3821  CG  PHE A 891      42.630  30.360  65.550  1.00  0.00           C
ATOM   3822  CD1 PHE A 891      41.460  29.690  65.940  1.00  0.00           C
ATOM   3823  HD1 PHE A 891      41.530  28.960  66.730  1.00  0.00           H
ATOM   3824  CE1 PHE A 891      40.220  29.890  65.320  1.00  0.00           C
ATOM   3825  HE1 PHE A 891      39.320  29.400  65.680  1.00  0.00           H
ATOM   3826  CZ  PHE A 891      40.210  30.810  64.280  1.00  0.00           C
ATOM   3827  HZ  PHE A 891      39.280  30.910  63.740  1.00  0.00           H
ATOM   3828  CD2 PHE A 891      42.560  31.380  64.580  1.00  0.00           C
ATOM   3829  HD2 PHE A 891      43.380  32.040  64.320  1.00  0.00           H
ATOM   3830  CE2 PHE A 891      41.330  31.530  63.830  1.00  0.00           C
ATOM   3831  HE2 PHE A 891      41.220  32.370  63.160  1.00  0.00           H
ATOM   3832  C   PHE A 891      43.280  32.090  68.190  1.00  0.00           C
ATOM   3833  O   PHE A 891      42.170  31.560  68.440  1.00  0.00           O
ATOM   3834  N   GLU A 892      43.580  33.340  68.620  1.00  0.00           N
ATOM   3835  HN  GLU A 892      44.500  33.690  68.470  1.00  0.00           H
ATOM   3836  CA  GLU A 892      42.590  34.310  69.220  1.00  0.00           C
ATOM   3837  HA  GLU A 892      41.580  34.030  69.010  1.00  0.00           H
ATOM   3838  CB  GLU A 892      42.770  34.250  70.790  1.00  0.00           C
ATOM   3839  HB1 GLU A 892      42.260  35.100  71.310  1.00  0.00           H
ATOM   3840  HB2 GLU A 892      43.860  34.280  71.020  1.00  0.00           H
ATOM   3841  CG  GLU A 892      42.270  32.960  71.320  1.00  0.00           C
ATOM   3842  HG1 GLU A 892      42.790  32.060  70.940  1.00  0.00           H
ATOM   3843  HG2 GLU A 892      41.180  32.910  71.160  1.00  0.00           H
ATOM   3844  CD  GLU A 892      42.520  32.830  72.860  1.00  0.00           C
ATOM   3845  OE1 GLU A 892      43.150  31.850  73.300  1.00  0.00           O
ATOM   3846  OE2 GLU A 892      42.240  33.830  73.520  1.00  0.00           O
ATOM   3847  C   GLU A 892      43.070  35.700  68.760  1.00  0.00           C
ATOM   3848  O   GLU A 892      44.250  35.780  68.370  1.00  0.00           O
ATOM   3849  N   PRO A 893      42.160  36.640  68.720  1.00  0.00           N
ATOM   3850  CD  PRO A 893      40.700  36.410  69.050  1.00  0.00           C
ATOM   3851  HD1 PRO A 893      40.590  36.150  70.130  1.00  0.00           H
ATOM   3852  HD2 PRO A 893      40.380  35.520  68.460  1.00  0.00           H
ATOM   3853  CA  PRO A 893      42.410  38.030  68.440  1.00  0.00           C
ATOM   3854  HA  PRO A 893      42.950  38.100  67.510  1.00  0.00           H
ATOM   3855  CB  PRO A 893      41.090  38.760  68.610  1.00  0.00           C
ATOM   3856  HB1 PRO A 893      40.980  39.490  67.780  1.00  0.00           H
ATOM   3857  HB2 PRO A 893      40.990  39.310  69.570  1.00  0.00           H
ATOM   3858  CG  PRO A 893      39.960  37.620  68.580  1.00  0.00           C
ATOM   3859  HG1 PRO A 893      39.040  37.890  69.160  1.00  0.00           H
ATOM   3860  HG2 PRO A 893      39.690  37.500  67.520  1.00  0.00           H
ATOM   3861  C   PRO A 893      43.390  38.670  69.420  1.00  0.00           C
ATOM   3862  O   PRO A 893      43.580  38.260  70.560  1.00  0.00           O
ATOM   3863  N   THR A 894      44.040  39.760  68.880  1.00  0.00           N
ATOM   3864  HN  THR A 894      43.930  39.920  67.900  1.00  0.00           H
ATOM   3865  CA  THR A 894      44.970  40.610  69.620  1.00  0.00           C
ATOM   3866  HA  THR A 894      45.700  40.070  70.210  1.00  0.00           H
ATOM   3867  CB  THR A 894      45.730  41.600  68.710  1.00  0.00           C
ATOM   3868  HB  THR A 894      45.020  42.410  68.440  1.00  0.00           H
ATOM   3869  OG1 THR A 894      46.130  41.100  67.460  1.00  0.00           O
ATOM   3870  HG1 THR A 894      45.360  40.670  67.090  1.00  0.00           H
ATOM   3871  CG2 THR A 894      46.970  42.110  69.490  1.00  0.00           C
ATOM   3872 HG21 THR A 894      47.600  41.260  69.830  1.00  0.00           H
ATOM   3873 HG22 THR A 894      46.590  42.820  70.260  1.00  0.00           H
ATOM   3874 HG23 THR A 894      47.530  42.660  68.690  1.00  0.00           H
ATOM   3875  C   THR A 894      44.270  41.370  70.800  1.00  0.00           C
ATOM   3876  O   THR A 894      44.800  41.320  71.920  1.00  0.00           O
ATOM   3877  N   HSD A 895      43.060  41.910  70.550  1.00  0.00           N
ATOM   3878  HN  HSD A 895      42.790  42.080  69.600  1.00  0.00           H
ATOM   3879  CA  HSD A 895      42.140  42.210  71.600  1.00  0.00           C
ATOM   3880  HA  HSD A 895      42.580  43.070  72.070  1.00  0.00           H
ATOM   3881  CB  HSD A 895      40.780  42.640  70.930  1.00  0.00           C
ATOM   3882  HB1 HSD A 895      40.280  41.760  70.480  1.00  0.00           H
ATOM   3883  HB2 HSD A 895      41.090  43.290  70.080  1.00  0.00           H
ATOM   3884  ND1 HSD A 895      40.060  44.420  72.620  1.00  0.00           N
ATOM   3885  HD1 HSD A 895      40.910  44.930  72.550  1.00  0.00           H
ATOM   3886  CG  HSD A 895      39.760  43.320  71.890  1.00  0.00           C
ATOM   3887  CE1 HSD A 895      38.880  44.900  73.060  1.00  0.00           C
ATOM   3888  HE1 HSD A 895      38.870  45.680  73.810  1.00  0.00           H
ATOM   3889  NE2 HSD A 895      37.870  44.100  72.660  1.00  0.00           N
ATOM   3890  CD2 HSD A 895      38.470  43.110  71.940  1.00  0.00           C
ATOM   3891  HD2 HSD A 895      37.850  42.380  71.440  1.00  0.00           H
ATOM   3892  C   HSD A 895      41.760  41.160  72.600  1.00  0.00           C
ATOM   3893  O   HSD A 895      41.150  40.180  72.110  1.00  0.00           O
ATOM   3894  N   PRO A 896      41.950  41.180  73.910  1.00  0.00           N
ATOM   3895  CD  PRO A 896      42.530  42.340  74.600  1.00  0.00           C
ATOM   3896  HD1 PRO A 896      41.850  43.210  74.480  1.00  0.00           H
ATOM   3897  HD2 PRO A 896      43.470  42.610  74.050  1.00  0.00           H
ATOM   3898  CA  PRO A 896      41.990  39.930  74.820  1.00  0.00           C
ATOM   3899  HA  PRO A 896      42.140  39.010  74.280  1.00  0.00           H
ATOM   3900  CB  PRO A 896      43.110  40.290  75.810  1.00  0.00           C
ATOM   3901  HB1 PRO A 896      44.070  40.100  75.280  1.00  0.00           H
ATOM   3902  HB2 PRO A 896      43.180  39.740  76.780  1.00  0.00           H
ATOM   3903  CG  PRO A 896      43.000  41.830  75.930  1.00  0.00           C
ATOM   3904  HG1 PRO A 896      42.180  41.920  76.680  1.00  0.00           H
ATOM   3905  HG2 PRO A 896      43.820  42.440  76.380  1.00  0.00           H
ATOM   3906  C   PRO A 896      40.640  39.730  75.600  1.00  0.00           C
ATOM   3907  O   PRO A 896      40.510  38.850  76.430  1.00  0.00           O
ATOM   3908  N   GLU A 897      39.730  40.700  75.300  1.00  0.00           N
ATOM   3909  HN  GLU A 897      40.020  41.420  74.680  1.00  0.00           H
ATOM   3910  CA  GLU A 897      38.400  40.850  75.970  1.00  0.00           C
ATOM   3911  HA  GLU A 897      38.480  40.630  77.030  1.00  0.00           H
ATOM   3912  CB  GLU A 897      37.910  42.340  75.780  1.00  0.00           C
ATOM   3913  HB1 GLU A 897      36.870  42.530  76.130  1.00  0.00           H
ATOM   3914  HB2 GLU A 897      37.800  42.480  74.680  1.00  0.00           H
ATOM   3915  CG  GLU A 897      38.900  43.340  76.440  1.00  0.00           C
ATOM   3916  HG1 GLU A 897      39.660  43.610  75.680  1.00  0.00           H
ATOM   3917  HG2 GLU A 897      39.380  42.930  77.350  1.00  0.00           H
ATOM   3918  CD  GLU A 897      38.290  44.680  76.840  1.00  0.00           C
ATOM   3919  OE1 GLU A 897      39.060  45.730  76.850  1.00  0.00           O
ATOM   3920  OE2 GLU A 897      37.100  44.850  77.120  1.00  0.00           O
ATOM   3921  C   GLU A 897      37.290  39.930  75.600  1.00  0.00           C
ATOM   3922  O   GLU A 897      36.500  39.500  76.490  1.00  0.00           O
ATOM   3923  N   ARG A 898      37.180  39.460  74.330  1.00  0.00           N
ATOM   3924  HN  ARG A 898      37.910  39.520  73.660  1.00  0.00           H
ATOM   3925  CA  ARG A 898      36.190  38.490  73.990  1.00  0.00           C
ATOM   3926  HA  ARG A 898      36.010  37.860  74.840  1.00  0.00           H
ATOM   3927  CB  ARG A 898      34.850  39.190  73.540  1.00  0.00           C
ATOM   3928  HB1 ARG A 898      34.300  39.550  74.440  1.00  0.00           H
ATOM   3929  HB2 ARG A 898      34.170  38.460  73.080  1.00  0.00           H
ATOM   3930  CG  ARG A 898      35.060  40.350  72.490  1.00  0.00           C
ATOM   3931  HG1 ARG A 898      35.800  41.110  72.830  1.00  0.00           H
ATOM   3932  HG2 ARG A 898      34.130  40.940  72.450  1.00  0.00           H
ATOM   3933  CD  ARG A 898      35.430  39.820  71.090  1.00  0.00           C
ATOM   3934  HD1 ARG A 898      34.710  39.050  70.730  1.00  0.00           H
ATOM   3935  HD2 ARG A 898      36.440  39.360  71.160  1.00  0.00           H
ATOM   3936  NE  ARG A 898      35.540  41.000  70.130  1.00  0.00           N
ATOM   3937  HE  ARG A 898      35.340  41.900  70.500  1.00  0.00           H
ATOM   3938  CZ  ARG A 898      36.060  40.980  68.870  1.00  0.00           C
ATOM   3939  NH1 ARG A 898      36.410  39.850  68.310  1.00  0.00           N
ATOM   3940 HH11 ARG A 898      36.650  39.850  67.340  1.00  0.00           H
ATOM   3941 HH12 ARG A 898      36.220  39.020  68.840  1.00  0.00           H
ATOM   3942  NH2 ARG A 898      36.460  42.080  68.370  1.00  0.00           N
ATOM   3943 HH21 ARG A 898      37.120  42.100  67.630  1.00  0.00           H
ATOM   3944 HH22 ARG A 898      36.140  42.920  68.810  1.00  0.00           H
ATOM   3945  C   ARG A 898      36.780  37.630  72.910  1.00  0.00           C
ATOM   3946  O   ARG A 898      37.930  37.750  72.460  1.00  0.00           O
ATOM   3947  N   GLY A 899      36.030  36.550  72.400  1.00  0.00           N
ATOM   3948  HN  GLY A 899      35.160  36.320  72.830  1.00  0.00           H
ATOM   3949  CA  GLY A 899      36.550  35.660  71.360  1.00  0.00           C
ATOM   3950  HA1 GLY A 899      35.920  34.800  71.250  1.00  0.00           H
ATOM   3951  HA2 GLY A 899      37.580  35.440  71.580  1.00  0.00           H
ATOM   3952  C   GLY A 899      36.550  36.310  70.000  1.00  0.00           C
ATOM   3953  O   GLY A 899      36.350  37.510  69.830  1.00  0.00           O
ATOM   3954  N   TRP A 900      36.790  35.500  68.930  1.00  0.00           N
ATOM   3955  HN  TRP A 900      37.000  34.530  69.090  1.00  0.00           H
ATOM   3956  CA  TRP A 900      36.750  35.940  67.530  1.00  0.00           C
ATOM   3957  HA  TRP A 900      37.590  36.610  67.410  1.00  0.00           H
ATOM   3958  CB  TRP A 900      37.000  34.730  66.530  1.00  0.00           C
ATOM   3959  HB1 TRP A 900      36.650  34.940  65.510  1.00  0.00           H
ATOM   3960  HB2 TRP A 900      36.340  33.910  66.870  1.00  0.00           H
ATOM   3961  CG  TRP A 900      38.430  34.340  66.450  1.00  0.00           C
ATOM   3962  CD1 TRP A 900      39.020  33.170  66.900  1.00  0.00           C
ATOM   3963  HD1 TRP A 900      38.420  32.450  67.420  1.00  0.00           H
ATOM   3964  NE1 TRP A 900      40.370  33.140  66.580  1.00  0.00           N
ATOM   3965  HE1 TRP A 900      40.950  32.480  67.010  1.00  0.00           H
ATOM   3966  CE2 TRP A 900      40.730  34.340  66.100  1.00  0.00           C
ATOM   3967  CD2 TRP A 900      39.510  35.090  65.900  1.00  0.00           C
ATOM   3968  CE3 TRP A 900      39.610  36.360  65.290  1.00  0.00           C
ATOM   3969  HE3 TRP A 900      38.700  36.890  65.070  1.00  0.00           H
ATOM   3970  CZ3 TRP A 900      40.830  36.880  64.920  1.00  0.00           C
ATOM   3971  HZ3 TRP A 900      40.760  37.820  64.400  1.00  0.00           H
ATOM   3972  CZ2 TRP A 900      41.970  34.860  65.740  1.00  0.00           C
ATOM   3973  HZ2 TRP A 900      42.900  34.350  65.920  1.00  0.00           H
ATOM   3974  CH2 TRP A 900      42.020  36.160  65.230  1.00  0.00           C
ATOM   3975  HH2 TRP A 900      42.900  36.690  64.940  1.00  0.00           H
ATOM   3976  C   TRP A 900      35.450  36.670  67.070  1.00  0.00           C
ATOM   3977  O   TRP A 900      35.420  37.750  66.480  1.00  0.00           O
ATOM   3978  N   ILE A 901      34.340  35.960  67.330  1.00  0.00           N
ATOM   3979  HN  ILE A 901      34.490  35.130  67.860  1.00  0.00           H
ATOM   3980  CA  ILE A 901      33.010  36.500  67.070  1.00  0.00           C
ATOM   3981  HA  ILE A 901      32.920  36.540  66.000  1.00  0.00           H
ATOM   3982  CB  ILE A 901      32.000  35.400  67.460  1.00  0.00           C
ATOM   3983  HB  ILE A 901      32.330  34.470  66.930  1.00  0.00           H
ATOM   3984  CG2 ILE A 901      31.930  35.250  68.950  1.00  0.00           C
ATOM   3985 HG21 ILE A 901      31.150  34.520  69.270  1.00  0.00           H
ATOM   3986 HG22 ILE A 901      31.590  36.190  69.430  1.00  0.00           H
ATOM   3987 HG23 ILE A 901      32.950  35.020  69.330  1.00  0.00           H
ATOM   3988  CG1 ILE A 901      30.550  35.640  67.000  1.00  0.00           C
ATOM   3989 HG11 ILE A 901      30.180  36.630  67.310  1.00  0.00           H
ATOM   3990 HG12 ILE A 901      29.980  34.810  67.470  1.00  0.00           H
ATOM   3991  CD  ILE A 901      30.360  35.470  65.460  1.00  0.00           C
ATOM   3992  HD1 ILE A 901      29.640  36.250  65.140  1.00  0.00           H
ATOM   3993  HD2 ILE A 901      30.110  34.490  65.030  1.00  0.00           H
ATOM   3994  HD3 ILE A 901      31.250  35.830  64.880  1.00  0.00           H
ATOM   3995  C   ILE A 901      32.730  37.870  67.690  1.00  0.00           C
ATOM   3996  O   ILE A 901      33.180  38.070  68.820  1.00  0.00           O
ATOM   3997  N   ILE A 902      32.020  38.750  66.980  1.00  0.00           N
ATOM   3998  HN  ILE A 902      31.780  38.740  66.010  1.00  0.00           H
ATOM   3999  CA  ILE A 902      31.600  40.080  67.540  1.00  0.00           C
ATOM   4000  HA  ILE A 902      31.310  39.950  68.560  1.00  0.00           H
ATOM   4001  CB  ILE A 902      32.760  41.130  67.540  1.00  0.00           C
ATOM   4002  HB  ILE A 902      33.520  40.690  68.220  1.00  0.00           H
ATOM   4003  CG2 ILE A 902      33.430  41.060  66.180  1.00  0.00           C
ATOM   4004 HG21 ILE A 902      34.220  40.280  66.130  1.00  0.00           H
ATOM   4005 HG22 ILE A 902      33.940  42.020  65.940  1.00  0.00           H
ATOM   4006 HG23 ILE A 902      32.700  40.920  65.360  1.00  0.00           H
ATOM   4007  CG1 ILE A 902      32.220  42.510  68.030  1.00  0.00           C
ATOM   4008 HG11 ILE A 902      31.220  42.720  67.610  1.00  0.00           H
ATOM   4009 HG12 ILE A 902      32.890  43.330  67.660  1.00  0.00           H
ATOM   4010  CD  ILE A 902      32.260  42.670  69.510  1.00  0.00           C
ATOM   4011  HD1 ILE A 902      31.750  41.880  70.120  1.00  0.00           H
ATOM   4012  HD2 ILE A 902      31.810  43.580  69.930  1.00  0.00           H
ATOM   4013  HD3 ILE A 902      33.310  42.550  69.850  1.00  0.00           H
ATOM   4014  C   ILE A 902      30.240  40.450  66.850  1.00  0.00           C
ATOM   4015  O   ILE A 902      30.040  40.440  65.610  1.00  0.00           O
ATOM   4016  N   SER A 903      29.220  40.670  67.700  1.00  0.00           N
ATOM   4017  HN  SER A 903      29.370  40.580  68.690  1.00  0.00           H
ATOM   4018  CA  SER A 903      27.860  40.950  67.330  1.00  0.00           C
ATOM   4019  HA  SER A 903      27.550  40.000  66.910  1.00  0.00           H
ATOM   4020  CB  SER A 903      26.980  41.160  68.670  1.00  0.00           C
ATOM   4021  HB1 SER A 903      27.360  42.140  69.020  1.00  0.00           H
ATOM   4022  HB2 SER A 903      27.270  40.360  69.380  1.00  0.00           H
ATOM   4023  OG  SER A 903      25.510  41.110  68.440  1.00  0.00           O
ATOM   4024  HG1 SER A 903      25.210  41.870  67.950  1.00  0.00           H
ATOM   4025  C   SER A 903      27.670  42.130  66.370  1.00  0.00           C
ATOM   4026  O   SER A 903      28.400  43.130  66.480  1.00  0.00           O
ATOM   4027  N   PRO A 904      26.770  42.080  65.390  1.00  0.00           N
ATOM   4028  CD  PRO A 904      26.200  40.810  64.910  1.00  0.00           C
ATOM   4029  HD1 PRO A 904      25.380  40.380  65.520  1.00  0.00           H
ATOM   4030  HD2 PRO A 904      26.990  40.050  64.720  1.00  0.00           H
ATOM   4031  CA  PRO A 904      26.080  43.300  64.980  1.00  0.00           C
ATOM   4032  HA  PRO A 904      26.840  43.870  64.480  1.00  0.00           H
ATOM   4033  CB  PRO A 904      25.080  42.780  63.960  1.00  0.00           C
ATOM   4034  HB1 PRO A 904      24.930  43.330  63.010  1.00  0.00           H
ATOM   4035  HB2 PRO A 904      24.050  42.880  64.380  1.00  0.00           H
ATOM   4036  CG  PRO A 904      25.450  41.260  63.670  1.00  0.00           C
ATOM   4037  HG1 PRO A 904      24.550  40.620  63.510  1.00  0.00           H
ATOM   4038  HG2 PRO A 904      25.990  41.150  62.710  1.00  0.00           H
ATOM   4039  C   PRO A 904      25.390  44.150  66.000  1.00  0.00           C
ATOM   4040  O   PRO A 904      24.790  43.630  66.970  1.00  0.00           O
ATOM   4041  N   LEU A 905      25.410  45.460  65.730  1.00  0.00           N
ATOM   4042  HN  LEU A 905      26.030  45.780  65.030  1.00  0.00           H
ATOM   4043  CA  LEU A 905      24.730  46.500  66.600  1.00  0.00           C
ATOM   4044  HA  LEU A 905      24.740  47.410  66.020  1.00  0.00           H
ATOM   4045  CB  LEU A 905      23.300  46.130  67.040  1.00  0.00           C
ATOM   4046  HB1 LEU A 905      22.820  47.090  67.350  1.00  0.00           H
ATOM   4047  HB2 LEU A 905      23.300  45.270  67.740  1.00  0.00           H
ATOM   4048  CG  LEU A 905      22.420  45.670  65.800  1.00  0.00           C
ATOM   4049  HG  LEU A 905      23.050  44.930  65.240  1.00  0.00           H
ATOM   4050  CD1 LEU A 905      21.110  44.870  66.200  1.00  0.00           C
ATOM   4051 HD11 LEU A 905      20.690  44.240  65.380  1.00  0.00           H
ATOM   4052 HD12 LEU A 905      20.380  45.650  66.530  1.00  0.00           H
ATOM   4053 HD13 LEU A 905      21.380  44.180  67.030  1.00  0.00           H
ATOM   4054  CD2 LEU A 905      22.020  46.860  64.870  1.00  0.00           C
ATOM   4055 HD21 LEU A 905      21.580  47.690  65.470  1.00  0.00           H
ATOM   4056 HD22 LEU A 905      21.240  46.630  64.100  1.00  0.00           H
ATOM   4057 HD23 LEU A 905      22.940  47.240  64.370  1.00  0.00           H
ATOM   4058  C   LEU A 905      25.600  46.870  67.850  1.00  0.00           C
ATOM   4059  O   LEU A 905      26.010  48.000  68.030  1.00  0.00           O
ATOM   4060  N   GLY A 906      26.010  45.870  68.600  1.00  0.00           N
ATOM   4061  HN  GLY A 906      25.580  45.000  68.380  1.00  0.00           H
ATOM   4062  CA  GLY A 906      26.880  46.050  69.720  1.00  0.00           C
ATOM   4063  HA1 GLY A 906      27.730  46.520  69.220  1.00  0.00           H
ATOM   4064  HA2 GLY A 906      27.080  45.080  70.120  1.00  0.00           H
ATOM   4065  C   GLY A 906      26.460  46.970  70.860  1.00  0.00           C
ATOM   4066  O   GLY A 906      25.300  47.410  71.070  1.00  0.00           O
ATOM   4067  N   ASP A 907      27.470  47.570  71.500  1.00  0.00           N
ATOM   4068  HN  ASP A 907      28.370  47.270  71.200  1.00  0.00           H
ATOM   4069  CA  ASP A 907      27.310  48.590  72.620  1.00  0.00           C
ATOM   4070  HA  ASP A 907      26.470  48.200  73.190  1.00  0.00           H
ATOM   4071  CB  ASP A 907      28.580  48.540  73.500  1.00  0.00           C
ATOM   4072  HB1 ASP A 907      28.430  49.110  74.440  1.00  0.00           H
ATOM   4073  HB2 ASP A 907      29.340  48.980  72.830  1.00  0.00           H
ATOM   4074  CG  ASP A 907      29.110  47.180  73.950  1.00  0.00           C
ATOM   4075  OD1 ASP A 907      30.330  47.120  74.140  1.00  0.00           O
ATOM   4076  OD2 ASP A 907      28.340  46.220  74.130  1.00  0.00           O
ATOM   4077  C   ASP A 907      27.060  49.980  72.160  1.00  0.00           C
ATOM   4078  O   ASP A 907      27.370  50.950  72.850  1.00  0.00           O
ATOM   4079  N   ASN A 908      26.420  50.200  71.020  1.00  0.00           N
ATOM   4080  HN  ASN A 908      25.990  49.460  70.490  1.00  0.00           H
ATOM   4081  CA  ASN A 908      26.330  51.530  70.330  1.00  0.00           C
ATOM   4082  HA  ASN A 908      26.830  52.300  70.910  1.00  0.00           H
ATOM   4083  CB  ASN A 908      26.700  51.450  68.760  1.00  0.00           C
ATOM   4084  HB1 ASN A 908      26.260  52.340  68.260  1.00  0.00           H
ATOM   4085  HB2 ASN A 908      26.120  50.550  68.450  1.00  0.00           H
ATOM   4086  CG  ASN A 908      28.100  51.090  68.530  1.00  0.00           C
ATOM   4087  OD1 ASN A 908      29.010  51.930  68.630  1.00  0.00           O
ATOM   4088  ND2 ASN A 908      28.400  49.810  68.150  1.00  0.00           N
ATOM   4089 HD21 ASN A 908      29.320  49.510  68.430  1.00  0.00           H
ATOM   4090 HD22 ASN A 908      27.640  49.170  68.220  1.00  0.00           H
ATOM   4091  C   ASN A 908      24.850  51.910  70.330  1.00  0.00           C
ATOM   4092  O   ASN A 908      24.090  51.200  69.680  1.00  0.00           O
ATOM   4093  N   PRO A 909      24.400  52.920  71.030  1.00  0.00           N
ATOM   4094  CD  PRO A 909      25.300  53.700  71.860  1.00  0.00           C
ATOM   4095  HD1 PRO A 909      26.020  54.160  71.150  1.00  0.00           H
ATOM   4096  HD2 PRO A 909      25.880  53.070  72.590  1.00  0.00           H
ATOM   4097  CA  PRO A 909      23.130  53.630  70.780  1.00  0.00           C
ATOM   4098  HA  PRO A 909      22.360  52.980  71.130  1.00  0.00           H
ATOM   4099  CB  PRO A 909      23.290  54.970  71.530  1.00  0.00           C
ATOM   4100  HB1 PRO A 909      22.360  55.280  72.050  1.00  0.00           H
ATOM   4101  HB2 PRO A 909      23.590  55.750  70.800  1.00  0.00           H
ATOM   4102  CG  PRO A 909      24.370  54.700  72.590  1.00  0.00           C
ATOM   4103  HG1 PRO A 909      24.980  55.550  72.970  1.00  0.00           H
ATOM   4104  HG2 PRO A 909      23.920  54.220  73.490  1.00  0.00           H
ATOM   4105  C   PRO A 909      22.800  53.830  69.280  1.00  0.00           C
ATOM   4106  O   PRO A 909      23.670  53.880  68.400  1.00  0.00           O
ATOM   4107  N   TRP A 910      21.500  54.020  69.020  1.00  0.00           N
ATOM   4108  HN  TRP A 910      20.850  53.920  69.770  1.00  0.00           H
ATOM   4109  CA  TRP A 910      20.890  54.220  67.740  1.00  0.00           C
ATOM   4110  HA  TRP A 910      20.970  53.290  67.210  1.00  0.00           H
ATOM   4111  CB  TRP A 910      19.370  54.570  67.820  1.00  0.00           C
ATOM   4112  HB1 TRP A 910      19.060  55.090  66.880  1.00  0.00           H
ATOM   4113  HB2 TRP A 910      19.250  55.320  68.630  1.00  0.00           H
ATOM   4114  CG  TRP A 910      18.400  53.410  67.940  1.00  0.00           C
ATOM   4115  CD1 TRP A 910      18.420  52.450  68.920  1.00  0.00           C
ATOM   4116  HD1 TRP A 910      19.230  52.270  69.610  1.00  0.00           H
ATOM   4117  NE1 TRP A 910      17.330  51.600  68.710  1.00  0.00           N
ATOM   4118  HE1 TRP A 910      17.050  50.760  69.110  1.00  0.00           H
ATOM   4119  CE2 TRP A 910      16.540  52.020  67.680  1.00  0.00           C
ATOM   4120  CD2 TRP A 910      17.180  53.170  67.170  1.00  0.00           C
ATOM   4121  CE3 TRP A 910      16.560  53.900  66.180  1.00  0.00           C
ATOM   4122  HE3 TRP A 910      16.940  54.860  65.860  1.00  0.00           H
ATOM   4123  CZ3 TRP A 910      15.380  53.380  65.560  1.00  0.00           C
ATOM   4124  HZ3 TRP A 910      14.890  53.930  64.770  1.00  0.00           H
ATOM   4125  CZ2 TRP A 910      15.450  51.540  67.100  1.00  0.00           C
ATOM   4126  HZ2 TRP A 910      15.050  50.650  67.560  1.00  0.00           H
ATOM   4127  CH2 TRP A 910      14.790  52.210  66.030  1.00  0.00           C
ATOM   4128  HH2 TRP A 910      13.940  51.750  65.560  1.00  0.00           H
ATOM   4129  C   TRP A 910      21.540  55.320  66.920  1.00  0.00           C
ATOM   4130  O   TRP A 910      21.900  55.110  65.720  1.00  0.00           O
ATOM   4131  N   TRP A 911      21.780  56.440  67.540  1.00  0.00           N
ATOM   4132  HN  TRP A 911      21.590  56.490  68.520  1.00  0.00           H
ATOM   4133  CA  TRP A 911      22.320  57.600  66.880  1.00  0.00           C
ATOM   4134  HA  TRP A 911      21.710  57.820  66.020  1.00  0.00           H
ATOM   4135  CB  TRP A 911      22.180  58.920  67.720  1.00  0.00           C
ATOM   4136  HB1 TRP A 911      21.100  59.180  67.870  1.00  0.00           H
ATOM   4137  HB2 TRP A 911      22.630  59.720  67.100  1.00  0.00           H
ATOM   4138  CG  TRP A 911      22.730  58.850  69.100  1.00  0.00           C
ATOM   4139  CD1 TRP A 911      22.070  58.370  70.220  1.00  0.00           C
ATOM   4140  HD1 TRP A 911      21.020  58.110  70.230  1.00  0.00           H
ATOM   4141  NE1 TRP A 911      22.930  58.400  71.310  1.00  0.00           N
ATOM   4142  HE1 TRP A 911      22.880  57.940  72.170  1.00  0.00           H
ATOM   4143  CE2 TRP A 911      24.170  58.920  70.940  1.00  0.00           C
ATOM   4144  CD2 TRP A 911      24.110  59.200  69.530  1.00  0.00           C
ATOM   4145  CE3 TRP A 911      25.220  59.750  68.850  1.00  0.00           C
ATOM   4146  HE3 TRP A 911      25.260  59.830  67.780  1.00  0.00           H
ATOM   4147  CZ3 TRP A 911      26.370  59.940  69.660  1.00  0.00           C
ATOM   4148  HZ3 TRP A 911      27.290  60.220  69.180  1.00  0.00           H
ATOM   4149  CZ2 TRP A 911      25.310  59.180  71.640  1.00  0.00           C
ATOM   4150  HZ2 TRP A 911      25.290  59.090  72.720  1.00  0.00           H
ATOM   4151  CH2 TRP A 911      26.460  59.760  70.980  1.00  0.00           C
ATOM   4152  HH2 TRP A 911      27.360  59.910  71.550  1.00  0.00           H
ATOM   4153  C   TRP A 911      23.720  57.390  66.320  1.00  0.00           C
ATOM   4154  O   TRP A 911      24.080  57.740  65.210  1.00  0.00           O
ATOM   4155  N   THR A 912      24.550  56.670  67.120  1.00  0.00           N
ATOM   4156  HN  THR A 912      24.270  56.460  68.050  1.00  0.00           H
ATOM   4157  CA  THR A 912      25.830  56.110  66.640  1.00  0.00           C
ATOM   4158  HA  THR A 912      26.390  56.870  66.120  1.00  0.00           H
ATOM   4159  CB  THR A 912      26.700  55.570  67.840  1.00  0.00           C
ATOM   4160  HB  THR A 912      27.390  54.750  67.540  1.00  0.00           H
ATOM   4161  OG1 THR A 912      25.920  55.070  68.900  1.00  0.00           O
ATOM   4162  HG1 THR A 912      25.170  54.630  68.490  1.00  0.00           H
ATOM   4163  CG2 THR A 912      27.440  56.740  68.410  1.00  0.00           C
ATOM   4164 HG21 THR A 912      28.110  57.170  67.640  1.00  0.00           H
ATOM   4165 HG22 THR A 912      28.160  56.410  69.190  1.00  0.00           H
ATOM   4166 HG23 THR A 912      26.800  57.600  68.690  1.00  0.00           H
ATOM   4167  C   THR A 912      25.650  55.050  65.560  1.00  0.00           C
ATOM   4168  O   THR A 912      26.470  55.060  64.670  1.00  0.00           O
ATOM   4169  N   LEU A 913      24.620  54.130  65.560  1.00  0.00           N
ATOM   4170  HN  LEU A 913      23.870  54.150  66.220  1.00  0.00           H
ATOM   4171  CA  LEU A 913      24.450  53.190  64.500  1.00  0.00           C
ATOM   4172  HA  LEU A 913      25.390  52.730  64.250  1.00  0.00           H
ATOM   4173  CB  LEU A 913      23.570  51.970  64.860  1.00  0.00           C
ATOM   4174  HB1 LEU A 913      23.560  51.340  63.940  1.00  0.00           H
ATOM   4175  HB2 LEU A 913      22.560  52.230  65.250  1.00  0.00           H
ATOM   4176  CG  LEU A 913      24.170  51.080  65.930  1.00  0.00           C
ATOM   4177  HG  LEU A 913      24.060  51.700  66.840  1.00  0.00           H
ATOM   4178  CD1 LEU A 913      23.250  49.840  66.160  1.00  0.00           C
ATOM   4179 HD11 LEU A 913      22.200  50.140  66.310  1.00  0.00           H
ATOM   4180 HD12 LEU A 913      23.440  49.240  67.070  1.00  0.00           H
ATOM   4181 HD13 LEU A 913      23.320  49.120  65.320  1.00  0.00           H
ATOM   4182  CD2 LEU A 913      25.520  50.440  65.590  1.00  0.00           C
ATOM   4183 HD21 LEU A 913      25.530  49.900  64.630  1.00  0.00           H
ATOM   4184 HD22 LEU A 913      25.810  49.760  66.430  1.00  0.00           H
ATOM   4185 HD23 LEU A 913      26.200  51.310  65.460  1.00  0.00           H
ATOM   4186  C   LEU A 913      23.980  53.880  63.170  1.00  0.00           C
ATOM   4187  O   LEU A 913      24.320  53.380  62.100  1.00  0.00           O
ATOM   4188  N   LEU A 914      23.240  55.030  63.270  1.00  0.00           N
ATOM   4189  HN  LEU A 914      22.790  55.220  64.130  1.00  0.00           H
ATOM   4190  CA  LEU A 914      22.980  55.940  62.160  1.00  0.00           C
ATOM   4191  HA  LEU A 914      22.510  55.360  61.370  1.00  0.00           H
ATOM   4192  CB  LEU A 914      21.970  57.020  62.600  1.00  0.00           C
ATOM   4193  HB1 LEU A 914      21.820  57.800  61.830  1.00  0.00           H
ATOM   4194  HB2 LEU A 914      22.350  57.490  63.530  1.00  0.00           H
ATOM   4195  CG  LEU A 914      20.600  56.420  62.950  1.00  0.00           C
ATOM   4196  HG  LEU A 914      20.710  55.630  63.700  1.00  0.00           H
ATOM   4197  CD1 LEU A 914      19.750  57.510  63.600  1.00  0.00           C
ATOM   4198 HD11 LEU A 914      18.740  57.080  63.730  1.00  0.00           H
ATOM   4199 HD12 LEU A 914      19.650  58.450  62.990  1.00  0.00           H
ATOM   4200 HD13 LEU A 914      20.130  57.760  64.610  1.00  0.00           H
ATOM   4201  CD2 LEU A 914      19.910  55.860  61.700  1.00  0.00           C
ATOM   4202 HD21 LEU A 914      19.880  56.700  60.970  1.00  0.00           H
ATOM   4203 HD22 LEU A 914      18.860  55.580  61.930  1.00  0.00           H
ATOM   4204 HD23 LEU A 914      20.540  55.030  61.300  1.00  0.00           H
ATOM   4205  C   LEU A 914      24.190  56.570  61.610  1.00  0.00           C
ATOM   4206  O   LEU A 914      24.430  56.680  60.420  1.00  0.00           O
ATOM   4207  N   ILE A 915      25.110  57.050  62.400  1.00  0.00           N
ATOM   4208  HN  ILE A 915      24.920  57.140  63.380  1.00  0.00           H
ATOM   4209  CA  ILE A 915      26.380  57.670  62.000  1.00  0.00           C
ATOM   4210  HA  ILE A 915      26.200  58.220  61.090  1.00  0.00           H
ATOM   4211  CB  ILE A 915      26.990  58.570  63.150  1.00  0.00           C
ATOM   4212  HB  ILE A 915      26.990  58.020  64.120  1.00  0.00           H
ATOM   4213  CG2 ILE A 915      28.460  59.070  62.820  1.00  0.00           C
ATOM   4214 HG21 ILE A 915      28.800  59.790  63.590  1.00  0.00           H
ATOM   4215 HG22 ILE A 915      28.410  59.680  61.890  1.00  0.00           H
ATOM   4216 HG23 ILE A 915      29.160  58.210  62.720  1.00  0.00           H
ATOM   4217  CG1 ILE A 915      26.110  59.870  63.460  1.00  0.00           C
ATOM   4218 HG11 ILE A 915      25.120  59.380  63.560  1.00  0.00           H
ATOM   4219 HG12 ILE A 915      25.920  60.590  62.640  1.00  0.00           H
ATOM   4220  CD  ILE A 915      26.360  60.610  64.830  1.00  0.00           C
ATOM   4221  HD1 ILE A 915      26.520  59.920  65.680  1.00  0.00           H
ATOM   4222  HD2 ILE A 915      25.590  61.380  65.080  1.00  0.00           H
ATOM   4223  HD3 ILE A 915      27.300  61.180  64.720  1.00  0.00           H
ATOM   4224  C   ILE A 915      27.310  56.650  61.450  1.00  0.00           C
ATOM   4225  O   ILE A 915      28.050  56.890  60.440  1.00  0.00           O
ATOM   4226  N   ALA A 916      27.350  55.500  61.980  1.00  0.00           N
ATOM   4227  HN  ALA A 916      26.840  55.230  62.800  1.00  0.00           H
ATOM   4228  CA  ALA A 916      28.140  54.330  61.430  1.00  0.00           C
ATOM   4229  HA  ALA A 916      29.190  54.590  61.500  1.00  0.00           H
ATOM   4230  CB  ALA A 916      27.880  53.080  62.310  1.00  0.00           C
ATOM   4231  HB1 ALA A 916      26.850  52.670  62.180  1.00  0.00           H
ATOM   4232  HB2 ALA A 916      27.930  53.290  63.400  1.00  0.00           H
ATOM   4233  HB3 ALA A 916      28.510  52.210  62.050  1.00  0.00           H
ATOM   4234  C   ALA A 916      27.860  54.090  59.930  1.00  0.00           C
ATOM   4235  O   ALA A 916      28.750  53.520  59.260  1.00  0.00           O
ATOM   4236  N   ALA A 917      26.720  54.540  59.410  1.00  0.00           N
ATOM   4237  HN  ALA A 917      26.030  55.010  59.950  1.00  0.00           H
ATOM   4238  CA  ALA A 917      26.420  54.440  57.960  1.00  0.00           C
ATOM   4239  HA  ALA A 917      26.450  53.420  57.610  1.00  0.00           H
ATOM   4240  CB  ALA A 917      24.980  54.750  57.590  1.00  0.00           C
ATOM   4241  HB1 ALA A 917      24.700  55.810  57.810  1.00  0.00           H
ATOM   4242  HB2 ALA A 917      24.350  54.000  58.130  1.00  0.00           H
ATOM   4243  HB3 ALA A 917      24.860  54.650  56.490  1.00  0.00           H
ATOM   4244  C   ALA A 917      27.470  55.240  57.130  1.00  0.00           C
ATOM   4245  O   ALA A 917      27.880  54.830  56.040  1.00  0.00           O
ATOM   4246  N   ILE A 918      27.820  56.440  57.650  1.00  0.00           N
ATOM   4247  HN  ILE A 918      27.480  56.650  58.560  1.00  0.00           H
ATOM   4248  CA  ILE A 918      28.700  57.380  56.890  1.00  0.00           C
ATOM   4249  HA  ILE A 918      28.250  57.360  55.900  1.00  0.00           H
ATOM   4250  CB  ILE A 918      28.450  58.760  57.510  1.00  0.00           C
ATOM   4251  HB  ILE A 918      28.810  58.710  58.570  1.00  0.00           H
ATOM   4252  CG2 ILE A 918      29.390  59.720  56.840  1.00  0.00           C
ATOM   4253 HG21 ILE A 918      30.430  59.330  56.920  1.00  0.00           H
ATOM   4254 HG22 ILE A 918      29.360  60.710  57.360  1.00  0.00           H
ATOM   4255 HG23 ILE A 918      29.180  59.950  55.760  1.00  0.00           H
ATOM   4256  CG1 ILE A 918      27.010  59.220  57.470  1.00  0.00           C
ATOM   4257 HG11 ILE A 918      26.910  60.280  57.800  1.00  0.00           H
ATOM   4258 HG12 ILE A 918      26.500  58.710  58.310  1.00  0.00           H
ATOM   4259  CD  ILE A 918      26.290  59.020  56.160  1.00  0.00           C
ATOM   4260  HD1 ILE A 918      25.240  59.380  56.310  1.00  0.00           H
ATOM   4261  HD2 ILE A 918      26.280  57.930  55.950  1.00  0.00           H
ATOM   4262  HD3 ILE A 918      26.710  59.640  55.350  1.00  0.00           H
ATOM   4263  C   ILE A 918      30.110  56.930  56.680  1.00  0.00           C
ATOM   4264  O   ILE A 918      30.670  57.170  55.560  1.00  0.00           O
ATOM   4265  N   PRO A 919      30.880  56.340  57.550  1.00  0.00           N
ATOM   4266  CD  PRO A 919      30.730  56.500  58.980  1.00  0.00           C
ATOM   4267  HD1 PRO A 919      30.140  55.640  59.350  1.00  0.00           H
ATOM   4268  HD2 PRO A 919      30.180  57.430  59.260  1.00  0.00           H
ATOM   4269  CA  PRO A 919      32.250  55.860  57.280  1.00  0.00           C
ATOM   4270  HA  PRO A 919      32.890  56.660  56.950  1.00  0.00           H
ATOM   4271  CB  PRO A 919      32.720  55.430  58.580  1.00  0.00           C
ATOM   4272  HB1 PRO A 919      33.830  55.400  58.590  1.00  0.00           H
ATOM   4273  HB2 PRO A 919      32.310  54.460  58.910  1.00  0.00           H
ATOM   4274  CG  PRO A 919      32.110  56.500  59.480  1.00  0.00           C
ATOM   4275  HG1 PRO A 919      32.230  56.340  60.570  1.00  0.00           H
ATOM   4276  HG2 PRO A 919      32.620  57.450  59.200  1.00  0.00           H
ATOM   4277  C   PRO A 919      32.300  54.690  56.270  1.00  0.00           C
ATOM   4278  O   PRO A 919      33.210  54.720  55.510  1.00  0.00           O
ATOM   4279  N   ALA A 920      31.330  53.730  56.410  1.00  0.00           N
ATOM   4280  HN  ALA A 920      30.770  53.750  57.250  1.00  0.00           H
ATOM   4281  CA  ALA A 920      30.920  52.790  55.300  1.00  0.00           C
ATOM   4282  HA  ALA A 920      31.780  52.140  55.230  1.00  0.00           H
ATOM   4283  CB  ALA A 920      29.680  52.090  55.940  1.00  0.00           C
ATOM   4284  HB1 ALA A 920      28.900  52.840  56.190  1.00  0.00           H
ATOM   4285  HB2 ALA A 920      29.880  51.490  56.850  1.00  0.00           H
ATOM   4286  HB3 ALA A 920      29.210  51.330  55.260  1.00  0.00           H
ATOM   4287  C   ALA A 920      30.690  53.460  53.940  1.00  0.00           C
ATOM   4288  O   ALA A 920      31.150  52.960  52.880  1.00  0.00           O
ATOM   4289  N   LEU A 921      29.920  54.570  53.840  1.00  0.00           N
ATOM   4290  HN  LEU A 921      29.550  54.900  54.700  1.00  0.00           H
ATOM   4291  CA  LEU A 921      29.630  55.310  52.600  1.00  0.00           C
ATOM   4292  HA  LEU A 921      29.280  54.480  52.000  1.00  0.00           H
ATOM   4293  CB  LEU A 921      28.410  56.280  52.750  1.00  0.00           C
ATOM   4294  HB1 LEU A 921      28.780  57.100  53.400  1.00  0.00           H
ATOM   4295  HB2 LEU A 921      27.620  55.730  53.290  1.00  0.00           H
ATOM   4296  CG  LEU A 921      27.870  56.890  51.480  1.00  0.00           C
ATOM   4297  HG  LEU A 921      28.760  57.150  50.870  1.00  0.00           H
ATOM   4298  CD1 LEU A 921      27.140  55.830  50.720  1.00  0.00           C
ATOM   4299 HD11 LEU A 921      26.180  55.540  51.190  1.00  0.00           H
ATOM   4300 HD12 LEU A 921      27.730  54.920  50.540  1.00  0.00           H
ATOM   4301 HD13 LEU A 921      26.810  56.210  49.720  1.00  0.00           H
ATOM   4302  CD2 LEU A 921      26.950  58.090  51.740  1.00  0.00           C
ATOM   4303 HD21 LEU A 921      26.010  57.660  52.140  1.00  0.00           H
ATOM   4304 HD22 LEU A 921      26.710  58.600  50.790  1.00  0.00           H
ATOM   4305 HD23 LEU A 921      27.390  58.760  52.510  1.00  0.00           H
ATOM   4306  C   LEU A 921      30.930  55.830  51.900  1.00  0.00           C
ATOM   4307  O   LEU A 921      31.160  55.700  50.710  1.00  0.00           O
ATOM   4308  N   LEU A 922      31.850  56.390  52.750  1.00  0.00           N
ATOM   4309  HN  LEU A 922      31.510  56.570  53.670  1.00  0.00           H
ATOM   4310  CA  LEU A 922      33.280  56.670  52.380  1.00  0.00           C
ATOM   4311  HA  LEU A 922      33.280  57.300  51.510  1.00  0.00           H
ATOM   4312  CB  LEU A 922      33.960  57.450  53.500  1.00  0.00           C
ATOM   4313  HB1 LEU A 922      35.040  57.580  53.310  1.00  0.00           H
ATOM   4314  HB2 LEU A 922      34.010  56.980  54.510  1.00  0.00           H
ATOM   4315  CG  LEU A 922      33.420  58.890  53.740  1.00  0.00           C
ATOM   4316  HG  LEU A 922      32.360  58.780  54.050  1.00  0.00           H
ATOM   4317  CD1 LEU A 922      34.140  59.580  54.970  1.00  0.00           C
ATOM   4318 HD11 LEU A 922      33.880  60.660  55.120  1.00  0.00           H
ATOM   4319 HD12 LEU A 922      35.250  59.620  54.860  1.00  0.00           H
ATOM   4320 HD13 LEU A 922      33.770  58.960  55.820  1.00  0.00           H
ATOM   4321  CD2 LEU A 922      33.290  59.780  52.460  1.00  0.00           C
ATOM   4322 HD21 LEU A 922      33.280  60.830  52.820  1.00  0.00           H
ATOM   4323 HD22 LEU A 922      32.360  59.440  51.990  1.00  0.00           H
ATOM   4324 HD23 LEU A 922      34.120  59.710  51.710  1.00  0.00           H
ATOM   4325  C   LEU A 922      34.140  55.490  51.990  1.00  0.00           C
ATOM   4326  O   LEU A 922      34.890  55.630  50.980  1.00  0.00           O
ATOM   4327  N   CYS A 923      34.140  54.310  52.760  1.00  0.00           N
ATOM   4328  HN  CYS A 923      33.650  54.330  53.630  1.00  0.00           H
ATOM   4329  CA  CYS A 923      34.960  53.170  52.480  1.00  0.00           C
ATOM   4330  HA  CYS A 923      36.000  53.440  52.430  1.00  0.00           H
ATOM   4331  CB  CYS A 923      34.650  52.180  53.720  1.00  0.00           C
ATOM   4332  HB1 CYS A 923      33.580  51.950  53.920  1.00  0.00           H
ATOM   4333  HB2 CYS A 923      34.900  52.680  54.680  1.00  0.00           H
ATOM   4334  SG  CYS A 923      35.650  50.590  53.770  1.00  0.00           S
ATOM   4335  HG1 CYS A 923      34.730  49.960  54.510  1.00  0.00           H
ATOM   4336  C   CYS A 923      34.570  52.580  51.110  1.00  0.00           C
ATOM   4337  O   CYS A 923      35.450  52.080  50.400  1.00  0.00           O
ATOM   4338  N   THR A 924      33.250  52.610  50.850  1.00  0.00           N
ATOM   4339  HN  THR A 924      32.650  52.970  51.570  1.00  0.00           H
ATOM   4340  CA  THR A 924      32.630  51.960  49.670  1.00  0.00           C
ATOM   4341  HA  THR A 924      32.770  50.900  49.790  1.00  0.00           H
ATOM   4342  CB  THR A 924      31.070  52.200  49.740  1.00  0.00           C
ATOM   4343  HB  THR A 924      30.860  53.280  49.880  1.00  0.00           H
ATOM   4344  OG1 THR A 924      30.530  51.380  50.810  1.00  0.00           O
ATOM   4345  HG1 THR A 924      30.660  51.880  51.610  1.00  0.00           H
ATOM   4346  CG2 THR A 924      30.430  51.860  48.380  1.00  0.00           C
ATOM   4347 HG21 THR A 924      29.330  51.920  48.470  1.00  0.00           H
ATOM   4348 HG22 THR A 924      30.690  50.830  48.040  1.00  0.00           H
ATOM   4349 HG23 THR A 924      30.690  52.560  47.570  1.00  0.00           H
ATOM   4350  C   THR A 924      33.140  52.490  48.270  1.00  0.00           C
ATOM   4351  O   THR A 924      33.500  51.720  47.420  1.00  0.00           O
ATOM   4352  N   ILE A 925      33.400  53.760  48.150  1.00  0.00           N
ATOM   4353  HN  ILE A 925      33.130  54.450  48.810  1.00  0.00           H
ATOM   4354  CA  ILE A 925      34.230  54.260  47.120  1.00  0.00           C
ATOM   4355  HA  ILE A 925      33.890  53.910  46.150  1.00  0.00           H
ATOM   4356  CB  ILE A 925      34.280  55.880  47.130  1.00  0.00           C
ATOM   4357  HB  ILE A 925      34.730  56.190  48.090  1.00  0.00           H
ATOM   4358  CG2 ILE A 925      35.290  56.370  46.030  1.00  0.00           C
ATOM   4359 HG21 ILE A 925      35.190  55.780  45.090  1.00  0.00           H
ATOM   4360 HG22 ILE A 925      36.350  56.380  46.380  1.00  0.00           H
ATOM   4361 HG23 ILE A 925      34.900  57.360  45.730  1.00  0.00           H
ATOM   4362  CG1 ILE A 925      32.880  56.590  47.000  1.00  0.00           C
ATOM   4363 HG11 ILE A 925      32.110  55.990  47.540  1.00  0.00           H
ATOM   4364 HG12 ILE A 925      32.620  56.540  45.940  1.00  0.00           H
ATOM   4365  CD  ILE A 925      32.740  58.030  47.470  1.00  0.00           C
ATOM   4366  HD1 ILE A 925      32.560  58.000  48.560  1.00  0.00           H
ATOM   4367  HD2 ILE A 925      31.870  58.450  46.920  1.00  0.00           H
ATOM   4368  HD3 ILE A 925      33.630  58.650  47.220  1.00  0.00           H
ATOM   4369  C   ILE A 925      35.700  53.690  47.100  1.00  0.00           C
ATOM   4370  O   ILE A 925      36.170  53.350  46.010  1.00  0.00           O
ATOM   4371  N   LEU A 926      36.410  53.540  48.240  1.00  0.00           N
ATOM   4372  HN  LEU A 926      36.070  53.770  49.150  1.00  0.00           H
ATOM   4373  CA  LEU A 926      37.710  52.950  48.290  1.00  0.00           C
ATOM   4374  HA  LEU A 926      38.360  53.420  47.580  1.00  0.00           H
ATOM   4375  CB  LEU A 926      38.340  53.170  49.710  1.00  0.00           C
ATOM   4376  HB1 LEU A 926      39.290  52.610  49.750  1.00  0.00           H
ATOM   4377  HB2 LEU A 926      37.770  52.580  50.450  1.00  0.00           H
ATOM   4378  CG  LEU A 926      38.450  54.630  50.190  1.00  0.00           C
ATOM   4379  HG  LEU A 926      37.420  55.000  50.310  1.00  0.00           H
ATOM   4380  CD1 LEU A 926      39.060  54.580  51.630  1.00  0.00           C
ATOM   4381 HD11 LEU A 926      38.920  55.600  52.040  1.00  0.00           H
ATOM   4382 HD12 LEU A 926      40.150  54.320  51.620  1.00  0.00           H
ATOM   4383 HD13 LEU A 926      38.540  53.900  52.330  1.00  0.00           H
ATOM   4384  CD2 LEU A 926      39.260  55.630  49.320  1.00  0.00           C
ATOM   4385 HD21 LEU A 926      38.660  56.100  48.510  1.00  0.00           H
ATOM   4386 HD22 LEU A 926      40.160  55.130  48.900  1.00  0.00           H
ATOM   4387 HD23 LEU A 926      39.690  56.380  50.020  1.00  0.00           H
ATOM   4388  C   LEU A 926      37.850  51.440  47.920  1.00  0.00           C
ATOM   4389  O   LEU A 926      38.820  51.120  47.260  1.00  0.00           O
ATOM   4390  N   ILE A 927      36.840  50.630  48.310  1.00  0.00           N
ATOM   4391  HN  ILE A 927      36.290  51.050  49.030  1.00  0.00           H
ATOM   4392  CA  ILE A 927      36.590  49.280  47.850  1.00  0.00           C
ATOM   4393  HA  ILE A 927      37.480  48.710  48.090  1.00  0.00           H
ATOM   4394  CB  ILE A 927      35.490  48.560  48.660  1.00  0.00           C
ATOM   4395  HB  ILE A 927      34.550  49.130  48.520  1.00  0.00           H
ATOM   4396  CG2 ILE A 927      35.250  47.150  48.160  1.00  0.00           C
ATOM   4397 HG21 ILE A 927      36.220  46.630  48.060  1.00  0.00           H
ATOM   4398 HG22 ILE A 927      34.750  47.130  47.180  1.00  0.00           H
ATOM   4399 HG23 ILE A 927      34.610  46.530  48.830  1.00  0.00           H
ATOM   4400  CG1 ILE A 927      35.670  48.550  50.160  1.00  0.00           C
ATOM   4401 HG11 ILE A 927      34.740  48.160  50.620  1.00  0.00           H
ATOM   4402 HG12 ILE A 927      35.760  49.620  50.440  1.00  0.00           H
ATOM   4403  CD  ILE A 927      37.010  47.870  50.550  1.00  0.00           C
ATOM   4404  HD1 ILE A 927      37.090  47.850  51.660  1.00  0.00           H
ATOM   4405  HD2 ILE A 927      37.830  48.480  50.110  1.00  0.00           H
ATOM   4406  HD3 ILE A 927      37.000  46.820  50.190  1.00  0.00           H
ATOM   4407  C   ILE A 927      36.320  49.180  46.380  1.00  0.00           C
ATOM   4408  O   ILE A 927      36.880  48.380  45.710  1.00  0.00           O
ATOM   4409  N   PHE A 928      35.470  50.120  45.910  1.00  0.00           N
ATOM   4410  HN  PHE A 928      35.020  50.740  46.550  1.00  0.00           H
ATOM   4411  CA  PHE A 928      35.130  50.180  44.460  1.00  0.00           C
ATOM   4412  HA  PHE A 928      34.770  49.180  44.280  1.00  0.00           H
ATOM   4413  CB  PHE A 928      33.990  51.190  44.280  1.00  0.00           C
ATOM   4414  HB1 PHE A 928      34.290  52.230  44.570  1.00  0.00           H
ATOM   4415  HB2 PHE A 928      33.100  50.850  44.870  1.00  0.00           H
ATOM   4416  CG  PHE A 928      33.440  51.190  42.940  1.00  0.00           C
ATOM   4417  CD1 PHE A 928      32.740  50.110  42.570  1.00  0.00           C
ATOM   4418  HD1 PHE A 928      32.440  49.310  43.220  1.00  0.00           H
ATOM   4419  CE1 PHE A 928      32.220  50.010  41.250  1.00  0.00           C
ATOM   4420  HE1 PHE A 928      31.600  49.150  41.000  1.00  0.00           H
ATOM   4421  CZ  PHE A 928      32.520  51.020  40.290  1.00  0.00           C
ATOM   4422  HZ  PHE A 928      32.030  51.000  39.340  1.00  0.00           H
ATOM   4423  CD2 PHE A 928      33.650  52.310  42.000  1.00  0.00           C
ATOM   4424  HD2 PHE A 928      34.260  53.130  42.330  1.00  0.00           H
ATOM   4425  CE2 PHE A 928      33.240  52.130  40.670  1.00  0.00           C
ATOM   4426  HE2 PHE A 928      33.460  52.910  39.970  1.00  0.00           H
ATOM   4427  C   PHE A 928      36.300  50.420  43.510  1.00  0.00           C
ATOM   4428  O   PHE A 928      36.440  49.680  42.540  1.00  0.00           O
ATOM   4429  N   MET A 929      37.200  51.410  43.850  1.00  0.00           N
ATOM   4430  HN  MET A 929      37.020  51.900  44.700  1.00  0.00           H
ATOM   4431  CA  MET A 929      38.470  51.600  43.210  1.00  0.00           C
ATOM   4432  HA  MET A 929      38.290  51.760  42.150  1.00  0.00           H
ATOM   4433  CB  MET A 929      39.090  52.990  43.700  1.00  0.00           C
ATOM   4434  HB1 MET A 929      40.000  53.200  43.100  1.00  0.00           H
ATOM   4435  HB2 MET A 929      39.380  52.830  44.760  1.00  0.00           H
ATOM   4436  CG  MET A 929      38.260  54.320  43.580  1.00  0.00           C
ATOM   4437  HG1 MET A 929      37.290  54.050  44.070  1.00  0.00           H
ATOM   4438  HG2 MET A 929      38.200  54.600  42.510  1.00  0.00           H
ATOM   4439  SD  MET A 929      39.100  55.600  44.540  1.00  0.00           S
ATOM   4440  CE  MET A 929      40.600  55.920  43.600  1.00  0.00           C
ATOM   4441  HE1 MET A 929      40.790  57.000  43.740  1.00  0.00           H
ATOM   4442  HE2 MET A 929      40.510  55.750  42.510  1.00  0.00           H
ATOM   4443  HE3 MET A 929      41.450  55.430  44.110  1.00  0.00           H
ATOM   4444  C   MET A 929      39.440  50.450  43.160  1.00  0.00           C
ATOM   4445  O   MET A 929      39.940  50.130  42.090  1.00  0.00           O
ATOM   4446  N   ASP A 930      39.760  49.760  44.290  1.00  0.00           N
ATOM   4447  HN  ASP A 930      39.630  50.060  45.230  1.00  0.00           H
ATOM   4448  CA  ASP A 930      40.470  48.540  44.320  1.00  0.00           C
ATOM   4449  HA  ASP A 930      41.390  48.710  43.780  1.00  0.00           H
ATOM   4450  CB  ASP A 930      40.870  48.140  45.790  1.00  0.00           C
ATOM   4451  HB1 ASP A 930      41.220  47.090  45.800  1.00  0.00           H
ATOM   4452  HB2 ASP A 930      39.970  48.260  46.440  1.00  0.00           H
ATOM   4453  CG  ASP A 930      42.080  49.030  46.270  1.00  0.00           C
ATOM   4454  OD1 ASP A 930      42.940  49.310  45.350  1.00  0.00           O
ATOM   4455  OD2 ASP A 930      42.190  49.420  47.430  1.00  0.00           O
ATOM   4456  C   ASP A 930      39.870  47.430  43.540  1.00  0.00           C
ATOM   4457  O   ASP A 930      40.610  46.610  43.020  1.00  0.00           O
ATOM   4458  N   GLN A 931      38.480  47.310  43.530  1.00  0.00           N
ATOM   4459  HN  GLN A 931      37.950  47.860  44.170  1.00  0.00           H
ATOM   4460  CA  GLN A 931      37.750  46.230  42.830  1.00  0.00           C
ATOM   4461  HA  GLN A 931      38.360  45.350  42.910  1.00  0.00           H
ATOM   4462  CB  GLN A 931      36.360  45.890  43.340  1.00  0.00           C
ATOM   4463  HB1 GLN A 931      35.750  45.370  42.570  1.00  0.00           H
ATOM   4464  HB2 GLN A 931      35.730  46.810  43.430  1.00  0.00           H
ATOM   4465  CG  GLN A 931      36.310  45.110  44.620  1.00  0.00           C
ATOM   4466  HG1 GLN A 931      35.310  44.970  45.090  1.00  0.00           H
ATOM   4467  HG2 GLN A 931      36.770  45.840  45.330  1.00  0.00           H
ATOM   4468  CD  GLN A 931      37.240  43.920  44.650  1.00  0.00           C
ATOM   4469  OE1 GLN A 931      38.160  43.870  45.450  1.00  0.00           O
ATOM   4470  NE2 GLN A 931      36.960  42.930  43.820  1.00  0.00           N
ATOM   4471 HE21 GLN A 931      37.480  42.080  43.720  1.00  0.00           H
ATOM   4472 HE22 GLN A 931      36.370  43.220  43.050  1.00  0.00           H
ATOM   4473  C   GLN A 931      37.660  46.450  41.260  1.00  0.00           C
ATOM   4474  O   GLN A 931      38.120  45.650  40.420  1.00  0.00           O
ATOM   4475  N   GLN A 932      37.090  47.590  40.760  1.00  0.00           N
ATOM   4476  HN  GLN A 932      36.890  48.300  41.440  1.00  0.00           H
ATOM   4477  CA  GLN A 932      36.790  47.620  39.330  1.00  0.00           C
ATOM   4478  HA  GLN A 932      36.630  46.620  38.950  1.00  0.00           H
ATOM   4479  CB  GLN A 932      35.480  48.350  39.100  1.00  0.00           C
ATOM   4480  HB1 GLN A 932      35.370  48.420  38.000  1.00  0.00           H
ATOM   4481  HB2 GLN A 932      35.400  49.390  39.460  1.00  0.00           H
ATOM   4482  CG  GLN A 932      34.220  47.680  39.680  1.00  0.00           C
ATOM   4483  HG1 GLN A 932      33.300  48.190  39.320  1.00  0.00           H
ATOM   4484  HG2 GLN A 932      34.260  47.830  40.780  1.00  0.00           H
ATOM   4485  CD  GLN A 932      34.210  46.270  39.230  1.00  0.00           C
ATOM   4486  OE1 GLN A 932      34.520  45.310  39.930  1.00  0.00           O
ATOM   4487  NE2 GLN A 932      33.740  46.000  38.010  1.00  0.00           N
ATOM   4488 HE21 GLN A 932      33.330  46.710  37.430  1.00  0.00           H
ATOM   4489 HE22 GLN A 932      33.600  45.030  37.820  1.00  0.00           H
ATOM   4490  C   GLN A 932      37.860  48.190  38.440  1.00  0.00           C
ATOM   4491  O   GLN A 932      38.030  47.900  37.280  1.00  0.00           O
ATOM   4492  N   ILE A 933      38.840  48.990  39.010  1.00  0.00           N
ATOM   4493  HN  ILE A 933      38.850  49.230  39.970  1.00  0.00           H
ATOM   4494  CA  ILE A 933      40.010  49.470  38.230  1.00  0.00           C
ATOM   4495  HA  ILE A 933      39.620  49.790  37.280  1.00  0.00           H
ATOM   4496  CB  ILE A 933      40.780  50.580  38.950  1.00  0.00           C
ATOM   4497  HB  ILE A 933      41.190  50.160  39.880  1.00  0.00           H
ATOM   4498  CG2 ILE A 933      41.890  51.090  38.050  1.00  0.00           C
ATOM   4499 HG21 ILE A 933      42.260  52.020  38.560  1.00  0.00           H
ATOM   4500 HG22 ILE A 933      41.430  51.470  37.110  1.00  0.00           H
ATOM   4501 HG23 ILE A 933      42.770  50.420  37.980  1.00  0.00           H
ATOM   4502  CG1 ILE A 933      39.790  51.760  39.300  1.00  0.00           C
ATOM   4503 HG11 ILE A 933      38.980  51.320  39.920  1.00  0.00           H
ATOM   4504 HG12 ILE A 933      39.240  52.030  38.390  1.00  0.00           H
ATOM   4505  CD  ILE A 933      40.390  52.860  40.150  1.00  0.00           C
ATOM   4506  HD1 ILE A 933      39.610  53.630  40.330  1.00  0.00           H
ATOM   4507  HD2 ILE A 933      41.300  53.270  39.650  1.00  0.00           H
ATOM   4508  HD3 ILE A 933      40.720  52.540  41.160  1.00  0.00           H
ATOM   4509  C   ILE A 933      40.860  48.280  37.890  1.00  0.00           C
ATOM   4510  O   ILE A 933      41.300  48.220  36.740  1.00  0.00           O
ATOM   4511  N   THR A 934      40.970  47.290  38.880  1.00  0.00           N
ATOM   4512  HN  THR A 934      40.550  47.470  39.770  1.00  0.00           H
ATOM   4513  CA  THR A 934      41.630  45.970  38.670  1.00  0.00           C
ATOM   4514  HA  THR A 934      42.670  46.110  38.380  1.00  0.00           H
ATOM   4515  CB  THR A 934      41.690  45.230  39.960  1.00  0.00           C
ATOM   4516  HB  THR A 934      40.650  45.000  40.270  1.00  0.00           H
ATOM   4517  OG1 THR A 934      42.310  46.030  40.960  1.00  0.00           O
ATOM   4518  HG1 THR A 934      41.780  46.100  41.770  1.00  0.00           H
ATOM   4519  CG2 THR A 934      42.590  43.990  39.900  1.00  0.00           C
ATOM   4520 HG21 THR A 934      42.250  43.350  40.740  1.00  0.00           H
ATOM   4521 HG22 THR A 934      43.670  44.160  40.100  1.00  0.00           H
ATOM   4522 HG23 THR A 934      42.550  43.420  38.950  1.00  0.00           H
ATOM   4523  C   THR A 934      40.920  45.180  37.640  1.00  0.00           C
ATOM   4524  O   THR A 934      41.580  44.480  36.880  1.00  0.00           O
ATOM   4525  N   ALA A 935      39.630  45.240  37.580  1.00  0.00           N
ATOM   4526  HN  ALA A 935      39.220  45.910  38.190  1.00  0.00           H
ATOM   4527  CA  ALA A 935      38.770  44.450  36.720  1.00  0.00           C
ATOM   4528  HA  ALA A 935      39.040  43.410  36.810  1.00  0.00           H
ATOM   4529  CB  ALA A 935      37.300  44.550  37.160  1.00  0.00           C
ATOM   4530  HB1 ALA A 935      36.740  43.810  36.550  1.00  0.00           H
ATOM   4531  HB2 ALA A 935      36.920  45.570  36.970  1.00  0.00           H
ATOM   4532  HB3 ALA A 935      37.130  44.300  38.230  1.00  0.00           H
ATOM   4533  C   ALA A 935      39.020  44.840  35.280  1.00  0.00           C
ATOM   4534  O   ALA A 935      39.180  43.990  34.440  1.00  0.00           O
ATOM   4535  N   VAL A 936      39.140  46.160  35.020  1.00  0.00           N
ATOM   4536  HN  VAL A 936      39.090  46.770  35.810  1.00  0.00           H
ATOM   4537  CA  VAL A 936      39.510  46.800  33.720  1.00  0.00           C
ATOM   4538  HA  VAL A 936      38.860  46.490  32.910  1.00  0.00           H
ATOM   4539  CB  VAL A 936      39.430  48.370  33.680  1.00  0.00           C
ATOM   4540  HB  VAL A 936      40.130  48.830  34.410  1.00  0.00           H
ATOM   4541  CG1 VAL A 936      40.000  48.840  32.290  1.00  0.00           C
ATOM   4542 HG11 VAL A 936      41.080  48.630  32.130  1.00  0.00           H
ATOM   4543 HG12 VAL A 936      39.760  49.900  32.100  1.00  0.00           H
ATOM   4544 HG13 VAL A 936      39.580  48.230  31.460  1.00  0.00           H
ATOM   4545  CG2 VAL A 936      37.950  48.780  33.960  1.00  0.00           C
ATOM   4546 HG21 VAL A 936      37.690  48.710  35.030  1.00  0.00           H
ATOM   4547 HG22 VAL A 936      37.240  48.090  33.470  1.00  0.00           H
ATOM   4548 HG23 VAL A 936      37.750  49.780  33.520  1.00  0.00           H
ATOM   4549  C   VAL A 936      40.860  46.390  33.250  1.00  0.00           C
ATOM   4550  O   VAL A 936      41.110  46.100  32.080  1.00  0.00           O
ATOM   4551  N   ILE A 937      41.920  46.420  34.150  1.00  0.00           N
ATOM   4552  HN  ILE A 937      41.840  46.870  35.030  1.00  0.00           H
ATOM   4553  CA  ILE A 937      43.190  45.820  33.960  1.00  0.00           C
ATOM   4554  HA  ILE A 937      43.650  46.460  33.220  1.00  0.00           H
ATOM   4555  CB  ILE A 937      44.130  45.970  35.190  1.00  0.00           C
ATOM   4556  HB  ILE A 937      43.650  45.600  36.110  1.00  0.00           H
ATOM   4557  CG2 ILE A 937      45.440  45.170  35.080  1.00  0.00           C
ATOM   4558 HG21 ILE A 937      46.070  45.420  34.180  1.00  0.00           H
ATOM   4559 HG22 ILE A 937      45.110  44.120  35.130  1.00  0.00           H
ATOM   4560 HG23 ILE A 937      46.010  45.370  36.010  1.00  0.00           H
ATOM   4561  CG1 ILE A 937      44.380  47.500  35.480  1.00  0.00           C
ATOM   4562 HG11 ILE A 937      43.420  48.020  35.280  1.00  0.00           H
ATOM   4563 HG12 ILE A 937      45.080  48.030  34.810  1.00  0.00           H
ATOM   4564  CD  ILE A 937      44.700  47.940  36.940  1.00  0.00           C
ATOM   4565  HD1 ILE A 937      44.820  49.020  37.160  1.00  0.00           H
ATOM   4566  HD2 ILE A 937      45.690  47.460  37.150  1.00  0.00           H
ATOM   4567  HD3 ILE A 937      43.930  47.450  37.570  1.00  0.00           H
ATOM   4568  C   ILE A 937      43.230  44.380  33.470  1.00  0.00           C
ATOM   4569  O   ILE A 937      43.670  44.100  32.350  1.00  0.00           O
ATOM   4570  N   ILE A 938      42.700  43.350  34.180  1.00  0.00           N
ATOM   4571  HN  ILE A 938      42.420  43.510  35.130  1.00  0.00           H
ATOM   4572  CA  ILE A 938      42.760  41.950  33.790  1.00  0.00           C
ATOM   4573  HA  ILE A 938      43.780  41.620  33.640  1.00  0.00           H
ATOM   4574  CB  ILE A 938      42.380  41.110  35.010  1.00  0.00           C
ATOM   4575  HB  ILE A 938      43.080  41.540  35.760  1.00  0.00           H
ATOM   4576  CG2 ILE A 938      40.940  41.370  35.510  1.00  0.00           C
ATOM   4577 HG21 ILE A 938      40.680  40.840  36.460  1.00  0.00           H
ATOM   4578 HG22 ILE A 938      40.120  40.960  34.880  1.00  0.00           H
ATOM   4579 HG23 ILE A 938      40.760  42.450  35.650  1.00  0.00           H
ATOM   4580  CG1 ILE A 938      42.720  39.630  34.780  1.00  0.00           C
ATOM   4581 HG11 ILE A 938      43.780  39.560  34.450  1.00  0.00           H
ATOM   4582 HG12 ILE A 938      42.080  39.240  33.960  1.00  0.00           H
ATOM   4583  CD  ILE A 938      42.650  38.690  35.980  1.00  0.00           C
ATOM   4584  HD1 ILE A 938      42.690  39.350  36.870  1.00  0.00           H
ATOM   4585  HD2 ILE A 938      43.500  37.990  35.830  1.00  0.00           H
ATOM   4586  HD3 ILE A 938      41.670  38.170  36.000  1.00  0.00           H
ATOM   4587  C   ILE A 938      42.070  41.510  32.460  1.00  0.00           C
ATOM   4588  O   ILE A 938      42.590  40.830  31.580  1.00  0.00           O
ATOM   4589  N   ASN A 939      40.880  42.090  32.360  1.00  0.00           N
ATOM   4590  HN  ASN A 939      40.640  42.700  33.110  1.00  0.00           H
ATOM   4591  CA  ASN A 939      40.020  41.930  31.170  1.00  0.00           C
ATOM   4592  HA  ASN A 939      40.100  40.900  30.840  1.00  0.00           H
ATOM   4593  CB  ASN A 939      38.570  42.310  31.530  1.00  0.00           C
ATOM   4594  HB1 ASN A 939      38.060  42.220  30.550  1.00  0.00           H
ATOM   4595  HB2 ASN A 939      38.520  43.270  32.080  1.00  0.00           H
ATOM   4596  CG  ASN A 939      38.000  41.250  32.390  1.00  0.00           C
ATOM   4597  OD1 ASN A 939      37.870  40.100  31.910  1.00  0.00           O
ATOM   4598  ND2 ASN A 939      37.720  41.610  33.680  1.00  0.00           N
ATOM   4599 HD21 ASN A 939      37.960  42.550  33.950  1.00  0.00           H
ATOM   4600 HD22 ASN A 939      37.040  41.130  34.230  1.00  0.00           H
ATOM   4601  C   ASN A 939      40.470  42.750  29.930  1.00  0.00           C
ATOM   4602  O   ASN A 939      39.920  43.810  29.680  1.00  0.00           O
ATOM   4603  N   ARG A 940      41.480  42.270  29.150  1.00  0.00           N
ATOM   4604  HN  ARG A 940      41.960  41.420  29.280  1.00  0.00           H
ATOM   4605  CA  ARG A 940      41.940  43.150  28.110  1.00  0.00           C
ATOM   4606  HA  ARG A 940      42.060  44.140  28.510  1.00  0.00           H
ATOM   4607  CB  ARG A 940      43.240  42.520  27.480  1.00  0.00           C
ATOM   4608  HB1 ARG A 940      43.730  43.230  26.780  1.00  0.00           H
ATOM   4609  HB2 ARG A 940      42.900  41.640  26.880  1.00  0.00           H
ATOM   4610  CG  ARG A 940      44.360  42.060  28.370  1.00  0.00           C
ATOM   4611  HG1 ARG A 940      45.180  41.600  27.760  1.00  0.00           H
ATOM   4612  HG2 ARG A 940      43.990  41.190  28.960  1.00  0.00           H
ATOM   4613  CD  ARG A 940      44.870  43.160  29.360  1.00  0.00           C
ATOM   4614  HD1 ARG A 940      45.790  42.940  29.940  1.00  0.00           H
ATOM   4615  HD2 ARG A 940      44.030  43.380  30.050  1.00  0.00           H
ATOM   4616  NE  ARG A 940      45.340  44.390  28.660  1.00  0.00           N
ATOM   4617  HE  ARG A 940      45.690  44.430  27.720  1.00  0.00           H
ATOM   4618  CZ  ARG A 940      45.440  45.550  29.270  1.00  0.00           C
ATOM   4619  NH1 ARG A 940      45.960  46.540  28.540  1.00  0.00           N
ATOM   4620 HH11 ARG A 940      46.420  46.230  27.710  1.00  0.00           H
ATOM   4621 HH12 ARG A 940      46.180  47.350  29.080  1.00  0.00           H
ATOM   4622  NH2 ARG A 940      45.040  45.790  30.480  1.00  0.00           N
ATOM   4623 HH21 ARG A 940      44.510  45.030  30.840  1.00  0.00           H
ATOM   4624 HH22 ARG A 940      44.870  46.720  30.810  1.00  0.00           H
ATOM   4625  C   ARG A 940      41.010  43.270  26.900  1.00  0.00           C
ATOM   4626  O   ARG A 940      40.280  42.380  26.520  1.00  0.00           O
ATOM   4627  N   LYS A 941      41.030  44.390  26.130  1.00  0.00           N
ATOM   4628  HN  LYS A 941      41.590  45.190  26.370  1.00  0.00           H
ATOM   4629  CA  LYS A 941      40.260  44.400  24.890  1.00  0.00           C
ATOM   4630  HA  LYS A 941      39.320  43.900  25.070  1.00  0.00           H
ATOM   4631  CB  LYS A 941      39.990  45.830  24.440  1.00  0.00           C
ATOM   4632  HB1 LYS A 941      39.100  45.900  23.790  1.00  0.00           H
ATOM   4633  HB2 LYS A 941      40.850  46.240  23.860  1.00  0.00           H
ATOM   4634  CG  LYS A 941      39.710  46.800  25.630  1.00  0.00           C
ATOM   4635  HG1 LYS A 941      39.420  47.760  25.160  1.00  0.00           H
ATOM   4636  HG2 LYS A 941      40.670  46.930  26.180  1.00  0.00           H
ATOM   4637  CD  LYS A 941      38.610  46.440  26.600  1.00  0.00           C
ATOM   4638  HD1 LYS A 941      38.970  45.740  27.390  1.00  0.00           H
ATOM   4639  HD2 LYS A 941      37.810  45.890  26.060  1.00  0.00           H
ATOM   4640  CE  LYS A 941      37.820  47.550  27.300  1.00  0.00           C
ATOM   4641  HE1 LYS A 941      37.130  47.000  27.990  1.00  0.00           H
ATOM   4642  HE2 LYS A 941      37.280  48.160  26.550  1.00  0.00           H
ATOM   4643  NZ  LYS A 941      38.660  48.420  28.190  1.00  0.00           N
ATOM   4644  HZ1 LYS A 941      38.020  49.020  28.740  1.00  0.00           H
ATOM   4645  HZ2 LYS A 941      39.220  49.070  27.600  1.00  0.00           H
ATOM   4646  HZ3 LYS A 941      39.270  47.860  28.830  1.00  0.00           H
ATOM   4647  C   LYS A 941      40.940  43.710  23.770  1.00  0.00           C
ATOM   4648  O   LYS A 941      40.260  43.400  22.820  1.00  0.00           O
ATOM   4649  N   GLU A 942      42.260  43.470  23.800  1.00  0.00           N
ATOM   4650  HN  GLU A 942      42.780  44.040  24.440  1.00  0.00           H
ATOM   4651  CA  GLU A 942      42.930  42.770  22.720  1.00  0.00           C
ATOM   4652  HA  GLU A 942      42.710  43.270  21.800  1.00  0.00           H
ATOM   4653  CB  GLU A 942      44.390  42.670  22.990  1.00  0.00           C
ATOM   4654  HB1 GLU A 942      45.010  41.820  22.620  1.00  0.00           H
ATOM   4655  HB2 GLU A 942      44.530  42.730  24.080  1.00  0.00           H
ATOM   4656  CG  GLU A 942      45.170  43.960  22.540  1.00  0.00           C
ATOM   4657  HG1 GLU A 942      44.870  44.910  23.040  1.00  0.00           H
ATOM   4658  HG2 GLU A 942      44.810  44.040  21.500  1.00  0.00           H
ATOM   4659  CD  GLU A 942      46.630  43.840  22.540  1.00  0.00           C
ATOM   4660  OE1 GLU A 942      47.170  43.300  21.540  1.00  0.00           O
ATOM   4661  OE2 GLU A 942      47.240  44.060  23.650  1.00  0.00           O
ATOM   4662  C   GLU A 942      42.380  41.390  22.410  1.00  0.00           C
ATOM   4663  O   GLU A 942      41.940  41.040  21.310  1.00  0.00           O
ATOM   4664  N   HSD A 943      42.210  40.530  23.470  1.00  0.00           N
ATOM   4665  HN  HSD A 943      42.220  40.950  24.380  1.00  0.00           H
ATOM   4666  CA  HSD A 943      41.750  39.230  23.440  1.00  0.00           C
ATOM   4667  HA  HSD A 943      41.030  39.070  22.640  1.00  0.00           H
ATOM   4668  CB  HSD A 943      43.090  38.250  23.510  1.00  0.00           C
ATOM   4669  HB1 HSD A 943      42.710  37.210  23.460  1.00  0.00           H
ATOM   4670  HB2 HSD A 943      43.590  38.340  24.490  1.00  0.00           H
ATOM   4671  ND1 HSD A 943      43.850  38.010  21.120  1.00  0.00           N
ATOM   4672  HD1 HSD A 943      43.240  37.280  20.790  1.00  0.00           H
ATOM   4673  CG  HSD A 943      44.090  38.370  22.410  1.00  0.00           C
ATOM   4674  CE1 HSD A 943      44.890  38.400  20.360  1.00  0.00           C
ATOM   4675  HE1 HSD A 943      45.050  38.260  19.290  1.00  0.00           H
ATOM   4676  NE2 HSD A 943      45.730  39.080  21.100  1.00  0.00           N
ATOM   4677  CD2 HSD A 943      45.260  39.040  22.390  1.00  0.00           C
ATOM   4678  HD2 HSD A 943      45.740  39.480  23.250  1.00  0.00           H
ATOM   4679  C   HSD A 943      40.920  38.980  24.670  1.00  0.00           C
ATOM   4680  O   HSD A 943      41.310  39.400  25.750  1.00  0.00           O
ATOM   4681  N   LYS A 944      39.850  38.210  24.570  1.00  0.00           N
ATOM   4682  HN  LYS A 944      39.670  37.860  23.660  1.00  0.00           H
ATOM   4683  CA  LYS A 944      39.100  37.670  25.710  1.00  0.00           C
ATOM   4684  HA  LYS A 944      38.950  38.490  26.400  1.00  0.00           H
ATOM   4685  CB  LYS A 944      37.670  37.280  25.410  1.00  0.00           C
ATOM   4686  HB1 LYS A 944      37.060  38.150  25.080  1.00  0.00           H
ATOM   4687  HB2 LYS A 944      37.080  36.820  26.220  1.00  0.00           H
ATOM   4688  CG  LYS A 944      37.610  36.290  24.200  1.00  0.00           C
ATOM   4689  HG1 LYS A 944      38.530  35.670  24.200  1.00  0.00           H
ATOM   4690  HG2 LYS A 944      37.640  36.920  23.280  1.00  0.00           H
ATOM   4691  CD  LYS A 944      36.360  35.450  24.090  1.00  0.00           C
ATOM   4692  HD1 LYS A 944      36.020  35.320  23.040  1.00  0.00           H
ATOM   4693  HD2 LYS A 944      35.600  35.770  24.830  1.00  0.00           H
ATOM   4694  CE  LYS A 944      36.690  33.930  24.450  1.00  0.00           C
ATOM   4695  HE1 LYS A 944      37.370  33.820  25.320  1.00  0.00           H
ATOM   4696  HE2 LYS A 944      37.170  33.530  23.530  1.00  0.00           H
ATOM   4697  NZ  LYS A 944      35.450  33.250  24.610  1.00  0.00           N
ATOM   4698  HZ1 LYS A 944      34.940  33.420  25.510  1.00  0.00           H
ATOM   4699  HZ2 LYS A 944      35.660  32.240  24.570  1.00  0.00           H
ATOM   4700  HZ3 LYS A 944      34.820  33.610  23.860  1.00  0.00           H
ATOM   4701  C   LYS A 944      39.830  36.590  26.450  1.00  0.00           C
ATOM   4702  O   LYS A 944      40.480  35.770  25.850  1.00  0.00           O
ATOM   4703  N   LEU A 945      39.690  36.470  27.830  1.00  0.00           N
ATOM   4704  HN  LEU A 945      39.340  37.210  28.400  1.00  0.00           H
ATOM   4705  CA  LEU A 945      39.910  35.230  28.550  1.00  0.00           C
ATOM   4706  HA  LEU A 945      40.850  34.720  28.360  1.00  0.00           H
ATOM   4707  CB  LEU A 945      39.700  35.430  30.070  1.00  0.00           C
ATOM   4708  HB1 LEU A 945      39.760  34.410  30.510  1.00  0.00           H
ATOM   4709  HB2 LEU A 945      38.650  35.780  30.210  1.00  0.00           H
ATOM   4710  CG  LEU A 945      40.630  36.430  30.770  1.00  0.00           C
ATOM   4711  HG  LEU A 945      40.620  37.380  30.190  1.00  0.00           H
ATOM   4712  CD1 LEU A 945      40.360  36.830  32.220  1.00  0.00           C
ATOM   4713 HD11 LEU A 945      39.320  37.220  32.250  1.00  0.00           H
ATOM   4714 HD12 LEU A 945      40.990  37.640  32.630  1.00  0.00           H
ATOM   4715 HD13 LEU A 945      40.530  35.990  32.920  1.00  0.00           H
ATOM   4716  CD2 LEU A 945      42.050  35.850  30.750  1.00  0.00           C
ATOM   4717 HD21 LEU A 945      42.490  35.810  29.730  1.00  0.00           H
ATOM   4718 HD22 LEU A 945      42.160  34.810  31.140  1.00  0.00           H
ATOM   4719 HD23 LEU A 945      42.730  36.490  31.340  1.00  0.00           H
ATOM   4720  C   LEU A 945      38.930  34.060  28.090  1.00  0.00           C
ATOM   4721  O   LEU A 945      37.760  34.140  27.690  1.00  0.00           O
ATOM   4722  N   LYS A 946      39.360  32.790  28.150  1.00  0.00           N
ATOM   4723  HN  LYS A 946      40.330  32.740  28.420  1.00  0.00           H
ATOM   4724  CA  LYS A 946      38.560  31.590  27.780  1.00  0.00           C
ATOM   4725  HA  LYS A 946      38.160  31.770  26.790  1.00  0.00           H
ATOM   4726  CB  LYS A 946      39.430  30.280  27.680  1.00  0.00           C
ATOM   4727  HB1 LYS A 946      38.820  29.370  27.510  1.00  0.00           H
ATOM   4728  HB2 LYS A 946      39.990  30.190  28.640  1.00  0.00           H
ATOM   4729  CG  LYS A 946      40.430  30.430  26.470  1.00  0.00           C
ATOM   4730  HG1 LYS A 946      41.090  29.540  26.440  1.00  0.00           H
ATOM   4731  HG2 LYS A 946      41.030  31.320  26.780  1.00  0.00           H
ATOM   4732  CD  LYS A 946      39.760  30.640  25.050  1.00  0.00           C
ATOM   4733  HD1 LYS A 946      39.230  31.610  24.880  1.00  0.00           H
ATOM   4734  HD2 LYS A 946      39.000  29.840  24.910  1.00  0.00           H
ATOM   4735  CE  LYS A 946      40.790  30.580  23.940  1.00  0.00           C
ATOM   4736  HE1 LYS A 946      41.410  29.660  23.940  1.00  0.00           H
ATOM   4737  HE2 LYS A 946      41.530  31.410  23.930  1.00  0.00           H
ATOM   4738  NZ  LYS A 946      40.110  30.570  22.640  1.00  0.00           N
ATOM   4739  HZ1 LYS A 946      39.770  31.540  22.470  1.00  0.00           H
ATOM   4740  HZ2 LYS A 946      39.250  30.000  22.570  1.00  0.00           H
ATOM   4741  HZ3 LYS A 946      40.810  30.220  21.950  1.00  0.00           H
ATOM   4742  C   LYS A 946      37.410  31.290  28.730  1.00  0.00           C
ATOM   4743  O   LYS A 946      36.250  31.090  28.360  1.00  0.00           O
ATOM   4744  N   LYS A 947      37.710  31.490  30.050  1.00  0.00           N
ATOM   4745  HN  LYS A 947      38.610  31.850  30.300  1.00  0.00           H
ATOM   4746  CA  LYS A 947      36.800  31.290  31.080  1.00  0.00           C
ATOM   4747  HA  LYS A 947      35.880  30.900  30.710  1.00  0.00           H
ATOM   4748  CB  LYS A 947      37.470  30.490  32.220  1.00  0.00           C
ATOM   4749  HB1 LYS A 947      36.840  30.570  33.130  1.00  0.00           H
ATOM   4750  HB2 LYS A 947      38.500  30.910  32.270  1.00  0.00           H
ATOM   4751  CG  LYS A 947      37.650  28.980  31.810  1.00  0.00           C
ATOM   4752  HG1 LYS A 947      38.310  28.960  30.910  1.00  0.00           H
ATOM   4753  HG2 LYS A 947      36.670  28.590  31.490  1.00  0.00           H
ATOM   4754  CD  LYS A 947      38.410  28.120  32.820  1.00  0.00           C
ATOM   4755  HD1 LYS A 947      37.870  28.260  33.780  1.00  0.00           H
ATOM   4756  HD2 LYS A 947      39.450  28.460  32.980  1.00  0.00           H
ATOM   4757  CE  LYS A 947      38.410  26.760  32.420  1.00  0.00           C
ATOM   4758  HE1 LYS A 947      38.850  26.550  31.430  1.00  0.00           H
ATOM   4759  HE2 LYS A 947      37.370  26.390  32.550  1.00  0.00           H
ATOM   4760  NZ  LYS A 947      39.320  26.000  33.360  1.00  0.00           N
ATOM   4761  HZ1 LYS A 947      38.730  25.850  34.210  1.00  0.00           H
ATOM   4762  HZ2 LYS A 947      40.280  26.360  33.510  1.00  0.00           H
ATOM   4763  HZ3 LYS A 947      39.540  25.090  32.900  1.00  0.00           H
ATOM   4764  C   LYS A 947      36.320  32.650  31.610  1.00  0.00           C
ATOM   4765  O   LYS A 947      35.150  33.020  31.430  1.00  0.00           O
ATOM   4766  N   GLY A 948      37.290  33.340  32.330  1.00  0.00           N
ATOM   4767  HN  GLY A 948      38.160  32.970  32.600  1.00  0.00           H
ATOM   4768  CA  GLY A 948      36.940  34.680  32.850  1.00  0.00           C
ATOM   4769  HA1 GLY A 948      36.580  35.300  32.040  1.00  0.00           H
ATOM   4770  HA2 GLY A 948      37.870  35.150  33.150  1.00  0.00           H
ATOM   4771  C   GLY A 948      35.890  34.750  33.920  1.00  0.00           C
ATOM   4772  O   GLY A 948      35.540  33.720  34.510  1.00  0.00           O
ATOM   4773  N   ALA A 949      35.270  35.930  34.130  1.00  0.00           N
ATOM   4774  HN  ALA A 949      35.430  36.750  33.590  1.00  0.00           H
ATOM   4775  CA  ALA A 949      34.070  35.910  34.950  1.00  0.00           C
ATOM   4776  HA  ALA A 949      33.390  35.110  34.730  1.00  0.00           H
ATOM   4777  CB  ALA A 949      34.380  35.910  36.440  1.00  0.00           C
ATOM   4778  HB1 ALA A 949      33.460  35.640  37.000  1.00  0.00           H
ATOM   4779  HB2 ALA A 949      34.810  36.850  36.850  1.00  0.00           H
ATOM   4780  HB3 ALA A 949      35.170  35.130  36.470  1.00  0.00           H
ATOM   4781  C   ALA A 949      33.410  37.210  34.720  1.00  0.00           C
ATOM   4782  O   ALA A 949      34.040  38.060  34.130  1.00  0.00           O
ATOM   4783  N   GLY A 950      32.150  37.410  35.150  1.00  0.00           N
ATOM   4784  HN  GLY A 950      31.710  36.820  35.810  1.00  0.00           H
ATOM   4785  CA  GLY A 950      31.370  38.620  34.950  1.00  0.00           C
ATOM   4786  HA1 GLY A 950      30.410  38.600  35.450  1.00  0.00           H
ATOM   4787  HA2 GLY A 950      31.270  38.670  33.880  1.00  0.00           H
ATOM   4788  C   GLY A 950      32.030  39.920  35.420  1.00  0.00           C
ATOM   4789  O   GLY A 950      33.000  39.940  36.260  1.00  0.00           O
ATOM   4790  N   TYR A 951      31.520  41.100  34.950  1.00  0.00           N
ATOM   4791  HN  TYR A 951      30.750  41.050  34.310  1.00  0.00           H
ATOM   4792  CA  TYR A 951      32.270  42.350  35.130  1.00  0.00           C
ATOM   4793  HA  TYR A 951      33.310  42.140  34.930  1.00  0.00           H
ATOM   4794  CB  TYR A 951      31.790  43.440  34.110  1.00  0.00           C
ATOM   4795  HB1 TYR A 951      30.730  43.620  34.380  1.00  0.00           H
ATOM   4796  HB2 TYR A 951      31.880  43.030  33.070  1.00  0.00           H
ATOM   4797  CG  TYR A 951      32.440  44.770  34.130  1.00  0.00           C
ATOM   4798  CD1 TYR A 951      31.790  45.980  33.760  1.00  0.00           C
ATOM   4799  HD1 TYR A 951      30.760  45.950  33.440  1.00  0.00           H
ATOM   4800  CE1 TYR A 951      32.560  47.210  33.690  1.00  0.00           C
ATOM   4801  HE1 TYR A 951      31.950  48.040  33.360  1.00  0.00           H
ATOM   4802  CZ  TYR A 951      33.880  47.190  34.030  1.00  0.00           C
ATOM   4803  OH  TYR A 951      34.640  48.390  33.930  1.00  0.00           O
ATOM   4804  HH  TYR A 951      34.010  49.020  33.550  1.00  0.00           H
ATOM   4805  CD2 TYR A 951      33.820  44.750  34.380  1.00  0.00           C
ATOM   4806  HD2 TYR A 951      34.310  43.870  34.760  1.00  0.00           H
ATOM   4807  CE2 TYR A 951      34.550  45.950  34.410  1.00  0.00           C
ATOM   4808  HE2 TYR A 951      35.600  46.010  34.700  1.00  0.00           H
ATOM   4809  C   TYR A 951      32.110  42.810  36.630  1.00  0.00           C
ATOM   4810  O   TYR A 951      32.990  43.450  37.210  1.00  0.00           O
ATOM   4811  N   HSD A 952      31.070  42.390  37.290  1.00  0.00           N
ATOM   4812  HN  HSD A 952      30.400  41.750  36.910  1.00  0.00           H
ATOM   4813  CA  HSD A 952      30.750  42.920  38.650  1.00  0.00           C
ATOM   4814  HA  HSD A 952      31.520  43.530  39.100  1.00  0.00           H
ATOM   4815  CB  HSD A 952      29.400  43.630  38.750  1.00  0.00           C
ATOM   4816  HB1 HSD A 952      29.510  44.580  38.190  1.00  0.00           H
ATOM   4817  HB2 HSD A 952      29.080  44.070  39.730  1.00  0.00           H
ATOM   4818  ND1 HSD A 952      27.820  42.990  36.900  1.00  0.00           N
ATOM   4819  HD1 HSD A 952      28.120  43.570  36.140  1.00  0.00           H
ATOM   4820  CG  HSD A 952      28.330  42.910  38.180  1.00  0.00           C
ATOM   4821  CE1 HSD A 952      26.730  42.240  36.880  1.00  0.00           C
ATOM   4822  HE1 HSD A 952      26.150  42.140  35.960  1.00  0.00           H
ATOM   4823  NE2 HSD A 952      26.530  41.550  37.970  1.00  0.00           N
ATOM   4824  CD2 HSD A 952      27.530  41.950  38.810  1.00  0.00           C
ATOM   4825  HD2 HSD A 952      27.550  41.690  39.860  1.00  0.00           H
ATOM   4826  C   HSD A 952      30.780  41.900  39.690  1.00  0.00           C
ATOM   4827  O   HSD A 952      30.490  42.160  40.900  1.00  0.00           O
ATOM   4828  N   LEU A 953      31.140  40.650  39.340  1.00  0.00           N
ATOM   4829  HN  LEU A 953      31.350  40.380  38.390  1.00  0.00           H
ATOM   4830  CA  LEU A 953      31.160  39.570  40.280  1.00  0.00           C
ATOM   4831  HA  LEU A 953      30.290  39.630  40.930  1.00  0.00           H
ATOM   4832  CB  LEU A 953      31.100  38.150  39.660  1.00  0.00           C
ATOM   4833  HB1 LEU A 953      31.330  37.260  40.260  1.00  0.00           H
ATOM   4834  HB2 LEU A 953      31.850  38.100  38.840  1.00  0.00           H
ATOM   4835  CG  LEU A 953      29.730  37.840  38.850  1.00  0.00           C
ATOM   4836  HG  LEU A 953      29.680  38.560  38.000  1.00  0.00           H
ATOM   4837  CD1 LEU A 953      29.580  36.350  38.380  1.00  0.00           C
ATOM   4838 HD11 LEU A 953      29.650  35.620  39.220  1.00  0.00           H
ATOM   4839 HD12 LEU A 953      30.530  36.190  37.830  1.00  0.00           H
ATOM   4840 HD13 LEU A 953      28.650  36.310  37.750  1.00  0.00           H
ATOM   4841  CD2 LEU A 953      28.530  38.050  39.760  1.00  0.00           C
ATOM   4842 HD21 LEU A 953      28.740  37.450  40.680  1.00  0.00           H
ATOM   4843 HD22 LEU A 953      27.560  37.800  39.270  1.00  0.00           H
ATOM   4844 HD23 LEU A 953      28.520  39.120  40.050  1.00  0.00           H
ATOM   4845  C   LEU A 953      32.360  39.530  41.300  1.00  0.00           C
ATOM   4846  O   LEU A 953      32.280  39.200  42.470  1.00  0.00           O
ATOM   4847  N   ASP A 954      33.470  40.050  40.820  1.00  0.00           N
ATOM   4848  HN  ASP A 954      33.570  40.280  39.850  1.00  0.00           H
ATOM   4849  CA  ASP A 954      34.560  40.230  41.730  1.00  0.00           C
ATOM   4850  HA  ASP A 954      34.710  39.330  42.310  1.00  0.00           H
ATOM   4851  CB  ASP A 954      35.900  40.690  40.950  1.00  0.00           C
ATOM   4852  HB1 ASP A 954      36.090  39.730  40.420  1.00  0.00           H
ATOM   4853  HB2 ASP A 954      36.770  40.810  41.640  1.00  0.00           H
ATOM   4854  CG  ASP A 954      35.710  41.850  39.980  1.00  0.00           C
ATOM   4855  OD1 ASP A 954      35.330  41.760  38.780  1.00  0.00           O
ATOM   4856  OD2 ASP A 954      36.010  43.030  40.510  1.00  0.00           O
ATOM   4857  HD2 ASP A 954      35.870  43.650  39.790  1.00  0.00           H
ATOM   4858  C   ASP A 954      34.220  41.210  42.800  1.00  0.00           C
ATOM   4859  O   ASP A 954      34.510  40.940  43.990  1.00  0.00           O
ATOM   4860  N   LEU A 955      33.450  42.320  42.510  1.00  0.00           N
ATOM   4861  HN  LEU A 955      33.180  42.520  41.570  1.00  0.00           H
ATOM   4862  CA  LEU A 955      32.980  43.240  43.510  1.00  0.00           C
ATOM   4863  HA  LEU A 955      33.810  43.590  44.110  1.00  0.00           H
ATOM   4864  CB  LEU A 955      32.270  44.410  42.790  1.00  0.00           C
ATOM   4865  HB1 LEU A 955      31.670  43.940  41.980  1.00  0.00           H
ATOM   4866  HB2 LEU A 955      33.060  44.970  42.240  1.00  0.00           H
ATOM   4867  CG  LEU A 955      31.540  45.460  43.650  1.00  0.00           C
ATOM   4868  HG  LEU A 955      30.570  45.120  44.060  1.00  0.00           H
ATOM   4869  CD1 LEU A 955      32.380  45.970  44.720  1.00  0.00           C
ATOM   4870 HD11 LEU A 955      31.860  46.700  45.380  1.00  0.00           H
ATOM   4871 HD12 LEU A 955      33.260  46.460  44.270  1.00  0.00           H
ATOM   4872 HD13 LEU A 955      32.810  45.230  45.430  1.00  0.00           H
ATOM   4873  CD2 LEU A 955      31.340  46.570  42.650  1.00  0.00           C
ATOM   4874 HD21 LEU A 955      30.620  46.280  41.850  1.00  0.00           H
ATOM   4875 HD22 LEU A 955      32.230  46.800  42.020  1.00  0.00           H
ATOM   4876 HD23 LEU A 955      31.020  47.490  43.170  1.00  0.00           H
ATOM   4877  C   LEU A 955      31.990  42.610  44.540  1.00  0.00           C
ATOM   4878  O   LEU A 955      32.150  42.760  45.780  1.00  0.00           O
ATOM   4879  N   LEU A 956      31.030  41.850  44.000  1.00  0.00           N
ATOM   4880  HN  LEU A 956      30.980  41.900  43.000  1.00  0.00           H
ATOM   4881  CA  LEU A 956      30.140  41.110  44.830  1.00  0.00           C
ATOM   4882  HA  LEU A 956      29.480  41.830  45.300  1.00  0.00           H
ATOM   4883  CB  LEU A 956      29.230  40.180  43.940  1.00  0.00           C
ATOM   4884  HB1 LEU A 956      29.760  39.430  43.310  1.00  0.00           H
ATOM   4885  HB2 LEU A 956      28.730  40.870  43.230  1.00  0.00           H
ATOM   4886  CG  LEU A 956      27.950  39.440  44.510  1.00  0.00           C
ATOM   4887  HG  LEU A 956      28.320  38.930  45.410  1.00  0.00           H
ATOM   4888  CD1 LEU A 956      26.790  40.330  44.960  1.00  0.00           C
ATOM   4889 HD11 LEU A 956      25.980  39.770  45.470  1.00  0.00           H
ATOM   4890 HD12 LEU A 956      26.320  40.890  44.120  1.00  0.00           H
ATOM   4891 HD13 LEU A 956      27.150  41.130  45.640  1.00  0.00           H
ATOM   4892  CD2 LEU A 956      27.460  38.450  43.470  1.00  0.00           C
ATOM   4893 HD21 LEU A 956      26.620  37.860  43.890  1.00  0.00           H
ATOM   4894 HD22 LEU A 956      28.240  37.680  43.270  1.00  0.00           H
ATOM   4895 HD23 LEU A 956      27.180  38.920  42.510  1.00  0.00           H
ATOM   4896  C   LEU A 956      30.800  40.140  45.770  1.00  0.00           C
ATOM   4897  O   LEU A 956      30.460  40.050  46.960  1.00  0.00           O
ATOM   4898  N   MET A 957      31.770  39.310  45.300  1.00  0.00           N
ATOM   4899  HN  MET A 957      32.150  39.480  44.390  1.00  0.00           H
ATOM   4900  CA  MET A 957      32.390  38.270  46.020  1.00  0.00           C
ATOM   4901  HA  MET A 957      31.600  37.770  46.560  1.00  0.00           H
ATOM   4902  CB  MET A 957      33.200  37.340  45.030  1.00  0.00           C
ATOM   4903  HB1 MET A 957      34.090  36.900  45.550  1.00  0.00           H
ATOM   4904  HB2 MET A 957      33.450  37.940  44.130  1.00  0.00           H
ATOM   4905  CG  MET A 957      32.490  36.120  44.370  1.00  0.00           C
ATOM   4906  HG1 MET A 957      32.080  35.470  45.170  1.00  0.00           H
ATOM   4907  HG2 MET A 957      33.210  35.540  43.750  1.00  0.00           H
ATOM   4908  SD  MET A 957      31.100  36.480  43.290  1.00  0.00           S
ATOM   4909  CE  MET A 957      30.960  34.900  42.380  1.00  0.00           C
ATOM   4910  HE1 MET A 957      30.800  34.100  43.140  1.00  0.00           H
ATOM   4911  HE2 MET A 957      31.870  34.610  41.820  1.00  0.00           H
ATOM   4912  HE3 MET A 957      30.110  34.900  41.670  1.00  0.00           H
ATOM   4913  C   MET A 957      33.160  38.720  47.260  1.00  0.00           C
ATOM   4914  O   MET A 957      32.870  38.210  48.360  1.00  0.00           O
ATOM   4915  N   VAL A 958      33.990  39.820  47.050  1.00  0.00           N
ATOM   4916  HN  VAL A 958      34.290  40.110  46.150  1.00  0.00           H
ATOM   4917  CA  VAL A 958      34.540  40.590  48.130  1.00  0.00           C
ATOM   4918  HA  VAL A 958      35.040  39.900  48.790  1.00  0.00           H
ATOM   4919  CB  VAL A 958      35.430  41.700  47.620  1.00  0.00           C
ATOM   4920  HB  VAL A 958      34.800  42.230  46.890  1.00  0.00           H
ATOM   4921  CG1 VAL A 958      35.900  42.670  48.740  1.00  0.00           C
ATOM   4922 HG11 VAL A 958      35.030  43.070  49.310  1.00  0.00           H
ATOM   4923 HG12 VAL A 958      36.400  43.550  48.260  1.00  0.00           H
ATOM   4924 HG13 VAL A 958      36.610  42.110  49.380  1.00  0.00           H
ATOM   4925  CG2 VAL A 958      36.670  41.130  46.900  1.00  0.00           C
ATOM   4926 HG21 VAL A 958      37.380  41.900  46.510  1.00  0.00           H
ATOM   4927 HG22 VAL A 958      36.370  40.520  46.020  1.00  0.00           H
ATOM   4928 HG23 VAL A 958      37.260  40.510  47.610  1.00  0.00           H
ATOM   4929  C   VAL A 958      33.480  41.200  49.050  1.00  0.00           C
ATOM   4930  O   VAL A 958      33.690  41.210  50.250  1.00  0.00           O
ATOM   4931  N   GLY A 959      32.380  41.720  48.410  1.00  0.00           N
ATOM   4932  HN  GLY A 959      32.220  41.640  47.420  1.00  0.00           H
ATOM   4933  CA  GLY A 959      31.220  42.340  49.040  1.00  0.00           C
ATOM   4934  HA1 GLY A 959      30.600  42.480  48.170  1.00  0.00           H
ATOM   4935  HA2 GLY A 959      31.550  43.260  49.500  1.00  0.00           H
ATOM   4936  C   GLY A 959      30.390  41.560  50.030  1.00  0.00           C
ATOM   4937  O   GLY A 959      30.080  42.000  51.100  1.00  0.00           O
ATOM   4938  N   VAL A 960      30.190  40.290  49.670  1.00  0.00           N
ATOM   4939  HN  VAL A 960      30.370  39.960  48.750  1.00  0.00           H
ATOM   4940  CA  VAL A 960      29.650  39.360  50.660  1.00  0.00           C
ATOM   4941  HA  VAL A 960      28.740  39.730  51.120  1.00  0.00           H
ATOM   4942  CB  VAL A 960      29.390  38.040  49.970  1.00  0.00           C
ATOM   4943  HB  VAL A 960      30.250  37.700  49.360  1.00  0.00           H
ATOM   4944  CG1 VAL A 960      28.980  36.890  50.940  1.00  0.00           C
ATOM   4945 HG11 VAL A 960      28.270  36.150  50.500  1.00  0.00           H
ATOM   4946 HG12 VAL A 960      28.430  37.420  51.740  1.00  0.00           H
ATOM   4947 HG13 VAL A 960      29.820  36.410  51.480  1.00  0.00           H
ATOM   4948  CG2 VAL A 960      28.150  38.270  49.090  1.00  0.00           C
ATOM   4949 HG21 VAL A 960      28.390  38.980  48.260  1.00  0.00           H
ATOM   4950 HG22 VAL A 960      27.310  38.760  49.640  1.00  0.00           H
ATOM   4951 HG23 VAL A 960      27.800  37.330  48.620  1.00  0.00           H
ATOM   4952  C   VAL A 960      30.550  39.050  51.840  1.00  0.00           C
ATOM   4953  O   VAL A 960      30.080  38.930  52.990  1.00  0.00           O
ATOM   4954  N   MET A 961      31.830  38.890  51.560  1.00  0.00           N
ATOM   4955  HN  MET A 961      32.180  39.120  50.660  1.00  0.00           H
ATOM   4956  CA  MET A 961      32.720  38.280  52.520  1.00  0.00           C
ATOM   4957  HA  MET A 961      32.180  37.520  53.080  1.00  0.00           H
ATOM   4958  CB  MET A 961      33.840  37.530  51.770  1.00  0.00           C
ATOM   4959  HB1 MET A 961      34.590  37.160  52.490  1.00  0.00           H
ATOM   4960  HB2 MET A 961      34.430  38.190  51.090  1.00  0.00           H
ATOM   4961  CG  MET A 961      33.390  36.340  50.890  1.00  0.00           C
ATOM   4962  HG1 MET A 961      34.230  36.010  50.240  1.00  0.00           H
ATOM   4963  HG2 MET A 961      32.750  36.770  50.090  1.00  0.00           H
ATOM   4964  SD  MET A 961      32.430  35.070  51.790  1.00  0.00           S
ATOM   4965  CE  MET A 961      33.570  34.690  53.170  1.00  0.00           C
ATOM   4966  HE1 MET A 961      33.410  33.660  53.560  1.00  0.00           H
ATOM   4967  HE2 MET A 961      33.540  35.540  53.860  1.00  0.00           H
ATOM   4968  HE3 MET A 961      34.650  34.720  52.900  1.00  0.00           H
ATOM   4969  C   MET A 961      33.300  39.260  53.480  1.00  0.00           C
ATOM   4970  O   MET A 961      33.770  38.940  54.590  1.00  0.00           O
ATOM   4971  N   LEU A 962      33.260  40.560  52.990  1.00  0.00           N
ATOM   4972  HN  LEU A 962      32.940  40.660  52.050  1.00  0.00           H
ATOM   4973  CA  LEU A 962      33.580  41.730  53.790  1.00  0.00           C
ATOM   4974  HA  LEU A 962      34.590  41.550  54.120  1.00  0.00           H
ATOM   4975  CB  LEU A 962      33.410  43.060  52.930  1.00  0.00           C
ATOM   4976  HB1 LEU A 962      32.320  43.200  52.770  1.00  0.00           H
ATOM   4977  HB2 LEU A 962      33.970  42.720  52.040  1.00  0.00           H
ATOM   4978  CG  LEU A 962      34.070  44.320  53.550  1.00  0.00           C
ATOM   4979  HG  LEU A 962      35.130  44.120  53.810  1.00  0.00           H
ATOM   4980  CD1 LEU A 962      34.270  45.340  52.440  1.00  0.00           C
ATOM   4981 HD11 LEU A 962      34.540  46.300  52.920  1.00  0.00           H
ATOM   4982 HD12 LEU A 962      33.310  45.400  51.890  1.00  0.00           H
ATOM   4983 HD13 LEU A 962      35.140  44.990  51.840  1.00  0.00           H
ATOM   4984  CD2 LEU A 962      33.240  44.910  54.710  1.00  0.00           C
ATOM   4985 HD21 LEU A 962      33.610  45.900  55.040  1.00  0.00           H
ATOM   4986 HD22 LEU A 962      33.420  44.300  55.630  1.00  0.00           H
ATOM   4987 HD23 LEU A 962      32.150  44.880  54.440  1.00  0.00           H
ATOM   4988  C   LEU A 962      32.690  41.640  55.050  1.00  0.00           C
ATOM   4989  O   LEU A 962      33.120  41.850  56.170  1.00  0.00           O
ATOM   4990  N   GLY A 963      31.340  41.360  54.860  1.00  0.00           N
ATOM   4991  HN  GLY A 963      31.140  41.220  53.900  1.00  0.00           H
ATOM   4992  CA  GLY A 963      30.330  41.220  55.900  1.00  0.00           C
ATOM   4993  HA1 GLY A 963      29.470  40.990  55.280  1.00  0.00           H
ATOM   4994  HA2 GLY A 963      30.270  42.050  56.590  1.00  0.00           H
ATOM   4995  C   GLY A 963      30.520  40.060  56.850  1.00  0.00           C
ATOM   4996  O   GLY A 963      30.510  40.250  58.050  1.00  0.00           O
ATOM   4997  N   VAL A 964      30.700  38.810  56.390  1.00  0.00           N
ATOM   4998  HN  VAL A 964      30.580  38.680  55.400  1.00  0.00           H
ATOM   4999  CA  VAL A 964      31.290  37.670  57.110  1.00  0.00           C
ATOM   5000  HA  VAL A 964      30.520  37.300  57.770  1.00  0.00           H
ATOM   5001  CB  VAL A 964      31.490  36.540  56.130  1.00  0.00           C
ATOM   5002  HB  VAL A 964      32.300  36.830  55.410  1.00  0.00           H
ATOM   5003  CG1 VAL A 964      31.980  35.230  56.820  1.00  0.00           C
ATOM   5004 HG11 VAL A 964      31.770  34.320  56.230  1.00  0.00           H
ATOM   5005 HG12 VAL A 964      31.430  35.160  57.790  1.00  0.00           H
ATOM   5006 HG13 VAL A 964      33.040  35.340  57.110  1.00  0.00           H
ATOM   5007  CG2 VAL A 964      30.120  36.240  55.440  1.00  0.00           C
ATOM   5008 HG21 VAL A 964      29.760  37.170  54.970  1.00  0.00           H
ATOM   5009 HG22 VAL A 964      29.290  35.920  56.120  1.00  0.00           H
ATOM   5010 HG23 VAL A 964      30.320  35.420  54.710  1.00  0.00           H
ATOM   5011  C   VAL A 964      32.510  37.920  57.960  1.00  0.00           C
ATOM   5012  O   VAL A 964      32.570  37.600  59.170  1.00  0.00           O
ATOM   5013  N   CYS A 965      33.590  38.510  57.340  1.00  0.00           N
ATOM   5014  HN  CYS A 965      33.570  38.780  56.380  1.00  0.00           H
ATOM   5015  CA  CYS A 965      34.770  38.860  58.160  1.00  0.00           C
ATOM   5016  HA  CYS A 965      35.180  38.030  58.710  1.00  0.00           H
ATOM   5017  CB  CYS A 965      35.930  39.340  57.220  1.00  0.00           C
ATOM   5018  HB1 CYS A 965      36.800  39.680  57.810  1.00  0.00           H
ATOM   5019  HB2 CYS A 965      35.570  40.210  56.620  1.00  0.00           H
ATOM   5020  SG  CYS A 965      36.370  37.990  56.000  1.00  0.00           S
ATOM   5021  HG1 CYS A 965      35.440  38.380  55.130  1.00  0.00           H
ATOM   5022  C   CYS A 965      34.530  39.970  59.190  1.00  0.00           C
ATOM   5023  O   CYS A 965      35.170  39.980  60.210  1.00  0.00           O
ATOM   5024  N   SER A 966      33.520  40.820  58.970  1.00  0.00           N
ATOM   5025  HN  SER A 966      33.010  40.710  58.120  1.00  0.00           H
ATOM   5026  CA  SER A 966      33.140  41.860  59.880  1.00  0.00           C
ATOM   5027  HA  SER A 966      34.010  42.460  60.120  1.00  0.00           H
ATOM   5028  CB  SER A 966      32.180  42.890  59.380  1.00  0.00           C
ATOM   5029  HB1 SER A 966      31.780  43.580  60.150  1.00  0.00           H
ATOM   5030  HB2 SER A 966      31.240  42.450  58.980  1.00  0.00           H
ATOM   5031  OG  SER A 966      32.820  43.620  58.330  1.00  0.00           O
ATOM   5032  HG1 SER A 966      32.860  42.970  57.630  1.00  0.00           H
ATOM   5033  C   SER A 966      32.590  41.290  61.240  1.00  0.00           C
ATOM   5034  O   SER A 966      32.960  41.780  62.330  1.00  0.00           O
ATOM   5035  N   VAL A 967      31.710  40.270  61.180  1.00  0.00           N
ATOM   5036  HN  VAL A 967      31.420  39.790  60.350  1.00  0.00           H
ATOM   5037  CA  VAL A 967      31.290  39.600  62.450  1.00  0.00           C
ATOM   5038  HA  VAL A 967      31.090  40.440  63.100  1.00  0.00           H
ATOM   5039  CB  VAL A 967      30.000  38.800  62.350  1.00  0.00           C
ATOM   5040  HB  VAL A 967      29.760  38.320  63.320  1.00  0.00           H
ATOM   5041  CG1 VAL A 967      28.920  39.830  62.140  1.00  0.00           C
ATOM   5042 HG11 VAL A 967      28.730  40.460  63.030  1.00  0.00           H
ATOM   5043 HG12 VAL A 967      27.930  39.400  61.870  1.00  0.00           H
ATOM   5044 HG13 VAL A 967      29.250  40.490  61.310  1.00  0.00           H
ATOM   5045  CG2 VAL A 967      30.040  37.620  61.320  1.00  0.00           C
ATOM   5046 HG21 VAL A 967      31.100  37.270  61.360  1.00  0.00           H
ATOM   5047 HG22 VAL A 967      29.820  37.980  60.290  1.00  0.00           H
ATOM   5048 HG23 VAL A 967      29.310  36.830  61.560  1.00  0.00           H
ATOM   5049  C   VAL A 967      32.360  38.770  63.080  1.00  0.00           C
ATOM   5050  O   VAL A 967      32.320  38.480  64.270  1.00  0.00           O
ATOM   5051  N   MET A 968      33.330  38.410  62.370  1.00  0.00           N
ATOM   5052  HN  MET A 968      33.280  38.590  61.390  1.00  0.00           H
ATOM   5053  CA  MET A 968      34.500  37.730  62.950  1.00  0.00           C
ATOM   5054  HA  MET A 968      34.320  37.190  63.870  1.00  0.00           H
ATOM   5055  CB  MET A 968      35.010  36.700  61.930  1.00  0.00           C
ATOM   5056  HB1 MET A 968      35.970  36.240  62.270  1.00  0.00           H
ATOM   5057  HB2 MET A 968      35.070  37.180  60.940  1.00  0.00           H
ATOM   5058  CG  MET A 968      34.190  35.350  61.930  1.00  0.00           C
ATOM   5059  HG1 MET A 968      34.540  34.780  61.050  1.00  0.00           H
ATOM   5060  HG2 MET A 968      33.170  35.770  61.750  1.00  0.00           H
[truncated: 6,873,249 more chars]
