# Supplementary material for: CryoEM and computational modeling structural insights into the pH regulator NBCn1
Source: Nat Commun. 2025 Nov 11;16:9932. doi: 10.1038/s41467-025-64868-z (PMC12606367; doi:10.1038/s41467-025-64868-z)
Supplement: Supplementary file 7 — Supplementary Data 5 [file 41467_2025_64868_MOESM7_ESM.zip › 100ns_z_restr_MD_NBCn1_2NaCO3/hNBCn1_IF/z-restr_hNBCn1_IF_2NaCO3_first_step_39.pdb]

REMARK    GENERATED BY TRJCONV
TITLE     Title t= 4100.00000 step= 2050000
REMARK    THIS IS A SIMULATION BOX
CRYST1   92.036   92.036  105.508  90.00  90.00  90.00 P 1           1
MODEL        1
ATOM      1  N   LEU A 585      23.730  40.800  37.490  1.00  0.00           N
ATOM      2  HT1 LEU A 585      23.450  41.770  37.260  1.00  0.00           H
ATOM      3  HT2 LEU A 585      23.110  40.100  37.040  1.00  0.00           H
ATOM      4  HT3 LEU A 585      24.700  40.700  37.140  1.00  0.00           H
ATOM      5  CA  LEU A 585      24.020  40.520  38.920  1.00  0.00           C
ATOM      6  HA  LEU A 585      24.880  41.120  39.170  1.00  0.00           H
ATOM      7  CB  LEU A 585      22.820  40.870  39.890  1.00  0.00           C
ATOM      8  HB1 LEU A 585      22.010  40.110  39.750  1.00  0.00           H
ATOM      9  HB2 LEU A 585      22.270  41.810  39.660  1.00  0.00           H
ATOM     10  CG  LEU A 585      23.110  41.020  41.410  1.00  0.00           C
ATOM     11  HG  LEU A 585      23.610  40.100  41.790  1.00  0.00           H
ATOM     12  CD1 LEU A 585      24.020  42.280  41.520  1.00  0.00           C
ATOM     13 HD11 LEU A 585      24.000  42.660  42.560  1.00  0.00           H
ATOM     14 HD12 LEU A 585      23.480  43.130  41.060  1.00  0.00           H
ATOM     15 HD13 LEU A 585      25.100  42.210  41.240  1.00  0.00           H
ATOM     16  CD2 LEU A 585      21.860  41.230  42.310  1.00  0.00           C
ATOM     17 HD21 LEU A 585      21.390  42.210  42.080  1.00  0.00           H
ATOM     18 HD22 LEU A 585      22.140  41.250  43.390  1.00  0.00           H
ATOM     19 HD23 LEU A 585      21.140  40.430  42.060  1.00  0.00           H
ATOM     20  C   LEU A 585      24.450  39.050  39.040  1.00  0.00           C
ATOM     21  O   LEU A 585      25.620  38.810  39.110  1.00  0.00           O
ATOM     22  N   ILE A 586      23.460  38.150  39.240  1.00  0.00           N
ATOM     23  HN  ILE A 586      22.540  38.500  39.140  1.00  0.00           H
ATOM     24  CA  ILE A 586      23.500  36.710  39.320  1.00  0.00           C
ATOM     25  HA  ILE A 586      24.070  36.290  40.140  1.00  0.00           H
ATOM     26  CB  ILE A 586      22.120  36.100  39.620  1.00  0.00           C
ATOM     27  HB  ILE A 586      21.400  36.220  38.780  1.00  0.00           H
ATOM     28  CG2 ILE A 586      22.180  34.640  39.940  1.00  0.00           C
ATOM     29 HG21 ILE A 586      21.160  34.280  40.170  1.00  0.00           H
ATOM     30 HG22 ILE A 586      22.820  34.440  40.830  1.00  0.00           H
ATOM     31 HG23 ILE A 586      22.530  34.100  39.040  1.00  0.00           H
ATOM     32  CG1 ILE A 586      21.250  36.820  40.770  1.00  0.00           C
ATOM     33 HG11 ILE A 586      20.340  36.210  40.970  1.00  0.00           H
ATOM     34 HG12 ILE A 586      20.820  37.790  40.440  1.00  0.00           H
ATOM     35  CD  ILE A 586      22.070  36.990  42.080  1.00  0.00           C
ATOM     36  HD1 ILE A 586      21.270  37.300  42.790  1.00  0.00           H
ATOM     37  HD2 ILE A 586      22.790  37.840  42.060  1.00  0.00           H
ATOM     38  HD3 ILE A 586      22.470  36.060  42.530  1.00  0.00           H
ATOM     39  C   ILE A 586      23.960  36.000  38.100  1.00  0.00           C
ATOM     40  O   ILE A 586      24.620  34.940  38.040  1.00  0.00           O
ATOM     41  N   LEU A 587      23.610  36.660  36.990  1.00  0.00           N
ATOM     42  HN  LEU A 587      23.010  37.460  36.940  1.00  0.00           H
ATOM     43  CA  LEU A 587      23.960  36.130  35.690  1.00  0.00           C
ATOM     44  HA  LEU A 587      23.560  35.130  35.710  1.00  0.00           H
ATOM     45  CB  LEU A 587      23.290  37.040  34.590  1.00  0.00           C
ATOM     46  HB1 LEU A 587      23.590  38.090  34.790  1.00  0.00           H
ATOM     47  HB2 LEU A 587      22.200  37.080  34.760  1.00  0.00           H
ATOM     48  CG  LEU A 587      23.660  36.620  33.220  1.00  0.00           C
ATOM     49  HG  LEU A 587      24.760  36.610  33.120  1.00  0.00           H
ATOM     50  CD1 LEU A 587      23.110  35.220  32.920  1.00  0.00           C
ATOM     51 HD11 LEU A 587      23.480  34.470  33.650  1.00  0.00           H
ATOM     52 HD12 LEU A 587      23.460  34.820  31.940  1.00  0.00           H
ATOM     53 HD13 LEU A 587      22.000  35.170  33.010  1.00  0.00           H
ATOM     54  CD2 LEU A 587      23.100  37.670  32.180  1.00  0.00           C
ATOM     55 HD21 LEU A 587      22.000  37.550  32.140  1.00  0.00           H
ATOM     56 HD22 LEU A 587      23.500  37.320  31.200  1.00  0.00           H
ATOM     57 HD23 LEU A 587      23.470  38.690  32.430  1.00  0.00           H
ATOM     58  C   LEU A 587      25.430  35.840  35.500  1.00  0.00           C
ATOM     59  O   LEU A 587      25.830  34.890  34.910  1.00  0.00           O
ATOM     60  N   ASP A 588      26.310  36.670  36.080  1.00  0.00           N
ATOM     61  HN  ASP A 588      26.010  37.490  36.560  1.00  0.00           H
ATOM     62  CA  ASP A 588      27.710  36.580  36.040  1.00  0.00           C
ATOM     63  HA  ASP A 588      27.920  36.630  34.980  1.00  0.00           H
ATOM     64  CB  ASP A 588      28.330  37.840  36.670  1.00  0.00           C
ATOM     65  HB1 ASP A 588      29.350  37.620  37.030  1.00  0.00           H
ATOM     66  HB2 ASP A 588      27.820  38.140  37.610  1.00  0.00           H
ATOM     67  CG  ASP A 588      28.370  39.100  35.770  1.00  0.00           C
ATOM     68  OD1 ASP A 588      28.310  39.020  34.500  1.00  0.00           O
ATOM     69  OD2 ASP A 588      28.740  40.150  36.300  1.00  0.00           O
ATOM     70  C   ASP A 588      28.260  35.300  36.720  1.00  0.00           C
ATOM     71  O   ASP A 588      29.190  34.660  36.240  1.00  0.00           O
ATOM     72  N   ILE A 589      27.580  34.850  37.830  1.00  0.00           N
ATOM     73  HN  ILE A 589      26.840  35.460  38.120  1.00  0.00           H
ATOM     74  CA  ILE A 589      27.730  33.580  38.490  1.00  0.00           C
ATOM     75  HA  ILE A 589      28.790  33.440  38.400  1.00  0.00           H
ATOM     76  CB  ILE A 589      27.030  33.570  39.920  1.00  0.00           C
ATOM     77  HB  ILE A 589      25.920  33.710  39.890  1.00  0.00           H
ATOM     78  CG2 ILE A 589      27.320  32.120  40.490  1.00  0.00           C
ATOM     79 HG21 ILE A 589      28.370  31.770  40.340  1.00  0.00           H
ATOM     80 HG22 ILE A 589      26.630  31.420  39.980  1.00  0.00           H
ATOM     81 HG23 ILE A 589      27.160  32.060  41.590  1.00  0.00           H
ATOM     82  CG1 ILE A 589      27.650  34.710  40.780  1.00  0.00           C
ATOM     83 HG11 ILE A 589      28.640  34.920  40.350  1.00  0.00           H
ATOM     84 HG12 ILE A 589      27.910  34.270  41.770  1.00  0.00           H
ATOM     85  CD  ILE A 589      26.770  36.000  40.790  1.00  0.00           C
ATOM     86  HD1 ILE A 589      25.850  35.640  41.300  1.00  0.00           H
ATOM     87  HD2 ILE A 589      26.430  36.370  39.800  1.00  0.00           H
ATOM     88  HD3 ILE A 589      27.320  36.770  41.350  1.00  0.00           H
ATOM     89  C   ILE A 589      27.260  32.450  37.660  1.00  0.00           C
ATOM     90  O   ILE A 589      27.890  31.370  37.530  1.00  0.00           O
ATOM     91  N   LYS A 590      26.120  32.530  37.000  1.00  0.00           N
ATOM     92  HN  LYS A 590      25.520  33.270  37.280  1.00  0.00           H
ATOM     93  CA  LYS A 590      25.540  31.520  36.230  1.00  0.00           C
ATOM     94  HA  LYS A 590      25.440  30.610  36.800  1.00  0.00           H
ATOM     95  CB  LYS A 590      24.120  31.990  35.960  1.00  0.00           C
ATOM     96  HB1 LYS A 590      24.240  32.950  35.390  1.00  0.00           H
ATOM     97  HB2 LYS A 590      23.500  32.160  36.870  1.00  0.00           H
ATOM     98  CG  LYS A 590      23.270  30.990  35.150  1.00  0.00           C
ATOM     99  HG1 LYS A 590      22.610  30.450  35.850  1.00  0.00           H
ATOM    100  HG2 LYS A 590      23.760  30.190  34.570  1.00  0.00           H
ATOM    101  CD  LYS A 590      22.380  31.640  34.120  1.00  0.00           C
ATOM    102  HD1 LYS A 590      21.980  30.880  33.430  1.00  0.00           H
ATOM    103  HD2 LYS A 590      23.060  32.230  33.480  1.00  0.00           H
ATOM    104  CE  LYS A 590      21.210  32.490  34.580  1.00  0.00           C
ATOM    105  HE1 LYS A 590      20.610  32.790  33.680  1.00  0.00           H
ATOM    106  HE2 LYS A 590      21.650  33.380  35.090  1.00  0.00           H
ATOM    107  NZ  LYS A 590      20.270  31.720  35.370  1.00  0.00           N
ATOM    108  HZ1 LYS A 590      20.390  31.900  36.390  1.00  0.00           H
ATOM    109  HZ2 LYS A 590      20.360  30.700  35.250  1.00  0.00           H
ATOM    110  HZ3 LYS A 590      19.310  31.960  35.070  1.00  0.00           H
ATOM    111  C   LYS A 590      26.310  31.310  34.860  1.00  0.00           C
ATOM    112  O   LYS A 590      26.470  30.220  34.290  1.00  0.00           O
ATOM    113  N   ARG A 591      26.810  32.430  34.190  1.00  0.00           N
ATOM    114  HN  ARG A 591      26.500  33.270  34.630  1.00  0.00           H
ATOM    115  CA  ARG A 591      27.460  32.370  32.910  1.00  0.00           C
ATOM    116  HA  ARG A 591      26.760  32.060  32.150  1.00  0.00           H
ATOM    117  CB  ARG A 591      28.010  33.730  32.560  1.00  0.00           C
ATOM    118  HB1 ARG A 591      28.770  34.170  33.230  1.00  0.00           H
ATOM    119  HB2 ARG A 591      27.120  34.390  32.680  1.00  0.00           H
ATOM    120  CG  ARG A 591      28.660  33.690  31.140  1.00  0.00           C
ATOM    121  HG1 ARG A 591      27.850  33.380  30.460  1.00  0.00           H
ATOM    122  HG2 ARG A 591      29.530  33.000  31.170  1.00  0.00           H
ATOM    123  CD  ARG A 591      29.260  35.070  30.680  1.00  0.00           C
ATOM    124  HD1 ARG A 591      29.500  34.930  29.600  1.00  0.00           H
ATOM    125  HD2 ARG A 591      30.160  35.460  31.190  1.00  0.00           H
ATOM    126  NE  ARG A 591      28.060  35.970  30.670  1.00  0.00           N
ATOM    127  HE  ARG A 591      27.250  35.790  30.090  1.00  0.00           H
ATOM    128  CZ  ARG A 591      27.870  36.980  31.510  1.00  0.00           C
ATOM    129  NH1 ARG A 591      28.720  37.230  32.480  1.00  0.00           N
ATOM    130 HH11 ARG A 591      29.590  36.720  32.510  1.00  0.00           H
ATOM    131 HH12 ARG A 591      28.650  37.900  33.220  1.00  0.00           H
ATOM    132  NH2 ARG A 591      26.660  37.570  31.570  1.00  0.00           N
ATOM    133 HH21 ARG A 591      26.550  38.380  32.140  1.00  0.00           H
ATOM    134 HH22 ARG A 591      25.950  37.310  30.910  1.00  0.00           H
ATOM    135  C   ARG A 591      28.630  31.380  32.820  1.00  0.00           C
ATOM    136  O   ARG A 591      28.800  30.670  31.820  1.00  0.00           O
ATOM    137  N   LYS A 592      29.400  31.310  33.940  1.00  0.00           N
ATOM    138  HN  LYS A 592      29.110  31.890  34.690  1.00  0.00           H
ATOM    139  CA  LYS A 592      30.610  30.530  34.030  1.00  0.00           C
ATOM    140  HA  LYS A 592      30.850  30.090  33.080  1.00  0.00           H
ATOM    141  CB  LYS A 592      31.870  31.260  34.520  1.00  0.00           C
ATOM    142  HB1 LYS A 592      32.670  30.490  34.540  1.00  0.00           H
ATOM    143  HB2 LYS A 592      31.710  31.490  35.590  1.00  0.00           H
ATOM    144  CG  LYS A 592      32.200  32.610  33.780  1.00  0.00           C
ATOM    145  HG1 LYS A 592      33.150  33.030  34.170  1.00  0.00           H
ATOM    146  HG2 LYS A 592      31.330  33.290  33.930  1.00  0.00           H
ATOM    147  CD  LYS A 592      32.320  32.350  32.220  1.00  0.00           C
ATOM    148  HD1 LYS A 592      32.500  33.390  31.860  1.00  0.00           H
ATOM    149  HD2 LYS A 592      31.360  31.910  31.870  1.00  0.00           H
ATOM    150  CE  LYS A 592      33.500  31.500  31.770  1.00  0.00           C
ATOM    151  HE1 LYS A 592      33.330  30.420  31.990  1.00  0.00           H
ATOM    152  HE2 LYS A 592      34.460  31.930  32.110  1.00  0.00           H
ATOM    153  NZ  LYS A 592      33.660  31.600  30.330  1.00  0.00           N
ATOM    154  HZ1 LYS A 592      33.560  32.540  29.900  1.00  0.00           H
ATOM    155  HZ2 LYS A 592      32.840  31.140  29.880  1.00  0.00           H
ATOM    156  HZ3 LYS A 592      34.510  31.110  30.030  1.00  0.00           H
ATOM    157  C   LYS A 592      30.210  29.300  34.810  1.00  0.00           C
ATOM    158  O   LYS A 592      31.010  28.380  34.990  1.00  0.00           O
ATOM    159  N   ALA A 593      28.960  29.150  35.360  1.00  0.00           N
ATOM    160  HN  ALA A 593      28.240  29.750  35.030  1.00  0.00           H
ATOM    161  CA  ALA A 593      28.570  27.980  36.110  1.00  0.00           C
ATOM    162  HA  ALA A 593      29.320  27.860  36.890  1.00  0.00           H
ATOM    163  CB  ALA A 593      27.150  28.190  36.760  1.00  0.00           C
ATOM    164  HB1 ALA A 593      26.370  28.510  36.040  1.00  0.00           H
ATOM    165  HB2 ALA A 593      27.270  29.060  37.430  1.00  0.00           H
ATOM    166  HB3 ALA A 593      26.800  27.320  37.360  1.00  0.00           H
ATOM    167  C   ALA A 593      28.660  26.670  35.430  1.00  0.00           C
ATOM    168  O   ALA A 593      29.070  25.690  36.100  1.00  0.00           O
ATOM    169  N   PRO A 594      28.330  26.430  34.080  1.00  0.00           N
ATOM    170  CD  PRO A 594      27.480  27.290  33.250  1.00  0.00           C
ATOM    171  HD1 PRO A 594      28.090  27.940  32.590  1.00  0.00           H
ATOM    172  HD2 PRO A 594      26.820  27.900  33.900  1.00  0.00           H
ATOM    173  CA  PRO A 594      28.460  25.120  33.530  1.00  0.00           C
ATOM    174  HA  PRO A 594      27.970  24.390  34.160  1.00  0.00           H
ATOM    175  CB  PRO A 594      27.580  25.110  32.290  1.00  0.00           C
ATOM    176  HB1 PRO A 594      26.990  24.190  32.150  1.00  0.00           H
ATOM    177  HB2 PRO A 594      28.200  25.300  31.390  1.00  0.00           H
ATOM    178  CG  PRO A 594      26.680  26.300  32.400  1.00  0.00           C
ATOM    179  HG1 PRO A 594      26.490  26.760  31.400  1.00  0.00           H
ATOM    180  HG2 PRO A 594      25.770  26.010  32.960  1.00  0.00           H
ATOM    181  C   PRO A 594      29.920  24.700  33.240  1.00  0.00           C
ATOM    182  O   PRO A 594      30.160  23.690  32.630  1.00  0.00           O
ATOM    183  N   PHE A 595      30.930  25.520  33.560  1.00  0.00           N
ATOM    184  HN  PHE A 595      30.730  26.420  33.950  1.00  0.00           H
ATOM    185  CA  PHE A 595      32.350  25.310  33.160  1.00  0.00           C
ATOM    186  HA  PHE A 595      32.410  24.310  32.770  1.00  0.00           H
ATOM    187  CB  PHE A 595      32.790  26.490  32.170  1.00  0.00           C
ATOM    188  HB1 PHE A 595      33.730  26.140  31.690  1.00  0.00           H
ATOM    189  HB2 PHE A 595      32.950  27.460  32.720  1.00  0.00           H
ATOM    190  CG  PHE A 595      31.740  26.620  31.050  1.00  0.00           C
ATOM    191  CD1 PHE A 595      30.800  27.660  30.990  1.00  0.00           C
ATOM    192  HD1 PHE A 595      30.750  28.350  31.830  1.00  0.00           H
ATOM    193  CE1 PHE A 595      29.820  27.680  29.970  1.00  0.00           C
ATOM    194  HE1 PHE A 595      29.070  28.430  30.140  1.00  0.00           H
ATOM    195  CZ  PHE A 595      29.740  26.640  29.070  1.00  0.00           C
ATOM    196  HZ  PHE A 595      28.920  26.530  28.380  1.00  0.00           H
ATOM    197  CD2 PHE A 595      31.690  25.590  30.090  1.00  0.00           C
ATOM    198  HD2 PHE A 595      32.350  24.750  30.170  1.00  0.00           H
ATOM    199  CE2 PHE A 595      30.680  25.620  29.120  1.00  0.00           C
ATOM    200  HE2 PHE A 595      30.660  24.830  28.370  1.00  0.00           H
ATOM    201  C   PHE A 595      33.190  25.300  34.420  1.00  0.00           C
ATOM    202  O   PHE A 595      34.350  25.680  34.520  1.00  0.00           O
ATOM    203  N   PHE A 596      32.620  24.830  35.510  1.00  0.00           N
ATOM    204  HN  PHE A 596      31.640  24.640  35.600  1.00  0.00           H
ATOM    205  CA  PHE A 596      33.250  24.660  36.850  1.00  0.00           C
ATOM    206  HA  PHE A 596      33.650  25.620  37.150  1.00  0.00           H
ATOM    207  CB  PHE A 596      32.300  24.160  37.940  1.00  0.00           C
ATOM    208  HB1 PHE A 596      31.840  23.220  37.540  1.00  0.00           H
ATOM    209  HB2 PHE A 596      31.430  24.850  38.090  1.00  0.00           H
ATOM    210  CG  PHE A 596      32.840  23.920  39.360  1.00  0.00           C
ATOM    211  CD1 PHE A 596      33.080  25.090  40.120  1.00  0.00           C
ATOM    212  HD1 PHE A 596      32.890  26.020  39.610  1.00  0.00           H
ATOM    213  CE1 PHE A 596      33.590  24.910  41.470  1.00  0.00           C
ATOM    214  HE1 PHE A 596      33.650  25.830  42.030  1.00  0.00           H
ATOM    215  CZ  PHE A 596      33.770  23.620  41.990  1.00  0.00           C
ATOM    216  HZ  PHE A 596      34.160  23.580  43.000  1.00  0.00           H
ATOM    217  CD2 PHE A 596      33.100  22.640  39.840  1.00  0.00           C
ATOM    218  HD2 PHE A 596      32.990  21.720  39.280  1.00  0.00           H
ATOM    219  CE2 PHE A 596      33.530  22.470  41.200  1.00  0.00           C
ATOM    220  HE2 PHE A 596      33.810  21.500  41.580  1.00  0.00           H
ATOM    221  C   PHE A 596      34.350  23.670  36.810  1.00  0.00           C
ATOM    222  O   PHE A 596      35.470  24.050  37.260  1.00  0.00           O
ATOM    223  N   LEU A 597      34.150  22.460  36.160  1.00  0.00           N
ATOM    224  HN  LEU A 597      33.240  22.260  35.770  1.00  0.00           H
ATOM    225  CA  LEU A 597      35.150  21.440  36.050  1.00  0.00           C
ATOM    226  HA  LEU A 597      35.460  21.230  37.050  1.00  0.00           H
ATOM    227  CB  LEU A 597      34.510  20.060  35.690  1.00  0.00           C
ATOM    228  HB1 LEU A 597      34.320  19.960  34.610  1.00  0.00           H
ATOM    229  HB2 LEU A 597      33.550  19.850  36.220  1.00  0.00           H
ATOM    230  CG  LEU A 597      35.350  18.840  36.300  1.00  0.00           C
ATOM    231  HG  LEU A 597      36.390  19.070  36.020  1.00  0.00           H
ATOM    232  CD1 LEU A 597      35.150  18.540  37.810  1.00  0.00           C
ATOM    233 HD11 LEU A 597      35.590  17.590  38.170  1.00  0.00           H
ATOM    234 HD12 LEU A 597      34.040  18.520  37.930  1.00  0.00           H
ATOM    235 HD13 LEU A 597      35.600  19.360  38.410  1.00  0.00           H
ATOM    236  CD2 LEU A 597      34.930  17.620  35.420  1.00  0.00           C
ATOM    237 HD21 LEU A 597      35.420  16.780  35.960  1.00  0.00           H
ATOM    238 HD22 LEU A 597      35.270  17.610  34.360  1.00  0.00           H
ATOM    239 HD23 LEU A 597      33.830  17.440  35.410  1.00  0.00           H
ATOM    240  C   LEU A 597      36.510  21.840  35.350  1.00  0.00           C
ATOM    241  O   LEU A 597      37.620  21.420  35.710  1.00  0.00           O
ATOM    242  N   SER A 598      36.530  22.710  34.400  1.00  0.00           N
ATOM    243  HN  SER A 598      35.740  23.250  34.140  1.00  0.00           H
ATOM    244  CA  SER A 598      37.730  23.010  33.670  1.00  0.00           C
ATOM    245  HA  SER A 598      38.130  22.090  33.290  1.00  0.00           H
ATOM    246  CB  SER A 598      37.430  23.810  32.360  1.00  0.00           C
ATOM    247  HB1 SER A 598      36.520  23.250  32.060  1.00  0.00           H
ATOM    248  HB2 SER A 598      38.350  23.690  31.740  1.00  0.00           H
ATOM    249  OG  SER A 598      37.000  25.170  32.560  1.00  0.00           O
ATOM    250  HG1 SER A 598      37.360  25.620  31.790  1.00  0.00           H
ATOM    251  C   SER A 598      38.900  23.690  34.350  1.00  0.00           C
ATOM    252  O   SER A 598      40.040  23.470  33.940  1.00  0.00           O
ATOM    253  N   ASP A 599      38.530  24.580  35.340  1.00  0.00           N
ATOM    254  HN  ASP A 599      37.610  24.900  35.510  1.00  0.00           H
ATOM    255  CA  ASP A 599      39.610  25.130  36.210  1.00  0.00           C
ATOM    256  HA  ASP A 599      40.320  25.670  35.590  1.00  0.00           H
ATOM    257  CB  ASP A 599      39.120  26.160  37.300  1.00  0.00           C
ATOM    258  HB1 ASP A 599      40.060  26.390  37.830  1.00  0.00           H
ATOM    259  HB2 ASP A 599      38.370  25.740  38.020  1.00  0.00           H
ATOM    260  CG  ASP A 599      38.560  27.440  36.670  1.00  0.00           C
ATOM    261  OD1 ASP A 599      38.610  27.600  35.470  1.00  0.00           O
ATOM    262  OD2 ASP A 599      38.330  28.340  37.520  1.00  0.00           O
ATOM    263  C   ASP A 599      40.340  24.020  36.970  1.00  0.00           C
ATOM    264  O   ASP A 599      41.540  24.090  37.130  1.00  0.00           O
ATOM    265  N   PHE A 600      39.670  22.940  37.390  1.00  0.00           N
ATOM    266  HN  PHE A 600      38.670  22.910  37.380  1.00  0.00           H
ATOM    267  CA  PHE A 600      40.080  21.760  38.080  1.00  0.00           C
ATOM    268  HA  PHE A 600      40.740  22.130  38.850  1.00  0.00           H
ATOM    269  CB  PHE A 600      38.920  21.010  38.780  1.00  0.00           C
ATOM    270  HB1 PHE A 600      39.400  20.180  39.360  1.00  0.00           H
ATOM    271  HB2 PHE A 600      38.090  20.770  38.090  1.00  0.00           H
ATOM    272  CG  PHE A 600      38.360  21.920  39.860  1.00  0.00           C
ATOM    273  CD1 PHE A 600      38.610  21.730  41.220  1.00  0.00           C
ATOM    274  HD1 PHE A 600      39.410  21.060  41.530  1.00  0.00           H
ATOM    275  CE1 PHE A 600      38.000  22.470  42.200  1.00  0.00           C
ATOM    276  HE1 PHE A 600      38.160  22.490  43.270  1.00  0.00           H
ATOM    277  CZ  PHE A 600      37.100  23.490  41.790  1.00  0.00           C
ATOM    278  HZ  PHE A 600      36.580  24.120  42.500  1.00  0.00           H
ATOM    279  CD2 PHE A 600      37.490  22.920  39.470  1.00  0.00           C
ATOM    280  HD2 PHE A 600      37.470  23.190  38.420  1.00  0.00           H
ATOM    281  CE2 PHE A 600      36.850  23.730  40.470  1.00  0.00           C
ATOM    282  HE2 PHE A 600      36.180  24.510  40.130  1.00  0.00           H
ATOM    283  C   PHE A 600      40.930  20.830  37.230  1.00  0.00           C
ATOM    284  O   PHE A 600      41.940  20.370  37.680  1.00  0.00           O
ATOM    285  N   LYS A 601      40.580  20.670  35.950  1.00  0.00           N
ATOM    286  HN  LYS A 601      39.690  21.020  35.670  1.00  0.00           H
ATOM    287  CA  LYS A 601      41.500  20.150  34.910  1.00  0.00           C
ATOM    288  HA  LYS A 601      41.760  19.150  35.240  1.00  0.00           H
ATOM    289  CB  LYS A 601      40.770  19.860  33.650  1.00  0.00           C
ATOM    290  HB1 LYS A 601      40.580  20.780  33.070  1.00  0.00           H
ATOM    291  HB2 LYS A 601      39.770  19.410  33.820  1.00  0.00           H
ATOM    292  CG  LYS A 601      41.380  18.930  32.660  1.00  0.00           C
ATOM    293  HG1 LYS A 601      41.670  17.990  33.190  1.00  0.00           H
ATOM    294  HG2 LYS A 601      42.330  19.320  32.230  1.00  0.00           H
ATOM    295  CD  LYS A 601      40.350  18.410  31.570  1.00  0.00           C
ATOM    296  HD1 LYS A 601      39.380  18.110  32.010  1.00  0.00           H
ATOM    297  HD2 LYS A 601      40.680  17.440  31.150  1.00  0.00           H
ATOM    298  CE  LYS A 601      40.070  19.400  30.410  1.00  0.00           C
ATOM    299  HE1 LYS A 601      40.360  20.400  30.790  1.00  0.00           H
ATOM    300  HE2 LYS A 601      38.980  19.390  30.210  1.00  0.00           H
ATOM    301  NZ  LYS A 601      40.850  19.210  29.180  1.00  0.00           N
ATOM    302  HZ1 LYS A 601      40.420  19.630  28.330  1.00  0.00           H
ATOM    303  HZ2 LYS A 601      41.030  18.190  29.220  1.00  0.00           H
ATOM    304  HZ3 LYS A 601      41.810  19.580  29.270  1.00  0.00           H
ATOM    305  C   LYS A 601      42.780  20.870  34.650  1.00  0.00           C
ATOM    306  O   LYS A 601      43.870  20.320  34.780  1.00  0.00           O
ATOM    307  N   ASP A 602      42.770  22.210  34.380  1.00  0.00           N
ATOM    308  HN  ASP A 602      41.930  22.710  34.600  1.00  0.00           H
ATOM    309  CA  ASP A 602      43.860  23.040  33.810  1.00  0.00           C
ATOM    310  HA  ASP A 602      44.280  22.380  33.060  1.00  0.00           H
ATOM    311  CB  ASP A 602      43.240  24.410  33.250  1.00  0.00           C
ATOM    312  HB1 ASP A 602      44.140  25.070  33.280  1.00  0.00           H
ATOM    313  HB2 ASP A 602      42.430  24.830  33.890  1.00  0.00           H
ATOM    314  CG  ASP A 602      42.990  24.390  31.740  1.00  0.00           C
ATOM    315  OD1 ASP A 602      42.990  23.230  31.190  1.00  0.00           O
ATOM    316  OD2 ASP A 602      42.810  25.470  31.070  1.00  0.00           O
ATOM    317  C   ASP A 602      44.980  23.290  34.820  1.00  0.00           C
ATOM    318  O   ASP A 602      46.090  23.670  34.490  1.00  0.00           O
ATOM    319  N   ALA A 603      44.640  23.200  36.050  1.00  0.00           N
ATOM    320  HN  ALA A 603      43.680  23.050  36.280  1.00  0.00           H
ATOM    321  CA  ALA A 603      45.570  23.390  37.210  1.00  0.00           C
ATOM    322  HA  ALA A 603      46.100  24.330  37.150  1.00  0.00           H
ATOM    323  CB  ALA A 603      44.560  23.370  38.460  1.00  0.00           C
ATOM    324  HB1 ALA A 603      43.890  22.490  38.460  1.00  0.00           H
ATOM    325  HB2 ALA A 603      43.970  24.320  38.390  1.00  0.00           H
ATOM    326  HB3 ALA A 603      45.030  23.410  39.460  1.00  0.00           H
ATOM    327  C   ALA A 603      46.590  22.320  37.500  1.00  0.00           C
ATOM    328  O   ALA A 603      47.630  22.560  38.110  1.00  0.00           O
ATOM    329  N   LEU A 604      46.400  21.090  36.940  1.00  0.00           N
ATOM    330  HN  LEU A 604      45.560  20.820  36.480  1.00  0.00           H
ATOM    331  CA  LEU A 604      47.290  20.080  37.370  1.00  0.00           C
ATOM    332  HA  LEU A 604      47.610  20.270  38.390  1.00  0.00           H
ATOM    333  CB  LEU A 604      46.460  18.720  37.350  1.00  0.00           C
ATOM    334  HB1 LEU A 604      47.100  17.910  37.770  1.00  0.00           H
ATOM    335  HB2 LEU A 604      46.230  18.470  36.290  1.00  0.00           H
ATOM    336  CG  LEU A 604      45.130  18.740  38.140  1.00  0.00           C
ATOM    337  HG  LEU A 604      44.530  19.590  37.750  1.00  0.00           H
ATOM    338  CD1 LEU A 604      44.350  17.530  37.950  1.00  0.00           C
ATOM    339 HD11 LEU A 604      45.020  16.720  38.330  1.00  0.00           H
ATOM    340 HD12 LEU A 604      44.140  17.240  36.890  1.00  0.00           H
ATOM    341 HD13 LEU A 604      43.360  17.590  38.460  1.00  0.00           H
ATOM    342  CD2 LEU A 604      45.250  18.980  39.690  1.00  0.00           C
ATOM    343 HD21 LEU A 604      45.570  20.030  39.860  1.00  0.00           H
ATOM    344 HD22 LEU A 604      46.050  18.310  40.100  1.00  0.00           H
ATOM    345 HD23 LEU A 604      44.230  18.910  40.110  1.00  0.00           H
ATOM    346  C   LEU A 604      48.400  19.910  36.370  1.00  0.00           C
ATOM    347  O   LEU A 604      48.590  18.910  35.720  1.00  0.00           O
ATOM    348  N   SER A 605      49.260  21.010  36.260  1.00  0.00           N
ATOM    349  HN  SER A 605      49.120  21.800  36.850  1.00  0.00           H
ATOM    350  CA  SER A 605      50.520  20.900  35.550  1.00  0.00           C
ATOM    351  HA  SER A 605      50.670  19.870  35.300  1.00  0.00           H
ATOM    352  CB  SER A 605      50.460  21.560  34.110  1.00  0.00           C
ATOM    353  HB1 SER A 605      49.980  20.880  33.360  1.00  0.00           H
ATOM    354  HB2 SER A 605      51.500  21.820  33.850  1.00  0.00           H
ATOM    355  OG  SER A 605      49.750  22.820  33.990  1.00  0.00           O
ATOM    356  HG1 SER A 605      50.380  23.520  33.810  1.00  0.00           H
ATOM    357  C   SER A 605      51.710  21.460  36.270  1.00  0.00           C
ATOM    358  O   SER A 605      51.560  22.110  37.280  1.00  0.00           O
ATOM    359  N   LEU A 606      53.010  21.160  35.930  1.00  0.00           N
ATOM    360  HN  LEU A 606      53.380  20.560  35.230  1.00  0.00           H
ATOM    361  CA  LEU A 606      54.130  21.430  36.820  1.00  0.00           C
ATOM    362  HA  LEU A 606      53.940  20.960  37.780  1.00  0.00           H
ATOM    363  CB  LEU A 606      55.430  20.870  36.190  1.00  0.00           C
ATOM    364  HB1 LEU A 606      55.460  21.350  35.190  1.00  0.00           H
ATOM    365  HB2 LEU A 606      55.240  19.780  36.130  1.00  0.00           H
ATOM    366  CG  LEU A 606      56.730  20.970  36.990  1.00  0.00           C
ATOM    367  HG  LEU A 606      56.930  22.040  37.230  1.00  0.00           H
ATOM    368  CD1 LEU A 606      56.720  20.180  38.360  1.00  0.00           C
ATOM    369 HD11 LEU A 606      57.680  20.300  38.910  1.00  0.00           H
ATOM    370 HD12 LEU A 606      56.490  19.120  38.170  1.00  0.00           H
ATOM    371 HD13 LEU A 606      55.930  20.520  39.090  1.00  0.00           H
ATOM    372  CD2 LEU A 606      57.890  20.430  36.120  1.00  0.00           C
ATOM    373 HD21 LEU A 606      57.980  21.040  35.190  1.00  0.00           H
ATOM    374 HD22 LEU A 606      57.690  19.360  35.900  1.00  0.00           H
ATOM    375 HD23 LEU A 606      58.800  20.400  36.750  1.00  0.00           H
ATOM    376  C   LEU A 606      54.390  22.920  37.260  1.00  0.00           C
ATOM    377  O   LEU A 606      54.440  23.190  38.440  1.00  0.00           O
ATOM    378  N   GLN A 607      54.350  23.820  36.300  1.00  0.00           N
ATOM    379  HN  GLN A 607      54.250  23.550  35.340  1.00  0.00           H
ATOM    380  CA  GLN A 607      54.320  25.260  36.580  1.00  0.00           C
ATOM    381  HA  GLN A 607      55.260  25.620  36.980  1.00  0.00           H
ATOM    382  CB  GLN A 607      54.100  25.920  35.250  1.00  0.00           C
ATOM    383  HB1 GLN A 607      53.380  25.340  34.640  1.00  0.00           H
ATOM    384  HB2 GLN A 607      55.070  26.020  34.730  1.00  0.00           H
ATOM    385  CG  GLN A 607      53.750  27.480  35.190  1.00  0.00           C
ATOM    386  HG1 GLN A 607      54.630  28.040  35.550  1.00  0.00           H
ATOM    387  HG2 GLN A 607      52.890  27.690  35.880  1.00  0.00           H
ATOM    388  CD  GLN A 607      53.380  28.080  33.870  1.00  0.00           C
ATOM    389  OE1 GLN A 607      52.940  27.260  32.990  1.00  0.00           O
ATOM    390  NE2 GLN A 607      53.450  29.380  33.700  1.00  0.00           N
ATOM    391 HE21 GLN A 607      53.080  29.820  32.890  1.00  0.00           H
ATOM    392 HE22 GLN A 607      53.720  29.960  34.470  1.00  0.00           H
ATOM    393  C   GLN A 607      53.150  25.740  37.570  1.00  0.00           C
ATOM    394  O   GLN A 607      53.270  26.730  38.270  1.00  0.00           O
ATOM    395  N   CYS A 608      51.990  25.150  37.440  1.00  0.00           N
ATOM    396  HN  CYS A 608      51.920  24.320  36.900  1.00  0.00           H
ATOM    397  CA  CYS A 608      50.860  25.650  38.170  1.00  0.00           C
ATOM    398  HA  CYS A 608      50.850  26.730  38.050  1.00  0.00           H
ATOM    399  CB  CYS A 608      49.500  25.100  37.640  1.00  0.00           C
ATOM    400  HB1 CYS A 608      48.680  25.400  38.320  1.00  0.00           H
ATOM    401  HB2 CYS A 608      49.550  23.990  37.600  1.00  0.00           H
ATOM    402  SG  CYS A 608      48.930  25.720  36.010  1.00  0.00           S
ATOM    403  HG1 CYS A 608      48.010  24.800  35.750  1.00  0.00           H
ATOM    404  C   CYS A 608      51.020  25.280  39.630  1.00  0.00           C
ATOM    405  O   CYS A 608      50.670  26.050  40.500  1.00  0.00           O
ATOM    406  N   LEU A 609      51.640  24.130  39.900  1.00  0.00           N
ATOM    407  HN  LEU A 609      51.960  23.470  39.220  1.00  0.00           H
ATOM    408  CA  LEU A 609      52.030  23.650  41.240  1.00  0.00           C
ATOM    409  HA  LEU A 609      51.180  23.880  41.880  1.00  0.00           H
ATOM    410  CB  LEU A 609      52.510  22.200  41.170  1.00  0.00           C
ATOM    411  HB1 LEU A 609      53.600  22.070  41.060  1.00  0.00           H
ATOM    412  HB2 LEU A 609      52.060  21.830  40.220  1.00  0.00           H
ATOM    413  CG  LEU A 609      52.120  21.310  42.370  1.00  0.00           C
ATOM    414  HG  LEU A 609      51.020  21.340  42.490  1.00  0.00           H
ATOM    415  CD1 LEU A 609      52.490  19.900  41.920  1.00  0.00           C
ATOM    416 HD11 LEU A 609      51.880  19.500  41.080  1.00  0.00           H
ATOM    417 HD12 LEU A 609      52.340  19.180  42.750  1.00  0.00           H
ATOM    418 HD13 LEU A 609      53.570  19.980  41.700  1.00  0.00           H
ATOM    419  CD2 LEU A 609      52.730  21.720  43.680  1.00  0.00           C
ATOM    420 HD21 LEU A 609      52.640  20.920  44.450  1.00  0.00           H
ATOM    421 HD22 LEU A 609      52.200  22.640  44.000  1.00  0.00           H
ATOM    422 HD23 LEU A 609      53.840  21.840  43.640  1.00  0.00           H
ATOM    423  C   LEU A 609      53.140  24.420  41.790  1.00  0.00           C
ATOM    424  O   LEU A 609      53.210  24.800  42.930  1.00  0.00           O
ATOM    425  N   ALA A 610      54.170  24.720  40.960  1.00  0.00           N
ATOM    426  HN  ALA A 610      54.130  24.380  40.020  1.00  0.00           H
ATOM    427  CA  ALA A 610      55.340  25.520  41.320  1.00  0.00           C
ATOM    428  HA  ALA A 610      55.880  25.140  42.170  1.00  0.00           H
ATOM    429  CB  ALA A 610      56.340  25.510  40.120  1.00  0.00           C
ATOM    430  HB1 ALA A 610      56.730  24.500  39.870  1.00  0.00           H
ATOM    431  HB2 ALA A 610      57.250  26.100  40.370  1.00  0.00           H
ATOM    432  HB3 ALA A 610      55.830  26.030  39.270  1.00  0.00           H
ATOM    433  C   ALA A 610      54.990  26.980  41.640  1.00  0.00           C
ATOM    434  O   ALA A 610      55.540  27.590  42.550  1.00  0.00           O
ATOM    435  N   SER A 611      54.000  27.550  40.890  1.00  0.00           N
ATOM    436  HN  SER A 611      53.460  27.020  40.230  1.00  0.00           H
ATOM    437  CA  SER A 611      53.580  28.920  41.040  1.00  0.00           C
ATOM    438  HA  SER A 611      54.460  29.500  40.860  1.00  0.00           H
ATOM    439  CB  SER A 611      52.410  29.350  40.120  1.00  0.00           C
ATOM    440  HB1 SER A 611      52.150  30.370  40.470  1.00  0.00           H
ATOM    441  HB2 SER A 611      51.540  28.660  40.200  1.00  0.00           H
ATOM    442  OG  SER A 611      52.800  29.500  38.800  1.00  0.00           O
ATOM    443  HG1 SER A 611      53.290  28.740  38.480  1.00  0.00           H
ATOM    444  C   SER A 611      53.100  29.180  42.490  1.00  0.00           C
ATOM    445  O   SER A 611      53.360  30.210  43.010  1.00  0.00           O
ATOM    446  N   ILE A 612      52.390  28.210  43.050  1.00  0.00           N
ATOM    447  HN  ILE A 612      52.180  27.380  42.540  1.00  0.00           H
ATOM    448  CA  ILE A 612      51.960  28.250  44.430  1.00  0.00           C
ATOM    449  HA  ILE A 612      51.500  29.210  44.600  1.00  0.00           H
ATOM    450  CB  ILE A 612      50.970  27.140  44.830  1.00  0.00           C
ATOM    451  HB  ILE A 612      51.510  26.200  44.600  1.00  0.00           H
ATOM    452  CG2 ILE A 612      50.590  27.000  46.360  1.00  0.00           C
ATOM    453 HG21 ILE A 612      49.830  27.710  46.760  1.00  0.00           H
ATOM    454 HG22 ILE A 612      51.550  27.150  46.910  1.00  0.00           H
ATOM    455 HG23 ILE A 612      50.310  25.940  46.480  1.00  0.00           H
ATOM    456  CG1 ILE A 612      49.670  27.330  44.100  1.00  0.00           C
ATOM    457 HG11 ILE A 612      49.880  27.840  43.140  1.00  0.00           H
ATOM    458 HG12 ILE A 612      48.860  27.980  44.500  1.00  0.00           H
ATOM    459  CD  ILE A 612      49.160  25.890  43.790  1.00  0.00           C
ATOM    460  HD1 ILE A 612      48.350  25.890  43.030  1.00  0.00           H
ATOM    461  HD2 ILE A 612      48.770  25.470  44.740  1.00  0.00           H
ATOM    462  HD3 ILE A 612      49.880  25.130  43.410  1.00  0.00           H
ATOM    463  C   ILE A 612      53.130  28.380  45.370  1.00  0.00           C
ATOM    464  O   ILE A 612      53.100  29.260  46.240  1.00  0.00           O
ATOM    465  N   LEU A 613      54.250  27.630  45.190  1.00  0.00           N
ATOM    466  HN  LEU A 613      54.230  27.050  44.370  1.00  0.00           H
ATOM    467  CA  LEU A 613      55.460  27.690  46.000  1.00  0.00           C
ATOM    468  HA  LEU A 613      55.180  27.480  47.030  1.00  0.00           H
ATOM    469  CB  LEU A 613      56.550  26.570  45.840  1.00  0.00           C
ATOM    470  HB1 LEU A 613      57.470  27.010  46.280  1.00  0.00           H
ATOM    471  HB2 LEU A 613      56.760  26.380  44.770  1.00  0.00           H
ATOM    472  CG  LEU A 613      56.260  25.210  46.550  1.00  0.00           C
ATOM    473  HG  LEU A 613      55.480  25.320  47.330  1.00  0.00           H
ATOM    474  CD1 LEU A 613      55.860  24.130  45.570  1.00  0.00           C
ATOM    475 HD11 LEU A 613      55.800  23.160  46.110  1.00  0.00           H
ATOM    476 HD12 LEU A 613      56.660  24.020  44.800  1.00  0.00           H
ATOM    477 HD13 LEU A 613      54.880  24.470  45.190  1.00  0.00           H
ATOM    478  CD2 LEU A 613      57.500  24.750  47.250  1.00  0.00           C
ATOM    479 HD21 LEU A 613      57.950  25.440  47.990  1.00  0.00           H
ATOM    480 HD22 LEU A 613      58.340  24.480  46.580  1.00  0.00           H
ATOM    481 HD23 LEU A 613      57.370  23.800  47.830  1.00  0.00           H
ATOM    482  C   LEU A 613      56.090  29.110  46.010  1.00  0.00           C
ATOM    483  O   LEU A 613      56.140  29.720  47.080  1.00  0.00           O
ATOM    484  N   PHE A 614      56.350  29.700  44.880  1.00  0.00           N
ATOM    485  HN  PHE A 614      56.290  29.120  44.070  1.00  0.00           H
ATOM    486  CA  PHE A 614      56.850  31.030  44.570  1.00  0.00           C
ATOM    487  HA  PHE A 614      57.820  31.160  45.040  1.00  0.00           H
ATOM    488  CB  PHE A 614      56.990  31.150  43.030  1.00  0.00           C
ATOM    489  HB1 PHE A 614      56.020  31.110  42.510  1.00  0.00           H
ATOM    490  HB2 PHE A 614      57.660  30.400  42.570  1.00  0.00           H
ATOM    491  CG  PHE A 614      57.680  32.420  42.550  1.00  0.00           C
ATOM    492  CD1 PHE A 614      59.010  32.750  42.800  1.00  0.00           C
ATOM    493  HD1 PHE A 614      59.630  32.040  43.320  1.00  0.00           H
ATOM    494  CE1 PHE A 614      59.550  33.970  42.400  1.00  0.00           C
ATOM    495  HE1 PHE A 614      60.530  34.190  42.800  1.00  0.00           H
ATOM    496  CZ  PHE A 614      58.810  34.900  41.690  1.00  0.00           C
ATOM    497  HZ  PHE A 614      59.250  35.850  41.370  1.00  0.00           H
ATOM    498  CD2 PHE A 614      56.890  33.410  41.780  1.00  0.00           C
ATOM    499  HD2 PHE A 614      55.840  33.240  41.570  1.00  0.00           H
ATOM    500  CE2 PHE A 614      57.450  34.660  41.410  1.00  0.00           C
ATOM    501  HE2 PHE A 614      56.880  35.480  40.980  1.00  0.00           H
ATOM    502  C   PHE A 614      55.980  32.110  45.130  1.00  0.00           C
ATOM    503  O   PHE A 614      56.430  32.980  45.860  1.00  0.00           O
ATOM    504  N   LEU A 615      54.670  32.140  44.840  1.00  0.00           N
ATOM    505  HN  LEU A 615      54.290  31.370  44.340  1.00  0.00           H
ATOM    506  CA  LEU A 615      53.780  33.200  45.210  1.00  0.00           C
ATOM    507  HA  LEU A 615      54.270  34.150  45.090  1.00  0.00           H
ATOM    508  CB  LEU A 615      52.480  33.250  44.400  1.00  0.00           C
ATOM    509  HB1 LEU A 615      51.830  34.090  44.730  1.00  0.00           H
ATOM    510  HB2 LEU A 615      51.870  32.330  44.540  1.00  0.00           H
ATOM    511  CG  LEU A 615      52.850  33.420  42.930  1.00  0.00           C
ATOM    512  HG  LEU A 615      53.690  32.800  42.540  1.00  0.00           H
ATOM    513  CD1 LEU A 615      51.620  33.020  42.070  1.00  0.00           C
ATOM    514 HD11 LEU A 615      51.980  32.910  41.030  1.00  0.00           H
ATOM    515 HD12 LEU A 615      50.870  33.810  42.290  1.00  0.00           H
ATOM    516 HD13 LEU A 615      51.250  32.020  42.390  1.00  0.00           H
ATOM    517  CD2 LEU A 615      53.280  34.830  42.600  1.00  0.00           C
ATOM    518 HD21 LEU A 615      53.330  35.180  41.540  1.00  0.00           H
ATOM    519 HD22 LEU A 615      54.300  35.060  42.950  1.00  0.00           H
ATOM    520 HD23 LEU A 615      52.720  35.580  43.190  1.00  0.00           H
ATOM    521  C   LEU A 615      53.300  33.040  46.640  1.00  0.00           C
ATOM    522  O   LEU A 615      52.790  34.070  47.120  1.00  0.00           O
ATOM    523  N   TYR A 616      53.360  31.870  47.320  1.00  0.00           N
ATOM    524  HN  TYR A 616      53.630  31.040  46.860  1.00  0.00           H
ATOM    525  CA  TYR A 616      53.020  31.850  48.750  1.00  0.00           C
ATOM    526  HA  TYR A 616      52.080  32.360  48.920  1.00  0.00           H
ATOM    527  CB  TYR A 616      52.720  30.410  49.260  1.00  0.00           C
ATOM    528  HB1 TYR A 616      53.430  29.670  48.840  1.00  0.00           H
ATOM    529  HB2 TYR A 616      51.760  30.080  48.810  1.00  0.00           H
ATOM    530  CG  TYR A 616      52.650  30.200  50.740  1.00  0.00           C
ATOM    531  CD1 TYR A 616      53.840  29.950  51.480  1.00  0.00           C
ATOM    532  HD1 TYR A 616      54.750  29.700  50.950  1.00  0.00           H
ATOM    533  CE1 TYR A 616      53.830  29.910  52.860  1.00  0.00           C
ATOM    534  HE1 TYR A 616      54.740  29.680  53.410  1.00  0.00           H
ATOM    535  CZ  TYR A 616      52.630  30.170  53.580  1.00  0.00           C
ATOM    536  OH  TYR A 616      52.720  30.090  55.000  1.00  0.00           O
ATOM    537  HH  TYR A 616      51.900  30.370  55.430  1.00  0.00           H
ATOM    538  CD2 TYR A 616      51.510  30.510  51.480  1.00  0.00           C
ATOM    539  HD2 TYR A 616      50.610  30.860  50.990  1.00  0.00           H
ATOM    540  CE2 TYR A 616      51.480  30.430  52.910  1.00  0.00           C
ATOM    541  HE2 TYR A 616      50.590  30.620  53.480  1.00  0.00           H
ATOM    542  C   TYR A 616      54.070  32.600  49.600  1.00  0.00           C
ATOM    543  O   TYR A 616      53.710  33.430  50.470  1.00  0.00           O
ATOM    544  N   CYS A 617      55.380  32.340  49.180  1.00  0.00           N
ATOM    545  HN  CYS A 617      55.630  31.720  48.440  1.00  0.00           H
ATOM    546  CA  CYS A 617      56.440  33.110  49.790  1.00  0.00           C
ATOM    547  HA  CYS A 617      56.330  32.990  50.860  1.00  0.00           H
ATOM    548  CB  CYS A 617      57.800  32.620  49.200  1.00  0.00           C
ATOM    549  HB1 CYS A 617      58.650  33.260  49.560  1.00  0.00           H
ATOM    550  HB2 CYS A 617      57.700  32.780  48.100  1.00  0.00           H
ATOM    551  SG  CYS A 617      58.200  30.900  49.540  1.00  0.00           S
ATOM    552  HG1 CYS A 617      57.900  30.390  48.350  1.00  0.00           H
ATOM    553  C   CYS A 617      56.290  34.700  49.530  1.00  0.00           C
ATOM    554  O   CYS A 617      56.390  35.620  50.390  1.00  0.00           O
ATOM    555  N   ALA A 618      55.900  35.030  48.300  1.00  0.00           N
ATOM    556  HN  ALA A 618      55.680  34.330  47.620  1.00  0.00           H
ATOM    557  CA  ALA A 618      55.640  36.420  47.880  1.00  0.00           C
ATOM    558  HA  ALA A 618      56.480  37.050  48.160  1.00  0.00           H
ATOM    559  CB  ALA A 618      55.460  36.450  46.350  1.00  0.00           C
ATOM    560  HB1 ALA A 618      55.720  37.480  46.050  1.00  0.00           H
ATOM    561  HB2 ALA A 618      54.410  36.280  46.060  1.00  0.00           H
ATOM    562  HB3 ALA A 618      56.060  35.720  45.750  1.00  0.00           H
ATOM    563  C   ALA A 618      54.420  37.090  48.540  1.00  0.00           C
ATOM    564  O   ALA A 618      54.530  38.140  49.180  1.00  0.00           O
ATOM    565  N   CYS A 619      53.310  36.380  48.540  1.00  0.00           N
ATOM    566  HN  CYS A 619      53.110  35.580  47.980  1.00  0.00           H
ATOM    567  CA  CYS A 619      52.050  36.880  49.160  1.00  0.00           C
ATOM    568  HA  CYS A 619      51.910  37.910  48.850  1.00  0.00           H
ATOM    569  CB  CYS A 619      50.790  36.110  48.620  1.00  0.00           C
ATOM    570  HB1 CYS A 619      49.950  36.570  49.200  1.00  0.00           H
ATOM    571  HB2 CYS A 619      50.840  35.100  49.090  1.00  0.00           H
ATOM    572  SG  CYS A 619      50.500  35.880  46.860  1.00  0.00           S
ATOM    573  HG1 CYS A 619      51.020  34.680  46.670  1.00  0.00           H
ATOM    574  C   CYS A 619      52.020  37.080  50.690  1.00  0.00           C
ATOM    575  O   CYS A 619      51.410  37.980  51.250  1.00  0.00           O
ATOM    576  N   MET A 620      52.660  36.200  51.440  1.00  0.00           N
ATOM    577  HN  MET A 620      53.140  35.410  51.060  1.00  0.00           H
ATOM    578  CA  MET A 620      52.760  36.270  52.840  1.00  0.00           C
ATOM    579  HA  MET A 620      51.780  36.310  53.290  1.00  0.00           H
ATOM    580  CB  MET A 620      53.580  35.020  53.350  1.00  0.00           C
ATOM    581  HB1 MET A 620      53.940  35.170  54.400  1.00  0.00           H
ATOM    582  HB2 MET A 620      54.390  34.880  52.610  1.00  0.00           H
ATOM    583  CG  MET A 620      52.780  33.650  53.570  1.00  0.00           C
ATOM    584  HG1 MET A 620      53.480  32.840  53.870  1.00  0.00           H
ATOM    585  HG2 MET A 620      52.410  33.460  52.540  1.00  0.00           H
ATOM    586  SD  MET A 620      51.420  33.790  54.720  1.00  0.00           S
ATOM    587  CE  MET A 620      52.350  33.600  56.370  1.00  0.00           C
ATOM    588  HE1 MET A 620      51.870  34.040  57.270  1.00  0.00           H
ATOM    589  HE2 MET A 620      53.370  33.970  56.190  1.00  0.00           H
ATOM    590  HE3 MET A 620      52.320  32.510  56.620  1.00  0.00           H
ATOM    591  C   MET A 620      53.480  37.570  53.290  1.00  0.00           C
ATOM    592  O   MET A 620      53.050  38.320  54.110  1.00  0.00           O
ATOM    593  N   SER A 621      54.600  38.010  52.640  1.00  0.00           N
ATOM    594  HN  SER A 621      55.110  37.420  52.020  1.00  0.00           H
ATOM    595  CA  SER A 621      55.290  39.230  53.030  1.00  0.00           C
ATOM    596  HA  SER A 621      55.590  38.980  54.050  1.00  0.00           H
ATOM    597  CB  SER A 621      56.550  39.540  52.120  1.00  0.00           C
ATOM    598  HB1 SER A 621      57.120  40.420  52.470  1.00  0.00           H
ATOM    599  HB2 SER A 621      56.180  39.740  51.090  1.00  0.00           H
ATOM    600  OG  SER A 621      57.360  38.400  51.940  1.00  0.00           O
ATOM    601  HG1 SER A 621      57.110  37.880  51.170  1.00  0.00           H
ATOM    602  C   SER A 621      54.520  40.530  53.110  1.00  0.00           C
ATOM    603  O   SER A 621      54.650  41.180  54.130  1.00  0.00           O
ATOM    604  N   PRO A 622      53.640  40.910  52.210  1.00  0.00           N
ATOM    605  CD  PRO A 622      53.550  40.500  50.860  1.00  0.00           C
ATOM    606  HD1 PRO A 622      53.420  39.400  50.920  1.00  0.00           H
ATOM    607  HD2 PRO A 622      54.530  40.760  50.410  1.00  0.00           H
ATOM    608  CA  PRO A 622      52.890  42.200  52.410  1.00  0.00           C
ATOM    609  HA  PRO A 622      53.590  42.970  52.710  1.00  0.00           H
ATOM    610  CB  PRO A 622      52.260  42.520  50.990  1.00  0.00           C
ATOM    611  HB1 PRO A 622      53.030  43.200  50.560  1.00  0.00           H
ATOM    612  HB2 PRO A 622      51.260  42.990  50.990  1.00  0.00           H
ATOM    613  CG  PRO A 622      52.310  41.120  50.280  1.00  0.00           C
ATOM    614  HG1 PRO A 622      51.440  40.470  50.480  1.00  0.00           H
ATOM    615  HG2 PRO A 622      52.520  41.310  49.200  1.00  0.00           H
ATOM    616  C   PRO A 622      51.800  42.090  53.440  1.00  0.00           C
ATOM    617  O   PRO A 622      51.520  43.150  54.040  1.00  0.00           O
ATOM    618  N   VAL A 623      51.170  40.900  53.580  1.00  0.00           N
ATOM    619  HN  VAL A 623      51.540  40.120  53.080  1.00  0.00           H
ATOM    620  CA  VAL A 623      50.010  40.650  54.420  1.00  0.00           C
ATOM    621  HA  VAL A 623      49.230  41.390  54.290  1.00  0.00           H
ATOM    622  CB  VAL A 623      49.500  39.210  54.130  1.00  0.00           C
ATOM    623  HB  VAL A 623      50.410  38.570  54.190  1.00  0.00           H
ATOM    624  CG1 VAL A 623      48.480  38.800  55.210  1.00  0.00           C
ATOM    625 HG11 VAL A 623      49.020  38.300  56.050  1.00  0.00           H
ATOM    626 HG12 VAL A 623      47.840  38.020  54.760  1.00  0.00           H
ATOM    627 HG13 VAL A 623      47.840  39.680  55.430  1.00  0.00           H
ATOM    628  CG2 VAL A 623      48.910  39.180  52.730  1.00  0.00           C
ATOM    629 HG21 VAL A 623      47.920  39.680  52.780  1.00  0.00           H
ATOM    630 HG22 VAL A 623      48.620  38.160  52.410  1.00  0.00           H
ATOM    631 HG23 VAL A 623      49.580  39.510  51.910  1.00  0.00           H
ATOM    632  C   VAL A 623      50.460  40.790  55.950  1.00  0.00           C
ATOM    633  O   VAL A 623      49.850  41.470  56.770  1.00  0.00           O
ATOM    634  N   ILE A 624      51.560  40.070  56.280  1.00  0.00           N
ATOM    635  HN  ILE A 624      51.950  39.420  55.620  1.00  0.00           H
ATOM    636  CA  ILE A 624      52.260  40.090  57.540  1.00  0.00           C
ATOM    637  HA  ILE A 624      51.490  40.150  58.290  1.00  0.00           H
ATOM    638  CB  ILE A 624      53.090  38.770  57.820  1.00  0.00           C
ATOM    639  HB  ILE A 624      53.960  38.730  57.130  1.00  0.00           H
ATOM    640  CG2 ILE A 624      53.750  38.910  59.200  1.00  0.00           C
ATOM    641 HG21 ILE A 624      54.500  39.720  59.310  1.00  0.00           H
ATOM    642 HG22 ILE A 624      54.270  37.960  59.450  1.00  0.00           H
ATOM    643 HG23 ILE A 624      52.960  39.080  59.960  1.00  0.00           H
ATOM    644  CG1 ILE A 624      52.290  37.440  57.580  1.00  0.00           C
ATOM    645 HG11 ILE A 624      52.970  36.620  57.870  1.00  0.00           H
ATOM    646 HG12 ILE A 624      52.200  37.300  56.480  1.00  0.00           H
ATOM    647  CD  ILE A 624      50.970  37.260  58.320  1.00  0.00           C
ATOM    648  HD1 ILE A 624      50.320  36.480  57.870  1.00  0.00           H
ATOM    649  HD2 ILE A 624      50.430  38.220  58.410  1.00  0.00           H
ATOM    650  HD3 ILE A 624      51.230  36.920  59.350  1.00  0.00           H
ATOM    651  C   ILE A 624      52.960  41.370  57.870  1.00  0.00           C
ATOM    652  O   ILE A 624      52.820  41.890  58.990  1.00  0.00           O
ATOM    653  N   THR A 625      53.540  42.010  56.820  1.00  0.00           N
ATOM    654  HN  THR A 625      53.670  41.550  55.940  1.00  0.00           H
ATOM    655  CA  THR A 625      53.990  43.450  56.880  1.00  0.00           C
ATOM    656  HA  THR A 625      54.720  43.480  57.680  1.00  0.00           H
ATOM    657  CB  THR A 625      54.700  43.870  55.540  1.00  0.00           C
ATOM    658  HB  THR A 625      54.020  43.670  54.680  1.00  0.00           H
ATOM    659  OG1 THR A 625      55.940  43.200  55.410  1.00  0.00           O
ATOM    660  HG1 THR A 625      55.820  42.430  54.850  1.00  0.00           H
ATOM    661  CG2 THR A 625      55.030  45.410  55.630  1.00  0.00           C
ATOM    662 HG21 THR A 625      55.380  45.520  56.670  1.00  0.00           H
ATOM    663 HG22 THR A 625      54.130  46.070  55.630  1.00  0.00           H
ATOM    664 HG23 THR A 625      55.810  45.710  54.910  1.00  0.00           H
ATOM    665  C   THR A 625      52.890  44.430  57.210  1.00  0.00           C
ATOM    666  O   THR A 625      53.090  45.270  58.080  1.00  0.00           O
ATOM    667  N   PHE A 626      51.730  44.380  56.460  1.00  0.00           N
ATOM    668  HN  PHE A 626      51.730  43.890  55.600  1.00  0.00           H
ATOM    669  CA  PHE A 626      50.600  45.250  56.690  1.00  0.00           C
ATOM    670  HA  PHE A 626      50.940  46.260  56.550  1.00  0.00           H
ATOM    671  CB  PHE A 626      49.540  44.990  55.610  1.00  0.00           C
ATOM    672  HB1 PHE A 626      49.310  43.910  55.490  1.00  0.00           H
ATOM    673  HB2 PHE A 626      50.050  45.350  54.700  1.00  0.00           H
ATOM    674  CG  PHE A 626      48.260  45.780  55.730  1.00  0.00           C
ATOM    675  CD1 PHE A 626      47.320  45.240  56.580  1.00  0.00           C
ATOM    676  HD1 PHE A 626      47.480  44.350  57.160  1.00  0.00           H
ATOM    677  CE1 PHE A 626      46.000  45.750  56.480  1.00  0.00           C
ATOM    678  HE1 PHE A 626      45.210  45.400  57.130  1.00  0.00           H
ATOM    679  CZ  PHE A 626      45.720  46.870  55.650  1.00  0.00           C
ATOM    680  HZ  PHE A 626      44.720  47.280  55.590  1.00  0.00           H
ATOM    681  CD2 PHE A 626      47.990  46.950  54.980  1.00  0.00           C
ATOM    682  HD2 PHE A 626      48.730  47.460  54.370  1.00  0.00           H
ATOM    683  CE2 PHE A 626      46.760  47.580  55.070  1.00  0.00           C
ATOM    684  HE2 PHE A 626      46.620  48.500  54.520  1.00  0.00           H
ATOM    685  C   PHE A 626      50.000  45.030  58.090  1.00  0.00           C
ATOM    686  O   PHE A 626      49.870  45.920  58.900  1.00  0.00           O
ATOM    687  N   GLY A 627      49.730  43.760  58.350  1.00  0.00           N
ATOM    688  HN  GLY A 627      49.990  43.000  57.770  1.00  0.00           H
ATOM    689  CA  GLY A 627      49.080  43.300  59.630  1.00  0.00           C
ATOM    690  HA1 GLY A 627      48.890  42.240  59.560  1.00  0.00           H
ATOM    691  HA2 GLY A 627      48.170  43.830  59.830  1.00  0.00           H
ATOM    692  C   GLY A 627      49.930  43.590  60.860  1.00  0.00           C
ATOM    693  O   GLY A 627      49.440  44.000  61.900  1.00  0.00           O
ATOM    694  N   GLY A 628      51.340  43.570  60.790  1.00  0.00           N
ATOM    695  HN  GLY A 628      51.820  43.290  59.970  1.00  0.00           H
ATOM    696  CA  GLY A 628      52.100  43.950  61.900  1.00  0.00           C
ATOM    697  HA1 GLY A 628      53.130  43.680  61.670  1.00  0.00           H
ATOM    698  HA2 GLY A 628      51.700  43.500  62.800  1.00  0.00           H
ATOM    699  C   GLY A 628      52.030  45.440  62.040  1.00  0.00           C
ATOM    700  O   GLY A 628      52.020  45.970  63.200  1.00  0.00           O
ATOM    701  N   LEU A 629      51.940  46.220  60.970  1.00  0.00           N
ATOM    702  HN  LEU A 629      52.060  45.750  60.100  1.00  0.00           H
ATOM    703  CA  LEU A 629      51.770  47.680  60.980  1.00  0.00           C
ATOM    704  HA  LEU A 629      52.450  48.140  61.670  1.00  0.00           H
ATOM    705  CB  LEU A 629      52.160  48.330  59.590  1.00  0.00           C
ATOM    706  HB1 LEU A 629      51.880  47.620  58.770  1.00  0.00           H
ATOM    707  HB2 LEU A 629      53.260  48.400  59.490  1.00  0.00           H
ATOM    708  CG  LEU A 629      51.520  49.690  59.270  1.00  0.00           C
ATOM    709  HG  LEU A 629      50.430  49.590  59.490  1.00  0.00           H
ATOM    710  CD1 LEU A 629      52.270  50.770  60.110  1.00  0.00           C
ATOM    711 HD11 LEU A 629      51.970  50.660  61.180  1.00  0.00           H
ATOM    712 HD12 LEU A 629      52.070  51.820  59.770  1.00  0.00           H
ATOM    713 HD13 LEU A 629      53.360  50.600  60.020  1.00  0.00           H
ATOM    714  CD2 LEU A 629      51.760  49.970  57.790  1.00  0.00           C
ATOM    715 HD21 LEU A 629      52.800  49.720  57.460  1.00  0.00           H
ATOM    716 HD22 LEU A 629      51.500  51.030  57.630  1.00  0.00           H
ATOM    717 HD23 LEU A 629      51.140  49.350  57.110  1.00  0.00           H
ATOM    718  C   LEU A 629      50.440  48.180  61.480  1.00  0.00           C
ATOM    719  O   LEU A 629      50.300  49.070  62.320  1.00  0.00           O
ATOM    720  N   LEU A 630      49.390  47.540  61.030  1.00  0.00           N
ATOM    721  HN  LEU A 630      49.410  46.970  60.230  1.00  0.00           H
ATOM    722  CA  LEU A 630      48.050  47.760  61.610  1.00  0.00           C
ATOM    723  HA  LEU A 630      47.710  48.700  61.230  1.00  0.00           H
ATOM    724  CB  LEU A 630      47.220  46.750  60.830  1.00  0.00           C
ATOM    725  HB1 LEU A 630      47.640  45.730  60.940  1.00  0.00           H
ATOM    726  HB2 LEU A 630      47.310  47.040  59.760  1.00  0.00           H
ATOM    727  CG  LEU A 630      45.630  46.720  61.040  1.00  0.00           C
ATOM    728  HG  LEU A 630      45.450  46.750  62.130  1.00  0.00           H
ATOM    729  CD1 LEU A 630      44.880  47.910  60.370  1.00  0.00           C
ATOM    730 HD11 LEU A 630      45.230  48.880  60.750  1.00  0.00           H
ATOM    731 HD12 LEU A 630      43.760  47.910  60.480  1.00  0.00           H
ATOM    732 HD13 LEU A 630      45.080  47.770  59.280  1.00  0.00           H
ATOM    733  CD2 LEU A 630      45.050  45.340  60.670  1.00  0.00           C
ATOM    734 HD21 LEU A 630      45.360  44.660  61.500  1.00  0.00           H
ATOM    735 HD22 LEU A 630      45.410  44.930  59.710  1.00  0.00           H
ATOM    736 HD23 LEU A 630      43.940  45.360  60.620  1.00  0.00           H
ATOM    737  C   LEU A 630      47.880  47.670  63.140  1.00  0.00           C
ATOM    738  O   LEU A 630      47.210  48.470  63.760  1.00  0.00           O
ATOM    739  N   GLY A 631      48.640  46.800  63.780  1.00  0.00           N
ATOM    740  HN  GLY A 631      49.300  46.340  63.200  1.00  0.00           H
ATOM    741  CA  GLY A 631      48.600  46.580  65.220  1.00  0.00           C
ATOM    742  HA1 GLY A 631      49.170  45.680  65.440  1.00  0.00           H
ATOM    743  HA2 GLY A 631      47.570  46.440  65.490  1.00  0.00           H
ATOM    744  C   GLY A 631      49.180  47.680  65.930  1.00  0.00           C
ATOM    745  O   GLY A 631      48.570  48.190  66.930  1.00  0.00           O
ATOM    746  N   GLU A 632      50.270  48.200  65.480  1.00  0.00           N
ATOM    747  HN  GLU A 632      50.730  47.820  64.680  1.00  0.00           H
ATOM    748  CA  GLU A 632      50.800  49.530  65.890  1.00  0.00           C
ATOM    749  HA  GLU A 632      50.920  49.470  66.960  1.00  0.00           H
ATOM    750  CB  GLU A 632      52.240  49.770  65.350  1.00  0.00           C
ATOM    751  HB1 GLU A 632      52.730  50.690  65.750  1.00  0.00           H
ATOM    752  HB2 GLU A 632      52.340  49.870  64.240  1.00  0.00           H
ATOM    753  CG  GLU A 632      53.170  48.520  65.650  1.00  0.00           C
ATOM    754  HG1 GLU A 632      53.110  47.840  64.790  1.00  0.00           H
ATOM    755  HG2 GLU A 632      52.890  48.020  66.610  1.00  0.00           H
ATOM    756  CD  GLU A 632      54.670  48.940  65.880  1.00  0.00           C
ATOM    757  OE1 GLU A 632      55.390  49.620  65.050  1.00  0.00           O
ATOM    758  OE2 GLU A 632      55.210  48.500  66.960  1.00  0.00           O
ATOM    759  C   GLU A 632      49.890  50.700  65.570  1.00  0.00           C
ATOM    760  O   GLU A 632      49.600  51.520  66.480  1.00  0.00           O
ATOM    761  N   ALA A 633      49.360  50.820  64.320  1.00  0.00           N
ATOM    762  HN  ALA A 633      49.600  50.120  63.650  1.00  0.00           H
ATOM    763  CA  ALA A 633      48.370  51.880  63.880  1.00  0.00           C
ATOM    764  HA  ALA A 633      48.840  52.860  63.980  1.00  0.00           H
ATOM    765  CB  ALA A 633      48.070  51.720  62.370  1.00  0.00           C
ATOM    766  HB1 ALA A 633      48.980  51.830  61.740  1.00  0.00           H
ATOM    767  HB2 ALA A 633      47.400  52.530  62.010  1.00  0.00           H
ATOM    768  HB3 ALA A 633      47.540  50.760  62.160  1.00  0.00           H
ATOM    769  C   ALA A 633      47.030  51.980  64.610  1.00  0.00           C
ATOM    770  O   ALA A 633      46.540  53.110  64.710  1.00  0.00           O
ATOM    771  N   THR A 634      46.460  50.840  65.040  1.00  0.00           N
ATOM    772  HN  THR A 634      46.890  50.000  64.740  1.00  0.00           H
ATOM    773  CA  THR A 634      45.260  50.740  65.830  1.00  0.00           C
ATOM    774  HA  THR A 634      44.690  51.630  65.710  1.00  0.00           H
ATOM    775  CB  THR A 634      44.320  49.520  65.530  1.00  0.00           C
ATOM    776  HB  THR A 634      43.480  49.710  66.210  1.00  0.00           H
ATOM    777  OG1 THR A 634      44.870  48.170  65.700  1.00  0.00           O
ATOM    778  HG1 THR A 634      45.530  48.040  65.030  1.00  0.00           H
ATOM    779  CG2 THR A 634      43.710  49.630  64.080  1.00  0.00           C
ATOM    780 HG21 THR A 634      42.730  49.100  64.060  1.00  0.00           H
ATOM    781 HG22 THR A 634      44.450  49.300  63.330  1.00  0.00           H
ATOM    782 HG23 THR A 634      43.370  50.660  63.850  1.00  0.00           H
ATOM    783  C   THR A 634      45.620  50.580  67.310  1.00  0.00           C
ATOM    784  O   THR A 634      44.790  50.570  68.190  1.00  0.00           O
ATOM    785  N   GLU A 635      46.950  50.610  67.660  1.00  0.00           N
ATOM    786  HN  GLU A 635      47.600  50.750  66.920  1.00  0.00           H
ATOM    787  CA  GLU A 635      47.450  50.640  68.980  1.00  0.00           C
ATOM    788  HA  GLU A 635      48.520  50.500  68.900  1.00  0.00           H
ATOM    789  CB  GLU A 635      47.250  52.060  69.550  1.00  0.00           C
ATOM    790  HB1 GLU A 635      47.690  52.150  70.570  1.00  0.00           H
ATOM    791  HB2 GLU A 635      46.150  52.170  69.720  1.00  0.00           H
ATOM    792  CG  GLU A 635      47.880  53.200  68.680  1.00  0.00           C
ATOM    793  HG1 GLU A 635      47.700  53.110  67.590  1.00  0.00           H
ATOM    794  HG2 GLU A 635      48.980  53.080  68.810  1.00  0.00           H
ATOM    795  CD  GLU A 635      47.490  54.630  69.100  1.00  0.00           C
ATOM    796  OE1 GLU A 635      46.680  54.920  69.940  1.00  0.00           O
ATOM    797  OE2 GLU A 635      47.940  55.570  68.310  1.00  0.00           O
ATOM    798  C   GLU A 635      47.040  49.530  69.900  1.00  0.00           C
ATOM    799  O   GLU A 635      46.250  49.700  70.830  1.00  0.00           O
ATOM    800  N   GLY A 636      47.510  48.270  69.610  1.00  0.00           N
ATOM    801  HN  GLY A 636      48.150  48.140  68.860  1.00  0.00           H
ATOM    802  CA  GLY A 636      46.940  47.030  70.160  1.00  0.00           C
ATOM    803  HA1 GLY A 636      47.140  47.020  71.220  1.00  0.00           H
ATOM    804  HA2 GLY A 636      47.470  46.180  69.750  1.00  0.00           H
ATOM    805  C   GLY A 636      45.490  46.660  70.000  1.00  0.00           C
ATOM    806  O   GLY A 636      44.820  46.340  70.940  1.00  0.00           O
ATOM    807  N   ARG A 637      44.860  46.680  68.830  1.00  0.00           N
ATOM    808  HN  ARG A 637      45.270  47.020  67.990  1.00  0.00           H
ATOM    809  CA  ARG A 637      43.520  46.290  68.790  1.00  0.00           C
ATOM    810  HA  ARG A 637      43.260  45.790  69.710  1.00  0.00           H
ATOM    811  CB  ARG A 637      42.480  47.430  68.460  1.00  0.00           C
ATOM    812  HB1 ARG A 637      41.650  47.080  67.800  1.00  0.00           H
ATOM    813  HB2 ARG A 637      42.980  48.170  67.810  1.00  0.00           H
ATOM    814  CG  ARG A 637      41.900  48.120  69.750  1.00  0.00           C
ATOM    815  HG1 ARG A 637      41.310  47.430  70.400  1.00  0.00           H
ATOM    816  HG2 ARG A 637      41.210  48.930  69.460  1.00  0.00           H
ATOM    817  CD  ARG A 637      42.960  48.820  70.570  1.00  0.00           C
ATOM    818  HD1 ARG A 637      43.690  49.250  69.850  1.00  0.00           H
ATOM    819  HD2 ARG A 637      43.470  48.080  71.220  1.00  0.00           H
ATOM    820  NE  ARG A 637      42.340  49.860  71.420  1.00  0.00           N
ATOM    821  HE  ARG A 637      41.410  49.820  71.780  1.00  0.00           H
ATOM    822  CZ  ARG A 637      42.910  50.960  71.750  1.00  0.00           C
ATOM    823  NH1 ARG A 637      42.140  51.810  72.340  1.00  0.00           N
ATOM    824 HH11 ARG A 637      41.160  51.640  72.330  1.00  0.00           H
ATOM    825 HH12 ARG A 637      42.470  52.600  72.860  1.00  0.00           H
ATOM    826  NH2 ARG A 637      44.140  51.290  71.610  1.00  0.00           N
ATOM    827 HH21 ARG A 637      44.770  50.670  71.150  1.00  0.00           H
ATOM    828 HH22 ARG A 637      44.260  52.270  71.500  1.00  0.00           H
ATOM    829  C   ARG A 637      43.270  45.220  67.790  1.00  0.00           C
ATOM    830  O   ARG A 637      42.560  44.250  68.040  1.00  0.00           O
ATOM    831  N   ILE A 638      43.700  45.400  66.510  1.00  0.00           N
ATOM    832  HN  ILE A 638      44.240  46.190  66.260  1.00  0.00           H
ATOM    833  CA  ILE A 638      43.610  44.350  65.450  1.00  0.00           C
ATOM    834  HA  ILE A 638      43.420  43.350  65.800  1.00  0.00           H
ATOM    835  CB  ILE A 638      42.490  44.460  64.420  1.00  0.00           C
ATOM    836  HB  ILE A 638      42.660  43.710  63.610  1.00  0.00           H
ATOM    837  CG2 ILE A 638      41.180  43.970  65.070  1.00  0.00           C
ATOM    838 HG21 ILE A 638      41.280  42.940  65.490  1.00  0.00           H
ATOM    839 HG22 ILE A 638      40.290  43.960  64.410  1.00  0.00           H
ATOM    840 HG23 ILE A 638      40.910  44.590  65.950  1.00  0.00           H
ATOM    841  CG1 ILE A 638      42.340  45.810  63.720  1.00  0.00           C
ATOM    842 HG11 ILE A 638      43.310  46.240  63.400  1.00  0.00           H
ATOM    843 HG12 ILE A 638      41.960  46.630  64.380  1.00  0.00           H
ATOM    844  CD  ILE A 638      41.480  45.910  62.500  1.00  0.00           C
ATOM    845  HD1 ILE A 638      41.290  46.980  62.260  1.00  0.00           H
ATOM    846  HD2 ILE A 638      40.560  45.340  62.730  1.00  0.00           H
ATOM    847  HD3 ILE A 638      41.950  45.410  61.620  1.00  0.00           H
ATOM    848  C   ILE A 638      44.910  44.360  64.760  1.00  0.00           C
ATOM    849  O   ILE A 638      45.470  45.430  64.670  1.00  0.00           O
ATOM    850  N   SER A 639      45.450  43.220  64.320  1.00  0.00           N
ATOM    851  HN  SER A 639      44.950  42.350  64.350  1.00  0.00           H
ATOM    852  CA  SER A 639      46.750  43.200  63.790  1.00  0.00           C
ATOM    853  HA  SER A 639      46.860  44.130  63.250  1.00  0.00           H
ATOM    854  CB  SER A 639      47.830  43.110  64.920  1.00  0.00           C
ATOM    855  HB1 SER A 639      47.660  42.210  65.570  1.00  0.00           H
ATOM    856  HB2 SER A 639      47.710  43.920  65.670  1.00  0.00           H
ATOM    857  OG  SER A 639      49.160  43.230  64.530  1.00  0.00           O
ATOM    858  HG1 SER A 639      49.180  44.050  64.010  1.00  0.00           H
ATOM    859  C   SER A 639      46.870  42.010  62.780  1.00  0.00           C
ATOM    860  O   SER A 639      46.020  41.730  61.920  1.00  0.00           O
ATOM    861  N   ALA A 640      47.970  41.290  62.970  1.00  0.00           N
ATOM    862  HN  ALA A 640      48.620  41.640  63.640  1.00  0.00           H
ATOM    863  CA  ALA A 640      48.550  40.180  62.270  1.00  0.00           C
ATOM    864  HA  ALA A 640      48.740  40.600  61.290  1.00  0.00           H
ATOM    865  CB  ALA A 640      49.950  39.720  62.870  1.00  0.00           C
ATOM    866  HB1 ALA A 640      50.570  40.630  63.020  1.00  0.00           H
ATOM    867  HB2 ALA A 640      50.430  38.990  62.180  1.00  0.00           H
ATOM    868  HB3 ALA A 640      49.830  39.290  63.890  1.00  0.00           H
ATOM    869  C   ALA A 640      47.620  38.980  62.160  1.00  0.00           C
ATOM    870  O   ALA A 640      47.360  38.630  61.030  1.00  0.00           O
ATOM    871  N   ILE A 641      47.180  38.330  63.200  1.00  0.00           N
ATOM    872  HN  ILE A 641      47.050  38.890  64.030  1.00  0.00           H
ATOM    873  CA  ILE A 641      46.240  37.180  63.130  1.00  0.00           C
ATOM    874  HA  ILE A 641      46.770  36.500  62.490  1.00  0.00           H
ATOM    875  CB  ILE A 641      46.050  36.550  64.450  1.00  0.00           C
ATOM    876  HB  ILE A 641      45.600  37.370  65.060  1.00  0.00           H
ATOM    877  CG2 ILE A 641      44.980  35.390  64.550  1.00  0.00           C
ATOM    878 HG21 ILE A 641      44.820  35.120  65.620  1.00  0.00           H
ATOM    879 HG22 ILE A 641      45.390  34.470  64.070  1.00  0.00           H
ATOM    880 HG23 ILE A 641      43.980  35.560  64.120  1.00  0.00           H
ATOM    881  CG1 ILE A 641      47.330  36.250  65.190  1.00  0.00           C
ATOM    882 HG11 ILE A 641      47.010  35.960  66.210  1.00  0.00           H
ATOM    883 HG12 ILE A 641      47.960  37.170  65.320  1.00  0.00           H
ATOM    884  CD  ILE A 641      48.170  35.220  64.480  1.00  0.00           C
ATOM    885  HD1 ILE A 641      48.410  35.490  63.420  1.00  0.00           H
ATOM    886  HD2 ILE A 641      47.460  34.360  64.480  1.00  0.00           H
ATOM    887  HD3 ILE A 641      49.140  34.990  64.980  1.00  0.00           H
ATOM    888  C   ILE A 641      44.930  37.560  62.410  1.00  0.00           C
ATOM    889  O   ILE A 641      44.530  36.910  61.450  1.00  0.00           O
ATOM    890  N   GLU A 642      44.290  38.700  62.800  1.00  0.00           N
ATOM    891  HN  GLU A 642      44.450  39.300  63.580  1.00  0.00           H
ATOM    892  CA  GLU A 642      43.090  39.210  62.210  1.00  0.00           C
ATOM    893  HA  GLU A 642      42.340  38.440  62.290  1.00  0.00           H
ATOM    894  CB  GLU A 642      42.610  40.510  62.960  1.00  0.00           C
ATOM    895  HB1 GLU A 642      41.630  40.830  62.520  1.00  0.00           H
ATOM    896  HB2 GLU A 642      43.390  41.290  62.860  1.00  0.00           H
ATOM    897  CG  GLU A 642      42.360  40.320  64.430  1.00  0.00           C
ATOM    898  HG1 GLU A 642      42.050  39.270  64.610  1.00  0.00           H
ATOM    899  HG2 GLU A 642      41.470  40.940  64.680  1.00  0.00           H
ATOM    900  CD  GLU A 642      43.390  40.610  65.420  1.00  0.00           C
ATOM    901  OE1 GLU A 642      43.010  40.710  66.630  1.00  0.00           O
ATOM    902  OE2 GLU A 642      44.550  40.610  65.010  1.00  0.00           O
ATOM    903  C   GLU A 642      43.250  39.470  60.740  1.00  0.00           C
ATOM    904  O   GLU A 642      42.330  39.220  59.960  1.00  0.00           O
ATOM    905  N   SER A 643      44.450  39.940  60.310  1.00  0.00           N
ATOM    906  HN  SER A 643      45.120  40.100  61.030  1.00  0.00           H
ATOM    907  CA  SER A 643      44.740  40.300  58.910  1.00  0.00           C
ATOM    908  HA  SER A 643      43.960  40.860  58.440  1.00  0.00           H
ATOM    909  CB  SER A 643      46.040  41.130  58.750  1.00  0.00           C
ATOM    910  HB1 SER A 643      46.290  41.190  57.670  1.00  0.00           H
ATOM    911  HB2 SER A 643      46.840  40.750  59.410  1.00  0.00           H
ATOM    912  OG  SER A 643      45.820  42.490  59.300  1.00  0.00           O
ATOM    913  HG1 SER A 643      45.650  42.420  60.240  1.00  0.00           H
ATOM    914  C   SER A 643      44.880  39.080  58.020  1.00  0.00           C
ATOM    915  O   SER A 643      44.350  39.050  56.920  1.00  0.00           O
ATOM    916  N   LEU A 644      45.500  38.000  58.510  1.00  0.00           N
ATOM    917  HN  LEU A 644      45.910  38.080  59.420  1.00  0.00           H
ATOM    918  CA  LEU A 644      45.690  36.700  57.860  1.00  0.00           C
ATOM    919  HA  LEU A 644      45.960  37.130  56.910  1.00  0.00           H
ATOM    920  CB  LEU A 644      46.880  35.940  58.530  1.00  0.00           C
ATOM    921  HB1 LEU A 644      46.610  35.620  59.550  1.00  0.00           H
ATOM    922  HB2 LEU A 644      47.770  36.590  58.590  1.00  0.00           H
ATOM    923  CG  LEU A 644      47.390  34.670  57.770  1.00  0.00           C
ATOM    924  HG  LEU A 644      46.520  33.980  57.710  1.00  0.00           H
ATOM    925  CD1 LEU A 644      48.010  35.020  56.360  1.00  0.00           C
ATOM    926 HD11 LEU A 644      48.700  35.860  56.610  1.00  0.00           H
ATOM    927 HD12 LEU A 644      47.170  35.260  55.670  1.00  0.00           H
ATOM    928 HD13 LEU A 644      48.600  34.150  56.020  1.00  0.00           H
ATOM    929  CD2 LEU A 644      48.470  34.010  58.720  1.00  0.00           C
ATOM    930 HD21 LEU A 644      47.950  33.560  59.600  1.00  0.00           H
ATOM    931 HD22 LEU A 644      49.150  34.820  59.050  1.00  0.00           H
ATOM    932 HD23 LEU A 644      48.970  33.160  58.200  1.00  0.00           H
ATOM    933  C   LEU A 644      44.430  35.910  57.740  1.00  0.00           C
ATOM    934  O   LEU A 644      44.210  35.380  56.610  1.00  0.00           O
ATOM    935  N   PHE A 645      43.660  35.900  58.860  1.00  0.00           N
ATOM    936  HN  PHE A 645      43.950  36.370  59.690  1.00  0.00           H
ATOM    937  CA  PHE A 645      42.310  35.320  58.870  1.00  0.00           C
ATOM    938  HA  PHE A 645      42.380  34.330  58.460  1.00  0.00           H
ATOM    939  CB  PHE A 645      41.950  35.320  60.370  1.00  0.00           C
ATOM    940  HB1 PHE A 645      41.990  36.320  60.860  1.00  0.00           H
ATOM    941  HB2 PHE A 645      42.750  34.690  60.800  1.00  0.00           H
ATOM    942  CG  PHE A 645      40.630  34.570  60.620  1.00  0.00           C
ATOM    943  CD1 PHE A 645      39.970  33.690  59.680  1.00  0.00           C
ATOM    944  HD1 PHE A 645      40.460  33.580  58.720  1.00  0.00           H
ATOM    945  CE1 PHE A 645      38.790  33.060  59.970  1.00  0.00           C
ATOM    946  HE1 PHE A 645      38.370  32.350  59.260  1.00  0.00           H
ATOM    947  CZ  PHE A 645      38.240  33.220  61.270  1.00  0.00           C
ATOM    948  HZ  PHE A 645      37.240  32.890  61.480  1.00  0.00           H
ATOM    949  CD2 PHE A 645      40.070  34.710  61.870  1.00  0.00           C
ATOM    950  HD2 PHE A 645      40.550  35.270  62.650  1.00  0.00           H
ATOM    951  CE2 PHE A 645      38.870  34.120  62.200  1.00  0.00           C
ATOM    952  HE2 PHE A 645      38.580  34.310  63.230  1.00  0.00           H
ATOM    953  C   PHE A 645      41.290  36.130  57.990  1.00  0.00           C
ATOM    954  O   PHE A 645      40.430  35.560  57.280  1.00  0.00           O
ATOM    955  N   GLY A 646      41.360  37.440  58.010  1.00  0.00           N
ATOM    956  HN  GLY A 646      41.830  37.930  58.730  1.00  0.00           H
ATOM    957  CA  GLY A 646      40.640  38.260  57.090  1.00  0.00           C
ATOM    958  HA1 GLY A 646      40.960  39.280  57.290  1.00  0.00           H
ATOM    959  HA2 GLY A 646      39.570  38.140  57.150  1.00  0.00           H
ATOM    960  C   GLY A 646      40.880  37.890  55.570  1.00  0.00           C
ATOM    961  O   GLY A 646      39.930  37.470  54.870  1.00  0.00           O
ATOM    962  N   ALA A 647      42.120  37.910  55.120  1.00  0.00           N
ATOM    963  HN  ALA A 647      42.870  38.190  55.720  1.00  0.00           H
ATOM    964  CA  ALA A 647      42.520  37.590  53.780  1.00  0.00           C
ATOM    965  HA  ALA A 647      41.910  38.240  53.180  1.00  0.00           H
ATOM    966  CB  ALA A 647      44.030  37.610  53.720  1.00  0.00           C
ATOM    967  HB1 ALA A 647      44.370  38.600  54.130  1.00  0.00           H
ATOM    968  HB2 ALA A 647      44.390  37.440  52.680  1.00  0.00           H
ATOM    969  HB3 ALA A 647      44.440  36.920  54.480  1.00  0.00           H
ATOM    970  C   ALA A 647      42.130  36.170  53.300  1.00  0.00           C
ATOM    971  O   ALA A 647      41.570  35.880  52.250  1.00  0.00           O
ATOM    972  N   SER A 648      42.340  35.210  54.180  1.00  0.00           N
ATOM    973  HN  SER A 648      42.630  35.390  55.110  1.00  0.00           H
ATOM    974  CA  SER A 648      41.990  33.820  53.850  1.00  0.00           C
ATOM    975  HA  SER A 648      42.340  33.620  52.850  1.00  0.00           H
ATOM    976  CB  SER A 648      42.750  32.800  54.770  1.00  0.00           C
ATOM    977  HB1 SER A 648      43.810  32.830  54.470  1.00  0.00           H
ATOM    978  HB2 SER A 648      42.350  31.780  54.640  1.00  0.00           H
ATOM    979  OG  SER A 648      42.620  33.090  56.170  1.00  0.00           O
ATOM    980  HG1 SER A 648      43.150  33.850  56.380  1.00  0.00           H
ATOM    981  C   SER A 648      40.490  33.650  53.830  1.00  0.00           C
ATOM    982  O   SER A 648      40.030  33.220  52.770  1.00  0.00           O
ATOM    983  N   LEU A 649      39.680  34.130  54.790  1.00  0.00           N
ATOM    984  HN  LEU A 649      40.050  34.610  55.580  1.00  0.00           H
ATOM    985  CA  LEU A 649      38.210  33.900  54.790  1.00  0.00           C
ATOM    986  HA  LEU A 649      37.930  32.860  54.750  1.00  0.00           H
ATOM    987  CB  LEU A 649      37.700  34.450  56.150  1.00  0.00           C
ATOM    988  HB1 LEU A 649      38.010  35.520  56.160  1.00  0.00           H
ATOM    989  HB2 LEU A 649      38.240  33.890  56.940  1.00  0.00           H
ATOM    990  CG  LEU A 649      36.230  34.420  56.480  1.00  0.00           C
ATOM    991  HG  LEU A 649      35.690  35.160  55.850  1.00  0.00           H
ATOM    992  CD1 LEU A 649      35.520  33.110  56.280  1.00  0.00           C
ATOM    993 HD11 LEU A 649      35.670  32.250  56.960  1.00  0.00           H
ATOM    994 HD12 LEU A 649      35.620  32.750  55.220  1.00  0.00           H
ATOM    995 HD13 LEU A 649      34.420  33.260  56.320  1.00  0.00           H
ATOM    996  CD2 LEU A 649      36.090  34.940  57.880  1.00  0.00           C
ATOM    997 HD21 LEU A 649      36.450  34.140  58.580  1.00  0.00           H
ATOM    998 HD22 LEU A 649      34.990  35.000  57.960  1.00  0.00           H
ATOM    999 HD23 LEU A 649      36.510  35.950  57.990  1.00  0.00           H
ATOM   1000  C   LEU A 649      37.530  34.660  53.630  1.00  0.00           C
ATOM   1001  O   LEU A 649      36.620  34.150  53.030  1.00  0.00           O
ATOM   1002  N   THR A 650      37.950  35.910  53.300  1.00  0.00           N
ATOM   1003  HN  THR A 650      38.500  36.440  53.950  1.00  0.00           H
ATOM   1004  CA  THR A 650      37.600  36.630  52.080  1.00  0.00           C
ATOM   1005  HA  THR A 650      36.540  36.800  52.000  1.00  0.00           H
ATOM   1006  CB  THR A 650      38.010  38.090  52.000  1.00  0.00           C
ATOM   1007  HB  THR A 650      39.090  38.340  51.970  1.00  0.00           H
ATOM   1008  OG1 THR A 650      37.540  38.790  53.120  1.00  0.00           O
ATOM   1009  HG1 THR A 650      37.810  38.320  53.920  1.00  0.00           H
ATOM   1010  CG2 THR A 650      37.450  38.780  50.780  1.00  0.00           C
ATOM   1011 HG21 THR A 650      37.720  39.850  50.800  1.00  0.00           H
ATOM   1012 HG22 THR A 650      36.340  38.870  50.790  1.00  0.00           H
ATOM   1013 HG23 THR A 650      37.820  38.370  49.820  1.00  0.00           H
ATOM   1014  C   THR A 650      38.070  35.900  50.860  1.00  0.00           C
ATOM   1015  O   THR A 650      37.320  35.550  49.960  1.00  0.00           O
ATOM   1016  N   GLY A 651      39.360  35.590  50.800  1.00  0.00           N
ATOM   1017  HN  GLY A 651      40.050  35.980  51.410  1.00  0.00           H
ATOM   1018  CA  GLY A 651      39.880  34.740  49.750  1.00  0.00           C
ATOM   1019  HA1 GLY A 651      40.900  34.450  49.980  1.00  0.00           H
ATOM   1020  HA2 GLY A 651      39.970  35.420  48.920  1.00  0.00           H
ATOM   1021  C   GLY A 651      39.200  33.510  49.390  1.00  0.00           C
ATOM   1022  O   GLY A 651      38.880  33.290  48.170  1.00  0.00           O
ATOM   1023  N   ILE A 652      38.950  32.620  50.400  1.00  0.00           N
ATOM   1024  HN  ILE A 652      39.180  32.920  51.320  1.00  0.00           H
ATOM   1025  CA  ILE A 652      38.430  31.290  50.120  1.00  0.00           C
ATOM   1026  HA  ILE A 652      39.000  30.770  49.380  1.00  0.00           H
ATOM   1027  CB  ILE A 652      38.350  30.410  51.360  1.00  0.00           C
ATOM   1028  HB  ILE A 652      39.380  30.350  51.780  1.00  0.00           H
ATOM   1029  CG2 ILE A 652      37.380  31.090  52.460  1.00  0.00           C
ATOM   1030 HG21 ILE A 652      36.360  31.290  52.060  1.00  0.00           H
ATOM   1031 HG22 ILE A 652      37.850  32.070  52.680  1.00  0.00           H
ATOM   1032 HG23 ILE A 652      37.350  30.480  53.380  1.00  0.00           H
ATOM   1033  CG1 ILE A 652      37.870  29.000  51.140  1.00  0.00           C
ATOM   1034 HG11 ILE A 652      36.900  28.990  50.610  1.00  0.00           H
ATOM   1035 HG12 ILE A 652      37.610  28.550  52.130  1.00  0.00           H
ATOM   1036  CD  ILE A 652      38.830  28.220  50.200  1.00  0.00           C
ATOM   1037  HD1 ILE A 652      38.470  27.180  50.060  1.00  0.00           H
ATOM   1038  HD2 ILE A 652      39.890  28.190  50.540  1.00  0.00           H
ATOM   1039  HD3 ILE A 652      38.790  28.630  49.170  1.00  0.00           H
ATOM   1040  C   ILE A 652      37.090  31.300  49.370  1.00  0.00           C
ATOM   1041  O   ILE A 652      36.930  30.510  48.450  1.00  0.00           O
ATOM   1042  N   ALA A 653      36.120  32.170  49.700  1.00  0.00           N
ATOM   1043  HN  ALA A 653      36.390  32.860  50.360  1.00  0.00           H
ATOM   1044  CA  ALA A 653      34.910  32.240  48.970  1.00  0.00           C
ATOM   1045  HA  ALA A 653      34.510  31.260  48.750  1.00  0.00           H
ATOM   1046  CB  ALA A 653      33.840  32.920  49.810  1.00  0.00           C
ATOM   1047  HB1 ALA A 653      32.950  33.190  49.180  1.00  0.00           H
ATOM   1048  HB2 ALA A 653      34.280  33.790  50.350  1.00  0.00           H
ATOM   1049  HB3 ALA A 653      33.500  32.260  50.640  1.00  0.00           H
ATOM   1050  C   ALA A 653      35.060  32.870  47.600  1.00  0.00           C
ATOM   1051  O   ALA A 653      34.410  32.510  46.590  1.00  0.00           O
ATOM   1052  N   TYR A 654      35.860  33.940  47.580  1.00  0.00           N
ATOM   1053  HN  TYR A 654      36.440  34.080  48.370  1.00  0.00           H
ATOM   1054  CA  TYR A 654      36.180  34.810  46.430  1.00  0.00           C
ATOM   1055  HA  TYR A 654      35.240  35.140  46.040  1.00  0.00           H
ATOM   1056  CB  TYR A 654      36.900  36.130  46.860  1.00  0.00           C
ATOM   1057  HB1 TYR A 654      37.820  35.830  47.420  1.00  0.00           H
ATOM   1058  HB2 TYR A 654      36.200  36.610  47.570  1.00  0.00           H
ATOM   1059  CG  TYR A 654      37.460  36.990  45.780  1.00  0.00           C
ATOM   1060  CD1 TYR A 654      38.650  36.800  45.130  1.00  0.00           C
ATOM   1061  HD1 TYR A 654      39.290  35.950  45.280  1.00  0.00           H
ATOM   1062  CE1 TYR A 654      39.100  37.650  44.160  1.00  0.00           C
ATOM   1063  HE1 TYR A 654      40.040  37.430  43.680  1.00  0.00           H
ATOM   1064  CZ  TYR A 654      38.300  38.780  43.780  1.00  0.00           C
ATOM   1065  OH  TYR A 654      38.830  39.740  42.870  1.00  0.00           O
ATOM   1066  HH  TYR A 654      39.740  39.540  42.660  1.00  0.00           H
ATOM   1067  CD2 TYR A 654      36.710  38.120  45.490  1.00  0.00           C
ATOM   1068  HD2 TYR A 654      35.740  38.270  45.940  1.00  0.00           H
ATOM   1069  CE2 TYR A 654      37.110  39.050  44.490  1.00  0.00           C
ATOM   1070  HE2 TYR A 654      36.390  39.850  44.340  1.00  0.00           H
ATOM   1071  C   TYR A 654      36.890  34.090  45.300  1.00  0.00           C
ATOM   1072  O   TYR A 654      36.590  34.220  44.100  1.00  0.00           O
ATOM   1073  N   SER A 655      37.850  33.260  45.620  1.00  0.00           N
ATOM   1074  HN  SER A 655      38.270  33.230  46.530  1.00  0.00           H
ATOM   1075  CA  SER A 655      38.450  32.350  44.750  1.00  0.00           C
ATOM   1076  HA  SER A 655      38.700  32.840  43.810  1.00  0.00           H
ATOM   1077  CB  SER A 655      39.800  31.810  45.220  1.00  0.00           C
ATOM   1078  HB1 SER A 655      40.450  32.690  45.400  1.00  0.00           H
ATOM   1079  HB2 SER A 655      40.280  31.110  44.500  1.00  0.00           H
ATOM   1080  OG  SER A 655      39.620  31.120  46.560  1.00  0.00           O
ATOM   1081  HG1 SER A 655      39.560  31.780  47.250  1.00  0.00           H
ATOM   1082  C   SER A 655      37.550  31.130  44.410  1.00  0.00           C
ATOM   1083  O   SER A 655      37.590  30.660  43.260  1.00  0.00           O
ATOM   1084  N   LEU A 656      36.760  30.530  45.350  1.00  0.00           N
ATOM   1085  HN  LEU A 656      36.910  30.850  46.290  1.00  0.00           H
ATOM   1086  CA  LEU A 656      35.880  29.360  45.070  1.00  0.00           C
ATOM   1087  HA  LEU A 656      36.450  28.590  44.560  1.00  0.00           H
ATOM   1088  CB  LEU A 656      35.310  28.730  46.350  1.00  0.00           C
ATOM   1089  HB1 LEU A 656      34.850  29.570  46.910  1.00  0.00           H
ATOM   1090  HB2 LEU A 656      36.180  28.350  46.930  1.00  0.00           H
ATOM   1091  CG  LEU A 656      34.320  27.620  46.170  1.00  0.00           C
ATOM   1092  HG  LEU A 656      33.970  27.500  45.120  1.00  0.00           H
ATOM   1093  CD1 LEU A 656      34.990  26.210  46.450  1.00  0.00           C
ATOM   1094 HD11 LEU A 656      34.230  25.470  46.790  1.00  0.00           H
ATOM   1095 HD12 LEU A 656      35.630  26.340  47.350  1.00  0.00           H
ATOM   1096 HD13 LEU A 656      35.560  25.900  45.560  1.00  0.00           H
ATOM   1097  CD2 LEU A 656      33.070  27.970  46.940  1.00  0.00           C
ATOM   1098 HD21 LEU A 656      33.380  27.780  48.000  1.00  0.00           H
ATOM   1099 HD22 LEU A 656      32.240  27.290  46.660  1.00  0.00           H
ATOM   1100 HD23 LEU A 656      32.840  29.040  46.770  1.00  0.00           H
ATOM   1101  C   LEU A 656      34.770  29.630  44.040  1.00  0.00           C
ATOM   1102  O   LEU A 656      34.650  28.880  43.050  1.00  0.00           O
ATOM   1103  N   PHE A 657      34.000  30.670  44.230  1.00  0.00           N
ATOM   1104  HN  PHE A 657      34.250  31.380  44.870  1.00  0.00           H
ATOM   1105  CA  PHE A 657      32.950  31.050  43.290  1.00  0.00           C
ATOM   1106  HA  PHE A 657      32.490  30.140  42.920  1.00  0.00           H
ATOM   1107  CB  PHE A 657      31.840  31.810  43.990  1.00  0.00           C
ATOM   1108  HB1 PHE A 657      30.920  32.120  43.450  1.00  0.00           H
ATOM   1109  HB2 PHE A 657      32.220  32.780  44.410  1.00  0.00           H
ATOM   1110  CG  PHE A 657      31.330  31.020  45.170  1.00  0.00           C
ATOM   1111  CD1 PHE A 657      31.280  31.610  46.460  1.00  0.00           C
ATOM   1112  HD1 PHE A 657      31.810  32.520  46.720  1.00  0.00           H
ATOM   1113  CE1 PHE A 657      30.570  31.010  47.540  1.00  0.00           C
ATOM   1114  HE1 PHE A 657      30.620  31.510  48.500  1.00  0.00           H
ATOM   1115  CZ  PHE A 657      29.940  29.760  47.300  1.00  0.00           C
ATOM   1116  HZ  PHE A 657      29.520  29.310  48.190  1.00  0.00           H
ATOM   1117  CD2 PHE A 657      30.510  29.870  44.940  1.00  0.00           C
ATOM   1118  HD2 PHE A 657      30.540  29.460  43.940  1.00  0.00           H
ATOM   1119  CE2 PHE A 657      29.930  29.230  46.030  1.00  0.00           C
ATOM   1120  HE2 PHE A 657      29.400  28.290  45.890  1.00  0.00           H
ATOM   1121  C   PHE A 657      33.470  31.960  42.180  1.00  0.00           C
ATOM   1122  O   PHE A 657      32.770  32.280  41.190  1.00  0.00           O
ATOM   1123  N   ALA A 658      34.760  32.340  42.270  1.00  0.00           N
ATOM   1124  HN  ALA A 658      35.250  31.940  43.030  1.00  0.00           H
ATOM   1125  CA  ALA A 658      35.640  33.030  41.350  1.00  0.00           C
ATOM   1126  HA  ALA A 658      36.580  33.120  41.870  1.00  0.00           H
ATOM   1127  CB  ALA A 658      36.080  32.050  40.220  1.00  0.00           C
ATOM   1128  HB1 ALA A 658      36.200  31.040  40.640  1.00  0.00           H
ATOM   1129  HB2 ALA A 658      37.080  32.280  39.830  1.00  0.00           H
ATOM   1130  HB3 ALA A 658      35.260  31.880  39.490  1.00  0.00           H
ATOM   1131  C   ALA A 658      35.260  34.410  40.820  1.00  0.00           C
ATOM   1132  O   ALA A 658      34.750  34.500  39.700  1.00  0.00           O
ATOM   1133  N   GLY A 659      35.430  35.520  41.640  1.00  0.00           N
ATOM   1134  HN  GLY A 659      35.820  35.330  42.540  1.00  0.00           H
ATOM   1135  CA  GLY A 659      35.180  36.970  41.300  1.00  0.00           C
ATOM   1136  HA1 GLY A 659      35.300  37.630  42.140  1.00  0.00           H
ATOM   1137  HA2 GLY A 659      34.200  37.090  40.860  1.00  0.00           H
ATOM   1138  C   GLY A 659      36.080  37.470  40.160  1.00  0.00           C
ATOM   1139  O   GLY A 659      35.530  38.180  39.310  1.00  0.00           O
ATOM   1140  N   GLN A 660      37.370  37.140  40.210  1.00  0.00           N
ATOM   1141  HN  GLN A 660      37.680  36.490  40.910  1.00  0.00           H
ATOM   1142  CA  GLN A 660      38.270  37.390  39.090  1.00  0.00           C
ATOM   1143  HA  GLN A 660      37.720  37.220  38.180  1.00  0.00           H
ATOM   1144  CB  GLN A 660      38.630  38.850  39.130  1.00  0.00           C
ATOM   1145  HB1 GLN A 660      39.290  39.120  39.990  1.00  0.00           H
ATOM   1146  HB2 GLN A 660      37.760  39.520  39.240  1.00  0.00           H
ATOM   1147  CG  GLN A 660      39.470  39.360  37.840  1.00  0.00           C
ATOM   1148  HG1 GLN A 660      40.360  38.690  37.800  1.00  0.00           H
ATOM   1149  HG2 GLN A 660      39.680  40.450  37.960  1.00  0.00           H
ATOM   1150  CD  GLN A 660      38.860  39.020  36.500  1.00  0.00           C
ATOM   1151  OE1 GLN A 660      38.790  37.850  36.030  1.00  0.00           O
ATOM   1152  NE2 GLN A 660      38.370  40.080  35.840  1.00  0.00           N
ATOM   1153 HE21 GLN A 660      37.980  39.910  34.930  1.00  0.00           H
ATOM   1154 HE22 GLN A 660      38.500  41.020  36.160  1.00  0.00           H
ATOM   1155  C   GLN A 660      39.490  36.550  39.350  1.00  0.00           C
ATOM   1156  O   GLN A 660      40.320  36.910  40.100  1.00  0.00           O
ATOM   1157  N   PRO A 661      39.450  35.230  38.860  1.00  0.00           N
ATOM   1158  CD  PRO A 661      38.300  34.800  37.970  1.00  0.00           C
ATOM   1159  HD1 PRO A 661      38.240  35.400  37.030  1.00  0.00           H
ATOM   1160  HD2 PRO A 661      37.340  34.710  38.520  1.00  0.00           H
ATOM   1161  CA  PRO A 661      40.130  34.080  39.500  1.00  0.00           C
ATOM   1162  HA  PRO A 661      39.450  33.750  40.260  1.00  0.00           H
ATOM   1163  CB  PRO A 661      40.120  33.080  38.350  1.00  0.00           C
ATOM   1164  HB1 PRO A 661      40.190  32.050  38.750  1.00  0.00           H
ATOM   1165  HB2 PRO A 661      40.930  33.370  37.650  1.00  0.00           H
ATOM   1166  CG  PRO A 661      38.790  33.380  37.600  1.00  0.00           C
ATOM   1167  HG1 PRO A 661      38.920  33.220  36.500  1.00  0.00           H
ATOM   1168  HG2 PRO A 661      37.980  32.710  37.960  1.00  0.00           H
ATOM   1169  C   PRO A 661      41.490  34.250  40.070  1.00  0.00           C
ATOM   1170  O   PRO A 661      41.790  33.660  41.060  1.00  0.00           O
ATOM   1171  N   LEU A 662      42.350  34.940  39.430  1.00  0.00           N
ATOM   1172  HN  LEU A 662      42.120  35.480  38.620  1.00  0.00           H
ATOM   1173  CA  LEU A 662      43.750  34.900  39.880  1.00  0.00           C
ATOM   1174  HA  LEU A 662      43.950  34.020  40.470  1.00  0.00           H
ATOM   1175  CB  LEU A 662      44.620  34.840  38.580  1.00  0.00           C
ATOM   1176  HB1 LEU A 662      45.670  35.120  38.830  1.00  0.00           H
ATOM   1177  HB2 LEU A 662      44.220  35.590  37.860  1.00  0.00           H
ATOM   1178  CG  LEU A 662      44.530  33.440  37.970  1.00  0.00           C
ATOM   1179  HG  LEU A 662      43.470  33.130  37.840  1.00  0.00           H
ATOM   1180  CD1 LEU A 662      45.050  33.430  36.480  1.00  0.00           C
ATOM   1181 HD11 LEU A 662      46.070  33.840  36.380  1.00  0.00           H
ATOM   1182 HD12 LEU A 662      44.290  33.950  35.850  1.00  0.00           H
ATOM   1183 HD13 LEU A 662      45.190  32.370  36.210  1.00  0.00           H
ATOM   1184  CD2 LEU A 662      45.410  32.420  38.730  1.00  0.00           C
ATOM   1185 HD21 LEU A 662      45.150  32.190  39.780  1.00  0.00           H
ATOM   1186 HD22 LEU A 662      46.470  32.730  38.820  1.00  0.00           H
ATOM   1187 HD23 LEU A 662      45.430  31.480  38.120  1.00  0.00           H
ATOM   1188  C   LEU A 662      44.130  36.100  40.690  1.00  0.00           C
ATOM   1189  O   LEU A 662      45.290  36.190  41.150  1.00  0.00           O
ATOM   1190  N   THR A 663      43.280  37.060  40.870  1.00  0.00           N
ATOM   1191  HN  THR A 663      42.340  37.020  40.540  1.00  0.00           H
ATOM   1192  CA  THR A 663      43.540  38.210  41.710  1.00  0.00           C
ATOM   1193  HA  THR A 663      44.460  38.660  41.380  1.00  0.00           H
ATOM   1194  CB  THR A 663      42.470  39.250  41.640  1.00  0.00           C
ATOM   1195  HB  THR A 663      42.670  40.070  42.370  1.00  0.00           H
ATOM   1196  OG1 THR A 663      41.180  38.760  41.870  1.00  0.00           O
ATOM   1197  HG1 THR A 663      41.000  38.040  41.250  1.00  0.00           H
ATOM   1198  CG2 THR A 663      42.350  39.810  40.260  1.00  0.00           C
ATOM   1199 HG21 THR A 663      41.600  40.630  40.300  1.00  0.00           H
ATOM   1200 HG22 THR A 663      42.060  38.980  39.590  1.00  0.00           H
ATOM   1201 HG23 THR A 663      43.280  40.170  39.780  1.00  0.00           H
ATOM   1202  C   THR A 663      43.700  37.870  43.190  1.00  0.00           C
ATOM   1203  O   THR A 663      43.150  36.920  43.790  1.00  0.00           O
ATOM   1204  N   ILE A 664      44.530  38.580  43.870  1.00  0.00           N
ATOM   1205  HN  ILE A 664      44.850  39.410  43.430  1.00  0.00           H
ATOM   1206  CA  ILE A 664      44.970  38.350  45.220  1.00  0.00           C
ATOM   1207  HA  ILE A 664      44.420  37.560  45.700  1.00  0.00           H
ATOM   1208  CB  ILE A 664      46.420  37.800  45.220  1.00  0.00           C
ATOM   1209  HB  ILE A 664      46.980  38.590  44.680  1.00  0.00           H
ATOM   1210  CG2 ILE A 664      46.900  37.440  46.640  1.00  0.00           C
ATOM   1211 HG21 ILE A 664      47.840  36.860  46.530  1.00  0.00           H
ATOM   1212 HG22 ILE A 664      46.120  36.760  47.050  1.00  0.00           H
ATOM   1213 HG23 ILE A 664      47.060  38.280  47.360  1.00  0.00           H
ATOM   1214  CG1 ILE A 664      46.580  36.510  44.350  1.00  0.00           C
ATOM   1215 HG11 ILE A 664      47.650  36.240  44.340  1.00  0.00           H
ATOM   1216 HG12 ILE A 664      46.260  36.670  43.290  1.00  0.00           H
ATOM   1217  CD  ILE A 664      45.890  35.200  44.870  1.00  0.00           C
ATOM   1218  HD1 ILE A 664      46.400  34.280  44.540  1.00  0.00           H
ATOM   1219  HD2 ILE A 664      44.780  35.250  44.750  1.00  0.00           H
ATOM   1220  HD3 ILE A 664      46.020  34.990  45.950  1.00  0.00           H
ATOM   1221  C   ILE A 664      44.830  39.560  46.070  1.00  0.00           C
ATOM   1222  O   ILE A 664      45.030  40.710  45.640  1.00  0.00           O
ATOM   1223  N   LEU A 665      44.400  39.410  47.350  1.00  0.00           N
ATOM   1224  HN  LEU A 665      44.380  38.520  47.810  1.00  0.00           H
ATOM   1225  CA  LEU A 665      44.130  40.510  48.190  1.00  0.00           C
ATOM   1226  HA  LEU A 665      44.460  41.470  47.860  1.00  0.00           H
ATOM   1227  CB  LEU A 665      42.630  40.460  48.560  1.00  0.00           C
ATOM   1228  HB1 LEU A 665      42.100  40.770  47.630  1.00  0.00           H
ATOM   1229  HB2 LEU A 665      42.360  41.190  49.360  1.00  0.00           H
ATOM   1230  CG  LEU A 665      41.950  39.140  48.890  1.00  0.00           C
ATOM   1231  HG  LEU A 665      42.100  38.410  48.070  1.00  0.00           H
ATOM   1232  CD1 LEU A 665      42.500  38.440  50.210  1.00  0.00           C
ATOM   1233 HD11 LEU A 665      43.530  38.060  50.040  1.00  0.00           H
ATOM   1234 HD12 LEU A 665      41.970  37.480  50.360  1.00  0.00           H
ATOM   1235 HD13 LEU A 665      42.320  39.000  51.150  1.00  0.00           H
ATOM   1236  CD2 LEU A 665      40.390  39.300  48.970  1.00  0.00           C
ATOM   1237 HD21 LEU A 665      40.000  39.850  48.090  1.00  0.00           H
ATOM   1238 HD22 LEU A 665      40.010  39.850  49.850  1.00  0.00           H
ATOM   1239 HD23 LEU A 665      39.900  38.300  48.920  1.00  0.00           H
ATOM   1240  C   LEU A 665      44.920  40.210  49.410  1.00  0.00           C
ATOM   1241  O   LEU A 665      45.650  39.200  49.570  1.00  0.00           O
ATOM   1242  N   GLY A 666      44.800  41.150  50.370  1.00  0.00           N
ATOM   1243  HN  GLY A 666      44.350  42.020  50.170  1.00  0.00           H
ATOM   1244  CA  GLY A 666      45.470  41.060  51.640  1.00  0.00           C
ATOM   1245  HA1 GLY A 666      46.110  40.190  51.680  1.00  0.00           H
ATOM   1246  HA2 GLY A 666      44.740  40.980  52.440  1.00  0.00           H
ATOM   1247  C   GLY A 666      46.350  42.180  52.060  1.00  0.00           C
ATOM   1248  O   GLY A 666      47.060  42.030  53.080  1.00  0.00           O
ATOM   1249  N   SER A 667      46.250  43.340  51.380  1.00  0.00           N
ATOM   1250  HN  SER A 667      45.710  43.370  50.540  1.00  0.00           H
ATOM   1251  CA  SER A 667      46.720  44.630  51.940  1.00  0.00           C
ATOM   1252  HA  SER A 667      46.360  44.720  52.950  1.00  0.00           H
ATOM   1253  CB  SER A 667      48.290  44.780  52.100  1.00  0.00           C
ATOM   1254  HB1 SER A 667      48.570  44.110  52.940  1.00  0.00           H
ATOM   1255  HB2 SER A 667      48.580  45.830  52.300  1.00  0.00           H
ATOM   1256  OG  SER A 667      48.970  44.390  50.890  1.00  0.00           O
ATOM   1257  HG1 SER A 667      48.960  43.430  50.820  1.00  0.00           H
ATOM   1258  C   SER A 667      46.200  45.880  51.140  1.00  0.00           C
ATOM   1259  O   SER A 667      46.440  46.040  49.940  1.00  0.00           O
ATOM   1260  N   THR A 668      45.420  46.690  51.870  1.00  0.00           N
ATOM   1261  HN  THR A 668      45.370  46.550  52.850  1.00  0.00           H
ATOM   1262  CA  THR A 668      44.640  47.760  51.260  1.00  0.00           C
ATOM   1263  HA  THR A 668      44.850  47.780  50.200  1.00  0.00           H
ATOM   1264  CB  THR A 668      43.130  47.410  51.210  1.00  0.00           C
ATOM   1265  HB  THR A 668      42.850  46.490  50.660  1.00  0.00           H
ATOM   1266  OG1 THR A 668      42.290  48.460  50.840  1.00  0.00           O
ATOM   1267  HG1 THR A 668      42.410  48.590  49.890  1.00  0.00           H
ATOM   1268  CG2 THR A 668      42.590  47.090  52.670  1.00  0.00           C
ATOM   1269 HG21 THR A 668      42.970  46.170  53.170  1.00  0.00           H
ATOM   1270 HG22 THR A 668      41.490  46.970  52.810  1.00  0.00           H
ATOM   1271 HG23 THR A 668      42.810  47.930  53.370  1.00  0.00           H
ATOM   1272  C   THR A 668      44.980  49.090  51.850  1.00  0.00           C
ATOM   1273  O   THR A 668      44.900  49.170  53.080  1.00  0.00           O
ATOM   1274  N   GLY A 669      45.330  50.140  51.150  1.00  0.00           N
ATOM   1275  HN  GLY A 669      45.330  49.940  50.180  1.00  0.00           H
ATOM   1276  CA  GLY A 669      45.670  51.520  51.670  1.00  0.00           C
ATOM   1277  HA1 GLY A 669      46.210  52.030  50.880  1.00  0.00           H
ATOM   1278  HA2 GLY A 669      46.240  51.460  52.580  1.00  0.00           H
ATOM   1279  C   GLY A 669      44.410  52.410  51.910  1.00  0.00           C
ATOM   1280  O   GLY A 669      44.470  52.990  53.010  1.00  0.00           O
ATOM   1281  N   PRO A 670      43.340  52.490  51.180  1.00  0.00           N
ATOM   1282  CD  PRO A 670      43.390  52.190  49.700  1.00  0.00           C
ATOM   1283  HD1 PRO A 670      42.930  51.190  49.580  1.00  0.00           H
ATOM   1284  HD2 PRO A 670      44.410  52.200  49.270  1.00  0.00           H
ATOM   1285  CA  PRO A 670      42.240  53.460  51.500  1.00  0.00           C
ATOM   1286  HA  PRO A 670      42.700  54.420  51.710  1.00  0.00           H
ATOM   1287  CB  PRO A 670      41.460  53.540  50.170  1.00  0.00           C
ATOM   1288  HB1 PRO A 670      40.940  54.520  50.010  1.00  0.00           H
ATOM   1289  HB2 PRO A 670      40.720  52.720  50.010  1.00  0.00           H
ATOM   1290  CG  PRO A 670      42.550  53.300  49.090  1.00  0.00           C
ATOM   1291  HG1 PRO A 670      42.050  53.090  48.120  1.00  0.00           H
ATOM   1292  HG2 PRO A 670      43.110  54.260  49.110  1.00  0.00           H
ATOM   1293  C   PRO A 670      41.380  53.190  52.640  1.00  0.00           C
ATOM   1294  O   PRO A 670      41.000  54.040  53.470  1.00  0.00           O
ATOM   1295  N   VAL A 671      41.100  51.910  52.810  1.00  0.00           N
ATOM   1296  HN  VAL A 671      41.520  51.190  52.250  1.00  0.00           H
ATOM   1297  CA  VAL A 671      40.610  51.250  53.960  1.00  0.00           C
ATOM   1298  HA  VAL A 671      39.690  51.760  54.240  1.00  0.00           H
ATOM   1299  CB  VAL A 671      40.230  49.830  53.560  1.00  0.00           C
ATOM   1300  HB  VAL A 671      41.050  49.350  52.980  1.00  0.00           H
ATOM   1301  CG1 VAL A 671      40.080  48.930  54.810  1.00  0.00           C
ATOM   1302 HG11 VAL A 671      41.090  48.590  55.130  1.00  0.00           H
ATOM   1303 HG12 VAL A 671      39.540  47.980  54.580  1.00  0.00           H
ATOM   1304 HG13 VAL A 671      39.550  49.400  55.660  1.00  0.00           H
ATOM   1305  CG2 VAL A 671      39.010  49.940  52.650  1.00  0.00           C
ATOM   1306 HG21 VAL A 671      38.670  48.920  52.410  1.00  0.00           H
ATOM   1307 HG22 VAL A 671      39.220  50.550  51.740  1.00  0.00           H
ATOM   1308 HG23 VAL A 671      38.220  50.500  53.200  1.00  0.00           H
ATOM   1309  C   VAL A 671      41.540  51.370  55.210  1.00  0.00           C
ATOM   1310  O   VAL A 671      41.100  51.620  56.320  1.00  0.00           O
ATOM   1311  N   LEU A 672      42.920  51.230  55.150  1.00  0.00           N
ATOM   1312  HN  LEU A 672      43.420  50.970  54.320  1.00  0.00           H
ATOM   1313  CA  LEU A 672      43.810  51.530  56.300  1.00  0.00           C
ATOM   1314  HA  LEU A 672      43.420  50.930  57.110  1.00  0.00           H
ATOM   1315  CB  LEU A 672      45.330  51.210  56.090  1.00  0.00           C
ATOM   1316  HB1 LEU A 672      45.580  51.700  55.120  1.00  0.00           H
ATOM   1317  HB2 LEU A 672      45.480  50.120  55.960  1.00  0.00           H
ATOM   1318  CG  LEU A 672      46.370  51.610  57.150  1.00  0.00           C
ATOM   1319  HG  LEU A 672      46.190  52.630  57.550  1.00  0.00           H
ATOM   1320  CD1 LEU A 672      46.160  50.600  58.330  1.00  0.00           C
ATOM   1321 HD11 LEU A 672      46.840  50.970  59.130  1.00  0.00           H
ATOM   1322 HD12 LEU A 672      46.450  49.630  57.890  1.00  0.00           H
ATOM   1323 HD13 LEU A 672      45.150  50.590  58.780  1.00  0.00           H
ATOM   1324  CD2 LEU A 672      47.820  51.610  56.600  1.00  0.00           C
ATOM   1325 HD21 LEU A 672      48.510  51.930  57.390  1.00  0.00           H
ATOM   1326 HD22 LEU A 672      47.900  52.290  55.720  1.00  0.00           H
ATOM   1327 HD23 LEU A 672      48.060  50.570  56.250  1.00  0.00           H
ATOM   1328  C   LEU A 672      43.550  52.960  56.710  1.00  0.00           C
ATOM   1329  O   LEU A 672      43.250  53.350  57.860  1.00  0.00           O
ATOM   1330  N   VAL A 673      43.560  53.920  55.700  1.00  0.00           N
ATOM   1331  HN  VAL A 673      43.860  53.760  54.760  1.00  0.00           H
ATOM   1332  CA  VAL A 673      43.230  55.320  55.990  1.00  0.00           C
ATOM   1333  HA  VAL A 673      43.980  55.550  56.730  1.00  0.00           H
ATOM   1334  CB  VAL A 673      43.370  56.040  54.710  1.00  0.00           C
ATOM   1335  HB  VAL A 673      42.790  55.530  53.920  1.00  0.00           H
ATOM   1336  CG1 VAL A 673      42.860  57.510  54.810  1.00  0.00           C
ATOM   1337 HG11 VAL A 673      43.250  57.970  55.740  1.00  0.00           H
ATOM   1338 HG12 VAL A 673      41.740  57.480  54.760  1.00  0.00           H
ATOM   1339 HG13 VAL A 673      43.070  58.130  53.920  1.00  0.00           H
ATOM   1340  CG2 VAL A 673      44.890  56.070  54.330  1.00  0.00           C
ATOM   1341 HG21 VAL A 673      45.590  56.400  55.130  1.00  0.00           H
ATOM   1342 HG22 VAL A 673      44.930  56.590  53.350  1.00  0.00           H
ATOM   1343 HG23 VAL A 673      45.230  55.030  54.090  1.00  0.00           H
ATOM   1344  C   VAL A 673      41.930  55.510  56.710  1.00  0.00           C
ATOM   1345  O   VAL A 673      41.850  56.180  57.750  1.00  0.00           O
ATOM   1346  N   PHE A 674      40.830  54.820  56.270  1.00  0.00           N
ATOM   1347  HN  PHE A 674      40.950  54.240  55.460  1.00  0.00           H
ATOM   1348  CA  PHE A 674      39.540  54.940  56.930  1.00  0.00           C
ATOM   1349  HA  PHE A 674      39.260  55.970  57.040  1.00  0.00           H
ATOM   1350  CB  PHE A 674      38.570  54.160  56.010  1.00  0.00           C
ATOM   1351  HB1 PHE A 674      38.900  53.100  55.890  1.00  0.00           H
ATOM   1352  HB2 PHE A 674      38.510  54.560  54.980  1.00  0.00           H
ATOM   1353  CG  PHE A 674      37.160  54.070  56.520  1.00  0.00           C
ATOM   1354  CD1 PHE A 674      36.200  55.080  56.230  1.00  0.00           C
ATOM   1355  HD1 PHE A 674      36.480  55.930  55.630  1.00  0.00           H
ATOM   1356  CE1 PHE A 674      34.920  55.030  56.750  1.00  0.00           C
ATOM   1357  HE1 PHE A 674      34.310  55.920  56.720  1.00  0.00           H
ATOM   1358  CZ  PHE A 674      34.540  54.110  57.680  1.00  0.00           C
ATOM   1359  HZ  PHE A 674      33.500  54.150  57.980  1.00  0.00           H
ATOM   1360  CD2 PHE A 674      36.730  52.950  57.360  1.00  0.00           C
ATOM   1361  HD2 PHE A 674      37.330  52.090  57.620  1.00  0.00           H
ATOM   1362  CE2 PHE A 674      35.370  53.000  57.910  1.00  0.00           C
ATOM   1363  HE2 PHE A 674      35.060  52.150  58.510  1.00  0.00           H
ATOM   1364  C   PHE A 674      39.530  54.370  58.330  1.00  0.00           C
ATOM   1365  O   PHE A 674      39.060  55.010  59.260  1.00  0.00           O
ATOM   1366  N   GLU A 675      40.130  53.150  58.530  1.00  0.00           N
ATOM   1367  HN  GLU A 675      40.620  52.850  57.720  1.00  0.00           H
ATOM   1368  CA  GLU A 675      40.380  52.460  59.770  1.00  0.00           C
ATOM   1369  HA  GLU A 675      39.390  52.290  60.170  1.00  0.00           H
ATOM   1370  CB  GLU A 675      41.100  51.140  59.450  1.00  0.00           C
ATOM   1371  HB1 GLU A 675      42.170  51.240  59.200  1.00  0.00           H
ATOM   1372  HB2 GLU A 675      40.510  50.620  58.670  1.00  0.00           H
ATOM   1373  CG  GLU A 675      40.980  50.250  60.720  1.00  0.00           C
ATOM   1374  HG1 GLU A 675      40.860  50.860  61.640  1.00  0.00           H
ATOM   1375  HG2 GLU A 675      41.900  49.650  60.890  1.00  0.00           H
ATOM   1376  CD  GLU A 675      39.730  49.440  60.770  1.00  0.00           C
ATOM   1377  OE1 GLU A 675      39.390  48.830  59.760  1.00  0.00           O
ATOM   1378  OE2 GLU A 675      39.010  49.530  61.820  1.00  0.00           O
ATOM   1379  C   GLU A 675      41.160  53.280  60.760  1.00  0.00           C
ATOM   1380  O   GLU A 675      40.810  53.280  61.930  1.00  0.00           O
ATOM   1381  N   LYS A 676      42.270  54.000  60.330  1.00  0.00           N
ATOM   1382  HN  LYS A 676      42.530  53.990  59.370  1.00  0.00           H
ATOM   1383  CA  LYS A 676      42.980  54.860  61.190  1.00  0.00           C
ATOM   1384  HA  LYS A 676      43.170  54.270  62.070  1.00  0.00           H
ATOM   1385  CB  LYS A 676      44.350  55.310  60.610  1.00  0.00           C
ATOM   1386  HB1 LYS A 676      44.770  56.130  61.230  1.00  0.00           H
ATOM   1387  HB2 LYS A 676      44.160  55.700  59.590  1.00  0.00           H
ATOM   1388  CG  LYS A 676      45.310  54.140  60.520  1.00  0.00           C
ATOM   1389  HG1 LYS A 676      44.830  53.410  59.810  1.00  0.00           H
ATOM   1390  HG2 LYS A 676      45.380  53.610  61.490  1.00  0.00           H
ATOM   1391  CD  LYS A 676      46.650  54.610  59.910  1.00  0.00           C
ATOM   1392  HD1 LYS A 676      46.400  55.170  58.990  1.00  0.00           H
ATOM   1393  HD2 LYS A 676      47.230  53.770  59.460  1.00  0.00           H
ATOM   1394  CE  LYS A 676      47.510  55.360  60.980  1.00  0.00           C
ATOM   1395  HE1 LYS A 676      47.710  54.640  61.800  1.00  0.00           H
ATOM   1396  HE2 LYS A 676      46.980  56.270  61.310  1.00  0.00           H
ATOM   1397  NZ  LYS A 676      48.910  55.760  60.510  1.00  0.00           N
ATOM   1398  HZ1 LYS A 676      48.830  56.100  59.530  1.00  0.00           H
ATOM   1399  HZ2 LYS A 676      49.590  54.980  60.590  1.00  0.00           H
ATOM   1400  HZ3 LYS A 676      49.340  56.410  61.190  1.00  0.00           H
ATOM   1401  C   LYS A 676      42.200  56.050  61.670  1.00  0.00           C
ATOM   1402  O   LYS A 676      42.280  56.400  62.840  1.00  0.00           O
ATOM   1403  N   ILE A 677      41.540  56.670  60.680  1.00  0.00           N
ATOM   1404  HN  ILE A 677      41.570  56.500  59.700  1.00  0.00           H
ATOM   1405  CA  ILE A 677      40.680  57.830  60.980  1.00  0.00           C
ATOM   1406  HA  ILE A 677      41.270  58.580  61.480  1.00  0.00           H
ATOM   1407  CB  ILE A 677      40.110  58.390  59.690  1.00  0.00           C
ATOM   1408  HB  ILE A 677      39.630  57.560  59.130  1.00  0.00           H
ATOM   1409  CG2 ILE A 677      39.050  59.460  59.970  1.00  0.00           C
ATOM   1410 HG21 ILE A 677      39.530  60.320  60.480  1.00  0.00           H
ATOM   1411 HG22 ILE A 677      38.220  59.010  60.540  1.00  0.00           H
ATOM   1412 HG23 ILE A 677      38.680  59.850  58.990  1.00  0.00           H
ATOM   1413  CG1 ILE A 677      41.220  59.040  58.830  1.00  0.00           C
ATOM   1414 HG11 ILE A 677      42.190  58.510  58.890  1.00  0.00           H
ATOM   1415 HG12 ILE A 677      41.440  59.990  59.380  1.00  0.00           H
ATOM   1416  CD  ILE A 677      40.860  59.260  57.390  1.00  0.00           C
ATOM   1417  HD1 ILE A 677      40.710  58.280  56.880  1.00  0.00           H
ATOM   1418  HD2 ILE A 677      41.550  59.940  56.850  1.00  0.00           H
ATOM   1419  HD3 ILE A 677      39.900  59.800  57.320  1.00  0.00           H
ATOM   1420  C   ILE A 677      39.470  57.520  61.900  1.00  0.00           C
ATOM   1421  O   ILE A 677      39.210  58.220  62.880  1.00  0.00           O
ATOM   1422  N   LEU A 678      38.820  56.380  61.680  1.00  0.00           N
ATOM   1423  HN  LEU A 678      39.090  55.840  60.890  1.00  0.00           H
ATOM   1424  CA  LEU A 678      37.710  55.950  62.590  1.00  0.00           C
ATOM   1425  HA  LEU A 678      36.970  56.720  62.620  1.00  0.00           H
ATOM   1426  CB  LEU A 678      37.150  54.660  61.900  1.00  0.00           C
ATOM   1427  HB1 LEU A 678      37.970  53.960  61.640  1.00  0.00           H
ATOM   1428  HB2 LEU A 678      36.720  55.090  60.970  1.00  0.00           H
ATOM   1429  CG  LEU A 678      35.960  53.990  62.530  1.00  0.00           C
ATOM   1430  HG  LEU A 678      36.320  53.380  63.390  1.00  0.00           H
ATOM   1431  CD1 LEU A 678      34.910  55.010  62.970  1.00  0.00           C
ATOM   1432 HD11 LEU A 678      34.390  55.480  62.110  1.00  0.00           H
ATOM   1433 HD12 LEU A 678      35.380  55.820  63.580  1.00  0.00           H
ATOM   1434 HD13 LEU A 678      34.260  54.420  63.650  1.00  0.00           H
ATOM   1435  CD2 LEU A 678      35.200  52.980  61.660  1.00  0.00           C
ATOM   1436 HD21 LEU A 678      34.800  53.510  60.770  1.00  0.00           H
ATOM   1437 HD22 LEU A 678      34.360  52.500  62.200  1.00  0.00           H
ATOM   1438 HD23 LEU A 678      35.840  52.170  61.260  1.00  0.00           H
ATOM   1439  C   LEU A 678      38.160  55.570  63.960  1.00  0.00           C
ATOM   1440  O   LEU A 678      37.580  56.180  64.840  1.00  0.00           O
ATOM   1441  N   TYR A 679      39.140  54.690  64.240  1.00  0.00           N
ATOM   1442  HN  TYR A 679      39.530  54.030  63.610  1.00  0.00           H
ATOM   1443  CA  TYR A 679      39.880  54.520  65.490  1.00  0.00           C
ATOM   1444  HA  TYR A 679      39.160  54.040  66.130  1.00  0.00           H
ATOM   1445  CB  TYR A 679      41.150  53.660  65.220  1.00  0.00           C
ATOM   1446  HB1 TYR A 679      41.730  54.170  64.430  1.00  0.00           H
ATOM   1447  HB2 TYR A 679      41.000  52.680  64.710  1.00  0.00           H
ATOM   1448  CG  TYR A 679      42.120  53.520  66.400  1.00  0.00           C
ATOM   1449  CD1 TYR A 679      41.640  52.990  67.610  1.00  0.00           C
ATOM   1450  HD1 TYR A 679      40.620  52.720  67.790  1.00  0.00           H
ATOM   1451  CE1 TYR A 679      42.380  53.210  68.860  1.00  0.00           C
ATOM   1452  HE1 TYR A 679      41.870  52.950  69.770  1.00  0.00           H
ATOM   1453  CZ  TYR A 679      43.580  53.780  68.810  1.00  0.00           C
ATOM   1454  OH  TYR A 679      44.090  53.970  70.090  1.00  0.00           O
ATOM   1455  HH  TYR A 679      45.030  54.080  69.920  1.00  0.00           H
ATOM   1456  CD2 TYR A 679      43.460  53.990  66.420  1.00  0.00           C
ATOM   1457  HD2 TYR A 679      44.000  54.260  65.520  1.00  0.00           H
ATOM   1458  CE2 TYR A 679      44.160  54.140  67.570  1.00  0.00           C
ATOM   1459  HE2 TYR A 679      45.200  54.460  67.520  1.00  0.00           H
ATOM   1460  C   TYR A 679      40.080  55.830  66.260  1.00  0.00           C
ATOM   1461  O   TYR A 679      39.530  56.040  67.400  1.00  0.00           O
ATOM   1462  N   LYS A 680      40.840  56.770  65.640  1.00  0.00           N
ATOM   1463  HN  LYS A 680      41.420  56.670  64.830  1.00  0.00           H
ATOM   1464  CA  LYS A 680      41.220  58.020  66.210  1.00  0.00           C
ATOM   1465  HA  LYS A 680      41.560  57.770  67.200  1.00  0.00           H
ATOM   1466  CB  LYS A 680      42.280  58.800  65.470  1.00  0.00           C
ATOM   1467  HB1 LYS A 680      42.390  59.800  65.930  1.00  0.00           H
ATOM   1468  HB2 LYS A 680      41.920  58.940  64.430  1.00  0.00           H
ATOM   1469  CG  LYS A 680      43.680  58.180  65.490  1.00  0.00           C
ATOM   1470  HG1 LYS A 680      44.280  58.770  64.770  1.00  0.00           H
ATOM   1471  HG2 LYS A 680      43.560  57.150  65.080  1.00  0.00           H
ATOM   1472  CD  LYS A 680      44.230  58.160  66.920  1.00  0.00           C
ATOM   1473  HD1 LYS A 680      43.570  57.560  67.570  1.00  0.00           H
ATOM   1474  HD2 LYS A 680      44.120  59.200  67.260  1.00  0.00           H
ATOM   1475  CE  LYS A 680      45.630  57.680  67.020  1.00  0.00           C
ATOM   1476  HE1 LYS A 680      46.260  58.230  66.280  1.00  0.00           H
ATOM   1477  HE2 LYS A 680      45.690  56.610  66.750  1.00  0.00           H
ATOM   1478  NZ  LYS A 680      46.190  57.820  68.430  1.00  0.00           N
ATOM   1479  HZ1 LYS A 680      46.760  58.690  68.430  1.00  0.00           H
ATOM   1480  HZ2 LYS A 680      46.790  57.020  68.730  1.00  0.00           H
ATOM   1481  HZ3 LYS A 680      45.450  58.020  69.120  1.00  0.00           H
ATOM   1482  C   LYS A 680      39.980  58.870  66.480  1.00  0.00           C
ATOM   1483  O   LYS A 680      40.050  59.600  67.460  1.00  0.00           O
ATOM   1484  N   PHE A 681      38.950  58.870  65.620  1.00  0.00           N
ATOM   1485  HN  PHE A 681      38.930  58.260  64.840  1.00  0.00           H
ATOM   1486  CA  PHE A 681      37.730  59.540  65.900  1.00  0.00           C
ATOM   1487  HA  PHE A 681      37.950  60.560  66.190  1.00  0.00           H
ATOM   1488  CB  PHE A 681      36.830  59.600  64.640  1.00  0.00           C
ATOM   1489  HB1 PHE A 681      36.930  58.690  64.010  1.00  0.00           H
ATOM   1490  HB2 PHE A 681      37.110  60.460  63.990  1.00  0.00           H
ATOM   1491  CG  PHE A 681      35.370  59.730  64.890  1.00  0.00           C
ATOM   1492  CD1 PHE A 681      34.610  58.600  65.160  1.00  0.00           C
ATOM   1493  HD1 PHE A 681      35.160  57.680  65.300  1.00  0.00           H
ATOM   1494  CE1 PHE A 681      33.280  58.730  65.560  1.00  0.00           C
ATOM   1495  HE1 PHE A 681      32.830  57.790  65.830  1.00  0.00           H
ATOM   1496  CZ  PHE A 681      32.630  59.920  65.640  1.00  0.00           C
ATOM   1497  HZ  PHE A 681      31.590  59.930  65.920  1.00  0.00           H
ATOM   1498  CD2 PHE A 681      34.650  61.000  64.950  1.00  0.00           C
ATOM   1499  HD2 PHE A 681      35.220  61.900  64.760  1.00  0.00           H
ATOM   1500  CE2 PHE A 681      33.340  61.050  65.340  1.00  0.00           C
ATOM   1501  HE2 PHE A 681      32.840  62.010  65.370  1.00  0.00           H
ATOM   1502  C   PHE A 681      37.100  58.950  67.150  1.00  0.00           C
ATOM   1503  O   PHE A 681      36.870  59.670  68.090  1.00  0.00           O
ATOM   1504  N   CYS A 682      37.030  57.620  67.270  1.00  0.00           N
ATOM   1505  HN  CYS A 682      37.230  56.990  66.530  1.00  0.00           H
ATOM   1506  CA  CYS A 682      36.480  57.020  68.440  1.00  0.00           C
ATOM   1507  HA  CYS A 682      35.490  57.400  68.510  1.00  0.00           H
ATOM   1508  CB  CYS A 682      36.380  55.470  68.200  1.00  0.00           C
ATOM   1509  HB1 CYS A 682      36.120  54.890  69.110  1.00  0.00           H
ATOM   1510  HB2 CYS A 682      37.410  55.160  67.910  1.00  0.00           H
ATOM   1511  SG  CYS A 682      35.240  55.030  66.810  1.00  0.00           S
ATOM   1512  HG1 CYS A 682      35.980  55.490  65.810  1.00  0.00           H
ATOM   1513  C   CYS A 682      37.260  57.330  69.770  1.00  0.00           C
ATOM   1514  O   CYS A 682      36.540  57.570  70.750  1.00  0.00           O
ATOM   1515  N   ARG A 683      38.580  57.460  69.740  1.00  0.00           N
ATOM   1516  HN  ARG A 683      39.140  57.190  68.960  1.00  0.00           H
ATOM   1517  CA  ARG A 683      39.310  57.890  70.960  1.00  0.00           C
ATOM   1518  HA  ARG A 683      38.950  57.170  71.670  1.00  0.00           H
ATOM   1519  CB  ARG A 683      40.850  57.930  70.780  1.00  0.00           C
ATOM   1520  HB1 ARG A 683      41.320  58.390  71.680  1.00  0.00           H
ATOM   1521  HB2 ARG A 683      41.000  58.630  69.930  1.00  0.00           H
ATOM   1522  CG  ARG A 683      41.360  56.570  70.550  1.00  0.00           C
ATOM   1523  HG1 ARG A 683      42.470  56.680  70.490  1.00  0.00           H
ATOM   1524  HG2 ARG A 683      41.120  56.120  69.570  1.00  0.00           H
ATOM   1525  CD  ARG A 683      41.130  55.550  71.670  1.00  0.00           C
ATOM   1526  HD1 ARG A 683      41.680  54.590  71.630  1.00  0.00           H
ATOM   1527  HD2 ARG A 683      40.050  55.300  71.740  1.00  0.00           H
ATOM   1528  NE  ARG A 683      41.560  56.120  73.050  1.00  0.00           N
ATOM   1529  HE  ARG A 683      42.470  56.520  73.060  1.00  0.00           H
ATOM   1530  CZ  ARG A 683      40.940  56.050  74.230  1.00  0.00           C
ATOM   1531  NH1 ARG A 683      41.440  56.690  75.220  1.00  0.00           N
ATOM   1532 HH11 ARG A 683      40.900  56.580  76.050  1.00  0.00           H
ATOM   1533 HH12 ARG A 683      42.340  57.110  75.130  1.00  0.00           H
ATOM   1534  NH2 ARG A 683      39.730  55.470  74.320  1.00  0.00           N
ATOM   1535 HH21 ARG A 683      39.350  55.060  73.500  1.00  0.00           H
ATOM   1536 HH22 ARG A 683      39.180  55.650  75.140  1.00  0.00           H
ATOM   1537  C   ARG A 683      38.920  59.260  71.490  1.00  0.00           C
ATOM   1538  O   ARG A 683      38.830  59.490  72.720  1.00  0.00           O
ATOM   1539  N   ASP A 684      38.750  60.230  70.550  1.00  0.00           N
ATOM   1540  HN  ASP A 684      38.800  59.990  69.590  1.00  0.00           H
ATOM   1541  CA  ASP A 684      38.340  61.550  70.900  1.00  0.00           C
ATOM   1542  HA  ASP A 684      39.160  61.800  71.570  1.00  0.00           H
ATOM   1543  CB  ASP A 684      38.390  62.470  69.650  1.00  0.00           C
ATOM   1544  HB1 ASP A 684      37.500  62.340  69.000  1.00  0.00           H
ATOM   1545  HB2 ASP A 684      39.170  62.160  68.930  1.00  0.00           H
ATOM   1546  CG  ASP A 684      38.440  63.960  69.940  1.00  0.00           C
ATOM   1547  OD1 ASP A 684      38.730  64.420  71.030  1.00  0.00           O
ATOM   1548  OD2 ASP A 684      38.250  64.680  68.930  1.00  0.00           O
ATOM   1549  C   ASP A 684      36.930  61.730  71.650  1.00  0.00           C
ATOM   1550  O   ASP A 684      36.770  62.260  72.720  1.00  0.00           O
ATOM   1551  N   TYR A 685      35.880  61.020  71.060  1.00  0.00           N
ATOM   1552  HN  TYR A 685      36.080  60.620  70.160  1.00  0.00           H
ATOM   1553  CA  TYR A 685      34.580  61.020  71.660  1.00  0.00           C
ATOM   1554  HA  TYR A 685      34.390  61.860  72.290  1.00  0.00           H
ATOM   1555  CB  TYR A 685      33.460  61.070  70.610  1.00  0.00           C
ATOM   1556  HB1 TYR A 685      32.510  61.170  71.190  1.00  0.00           H
ATOM   1557  HB2 TYR A 685      33.310  60.160  70.000  1.00  0.00           H
ATOM   1558  CG  TYR A 685      33.490  62.210  69.650  1.00  0.00           C
ATOM   1559  CD1 TYR A 685      34.320  62.220  68.560  1.00  0.00           C
ATOM   1560  HD1 TYR A 685      35.050  61.430  68.490  1.00  0.00           H
ATOM   1561  CE1 TYR A 685      34.390  63.320  67.660  1.00  0.00           C
ATOM   1562  HE1 TYR A 685      35.100  63.240  66.850  1.00  0.00           H
ATOM   1563  CZ  TYR A 685      33.580  64.370  67.850  1.00  0.00           C
ATOM   1564  OH  TYR A 685      33.660  65.400  66.980  1.00  0.00           O
ATOM   1565  HH  TYR A 685      33.170  66.120  67.380  1.00  0.00           H
ATOM   1566  CD2 TYR A 685      32.510  63.260  69.680  1.00  0.00           C
ATOM   1567  HD2 TYR A 685      31.850  63.370  70.530  1.00  0.00           H
ATOM   1568  CE2 TYR A 685      32.670  64.340  68.840  1.00  0.00           C
ATOM   1569  HE2 TYR A 685      31.910  65.110  68.860  1.00  0.00           H
ATOM   1570  C   TYR A 685      34.390  59.880  72.590  1.00  0.00           C
ATOM   1571  O   TYR A 685      33.270  59.760  73.130  1.00  0.00           O
ATOM   1572  N   GLN A 686      35.360  59.050  72.970  1.00  0.00           N
ATOM   1573  HN  GLN A 686      36.220  59.280  72.550  1.00  0.00           H
ATOM   1574  CA  GLN A 686      35.260  57.830  73.940  1.00  0.00           C
ATOM   1575  HA  GLN A 686      36.140  57.230  73.790  1.00  0.00           H
ATOM   1576  CB  GLN A 686      35.230  58.220  75.460  1.00  0.00           C
ATOM   1577  HB1 GLN A 686      34.940  57.390  76.130  1.00  0.00           H
ATOM   1578  HB2 GLN A 686      34.450  58.970  75.700  1.00  0.00           H
ATOM   1579  CG  GLN A 686      36.460  59.050  75.830  1.00  0.00           C
ATOM   1580  HG1 GLN A 686      36.210  59.420  76.860  1.00  0.00           H
ATOM   1581  HG2 GLN A 686      36.540  59.950  75.180  1.00  0.00           H
ATOM   1582  CD  GLN A 686      37.750  58.300  75.920  1.00  0.00           C
ATOM   1583  OE1 GLN A 686      37.680  57.050  75.870  1.00  0.00           O
ATOM   1584  NE2 GLN A 686      38.930  58.910  75.870  1.00  0.00           N
ATOM   1585 HE21 GLN A 686      39.840  58.520  76.030  1.00  0.00           H
ATOM   1586 HE22 GLN A 686      38.830  59.890  75.750  1.00  0.00           H
ATOM   1587  C   GLN A 686      34.090  56.890  73.550  1.00  0.00           C
ATOM   1588  O   GLN A 686      33.110  56.820  74.300  1.00  0.00           O
ATOM   1589  N   LEU A 687      34.190  56.240  72.410  1.00  0.00           N
ATOM   1590  HN  LEU A 687      35.010  56.360  71.850  1.00  0.00           H
ATOM   1591  CA  LEU A 687      33.180  55.350  71.750  1.00  0.00           C
ATOM   1592  HA  LEU A 687      32.350  55.330  72.430  1.00  0.00           H
ATOM   1593  CB  LEU A 687      32.670  55.790  70.390  1.00  0.00           C
ATOM   1594  HB1 LEU A 687      31.750  55.240  70.120  1.00  0.00           H
ATOM   1595  HB2 LEU A 687      33.410  55.470  69.620  1.00  0.00           H
ATOM   1596  CG  LEU A 687      32.360  57.290  70.140  1.00  0.00           C
ATOM   1597  HG  LEU A 687      33.350  57.780  70.260  1.00  0.00           H
ATOM   1598  CD1 LEU A 687      31.780  57.630  68.750  1.00  0.00           C
ATOM   1599 HD11 LEU A 687      32.510  57.260  67.990  1.00  0.00           H
ATOM   1600 HD12 LEU A 687      31.630  58.710  68.530  1.00  0.00           H
ATOM   1601 HD13 LEU A 687      30.770  57.170  68.540  1.00  0.00           H
ATOM   1602  CD2 LEU A 687      31.320  57.830  71.100  1.00  0.00           C
ATOM   1603 HD21 LEU A 687      31.000  58.850  70.840  1.00  0.00           H
ATOM   1604 HD22 LEU A 687      31.650  57.910  72.160  1.00  0.00           H
ATOM   1605 HD23 LEU A 687      30.490  57.070  71.110  1.00  0.00           H
ATOM   1606  C   LEU A 687      33.820  53.970  71.610  1.00  0.00           C
ATOM   1607  O   LEU A 687      35.040  53.810  71.560  1.00  0.00           O
ATOM   1608  N   SER A 688      33.020  52.870  71.490  1.00  0.00           N
ATOM   1609  HN  SER A 688      32.030  52.990  71.400  1.00  0.00           H
ATOM   1610  CA  SER A 688      33.550  51.530  71.400  1.00  0.00           C
ATOM   1611  HA  SER A 688      34.510  51.410  71.880  1.00  0.00           H
ATOM   1612  CB  SER A 688      32.660  50.490  72.190  1.00  0.00           C
ATOM   1613  HB1 SER A 688      31.700  50.490  71.620  1.00  0.00           H
ATOM   1614  HB2 SER A 688      32.600  50.970  73.190  1.00  0.00           H
ATOM   1615  OG  SER A 688      33.370  49.250  72.200  1.00  0.00           O
ATOM   1616  HG1 SER A 688      33.960  49.130  72.950  1.00  0.00           H
ATOM   1617  C   SER A 688      33.870  51.110  69.950  1.00  0.00           C
ATOM   1618  O   SER A 688      33.030  50.580  69.240  1.00  0.00           O
ATOM   1619  N   TYR A 689      35.080  51.430  69.540  1.00  0.00           N
ATOM   1620  HN  TYR A 689      35.680  51.820  70.230  1.00  0.00           H
ATOM   1621  CA  TYR A 689      35.650  51.340  68.170  1.00  0.00           C
ATOM   1622  HA  TYR A 689      35.140  52.140  67.640  1.00  0.00           H
ATOM   1623  CB  TYR A 689      37.190  51.890  68.260  1.00  0.00           C
ATOM   1624  HB1 TYR A 689      37.550  51.580  69.260  1.00  0.00           H
ATOM   1625  HB2 TYR A 689      37.380  52.990  68.230  1.00  0.00           H
ATOM   1626  CG  TYR A 689      38.010  51.280  67.150  1.00  0.00           C
ATOM   1627  CD1 TYR A 689      39.180  50.520  67.400  1.00  0.00           C
ATOM   1628  HD1 TYR A 689      39.410  50.230  68.420  1.00  0.00           H
ATOM   1629  CE1 TYR A 689      39.990  50.030  66.430  1.00  0.00           C
ATOM   1630  HE1 TYR A 689      40.970  49.660  66.710  1.00  0.00           H
ATOM   1631  CZ  TYR A 689      39.700  50.330  65.110  1.00  0.00           C
ATOM   1632  OH  TYR A 689      40.480  49.720  64.140  1.00  0.00           O
ATOM   1633  HH  TYR A 689      39.930  49.810  63.360  1.00  0.00           H
ATOM   1634  CD2 TYR A 689      37.710  51.640  65.760  1.00  0.00           C
ATOM   1635  HD2 TYR A 689      36.810  52.180  65.510  1.00  0.00           H
ATOM   1636  CE2 TYR A 689      38.570  51.160  64.740  1.00  0.00           C
ATOM   1637  HE2 TYR A 689      38.330  51.380  63.710  1.00  0.00           H
ATOM   1638  C   TYR A 689      35.290  50.070  67.370  1.00  0.00           C
ATOM   1639  O   TYR A 689      34.690  50.200  66.280  1.00  0.00           O
ATOM   1640  N   LEU A 690      35.660  48.880  67.800  1.00  0.00           N
ATOM   1641  HN  LEU A 690      36.080  48.800  68.700  1.00  0.00           H
ATOM   1642  CA  LEU A 690      35.390  47.610  67.070  1.00  0.00           C
ATOM   1643  HA  LEU A 690      35.830  47.790  66.090  1.00  0.00           H
ATOM   1644  CB  LEU A 690      36.260  46.430  67.730  1.00  0.00           C
ATOM   1645  HB1 LEU A 690      36.160  45.420  67.270  1.00  0.00           H
ATOM   1646  HB2 LEU A 690      35.970  46.410  68.800  1.00  0.00           H
ATOM   1647  CG  LEU A 690      37.840  46.770  67.780  1.00  0.00           C
ATOM   1648  HG  LEU A 690      38.100  47.850  67.900  1.00  0.00           H
ATOM   1649  CD1 LEU A 690      38.600  46.010  68.910  1.00  0.00           C
ATOM   1650 HD11 LEU A 690      39.670  46.300  68.810  1.00  0.00           H
ATOM   1651 HD12 LEU A 690      38.390  44.920  68.900  1.00  0.00           H
ATOM   1652 HD13 LEU A 690      38.360  46.310  69.950  1.00  0.00           H
ATOM   1653  CD2 LEU A 690      38.470  46.280  66.460  1.00  0.00           C
ATOM   1654 HD21 LEU A 690      39.560  46.230  66.620  1.00  0.00           H
ATOM   1655 HD22 LEU A 690      38.120  46.930  65.630  1.00  0.00           H
ATOM   1656 HD23 LEU A 690      38.210  45.210  66.310  1.00  0.00           H
ATOM   1657  C   LEU A 690      33.920  47.290  66.960  1.00  0.00           C
ATOM   1658  O   LEU A 690      33.500  46.870  65.910  1.00  0.00           O
ATOM   1659  N   SER A 691      33.170  47.420  68.030  1.00  0.00           N
ATOM   1660  HN  SER A 691      33.620  47.620  68.900  1.00  0.00           H
ATOM   1661  CA  SER A 691      31.720  47.320  67.890  1.00  0.00           C
ATOM   1662  HA  SER A 691      31.370  46.360  67.540  1.00  0.00           H
ATOM   1663  CB  SER A 691      31.090  47.520  69.250  1.00  0.00           C
ATOM   1664  HB1 SER A 691      31.290  48.540  69.660  1.00  0.00           H
ATOM   1665  HB2 SER A 691      31.550  46.840  69.990  1.00  0.00           H
ATOM   1666  OG  SER A 691      29.690  47.260  69.290  1.00  0.00           O
ATOM   1667  HG1 SER A 691      29.620  46.360  68.930  1.00  0.00           H
ATOM   1668  C   SER A 691      31.030  48.350  66.900  1.00  0.00           C
ATOM   1669  O   SER A 691      30.240  47.930  66.030  1.00  0.00           O
ATOM   1670  N   LEU A 692      31.290  49.680  66.980  1.00  0.00           N
ATOM   1671  HN  LEU A 692      31.860  50.080  67.690  1.00  0.00           H
ATOM   1672  CA  LEU A 692      30.800  50.700  66.040  1.00  0.00           C
ATOM   1673  HA  LEU A 692      29.730  50.530  66.120  1.00  0.00           H
ATOM   1674  CB  LEU A 692      31.110  52.100  66.650  1.00  0.00           C
ATOM   1675  HB1 LEU A 692      32.200  52.140  66.860  1.00  0.00           H
ATOM   1676  HB2 LEU A 692      30.560  52.340  67.580  1.00  0.00           H
ATOM   1677  CG  LEU A 692      30.750  53.290  65.700  1.00  0.00           C
ATOM   1678  HG  LEU A 692      31.340  53.270  64.760  1.00  0.00           H
ATOM   1679  CD1 LEU A 692      29.280  53.360  65.380  1.00  0.00           C
ATOM   1680 HD11 LEU A 692      28.810  53.590  66.360  1.00  0.00           H
ATOM   1681 HD12 LEU A 692      28.790  52.470  64.920  1.00  0.00           H
ATOM   1682 HD13 LEU A 692      29.210  54.260  64.750  1.00  0.00           H
ATOM   1683  CD2 LEU A 692      31.160  54.630  66.380  1.00  0.00           C
ATOM   1684 HD21 LEU A 692      30.780  54.660  67.420  1.00  0.00           H
ATOM   1685 HD22 LEU A 692      30.740  55.430  65.730  1.00  0.00           H
ATOM   1686 HD23 LEU A 692      32.260  54.730  66.480  1.00  0.00           H
ATOM   1687  C   LEU A 692      31.260  50.550  64.660  1.00  0.00           C
ATOM   1688  O   LEU A 692      30.440  50.540  63.740  1.00  0.00           O
ATOM   1689  N   ARG A 693      32.560  50.270  64.420  1.00  0.00           N
ATOM   1690  HN  ARG A 693      33.250  50.270  65.140  1.00  0.00           H
ATOM   1691  CA  ARG A 693      33.150  49.910  63.110  1.00  0.00           C
ATOM   1692  HA  ARG A 693      32.950  50.680  62.380  1.00  0.00           H
ATOM   1693  CB  ARG A 693      34.650  49.830  63.340  1.00  0.00           C
ATOM   1694  HB1 ARG A 693      34.870  49.050  64.110  1.00  0.00           H
ATOM   1695  HB2 ARG A 693      34.950  50.770  63.870  1.00  0.00           H
ATOM   1696  CG  ARG A 693      35.550  49.400  62.150  1.00  0.00           C
ATOM   1697  HG1 ARG A 693      36.550  49.790  62.450  1.00  0.00           H
ATOM   1698  HG2 ARG A 693      35.150  49.970  61.290  1.00  0.00           H
ATOM   1699  CD  ARG A 693      35.660  47.850  61.940  1.00  0.00           C
ATOM   1700  HD1 ARG A 693      34.690  47.470  61.580  1.00  0.00           H
ATOM   1701  HD2 ARG A 693      35.860  47.340  62.910  1.00  0.00           H
ATOM   1702  NE  ARG A 693      36.790  47.590  60.970  1.00  0.00           N
ATOM   1703  HE  ARG A 693      37.540  48.240  61.020  1.00  0.00           H
ATOM   1704  CZ  ARG A 693      36.980  46.500  60.230  1.00  0.00           C
ATOM   1705  NH1 ARG A 693      36.230  45.420  60.370  1.00  0.00           N
ATOM   1706 HH11 ARG A 693      35.720  45.330  61.220  1.00  0.00           H
ATOM   1707 HH12 ARG A 693      36.390  44.600  59.830  1.00  0.00           H
ATOM   1708  NH2 ARG A 693      38.020  46.530  59.430  1.00  0.00           N
ATOM   1709 HH21 ARG A 693      38.480  47.420  59.420  1.00  0.00           H
ATOM   1710 HH22 ARG A 693      38.040  45.850  58.690  1.00  0.00           H
ATOM   1711  C   ARG A 693      32.450  48.650  62.560  1.00  0.00           C
ATOM   1712  O   ARG A 693      32.270  48.480  61.350  1.00  0.00           O
ATOM   1713  N   THR A 694      32.090  47.640  63.390  1.00  0.00           N
ATOM   1714  HN  THR A 694      32.220  47.690  64.380  1.00  0.00           H
ATOM   1715  CA  THR A 694      31.470  46.390  62.970  1.00  0.00           C
ATOM   1716  HA  THR A 694      32.140  45.940  62.270  1.00  0.00           H
ATOM   1717  CB  THR A 694      31.190  45.330  64.080  1.00  0.00           C
ATOM   1718  HB  THR A 694      30.740  45.930  64.890  1.00  0.00           H
ATOM   1719  OG1 THR A 694      32.380  44.770  64.660  1.00  0.00           O
ATOM   1720  HG1 THR A 694      32.720  45.410  65.290  1.00  0.00           H
ATOM   1721  CG2 THR A 694      30.260  44.170  63.580  1.00  0.00           C
ATOM   1722 HG21 THR A 694      29.230  44.530  63.320  1.00  0.00           H
ATOM   1723 HG22 THR A 694      30.290  43.300  64.280  1.00  0.00           H
ATOM   1724 HG23 THR A 694      30.720  43.900  62.610  1.00  0.00           H
ATOM   1725  C   THR A 694      30.260  46.700  62.250  1.00  0.00           C
ATOM   1726  O   THR A 694      30.110  46.380  61.090  1.00  0.00           O
ATOM   1727  N   SER A 695      29.450  47.630  62.830  1.00  0.00           N
ATOM   1728  HN  SER A 695      29.770  47.870  63.730  1.00  0.00           H
ATOM   1729  CA  SER A 695      28.130  48.090  62.230  1.00  0.00           C
ATOM   1730  HA  SER A 695      27.640  47.150  61.980  1.00  0.00           H
ATOM   1731  CB  SER A 695      27.190  48.970  63.160  1.00  0.00           C
ATOM   1732  HB1 SER A 695      26.920  48.540  64.150  1.00  0.00           H
ATOM   1733  HB2 SER A 695      26.260  49.310  62.660  1.00  0.00           H
ATOM   1734  OG  SER A 695      27.790  50.270  63.290  1.00  0.00           O
ATOM   1735  HG1 SER A 695      28.530  50.240  63.900  1.00  0.00           H
ATOM   1736  C   SER A 695      28.290  48.790  60.920  1.00  0.00           C
ATOM   1737  O   SER A 695      27.550  48.440  59.990  1.00  0.00           O
ATOM   1738  N   ILE A 696      29.220  49.760  60.770  1.00  0.00           N
ATOM   1739  HN  ILE A 696      29.600  50.030  61.650  1.00  0.00           H
ATOM   1740  CA  ILE A 696      29.700  50.370  59.490  1.00  0.00           C
ATOM   1741  HA  ILE A 696      28.850  50.960  59.180  1.00  0.00           H
ATOM   1742  CB  ILE A 696      30.900  51.380  59.630  1.00  0.00           C
ATOM   1743  HB  ILE A 696      31.720  51.020  60.270  1.00  0.00           H
ATOM   1744  CG2 ILE A 696      31.350  51.880  58.200  1.00  0.00           C
ATOM   1745 HG21 ILE A 696      32.030  52.760  58.230  1.00  0.00           H
ATOM   1746 HG22 ILE A 696      30.560  52.300  57.540  1.00  0.00           H
ATOM   1747 HG23 ILE A 696      31.660  51.040  57.540  1.00  0.00           H
ATOM   1748  CG1 ILE A 696      30.350  52.580  60.480  1.00  0.00           C
ATOM   1749 HG11 ILE A 696      29.910  52.180  61.420  1.00  0.00           H
ATOM   1750 HG12 ILE A 696      29.540  53.110  59.940  1.00  0.00           H
ATOM   1751  CD  ILE A 696      31.420  53.600  60.890  1.00  0.00           C
ATOM   1752  HD1 ILE A 696      32.110  53.780  60.040  1.00  0.00           H
ATOM   1753  HD2 ILE A 696      32.090  53.150  61.660  1.00  0.00           H
ATOM   1754  HD3 ILE A 696      31.010  54.530  61.300  1.00  0.00           H
ATOM   1755  C   ILE A 696      30.040  49.300  58.500  1.00  0.00           C
ATOM   1756  O   ILE A 696      29.570  49.400  57.350  1.00  0.00           O
ATOM   1757  N   GLY A 697      30.710  48.210  58.860  1.00  0.00           N
ATOM   1758  HN  GLY A 697      31.020  48.000  59.790  1.00  0.00           H
ATOM   1759  CA  GLY A 697      31.000  47.130  57.890  1.00  0.00           C
ATOM   1760  HA1 GLY A 697      31.670  46.370  58.260  1.00  0.00           H
ATOM   1761  HA2 GLY A 697      31.390  47.640  57.020  1.00  0.00           H
ATOM   1762  C   GLY A 697      29.930  46.270  57.410  1.00  0.00           C
ATOM   1763  O   GLY A 697      29.880  46.020  56.200  1.00  0.00           O
ATOM   1764  N   LEU A 698      29.010  45.870  58.290  1.00  0.00           N
ATOM   1765  HN  LEU A 698      29.240  46.020  59.260  1.00  0.00           H
ATOM   1766  CA  LEU A 698      27.670  45.460  57.970  1.00  0.00           C
ATOM   1767  HA  LEU A 698      27.750  44.540  57.410  1.00  0.00           H
ATOM   1768  CB  LEU A 698      26.750  44.990  59.100  1.00  0.00           C
ATOM   1769  HB1 LEU A 698      25.910  44.330  58.770  1.00  0.00           H
ATOM   1770  HB2 LEU A 698      26.420  45.920  59.600  1.00  0.00           H
ATOM   1771  CG  LEU A 698      27.570  44.040  60.070  1.00  0.00           C
ATOM   1772  HG  LEU A 698      28.450  44.580  60.500  1.00  0.00           H
ATOM   1773  CD1 LEU A 698      26.760  43.390  61.170  1.00  0.00           C
ATOM   1774 HD11 LEU A 698      26.370  44.080  61.950  1.00  0.00           H
ATOM   1775 HD12 LEU A 698      27.260  42.530  61.640  1.00  0.00           H
ATOM   1776 HD13 LEU A 698      25.840  42.970  60.700  1.00  0.00           H
ATOM   1777  CD2 LEU A 698      28.190  42.770  59.370  1.00  0.00           C
ATOM   1778 HD21 LEU A 698      27.300  42.260  58.950  1.00  0.00           H
ATOM   1779 HD22 LEU A 698      28.560  42.000  60.090  1.00  0.00           H
ATOM   1780 HD23 LEU A 698      28.900  43.070  58.580  1.00  0.00           H
ATOM   1781  C   LEU A 698      26.930  46.460  56.970  1.00  0.00           C
ATOM   1782  O   LEU A 698      26.480  46.110  55.870  1.00  0.00           O
ATOM   1783  N   TRP A 699      26.780  47.780  57.230  1.00  0.00           N
ATOM   1784  HN  TRP A 699      27.010  48.070  58.150  1.00  0.00           H
ATOM   1785  CA  TRP A 699      26.220  48.760  56.390  1.00  0.00           C
ATOM   1786  HA  TRP A 699      25.170  48.520  56.240  1.00  0.00           H
ATOM   1787  CB  TRP A 699      26.320  50.230  57.060  1.00  0.00           C
ATOM   1788  HB1 TRP A 699      26.190  51.020  56.290  1.00  0.00           H
ATOM   1789  HB2 TRP A 699      27.330  50.380  57.510  1.00  0.00           H
ATOM   1790  CG  TRP A 699      25.250  50.420  58.070  1.00  0.00           C
ATOM   1791  CD1 TRP A 699      25.320  50.830  59.370  1.00  0.00           C
ATOM   1792  HD1 TRP A 699      26.280  50.990  59.820  1.00  0.00           H
ATOM   1793  NE1 TRP A 699      24.060  50.910  59.950  1.00  0.00           N
ATOM   1794  HE1 TRP A 699      23.780  51.230  60.840  1.00  0.00           H
ATOM   1795  CE2 TRP A 699      23.150  50.690  58.990  1.00  0.00           C
ATOM   1796  CD2 TRP A 699      23.810  50.260  57.810  1.00  0.00           C
ATOM   1797  CE3 TRP A 699      23.020  49.820  56.700  1.00  0.00           C
ATOM   1798  HE3 TRP A 699      23.530  49.700  55.770  1.00  0.00           H
ATOM   1799  CZ3 TRP A 699      21.670  49.840  56.840  1.00  0.00           C
ATOM   1800  HZ3 TRP A 699      21.150  49.740  55.900  1.00  0.00           H
ATOM   1801  CZ2 TRP A 699      21.740  50.750  59.010  1.00  0.00           C
ATOM   1802  HZ2 TRP A 699      21.290  51.030  59.960  1.00  0.00           H
ATOM   1803  CH2 TRP A 699      21.020  50.340  57.950  1.00  0.00           C
ATOM   1804  HH2 TRP A 699      19.940  50.350  57.970  1.00  0.00           H
ATOM   1805  C   TRP A 699      26.890  48.720  55.020  1.00  0.00           C
ATOM   1806  O   TRP A 699      26.210  48.560  53.970  1.00  0.00           O
ATOM   1807  N   THR A 700      28.240  48.770  55.090  1.00  0.00           N
ATOM   1808  HN  THR A 700      28.680  48.780  55.980  1.00  0.00           H
ATOM   1809  CA  THR A 700      29.130  48.710  53.980  1.00  0.00           C
ATOM   1810  HA  THR A 700      28.860  49.570  53.370  1.00  0.00           H
ATOM   1811  CB  THR A 700      30.610  48.820  54.380  1.00  0.00           C
ATOM   1812  HB  THR A 700      30.930  47.980  55.030  1.00  0.00           H
ATOM   1813  OG1 THR A 700      30.840  49.990  55.140  1.00  0.00           O
ATOM   1814  HG1 THR A 700      30.860  49.710  56.060  1.00  0.00           H
ATOM   1815  CG2 THR A 700      31.560  48.880  53.190  1.00  0.00           C
ATOM   1816 HG21 THR A 700      32.580  49.150  53.530  1.00  0.00           H
ATOM   1817 HG22 THR A 700      31.210  49.430  52.290  1.00  0.00           H
ATOM   1818 HG23 THR A 700      31.730  47.820  52.890  1.00  0.00           H
ATOM   1819  C   THR A 700      29.010  47.480  53.080  1.00  0.00           C
ATOM   1820  O   THR A 700      28.900  47.560  51.890  1.00  0.00           O
ATOM   1821  N   SER A 701      28.880  46.300  53.650  1.00  0.00           N
ATOM   1822  HN  SER A 701      29.130  46.340  54.610  1.00  0.00           H
ATOM   1823  CA  SER A 701      28.530  45.030  53.000  1.00  0.00           C
ATOM   1824  HA  SER A 701      29.360  44.860  52.330  1.00  0.00           H
ATOM   1825  CB  SER A 701      28.460  43.930  53.980  1.00  0.00           C
ATOM   1826  HB1 SER A 701      27.570  44.070  54.650  1.00  0.00           H
ATOM   1827  HB2 SER A 701      29.290  44.050  54.700  1.00  0.00           H
ATOM   1828  OG  SER A 701      28.410  42.600  53.500  1.00  0.00           O
ATOM   1829  HG1 SER A 701      29.130  42.490  52.870  1.00  0.00           H
ATOM   1830  C   SER A 701      27.240  45.000  52.150  1.00  0.00           C
ATOM   1831  O   SER A 701      27.280  44.790  50.930  1.00  0.00           O
ATOM   1832  N   PHE A 702      26.170  45.410  52.810  1.00  0.00           N
ATOM   1833  HN  PHE A 702      26.310  45.730  53.740  1.00  0.00           H
ATOM   1834  CA  PHE A 702      24.940  45.800  52.060  1.00  0.00           C
ATOM   1835  HA  PHE A 702      24.590  45.040  51.390  1.00  0.00           H
ATOM   1836  CB  PHE A 702      23.750  46.120  53.010  1.00  0.00           C
ATOM   1837  HB1 PHE A 702      24.150  46.820  53.780  1.00  0.00           H
ATOM   1838  HB2 PHE A 702      23.320  45.230  53.530  1.00  0.00           H
ATOM   1839  CG  PHE A 702      22.570  46.860  52.420  1.00  0.00           C
ATOM   1840  CD1 PHE A 702      21.470  46.170  51.810  1.00  0.00           C
ATOM   1841  HD1 PHE A 702      21.590  45.110  51.600  1.00  0.00           H
ATOM   1842  CE1 PHE A 702      20.250  46.850  51.630  1.00  0.00           C
ATOM   1843  HE1 PHE A 702      19.450  46.240  51.240  1.00  0.00           H
ATOM   1844  CZ  PHE A 702      19.990  48.140  51.970  1.00  0.00           C
ATOM   1845  HZ  PHE A 702      19.020  48.540  51.720  1.00  0.00           H
ATOM   1846  CD2 PHE A 702      22.310  48.230  52.790  1.00  0.00           C
ATOM   1847  HD2 PHE A 702      22.980  48.710  53.480  1.00  0.00           H
ATOM   1848  CE2 PHE A 702      21.070  48.870  52.530  1.00  0.00           C
ATOM   1849  HE2 PHE A 702      20.900  49.910  52.770  1.00  0.00           H
ATOM   1850  C   PHE A 702      25.110  46.900  51.020  1.00  0.00           C
ATOM   1851  O   PHE A 702      24.690  46.660  49.850  1.00  0.00           O
ATOM   1852  N   LEU A 703      25.730  48.000  51.360  1.00  0.00           N
ATOM   1853  HN  LEU A 703      26.050  48.100  52.290  1.00  0.00           H
ATOM   1854  CA  LEU A 703      25.970  49.060  50.380  1.00  0.00           C
ATOM   1855  HA  LEU A 703      25.030  49.320  49.910  1.00  0.00           H
ATOM   1856  CB  LEU A 703      26.530  50.360  50.990  1.00  0.00           C
ATOM   1857  HB1 LEU A 703      26.870  51.070  50.200  1.00  0.00           H
ATOM   1858  HB2 LEU A 703      27.430  50.020  51.550  1.00  0.00           H
ATOM   1859  CG  LEU A 703      25.570  51.070  51.930  1.00  0.00           C
ATOM   1860  HG  LEU A 703      25.110  50.400  52.670  1.00  0.00           H
ATOM   1861  CD1 LEU A 703      26.340  52.130  52.690  1.00  0.00           C
ATOM   1862 HD11 LEU A 703      26.870  52.760  51.940  1.00  0.00           H
ATOM   1863 HD12 LEU A 703      27.090  51.780  53.430  1.00  0.00           H
ATOM   1864 HD13 LEU A 703      25.670  52.780  53.290  1.00  0.00           H
ATOM   1865  CD2 LEU A 703      24.270  51.650  51.210  1.00  0.00           C
ATOM   1866 HD21 LEU A 703      24.630  52.300  50.400  1.00  0.00           H
ATOM   1867 HD22 LEU A 703      23.780  52.400  51.870  1.00  0.00           H
ATOM   1868 HD23 LEU A 703      23.540  50.910  50.820  1.00  0.00           H
ATOM   1869  C   LEU A 703      26.780  48.740  49.130  1.00  0.00           C
ATOM   1870  O   LEU A 703      26.320  49.110  48.050  1.00  0.00           O
ATOM   1871  N   CYS A 704      27.910  47.980  49.140  1.00  0.00           N
ATOM   1872  HN  CYS A 704      28.110  47.700  50.070  1.00  0.00           H
ATOM   1873  CA  CYS A 704      28.640  47.380  47.960  1.00  0.00           C
ATOM   1874  HA  CYS A 704      29.020  48.060  47.220  1.00  0.00           H
ATOM   1875  CB  CYS A 704      29.980  46.770  48.500  1.00  0.00           C
ATOM   1876  HB1 CYS A 704      30.480  46.140  47.740  1.00  0.00           H
ATOM   1877  HB2 CYS A 704      29.810  46.000  49.280  1.00  0.00           H
ATOM   1878  SG  CYS A 704      31.110  47.960  49.230  1.00  0.00           S
ATOM   1879  HG1 CYS A 704      30.160  48.050  50.140  1.00  0.00           H
ATOM   1880  C   CYS A 704      27.840  46.420  47.120  1.00  0.00           C
ATOM   1881  O   CYS A 704      27.990  46.410  45.930  1.00  0.00           O
ATOM   1882  N   ILE A 705      27.060  45.550  47.730  1.00  0.00           N
ATOM   1883  HN  ILE A 705      27.050  45.680  48.720  1.00  0.00           H
ATOM   1884  CA  ILE A 705      26.130  44.630  47.070  1.00  0.00           C
ATOM   1885  HA  ILE A 705      26.750  44.060  46.370  1.00  0.00           H
ATOM   1886  CB  ILE A 705      25.460  43.670  48.060  1.00  0.00           C
ATOM   1887  HB  ILE A 705      25.200  44.280  48.960  1.00  0.00           H
ATOM   1888  CG2 ILE A 705      24.170  43.060  47.450  1.00  0.00           C
ATOM   1889 HG21 ILE A 705      23.400  43.850  47.280  1.00  0.00           H
ATOM   1890 HG22 ILE A 705      23.720  42.230  48.020  1.00  0.00           H
ATOM   1891 HG23 ILE A 705      24.460  42.560  46.500  1.00  0.00           H
ATOM   1892  CG1 ILE A 705      26.520  42.650  48.550  1.00  0.00           C
ATOM   1893 HG11 ILE A 705      27.360  43.260  48.940  1.00  0.00           H
ATOM   1894 HG12 ILE A 705      26.880  42.080  47.650  1.00  0.00           H
ATOM   1895  CD  ILE A 705      25.960  41.740  49.620  1.00  0.00           C
ATOM   1896  HD1 ILE A 705      25.040  41.190  49.310  1.00  0.00           H
ATOM   1897  HD2 ILE A 705      25.640  42.330  50.500  1.00  0.00           H
ATOM   1898  HD3 ILE A 705      26.780  41.050  49.940  1.00  0.00           H
ATOM   1899  C   ILE A 705      25.040  45.440  46.270  1.00  0.00           C
ATOM   1900  O   ILE A 705      24.850  45.230  45.090  1.00  0.00           O
ATOM   1901  N   VAL A 706      24.440  46.440  46.890  1.00  0.00           N
ATOM   1902  HN  VAL A 706      24.620  46.650  47.850  1.00  0.00           H
ATOM   1903  CA  VAL A 706      23.560  47.460  46.370  1.00  0.00           C
ATOM   1904  HA  VAL A 706      22.730  46.950  45.910  1.00  0.00           H
ATOM   1905  CB  VAL A 706      22.920  48.150  47.590  1.00  0.00           C
ATOM   1906  HB  VAL A 706      23.620  48.570  48.340  1.00  0.00           H
ATOM   1907  CG1 VAL A 706      21.940  49.310  47.200  1.00  0.00           C
ATOM   1908 HG11 VAL A 706      21.220  48.960  46.430  1.00  0.00           H
ATOM   1909 HG12 VAL A 706      22.410  50.170  46.670  1.00  0.00           H
ATOM   1910 HG13 VAL A 706      21.320  49.720  48.020  1.00  0.00           H
ATOM   1911  CG2 VAL A 706      22.070  47.090  48.280  1.00  0.00           C
ATOM   1912 HG21 VAL A 706      21.330  46.630  47.580  1.00  0.00           H
ATOM   1913 HG22 VAL A 706      21.650  47.630  49.140  1.00  0.00           H
ATOM   1914 HG23 VAL A 706      22.600  46.250  48.750  1.00  0.00           H
ATOM   1915  C   VAL A 706      24.060  48.430  45.340  1.00  0.00           C
ATOM   1916  O   VAL A 706      23.380  48.680  44.350  1.00  0.00           O
ATOM   1917  N   LEU A 707      25.240  48.960  45.450  1.00  0.00           N
ATOM   1918  HN  LEU A 707      25.890  48.700  46.160  1.00  0.00           H
ATOM   1919  CA  LEU A 707      25.830  49.790  44.340  1.00  0.00           C
ATOM   1920  HA  LEU A 707      25.220  50.660  44.180  1.00  0.00           H
ATOM   1921  CB  LEU A 707      27.260  50.260  44.810  1.00  0.00           C
ATOM   1922  HB1 LEU A 707      27.810  49.440  45.320  1.00  0.00           H
ATOM   1923  HB2 LEU A 707      27.030  51.040  45.560  1.00  0.00           H
ATOM   1924  CG  LEU A 707      28.310  50.600  43.770  1.00  0.00           C
ATOM   1925  HG  LEU A 707      28.610  49.760  43.110  1.00  0.00           H
ATOM   1926  CD1 LEU A 707      27.900  51.810  43.030  1.00  0.00           C
ATOM   1927 HD11 LEU A 707      27.610  52.630  43.720  1.00  0.00           H
ATOM   1928 HD12 LEU A 707      27.050  51.690  42.330  1.00  0.00           H
ATOM   1929 HD13 LEU A 707      28.790  52.170  42.470  1.00  0.00           H
ATOM   1930  CD2 LEU A 707      29.730  50.800  44.460  1.00  0.00           C
ATOM   1931 HD21 LEU A 707      30.430  50.840  43.600  1.00  0.00           H
ATOM   1932 HD22 LEU A 707      29.830  49.990  45.210  1.00  0.00           H
ATOM   1933 HD23 LEU A 707      29.670  51.760  45.030  1.00  0.00           H
ATOM   1934  C   LEU A 707      25.930  48.990  43.020  1.00  0.00           C
ATOM   1935  O   LEU A 707      25.540  49.500  41.940  1.00  0.00           O
ATOM   1936  N   VAL A 708      26.460  47.760  43.100  1.00  0.00           N
ATOM   1937  HN  VAL A 708      26.740  47.390  43.980  1.00  0.00           H
ATOM   1938  CA  VAL A 708      26.500  46.810  42.050  1.00  0.00           C
ATOM   1939  HA  VAL A 708      26.920  47.260  41.160  1.00  0.00           H
ATOM   1940  CB  VAL A 708      27.350  45.570  42.370  1.00  0.00           C
ATOM   1941  HB  VAL A 708      27.030  45.100  43.330  1.00  0.00           H
ATOM   1942  CG1 VAL A 708      27.240  44.470  41.310  1.00  0.00           C
ATOM   1943 HG11 VAL A 708      27.640  44.970  40.400  1.00  0.00           H
ATOM   1944 HG12 VAL A 708      26.230  44.070  41.090  1.00  0.00           H
ATOM   1945 HG13 VAL A 708      27.960  43.630  41.400  1.00  0.00           H
ATOM   1946  CG2 VAL A 708      28.850  45.960  42.590  1.00  0.00           C
ATOM   1947 HG21 VAL A 708      29.060  46.730  43.360  1.00  0.00           H
ATOM   1948 HG22 VAL A 708      29.250  46.390  41.640  1.00  0.00           H
ATOM   1949 HG23 VAL A 708      29.480  45.080  42.800  1.00  0.00           H
ATOM   1950  C   VAL A 708      25.110  46.370  41.580  1.00  0.00           C
ATOM   1951  O   VAL A 708      24.850  46.260  40.390  1.00  0.00           O
ATOM   1952  N   ALA A 709      24.180  46.030  42.460  1.00  0.00           N
ATOM   1953  HN  ALA A 709      24.570  46.070  43.380  1.00  0.00           H
ATOM   1954  CA  ALA A 709      22.810  45.800  42.150  1.00  0.00           C
ATOM   1955  HA  ALA A 709      22.780  45.060  41.380  1.00  0.00           H
ATOM   1956  CB  ALA A 709      21.910  45.380  43.320  1.00  0.00           C
ATOM   1957  HB1 ALA A 709      20.920  45.040  42.950  1.00  0.00           H
ATOM   1958  HB2 ALA A 709      21.950  46.150  44.120  1.00  0.00           H
ATOM   1959  HB3 ALA A 709      22.380  44.460  43.750  1.00  0.00           H
ATOM   1960  C   ALA A 709      22.020  46.920  41.430  1.00  0.00           C
ATOM   1961  O   ALA A 709      21.310  46.670  40.490  1.00  0.00           O
ATOM   1962  N   THR A 710      22.190  48.160  41.870  1.00  0.00           N
ATOM   1963  HN  THR A 710      22.800  48.320  42.640  1.00  0.00           H
ATOM   1964  CA  THR A 710      21.600  49.420  41.330  1.00  0.00           C
ATOM   1965  HA  THR A 710      20.550  49.160  41.260  1.00  0.00           H
ATOM   1966  CB  THR A 710      21.750  50.600  42.190  1.00  0.00           C
ATOM   1967  HB  THR A 710      22.830  50.840  42.140  1.00  0.00           H
ATOM   1968  OG1 THR A 710      21.490  50.330  43.540  1.00  0.00           O
ATOM   1969  HG1 THR A 710      22.180  49.780  43.890  1.00  0.00           H
ATOM   1970  CG2 THR A 710      20.880  51.830  41.900  1.00  0.00           C
ATOM   1971 HG21 THR A 710      21.100  52.250  40.900  1.00  0.00           H
ATOM   1972 HG22 THR A 710      21.090  52.540  42.740  1.00  0.00           H
ATOM   1973 HG23 THR A 710      19.820  51.510  42.000  1.00  0.00           H
ATOM   1974  C   THR A 710      22.020  49.650  39.910  1.00  0.00           C
ATOM   1975  O   THR A 710      21.130  49.960  39.110  1.00  0.00           O
ATOM   1976  N   ASP A 711      23.290  49.400  39.650  1.00  0.00           N
ATOM   1977  HN  ASP A 711      23.950  49.280  40.390  1.00  0.00           H
ATOM   1978  CA  ASP A 711      23.970  49.370  38.370  1.00  0.00           C
ATOM   1979  HA  ASP A 711      24.460  48.420  38.290  1.00  0.00           H
ATOM   1980  CB  ASP A 711      23.070  49.560  37.130  1.00  0.00           C
ATOM   1981  HB1 ASP A 711      22.500  50.510  37.190  1.00  0.00           H
ATOM   1982  HB2 ASP A 711      22.300  48.780  37.260  1.00  0.00           H
ATOM   1983  CG  ASP A 711      23.790  49.460  35.830  1.00  0.00           C
ATOM   1984  OD1 ASP A 711      24.880  48.850  35.940  1.00  0.00           O
ATOM   1985  OD2 ASP A 711      23.260  49.710  34.710  1.00  0.00           O
ATOM   1986  C   ASP A 711      24.990  50.510  38.370  1.00  0.00           C
ATOM   1987  O   ASP A 711      24.740  51.700  38.330  1.00  0.00           O
ATOM   1988  N   ALA A 712      26.250  50.150  38.290  1.00  0.00           N
ATOM   1989  HN  ALA A 712      26.470  49.170  38.260  1.00  0.00           H
ATOM   1990  CA  ALA A 712      27.480  50.970  38.370  1.00  0.00           C
ATOM   1991  HA  ALA A 712      27.090  51.950  38.610  1.00  0.00           H
ATOM   1992  CB  ALA A 712      28.330  50.320  39.460  1.00  0.00           C
ATOM   1993  HB1 ALA A 712      28.650  49.290  39.220  1.00  0.00           H
ATOM   1994  HB2 ALA A 712      27.770  50.190  40.420  1.00  0.00           H
ATOM   1995  HB3 ALA A 712      29.240  50.920  39.660  1.00  0.00           H
ATOM   1996  C   ALA A 712      28.260  51.010  37.100  1.00  0.00           C
ATOM   1997  O   ALA A 712      29.390  51.520  37.130  1.00  0.00           O
ATOM   1998  N   SER A 713      27.630  50.490  35.990  1.00  0.00           N
ATOM   1999  HN  SER A 713      26.640  50.370  36.050  1.00  0.00           H
ATOM   2000  CA  SER A 713      28.270  50.360  34.680  1.00  0.00           C
ATOM   2001  HA  SER A 713      29.080  49.650  34.750  1.00  0.00           H
ATOM   2002  CB  SER A 713      27.280  49.710  33.630  1.00  0.00           C
ATOM   2003  HB1 SER A 713      27.880  49.510  32.720  1.00  0.00           H
ATOM   2004  HB2 SER A 713      26.410  50.340  33.340  1.00  0.00           H
ATOM   2005  OG  SER A 713      26.820  48.440  34.080  1.00  0.00           O
ATOM   2006  HG1 SER A 713      26.260  48.650  34.830  1.00  0.00           H
ATOM   2007  C   SER A 713      28.740  51.750  34.120  1.00  0.00           C
ATOM   2008  O   SER A 713      29.900  51.900  33.710  1.00  0.00           O
ATOM   2009  N   SER A 714      27.860  52.770  34.120  1.00  0.00           N
ATOM   2010  HN  SER A 714      26.950  52.520  34.420  1.00  0.00           H
ATOM   2011  CA  SER A 714      28.110  54.140  33.870  1.00  0.00           C
ATOM   2012  HA  SER A 714      28.700  54.240  32.970  1.00  0.00           H
ATOM   2013  CB  SER A 714      26.800  54.920  33.790  1.00  0.00           C
ATOM   2014  HB1 SER A 714      26.230  54.660  32.880  1.00  0.00           H
ATOM   2015  HB2 SER A 714      27.030  56.000  33.760  1.00  0.00           H
ATOM   2016  OG  SER A 714      25.980  54.830  35.000  1.00  0.00           O
ATOM   2017  HG1 SER A 714      25.480  54.020  34.880  1.00  0.00           H
ATOM   2018  C   SER A 714      29.040  54.790  34.870  1.00  0.00           C
ATOM   2019  O   SER A 714      29.880  55.590  34.520  1.00  0.00           O
ATOM   2020  N   LEU A 715      28.910  54.520  36.220  1.00  0.00           N
ATOM   2021  HN  LEU A 715      28.090  54.120  36.600  1.00  0.00           H
ATOM   2022  CA  LEU A 715      29.870  54.970  37.280  1.00  0.00           C
ATOM   2023  HA  LEU A 715      29.820  56.030  37.160  1.00  0.00           H
ATOM   2024  CB  LEU A 715      29.360  54.700  38.780  1.00  0.00           C
ATOM   2025  HB1 LEU A 715      30.030  55.360  39.370  1.00  0.00           H
ATOM   2026  HB2 LEU A 715      29.560  53.630  39.000  1.00  0.00           H
ATOM   2027  CG  LEU A 715      27.930  54.900  39.000  1.00  0.00           C
ATOM   2028  HG  LEU A 715      27.310  54.130  38.490  1.00  0.00           H
ATOM   2029  CD1 LEU A 715      27.670  54.800  40.520  1.00  0.00           C
ATOM   2030 HD11 LEU A 715      28.250  53.900  40.830  1.00  0.00           H
ATOM   2031 HD12 LEU A 715      26.590  54.640  40.750  1.00  0.00           H
ATOM   2032 HD13 LEU A 715      28.010  55.690  41.080  1.00  0.00           H
ATOM   2033  CD2 LEU A 715      27.370  56.250  38.460  1.00  0.00           C
ATOM   2034 HD21 LEU A 715      27.780  57.110  39.000  1.00  0.00           H
ATOM   2035 HD22 LEU A 715      26.280  56.410  38.610  1.00  0.00           H
ATOM   2036 HD23 LEU A 715      27.550  56.310  37.360  1.00  0.00           H
ATOM   2037  C   LEU A 715      31.350  54.610  36.910  1.00  0.00           C
ATOM   2038  O   LEU A 715      32.220  55.420  36.910  1.00  0.00           O
ATOM   2039  N   VAL A 716      31.630  53.340  36.560  1.00  0.00           N
ATOM   2040  HN  VAL A 716      30.850  52.740  36.420  1.00  0.00           H
ATOM   2041  CA  VAL A 716      32.890  52.710  36.240  1.00  0.00           C
ATOM   2042  HA  VAL A 716      33.540  52.870  37.080  1.00  0.00           H
ATOM   2043  CB  VAL A 716      32.710  51.190  35.960  1.00  0.00           C
ATOM   2044  HB  VAL A 716      31.910  50.990  35.230  1.00  0.00           H
ATOM   2045  CG1 VAL A 716      34.000  50.510  35.440  1.00  0.00           C
ATOM   2046 HG11 VAL A 716      33.890  49.410  35.510  1.00  0.00           H
ATOM   2047 HG12 VAL A 716      34.930  50.830  35.980  1.00  0.00           H
ATOM   2048 HG13 VAL A 716      34.330  50.910  34.450  1.00  0.00           H
ATOM   2049  CG2 VAL A 716      32.380  50.590  37.310  1.00  0.00           C
ATOM   2050 HG21 VAL A 716      33.150  50.800  38.070  1.00  0.00           H
ATOM   2051 HG22 VAL A 716      32.560  49.500  37.240  1.00  0.00           H
ATOM   2052 HG23 VAL A 716      31.320  50.830  37.570  1.00  0.00           H
ATOM   2053  C   VAL A 716      33.630  53.440  35.120  1.00  0.00           C
ATOM   2054  O   VAL A 716      34.790  53.770  35.190  1.00  0.00           O
ATOM   2055  N   CYS A 717      32.910  53.890  34.050  1.00  0.00           N
ATOM   2056  HN  CYS A 717      31.930  53.710  33.960  1.00  0.00           H
ATOM   2057  CA  CYS A 717      33.340  54.630  32.890  1.00  0.00           C
ATOM   2058  HA  CYS A 717      34.280  54.210  32.580  1.00  0.00           H
ATOM   2059  CB  CYS A 717      32.510  54.550  31.620  1.00  0.00           C
ATOM   2060  HB1 CYS A 717      32.990  55.130  30.810  1.00  0.00           H
ATOM   2061  HB2 CYS A 717      31.530  55.070  31.730  1.00  0.00           H
ATOM   2062  SG  CYS A 717      32.000  52.880  31.110  1.00  0.00           S
ATOM   2063  HG1 CYS A 717      31.380  52.440  32.200  1.00  0.00           H
ATOM   2064  C   CYS A 717      33.600  56.060  33.220  1.00  0.00           C
ATOM   2065  O   CYS A 717      34.120  56.800  32.390  1.00  0.00           O
ATOM   2066  N   TYR A 718      33.290  56.610  34.430  1.00  0.00           N
ATOM   2067  HN  TYR A 718      32.790  56.060  35.100  1.00  0.00           H
ATOM   2068  CA  TYR A 718      33.710  57.980  34.820  1.00  0.00           C
ATOM   2069  HA  TYR A 718      33.620  58.610  33.950  1.00  0.00           H
ATOM   2070  CB  TYR A 718      32.860  58.520  35.990  1.00  0.00           C
ATOM   2071  HB1 TYR A 718      33.340  59.340  36.570  1.00  0.00           H
ATOM   2072  HB2 TYR A 718      32.550  57.780  36.770  1.00  0.00           H
ATOM   2073  CG  TYR A 718      31.620  59.160  35.400  1.00  0.00           C
ATOM   2074  CD1 TYR A 718      31.770  60.380  34.870  1.00  0.00           C
ATOM   2075  HD1 TYR A 718      32.730  60.860  34.790  1.00  0.00           H
ATOM   2076  CE1 TYR A 718      30.600  61.110  34.380  1.00  0.00           C
ATOM   2077  HE1 TYR A 718      30.620  62.090  33.940  1.00  0.00           H
ATOM   2078  CZ  TYR A 718      29.380  60.520  34.430  1.00  0.00           C
ATOM   2079  OH  TYR A 718      28.270  61.220  33.820  1.00  0.00           O
ATOM   2080  HH  TYR A 718      28.580  62.020  33.390  1.00  0.00           H
ATOM   2081  CD2 TYR A 718      30.300  58.570  35.540  1.00  0.00           C
ATOM   2082  HD2 TYR A 718      30.150  57.580  35.940  1.00  0.00           H
ATOM   2083  CE2 TYR A 718      29.250  59.270  35.030  1.00  0.00           C
ATOM   2084  HE2 TYR A 718      28.240  58.880  35.160  1.00  0.00           H
ATOM   2085  C   TYR A 718      35.130  57.950  35.420  1.00  0.00           C
ATOM   2086  O   TYR A 718      35.860  58.980  35.320  1.00  0.00           O
ATOM   2087  N   ILE A 719      35.530  56.780  35.990  1.00  0.00           N
ATOM   2088  HN  ILE A 719      34.870  56.040  36.110  1.00  0.00           H
ATOM   2089  CA  ILE A 719      36.780  56.670  36.690  1.00  0.00           C
ATOM   2090  HA  ILE A 719      36.990  57.600  37.190  1.00  0.00           H
ATOM   2091  CB  ILE A 719      36.700  55.540  37.800  1.00  0.00           C
ATOM   2092  HB  ILE A 719      36.550  54.570  37.290  1.00  0.00           H
ATOM   2093  CG2 ILE A 719      38.050  55.470  38.430  1.00  0.00           C
ATOM   2094 HG21 ILE A 719      38.860  55.140  37.750  1.00  0.00           H
ATOM   2095 HG22 ILE A 719      38.040  54.680  39.220  1.00  0.00           H
ATOM   2096 HG23 ILE A 719      38.370  56.390  38.970  1.00  0.00           H
ATOM   2097  CG1 ILE A 719      35.500  55.850  38.740  1.00  0.00           C
ATOM   2098 HG11 ILE A 719      35.410  55.090  39.540  1.00  0.00           H
ATOM   2099 HG12 ILE A 719      34.570  55.820  38.140  1.00  0.00           H
ATOM   2100  CD  ILE A 719      35.500  57.180  39.460  1.00  0.00           C
ATOM   2101  HD1 ILE A 719      34.530  57.390  39.960  1.00  0.00           H
ATOM   2102  HD2 ILE A 719      35.560  57.970  38.700  1.00  0.00           H
ATOM   2103  HD3 ILE A 719      36.340  57.290  40.190  1.00  0.00           H
ATOM   2104  C   ILE A 719      38.030  56.400  35.820  1.00  0.00           C
ATOM   2105  O   ILE A 719      38.000  55.390  35.130  1.00  0.00           O
ATOM   2106  N   THR A 720      39.010  57.290  35.750  1.00  0.00           N
ATOM   2107  HN  THR A 720      39.000  58.060  36.390  1.00  0.00           H
ATOM   2108  CA  THR A 720      40.130  57.180  34.890  1.00  0.00           C
ATOM   2109  HA  THR A 720      40.370  56.150  34.690  1.00  0.00           H
ATOM   2110  CB  THR A 720      40.090  57.910  33.530  1.00  0.00           C
ATOM   2111  HB  THR A 720      40.990  57.740  32.910  1.00  0.00           H
ATOM   2112  OG1 THR A 720      39.960  59.360  33.610  1.00  0.00           O
ATOM   2113  HG1 THR A 720      40.380  59.750  32.840  1.00  0.00           H
ATOM   2114  CG2 THR A 720      38.970  57.350  32.640  1.00  0.00           C
ATOM   2115 HG21 THR A 720      39.140  56.260  32.470  1.00  0.00           H
ATOM   2116 HG22 THR A 720      39.070  57.860  31.660  1.00  0.00           H
ATOM   2117 HG23 THR A 720      37.910  57.420  32.970  1.00  0.00           H
ATOM   2118  C   THR A 720      41.430  57.800  35.480  1.00  0.00           C
ATOM   2119  O   THR A 720      41.420  58.510  36.500  1.00  0.00           O
ATOM   2120  N   ARG A 721      42.590  57.610  34.860  1.00  0.00           N
ATOM   2121  HN  ARG A 721      42.520  57.070  34.030  1.00  0.00           H
ATOM   2122  CA  ARG A 721      43.890  58.100  35.180  1.00  0.00           C
ATOM   2123  HA  ARG A 721      44.430  57.340  35.740  1.00  0.00           H
ATOM   2124  CB  ARG A 721      44.770  58.320  33.980  1.00  0.00           C
ATOM   2125  HB1 ARG A 721      45.810  58.500  34.310  1.00  0.00           H
ATOM   2126  HB2 ARG A 721      44.380  59.170  33.380  1.00  0.00           H
ATOM   2127  CG  ARG A 721      44.810  57.060  33.090  1.00  0.00           C
ATOM   2128  HG1 ARG A 721      45.510  57.310  32.260  1.00  0.00           H
ATOM   2129  HG2 ARG A 721      43.830  56.980  32.570  1.00  0.00           H
ATOM   2130  CD  ARG A 721      45.050  55.700  33.780  1.00  0.00           C
ATOM   2131  HD1 ARG A 721      44.970  54.950  32.980  1.00  0.00           H
ATOM   2132  HD2 ARG A 721      44.250  55.410  34.490  1.00  0.00           H
ATOM   2133  NE  ARG A 721      46.390  55.650  34.480  1.00  0.00           N
ATOM   2134  HE  ARG A 721      47.170  56.080  34.020  1.00  0.00           H
ATOM   2135  CZ  ARG A 721      46.720  54.790  35.430  1.00  0.00           C
ATOM   2136  NH1 ARG A 721      45.840  54.130  36.200  1.00  0.00           N
ATOM   2137 HH11 ARG A 721      44.870  54.360  36.200  1.00  0.00           H
ATOM   2138 HH12 ARG A 721      46.170  53.620  36.990  1.00  0.00           H
ATOM   2139  NH2 ARG A 721      47.970  54.770  35.800  1.00  0.00           N
ATOM   2140 HH21 ARG A 721      48.450  55.640  35.780  1.00  0.00           H
ATOM   2141 HH22 ARG A 721      48.220  54.320  36.660  1.00  0.00           H
ATOM   2142  C   ARG A 721      44.030  59.260  36.130  1.00  0.00           C
ATOM   2143  O   ARG A 721      44.590  59.090  37.220  1.00  0.00           O
ATOM   2144  N   PHE A 722      43.590  60.460  35.810  1.00  0.00           N
ATOM   2145  HN  PHE A 722      42.960  60.500  35.040  1.00  0.00           H
ATOM   2146  CA  PHE A 722      43.700  61.630  36.650  1.00  0.00           C
ATOM   2147  HA  PHE A 722      44.740  61.880  36.580  1.00  0.00           H
ATOM   2148  CB  PHE A 722      42.840  62.800  35.970  1.00  0.00           C
ATOM   2149  HB1 PHE A 722      41.770  62.560  35.800  1.00  0.00           H
ATOM   2150  HB2 PHE A 722      43.370  62.920  35.000  1.00  0.00           H
ATOM   2151  CG  PHE A 722      42.980  64.110  36.810  1.00  0.00           C
ATOM   2152  CD1 PHE A 722      44.190  64.670  37.110  1.00  0.00           C
ATOM   2153  HD1 PHE A 722      45.140  64.280  36.780  1.00  0.00           H
ATOM   2154  CE1 PHE A 722      44.250  65.820  37.890  1.00  0.00           C
ATOM   2155  HE1 PHE A 722      45.240  66.140  38.170  1.00  0.00           H
ATOM   2156  CZ  PHE A 722      43.070  66.310  38.520  1.00  0.00           C
ATOM   2157  HZ  PHE A 722      43.040  67.160  39.190  1.00  0.00           H
ATOM   2158  CD2 PHE A 722      41.780  64.610  37.240  1.00  0.00           C
ATOM   2159  HD2 PHE A 722      40.850  64.110  37.010  1.00  0.00           H
ATOM   2160  CE2 PHE A 722      41.820  65.700  38.180  1.00  0.00           C
ATOM   2161  HE2 PHE A 722      40.840  66.060  38.470  1.00  0.00           H
ATOM   2162  C   PHE A 722      43.180  61.410  38.080  1.00  0.00           C
ATOM   2163  O   PHE A 722      43.950  61.590  39.020  1.00  0.00           O
ATOM   2164  N   THR A 723      41.960  60.880  38.050  1.00  0.00           N
ATOM   2165  HN  THR A 723      41.710  60.380  37.230  1.00  0.00           H
ATOM   2166  CA  THR A 723      41.300  60.580  39.340  1.00  0.00           C
ATOM   2167  HA  THR A 723      41.380  61.430  40.000  1.00  0.00           H
ATOM   2168  CB  THR A 723      39.810  60.320  39.230  1.00  0.00           C
ATOM   2169  HB  THR A 723      39.570  59.400  38.650  1.00  0.00           H
ATOM   2170  OG1 THR A 723      39.220  61.420  38.520  1.00  0.00           O
ATOM   2171  HG1 THR A 723      38.980  61.080  37.650  1.00  0.00           H
ATOM   2172  CG2 THR A 723      39.060  60.350  40.560  1.00  0.00           C
ATOM   2173 HG21 THR A 723      39.450  59.570  41.250  1.00  0.00           H
ATOM   2174 HG22 THR A 723      37.970  60.200  40.400  1.00  0.00           H
ATOM   2175 HG23 THR A 723      39.180  61.360  41.010  1.00  0.00           H
ATOM   2176  C   THR A 723      42.050  59.490  40.020  1.00  0.00           C
ATOM   2177  O   THR A 723      42.340  59.600  41.200  1.00  0.00           O
ATOM   2178  N   GLU A 724      42.340  58.390  39.330  1.00  0.00           N
ATOM   2179  HN  GLU A 724      42.170  58.430  38.340  1.00  0.00           H
ATOM   2180  CA  GLU A 724      42.940  57.150  39.850  1.00  0.00           C
ATOM   2181  HA  GLU A 724      42.270  56.680  40.560  1.00  0.00           H
ATOM   2182  CB  GLU A 724      43.140  56.070  38.790  1.00  0.00           C
ATOM   2183  HB1 GLU A 724      43.770  55.220  39.130  1.00  0.00           H
ATOM   2184  HB2 GLU A 724      43.740  56.560  37.990  1.00  0.00           H
ATOM   2185  CG  GLU A 724      41.870  55.560  38.080  1.00  0.00           C
ATOM   2186  HG1 GLU A 724      41.090  56.340  37.910  1.00  0.00           H
ATOM   2187  HG2 GLU A 724      41.310  54.890  38.770  1.00  0.00           H
ATOM   2188  CD  GLU A 724      42.160  54.820  36.790  1.00  0.00           C
ATOM   2189  OE1 GLU A 724      41.220  54.160  36.300  1.00  0.00           O
ATOM   2190  OE2 GLU A 724      43.330  54.780  36.390  1.00  0.00           O
ATOM   2191  C   GLU A 724      44.310  57.410  40.470  1.00  0.00           C
ATOM   2192  O   GLU A 724      44.720  56.950  41.550  1.00  0.00           O
ATOM   2193  N   GLU A 725      45.170  58.210  39.760  1.00  0.00           N
ATOM   2194  HN  GLU A 725      44.930  58.450  38.830  1.00  0.00           H
ATOM   2195  CA  GLU A 725      46.530  58.440  40.160  1.00  0.00           C
ATOM   2196  HA  GLU A 725      46.870  57.580  40.720  1.00  0.00           H
ATOM   2197  CB  GLU A 725      47.400  58.870  38.910  1.00  0.00           C
ATOM   2198  HB1 GLU A 725      48.430  58.960  39.300  1.00  0.00           H
ATOM   2199  HB2 GLU A 725      47.180  59.860  38.480  1.00  0.00           H
ATOM   2200  CG  GLU A 725      47.470  57.700  37.860  1.00  0.00           C
ATOM   2201  HG1 GLU A 725      46.530  57.620  37.290  1.00  0.00           H
ATOM   2202  HG2 GLU A 725      47.520  56.830  38.530  1.00  0.00           H
ATOM   2203  CD  GLU A 725      48.670  57.870  36.930  1.00  0.00           C
ATOM   2204  OE1 GLU A 725      49.450  56.910  36.670  1.00  0.00           O
ATOM   2205  OE2 GLU A 725      48.710  58.980  36.330  1.00  0.00           O
ATOM   2206  C   GLU A 725      46.650  59.540  41.020  1.00  0.00           C
ATOM   2207  O   GLU A 725      47.530  59.520  41.830  1.00  0.00           O
ATOM   2208  N   ALA A 726      45.760  60.580  40.970  1.00  0.00           N
ATOM   2209  HN  ALA A 726      45.010  60.760  40.350  1.00  0.00           H
ATOM   2210  CA  ALA A 726      45.750  61.550  42.070  1.00  0.00           C
ATOM   2211  HA  ALA A 726      46.720  62.030  42.160  1.00  0.00           H
ATOM   2212  CB  ALA A 726      44.750  62.690  41.890  1.00  0.00           C
ATOM   2213  HB1 ALA A 726      44.930  63.210  40.930  1.00  0.00           H
ATOM   2214  HB2 ALA A 726      44.890  63.500  42.640  1.00  0.00           H
ATOM   2215  HB3 ALA A 726      43.710  62.300  41.840  1.00  0.00           H
ATOM   2216  C   ALA A 726      45.500  60.860  43.430  1.00  0.00           C
ATOM   2217  O   ALA A 726      46.250  61.130  44.370  1.00  0.00           O
ATOM   2218  N   PHE A 727      44.430  60.070  43.470  1.00  0.00           N
ATOM   2219  HN  PHE A 727      43.800  59.880  42.720  1.00  0.00           H
ATOM   2220  CA  PHE A 727      44.140  59.300  44.660  1.00  0.00           C
ATOM   2221  HA  PHE A 727      43.860  59.890  45.520  1.00  0.00           H
ATOM   2222  CB  PHE A 727      42.880  58.510  44.240  1.00  0.00           C
ATOM   2223  HB1 PHE A 727      43.040  57.810  43.390  1.00  0.00           H
ATOM   2224  HB2 PHE A 727      42.160  59.270  43.880  1.00  0.00           H
ATOM   2225  CG  PHE A 727      42.210  57.740  45.290  1.00  0.00           C
ATOM   2226  CD1 PHE A 727      42.330  56.370  45.570  1.00  0.00           C
ATOM   2227  HD1 PHE A 727      43.050  55.770  45.040  1.00  0.00           H
ATOM   2228  CE1 PHE A 727      41.510  55.740  46.550  1.00  0.00           C
ATOM   2229  HE1 PHE A 727      41.440  54.660  46.590  1.00  0.00           H
ATOM   2230  CZ  PHE A 727      40.640  56.560  47.260  1.00  0.00           C
ATOM   2231  HZ  PHE A 727      39.910  56.080  47.900  1.00  0.00           H
ATOM   2232  CD2 PHE A 727      41.390  58.510  46.110  1.00  0.00           C
ATOM   2233  HD2 PHE A 727      41.500  59.560  45.930  1.00  0.00           H
ATOM   2234  CE2 PHE A 727      40.720  57.990  47.180  1.00  0.00           C
ATOM   2235  HE2 PHE A 727      40.010  58.620  47.690  1.00  0.00           H
ATOM   2236  C   PHE A 727      45.280  58.280  45.120  1.00  0.00           C
ATOM   2237  O   PHE A 727      45.640  58.090  46.270  1.00  0.00           O
ATOM   2238  N   ALA A 728      45.750  57.530  44.170  1.00  0.00           N
ATOM   2239  HN  ALA A 728      45.240  57.350  43.320  1.00  0.00           H
ATOM   2240  CA  ALA A 728      46.820  56.520  44.400  1.00  0.00           C
ATOM   2241  HA  ALA A 728      46.340  55.770  45.010  1.00  0.00           H
ATOM   2242  CB  ALA A 728      47.040  55.690  43.060  1.00  0.00           C
ATOM   2243  HB1 ALA A 728      46.100  55.240  42.660  1.00  0.00           H
ATOM   2244  HB2 ALA A 728      47.790  54.900  43.200  1.00  0.00           H
ATOM   2245  HB3 ALA A 728      47.420  56.470  42.370  1.00  0.00           H
ATOM   2246  C   ALA A 728      48.090  57.070  44.940  1.00  0.00           C
ATOM   2247  O   ALA A 728      48.680  56.520  45.850  1.00  0.00           O
ATOM   2248  N   ALA A 729      48.490  58.260  44.470  1.00  0.00           N
ATOM   2249  HN  ALA A 729      47.910  58.720  43.800  1.00  0.00           H
ATOM   2250  CA  ALA A 729      49.740  59.000  44.870  1.00  0.00           C
ATOM   2251  HA  ALA A 729      50.400  58.150  45.000  1.00  0.00           H
ATOM   2252  CB  ALA A 729      50.270  59.910  43.800  1.00  0.00           C
ATOM   2253  HB1 ALA A 729      50.160  59.270  42.890  1.00  0.00           H
ATOM   2254  HB2 ALA A 729      51.340  60.200  43.870  1.00  0.00           H
ATOM   2255  HB3 ALA A 729      49.610  60.800  43.820  1.00  0.00           H
ATOM   2256  C   ALA A 729      49.590  59.670  46.240  1.00  0.00           C
ATOM   2257  O   ALA A 729      50.530  59.710  47.010  1.00  0.00           O
ATOM   2258  N   LEU A 730      48.380  59.980  46.690  1.00  0.00           N
ATOM   2259  HN  LEU A 730      47.540  59.770  46.200  1.00  0.00           H
ATOM   2260  CA  LEU A 730      48.150  60.160  48.060  1.00  0.00           C
ATOM   2261  HA  LEU A 730      48.790  60.960  48.400  1.00  0.00           H
ATOM   2262  CB  LEU A 730      46.700  60.580  48.210  1.00  0.00           C
ATOM   2263  HB1 LEU A 730      46.040  59.840  47.700  1.00  0.00           H
ATOM   2264  HB2 LEU A 730      46.610  61.510  47.610  1.00  0.00           H
ATOM   2265  CG  LEU A 730      46.220  60.830  49.650  1.00  0.00           C
ATOM   2266  HG  LEU A 730      46.460  59.940  50.250  1.00  0.00           H
ATOM   2267  CD1 LEU A 730      46.910  62.030  50.340  1.00  0.00           C
ATOM   2268 HD11 LEU A 730      46.480  62.370  51.310  1.00  0.00           H
ATOM   2269 HD12 LEU A 730      46.840  62.920  49.680  1.00  0.00           H
ATOM   2270 HD13 LEU A 730      47.970  61.730  50.500  1.00  0.00           H
ATOM   2271  CD2 LEU A 730      44.690  60.780  49.690  1.00  0.00           C
ATOM   2272 HD21 LEU A 730      44.250  61.620  49.110  1.00  0.00           H
ATOM   2273 HD22 LEU A 730      44.310  60.750  50.730  1.00  0.00           H
ATOM   2274 HD23 LEU A 730      44.430  59.810  49.210  1.00  0.00           H
ATOM   2275  C   LEU A 730      48.420  58.990  48.860  1.00  0.00           C
ATOM   2276  O   LEU A 730      49.160  59.040  49.860  1.00  0.00           O
ATOM   2277  N   ILE A 731      47.970  57.770  48.500  1.00  0.00           N
ATOM   2278  HN  ILE A 731      47.610  57.690  47.580  1.00  0.00           H
ATOM   2279  CA  ILE A 731      48.140  56.530  49.280  1.00  0.00           C
ATOM   2280  HA  ILE A 731      47.870  56.800  50.290  1.00  0.00           H
ATOM   2281  CB  ILE A 731      47.070  55.530  48.810  1.00  0.00           C
ATOM   2282  HB  ILE A 731      47.140  55.270  47.730  1.00  0.00           H
ATOM   2283  CG2 ILE A 731      47.380  54.190  49.450  1.00  0.00           C
ATOM   2284 HG21 ILE A 731      47.380  54.280  50.560  1.00  0.00           H
ATOM   2285 HG22 ILE A 731      48.310  53.780  49.000  1.00  0.00           H
ATOM   2286 HG23 ILE A 731      46.620  53.430  49.180  1.00  0.00           H
ATOM   2287  CG1 ILE A 731      45.640  56.010  49.010  1.00  0.00           C
ATOM   2288 HG11 ILE A 731      45.010  55.110  48.810  1.00  0.00           H
ATOM   2289 HG12 ILE A 731      45.500  56.870  48.330  1.00  0.00           H
ATOM   2290  CD  ILE A 731      45.230  56.310  50.520  1.00  0.00           C
ATOM   2291  HD1 ILE A 731      45.810  57.210  50.840  1.00  0.00           H
ATOM   2292  HD2 ILE A 731      45.620  55.470  51.130  1.00  0.00           H
ATOM   2293  HD3 ILE A 731      44.130  56.430  50.590  1.00  0.00           H
ATOM   2294  C   ILE A 731      49.590  56.070  49.330  1.00  0.00           C
ATOM   2295  O   ILE A 731      50.040  55.660  50.410  1.00  0.00           O
ATOM   2296  N   CYS A 732      50.340  56.210  48.250  1.00  0.00           N
ATOM   2297  HN  CYS A 732      49.940  56.490  47.370  1.00  0.00           H
ATOM   2298  CA  CYS A 732      51.810  56.120  48.170  1.00  0.00           C
ATOM   2299  HA  CYS A 732      52.030  55.190  48.690  1.00  0.00           H
ATOM   2300  CB  CYS A 732      52.520  56.330  46.820  1.00  0.00           C
ATOM   2301  HB1 CYS A 732      53.530  55.880  46.770  1.00  0.00           H
ATOM   2302  HB2 CYS A 732      52.580  57.400  46.530  1.00  0.00           H
ATOM   2303  SG  CYS A 732      51.580  55.470  45.510  1.00  0.00           S
ATOM   2304  HG1 CYS A 732      52.500  54.620  45.050  1.00  0.00           H
ATOM   2305  C   CYS A 732      52.530  57.130  49.080  1.00  0.00           C
ATOM   2306  O   CYS A 732      53.400  56.710  49.870  1.00  0.00           O
ATOM   2307  N   ILE A 733      52.140  58.420  49.050  1.00  0.00           N
ATOM   2308  HN  ILE A 733      51.540  58.720  48.310  1.00  0.00           H
ATOM   2309  CA  ILE A 733      52.850  59.280  49.990  1.00  0.00           C
ATOM   2310  HA  ILE A 733      53.880  58.990  49.820  1.00  0.00           H
ATOM   2311  CB  ILE A 733      52.730  60.800  49.860  1.00  0.00           C
ATOM   2312  HB  ILE A 733      51.660  61.050  49.830  1.00  0.00           H
ATOM   2313  CG2 ILE A 733      53.460  61.530  51.030  1.00  0.00           C
ATOM   2314 HG21 ILE A 733      54.470  61.080  51.070  1.00  0.00           H
ATOM   2315 HG22 ILE A 733      52.880  61.350  51.970  1.00  0.00           H
ATOM   2316 HG23 ILE A 733      53.560  62.620  50.830  1.00  0.00           H
ATOM   2317  CG1 ILE A 733      53.300  61.230  48.510  1.00  0.00           C
ATOM   2318 HG11 ILE A 733      52.720  60.700  47.730  1.00  0.00           H
ATOM   2319 HG12 ILE A 733      54.390  61.020  48.390  1.00  0.00           H
ATOM   2320  CD  ILE A 733      53.100  62.720  48.190  1.00  0.00           C
ATOM   2321  HD1 ILE A 733      52.030  62.940  48.410  1.00  0.00           H
ATOM   2322  HD2 ILE A 733      53.340  63.010  47.140  1.00  0.00           H
ATOM   2323  HD3 ILE A 733      53.680  63.300  48.940  1.00  0.00           H
ATOM   2324  C   ILE A 733      52.580  58.820  51.490  1.00  0.00           C
ATOM   2325  O   ILE A 733      53.460  58.820  52.300  1.00  0.00           O
ATOM   2326  N   ILE A 734      51.400  58.400  51.840  1.00  0.00           N
ATOM   2327  HN  ILE A 734      50.640  58.440  51.190  1.00  0.00           H
ATOM   2328  CA  ILE A 734      51.070  57.860  53.150  1.00  0.00           C
ATOM   2329  HA  ILE A 734      51.280  58.680  53.830  1.00  0.00           H
ATOM   2330  CB  ILE A 734      49.540  57.700  53.210  1.00  0.00           C
ATOM   2331  HB  ILE A 734      49.230  57.180  52.290  1.00  0.00           H
ATOM   2332  CG2 ILE A 734      49.050  56.750  54.390  1.00  0.00           C
ATOM   2333 HG21 ILE A 734      49.340  57.170  55.380  1.00  0.00           H
ATOM   2334 HG22 ILE A 734      49.360  55.690  54.390  1.00  0.00           H
ATOM   2335 HG23 ILE A 734      47.940  56.700  54.420  1.00  0.00           H
ATOM   2336  CG1 ILE A 734      48.870  59.100  53.360  1.00  0.00           C
ATOM   2337 HG11 ILE A 734      49.180  59.900  52.660  1.00  0.00           H
ATOM   2338 HG12 ILE A 734      49.170  59.370  54.400  1.00  0.00           H
ATOM   2339  CD  ILE A 734      47.290  59.030  53.230  1.00  0.00           C
ATOM   2340  HD1 ILE A 734      46.790  60.010  53.150  1.00  0.00           H
ATOM   2341  HD2 ILE A 734      46.850  58.510  54.100  1.00  0.00           H
ATOM   2342  HD3 ILE A 734      47.050  58.480  52.290  1.00  0.00           H
ATOM   2343  C   ILE A 734      51.840  56.660  53.600  1.00  0.00           C
ATOM   2344  O   ILE A 734      52.470  56.530  54.610  1.00  0.00           O
ATOM   2345  N   PHE A 735      52.030  55.690  52.650  1.00  0.00           N
ATOM   2346  HN  PHE A 735      51.510  55.640  51.790  1.00  0.00           H
ATOM   2347  CA  PHE A 735      53.000  54.610  52.800  1.00  0.00           C
ATOM   2348  HA  PHE A 735      52.660  54.090  53.690  1.00  0.00           H
ATOM   2349  CB  PHE A 735      53.060  53.680  51.650  1.00  0.00           C
ATOM   2350  HB1 PHE A 735      53.970  53.050  51.590  1.00  0.00           H
ATOM   2351  HB2 PHE A 735      53.050  54.330  50.750  1.00  0.00           H
ATOM   2352  CG  PHE A 735      51.880  52.750  51.600  1.00  0.00           C
ATOM   2353  CD1 PHE A 735      51.980  51.730  50.610  1.00  0.00           C
ATOM   2354  HD1 PHE A 735      52.810  51.720  49.920  1.00  0.00           H
ATOM   2355  CE1 PHE A 735      50.950  50.770  50.370  1.00  0.00           C
ATOM   2356  HE1 PHE A 735      51.010  50.090  49.520  1.00  0.00           H
ATOM   2357  CZ  PHE A 735      49.820  50.810  51.180  1.00  0.00           C
ATOM   2358  HZ  PHE A 735      49.140  49.960  51.160  1.00  0.00           H
ATOM   2359  CD2 PHE A 735      50.770  52.730  52.470  1.00  0.00           C
ATOM   2360  HD2 PHE A 735      50.630  53.460  53.260  1.00  0.00           H
ATOM   2361  CE2 PHE A 735      49.760  51.720  52.220  1.00  0.00           C
ATOM   2362  HE2 PHE A 735      48.870  51.620  52.810  1.00  0.00           H
ATOM   2363  C   PHE A 735      54.430  55.040  53.110  1.00  0.00           C
ATOM   2364  O   PHE A 735      55.150  54.530  53.970  1.00  0.00           O
ATOM   2365  N   ILE A 736      55.030  56.040  52.360  1.00  0.00           N
ATOM   2366  HN  ILE A 736      54.440  56.470  51.670  1.00  0.00           H
ATOM   2367  CA  ILE A 736      56.360  56.590  52.570  1.00  0.00           C
ATOM   2368  HA  ILE A 736      57.010  55.730  52.690  1.00  0.00           H
ATOM   2369  CB  ILE A 736      56.830  57.360  51.320  1.00  0.00           C
ATOM   2370  HB  ILE A 736      56.180  58.240  51.120  1.00  0.00           H
ATOM   2371  CG2 ILE A 736      58.280  57.870  51.620  1.00  0.00           C
ATOM   2372 HG21 ILE A 736      58.750  58.310  50.710  1.00  0.00           H
ATOM   2373 HG22 ILE A 736      58.800  57.020  52.100  1.00  0.00           H
ATOM   2374 HG23 ILE A 736      58.340  58.750  52.300  1.00  0.00           H
ATOM   2375  CG1 ILE A 736      56.790  56.490  50.020  1.00  0.00           C
ATOM   2376 HG11 ILE A 736      55.740  56.140  50.070  1.00  0.00           H
ATOM   2377 HG12 ILE A 736      57.520  55.670  50.020  1.00  0.00           H
ATOM   2378  CD  ILE A 736      56.890  57.310  48.660  1.00  0.00           C
ATOM   2379  HD1 ILE A 736      56.040  58.010  48.490  1.00  0.00           H
ATOM   2380  HD2 ILE A 736      56.860  56.620  47.790  1.00  0.00           H
ATOM   2381  HD3 ILE A 736      57.850  57.870  48.690  1.00  0.00           H
ATOM   2382  C   ILE A 736      56.490  57.400  53.820  1.00  0.00           C
ATOM   2383  O   ILE A 736      57.390  57.240  54.580  1.00  0.00           O
ATOM   2384  N   TYR A 737      55.500  58.340  53.980  1.00  0.00           N
ATOM   2385  HN  TYR A 737      54.810  58.380  53.270  1.00  0.00           H
ATOM   2386  CA  TYR A 737      55.530  59.410  54.960  1.00  0.00           C
ATOM   2387  HA  TYR A 737      56.460  59.950  54.820  1.00  0.00           H
ATOM   2388  CB  TYR A 737      54.440  60.390  54.760  1.00  0.00           C
ATOM   2389  HB1 TYR A 737      53.500  59.960  55.170  1.00  0.00           H
ATOM   2390  HB2 TYR A 737      54.380  60.680  53.690  1.00  0.00           H
ATOM   2391  CG  TYR A 737      54.630  61.680  55.650  1.00  0.00           C
ATOM   2392  CD1 TYR A 737      54.620  61.570  57.080  1.00  0.00           C
ATOM   2393  HD1 TYR A 737      54.470  60.660  57.640  1.00  0.00           H
ATOM   2394  CE1 TYR A 737      54.890  62.710  57.810  1.00  0.00           C
ATOM   2395  HE1 TYR A 737      54.900  62.640  58.890  1.00  0.00           H
ATOM   2396  CZ  TYR A 737      55.220  63.970  57.260  1.00  0.00           C
ATOM   2397  OH  TYR A 737      55.640  65.090  58.090  1.00  0.00           O
ATOM   2398  HH  TYR A 737      55.540  64.840  59.020  1.00  0.00           H
ATOM   2399  CD2 TYR A 737      54.930  62.970  55.100  1.00  0.00           C
ATOM   2400  HD2 TYR A 737      54.980  63.080  54.030  1.00  0.00           H
ATOM   2401  CE2 TYR A 737      55.150  64.080  55.850  1.00  0.00           C
ATOM   2402  HE2 TYR A 737      55.320  65.030  55.380  1.00  0.00           H
ATOM   2403  C   TYR A 737      55.470  58.780  56.360  1.00  0.00           C
ATOM   2404  O   TYR A 737      56.260  59.030  57.240  1.00  0.00           O
ATOM   2405  N   GLU A 738      54.490  57.850  56.500  1.00  0.00           N
ATOM   2406  HN  GLU A 738      53.780  57.670  55.820  1.00  0.00           H
ATOM   2407  CA  GLU A 738      54.340  57.120  57.670  1.00  0.00           C
ATOM   2408  HA  GLU A 738      54.420  57.830  58.480  1.00  0.00           H
ATOM   2409  CB  GLU A 738      52.890  56.520  57.790  1.00  0.00           C
ATOM   2410  HB1 GLU A 738      52.790  56.090  58.820  1.00  0.00           H
ATOM   2411  HB2 GLU A 738      52.840  55.610  57.160  1.00  0.00           H
ATOM   2412  CG  GLU A 738      51.840  57.650  57.580  1.00  0.00           C
ATOM   2413  HG1 GLU A 738      51.430  57.760  56.550  1.00  0.00           H
ATOM   2414  HG2 GLU A 738      52.240  58.620  57.940  1.00  0.00           H
ATOM   2415  CD  GLU A 738      50.610  57.360  58.430  1.00  0.00           C
ATOM   2416  OE1 GLU A 738      50.610  57.800  59.570  1.00  0.00           O
ATOM   2417  OE2 GLU A 738      49.570  56.850  57.970  1.00  0.00           O
ATOM   2418  C   GLU A 738      55.490  56.100  58.020  1.00  0.00           C
ATOM   2419  O   GLU A 738      55.820  55.980  59.140  1.00  0.00           O
ATOM   2420  N   ALA A 739      56.110  55.460  57.010  1.00  0.00           N
ATOM   2421  HN  ALA A 739      55.750  55.560  56.080  1.00  0.00           H
ATOM   2422  CA  ALA A 739      57.320  54.700  57.240  1.00  0.00           C
ATOM   2423  HA  ALA A 739      57.160  54.010  58.050  1.00  0.00           H
ATOM   2424  CB  ALA A 739      57.680  53.910  56.000  1.00  0.00           C
ATOM   2425  HB1 ALA A 739      56.820  53.280  55.720  1.00  0.00           H
ATOM   2426  HB2 ALA A 739      58.490  53.200  56.330  1.00  0.00           H
ATOM   2427  HB3 ALA A 739      58.090  54.620  55.250  1.00  0.00           H
ATOM   2428  C   ALA A 739      58.630  55.490  57.670  1.00  0.00           C
ATOM   2429  O   ALA A 739      59.280  55.030  58.610  1.00  0.00           O
ATOM   2430  N   LEU A 740      58.880  56.750  57.150  1.00  0.00           N
ATOM   2431  HN  LEU A 740      58.340  57.080  56.380  1.00  0.00           H
ATOM   2432  CA  LEU A 740      59.930  57.630  57.690  1.00  0.00           C
ATOM   2433  HA  LEU A 740      60.800  57.040  57.970  1.00  0.00           H
ATOM   2434  CB  LEU A 740      60.260  58.650  56.600  1.00  0.00           C
ATOM   2435  HB1 LEU A 740      61.120  59.280  56.910  1.00  0.00           H
ATOM   2436  HB2 LEU A 740      59.350  59.230  56.350  1.00  0.00           H
ATOM   2437  CG  LEU A 740      60.800  57.970  55.330  1.00  0.00           C
ATOM   2438  HG  LEU A 740      59.900  57.360  55.090  1.00  0.00           H
ATOM   2439  CD1 LEU A 740      61.020  58.850  54.020  1.00  0.00           C
ATOM   2440 HD11 LEU A 740      61.040  58.200  53.130  1.00  0.00           H
ATOM   2441 HD12 LEU A 740      61.880  59.550  54.150  1.00  0.00           H
ATOM   2442 HD13 LEU A 740      60.130  59.520  53.970  1.00  0.00           H
ATOM   2443  CD2 LEU A 740      61.970  57.040  55.570  1.00  0.00           C
ATOM   2444 HD21 LEU A 740      62.100  56.440  54.640  1.00  0.00           H
ATOM   2445 HD22 LEU A 740      61.790  56.290  56.380  1.00  0.00           H
ATOM   2446 HD23 LEU A 740      62.950  57.540  55.720  1.00  0.00           H
ATOM   2447  C   LEU A 740      59.540  58.180  59.060  1.00  0.00           C
ATOM   2448  O   LEU A 740      60.350  58.190  59.990  1.00  0.00           O
ATOM   2449  N   GLU A 741      58.250  58.600  59.300  1.00  0.00           N
ATOM   2450  HN  GLU A 741      57.600  58.640  58.550  1.00  0.00           H
ATOM   2451  CA  GLU A 741      57.590  59.190  60.500  1.00  0.00           C
ATOM   2452  HA  GLU A 741      58.210  60.020  60.810  1.00  0.00           H
ATOM   2453  CB  GLU A 741      56.240  59.830  60.130  1.00  0.00           C
ATOM   2454  HB1 GLU A 741      55.680  59.010  59.620  1.00  0.00           H
ATOM   2455  HB2 GLU A 741      56.320  60.710  59.460  1.00  0.00           H
ATOM   2456  CG  GLU A 741      55.510  60.160  61.430  1.00  0.00           C
ATOM   2457  HG1 GLU A 741      56.160  60.630  62.190  1.00  0.00           H
ATOM   2458  HG2 GLU A 741      55.040  59.230  61.810  1.00  0.00           H
ATOM   2459  CD  GLU A 741      54.400  61.070  61.170  1.00  0.00           C
ATOM   2460  OE1 GLU A 741      53.300  60.660  60.680  1.00  0.00           O
ATOM   2461  OE2 GLU A 741      54.410  62.300  61.530  1.00  0.00           O
ATOM   2462  C   GLU A 741      57.590  58.240  61.690  1.00  0.00           C
ATOM   2463  O   GLU A 741      57.950  58.720  62.750  1.00  0.00           O
ATOM   2464  N   LYS A 742      57.430  56.930  61.410  1.00  0.00           N
ATOM   2465  HN  LYS A 742      57.170  56.820  60.450  1.00  0.00           H
ATOM   2466  CA  LYS A 742      57.780  55.830  62.280  1.00  0.00           C
ATOM   2467  HA  LYS A 742      57.120  55.790  63.130  1.00  0.00           H
ATOM   2468  CB  LYS A 742      57.340  54.530  61.550  1.00  0.00           C
ATOM   2469  HB1 LYS A 742      57.800  54.690  60.540  1.00  0.00           H
ATOM   2470  HB2 LYS A 742      56.240  54.600  61.480  1.00  0.00           H
ATOM   2471  CG  LYS A 742      57.650  53.230  62.230  1.00  0.00           C
ATOM   2472  HG1 LYS A 742      58.750  53.080  62.200  1.00  0.00           H
ATOM   2473  HG2 LYS A 742      57.170  52.500  61.530  1.00  0.00           H
ATOM   2474  CD  LYS A 742      56.980  53.030  63.670  1.00  0.00           C
ATOM   2475  HD1 LYS A 742      57.490  53.820  64.250  1.00  0.00           H
ATOM   2476  HD2 LYS A 742      57.410  52.050  63.970  1.00  0.00           H
ATOM   2477  CE  LYS A 742      55.440  53.070  63.730  1.00  0.00           C
ATOM   2478  HE1 LYS A 742      55.020  52.570  62.830  1.00  0.00           H
ATOM   2479  HE2 LYS A 742      55.150  54.150  63.740  1.00  0.00           H
ATOM   2480  NZ  LYS A 742      54.930  52.450  64.870  1.00  0.00           N
ATOM   2481  HZ1 LYS A 742      55.270  52.980  65.700  1.00  0.00           H
ATOM   2482  HZ2 LYS A 742      55.300  51.480  64.970  1.00  0.00           H
ATOM   2483  HZ3 LYS A 742      53.910  52.470  65.020  1.00  0.00           H
ATOM   2484  C   LYS A 742      59.180  55.700  62.780  1.00  0.00           C
ATOM   2485  O   LYS A 742      59.440  55.270  63.950  1.00  0.00           O
ATOM   2486  N   LEU A 743      60.240  55.940  61.950  1.00  0.00           N
ATOM   2487  HN  LEU A 743      60.090  56.120  60.990  1.00  0.00           H
ATOM   2488  CA  LEU A 743      61.610  55.970  62.570  1.00  0.00           C
ATOM   2489  HA  LEU A 743      61.740  54.980  62.970  1.00  0.00           H
ATOM   2490  CB  LEU A 743      62.660  56.330  61.450  1.00  0.00           C
ATOM   2491  HB1 LEU A 743      62.490  57.430  61.290  1.00  0.00           H
ATOM   2492  HB2 LEU A 743      62.300  55.820  60.530  1.00  0.00           H
ATOM   2493  CG  LEU A 743      64.160  56.030  61.800  1.00  0.00           C
ATOM   2494  HG  LEU A 743      64.370  56.510  62.790  1.00  0.00           H
ATOM   2495  CD1 LEU A 743      64.460  54.510  61.700  1.00  0.00           C
ATOM   2496 HD11 LEU A 743      64.110  53.870  62.540  1.00  0.00           H
ATOM   2497 HD12 LEU A 743      65.540  54.290  61.580  1.00  0.00           H
ATOM   2498 HD13 LEU A 743      63.960  54.160  60.780  1.00  0.00           H
ATOM   2499  CD2 LEU A 743      65.050  56.690  60.660  1.00  0.00           C
ATOM   2500 HD21 LEU A 743      66.100  56.610  61.010  1.00  0.00           H
ATOM   2501 HD22 LEU A 743      64.860  57.780  60.620  1.00  0.00           H
ATOM   2502 HD23 LEU A 743      64.910  56.180  59.690  1.00  0.00           H
ATOM   2503  C   LEU A 743      61.870  56.880  63.750  1.00  0.00           C
ATOM   2504  O   LEU A 743      62.430  56.560  64.810  1.00  0.00           O
ATOM   2505  N   PHE A 744      61.260  58.080  63.730  1.00  0.00           N
ATOM   2506  HN  PHE A 744      60.780  58.380  62.900  1.00  0.00           H
ATOM   2507  CA  PHE A 744      61.280  59.020  64.810  1.00  0.00           C
ATOM   2508  HA  PHE A 744      62.330  59.010  65.100  1.00  0.00           H
ATOM   2509  CB  PHE A 744      60.740  60.420  64.360  1.00  0.00           C
ATOM   2510  HB1 PHE A 744      60.710  61.090  65.240  1.00  0.00           H
ATOM   2511  HB2 PHE A 744      59.700  60.350  63.970  1.00  0.00           H
ATOM   2512  CG  PHE A 744      61.690  61.040  63.370  1.00  0.00           C
ATOM   2513  CD1 PHE A 744      61.600  60.690  62.030  1.00  0.00           C
ATOM   2514  HD1 PHE A 744      60.780  60.070  61.710  1.00  0.00           H
ATOM   2515  CE1 PHE A 744      62.530  61.130  61.060  1.00  0.00           C
ATOM   2516  HE1 PHE A 744      62.480  60.810  60.030  1.00  0.00           H
ATOM   2517  CZ  PHE A 744      63.490  62.030  61.450  1.00  0.00           C
ATOM   2518  HZ  PHE A 744      64.090  62.650  60.810  1.00  0.00           H
ATOM   2519  CD2 PHE A 744      62.660  61.970  63.790  1.00  0.00           C
ATOM   2520  HD2 PHE A 744      62.690  62.420  64.780  1.00  0.00           H
ATOM   2521  CE2 PHE A 744      63.510  62.530  62.790  1.00  0.00           C
ATOM   2522  HE2 PHE A 744      64.220  63.280  63.090  1.00  0.00           H
ATOM   2523  C   PHE A 744      60.430  58.590  65.990  1.00  0.00           C
ATOM   2524  O   PHE A 744      60.780  59.000  67.170  1.00  0.00           O
ATOM   2525  N   ASP A 745      59.350  57.860  65.790  1.00  0.00           N
ATOM   2526  HN  ASP A 745      59.000  57.730  64.870  1.00  0.00           H
ATOM   2527  CA  ASP A 745      58.600  57.090  66.830  1.00  0.00           C
ATOM   2528  HA  ASP A 745      58.290  57.800  67.600  1.00  0.00           H
ATOM   2529  CB  ASP A 745      57.370  56.450  66.210  1.00  0.00           C
ATOM   2530  HB1 ASP A 745      56.860  55.990  67.070  1.00  0.00           H
ATOM   2531  HB2 ASP A 745      57.590  55.740  65.380  1.00  0.00           H
ATOM   2532  CG  ASP A 745      56.340  57.370  65.790  1.00  0.00           C
ATOM   2533  OD1 ASP A 745      55.470  57.030  64.990  1.00  0.00           O
ATOM   2534  OD2 ASP A 745      56.370  58.480  66.340  1.00  0.00           O
ATOM   2535  C   ASP A 745      59.390  56.120  67.670  1.00  0.00           C
ATOM   2536  O   ASP A 745      59.310  56.140  68.880  1.00  0.00           O
ATOM   2537  N   LEU A 746      60.260  55.330  67.010  1.00  0.00           N
ATOM   2538  HN  LEU A 746      60.290  55.370  66.010  1.00  0.00           H
ATOM   2539  CA  LEU A 746      61.260  54.500  67.540  1.00  0.00           C
ATOM   2540  HA  LEU A 746      60.750  53.770  68.170  1.00  0.00           H
ATOM   2541  CB  LEU A 746      62.130  53.740  66.480  1.00  0.00           C
ATOM   2542  HB1 LEU A 746      62.870  53.170  67.060  1.00  0.00           H
ATOM   2543  HB2 LEU A 746      62.740  54.470  65.900  1.00  0.00           H
ATOM   2544  CG  LEU A 746      61.480  52.800  65.440  1.00  0.00           C
ATOM   2545  HG  LEU A 746      60.950  53.570  64.830  1.00  0.00           H
ATOM   2546  CD1 LEU A 746      62.510  52.120  64.640  1.00  0.00           C
ATOM   2547 HD11 LEU A 746      62.930  51.280  65.230  1.00  0.00           H
ATOM   2548 HD12 LEU A 746      63.240  52.810  64.160  1.00  0.00           H
ATOM   2549 HD13 LEU A 746      62.040  51.670  63.740  1.00  0.00           H
ATOM   2550  CD2 LEU A 746      60.330  51.900  65.960  1.00  0.00           C
ATOM   2551 HD21 LEU A 746      59.450  52.470  66.350  1.00  0.00           H
ATOM   2552 HD22 LEU A 746      60.780  51.150  66.640  1.00  0.00           H
ATOM   2553 HD23 LEU A 746      59.880  51.430  65.070  1.00  0.00           H
ATOM   2554  C   LEU A 746      62.310  55.370  68.320  1.00  0.00           C
ATOM   2555  O   LEU A 746      62.780  54.990  69.360  1.00  0.00           O
ATOM   2556  N   GLY A 747      62.720  56.580  67.790  1.00  0.00           N
ATOM   2557  HN  GLY A 747      62.350  56.800  66.890  1.00  0.00           H
ATOM   2558  CA  GLY A 747      63.640  57.500  68.540  1.00  0.00           C
ATOM   2559  HA1 GLY A 747      63.720  58.370  67.890  1.00  0.00           H
ATOM   2560  HA2 GLY A 747      64.610  57.050  68.610  1.00  0.00           H
ATOM   2561  C   GLY A 747      63.330  58.020  69.900  1.00  0.00           C
ATOM   2562  O   GLY A 747      64.210  58.670  70.410  1.00  0.00           O
ATOM   2563  N   GLU A 748      62.070  57.860  70.300  1.00  0.00           N
ATOM   2564  HN  GLU A 748      61.370  57.320  69.830  1.00  0.00           H
ATOM   2565  CA  GLU A 748      61.750  58.370  71.650  1.00  0.00           C
ATOM   2566  HA  GLU A 748      62.490  59.030  72.040  1.00  0.00           H
ATOM   2567  CB  GLU A 748      60.480  59.240  71.560  1.00  0.00           C
ATOM   2568  HB1 GLU A 748      60.620  59.940  70.690  1.00  0.00           H
ATOM   2569  HB2 GLU A 748      60.410  59.900  72.460  1.00  0.00           H
ATOM   2570  CG  GLU A 748      59.170  58.460  71.400  1.00  0.00           C
ATOM   2571  HG1 GLU A 748      59.090  57.920  72.370  1.00  0.00           H
ATOM   2572  HG2 GLU A 748      59.360  57.720  70.600  1.00  0.00           H
ATOM   2573  CD  GLU A 748      57.970  59.360  71.190  1.00  0.00           C
ATOM   2574  OE1 GLU A 748      58.040  60.590  71.450  1.00  0.00           O
ATOM   2575  OE2 GLU A 748      56.950  58.800  70.760  1.00  0.00           O
ATOM   2576  C   GLU A 748      61.510  57.170  72.570  1.00  0.00           C
ATOM   2577  O   GLU A 748      61.050  57.300  73.710  1.00  0.00           O
ATOM   2578  N   THR A 749      61.750  55.970  72.030  1.00  0.00           N
ATOM   2579  HN  THR A 749      62.070  55.890  71.080  1.00  0.00           H
ATOM   2580  CA  THR A 749      61.380  54.720  72.570  1.00  0.00           C
ATOM   2581  HA  THR A 749      60.760  54.670  73.450  1.00  0.00           H
ATOM   2582  CB  THR A 749      60.590  53.970  71.590  1.00  0.00           C
ATOM   2583  HB  THR A 749      61.190  53.870  70.660  1.00  0.00           H
ATOM   2584  OG1 THR A 749      59.380  54.680  71.270  1.00  0.00           O
ATOM   2585  HG1 THR A 749      59.280  54.690  70.320  1.00  0.00           H
ATOM   2586  CG2 THR A 749      60.130  52.560  71.980  1.00  0.00           C
ATOM   2587 HG21 THR A 749      59.810  52.490  73.040  1.00  0.00           H
ATOM   2588 HG22 THR A 749      60.910  51.820  71.690  1.00  0.00           H
ATOM   2589 HG23 THR A 749      59.220  52.390  71.350  1.00  0.00           H
ATOM   2590  C   THR A 749      62.620  54.030  72.960  1.00  0.00           C
ATOM   2591  O   THR A 749      62.710  53.480  74.080  1.00  0.00           O
ATOM   2592  N   TYR A 750      63.570  54.140  72.070  1.00  0.00           N
ATOM   2593  HN  TYR A 750      63.460  54.540  71.150  1.00  0.00           H
ATOM   2594  CA  TYR A 750      64.910  53.590  72.120  1.00  0.00           C
ATOM   2595  HA  TYR A 750      65.200  53.050  73.010  1.00  0.00           H
ATOM   2596  CB  TYR A 750      65.120  52.710  70.880  1.00  0.00           C
ATOM   2597  HB1 TYR A 750      66.170  52.350  70.930  1.00  0.00           H
ATOM   2598  HB2 TYR A 750      64.940  53.330  69.980  1.00  0.00           H
ATOM   2599  CG  TYR A 750      64.260  51.480  70.800  1.00  0.00           C
ATOM   2600  CD1 TYR A 750      63.310  51.290  69.800  1.00  0.00           C
ATOM   2601  HD1 TYR A 750      63.060  52.100  69.120  1.00  0.00           H
ATOM   2602  CE1 TYR A 750      62.340  50.300  69.850  1.00  0.00           C
ATOM   2603  HE1 TYR A 750      61.430  50.370  69.280  1.00  0.00           H
ATOM   2604  CZ  TYR A 750      62.480  49.330  70.870  1.00  0.00           C
ATOM   2605  OH  TYR A 750      61.630  48.240  70.930  1.00  0.00           O
ATOM   2606  HH  TYR A 750      60.930  48.410  70.310  1.00  0.00           H
ATOM   2607  CD2 TYR A 750      64.420  50.430  71.770  1.00  0.00           C
ATOM   2608  HD2 TYR A 750      65.030  50.580  72.650  1.00  0.00           H
ATOM   2609  CE2 TYR A 750      63.520  49.340  71.810  1.00  0.00           C
ATOM   2610  HE2 TYR A 750      63.440  48.650  72.620  1.00  0.00           H
ATOM   2611  C   TYR A 750      65.900  54.740  72.050  1.00  0.00           C
ATOM   2612  O   TYR A 750      65.540  55.770  71.500  1.00  0.00           O
ATOM   2613  N   ALA A 751      67.100  54.580  72.620  1.00  0.00           N
ATOM   2614  HN  ALA A 751      67.440  53.690  72.910  1.00  0.00           H
ATOM   2615  CA  ALA A 751      68.090  55.670  72.710  1.00  0.00           C
ATOM   2616  HA  ALA A 751      67.840  56.390  71.950  1.00  0.00           H
ATOM   2617  CB  ALA A 751      68.030  56.440  74.030  1.00  0.00           C
ATOM   2618  HB1 ALA A 751      68.330  55.690  74.790  1.00  0.00           H
ATOM   2619  HB2 ALA A 751      67.040  56.910  74.270  1.00  0.00           H
ATOM   2620  HB3 ALA A 751      68.710  57.310  74.140  1.00  0.00           H
ATOM   2621  C   ALA A 751      69.430  55.190  72.310  1.00  0.00           C
ATOM   2622  O   ALA A 751      69.670  53.990  72.500  1.00  0.00           O
ATOM   2623  N   PHE A 752      70.240  56.030  71.650  1.00  0.00           N
ATOM   2624  HN  PHE A 752      69.950  56.980  71.600  1.00  0.00           H
ATOM   2625  CA  PHE A 752      71.580  55.680  71.250  1.00  0.00           C
ATOM   2626  HA  PHE A 752      71.450  54.830  70.600  1.00  0.00           H
ATOM   2627  CB  PHE A 752      72.350  56.630  70.340  1.00  0.00           C
ATOM   2628  HB1 PHE A 752      73.390  56.290  70.170  1.00  0.00           H
ATOM   2629  HB2 PHE A 752      72.270  57.570  70.920  1.00  0.00           H
ATOM   2630  CG  PHE A 752      71.620  56.780  69.000  1.00  0.00           C
ATOM   2631  CD1 PHE A 752      71.370  55.720  68.070  1.00  0.00           C
ATOM   2632  HD1 PHE A 752      71.560  54.690  68.340  1.00  0.00           H
ATOM   2633  CE1 PHE A 752      70.880  56.090  66.830  1.00  0.00           C
ATOM   2634  HE1 PHE A 752      70.500  55.310  66.170  1.00  0.00           H
ATOM   2635  CZ  PHE A 752      70.630  57.450  66.510  1.00  0.00           C
ATOM   2636  HZ  PHE A 752      70.300  57.730  65.520  1.00  0.00           H
ATOM   2637  CD2 PHE A 752      71.380  58.120  68.720  1.00  0.00           C
ATOM   2638  HD2 PHE A 752      71.550  58.870  69.480  1.00  0.00           H
ATOM   2639  CE2 PHE A 752      70.930  58.490  67.450  1.00  0.00           C
ATOM   2640  HE2 PHE A 752      70.670  59.510  67.200  1.00  0.00           H
ATOM   2641  C   PHE A 752      72.450  55.280  72.410  1.00  0.00           C
ATOM   2642  O   PHE A 752      72.460  55.870  73.470  1.00  0.00           O
ATOM   2643  N   PRO A 822      73.400  54.300  72.190  1.00  0.00           N
ATOM   2644  CD  PRO A 822      74.570  54.000  73.060  1.00  0.00           C
ATOM   2645  HD1 PRO A 822      74.200  53.750  74.070  1.00  0.00           H
ATOM   2646  HD2 PRO A 822      75.200  54.910  73.200  1.00  0.00           H
ATOM   2647  CA  PRO A 822      73.410  53.470  70.980  1.00  0.00           C
ATOM   2648  HA  PRO A 822      73.170  54.060  70.120  1.00  0.00           H
ATOM   2649  CB  PRO A 822      74.910  52.960  70.910  1.00  0.00           C
ATOM   2650  HB1 PRO A 822      75.450  53.700  70.300  1.00  0.00           H
ATOM   2651  HB2 PRO A 822      75.010  51.940  70.490  1.00  0.00           H
ATOM   2652  CG  PRO A 822      75.420  52.990  72.310  1.00  0.00           C
ATOM   2653  HG1 PRO A 822      75.420  52.020  72.850  1.00  0.00           H
ATOM   2654  HG2 PRO A 822      76.500  53.180  72.270  1.00  0.00           H
ATOM   2655  C   PRO A 822      72.420  52.350  70.970  1.00  0.00           C
ATOM   2656  O   PRO A 822      71.350  52.450  70.340  1.00  0.00           O
ATOM   2657  N   ASP A 823      72.780  51.270  71.640  1.00  0.00           N
ATOM   2658  HN  ASP A 823      73.690  51.320  72.030  1.00  0.00           H
ATOM   2659  CA  ASP A 823      72.000  50.120  71.900  1.00  0.00           C
ATOM   2660  HA  ASP A 823      72.830  49.420  71.880  1.00  0.00           H
ATOM   2661  CB  ASP A 823      71.300  50.160  73.250  1.00  0.00           C
ATOM   2662  HB1 ASP A 823      70.800  49.190  73.490  1.00  0.00           H
ATOM   2663  HB2 ASP A 823      70.600  51.020  73.300  1.00  0.00           H
ATOM   2664  CG  ASP A 823      72.460  50.250  74.250  1.00  0.00           C
ATOM   2665  OD1 ASP A 823      72.230  50.730  75.400  1.00  0.00           O
ATOM   2666  OD2 ASP A 823      73.600  49.780  73.940  1.00  0.00           O
ATOM   2667  C   ASP A 823      71.070  49.640  70.730  1.00  0.00           C
ATOM   2668  O   ASP A 823      71.550  49.340  69.580  1.00  0.00           O
ATOM   2669  N   VAL A 824      69.810  49.360  71.020  1.00  0.00           N
ATOM   2670  HN  VAL A 824      69.460  49.610  71.920  1.00  0.00           H
ATOM   2671  CA  VAL A 824      68.870  48.950  70.050  1.00  0.00           C
ATOM   2672  HA  VAL A 824      69.360  48.110  69.600  1.00  0.00           H
ATOM   2673  CB  VAL A 824      67.520  48.540  70.690  1.00  0.00           C
ATOM   2674  HB  VAL A 824      67.100  49.320  71.350  1.00  0.00           H
ATOM   2675  CG1 VAL A 824      66.630  47.980  69.590  1.00  0.00           C
ATOM   2676 HG11 VAL A 824      66.410  48.750  68.820  1.00  0.00           H
ATOM   2677 HG12 VAL A 824      65.660  47.610  70.000  1.00  0.00           H
ATOM   2678 HG13 VAL A 824      67.030  47.120  69.010  1.00  0.00           H
ATOM   2679  CG2 VAL A 824      67.820  47.460  71.840  1.00  0.00           C
ATOM   2680 HG21 VAL A 824      66.840  46.950  71.960  1.00  0.00           H
ATOM   2681 HG22 VAL A 824      68.060  47.970  72.790  1.00  0.00           H
ATOM   2682 HG23 VAL A 824      68.640  46.840  71.420  1.00  0.00           H
ATOM   2683  C   VAL A 824      68.520  49.870  68.920  1.00  0.00           C
ATOM   2684  O   VAL A 824      68.370  49.410  67.790  1.00  0.00           O
ATOM   2685  N   LEU A 825      68.440  51.200  69.180  1.00  0.00           N
ATOM   2686  HN  LEU A 825      68.520  51.600  70.090  1.00  0.00           H
ATOM   2687  CA  LEU A 825      68.140  52.150  68.060  1.00  0.00           C
ATOM   2688  HA  LEU A 825      67.220  51.760  67.670  1.00  0.00           H
ATOM   2689  CB  LEU A 825      68.060  53.530  68.790  1.00  0.00           C
ATOM   2690  HB1 LEU A 825      69.080  53.650  69.210  1.00  0.00           H
ATOM   2691  HB2 LEU A 825      67.350  53.620  69.640  1.00  0.00           H
ATOM   2692  CG  LEU A 825      67.730  54.720  67.890  1.00  0.00           C
ATOM   2693  HG  LEU A 825      68.510  54.730  67.110  1.00  0.00           H
ATOM   2694  CD1 LEU A 825      66.340  54.570  67.200  1.00  0.00           C
ATOM   2695 HD11 LEU A 825      66.160  55.520  66.650  1.00  0.00           H
ATOM   2696 HD12 LEU A 825      65.550  54.410  67.960  1.00  0.00           H
ATOM   2697 HD13 LEU A 825      66.400  53.770  66.440  1.00  0.00           H
ATOM   2698  CD2 LEU A 825      67.940  56.090  68.600  1.00  0.00           C
ATOM   2699 HD21 LEU A 825      67.580  56.890  67.920  1.00  0.00           H
ATOM   2700 HD22 LEU A 825      69.010  56.230  68.860  1.00  0.00           H
ATOM   2701 HD23 LEU A 825      67.360  56.160  69.560  1.00  0.00           H
ATOM   2702  C   LEU A 825      69.180  52.080  67.010  1.00  0.00           C
ATOM   2703  O   LEU A 825      68.880  52.230  65.850  1.00  0.00           O
ATOM   2704  N   PHE A 826      70.450  52.000  67.380  1.00  0.00           N
ATOM   2705  HN  PHE A 826      70.710  52.030  68.340  1.00  0.00           H
ATOM   2706  CA  PHE A 826      71.570  51.990  66.430  1.00  0.00           C
ATOM   2707  HA  PHE A 826      71.470  52.920  65.900  1.00  0.00           H
ATOM   2708  CB  PHE A 826      72.950  52.150  67.150  1.00  0.00           C
ATOM   2709  HB1 PHE A 826      72.940  51.350  67.940  1.00  0.00           H
ATOM   2710  HB2 PHE A 826      72.930  53.160  67.600  1.00  0.00           H
ATOM   2711  CG  PHE A 826      74.200  52.090  66.280  1.00  0.00           C
ATOM   2712  CD1 PHE A 826      75.030  50.980  66.380  1.00  0.00           C
ATOM   2713  HD1 PHE A 826      74.750  50.160  67.030  1.00  0.00           H
ATOM   2714  CE1 PHE A 826      76.150  50.820  65.600  1.00  0.00           C
ATOM   2715  HE1 PHE A 826      76.830  49.980  65.660  1.00  0.00           H
ATOM   2716  CZ  PHE A 826      76.520  51.890  64.710  1.00  0.00           C
ATOM   2717  HZ  PHE A 826      77.430  51.880  64.140  1.00  0.00           H
ATOM   2718  CD2 PHE A 826      74.550  53.080  65.280  1.00  0.00           C
ATOM   2719  HD2 PHE A 826      73.800  53.830  65.140  1.00  0.00           H
ATOM   2720  CE2 PHE A 826      75.660  52.970  64.540  1.00  0.00           C
ATOM   2721  HE2 PHE A 826      75.830  53.540  63.640  1.00  0.00           H
ATOM   2722  C   PHE A 826      71.600  50.840  65.350  1.00  0.00           C
ATOM   2723  O   PHE A 826      71.850  51.080  64.160  1.00  0.00           O
ATOM   2724  N   TRP A 827      71.250  49.640  65.800  1.00  0.00           N
ATOM   2725  HN  TRP A 827      71.070  49.670  66.780  1.00  0.00           H
ATOM   2726  CA  TRP A 827      71.060  48.390  65.050  1.00  0.00           C
ATOM   2727  HA  TRP A 827      71.880  48.420  64.340  1.00  0.00           H
ATOM   2728  CB  TRP A 827      71.290  47.170  66.000  1.00  0.00           C
ATOM   2729  HB1 TRP A 827      70.980  46.200  65.550  1.00  0.00           H
ATOM   2730  HB2 TRP A 827      70.740  47.380  66.940  1.00  0.00           H
ATOM   2731  CG  TRP A 827      72.770  47.130  66.340  1.00  0.00           C
ATOM   2732  CD1 TRP A 827      73.230  47.150  67.630  1.00  0.00           C
ATOM   2733  HD1 TRP A 827      72.580  47.090  68.490  1.00  0.00           H
ATOM   2734  NE1 TRP A 827      74.620  47.100  67.670  1.00  0.00           N
ATOM   2735  HE1 TRP A 827      75.300  47.350  68.320  1.00  0.00           H
ATOM   2736  CE2 TRP A 827      75.040  46.990  66.420  1.00  0.00           C
ATOM   2737  CD2 TRP A 827      73.910  46.890  65.550  1.00  0.00           C
ATOM   2738  CE3 TRP A 827      74.070  46.760  64.180  1.00  0.00           C
ATOM   2739  HE3 TRP A 827      73.330  46.830  63.400  1.00  0.00           H
ATOM   2740  CZ3 TRP A 827      75.350  46.590  63.750  1.00  0.00           C
ATOM   2741  HZ3 TRP A 827      75.530  46.270  62.730  1.00  0.00           H
ATOM   2742  CZ2 TRP A 827      76.320  47.030  65.890  1.00  0.00           C
ATOM   2743  HZ2 TRP A 827      77.150  47.050  66.590  1.00  0.00           H
ATOM   2744  CH2 TRP A 827      76.470  46.710  64.570  1.00  0.00           C
ATOM   2745  HH2 TRP A 827      77.470  46.510  64.190  1.00  0.00           H
ATOM   2746  C   TRP A 827      69.730  48.330  64.320  1.00  0.00           C
ATOM   2747  O   TRP A 827      69.710  47.810  63.200  1.00  0.00           O
ATOM   2748  N   CYS A 828      68.680  48.960  64.810  1.00  0.00           N
ATOM   2749  HN  CYS A 828      68.640  49.350  65.730  1.00  0.00           H
ATOM   2750  CA  CYS A 828      67.490  49.090  64.000  1.00  0.00           C
ATOM   2751  HA  CYS A 828      67.210  48.140  63.570  1.00  0.00           H
ATOM   2752  CB  CYS A 828      66.340  49.660  64.940  1.00  0.00           C
ATOM   2753  HB1 CYS A 828      65.430  49.850  64.350  1.00  0.00           H
ATOM   2754  HB2 CYS A 828      66.670  50.460  65.620  1.00  0.00           H
ATOM   2755  SG  CYS A 828      65.810  48.360  66.090  1.00  0.00           S
ATOM   2756  HG1 CYS A 828      66.880  48.430  66.870  1.00  0.00           H
ATOM   2757  C   CYS A 828      67.620  50.050  62.820  1.00  0.00           C
ATOM   2758  O   CYS A 828      67.100  49.830  61.770  1.00  0.00           O
ATOM   2759  N   VAL A 829      68.330  51.200  63.020  1.00  0.00           N
ATOM   2760  HN  VAL A 829      68.550  51.460  63.940  1.00  0.00           H
ATOM   2761  CA  VAL A 829      68.600  52.150  61.940  1.00  0.00           C
ATOM   2762  HA  VAL A 829      67.670  52.400  61.470  1.00  0.00           H
ATOM   2763  CB  VAL A 829      69.350  53.430  62.420  1.00  0.00           C
ATOM   2764  HB  VAL A 829      70.180  53.260  63.140  1.00  0.00           H
ATOM   2765  CG1 VAL A 829      70.130  54.180  61.260  1.00  0.00           C
ATOM   2766 HG11 VAL A 829      70.260  55.250  61.540  1.00  0.00           H
ATOM   2767 HG12 VAL A 829      69.640  54.060  60.270  1.00  0.00           H
ATOM   2768 HG13 VAL A 829      71.120  53.730  61.120  1.00  0.00           H
ATOM   2769  CG2 VAL A 829      68.360  54.420  63.060  1.00  0.00           C
ATOM   2770 HG21 VAL A 829      67.710  54.920  62.310  1.00  0.00           H
ATOM   2771 HG22 VAL A 829      68.930  55.240  63.540  1.00  0.00           H
ATOM   2772 HG23 VAL A 829      67.730  53.880  63.790  1.00  0.00           H
ATOM   2773  C   VAL A 829      69.360  51.470  60.770  1.00  0.00           C
ATOM   2774  O   VAL A 829      69.030  51.500  59.570  1.00  0.00           O
ATOM   2775  N   ILE A 830      70.460  50.740  61.190  1.00  0.00           N
ATOM   2776  HN  ILE A 830      70.710  50.570  62.140  1.00  0.00           H
ATOM   2777  CA  ILE A 830      71.290  50.060  60.230  1.00  0.00           C
ATOM   2778  HA  ILE A 830      71.530  50.740  59.420  1.00  0.00           H
ATOM   2779  CB  ILE A 830      72.540  49.500  60.820  1.00  0.00           C
ATOM   2780  HB  ILE A 830      72.400  48.910  61.750  1.00  0.00           H
ATOM   2781  CG2 ILE A 830      73.280  48.530  59.900  1.00  0.00           C
ATOM   2782 HG21 ILE A 830      74.230  48.230  60.430  1.00  0.00           H
ATOM   2783 HG22 ILE A 830      73.630  48.900  58.910  1.00  0.00           H
ATOM   2784 HG23 ILE A 830      72.670  47.600  59.870  1.00  0.00           H
ATOM   2785  CG1 ILE A 830      73.550  50.650  61.320  1.00  0.00           C
ATOM   2786 HG11 ILE A 830      73.020  51.480  61.850  1.00  0.00           H
ATOM   2787 HG12 ILE A 830      73.920  51.190  60.420  1.00  0.00           H
ATOM   2788  CD  ILE A 830      74.690  50.110  62.250  1.00  0.00           C
ATOM   2789  HD1 ILE A 830      75.280  49.200  61.980  1.00  0.00           H
ATOM   2790  HD2 ILE A 830      74.210  49.750  63.190  1.00  0.00           H
ATOM   2791  HD3 ILE A 830      75.360  50.930  62.580  1.00  0.00           H
ATOM   2792  C   ILE A 830      70.520  48.950  59.490  1.00  0.00           C
ATOM   2793  O   ILE A 830      70.750  48.690  58.280  1.00  0.00           O
ATOM   2794  N   LEU A 831      69.690  48.200  60.200  1.00  0.00           N
ATOM   2795  HN  LEU A 831      69.780  48.290  61.190  1.00  0.00           H
ATOM   2796  CA  LEU A 831      68.870  47.200  59.530  1.00  0.00           C
ATOM   2797  HA  LEU A 831      69.470  46.590  58.870  1.00  0.00           H
ATOM   2798  CB  LEU A 831      68.260  46.180  60.630  1.00  0.00           C
ATOM   2799  HB1 LEU A 831      67.550  46.820  61.180  1.00  0.00           H
ATOM   2800  HB2 LEU A 831      69.070  45.880  61.320  1.00  0.00           H
ATOM   2801  CG  LEU A 831      67.580  44.900  60.130  1.00  0.00           C
ATOM   2802  HG  LEU A 831      66.730  45.210  59.490  1.00  0.00           H
ATOM   2803  CD1 LEU A 831      68.590  44.080  59.260  1.00  0.00           C
ATOM   2804 HD11 LEU A 831      69.520  43.810  59.800  1.00  0.00           H
ATOM   2805 HD12 LEU A 831      68.930  44.650  58.380  1.00  0.00           H
ATOM   2806 HD13 LEU A 831      68.090  43.110  59.080  1.00  0.00           H
ATOM   2807  CD2 LEU A 831      67.220  44.120  61.370  1.00  0.00           C
ATOM   2808 HD21 LEU A 831      66.410  43.360  61.230  1.00  0.00           H
ATOM   2809 HD22 LEU A 831      66.860  44.800  62.170  1.00  0.00           H
ATOM   2810 HD23 LEU A 831      68.080  43.540  61.760  1.00  0.00           H
ATOM   2811  C   LEU A 831      67.760  47.760  58.610  1.00  0.00           C
ATOM   2812  O   LEU A 831      67.510  47.270  57.510  1.00  0.00           O
ATOM   2813  N   PHE A 832      67.080  48.860  59.060  1.00  0.00           N
ATOM   2814  HN  PHE A 832      67.200  49.230  59.970  1.00  0.00           H
ATOM   2815  CA  PHE A 832      66.070  49.540  58.240  1.00  0.00           C
ATOM   2816  HA  PHE A 832      65.330  48.760  58.110  1.00  0.00           H
ATOM   2817  CB  PHE A 832      65.570  50.660  59.220  1.00  0.00           C
ATOM   2818  HB1 PHE A 832      66.460  51.300  59.410  1.00  0.00           H
ATOM   2819  HB2 PHE A 832      65.150  50.340  60.190  1.00  0.00           H
ATOM   2820  CG  PHE A 832      64.590  51.660  58.570  1.00  0.00           C
ATOM   2821  CD1 PHE A 832      64.960  53.010  58.420  1.00  0.00           C
ATOM   2822  HD1 PHE A 832      65.960  53.360  58.620  1.00  0.00           H
ATOM   2823  CE1 PHE A 832      64.100  53.900  57.820  1.00  0.00           C
ATOM   2824  HE1 PHE A 832      64.440  54.920  57.750  1.00  0.00           H
ATOM   2825  CZ  PHE A 832      62.810  53.480  57.470  1.00  0.00           C
ATOM   2826  HZ  PHE A 832      62.240  54.120  56.810  1.00  0.00           H
ATOM   2827  CD2 PHE A 832      63.320  51.250  58.120  1.00  0.00           C
ATOM   2828  HD2 PHE A 832      63.030  50.220  58.290  1.00  0.00           H
ATOM   2829  CE2 PHE A 832      62.350  52.140  57.570  1.00  0.00           C
ATOM   2830  HE2 PHE A 832      61.290  52.040  57.430  1.00  0.00           H
ATOM   2831  C   PHE A 832      66.560  50.070  56.920  1.00  0.00           C
ATOM   2832  O   PHE A 832      65.940  49.800  55.920  1.00  0.00           O
ATOM   2833  N   PHE A 833      67.690  50.770  56.850  1.00  0.00           N
ATOM   2834  HN  PHE A 833      68.130  51.070  57.690  1.00  0.00           H
ATOM   2835  CA  PHE A 833      68.190  51.340  55.550  1.00  0.00           C
ATOM   2836  HA  PHE A 833      67.410  51.720  54.910  1.00  0.00           H
ATOM   2837  CB  PHE A 833      69.170  52.480  55.900  1.00  0.00           C
ATOM   2838  HB1 PHE A 833      69.600  52.820  54.940  1.00  0.00           H
ATOM   2839  HB2 PHE A 833      69.990  52.280  56.630  1.00  0.00           H
ATOM   2840  CG  PHE A 833      68.470  53.720  56.310  1.00  0.00           C
ATOM   2841  CD1 PHE A 833      68.820  54.370  57.460  1.00  0.00           C
ATOM   2842  HD1 PHE A 833      69.600  54.000  58.110  1.00  0.00           H
ATOM   2843  CE1 PHE A 833      68.110  55.470  57.860  1.00  0.00           C
ATOM   2844  HE1 PHE A 833      68.320  55.890  58.840  1.00  0.00           H
ATOM   2845  CZ  PHE A 833      67.010  55.940  57.140  1.00  0.00           C
ATOM   2846  HZ  PHE A 833      66.630  56.930  57.350  1.00  0.00           H
ATOM   2847  CD2 PHE A 833      67.410  54.170  55.510  1.00  0.00           C
ATOM   2848  HD2 PHE A 833      67.030  53.660  54.630  1.00  0.00           H
ATOM   2849  CE2 PHE A 833      66.640  55.320  55.910  1.00  0.00           C
ATOM   2850  HE2 PHE A 833      65.800  55.670  55.320  1.00  0.00           H
ATOM   2851  C   PHE A 833      68.890  50.310  54.640  1.00  0.00           C
ATOM   2852  O   PHE A 833      68.810  50.450  53.370  1.00  0.00           O
ATOM   2853  N   THR A 834      69.400  49.200  55.230  1.00  0.00           N
ATOM   2854  HN  THR A 834      69.390  49.070  56.210  1.00  0.00           H
ATOM   2855  CA  THR A 834      69.940  48.150  54.320  1.00  0.00           C
ATOM   2856  HA  THR A 834      70.510  48.600  53.510  1.00  0.00           H
ATOM   2857  CB  THR A 834      70.890  47.210  54.970  1.00  0.00           C
ATOM   2858  HB  THR A 834      71.020  46.270  54.390  1.00  0.00           H
ATOM   2859  OG1 THR A 834      70.550  46.780  56.290  1.00  0.00           O
ATOM   2860  HG1 THR A 834      70.770  47.440  56.950  1.00  0.00           H
ATOM   2861  CG2 THR A 834      72.310  47.900  54.970  1.00  0.00           C
ATOM   2862 HG21 THR A 834      72.550  48.390  54.000  1.00  0.00           H
ATOM   2863 HG22 THR A 834      73.150  47.170  55.050  1.00  0.00           H
ATOM   2864 HG23 THR A 834      72.460  48.690  55.740  1.00  0.00           H
ATOM   2865  C   THR A 834      68.880  47.360  53.820  1.00  0.00           C
ATOM   2866  O   THR A 834      68.960  46.870  52.720  1.00  0.00           O
ATOM   2867  N   THR A 835      67.740  47.100  54.530  1.00  0.00           N
ATOM   2868  HN  THR A 835      67.610  47.370  55.470  1.00  0.00           H
ATOM   2869  CA  THR A 835      66.580  46.440  54.020  1.00  0.00           C
ATOM   2870  HA  THR A 835      66.950  45.500  53.670  1.00  0.00           H
ATOM   2871  CB  THR A 835      65.540  46.190  55.080  1.00  0.00           C
ATOM   2872  HB  THR A 835      65.150  47.150  55.460  1.00  0.00           H
ATOM   2873  OG1 THR A 835      66.120  45.370  56.080  1.00  0.00           O
ATOM   2874  HG1 THR A 835      66.790  45.860  56.560  1.00  0.00           H
ATOM   2875  CG2 THR A 835      64.320  45.370  54.540  1.00  0.00           C
ATOM   2876 HG21 THR A 835      63.530  45.280  55.320  1.00  0.00           H
ATOM   2877 HG22 THR A 835      64.810  44.460  54.160  1.00  0.00           H
ATOM   2878 HG23 THR A 835      63.840  45.950  53.720  1.00  0.00           H
ATOM   2879  C   THR A 835      65.960  47.160  52.760  1.00  0.00           C
ATOM   2880  O   THR A 835      65.550  46.540  51.790  1.00  0.00           O
ATOM   2881  N   PHE A 836      65.750  48.510  52.870  1.00  0.00           N
ATOM   2882  HN  PHE A 836      65.870  48.960  53.750  1.00  0.00           H
ATOM   2883  CA  PHE A 836      65.360  49.400  51.770  1.00  0.00           C
ATOM   2884  HA  PHE A 836      64.460  48.930  51.410  1.00  0.00           H
ATOM   2885  CB  PHE A 836      64.930  50.810  52.320  1.00  0.00           C
ATOM   2886  HB1 PHE A 836      65.890  51.070  52.810  1.00  0.00           H
ATOM   2887  HB2 PHE A 836      64.140  50.680  53.110  1.00  0.00           H
ATOM   2888  CG  PHE A 836      64.610  51.860  51.350  1.00  0.00           C
ATOM   2889  CD1 PHE A 836      65.050  53.200  51.350  1.00  0.00           C
ATOM   2890  HD1 PHE A 836      65.840  53.380  52.060  1.00  0.00           H
ATOM   2891  CE1 PHE A 836      64.800  54.080  50.350  1.00  0.00           C
ATOM   2892  HE1 PHE A 836      65.320  55.020  50.320  1.00  0.00           H
ATOM   2893  CZ  PHE A 836      63.910  53.660  49.330  1.00  0.00           C
ATOM   2894  HZ  PHE A 836      63.460  54.350  48.620  1.00  0.00           H
ATOM   2895  CD2 PHE A 836      63.640  51.490  50.360  1.00  0.00           C
ATOM   2896  HD2 PHE A 836      63.350  50.460  50.270  1.00  0.00           H
ATOM   2897  CE2 PHE A 836      63.260  52.350  49.380  1.00  0.00           C
ATOM   2898  HE2 PHE A 836      62.520  52.070  48.650  1.00  0.00           H
ATOM   2899  C   PHE A 836      66.300  49.470  50.570  1.00  0.00           C
ATOM   2900  O   PHE A 836      65.880  49.180  49.450  1.00  0.00           O
ATOM   2901  N   PHE A 837      67.560  49.680  50.750  1.00  0.00           N
ATOM   2902  HN  PHE A 837      67.830  49.880  51.700  1.00  0.00           H
ATOM   2903  CA  PHE A 837      68.610  49.620  49.710  1.00  0.00           C
ATOM   2904  HA  PHE A 837      68.200  50.290  48.960  1.00  0.00           H
ATOM   2905  CB  PHE A 837      69.940  50.250  50.250  1.00  0.00           C
ATOM   2906  HB1 PHE A 837      70.690  50.240  49.430  1.00  0.00           H
ATOM   2907  HB2 PHE A 837      70.290  49.570  51.050  1.00  0.00           H
ATOM   2908  CG  PHE A 837      69.890  51.750  50.610  1.00  0.00           C
ATOM   2909  CD1 PHE A 837      69.050  52.640  49.980  1.00  0.00           C
ATOM   2910  HD1 PHE A 837      68.340  52.370  49.210  1.00  0.00           H
ATOM   2911  CE1 PHE A 837      69.040  54.020  50.430  1.00  0.00           C
ATOM   2912  HE1 PHE A 837      68.500  54.810  49.940  1.00  0.00           H
ATOM   2913  CZ  PHE A 837      69.950  54.340  51.480  1.00  0.00           C
ATOM   2914  HZ  PHE A 837      70.030  55.380  51.770  1.00  0.00           H
ATOM   2915  CD2 PHE A 837      70.840  52.110  51.520  1.00  0.00           C
ATOM   2916  HD2 PHE A 837      71.470  51.340  51.930  1.00  0.00           H
ATOM   2917  CE2 PHE A 837      70.820  53.350  52.030  1.00  0.00           C
ATOM   2918  HE2 PHE A 837      71.550  53.550  52.820  1.00  0.00           H
ATOM   2919  C   PHE A 837      68.860  48.320  49.100  1.00  0.00           C
ATOM   2920  O   PHE A 837      69.020  48.200  47.880  1.00  0.00           O
ATOM   2921  N   LEU A 838      68.840  47.210  49.830  1.00  0.00           N
ATOM   2922  HN  LEU A 838      68.750  47.340  50.820  1.00  0.00           H
ATOM   2923  CA  LEU A 838      68.970  45.910  49.220  1.00  0.00           C
ATOM   2924  HA  LEU A 838      69.830  46.040  48.580  1.00  0.00           H
ATOM   2925  CB  LEU A 838      69.350  44.830  50.210  1.00  0.00           C
ATOM   2926  HB1 LEU A 838      68.570  44.740  51.000  1.00  0.00           H
ATOM   2927  HB2 LEU A 838      70.280  45.140  50.730  1.00  0.00           H
ATOM   2928  CG  LEU A 838      69.630  43.390  49.620  1.00  0.00           C
ATOM   2929  HG  LEU A 838      68.660  43.180  49.110  1.00  0.00           H
ATOM   2930  CD1 LEU A 838      70.660  43.370  48.470  1.00  0.00           C
ATOM   2931 HD11 LEU A 838      71.670  43.490  48.920  1.00  0.00           H
ATOM   2932 HD12 LEU A 838      70.490  44.170  47.730  1.00  0.00           H
ATOM   2933 HD13 LEU A 838      70.640  42.300  48.130  1.00  0.00           H
ATOM   2934  CD2 LEU A 838      69.760  42.310  50.710  1.00  0.00           C
ATOM   2935 HD21 LEU A 838      70.600  42.480  51.430  1.00  0.00           H
ATOM   2936 HD22 LEU A 838      69.990  41.350  50.200  1.00  0.00           H
ATOM   2937 HD23 LEU A 838      68.830  42.070  51.270  1.00  0.00           H
ATOM   2938  C   LEU A 838      67.820  45.510  48.250  1.00  0.00           C
ATOM   2939  O   LEU A 838      67.990  45.110  47.140  1.00  0.00           O
ATOM   2940  N   SER A 839      66.570  45.690  48.780  1.00  0.00           N
ATOM   2941  HN  SER A 839      66.480  45.910  49.740  1.00  0.00           H
ATOM   2942  CA  SER A 839      65.330  45.430  48.080  1.00  0.00           C
ATOM   2943  HA  SER A 839      65.460  44.430  47.680  1.00  0.00           H
ATOM   2944  CB  SER A 839      64.100  45.390  48.960  1.00  0.00           C
ATOM   2945  HB1 SER A 839      64.100  44.570  49.710  1.00  0.00           H
ATOM   2946  HB2 SER A 839      63.120  45.230  48.450  1.00  0.00           H
ATOM   2947  OG  SER A 839      64.050  46.610  49.630  1.00  0.00           O
ATOM   2948  HG1 SER A 839      64.580  46.510  50.440  1.00  0.00           H
ATOM   2949  C   SER A 839      65.040  46.190  46.890  1.00  0.00           C
ATOM   2950  O   SER A 839      64.680  45.650  45.840  1.00  0.00           O
ATOM   2951  N   SER A 840      65.260  47.470  46.970  1.00  0.00           N
ATOM   2952  HN  SER A 840      65.230  47.820  47.910  1.00  0.00           H
ATOM   2953  CA  SER A 840      65.380  48.260  45.740  1.00  0.00           C
ATOM   2954  HA  SER A 840      64.450  48.060  45.210  1.00  0.00           H
ATOM   2955  CB  SER A 840      65.250  49.820  45.940  1.00  0.00           C
ATOM   2956  HB1 SER A 840      64.240  50.040  46.360  1.00  0.00           H
ATOM   2957  HB2 SER A 840      65.330  50.410  45.000  1.00  0.00           H
ATOM   2958  OG  SER A 840      66.210  50.400  46.790  1.00  0.00           O
ATOM   2959  HG1 SER A 840      66.170  49.980  47.650  1.00  0.00           H
ATOM   2960  C   SER A 840      66.490  47.950  44.690  1.00  0.00           C
ATOM   2961  O   SER A 840      66.200  48.000  43.490  1.00  0.00           O
ATOM   2962  N   PHE A 841      67.740  47.570  45.110  1.00  0.00           N
ATOM   2963  HN  PHE A 841      67.910  47.550  46.100  1.00  0.00           H
ATOM   2964  CA  PHE A 841      68.850  47.030  44.300  1.00  0.00           C
ATOM   2965  HA  PHE A 841      68.950  47.790  43.530  1.00  0.00           H
ATOM   2966  CB  PHE A 841      70.100  46.890  45.150  1.00  0.00           C
ATOM   2967  HB1 PHE A 841      69.940  46.340  46.090  1.00  0.00           H
ATOM   2968  HB2 PHE A 841      70.420  47.930  45.400  1.00  0.00           H
ATOM   2969  CG  PHE A 841      71.270  46.180  44.430  1.00  0.00           C
ATOM   2970  CD1 PHE A 841      71.650  44.930  44.820  1.00  0.00           C
ATOM   2971  HD1 PHE A 841      71.070  44.440  45.590  1.00  0.00           H
ATOM   2972  CE1 PHE A 841      72.660  44.210  44.190  1.00  0.00           C
ATOM   2973  HE1 PHE A 841      73.000  43.250  44.560  1.00  0.00           H
ATOM   2974  CZ  PHE A 841      73.310  44.770  43.040  1.00  0.00           C
ATOM   2975  HZ  PHE A 841      74.020  44.320  42.360  1.00  0.00           H
ATOM   2976  CD2 PHE A 841      71.930  46.790  43.350  1.00  0.00           C
ATOM   2977  HD2 PHE A 841      71.630  47.820  43.210  1.00  0.00           H
ATOM   2978  CE2 PHE A 841      72.950  46.130  42.690  1.00  0.00           C
ATOM   2979  HE2 PHE A 841      73.480  46.620  41.890  1.00  0.00           H
ATOM   2980  C   PHE A 841      68.440  45.780  43.600  1.00  0.00           C
ATOM   2981  O   PHE A 841      68.760  45.640  42.420  1.00  0.00           O
ATOM   2982  N   LEU A 842      67.740  44.840  44.230  1.00  0.00           N
ATOM   2983  HN  LEU A 842      67.520  45.050  45.170  1.00  0.00           H
ATOM   2984  CA  LEU A 842      67.340  43.590  43.620  1.00  0.00           C
ATOM   2985  HA  LEU A 842      68.120  43.130  43.050  1.00  0.00           H
ATOM   2986  CB  LEU A 842      66.850  42.710  44.810  1.00  0.00           C
ATOM   2987  HB1 LEU A 842      66.250  41.890  44.370  1.00  0.00           H
ATOM   2988  HB2 LEU A 842      66.160  43.330  45.430  1.00  0.00           H
ATOM   2989  CG  LEU A 842      67.880  42.030  45.710  1.00  0.00           C
ATOM   2990  HG  LEU A 842      68.340  42.800  46.370  1.00  0.00           H
ATOM   2991  CD1 LEU A 842      67.440  41.000  46.680  1.00  0.00           C
ATOM   2992 HD11 LEU A 842      66.580  41.380  47.270  1.00  0.00           H
ATOM   2993 HD12 LEU A 842      68.230  40.640  47.380  1.00  0.00           H
ATOM   2994 HD13 LEU A 842      67.030  40.120  46.120  1.00  0.00           H
ATOM   2995  CD2 LEU A 842      69.090  41.430  44.820  1.00  0.00           C
ATOM   2996 HD21 LEU A 842      69.870  41.040  45.490  1.00  0.00           H
ATOM   2997 HD22 LEU A 842      69.520  42.300  44.280  1.00  0.00           H
ATOM   2998 HD23 LEU A 842      68.820  40.710  44.020  1.00  0.00           H
ATOM   2999  C   LEU A 842      66.100  43.680  42.670  1.00  0.00           C
ATOM   3000  O   LEU A 842      66.110  43.060  41.580  1.00  0.00           O
ATOM   3001  N   LYS A 843      65.170  44.620  42.900  1.00  0.00           N
ATOM   3002  HN  LYS A 843      65.210  45.250  43.680  1.00  0.00           H
ATOM   3003  CA  LYS A 843      64.090  45.010  42.000  1.00  0.00           C
ATOM   3004  HA  LYS A 843      63.490  44.110  41.900  1.00  0.00           H
ATOM   3005  CB  LYS A 843      63.190  46.070  42.720  1.00  0.00           C
ATOM   3006  HB1 LYS A 843      63.910  46.880  43.010  1.00  0.00           H
ATOM   3007  HB2 LYS A 843      62.790  45.600  43.630  1.00  0.00           H
ATOM   3008  CG  LYS A 843      62.180  46.760  41.680  1.00  0.00           C
ATOM   3009  HG1 LYS A 843      62.690  47.210  40.800  1.00  0.00           H
ATOM   3010  HG2 LYS A 843      61.770  47.510  42.380  1.00  0.00           H
ATOM   3011  CD  LYS A 843      61.050  45.860  41.220  1.00  0.00           C
ATOM   3012  HD1 LYS A 843      60.490  45.380  42.060  1.00  0.00           H
ATOM   3013  HD2 LYS A 843      61.460  45.050  40.580  1.00  0.00           H
ATOM   3014  CE  LYS A 843      60.090  46.570  40.280  1.00  0.00           C
ATOM   3015  HE1 LYS A 843      60.650  47.090  39.480  1.00  0.00           H
ATOM   3016  HE2 LYS A 843      59.600  47.340  40.910  1.00  0.00           H
ATOM   3017  NZ  LYS A 843      59.060  45.660  39.800  1.00  0.00           N
ATOM   3018  HZ1 LYS A 843      58.630  45.990  38.910  1.00  0.00           H
ATOM   3019  HZ2 LYS A 843      58.250  45.570  40.440  1.00  0.00           H
ATOM   3020  HZ3 LYS A 843      59.530  44.750  39.680  1.00  0.00           H
ATOM   3021  C   LYS A 843      64.570  45.520  40.630  1.00  0.00           C
ATOM   3022  O   LYS A 843      63.870  45.390  39.670  1.00  0.00           O
ATOM   3023  N   GLN A 844      65.780  46.050  40.550  1.00  0.00           N
ATOM   3024  HN  GLN A 844      66.350  46.180  41.350  1.00  0.00           H
ATOM   3025  CA  GLN A 844      66.340  46.720  39.320  1.00  0.00           C
ATOM   3026  HA  GLN A 844      65.520  47.040  38.710  1.00  0.00           H
ATOM   3027  CB  GLN A 844      67.170  47.990  39.720  1.00  0.00           C
ATOM   3028  HB1 GLN A 844      67.810  48.310  38.870  1.00  0.00           H
ATOM   3029  HB2 GLN A 844      67.810  47.720  40.580  1.00  0.00           H
ATOM   3030  CG  GLN A 844      66.330  49.240  40.130  1.00  0.00           C
ATOM   3031  HG1 GLN A 844      67.000  50.040  40.500  1.00  0.00           H
ATOM   3032  HG2 GLN A 844      65.610  49.070  40.960  1.00  0.00           H
ATOM   3033  CD  GLN A 844      65.440  49.820  39.010  1.00  0.00           C
ATOM   3034  OE1 GLN A 844      64.230  49.890  38.910  1.00  0.00           O
ATOM   3035  NE2 GLN A 844      66.150  50.410  38.030  1.00  0.00           N
ATOM   3036 HE21 GLN A 844      65.800  50.660  37.120  1.00  0.00           H
ATOM   3037 HE22 GLN A 844      67.140  50.460  38.100  1.00  0.00           H
ATOM   3038  C   GLN A 844      67.130  45.780  38.430  1.00  0.00           C
ATOM   3039  O   GLN A 844      67.930  46.230  37.580  1.00  0.00           O
ATOM   3040  N   PHE A 845      66.920  44.450  38.490  1.00  0.00           N
ATOM   3041  HN  PHE A 845      66.140  44.080  38.980  1.00  0.00           H
ATOM   3042  CA  PHE A 845      67.760  43.540  37.710  1.00  0.00           C
ATOM   3043  HA  PHE A 845      68.670  44.080  37.520  1.00  0.00           H
ATOM   3044  CB  PHE A 845      67.990  42.130  38.400  1.00  0.00           C
ATOM   3045  HB1 PHE A 845      68.200  41.410  37.580  1.00  0.00           H
ATOM   3046  HB2 PHE A 845      67.020  41.910  38.890  1.00  0.00           H
ATOM   3047  CG  PHE A 845      69.180  42.210  39.380  1.00  0.00           C
ATOM   3048  CD1 PHE A 845      69.560  43.340  40.170  1.00  0.00           C
ATOM   3049  HD1 PHE A 845      68.980  44.230  40.000  1.00  0.00           H
ATOM   3050  CE1 PHE A 845      70.580  43.320  41.130  1.00  0.00           C
ATOM   3051  HE1 PHE A 845      70.930  44.170  41.690  1.00  0.00           H
ATOM   3052  CZ  PHE A 845      71.270  42.110  41.310  1.00  0.00           C
ATOM   3053  HZ  PHE A 845      72.220  42.020  41.820  1.00  0.00           H
ATOM   3054  CD2 PHE A 845      69.960  40.980  39.620  1.00  0.00           C
ATOM   3055  HD2 PHE A 845      69.740  40.150  38.970  1.00  0.00           H
ATOM   3056  CE2 PHE A 845      70.960  40.980  40.520  1.00  0.00           C
ATOM   3057  HE2 PHE A 845      71.690  40.200  40.640  1.00  0.00           H
ATOM   3058  C   PHE A 845      67.440  43.420  36.230  1.00  0.00           C
ATOM   3059  O   PHE A 845      68.260  42.840  35.520  1.00  0.00           O
ATOM   3060  N   LYS A 846      66.310  43.860  35.660  1.00  0.00           N
ATOM   3061  HN  LYS A 846      65.590  44.110  36.310  1.00  0.00           H
ATOM   3062  CA  LYS A 846      66.060  43.870  34.280  1.00  0.00           C
ATOM   3063  HA  LYS A 846      66.350  42.980  33.750  1.00  0.00           H
ATOM   3064  CB  LYS A 846      64.570  43.960  34.050  1.00  0.00           C
ATOM   3065  HB1 LYS A 846      64.310  44.090  32.990  1.00  0.00           H
ATOM   3066  HB2 LYS A 846      64.200  44.820  34.650  1.00  0.00           H
ATOM   3067  CG  LYS A 846      63.970  42.700  34.610  1.00  0.00           C
ATOM   3068  HG1 LYS A 846      64.140  42.610  35.700  1.00  0.00           H
ATOM   3069  HG2 LYS A 846      64.400  41.830  34.070  1.00  0.00           H
ATOM   3070  CD  LYS A 846      62.390  42.650  34.430  1.00  0.00           C
ATOM   3071  HD1 LYS A 846      62.090  41.630  34.780  1.00  0.00           H
ATOM   3072  HD2 LYS A 846      62.070  42.770  33.370  1.00  0.00           H
ATOM   3073  CE  LYS A 846      61.520  43.680  35.200  1.00  0.00           C
ATOM   3074  HE1 LYS A 846      61.890  44.720  35.060  1.00  0.00           H
ATOM   3075  HE2 LYS A 846      61.530  43.420  36.280  1.00  0.00           H
ATOM   3076  NZ  LYS A 846      60.130  43.570  34.720  1.00  0.00           N
ATOM   3077  HZ1 LYS A 846      59.670  42.640  34.810  1.00  0.00           H
ATOM   3078  HZ2 LYS A 846      59.970  43.740  33.700  1.00  0.00           H
ATOM   3079  HZ3 LYS A 846      59.550  44.260  35.230  1.00  0.00           H
ATOM   3080  C   LYS A 846      66.810  44.950  33.570  1.00  0.00           C
ATOM   3081  O   LYS A 846      66.870  45.040  32.330  1.00  0.00           O
ATOM   3082  N   THR A 847      67.340  45.940  34.320  1.00  0.00           N
ATOM   3083  HN  THR A 847      67.040  46.110  35.250  1.00  0.00           H
ATOM   3084  CA  THR A 847      68.260  46.990  33.940  1.00  0.00           C
ATOM   3085  HA  THR A 847      68.070  47.210  32.900  1.00  0.00           H
ATOM   3086  CB  THR A 847      68.020  48.300  34.720  1.00  0.00           C
ATOM   3087  HB  THR A 847      67.850  48.180  35.810  1.00  0.00           H
ATOM   3088  OG1 THR A 847      67.010  49.000  34.040  1.00  0.00           O
ATOM   3089  HG1 THR A 847      66.180  48.610  34.290  1.00  0.00           H
ATOM   3090  CG2 THR A 847      69.220  49.290  34.600  1.00  0.00           C
ATOM   3091 HG21 THR A 847      69.030  50.300  35.050  1.00  0.00           H
ATOM   3092 HG22 THR A 847      69.450  49.410  33.530  1.00  0.00           H
ATOM   3093 HG23 THR A 847      70.120  48.960  35.150  1.00  0.00           H
ATOM   3094  C   THR A 847      69.700  46.560  33.940  1.00  0.00           C
ATOM   3095  O   THR A 847      70.530  47.140  33.240  1.00  0.00           O
ATOM   3096  N   LYS A 848      70.030  45.520  34.680  1.00  0.00           N
ATOM   3097  HN  LYS A 848      69.240  45.060  35.100  1.00  0.00           H
ATOM   3098  CA  LYS A 848      71.390  44.970  34.740  1.00  0.00           C
ATOM   3099  HA  LYS A 848      72.110  45.730  34.520  1.00  0.00           H
ATOM   3100  CB  LYS A 848      71.720  44.540  36.200  1.00  0.00           C
ATOM   3101  HB1 LYS A 848      72.790  44.260  36.210  1.00  0.00           H
ATOM   3102  HB2 LYS A 848      71.100  43.650  36.440  1.00  0.00           H
ATOM   3103  CG  LYS A 848      71.600  45.610  37.290  1.00  0.00           C
ATOM   3104  HG1 LYS A 848      71.990  45.080  38.180  1.00  0.00           H
ATOM   3105  HG2 LYS A 848      70.560  45.920  37.510  1.00  0.00           H
ATOM   3106  CD  LYS A 848      72.570  46.750  37.050  1.00  0.00           C
ATOM   3107  HD1 LYS A 848      72.350  47.320  36.130  1.00  0.00           H
ATOM   3108  HD2 LYS A 848      73.590  46.360  36.840  1.00  0.00           H
ATOM   3109  CE  LYS A 848      72.730  47.810  38.180  1.00  0.00           C
ATOM   3110  HE1 LYS A 848      71.800  48.360  38.480  1.00  0.00           H
ATOM   3111  HE2 LYS A 848      73.480  48.530  37.800  1.00  0.00           H
ATOM   3112  NZ  LYS A 848      73.330  47.230  39.330  1.00  0.00           N
ATOM   3113  HZ1 LYS A 848      72.560  46.720  39.800  1.00  0.00           H
ATOM   3114  HZ2 LYS A 848      73.570  47.990  40.010  1.00  0.00           H
ATOM   3115  HZ3 LYS A 848      74.080  46.550  39.130  1.00  0.00           H
ATOM   3116  C   LYS A 848      71.690  43.870  33.800  1.00  0.00           C
ATOM   3117  O   LYS A 848      70.740  43.270  33.320  1.00  0.00           O
ATOM   3118  N   ARG A 849      72.970  43.550  33.470  1.00  0.00           N
ATOM   3119  HN  ARG A 849      73.670  44.180  33.810  1.00  0.00           H
ATOM   3120  CA  ARG A 849      73.360  42.650  32.430  1.00  0.00           C
ATOM   3121  HA  ARG A 849      72.500  42.540  31.800  1.00  0.00           H
ATOM   3122  CB  ARG A 849      74.660  43.070  31.600  1.00  0.00           C
ATOM   3123  HB1 ARG A 849      74.600  42.400  30.710  1.00  0.00           H
ATOM   3124  HB2 ARG A 849      75.550  42.840  32.220  1.00  0.00           H
ATOM   3125  CG  ARG A 849      74.670  44.500  31.020  1.00  0.00           C
ATOM   3126  HG1 ARG A 849      75.410  44.640  30.200  1.00  0.00           H
ATOM   3127  HG2 ARG A 849      74.970  45.230  31.790  1.00  0.00           H
ATOM   3128  CD  ARG A 849      73.310  45.010  30.350  1.00  0.00           C
ATOM   3129  HD1 ARG A 849      73.470  46.100  30.260  1.00  0.00           H
ATOM   3130  HD2 ARG A 849      72.450  44.850  31.030  1.00  0.00           H
ATOM   3131  NE  ARG A 849      73.060  44.230  29.050  1.00  0.00           N
ATOM   3132  HE  ARG A 849      73.880  43.860  28.600  1.00  0.00           H
ATOM   3133  CZ  ARG A 849      71.970  43.650  28.660  1.00  0.00           C
ATOM   3134  NH1 ARG A 849      72.140  42.890  27.620  1.00  0.00           N
ATOM   3135 HH11 ARG A 849      73.080  42.890  27.280  1.00  0.00           H
ATOM   3136 HH12 ARG A 849      71.370  42.680  27.030  1.00  0.00           H
ATOM   3137  NH2 ARG A 849      70.770  43.900  29.150  1.00  0.00           N
ATOM   3138 HH21 ARG A 849      70.630  44.730  29.690  1.00  0.00           H
ATOM   3139 HH22 ARG A 849      70.050  43.610  28.520  1.00  0.00           H
ATOM   3140  C   ARG A 849      73.700  41.310  32.990  1.00  0.00           C
ATOM   3141  O   ARG A 849      74.240  40.450  32.270  1.00  0.00           O
ATOM   3142  N   TYR A 850      73.420  41.000  34.200  1.00  0.00           N
ATOM   3143  HN  TYR A 850      72.830  41.590  34.740  1.00  0.00           H
ATOM   3144  CA  TYR A 850      73.870  39.790  34.840  1.00  0.00           C
ATOM   3145  HA  TYR A 850      74.470  39.230  34.140  1.00  0.00           H
ATOM   3146  CB  TYR A 850      74.960  39.990  35.890  1.00  0.00           C
ATOM   3147  HB1 TYR A 850      75.950  40.140  35.400  1.00  0.00           H
ATOM   3148  HB2 TYR A 850      75.200  39.080  36.470  1.00  0.00           H
ATOM   3149  CG  TYR A 850      74.860  41.130  36.870  1.00  0.00           C
ATOM   3150  CD1 TYR A 850      75.960  41.970  37.190  1.00  0.00           C
ATOM   3151  HD1 TYR A 850      76.820  41.820  36.540  1.00  0.00           H
ATOM   3152  CE1 TYR A 850      75.800  42.950  38.190  1.00  0.00           C
ATOM   3153  HE1 TYR A 850      76.680  43.540  38.400  1.00  0.00           H
ATOM   3154  CZ  TYR A 850      74.550  43.140  38.780  1.00  0.00           C
ATOM   3155  OH  TYR A 850      74.420  44.200  39.740  1.00  0.00           O
ATOM   3156  HH  TYR A 850      75.200  44.740  39.610  1.00  0.00           H
ATOM   3157  CD2 TYR A 850      73.680  41.230  37.560  1.00  0.00           C
ATOM   3158  HD2 TYR A 850      72.830  40.590  37.370  1.00  0.00           H
ATOM   3159  CE2 TYR A 850      73.490  42.280  38.490  1.00  0.00           C
ATOM   3160  HE2 TYR A 850      72.590  42.350  39.080  1.00  0.00           H
ATOM   3161  C   TYR A 850      72.750  38.810  35.130  1.00  0.00           C
ATOM   3162  O   TYR A 850      71.720  39.350  35.540  1.00  0.00           O
ATOM   3163  N   PHE A 851      73.020  37.470  34.900  1.00  0.00           N
ATOM   3164  HN  PHE A 851      73.900  37.170  34.570  1.00  0.00           H
ATOM   3165  CA  PHE A 851      72.030  36.440  34.750  1.00  0.00           C
ATOM   3166  HA  PHE A 851      72.690  35.580  34.830  1.00  0.00           H
ATOM   3167  CB  PHE A 851      71.040  36.330  35.960  1.00  0.00           C
ATOM   3168  HB1 PHE A 851      70.400  35.480  35.630  1.00  0.00           H
ATOM   3169  HB2 PHE A 851      70.500  37.290  36.090  1.00  0.00           H
ATOM   3170  CG  PHE A 851      71.750  35.940  37.190  1.00  0.00           C
ATOM   3171  CD1 PHE A 851      71.590  36.700  38.320  1.00  0.00           C
ATOM   3172  HD1 PHE A 851      71.060  37.640  38.180  1.00  0.00           H
ATOM   3173  CE1 PHE A 851      72.130  36.340  39.550  1.00  0.00           C
ATOM   3174  HE1 PHE A 851      72.000  37.090  40.310  1.00  0.00           H
ATOM   3175  CZ  PHE A 851      72.940  35.140  39.650  1.00  0.00           C
ATOM   3176  HZ  PHE A 851      73.340  34.780  40.570  1.00  0.00           H
ATOM   3177  CD2 PHE A 851      72.580  34.750  37.250  1.00  0.00           C
ATOM   3178  HD2 PHE A 851      72.750  34.050  36.450  1.00  0.00           H
ATOM   3179  CE2 PHE A 851      73.120  34.340  38.480  1.00  0.00           C
ATOM   3180  HE2 PHE A 851      73.620  33.390  38.550  1.00  0.00           H
ATOM   3181  C   PHE A 851      71.320  36.490  33.420  1.00  0.00           C
ATOM   3182  O   PHE A 851      71.190  37.580  32.820  1.00  0.00           O
ATOM   3183  N   PRO A 852      70.810  35.350  32.870  1.00  0.00           N
ATOM   3184  CD  PRO A 852      71.370  33.990  33.200  1.00  0.00           C
ATOM   3185  HD1 PRO A 852      70.970  33.720  34.190  1.00  0.00           H
ATOM   3186  HD2 PRO A 852      72.480  33.880  33.120  1.00  0.00           H
ATOM   3187  CA  PRO A 852      69.800  35.260  31.900  1.00  0.00           C
ATOM   3188  HA  PRO A 852      70.210  35.570  30.950  1.00  0.00           H
ATOM   3189  CB  PRO A 852      69.360  33.820  31.890  1.00  0.00           C
ATOM   3190  HB1 PRO A 852      68.960  33.440  30.920  1.00  0.00           H
ATOM   3191  HB2 PRO A 852      68.640  33.660  32.720  1.00  0.00           H
ATOM   3192  CG  PRO A 852      70.680  33.100  32.210  1.00  0.00           C
ATOM   3193  HG1 PRO A 852      70.470  32.110  32.680  1.00  0.00           H
ATOM   3194  HG2 PRO A 852      71.340  32.940  31.330  1.00  0.00           H
ATOM   3195  C   PRO A 852      68.580  36.160  32.020  1.00  0.00           C
ATOM   3196  O   PRO A 852      68.240  36.540  33.120  1.00  0.00           O
ATOM   3197  N   THR A 853      67.850  36.570  30.940  1.00  0.00           N
ATOM   3198  HN  THR A 853      68.010  36.390  29.970  1.00  0.00           H
ATOM   3199  CA  THR A 853      66.700  37.520  31.060  1.00  0.00           C
ATOM   3200  HA  THR A 853      67.070  38.440  31.480  1.00  0.00           H
ATOM   3201  CB  THR A 853      66.250  37.930  29.640  1.00  0.00           C
ATOM   3202  HB  THR A 853      65.330  38.550  29.750  1.00  0.00           H
ATOM   3203  OG1 THR A 853      66.030  36.730  28.830  1.00  0.00           O
ATOM   3204  HG1 THR A 853      65.150  36.410  29.060  1.00  0.00           H
ATOM   3205  CG2 THR A 853      67.310  38.870  28.990  1.00  0.00           C
ATOM   3206 HG21 THR A 853      66.960  39.230  28.000  1.00  0.00           H
ATOM   3207 HG22 THR A 853      68.300  38.410  28.770  1.00  0.00           H
ATOM   3208 HG23 THR A 853      67.490  39.810  29.560  1.00  0.00           H
ATOM   3209  C   THR A 853      65.510  37.040  31.960  1.00  0.00           C
ATOM   3210  O   THR A 853      64.840  37.860  32.640  1.00  0.00           O
ATOM   3211  N   LYS A 854      65.140  35.730  32.030  1.00  0.00           N
ATOM   3212  HN  LYS A 854      65.590  35.080  31.400  1.00  0.00           H
ATOM   3213  CA  LYS A 854      64.140  35.210  32.960  1.00  0.00           C
ATOM   3214  HA  LYS A 854      63.260  35.820  32.860  1.00  0.00           H
ATOM   3215  CB  LYS A 854      63.770  33.730  32.550  1.00  0.00           C
ATOM   3216  HB1 LYS A 854      64.700  33.110  32.530  1.00  0.00           H
ATOM   3217  HB2 LYS A 854      63.320  33.850  31.540  1.00  0.00           H
ATOM   3218  CG  LYS A 854      62.770  32.980  33.450  1.00  0.00           C
ATOM   3219  HG1 LYS A 854      62.000  33.630  33.910  1.00  0.00           H
ATOM   3220  HG2 LYS A 854      63.290  32.530  34.320  1.00  0.00           H
ATOM   3221  CD  LYS A 854      62.040  31.850  32.730  1.00  0.00           C
ATOM   3222  HD1 LYS A 854      61.330  31.500  33.510  1.00  0.00           H
ATOM   3223  HD2 LYS A 854      62.750  31.040  32.460  1.00  0.00           H
ATOM   3224  CE  LYS A 854      61.290  32.190  31.450  1.00  0.00           C
ATOM   3225  HE1 LYS A 854      62.060  32.400  30.670  1.00  0.00           H
ATOM   3226  HE2 LYS A 854      60.800  33.180  31.400  1.00  0.00           H
ATOM   3227  NZ  LYS A 854      60.350  31.090  31.090  1.00  0.00           N
ATOM   3228  HZ1 LYS A 854      59.860  31.330  30.200  1.00  0.00           H
ATOM   3229  HZ2 LYS A 854      59.570  31.000  31.770  1.00  0.00           H
ATOM   3230  HZ3 LYS A 854      60.740  30.140  31.040  1.00  0.00           H
ATOM   3231  C   LYS A 854      64.550  35.310  34.460  1.00  0.00           C
ATOM   3232  O   LYS A 854      63.740  35.580  35.270  1.00  0.00           O
ATOM   3233  N   VAL A 855      65.840  35.050  34.650  1.00  0.00           N
ATOM   3234  HN  VAL A 855      66.470  34.850  33.900  1.00  0.00           H
ATOM   3235  CA  VAL A 855      66.430  35.030  36.010  1.00  0.00           C
ATOM   3236  HA  VAL A 855      65.680  34.430  36.490  1.00  0.00           H
ATOM   3237  CB  VAL A 855      67.800  34.370  35.970  1.00  0.00           C
ATOM   3238  HB  VAL A 855      68.440  34.920  35.240  1.00  0.00           H
ATOM   3239  CG1 VAL A 855      68.280  34.460  37.450  1.00  0.00           C
ATOM   3240 HG11 VAL A 855      69.260  33.940  37.560  1.00  0.00           H
ATOM   3241 HG12 VAL A 855      67.680  33.900  38.190  1.00  0.00           H
ATOM   3242 HG13 VAL A 855      68.510  35.460  37.870  1.00  0.00           H
ATOM   3243  CG2 VAL A 855      67.710  32.950  35.420  1.00  0.00           C
ATOM   3244 HG21 VAL A 855      66.840  32.470  35.910  1.00  0.00           H
ATOM   3245 HG22 VAL A 855      68.640  32.400  35.690  1.00  0.00           H
ATOM   3246 HG23 VAL A 855      67.360  32.970  34.360  1.00  0.00           H
ATOM   3247  C   VAL A 855      66.490  36.470  36.610  1.00  0.00           C
ATOM   3248  O   VAL A 855      66.050  36.740  37.720  1.00  0.00           O
ATOM   3249  N   ARG A 856      66.900  37.420  35.850  1.00  0.00           N
ATOM   3250  HN  ARG A 856      67.250  37.210  34.940  1.00  0.00           H
ATOM   3251  CA  ARG A 856      66.750  38.810  36.220  1.00  0.00           C
ATOM   3252  HA  ARG A 856      67.460  39.060  36.990  1.00  0.00           H
ATOM   3253  CB  ARG A 856      67.170  39.710  35.020  1.00  0.00           C
ATOM   3254  HB1 ARG A 856      67.150  40.730  35.470  1.00  0.00           H
ATOM   3255  HB2 ARG A 856      66.440  39.600  34.200  1.00  0.00           H
ATOM   3256  CG  ARG A 856      68.560  39.510  34.420  1.00  0.00           C
ATOM   3257  HG1 ARG A 856      68.350  38.720  33.660  1.00  0.00           H
ATOM   3258  HG2 ARG A 856      69.340  39.230  35.160  1.00  0.00           H
ATOM   3259  CD  ARG A 856      69.050  40.730  33.560  1.00  0.00           C
ATOM   3260  HD1 ARG A 856      69.480  41.500  34.240  1.00  0.00           H
ATOM   3261  HD2 ARG A 856      68.230  41.260  33.010  1.00  0.00           H
ATOM   3262  NE  ARG A 856      70.150  40.160  32.720  1.00  0.00           N
ATOM   3263  HE  ARG A 856      70.850  39.560  33.120  1.00  0.00           H
ATOM   3264  CZ  ARG A 856      70.190  40.230  31.400  1.00  0.00           C
ATOM   3265  NH1 ARG A 856      69.330  40.960  30.700  1.00  0.00           N
ATOM   3266 HH11 ARG A 856      68.710  41.630  31.130  1.00  0.00           H
ATOM   3267 HH12 ARG A 856      69.590  41.230  29.780  1.00  0.00           H
ATOM   3268  NH2 ARG A 856      71.140  39.590  30.690  1.00  0.00           N
ATOM   3269 HH21 ARG A 856      71.050  39.700  29.690  1.00  0.00           H
ATOM   3270 HH22 ARG A 856      71.520  38.750  31.080  1.00  0.00           H
ATOM   3271  C   ARG A 856      65.370  39.200  36.580  1.00  0.00           C
ATOM   3272  O   ARG A 856      65.120  39.880  37.570  1.00  0.00           O
ATOM   3273  N   SER A 857      64.420  38.830  35.750  1.00  0.00           N
ATOM   3274  HN  SER A 857      64.600  38.340  34.910  1.00  0.00           H
ATOM   3275  CA  SER A 857      63.030  39.070  35.850  1.00  0.00           C
ATOM   3276  HA  SER A 857      62.860  40.130  35.920  1.00  0.00           H
ATOM   3277  CB  SER A 857      62.360  38.520  34.540  1.00  0.00           C
ATOM   3278  HB1 SER A 857      62.590  37.430  34.440  1.00  0.00           H
ATOM   3279  HB2 SER A 857      62.750  39.100  33.680  1.00  0.00           H
ATOM   3280  OG  SER A 857      61.000  38.790  34.530  1.00  0.00           O
ATOM   3281  HG1 SER A 857      60.540  37.950  34.670  1.00  0.00           H
ATOM   3282  C   SER A 857      62.420  38.370  37.080  1.00  0.00           C
ATOM   3283  O   SER A 857      61.550  38.940  37.790  1.00  0.00           O
ATOM   3284  N   THR A 858      62.860  37.120  37.280  1.00  0.00           N
ATOM   3285  HN  THR A 858      63.370  36.660  36.570  1.00  0.00           H
ATOM   3286  CA  THR A 858      62.550  36.350  38.520  1.00  0.00           C
ATOM   3287  HA  THR A 858      61.470  36.330  38.570  1.00  0.00           H
ATOM   3288  CB  THR A 858      63.200  34.960  38.540  1.00  0.00           C
ATOM   3289  HB  THR A 858      64.300  35.100  38.440  1.00  0.00           H
ATOM   3290  OG1 THR A 858      62.600  34.230  37.440  1.00  0.00           O
ATOM   3291  HG1 THR A 858      62.780  34.720  36.650  1.00  0.00           H
ATOM   3292  CG2 THR A 858      62.890  34.150  39.910  1.00  0.00           C
ATOM   3293 HG21 THR A 858      61.800  34.040  40.040  1.00  0.00           H
ATOM   3294 HG22 THR A 858      63.310  34.730  40.760  1.00  0.00           H
ATOM   3295 HG23 THR A 858      63.400  33.160  39.940  1.00  0.00           H
ATOM   3296  C   THR A 858      63.030  37.040  39.790  1.00  0.00           C
ATOM   3297  O   THR A 858      62.200  37.310  40.680  1.00  0.00           O
ATOM   3298  N   ILE A 859      64.290  37.440  39.820  1.00  0.00           N
ATOM   3299  HN  ILE A 859      64.910  37.320  39.050  1.00  0.00           H
ATOM   3300  CA  ILE A 859      64.920  38.240  40.860  1.00  0.00           C
ATOM   3301  HA  ILE A 859      64.870  37.640  41.760  1.00  0.00           H
ATOM   3302  CB  ILE A 859      66.420  38.530  40.750  1.00  0.00           C
ATOM   3303  HB  ILE A 859      66.640  39.030  39.780  1.00  0.00           H
ATOM   3304  CG2 ILE A 859      66.980  39.430  41.880  1.00  0.00           C
ATOM   3305 HG21 ILE A 859      67.990  39.820  41.600  1.00  0.00           H
ATOM   3306 HG22 ILE A 859      67.110  38.800  42.780  1.00  0.00           H
ATOM   3307 HG23 ILE A 859      66.410  40.360  42.060  1.00  0.00           H
ATOM   3308  CG1 ILE A 859      67.180  37.190  40.760  1.00  0.00           C
ATOM   3309 HG11 ILE A 859      66.780  36.410  40.070  1.00  0.00           H
ATOM   3310 HG12 ILE A 859      67.050  36.760  41.770  1.00  0.00           H
ATOM   3311  CD  ILE A 859      68.650  37.370  40.340  1.00  0.00           C
ATOM   3312  HD1 ILE A 859      69.280  37.690  41.190  1.00  0.00           H
ATOM   3313  HD2 ILE A 859      68.660  37.970  39.400  1.00  0.00           H
ATOM   3314  HD3 ILE A 859      68.940  36.350  40.020  1.00  0.00           H
ATOM   3315  C   ILE A 859      64.140  39.570  41.100  1.00  0.00           C
ATOM   3316  O   ILE A 859      63.770  39.850  42.220  1.00  0.00           O
ATOM   3317  N   SER A 860      63.680  40.310  40.040  1.00  0.00           N
ATOM   3318  HN  SER A 860      63.870  40.000  39.120  1.00  0.00           H
ATOM   3319  CA  SER A 860      63.060  41.600  40.120  1.00  0.00           C
ATOM   3320  HA  SER A 860      63.790  42.220  40.620  1.00  0.00           H
ATOM   3321  CB  SER A 860      62.870  42.230  38.730  1.00  0.00           C
ATOM   3322  HB1 SER A 860      62.460  43.250  38.860  1.00  0.00           H
ATOM   3323  HB2 SER A 860      62.220  41.620  38.090  1.00  0.00           H
ATOM   3324  OG  SER A 860      64.160  42.470  38.060  1.00  0.00           O
ATOM   3325  HG1 SER A 860      64.650  41.660  38.190  1.00  0.00           H
ATOM   3326  C   SER A 860      61.740  41.470  41.000  1.00  0.00           C
ATOM   3327  O   SER A 860      61.520  42.220  41.890  1.00  0.00           O
ATOM   3328  N   ASP A 861      61.010  40.370  40.840  1.00  0.00           N
ATOM   3329  HN  ASP A 861      61.120  39.690  40.120  1.00  0.00           H
ATOM   3330  CA  ASP A 861      59.830  40.170  41.630  1.00  0.00           C
ATOM   3331  HA  ASP A 861      59.340  41.100  41.870  1.00  0.00           H
ATOM   3332  CB  ASP A 861      58.840  39.390  40.720  1.00  0.00           C
ATOM   3333  HB1 ASP A 861      58.070  39.010  41.420  1.00  0.00           H
ATOM   3334  HB2 ASP A 861      59.270  38.510  40.220  1.00  0.00           H
ATOM   3335  CG  ASP A 861      58.180  40.210  39.650  1.00  0.00           C
ATOM   3336  OD1 ASP A 861      58.090  41.490  39.770  1.00  0.00           O
ATOM   3337  OD2 ASP A 861      57.650  39.570  38.730  1.00  0.00           O
ATOM   3338  C   ASP A 861      59.970  39.540  43.050  1.00  0.00           C
ATOM   3339  O   ASP A 861      59.180  39.680  43.930  1.00  0.00           O
ATOM   3340  N   PHE A 862      61.110  38.900  43.270  1.00  0.00           N
ATOM   3341  HN  PHE A 862      61.760  38.790  42.520  1.00  0.00           H
ATOM   3342  CA  PHE A 862      61.440  38.250  44.520  1.00  0.00           C
ATOM   3343  HA  PHE A 862      60.510  38.190  45.060  1.00  0.00           H
ATOM   3344  CB  PHE A 862      61.990  36.910  44.050  1.00  0.00           C
ATOM   3345  HB1 PHE A 862      63.020  36.940  43.650  1.00  0.00           H
ATOM   3346  HB2 PHE A 862      61.380  36.670  43.160  1.00  0.00           H
ATOM   3347  CG  PHE A 862      61.720  35.780  45.020  1.00  0.00           C
ATOM   3348  CD1 PHE A 862      60.530  35.580  45.760  1.00  0.00           C
ATOM   3349  HD1 PHE A 862      59.740  36.320  45.770  1.00  0.00           H
ATOM   3350  CE1 PHE A 862      60.290  34.360  46.420  1.00  0.00           C
ATOM   3351  HE1 PHE A 862      59.290  34.130  46.770  1.00  0.00           H
ATOM   3352  CZ  PHE A 862      61.200  33.340  46.250  1.00  0.00           C
ATOM   3353  HZ  PHE A 862      60.940  32.350  46.590  1.00  0.00           H
ATOM   3354  CD2 PHE A 862      62.680  34.730  45.050  1.00  0.00           C
ATOM   3355  HD2 PHE A 862      63.520  34.890  44.400  1.00  0.00           H
ATOM   3356  CE2 PHE A 862      62.400  33.420  45.550  1.00  0.00           C
ATOM   3357  HE2 PHE A 862      63.120  32.630  45.440  1.00  0.00           H
ATOM   3358  C   PHE A 862      62.410  38.970  45.420  1.00  0.00           C
ATOM   3359  O   PHE A 862      62.860  38.430  46.420  1.00  0.00           O
ATOM   3360  N   ALA A 863      62.730  40.220  45.100  1.00  0.00           N
ATOM   3361  HN  ALA A 863      62.270  40.650  44.320  1.00  0.00           H
ATOM   3362  CA  ALA A 863      63.690  41.040  45.750  1.00  0.00           C
ATOM   3363  HA  ALA A 863      64.660  40.590  45.700  1.00  0.00           H
ATOM   3364  CB  ALA A 863      63.510  42.380  44.970  1.00  0.00           C
ATOM   3365  HB1 ALA A 863      62.490  42.720  45.250  1.00  0.00           H
ATOM   3366  HB2 ALA A 863      63.430  42.130  43.880  1.00  0.00           H
ATOM   3367  HB3 ALA A 863      64.210  43.230  45.180  1.00  0.00           H
ATOM   3368  C   ALA A 863      63.430  41.310  47.330  1.00  0.00           C
ATOM   3369  O   ALA A 863      64.320  41.150  48.190  1.00  0.00           O
ATOM   3370  N   VAL A 864      62.180  41.590  47.740  1.00  0.00           N
ATOM   3371  HN  VAL A 864      61.460  41.820  47.090  1.00  0.00           H
ATOM   3372  CA  VAL A 864      61.730  41.580  49.120  1.00  0.00           C
ATOM   3373  HA  VAL A 864      62.280  42.320  49.680  1.00  0.00           H
ATOM   3374  CB  VAL A 864      60.310  42.040  49.200  1.00  0.00           C
ATOM   3375  HB  VAL A 864      59.680  41.390  48.560  1.00  0.00           H
ATOM   3376  CG1 VAL A 864      59.730  41.800  50.560  1.00  0.00           C
ATOM   3377 HG11 VAL A 864      60.270  42.230  51.430  1.00  0.00           H
ATOM   3378 HG12 VAL A 864      59.350  40.840  50.960  1.00  0.00           H
ATOM   3379 HG13 VAL A 864      58.850  42.480  50.590  1.00  0.00           H
ATOM   3380  CG2 VAL A 864      60.240  43.540  48.760  1.00  0.00           C
ATOM   3381 HG21 VAL A 864      59.180  43.860  48.910  1.00  0.00           H
ATOM   3382 HG22 VAL A 864      60.560  43.590  47.700  1.00  0.00           H
ATOM   3383 HG23 VAL A 864      60.940  44.210  49.320  1.00  0.00           H
ATOM   3384  C   VAL A 864      61.870  40.300  49.890  1.00  0.00           C
ATOM   3385  O   VAL A 864      62.420  40.340  50.920  1.00  0.00           O
ATOM   3386  N   PHE A 865      61.510  39.130  49.300  1.00  0.00           N
ATOM   3387  HN  PHE A 865      61.090  39.150  48.400  1.00  0.00           H
ATOM   3388  CA  PHE A 865      61.600  37.930  49.980  1.00  0.00           C
ATOM   3389  HA  PHE A 865      61.160  38.090  50.950  1.00  0.00           H
ATOM   3390  CB  PHE A 865      60.790  36.840  49.220  1.00  0.00           C
ATOM   3391  HB1 PHE A 865      61.260  36.620  48.230  1.00  0.00           H
ATOM   3392  HB2 PHE A 865      59.770  37.280  49.100  1.00  0.00           H
ATOM   3393  CG  PHE A 865      60.670  35.530  50.040  1.00  0.00           C
ATOM   3394  CD1 PHE A 865      61.560  34.480  49.740  1.00  0.00           C
ATOM   3395  HD1 PHE A 865      62.320  34.620  48.980  1.00  0.00           H
ATOM   3396  CE1 PHE A 865      61.590  33.300  50.460  1.00  0.00           C
ATOM   3397  HE1 PHE A 865      62.100  32.410  50.140  1.00  0.00           H
ATOM   3398  CZ  PHE A 865      60.720  33.210  51.560  1.00  0.00           C
ATOM   3399  HZ  PHE A 865      60.650  32.300  52.140  1.00  0.00           H
ATOM   3400  CD2 PHE A 865      59.800  35.460  51.150  1.00  0.00           C
ATOM   3401  HD2 PHE A 865      59.060  36.200  51.410  1.00  0.00           H
ATOM   3402  CE2 PHE A 865      59.860  34.300  51.920  1.00  0.00           C
ATOM   3403  HE2 PHE A 865      59.200  34.160  52.760  1.00  0.00           H
ATOM   3404  C   PHE A 865      63.050  37.490  50.170  1.00  0.00           C
ATOM   3405  O   PHE A 865      63.460  37.200  51.240  1.00  0.00           O
ATOM   3406  N   LEU A 866      63.920  37.590  49.120  1.00  0.00           N
ATOM   3407  HN  LEU A 866      63.460  37.940  48.300  1.00  0.00           H
ATOM   3408  CA  LEU A 866      65.380  37.440  49.080  1.00  0.00           C
ATOM   3409  HA  LEU A 866      65.670  36.420  49.280  1.00  0.00           H
ATOM   3410  CB  LEU A 866      65.920  37.690  47.660  1.00  0.00           C
ATOM   3411  HB1 LEU A 866      67.000  37.970  47.730  1.00  0.00           H
ATOM   3412  HB2 LEU A 866      65.360  38.570  47.290  1.00  0.00           H
ATOM   3413  CG  LEU A 866      65.760  36.530  46.590  1.00  0.00           C
ATOM   3414  HG  LEU A 866      64.680  36.240  46.550  1.00  0.00           H
ATOM   3415  CD1 LEU A 866      66.150  37.070  45.190  1.00  0.00           C
ATOM   3416 HD11 LEU A 866      66.080  36.260  44.430  1.00  0.00           H
ATOM   3417 HD12 LEU A 866      67.240  37.290  45.170  1.00  0.00           H
ATOM   3418 HD13 LEU A 866      65.500  37.920  44.870  1.00  0.00           H
ATOM   3419  CD2 LEU A 866      66.620  35.240  46.880  1.00  0.00           C
ATOM   3420 HD21 LEU A 866      67.720  35.380  46.790  1.00  0.00           H
ATOM   3421 HD22 LEU A 866      66.280  34.360  46.290  1.00  0.00           H
ATOM   3422 HD23 LEU A 866      66.300  34.890  47.880  1.00  0.00           H
ATOM   3423  C   LEU A 866      66.000  38.320  50.090  1.00  0.00           C
ATOM   3424  O   LEU A 866      66.860  37.880  50.860  1.00  0.00           O
ATOM   3425  N   THR A 867      65.630  39.630  50.190  1.00  0.00           N
ATOM   3426  HN  THR A 867      65.030  39.920  49.450  1.00  0.00           H
ATOM   3427  CA  THR A 867      65.940  40.610  51.260  1.00  0.00           C
ATOM   3428  HA  THR A 867      67.020  40.610  51.300  1.00  0.00           H
ATOM   3429  CB  THR A 867      65.270  41.980  51.070  1.00  0.00           C
ATOM   3430  HB  THR A 867      64.160  42.010  51.000  1.00  0.00           H
ATOM   3431  OG1 THR A 867      65.750  42.570  49.850  1.00  0.00           O
ATOM   3432  HG1 THR A 867      65.340  42.020  49.170  1.00  0.00           H
ATOM   3433  CG2 THR A 867      65.720  42.930  52.120  1.00  0.00           C
ATOM   3434 HG21 THR A 867      65.320  43.970  51.980  1.00  0.00           H
ATOM   3435 HG22 THR A 867      66.820  42.990  52.290  1.00  0.00           H
ATOM   3436 HG23 THR A 867      65.260  42.530  53.040  1.00  0.00           H
ATOM   3437  C   THR A 867      65.470  40.070  52.640  1.00  0.00           C
ATOM   3438  O   THR A 867      66.340  40.070  53.510  1.00  0.00           O
ATOM   3439  N   ILE A 868      64.230  39.570  52.830  1.00  0.00           N
ATOM   3440  HN  ILE A 868      63.620  39.520  52.040  1.00  0.00           H
ATOM   3441  CA  ILE A 868      63.780  39.040  54.110  1.00  0.00           C
ATOM   3442  HA  ILE A 868      63.910  39.780  54.880  1.00  0.00           H
ATOM   3443  CB  ILE A 868      62.320  38.630  54.110  1.00  0.00           C
ATOM   3444  HB  ILE A 868      62.050  37.950  53.280  1.00  0.00           H
ATOM   3445  CG2 ILE A 868      62.020  37.900  55.430  1.00  0.00           C
ATOM   3446 HG21 ILE A 868      60.960  37.570  55.530  1.00  0.00           H
ATOM   3447 HG22 ILE A 868      62.420  38.350  56.360  1.00  0.00           H
ATOM   3448 HG23 ILE A 868      62.510  36.910  55.350  1.00  0.00           H
ATOM   3449  CG1 ILE A 868      61.510  39.920  54.060  1.00  0.00           C
ATOM   3450 HG11 ILE A 868      61.960  40.760  53.480  1.00  0.00           H
ATOM   3451 HG12 ILE A 868      61.540  40.260  55.110  1.00  0.00           H
ATOM   3452  CD  ILE A 868      60.090  39.690  53.630  1.00  0.00           C
ATOM   3453  HD1 ILE A 868      59.520  40.640  53.500  1.00  0.00           H
ATOM   3454  HD2 ILE A 868      59.570  39.000  54.330  1.00  0.00           H
ATOM   3455  HD3 ILE A 868      60.140  39.060  52.710  1.00  0.00           H
ATOM   3456  C   ILE A 868      64.710  37.880  54.550  1.00  0.00           C
ATOM   3457  O   ILE A 868      65.110  37.840  55.670  1.00  0.00           O
ATOM   3458  N   VAL A 869      64.990  36.880  53.660  1.00  0.00           N
ATOM   3459  HN  VAL A 869      64.560  36.870  52.760  1.00  0.00           H
ATOM   3460  CA  VAL A 869      65.830  35.690  53.940  1.00  0.00           C
ATOM   3461  HA  VAL A 869      65.420  35.130  54.770  1.00  0.00           H
ATOM   3462  CB  VAL A 869      65.970  34.820  52.690  1.00  0.00           C
ATOM   3463  HB  VAL A 869      66.350  35.390  51.830  1.00  0.00           H
ATOM   3464  CG1 VAL A 869      66.850  33.600  52.900  1.00  0.00           C
ATOM   3465 HG11 VAL A 869      66.860  32.990  51.960  1.00  0.00           H
ATOM   3466 HG12 VAL A 869      66.500  33.010  53.770  1.00  0.00           H
ATOM   3467 HG13 VAL A 869      67.900  33.930  53.090  1.00  0.00           H
ATOM   3468  CG2 VAL A 869      64.570  34.310  52.300  1.00  0.00           C
ATOM   3469 HG21 VAL A 869      64.130  33.660  53.080  1.00  0.00           H
ATOM   3470 HG22 VAL A 869      64.620  33.630  51.420  1.00  0.00           H
ATOM   3471 HG23 VAL A 869      63.810  35.060  52.020  1.00  0.00           H
ATOM   3472  C   VAL A 869      67.170  36.050  54.460  1.00  0.00           C
ATOM   3473  O   VAL A 869      67.590  35.510  55.440  1.00  0.00           O
ATOM   3474  N   ILE A 870      67.840  37.020  53.830  1.00  0.00           N
ATOM   3475  HN  ILE A 870      67.400  37.510  53.080  1.00  0.00           H
ATOM   3476  CA  ILE A 870      69.220  37.310  54.260  1.00  0.00           C
ATOM   3477  HA  ILE A 870      69.730  36.380  54.450  1.00  0.00           H
ATOM   3478  CB  ILE A 870      70.150  37.960  53.140  1.00  0.00           C
ATOM   3479  HB  ILE A 870      70.090  37.240  52.300  1.00  0.00           H
ATOM   3480  CG2 ILE A 870      69.650  39.330  52.780  1.00  0.00           C
ATOM   3481 HG21 ILE A 870      70.150  39.890  51.970  1.00  0.00           H
ATOM   3482 HG22 ILE A 870      69.630  40.070  53.610  1.00  0.00           H
ATOM   3483 HG23 ILE A 870      68.640  39.360  52.310  1.00  0.00           H
ATOM   3484  CG1 ILE A 870      71.600  38.020  53.700  1.00  0.00           C
ATOM   3485 HG11 ILE A 870      71.760  38.420  54.720  1.00  0.00           H
ATOM   3486 HG12 ILE A 870      72.120  38.710  53.010  1.00  0.00           H
ATOM   3487  CD  ILE A 870      72.430  36.680  53.550  1.00  0.00           C
ATOM   3488  HD1 ILE A 870      71.870  35.940  54.160  1.00  0.00           H
ATOM   3489  HD2 ILE A 870      73.480  36.810  53.920  1.00  0.00           H
ATOM   3490  HD3 ILE A 870      72.520  36.380  52.490  1.00  0.00           H
ATOM   3491  C   ILE A 870      69.190  37.970  55.640  1.00  0.00           C
ATOM   3492  O   ILE A 870      70.040  37.640  56.460  1.00  0.00           O
ATOM   3493  N   MET A 871      68.230  38.850  55.860  1.00  0.00           N
ATOM   3494  HN  MET A 871      67.700  39.140  55.050  1.00  0.00           H
ATOM   3495  CA  MET A 871      68.070  39.520  57.170  1.00  0.00           C
ATOM   3496  HA  MET A 871      68.970  40.030  57.470  1.00  0.00           H
ATOM   3497  CB  MET A 871      67.120  40.730  56.930  1.00  0.00           C
ATOM   3498  HB1 MET A 871      67.130  41.200  57.940  1.00  0.00           H
ATOM   3499  HB2 MET A 871      66.090  40.420  56.710  1.00  0.00           H
ATOM   3500  CG  MET A 871      67.500  41.800  55.930  1.00  0.00           C
ATOM   3501  HG1 MET A 871      66.700  42.580  55.860  1.00  0.00           H
ATOM   3502  HG2 MET A 871      67.720  41.380  54.930  1.00  0.00           H
ATOM   3503  SD  MET A 871      69.130  42.610  56.200  1.00  0.00           S
ATOM   3504  CE  MET A 871      69.340  43.280  54.600  1.00  0.00           C
ATOM   3505  HE1 MET A 871      68.450  43.860  54.280  1.00  0.00           H
ATOM   3506  HE2 MET A 871      69.470  42.500  53.820  1.00  0.00           H
ATOM   3507  HE3 MET A 871      70.230  43.940  54.590  1.00  0.00           H
ATOM   3508  C   MET A 871      67.720  38.510  58.300  1.00  0.00           C
ATOM   3509  O   MET A 871      68.140  38.550  59.430  1.00  0.00           O
ATOM   3510  N   VAL A 872      66.830  37.510  58.020  1.00  0.00           N
ATOM   3511  HN  VAL A 872      66.280  37.510  57.190  1.00  0.00           H
ATOM   3512  CA  VAL A 872      66.540  36.480  59.020  1.00  0.00           C
ATOM   3513  HA  VAL A 872      66.440  37.070  59.910  1.00  0.00           H
ATOM   3514  CB  VAL A 872      65.200  35.740  58.900  1.00  0.00           C
ATOM   3515  HB  VAL A 872      64.960  35.090  59.780  1.00  0.00           H
ATOM   3516  CG1 VAL A 872      64.030  36.770  58.760  1.00  0.00           C
ATOM   3517 HG11 VAL A 872      64.290  37.660  58.150  1.00  0.00           H
ATOM   3518 HG12 VAL A 872      63.850  37.190  59.780  1.00  0.00           H
ATOM   3519 HG13 VAL A 872      63.110  36.290  58.360  1.00  0.00           H
ATOM   3520  CG2 VAL A 872      65.150  34.800  57.660  1.00  0.00           C
ATOM   3521 HG21 VAL A 872      64.160  34.300  57.560  1.00  0.00           H
ATOM   3522 HG22 VAL A 872      65.970  34.050  57.740  1.00  0.00           H
ATOM   3523 HG23 VAL A 872      65.230  35.450  56.770  1.00  0.00           H
ATOM   3524  C   VAL A 872      67.700  35.560  59.310  1.00  0.00           C
ATOM   3525  O   VAL A 872      67.960  35.180  60.430  1.00  0.00           O
ATOM   3526  N   THR A 873      68.450  35.190  58.300  1.00  0.00           N
ATOM   3527  HN  THR A 873      68.190  35.470  57.380  1.00  0.00           H
ATOM   3528  CA  THR A 873      69.670  34.410  58.390  1.00  0.00           C
ATOM   3529  HA  THR A 873      69.310  33.510  58.880  1.00  0.00           H
ATOM   3530  CB  THR A 873      70.220  33.960  57.030  1.00  0.00           C
ATOM   3531  HB  THR A 873      70.610  34.820  56.430  1.00  0.00           H
ATOM   3532  OG1 THR A 873      69.260  33.410  56.130  1.00  0.00           O
ATOM   3533  HG1 THR A 873      68.660  34.110  55.860  1.00  0.00           H
ATOM   3534  CG2 THR A 873      71.390  32.960  57.200  1.00  0.00           C
ATOM   3535 HG21 THR A 873      71.870  32.650  56.260  1.00  0.00           H
ATOM   3536 HG22 THR A 873      70.940  32.070  57.700  1.00  0.00           H
ATOM   3537 HG23 THR A 873      72.210  33.370  57.830  1.00  0.00           H
ATOM   3538  C   THR A 873      70.740  35.010  59.280  1.00  0.00           C
ATOM   3539  O   THR A 873      71.170  34.390  60.230  1.00  0.00           O
ATOM   3540  N   ILE A 874      71.010  36.350  59.090  1.00  0.00           N
ATOM   3541  HN  ILE A 874      70.660  36.690  58.230  1.00  0.00           H
ATOM   3542  CA  ILE A 874      71.810  37.180  59.990  1.00  0.00           C
ATOM   3543  HA  ILE A 874      72.810  36.800  60.150  1.00  0.00           H
ATOM   3544  CB  ILE A 874      71.980  38.650  59.510  1.00  0.00           C
ATOM   3545  HB  ILE A 874      70.980  39.140  59.470  1.00  0.00           H
ATOM   3546  CG2 ILE A 874      72.890  39.450  60.530  1.00  0.00           C
ATOM   3547 HG21 ILE A 874      72.480  39.600  61.550  1.00  0.00           H
ATOM   3548 HG22 ILE A 874      73.150  40.440  60.100  1.00  0.00           H
ATOM   3549 HG23 ILE A 874      73.840  38.880  60.510  1.00  0.00           H
ATOM   3550  CG1 ILE A 874      72.550  38.810  58.040  1.00  0.00           C
ATOM   3551 HG11 ILE A 874      72.260  37.890  57.460  1.00  0.00           H
ATOM   3552 HG12 ILE A 874      73.660  38.770  57.950  1.00  0.00           H
ATOM   3553  CD  ILE A 874      71.930  39.990  57.290  1.00  0.00           C
ATOM   3554  HD1 ILE A 874      72.050  40.930  57.870  1.00  0.00           H
ATOM   3555  HD2 ILE A 874      70.840  39.910  57.120  1.00  0.00           H
ATOM   3556  HD3 ILE A 874      72.470  40.230  56.350  1.00  0.00           H
ATOM   3557  C   ILE A 874      71.190  37.290  61.410  1.00  0.00           C
ATOM   3558  O   ILE A 874      71.870  37.230  62.410  1.00  0.00           O
ATOM   3559  N   ASP A 875      69.860  37.470  61.540  1.00  0.00           N
ATOM   3560  HN  ASP A 875      69.270  37.690  60.770  1.00  0.00           H
ATOM   3561  CA  ASP A 875      69.270  37.420  62.930  1.00  0.00           C
ATOM   3562  HA  ASP A 875      69.920  38.050  63.520  1.00  0.00           H
ATOM   3563  CB  ASP A 875      67.860  38.090  62.940  1.00  0.00           C
ATOM   3564  HB1 ASP A 875      67.150  37.550  62.280  1.00  0.00           H
ATOM   3565  HB2 ASP A 875      67.940  39.150  62.630  1.00  0.00           H
ATOM   3566  CG  ASP A 875      67.290  38.080  64.410  1.00  0.00           C
ATOM   3567  OD1 ASP A 875      67.940  38.880  65.150  1.00  0.00           O
ATOM   3568  OD2 ASP A 875      66.470  37.230  64.820  1.00  0.00           O
ATOM   3569  C   ASP A 875      69.370  36.040  63.570  1.00  0.00           C
ATOM   3570  O   ASP A 875      69.860  35.940  64.690  1.00  0.00           O
ATOM   3571  N   TYR A 876      69.100  34.960  62.910  1.00  0.00           N
ATOM   3572  HN  TYR A 876      68.770  35.090  61.980  1.00  0.00           H
ATOM   3573  CA  TYR A 876      69.160  33.650  63.470  1.00  0.00           C
ATOM   3574  HA  TYR A 876      68.560  33.650  64.370  1.00  0.00           H
ATOM   3575  CB  TYR A 876      68.530  32.690  62.390  1.00  0.00           C
ATOM   3576  HB1 TYR A 876      69.070  32.800  61.420  1.00  0.00           H
ATOM   3577  HB2 TYR A 876      67.460  32.930  62.290  1.00  0.00           H
ATOM   3578  CG  TYR A 876      68.580  31.190  62.810  1.00  0.00           C
ATOM   3579  CD1 TYR A 876      67.980  30.840  64.080  1.00  0.00           C
ATOM   3580  HD1 TYR A 876      67.540  31.640  64.650  1.00  0.00           H
ATOM   3581  CE1 TYR A 876      67.990  29.510  64.520  1.00  0.00           C
ATOM   3582  HE1 TYR A 876      67.400  29.260  65.390  1.00  0.00           H
ATOM   3583  CZ  TYR A 876      68.750  28.530  63.800  1.00  0.00           C
ATOM   3584  OH  TYR A 876      68.860  27.250  64.250  1.00  0.00           O
ATOM   3585  HH  TYR A 876      68.400  27.090  65.080  1.00  0.00           H
ATOM   3586  CD2 TYR A 876      69.310  30.150  62.170  1.00  0.00           C
ATOM   3587  HD2 TYR A 876      69.840  30.470  61.280  1.00  0.00           H
ATOM   3588  CE2 TYR A 876      69.480  28.860  62.610  1.00  0.00           C
ATOM   3589  HE2 TYR A 876      69.910  28.060  62.030  1.00  0.00           H
ATOM   3590  C   TYR A 876      70.500  33.170  63.950  1.00  0.00           C
ATOM   3591  O   TYR A 876      70.680  32.730  65.090  1.00  0.00           O
ATOM   3592  N   LEU A 877      71.520  33.330  63.100  1.00  0.00           N
ATOM   3593  HN  LEU A 877      71.350  33.650  62.170  1.00  0.00           H
ATOM   3594  CA  LEU A 877      72.900  32.960  63.460  1.00  0.00           C
ATOM   3595  HA  LEU A 877      72.850  32.030  64.020  1.00  0.00           H
ATOM   3596  CB  LEU A 877      73.790  32.850  62.190  1.00  0.00           C
ATOM   3597  HB1 LEU A 877      74.790  32.400  62.360  1.00  0.00           H
ATOM   3598  HB2 LEU A 877      73.900  33.850  61.710  1.00  0.00           H
ATOM   3599  CG  LEU A 877      73.230  32.060  61.020  1.00  0.00           C
ATOM   3600  HG  LEU A 877      72.190  32.310  60.700  1.00  0.00           H
ATOM   3601  CD1 LEU A 877      74.210  32.250  59.830  1.00  0.00           C
ATOM   3602 HD11 LEU A 877      75.240  32.070  60.200  1.00  0.00           H
ATOM   3603 HD12 LEU A 877      74.180  33.270  59.380  1.00  0.00           H
ATOM   3604 HD13 LEU A 877      73.990  31.490  59.040  1.00  0.00           H
ATOM   3605  CD2 LEU A 877      73.120  30.580  61.380  1.00  0.00           C
ATOM   3606 HD21 LEU A 877      72.250  30.450  62.040  1.00  0.00           H
ATOM   3607 HD22 LEU A 877      74.060  30.290  61.920  1.00  0.00           H
ATOM   3608 HD23 LEU A 877      73.080  29.940  60.470  1.00  0.00           H
ATOM   3609  C   LEU A 877      73.640  33.980  64.300  1.00  0.00           C
ATOM   3610  O   LEU A 877      74.400  33.650  65.180  1.00  0.00           O
ATOM   3611  N   VAL A 878      73.580  35.270  64.070  1.00  0.00           N
ATOM   3612  HN  VAL A 878      72.990  35.550  63.320  1.00  0.00           H
ATOM   3613  CA  VAL A 878      74.320  36.330  64.700  1.00  0.00           C
ATOM   3614  HA  VAL A 878      75.070  35.810  65.300  1.00  0.00           H
ATOM   3615  CB  VAL A 878      75.100  37.230  63.820  1.00  0.00           C
ATOM   3616  HB  VAL A 878      74.490  37.880  63.160  1.00  0.00           H
ATOM   3617  CG1 VAL A 878      75.980  38.150  64.670  1.00  0.00           C
ATOM   3618 HG11 VAL A 878      75.330  38.940  65.140  1.00  0.00           H
ATOM   3619 HG12 VAL A 878      76.700  38.560  63.940  1.00  0.00           H
ATOM   3620 HG13 VAL A 878      76.570  37.680  65.480  1.00  0.00           H
ATOM   3621  CG2 VAL A 878      76.080  36.350  62.980  1.00  0.00           C
ATOM   3622 HG21 VAL A 878      75.470  35.540  62.530  1.00  0.00           H
ATOM   3623 HG22 VAL A 878      76.890  35.930  63.610  1.00  0.00           H
ATOM   3624 HG23 VAL A 878      76.610  36.920  62.190  1.00  0.00           H
ATOM   3625  C   VAL A 878      73.440  37.040  65.800  1.00  0.00           C
ATOM   3626  O   VAL A 878      73.690  36.960  67.020  1.00  0.00           O
ATOM   3627  N   GLY A 879      72.390  37.770  65.320  1.00  0.00           N
ATOM   3628  HN  GLY A 879      72.130  37.750  64.360  1.00  0.00           H
ATOM   3629  CA  GLY A 879      71.310  38.310  66.190  1.00  0.00           C
ATOM   3630  HA1 GLY A 879      71.450  37.980  67.200  1.00  0.00           H
ATOM   3631  HA2 GLY A 879      70.320  38.190  65.760  1.00  0.00           H
ATOM   3632  C   GLY A 879      71.500  39.740  66.150  1.00  0.00           C
ATOM   3633  O   GLY A 879      72.550  40.220  66.600  1.00  0.00           O
ATOM   3634  N   VAL A 880      70.570  40.490  65.570  1.00  0.00           N
ATOM   3635  HN  VAL A 880      69.760  39.940  65.390  1.00  0.00           H
ATOM   3636  CA  VAL A 880      70.520  41.930  65.390  1.00  0.00           C
ATOM   3637  HA  VAL A 880      71.530  42.310  65.350  1.00  0.00           H
ATOM   3638  CB  VAL A 880      69.900  42.400  64.150  1.00  0.00           C
ATOM   3639  HB  VAL A 880      68.830  42.110  64.180  1.00  0.00           H
ATOM   3640  CG1 VAL A 880      70.060  43.960  63.940  1.00  0.00           C
ATOM   3641 HG11 VAL A 880      69.420  44.530  64.630  1.00  0.00           H
ATOM   3642 HG12 VAL A 880      69.720  44.230  62.910  1.00  0.00           H
ATOM   3643 HG13 VAL A 880      71.120  44.320  64.020  1.00  0.00           H
ATOM   3644  CG2 VAL A 880      70.470  41.630  62.870  1.00  0.00           C
ATOM   3645 HG21 VAL A 880      71.580  41.610  62.790  1.00  0.00           H
ATOM   3646 HG22 VAL A 880      70.120  42.090  61.910  1.00  0.00           H
ATOM   3647 HG23 VAL A 880      70.130  40.570  62.800  1.00  0.00           H
ATOM   3648  C   VAL A 880      69.840  42.530  66.570  1.00  0.00           C
ATOM   3649  O   VAL A 880      68.730  42.040  66.770  1.00  0.00           O
ATOM   3650  N   PRO A 881      70.310  43.350  67.480  1.00  0.00           N
ATOM   3651  CD  PRO A 881      71.690  43.700  67.610  1.00  0.00           C
ATOM   3652  HD1 PRO A 881      71.900  44.670  67.090  1.00  0.00           H
ATOM   3653  HD2 PRO A 881      72.320  42.900  67.150  1.00  0.00           H
ATOM   3654  CA  PRO A 881      69.530  43.930  68.550  1.00  0.00           C
ATOM   3655  HA  PRO A 881      69.090  43.130  69.120  1.00  0.00           H
ATOM   3656  CB  PRO A 881      70.540  44.680  69.440  1.00  0.00           C
ATOM   3657  HB1 PRO A 881      70.290  44.750  70.520  1.00  0.00           H
ATOM   3658  HB2 PRO A 881      70.620  45.730  69.070  1.00  0.00           H
ATOM   3659  CG  PRO A 881      71.870  43.930  69.090  1.00  0.00           C
ATOM   3660  HG1 PRO A 881      72.840  44.480  69.130  1.00  0.00           H
ATOM   3661  HG2 PRO A 881      71.910  43.060  69.780  1.00  0.00           H
ATOM   3662  C   PRO A 881      68.350  44.740  67.980  1.00  0.00           C
ATOM   3663  O   PRO A 881      68.620  45.770  67.320  1.00  0.00           O
ATOM   3664  N   SER A 882      67.030  44.230  68.100  1.00  0.00           N
ATOM   3665  HN  SER A 882      66.820  43.440  68.670  1.00  0.00           H
ATOM   3666  CA  SER A 882      65.840  44.700  67.450  1.00  0.00           C
ATOM   3667  HA  SER A 882      65.950  45.750  67.700  1.00  0.00           H
ATOM   3668  CB  SER A 882      65.900  44.270  65.930  1.00  0.00           C
ATOM   3669  HB1 SER A 882      66.830  44.650  65.460  1.00  0.00           H
ATOM   3670  HB2 SER A 882      65.080  44.730  65.330  1.00  0.00           H
ATOM   3671  OG  SER A 882      65.980  42.890  65.710  1.00  0.00           O
ATOM   3672  HG1 SER A 882      66.830  42.570  66.000  1.00  0.00           H
ATOM   3673  C   SER A 882      64.580  44.270  68.100  1.00  0.00           C
ATOM   3674  O   SER A 882      64.600  43.270  68.810  1.00  0.00           O
ATOM   3675  N   PRO A 883      63.470  44.930  67.910  1.00  0.00           N
ATOM   3676  CD  PRO A 883      63.350  46.260  67.420  1.00  0.00           C
ATOM   3677  HD1 PRO A 883      63.570  46.260  66.330  1.00  0.00           H
ATOM   3678  HD2 PRO A 883      64.130  46.900  67.850  1.00  0.00           H
ATOM   3679  CA  PRO A 883      62.210  44.310  68.320  1.00  0.00           C
ATOM   3680  HA  PRO A 883      62.310  43.560  69.090  1.00  0.00           H
ATOM   3681  CB  PRO A 883      61.280  45.510  68.560  1.00  0.00           C
ATOM   3682  HB1 PRO A 883      61.350  45.810  69.640  1.00  0.00           H
ATOM   3683  HB2 PRO A 883      60.200  45.350  68.380  1.00  0.00           H
ATOM   3684  CG  PRO A 883      61.860  46.710  67.680  1.00  0.00           C
ATOM   3685  HG1 PRO A 883      61.230  46.760  66.770  1.00  0.00           H
ATOM   3686  HG2 PRO A 883      61.840  47.580  68.370  1.00  0.00           H
ATOM   3687  C   PRO A 883      61.650  43.470  67.190  1.00  0.00           C
ATOM   3688  O   PRO A 883      61.890  43.740  66.050  1.00  0.00           O
ATOM   3689  N   LYS A 884      60.870  42.440  67.570  1.00  0.00           N
ATOM   3690  HN  LYS A 884      60.830  42.320  68.560  1.00  0.00           H
ATOM   3691  CA  LYS A 884      60.280  41.410  66.780  1.00  0.00           C
ATOM   3692  HA  LYS A 884      60.520  41.540  65.740  1.00  0.00           H
ATOM   3693  CB  LYS A 884      60.530  39.910  67.210  1.00  0.00           C
ATOM   3694  HB1 LYS A 884      59.830  39.140  66.820  1.00  0.00           H
ATOM   3695  HB2 LYS A 884      60.300  39.810  68.300  1.00  0.00           H
ATOM   3696  CG  LYS A 884      62.040  39.570  66.950  1.00  0.00           C
ATOM   3697  HG1 LYS A 884      62.660  40.320  67.500  1.00  0.00           H
ATOM   3698  HG2 LYS A 884      62.230  39.710  65.870  1.00  0.00           H
ATOM   3699  CD  LYS A 884      62.290  38.140  67.380  1.00  0.00           C
ATOM   3700  HD1 LYS A 884      61.600  37.460  66.840  1.00  0.00           H
ATOM   3701  HD2 LYS A 884      62.060  38.070  68.470  1.00  0.00           H
ATOM   3702  CE  LYS A 884      63.740  37.560  67.180  1.00  0.00           C
ATOM   3703  HE1 LYS A 884      63.770  36.510  67.530  1.00  0.00           H
ATOM   3704  HE2 LYS A 884      64.460  38.200  67.730  1.00  0.00           H
ATOM   3705  NZ  LYS A 884      64.140  37.650  65.750  1.00  0.00           N
ATOM   3706  HZ1 LYS A 884      64.450  38.640  65.670  1.00  0.00           H
ATOM   3707  HZ2 LYS A 884      63.310  37.490  65.150  1.00  0.00           H
ATOM   3708  HZ3 LYS A 884      64.920  37.060  65.400  1.00  0.00           H
ATOM   3709  C   LYS A 884      58.780  41.590  66.830  1.00  0.00           C
ATOM   3710  O   LYS A 884      58.260  42.130  67.790  1.00  0.00           O
ATOM   3711  N   LEU A 885      58.150  41.060  65.800  1.00  0.00           N
ATOM   3712  HN  LEU A 885      58.740  40.730  65.060  1.00  0.00           H
ATOM   3713  CA  LEU A 885      56.670  40.920  65.690  1.00  0.00           C
ATOM   3714  HA  LEU A 885      56.270  41.920  65.780  1.00  0.00           H
ATOM   3715  CB  LEU A 885      56.350  40.460  64.130  1.00  0.00           C
ATOM   3716  HB1 LEU A 885      56.720  39.440  63.920  1.00  0.00           H
ATOM   3717  HB2 LEU A 885      57.010  41.190  63.600  1.00  0.00           H
ATOM   3718  CG  LEU A 885      54.840  40.600  63.800  1.00  0.00           C
ATOM   3719  HG  LEU A 885      54.340  41.330  64.450  1.00  0.00           H
ATOM   3720  CD1 LEU A 885      54.580  41.190  62.400  1.00  0.00           C
ATOM   3721 HD11 LEU A 885      53.480  41.310  62.340  1.00  0.00           H
ATOM   3722 HD12 LEU A 885      55.060  40.620  61.580  1.00  0.00           H
ATOM   3723 HD13 LEU A 885      55.080  42.180  62.370  1.00  0.00           H
ATOM   3724  CD2 LEU A 885      54.120  39.270  63.900  1.00  0.00           C
ATOM   3725 HD21 LEU A 885      53.050  39.440  63.640  1.00  0.00           H
ATOM   3726 HD22 LEU A 885      54.120  38.900  64.950  1.00  0.00           H
ATOM   3727 HD23 LEU A 885      54.590  38.490  63.260  1.00  0.00           H
ATOM   3728  C   LEU A 885      55.830  40.030  66.690  1.00  0.00           C
ATOM   3729  O   LEU A 885      56.260  38.910  67.010  1.00  0.00           O
ATOM   3730  N   HSD A 886      54.750  40.580  67.210  1.00  0.00           N
ATOM   3731  HN  HSD A 886      54.470  41.450  66.810  1.00  0.00           H
ATOM   3732  CA  HSD A 886      53.860  39.930  68.200  1.00  0.00           C
ATOM   3733  HA  HSD A 886      54.320  39.060  68.650  1.00  0.00           H
ATOM   3734  CB  HSD A 886      53.480  40.770  69.460  1.00  0.00           C
ATOM   3735  HB1 HSD A 886      52.710  40.180  70.010  1.00  0.00           H
ATOM   3736  HB2 HSD A 886      53.020  41.670  69.030  1.00  0.00           H
ATOM   3737  ND1 HSD A 886      55.200  42.460  70.370  1.00  0.00           N
ATOM   3738  HD1 HSD A 886      55.170  43.040  69.550  1.00  0.00           H
ATOM   3739  CG  HSD A 886      54.610  41.190  70.500  1.00  0.00           C
ATOM   3740  CE1 HSD A 886      56.090  42.620  71.460  1.00  0.00           C
ATOM   3741  HE1 HSD A 886      56.720  43.500  71.600  1.00  0.00           H
ATOM   3742  NE2 HSD A 886      55.970  41.590  72.280  1.00  0.00           N
ATOM   3743  CD2 HSD A 886      55.040  40.690  71.700  1.00  0.00           C
ATOM   3744  HD2 HSD A 886      54.560  40.000  72.390  1.00  0.00           H
ATOM   3745  C   HSD A 886      52.600  39.400  67.530  1.00  0.00           C
ATOM   3746  O   HSD A 886      52.040  39.940  66.530  1.00  0.00           O
ATOM   3747  N   VAL A 887      52.160  38.220  68.020  1.00  0.00           N
ATOM   3748  HN  VAL A 887      52.610  37.820  68.800  1.00  0.00           H
ATOM   3749  CA  VAL A 887      50.970  37.580  67.700  1.00  0.00           C
ATOM   3750  HA  VAL A 887      50.320  38.330  67.290  1.00  0.00           H
ATOM   3751  CB  VAL A 887      51.080  36.350  66.810  1.00  0.00           C
ATOM   3752  HB  VAL A 887      50.150  35.760  66.750  1.00  0.00           H
ATOM   3753  CG1 VAL A 887      51.280  36.900  65.410  1.00  0.00           C
ATOM   3754 HG11 VAL A 887      52.220  37.470  65.260  1.00  0.00           H
ATOM   3755 HG12 VAL A 887      50.370  37.480  65.130  1.00  0.00           H
ATOM   3756 HG13 VAL A 887      51.260  36.000  64.740  1.00  0.00           H
ATOM   3757  CG2 VAL A 887      52.170  35.380  67.080  1.00  0.00           C
ATOM   3758 HG21 VAL A 887      53.170  35.800  67.290  1.00  0.00           H
ATOM   3759 HG22 VAL A 887      52.250  34.550  66.350  1.00  0.00           H
ATOM   3760 HG23 VAL A 887      51.890  34.960  68.070  1.00  0.00           H
ATOM   3761  C   VAL A 887      50.410  37.110  68.980  1.00  0.00           C
ATOM   3762  O   VAL A 887      51.160  36.590  69.810  1.00  0.00           O
ATOM   3763  N   PRO A 888      49.130  37.160  69.280  1.00  0.00           N
ATOM   3764  CD  PRO A 888      48.120  37.840  68.410  1.00  0.00           C
ATOM   3765  HD1 PRO A 888      48.310  37.560  67.350  1.00  0.00           H
ATOM   3766  HD2 PRO A 888      48.210  38.930  68.580  1.00  0.00           H
ATOM   3767  CA  PRO A 888      48.450  36.250  70.230  1.00  0.00           C
ATOM   3768  HA  PRO A 888      49.060  36.110  71.110  1.00  0.00           H
ATOM   3769  CB  PRO A 888      47.040  36.860  70.330  1.00  0.00           C
ATOM   3770  HB1 PRO A 888      47.150  37.630  71.120  1.00  0.00           H
ATOM   3771  HB2 PRO A 888      46.350  36.070  70.700  1.00  0.00           H
ATOM   3772  CG  PRO A 888      46.750  37.370  68.940  1.00  0.00           C
ATOM   3773  HG1 PRO A 888      46.430  36.570  68.250  1.00  0.00           H
ATOM   3774  HG2 PRO A 888      45.910  38.090  68.810  1.00  0.00           H
ATOM   3775  C   PRO A 888      48.440  34.870  69.570  1.00  0.00           C
ATOM   3776  O   PRO A 888      48.530  34.670  68.360  1.00  0.00           O
ATOM   3777  N   GLU A 889      48.420  33.880  70.420  1.00  0.00           N
ATOM   3778  HN  GLU A 889      48.310  34.020  71.400  1.00  0.00           H
ATOM   3779  CA  GLU A 889      48.380  32.510  70.070  1.00  0.00           C
ATOM   3780  HA  GLU A 889      48.550  32.330  69.030  1.00  0.00           H
ATOM   3781  CB  GLU A 889      49.530  31.800  70.880  1.00  0.00           C
ATOM   3782  HB1 GLU A 889      49.470  30.720  70.640  1.00  0.00           H
ATOM   3783  HB2 GLU A 889      49.280  31.960  71.960  1.00  0.00           H
ATOM   3784  CG  GLU A 889      50.930  32.340  70.590  1.00  0.00           C
ATOM   3785  HG1 GLU A 889      51.090  33.400  70.900  1.00  0.00           H
ATOM   3786  HG2 GLU A 889      51.220  32.310  69.520  1.00  0.00           H
ATOM   3787  CD  GLU A 889      51.920  31.580  71.420  1.00  0.00           C
ATOM   3788  OE1 GLU A 889      52.860  30.990  70.920  1.00  0.00           O
ATOM   3789  OE2 GLU A 889      51.750  31.640  72.670  1.00  0.00           O
ATOM   3790  C   GLU A 889      47.040  31.850  70.420  1.00  0.00           C
ATOM   3791  O   GLU A 889      46.370  32.460  71.250  1.00  0.00           O
ATOM   3792  N   LYS A 890      46.710  30.650  69.850  1.00  0.00           N
ATOM   3793  HN  LYS A 890      47.400  30.220  69.250  1.00  0.00           H
ATOM   3794  CA  LYS A 890      45.630  29.770  70.240  1.00  0.00           C
ATOM   3795  HA  LYS A 890      45.960  28.780  69.960  1.00  0.00           H
ATOM   3796  CB  LYS A 890      45.330  29.730  71.810  1.00  0.00           C
ATOM   3797  HB1 LYS A 890      44.640  28.860  71.940  1.00  0.00           H
ATOM   3798  HB2 LYS A 890      44.900  30.690  72.170  1.00  0.00           H
ATOM   3799  CG  LYS A 890      46.480  29.370  72.740  1.00  0.00           C
ATOM   3800  HG1 LYS A 890      45.970  29.260  73.730  1.00  0.00           H
ATOM   3801  HG2 LYS A 890      47.180  30.230  72.750  1.00  0.00           H
ATOM   3802  CD  LYS A 890      47.230  28.090  72.320  1.00  0.00           C
ATOM   3803  HD1 LYS A 890      47.800  28.280  71.390  1.00  0.00           H
ATOM   3804  HD2 LYS A 890      46.450  27.310  72.130  1.00  0.00           H
ATOM   3805  CE  LYS A 890      47.980  27.510  73.470  1.00  0.00           C
ATOM   3806  HE1 LYS A 890      47.270  27.170  74.260  1.00  0.00           H
ATOM   3807  HE2 LYS A 890      48.710  28.210  73.940  1.00  0.00           H
ATOM   3808  NZ  LYS A 890      48.700  26.300  73.050  1.00  0.00           N
ATOM   3809  HZ1 LYS A 890      49.170  26.460  72.130  1.00  0.00           H
ATOM   3810  HZ2 LYS A 890      48.040  25.520  72.860  1.00  0.00           H
ATOM   3811  HZ3 LYS A 890      49.410  26.050  73.770  1.00  0.00           H
ATOM   3812  C   LYS A 890      44.380  30.120  69.460  1.00  0.00           C
ATOM   3813  O   LYS A 890      43.300  29.530  69.750  1.00  0.00           O
ATOM   3814  N   PHE A 891      44.460  30.930  68.390  1.00  0.00           N
ATOM   3815  HN  PHE A 891      45.330  31.340  68.100  1.00  0.00           H
ATOM   3816  CA  PHE A 891      43.450  31.200  67.410  1.00  0.00           C
ATOM   3817  HA  PHE A 891      43.980  31.850  66.720  1.00  0.00           H
ATOM   3818  CB  PHE A 891      42.820  29.910  66.810  1.00  0.00           C
ATOM   3819  HB1 PHE A 891      42.350  29.250  67.570  1.00  0.00           H
ATOM   3820  HB2 PHE A 891      43.660  29.450  66.250  1.00  0.00           H
ATOM   3821  CG  PHE A 891      41.740  30.160  65.850  1.00  0.00           C
ATOM   3822  CD1 PHE A 891      40.510  29.480  65.890  1.00  0.00           C
ATOM   3823  HD1 PHE A 891      40.420  28.670  66.600  1.00  0.00           H
ATOM   3824  CE1 PHE A 891      39.360  29.950  65.160  1.00  0.00           C
ATOM   3825  HE1 PHE A 891      38.400  29.480  65.110  1.00  0.00           H
ATOM   3826  CZ  PHE A 891      39.490  31.080  64.310  1.00  0.00           C
ATOM   3827  HZ  PHE A 891      38.700  31.440  63.680  1.00  0.00           H
ATOM   3828  CD2 PHE A 891      41.780  31.210  65.010  1.00  0.00           C
ATOM   3829  HD2 PHE A 891      42.750  31.690  64.900  1.00  0.00           H
ATOM   3830  CE2 PHE A 891      40.720  31.600  64.200  1.00  0.00           C
ATOM   3831  HE2 PHE A 891      40.940  32.500  63.640  1.00  0.00           H
ATOM   3832  C   PHE A 891      42.410  32.200  67.980  1.00  0.00           C
ATOM   3833  O   PHE A 891      41.280  31.920  68.090  1.00  0.00           O
ATOM   3834  N   GLU A 892      42.900  33.310  68.480  1.00  0.00           N
ATOM   3835  HN  GLU A 892      43.840  33.560  68.320  1.00  0.00           H
ATOM   3836  CA  GLU A 892      42.100  34.240  69.290  1.00  0.00           C
ATOM   3837  HA  GLU A 892      41.050  34.020  69.160  1.00  0.00           H
ATOM   3838  CB  GLU A 892      42.590  34.200  70.810  1.00  0.00           C
ATOM   3839  HB1 GLU A 892      42.170  35.100  71.310  1.00  0.00           H
ATOM   3840  HB2 GLU A 892      43.690  34.300  70.860  1.00  0.00           H
ATOM   3841  CG  GLU A 892      42.080  32.910  71.330  1.00  0.00           C
ATOM   3842  HG1 GLU A 892      42.700  32.110  70.880  1.00  0.00           H
ATOM   3843  HG2 GLU A 892      41.020  32.830  71.020  1.00  0.00           H
ATOM   3844  CD  GLU A 892      42.170  32.870  72.840  1.00  0.00           C
ATOM   3845  OE1 GLU A 892      43.230  32.460  73.360  1.00  0.00           O
ATOM   3846  OE2 GLU A 892      41.220  33.170  73.640  1.00  0.00           O
ATOM   3847  C   GLU A 892      42.370  35.610  68.670  1.00  0.00           C
ATOM   3848  O   GLU A 892      43.460  35.690  68.190  1.00  0.00           O
ATOM   3849  N   PRO A 893      41.480  36.550  68.620  1.00  0.00           N
ATOM   3850  CD  PRO A 893      40.180  36.510  69.190  1.00  0.00           C
ATOM   3851  HD1 PRO A 893      40.290  36.190  70.250  1.00  0.00           H
ATOM   3852  HD2 PRO A 893      39.460  35.880  68.620  1.00  0.00           H
ATOM   3853  CA  PRO A 893      41.940  37.940  68.480  1.00  0.00           C
ATOM   3854  HA  PRO A 893      42.470  37.890  67.550  1.00  0.00           H
ATOM   3855  CB  PRO A 893      40.700  38.780  68.430  1.00  0.00           C
ATOM   3856  HB1 PRO A 893      40.540  39.120  67.390  1.00  0.00           H
ATOM   3857  HB2 PRO A 893      40.740  39.620  69.170  1.00  0.00           H
ATOM   3858  CG  PRO A 893      39.520  37.930  68.950  1.00  0.00           C
ATOM   3859  HG1 PRO A 893      39.060  38.310  69.880  1.00  0.00           H
ATOM   3860  HG2 PRO A 893      38.740  37.900  68.160  1.00  0.00           H
ATOM   3861  C   PRO A 893      43.050  38.490  69.380  1.00  0.00           C
ATOM   3862  O   PRO A 893      43.340  37.970  70.430  1.00  0.00           O
ATOM   3863  N   THR A 894      43.700  39.660  69.050  1.00  0.00           N
ATOM   3864  HN  THR A 894      43.550  40.150  68.190  1.00  0.00           H
ATOM   3865  CA  THR A 894      44.430  40.550  69.920  1.00  0.00           C
ATOM   3866  HA  THR A 894      45.080  39.790  70.320  1.00  0.00           H
ATOM   3867  CB  THR A 894      45.050  41.700  69.150  1.00  0.00           C
ATOM   3868  HB  THR A 894      44.240  42.430  68.920  1.00  0.00           H
ATOM   3869  OG1 THR A 894      45.630  41.330  67.920  1.00  0.00           O
ATOM   3870  HG1 THR A 894      44.890  41.140  67.330  1.00  0.00           H
ATOM   3871  CG2 THR A 894      46.160  42.450  69.850  1.00  0.00           C
ATOM   3872 HG21 THR A 894      46.870  41.860  70.460  1.00  0.00           H
ATOM   3873 HG22 THR A 894      45.620  43.160  70.520  1.00  0.00           H
ATOM   3874 HG23 THR A 894      46.710  43.100  69.140  1.00  0.00           H
ATOM   3875  C   THR A 894      43.680  41.120  71.110  1.00  0.00           C
ATOM   3876  O   THR A 894      44.240  41.070  72.240  1.00  0.00           O
ATOM   3877  N   HSD A 895      42.400  41.430  70.930  1.00  0.00           N
ATOM   3878  HN  HSD A 895      42.020  41.460  70.010  1.00  0.00           H
ATOM   3879  CA  HSD A 895      41.420  41.760  71.970  1.00  0.00           C
ATOM   3880  HA  HSD A 895      41.880  42.570  72.520  1.00  0.00           H
ATOM   3881  CB  HSD A 895      40.230  42.390  71.350  1.00  0.00           C
ATOM   3882  HB1 HSD A 895      39.850  41.690  70.580  1.00  0.00           H
ATOM   3883  HB2 HSD A 895      40.460  43.370  70.900  1.00  0.00           H
ATOM   3884  ND1 HSD A 895      39.210  43.720  73.210  1.00  0.00           N
ATOM   3885  HD1 HSD A 895      40.000  44.310  73.350  1.00  0.00           H
ATOM   3886  CG  HSD A 895      39.150  42.650  72.360  1.00  0.00           C
ATOM   3887  CE1 HSD A 895      38.000  43.810  73.800  1.00  0.00           C
ATOM   3888  HE1 HSD A 895      37.770  44.530  74.580  1.00  0.00           H
ATOM   3889  NE2 HSD A 895      37.140  42.960  73.290  1.00  0.00           N
ATOM   3890  CD2 HSD A 895      37.870  42.200  72.380  1.00  0.00           C
ATOM   3891  HD2 HSD A 895      37.400  41.500  71.700  1.00  0.00           H
ATOM   3892  C   HSD A 895      41.100  40.760  73.080  1.00  0.00           C
ATOM   3893  O   HSD A 895      40.460  39.730  72.760  1.00  0.00           O
ATOM   3894  N   PRO A 896      41.490  40.870  74.350  1.00  0.00           N
ATOM   3895  CD  PRO A 896      42.370  41.970  74.890  1.00  0.00           C
ATOM   3896  HD1 PRO A 896      41.980  43.010  74.740  1.00  0.00           H
ATOM   3897  HD2 PRO A 896      43.350  41.940  74.390  1.00  0.00           H
ATOM   3898  CA  PRO A 896      41.460  39.710  75.270  1.00  0.00           C
ATOM   3899  HA  PRO A 896      41.870  38.800  74.860  1.00  0.00           H
ATOM   3900  CB  PRO A 896      42.330  40.220  76.480  1.00  0.00           C
ATOM   3901  HB1 PRO A 896      43.290  39.670  76.460  1.00  0.00           H
ATOM   3902  HB2 PRO A 896      41.920  39.930  77.480  1.00  0.00           H
ATOM   3903  CG  PRO A 896      42.490  41.700  76.350  1.00  0.00           C
ATOM   3904  HG1 PRO A 896      41.710  42.070  77.060  1.00  0.00           H
ATOM   3905  HG2 PRO A 896      43.420  42.020  76.860  1.00  0.00           H
ATOM   3906  C   PRO A 896      39.990  39.380  75.660  1.00  0.00           C
ATOM   3907  O   PRO A 896      39.670  38.260  76.020  1.00  0.00           O
ATOM   3908  N   GLU A 897      39.270  40.440  75.740  1.00  0.00           N
ATOM   3909  HN  GLU A 897      39.750  41.300  75.600  1.00  0.00           H
ATOM   3910  CA  GLU A 897      37.980  40.550  76.520  1.00  0.00           C
ATOM   3911  HA  GLU A 897      38.040  40.110  77.500  1.00  0.00           H
ATOM   3912  CB  GLU A 897      37.540  42.100  76.740  1.00  0.00           C
ATOM   3913  HB1 GLU A 897      36.740  42.000  77.500  1.00  0.00           H
ATOM   3914  HB2 GLU A 897      37.160  42.600  75.830  1.00  0.00           H
ATOM   3915  CG  GLU A 897      38.680  43.050  77.230  1.00  0.00           C
ATOM   3916  HG1 GLU A 897      39.460  43.120  76.450  1.00  0.00           H
ATOM   3917  HG2 GLU A 897      39.130  42.560  78.120  1.00  0.00           H
ATOM   3918  CD  GLU A 897      38.100  44.440  77.540  1.00  0.00           C
ATOM   3919  OE1 GLU A 897      37.470  44.680  78.620  1.00  0.00           O
ATOM   3920  OE2 GLU A 897      38.300  45.390  76.710  1.00  0.00           O
ATOM   3921  C   GLU A 897      36.820  39.910  75.770  1.00  0.00           C
ATOM   3922  O   GLU A 897      35.710  39.930  76.200  1.00  0.00           O
ATOM   3923  N   ARG A 898      37.110  39.200  74.680  1.00  0.00           N
ATOM   3924  HN  ARG A 898      38.030  39.150  74.280  1.00  0.00           H
ATOM   3925  CA  ARG A 898      36.100  38.260  74.160  1.00  0.00           C
ATOM   3926  HA  ARG A 898      35.600  37.730  74.970  1.00  0.00           H
ATOM   3927  CB  ARG A 898      34.910  38.920  73.470  1.00  0.00           C
ATOM   3928  HB1 ARG A 898      34.220  39.510  74.120  1.00  0.00           H
ATOM   3929  HB2 ARG A 898      34.210  38.180  73.040  1.00  0.00           H
ATOM   3930  CG  ARG A 898      35.340  39.910  72.330  1.00  0.00           C
ATOM   3931  HG1 ARG A 898      36.240  39.580  71.760  1.00  0.00           H
ATOM   3932  HG2 ARG A 898      35.830  40.770  72.820  1.00  0.00           H
ATOM   3933  CD  ARG A 898      34.260  40.360  71.390  1.00  0.00           C
ATOM   3934  HD1 ARG A 898      33.400  40.790  71.960  1.00  0.00           H
ATOM   3935  HD2 ARG A 898      33.840  39.560  70.740  1.00  0.00           H
ATOM   3936  NE  ARG A 898      34.770  41.490  70.570  1.00  0.00           N
ATOM   3937  HE  ARG A 898      34.490  42.410  70.850  1.00  0.00           H
ATOM   3938  CZ  ARG A 898      35.560  41.310  69.540  1.00  0.00           C
ATOM   3939  NH1 ARG A 898      35.900  40.130  69.060  1.00  0.00           N
ATOM   3940 HH11 ARG A 898      36.320  40.050  68.150  1.00  0.00           H
ATOM   3941 HH12 ARG A 898      35.490  39.360  69.540  1.00  0.00           H
ATOM   3942  NH2 ARG A 898      36.040  42.350  68.980  1.00  0.00           N
ATOM   3943 HH21 ARG A 898      36.830  42.180  68.390  1.00  0.00           H
ATOM   3944 HH22 ARG A 898      35.890  43.170  69.520  1.00  0.00           H
ATOM   3945  C   ARG A 898      36.730  37.310  73.160  1.00  0.00           C
ATOM   3946  O   ARG A 898      37.880  37.510  72.710  1.00  0.00           O
ATOM   3947  N   GLY A 899      35.960  36.240  72.830  1.00  0.00           N
ATOM   3948  HN  GLY A 899      35.210  35.870  73.380  1.00  0.00           H
ATOM   3949  CA  GLY A 899      35.970  35.620  71.510  1.00  0.00           C
ATOM   3950  HA1 GLY A 899      35.130  34.940  71.520  1.00  0.00           H
ATOM   3951  HA2 GLY A 899      36.950  35.170  71.390  1.00  0.00           H
ATOM   3952  C   GLY A 899      35.880  36.480  70.210  1.00  0.00           C
ATOM   3953  O   GLY A 899      35.580  37.670  70.240  1.00  0.00           O
ATOM   3954  N   TRP A 900      36.080  35.840  69.020  1.00  0.00           N
ATOM   3955  HN  TRP A 900      36.280  34.870  68.950  1.00  0.00           H
ATOM   3956  CA  TRP A 900      35.800  36.450  67.730  1.00  0.00           C
ATOM   3957  HA  TRP A 900      36.480  37.290  67.660  1.00  0.00           H
ATOM   3958  CB  TRP A 900      36.120  35.430  66.580  1.00  0.00           C
ATOM   3959  HB1 TRP A 900      35.970  35.950  65.600  1.00  0.00           H
ATOM   3960  HB2 TRP A 900      35.340  34.630  66.570  1.00  0.00           H
ATOM   3961  CG  TRP A 900      37.470  34.870  66.470  1.00  0.00           C
ATOM   3962  CD1 TRP A 900      37.880  33.560  66.730  1.00  0.00           C
ATOM   3963  HD1 TRP A 900      37.200  32.780  67.040  1.00  0.00           H
ATOM   3964  NE1 TRP A 900      39.230  33.510  66.580  1.00  0.00           N
ATOM   3965  HE1 TRP A 900      39.840  32.760  66.750  1.00  0.00           H
ATOM   3966  CE2 TRP A 900      39.720  34.700  66.050  1.00  0.00           C
ATOM   3967  CD2 TRP A 900      38.600  35.580  65.940  1.00  0.00           C
ATOM   3968  CE3 TRP A 900      38.790  36.920  65.530  1.00  0.00           C
ATOM   3969  HE3 TRP A 900      38.000  37.660  65.610  1.00  0.00           H
ATOM   3970  CZ3 TRP A 900      40.100  37.330  65.150  1.00  0.00           C
ATOM   3971  HZ3 TRP A 900      40.330  38.340  64.830  1.00  0.00           H
ATOM   3972  CZ2 TRP A 900      41.020  35.140  65.660  1.00  0.00           C
ATOM   3973  HZ2 TRP A 900      41.850  34.480  65.810  1.00  0.00           H
ATOM   3974  CH2 TRP A 900      41.160  36.480  65.260  1.00  0.00           C
ATOM   3975  HH2 TRP A 900      42.170  36.760  65.000  1.00  0.00           H
ATOM   3976  C   TRP A 900      34.500  37.170  67.410  1.00  0.00           C
ATOM   3977  O   TRP A 900      34.460  38.360  67.000  1.00  0.00           O
ATOM   3978  N   ILE A 901      33.350  36.490  67.640  1.00  0.00           N
ATOM   3979  HN  ILE A 901      33.420  35.500  67.750  1.00  0.00           H
ATOM   3980  CA  ILE A 901      32.030  37.060  67.460  1.00  0.00           C
ATOM   3981  HA  ILE A 901      31.820  37.290  66.430  1.00  0.00           H
ATOM   3982  CB  ILE A 901      30.930  36.040  67.780  1.00  0.00           C
ATOM   3983  HB  ILE A 901      29.940  36.540  67.720  1.00  0.00           H
ATOM   3984  CG2 ILE A 901      30.900  35.090  66.530  1.00  0.00           C
ATOM   3985 HG21 ILE A 901      30.790  35.660  65.590  1.00  0.00           H
ATOM   3986 HG22 ILE A 901      29.970  34.520  66.730  1.00  0.00           H
ATOM   3987 HG23 ILE A 901      31.760  34.410  66.430  1.00  0.00           H
ATOM   3988  CG1 ILE A 901      31.050  35.330  69.200  1.00  0.00           C
ATOM   3989 HG11 ILE A 901      32.040  35.400  69.680  1.00  0.00           H
ATOM   3990 HG12 ILE A 901      30.940  34.240  68.960  1.00  0.00           H
ATOM   3991  CD  ILE A 901      29.890  35.790  70.130  1.00  0.00           C
ATOM   3992  HD1 ILE A 901      28.890  35.390  69.880  1.00  0.00           H
ATOM   3993  HD2 ILE A 901      29.790  36.900  70.080  1.00  0.00           H
ATOM   3994  HD3 ILE A 901      30.200  35.370  71.110  1.00  0.00           H
ATOM   3995  C   ILE A 901      31.710  38.340  68.190  1.00  0.00           C
ATOM   3996  O   ILE A 901      31.870  38.400  69.410  1.00  0.00           O
ATOM   3997  N   ILE A 902      31.560  39.450  67.420  1.00  0.00           N
ATOM   3998  HN  ILE A 902      31.760  39.360  66.450  1.00  0.00           H
ATOM   3999  CA  ILE A 902      31.500  40.840  67.910  1.00  0.00           C
ATOM   4000  HA  ILE A 902      31.700  40.870  68.960  1.00  0.00           H
ATOM   4001  CB  ILE A 902      32.590  41.830  67.320  1.00  0.00           C
ATOM   4002  HB  ILE A 902      33.490  41.510  67.900  1.00  0.00           H
ATOM   4003  CG2 ILE A 902      32.870  41.570  65.840  1.00  0.00           C
ATOM   4004 HG21 ILE A 902      33.620  42.310  65.490  1.00  0.00           H
ATOM   4005 HG22 ILE A 902      31.960  41.870  65.280  1.00  0.00           H
ATOM   4006 HG23 ILE A 902      33.360  40.600  65.580  1.00  0.00           H
ATOM   4007  CG1 ILE A 902      32.260  43.310  67.610  1.00  0.00           C
ATOM   4008 HG11 ILE A 902      31.370  43.700  67.060  1.00  0.00           H
ATOM   4009 HG12 ILE A 902      33.170  43.730  67.150  1.00  0.00           H
ATOM   4010  CD  ILE A 902      32.390  43.730  69.050  1.00  0.00           C
ATOM   4011  HD1 ILE A 902      31.600  43.380  69.760  1.00  0.00           H
ATOM   4012  HD2 ILE A 902      32.330  44.840  69.110  1.00  0.00           H
ATOM   4013  HD3 ILE A 902      33.300  43.550  69.660  1.00  0.00           H
ATOM   4014  C   ILE A 902      30.150  41.460  67.730  1.00  0.00           C
ATOM   4015  O   ILE A 902      29.560  41.560  66.650  1.00  0.00           O
ATOM   4016  N   SER A 903      29.480  41.820  68.810  1.00  0.00           N
ATOM   4017  HN  SER A 903      29.960  41.660  69.660  1.00  0.00           H
ATOM   4018  CA  SER A 903      28.150  42.440  68.880  1.00  0.00           C
ATOM   4019  HA  SER A 903      27.470  41.780  68.360  1.00  0.00           H
ATOM   4020  CB  SER A 903      27.830  42.700  70.400  1.00  0.00           C
ATOM   4021  HB1 SER A 903      28.660  43.190  70.950  1.00  0.00           H
ATOM   4022  HB2 SER A 903      27.710  41.760  70.980  1.00  0.00           H
ATOM   4023  OG  SER A 903      26.630  43.400  70.500  1.00  0.00           O
ATOM   4024  HG1 SER A 903      25.910  42.790  70.340  1.00  0.00           H
ATOM   4025  C   SER A 903      28.180  43.760  68.100  1.00  0.00           C
ATOM   4026  O   SER A 903      29.070  44.580  68.440  1.00  0.00           O
ATOM   4027  N   PRO A 904      27.240  44.130  67.280  1.00  0.00           N
ATOM   4028  CD  PRO A 904      26.340  43.200  66.590  1.00  0.00           C
ATOM   4029  HD1 PRO A 904      25.670  42.790  67.390  1.00  0.00           H
ATOM   4030  HD2 PRO A 904      26.890  42.430  66.000  1.00  0.00           H
ATOM   4031  CA  PRO A 904      27.310  45.430  66.690  1.00  0.00           C
ATOM   4032  HA  PRO A 904      28.330  45.770  66.700  1.00  0.00           H
ATOM   4033  CB  PRO A 904      26.810  45.190  65.340  1.00  0.00           C
ATOM   4034  HB1 PRO A 904      27.640  44.850  64.690  1.00  0.00           H
ATOM   4035  HB2 PRO A 904      26.390  46.150  64.940  1.00  0.00           H
ATOM   4036  CG  PRO A 904      25.780  44.090  65.490  1.00  0.00           C
ATOM   4037  HG1 PRO A 904      24.850  44.550  65.880  1.00  0.00           H
ATOM   4038  HG2 PRO A 904      25.480  43.510  64.600  1.00  0.00           H
ATOM   4039  C   PRO A 904      26.450  46.330  67.570  1.00  0.00           C
ATOM   4040  O   PRO A 904      26.110  47.460  67.180  1.00  0.00           O
ATOM   4041  N   LEU A 905      26.010  45.890  68.730  1.00  0.00           N
ATOM   4042  HN  LEU A 905      26.250  44.980  69.030  1.00  0.00           H
ATOM   4043  CA  LEU A 905      25.110  46.540  69.610  1.00  0.00           C
ATOM   4044  HA  LEU A 905      24.530  47.340  69.170  1.00  0.00           H
ATOM   4045  CB  LEU A 905      24.000  45.560  70.190  1.00  0.00           C
ATOM   4046  HB1 LEU A 905      23.260  46.240  70.670  1.00  0.00           H
ATOM   4047  HB2 LEU A 905      24.520  44.880  70.900  1.00  0.00           H
ATOM   4048  CG  LEU A 905      23.230  44.720  69.170  1.00  0.00           C
ATOM   4049  HG  LEU A 905      23.910  43.990  68.670  1.00  0.00           H
ATOM   4050  CD1 LEU A 905      22.190  43.990  70.000  1.00  0.00           C
ATOM   4051 HD11 LEU A 905      22.550  43.450  70.900  1.00  0.00           H
ATOM   4052 HD12 LEU A 905      21.770  43.150  69.430  1.00  0.00           H
ATOM   4053 HD13 LEU A 905      21.430  44.710  70.360  1.00  0.00           H
ATOM   4054  CD2 LEU A 905      22.490  45.550  68.100  1.00  0.00           C
ATOM   4055 HD21 LEU A 905      21.680  46.120  68.620  1.00  0.00           H
ATOM   4056 HD22 LEU A 905      21.960  44.800  67.470  1.00  0.00           H
ATOM   4057 HD23 LEU A 905      23.170  46.220  67.540  1.00  0.00           H
ATOM   4058  C   LEU A 905      25.920  47.050  70.800  1.00  0.00           C
ATOM   4059  O   LEU A 905      26.140  48.270  71.010  1.00  0.00           O
ATOM   4060  N   GLY A 906      26.430  46.180  71.710  1.00  0.00           N
ATOM   4061  HN  GLY A 906      26.320  45.200  71.580  1.00  0.00           H
ATOM   4062  CA  GLY A 906      27.230  46.580  72.820  1.00  0.00           C
ATOM   4063  HA1 GLY A 906      28.170  46.850  72.360  1.00  0.00           H
ATOM   4064  HA2 GLY A 906      27.430  45.620  73.290  1.00  0.00           H
ATOM   4065  C   GLY A 906      26.620  47.610  73.740  1.00  0.00           C
ATOM   4066  O   GLY A 906      25.440  47.530  74.150  1.00  0.00           O
ATOM   4067  N   ASP A 907      27.430  48.660  74.130  1.00  0.00           N
ATOM   4068  HN  ASP A 907      28.400  48.520  73.920  1.00  0.00           H
ATOM   4069  CA  ASP A 907      26.940  49.830  74.840  1.00  0.00           C
ATOM   4070  HA  ASP A 907      26.000  49.600  75.340  1.00  0.00           H
ATOM   4071  CB  ASP A 907      28.150  50.150  75.770  1.00  0.00           C
ATOM   4072  HB1 ASP A 907      28.010  51.130  76.280  1.00  0.00           H
ATOM   4073  HB2 ASP A 907      29.000  50.030  75.070  1.00  0.00           H
ATOM   4074  CG  ASP A 907      28.310  49.100  76.860  1.00  0.00           C
ATOM   4075  OD1 ASP A 907      29.420  49.240  77.410  1.00  0.00           O
ATOM   4076  OD2 ASP A 907      27.490  48.240  77.210  1.00  0.00           O
ATOM   4077  C   ASP A 907      26.710  51.020  73.890  1.00  0.00           C
ATOM   4078  O   ASP A 907      26.610  52.150  74.360  1.00  0.00           O
ATOM   4079  N   ASN A 908      26.620  50.860  72.520  1.00  0.00           N
ATOM   4080  HN  ASN A 908      26.520  49.960  72.110  1.00  0.00           H
ATOM   4081  CA  ASN A 908      26.380  52.000  71.590  1.00  0.00           C
ATOM   4082  HA  ASN A 908      27.040  52.800  71.890  1.00  0.00           H
ATOM   4083  CB  ASN A 908      26.710  51.580  70.110  1.00  0.00           C
ATOM   4084  HB1 ASN A 908      26.570  52.390  69.360  1.00  0.00           H
ATOM   4085  HB2 ASN A 908      25.930  50.820  69.850  1.00  0.00           H
ATOM   4086  CG  ASN A 908      28.110  50.890  69.970  1.00  0.00           C
ATOM   4087  OD1 ASN A 908      29.060  51.240  70.590  1.00  0.00           O
ATOM   4088  ND2 ASN A 908      28.140  49.790  69.190  1.00  0.00           N
ATOM   4089 HD21 ASN A 908      28.890  49.150  69.330  1.00  0.00           H
ATOM   4090 HD22 ASN A 908      27.330  49.450  68.700  1.00  0.00           H
ATOM   4091  C   ASN A 908      24.950  52.380  71.680  1.00  0.00           C
ATOM   4092  O   ASN A 908      24.110  51.490  71.630  1.00  0.00           O
ATOM   4093  N   PRO A 909      24.510  53.640  71.900  1.00  0.00           N
ATOM   4094  CD  PRO A 909      25.320  54.700  72.470  1.00  0.00           C
ATOM   4095  HD1 PRO A 909      26.060  55.010  71.710  1.00  0.00           H
ATOM   4096  HD2 PRO A 909      25.870  54.360  73.370  1.00  0.00           H
ATOM   4097  CA  PRO A 909      23.190  54.200  71.510  1.00  0.00           C
ATOM   4098  HA  PRO A 909      22.520  53.740  72.210  1.00  0.00           H
ATOM   4099  CB  PRO A 909      23.300  55.670  71.740  1.00  0.00           C
ATOM   4100  HB1 PRO A 909      22.310  56.040  72.070  1.00  0.00           H
ATOM   4101  HB2 PRO A 909      23.540  56.200  70.790  1.00  0.00           H
ATOM   4102  CG  PRO A 909      24.390  55.840  72.880  1.00  0.00           C
ATOM   4103  HG1 PRO A 909      24.900  56.840  72.860  1.00  0.00           H
ATOM   4104  HG2 PRO A 909      24.000  55.640  73.890  1.00  0.00           H
ATOM   4105  C   PRO A 909      22.640  53.740  70.220  1.00  0.00           C
ATOM   4106  O   PRO A 909      23.400  53.670  69.260  1.00  0.00           O
ATOM   4107  N   TRP A 910      21.330  53.430  70.130  1.00  0.00           N
ATOM   4108  HN  TRP A 910      20.640  53.550  70.840  1.00  0.00           H
ATOM   4109  CA  TRP A 910      20.780  52.900  68.860  1.00  0.00           C
ATOM   4110  HA  TRP A 910      21.330  51.990  68.650  1.00  0.00           H
ATOM   4111  CB  TRP A 910      19.310  52.580  69.000  1.00  0.00           C
ATOM   4112  HB1 TRP A 910      18.810  53.550  69.180  1.00  0.00           H
ATOM   4113  HB2 TRP A 910      19.250  52.010  69.960  1.00  0.00           H
ATOM   4114  CG  TRP A 910      18.700  51.790  67.890  1.00  0.00           C
ATOM   4115  CD1 TRP A 910      18.990  50.510  67.500  1.00  0.00           C
ATOM   4116  HD1 TRP A 910      19.660  49.830  68.000  1.00  0.00           H
ATOM   4117  NE1 TRP A 910      18.340  50.220  66.270  1.00  0.00           N
ATOM   4118  HE1 TRP A 910      18.580  49.560  65.600  1.00  0.00           H
ATOM   4119  CE2 TRP A 910      17.670  51.370  65.890  1.00  0.00           C
ATOM   4120  CD2 TRP A 910      17.890  52.330  66.870  1.00  0.00           C
ATOM   4121  CE3 TRP A 910      17.260  53.570  66.860  1.00  0.00           C
ATOM   4122  HE3 TRP A 910      17.470  54.230  67.700  1.00  0.00           H
ATOM   4123  CZ3 TRP A 910      16.290  53.720  65.800  1.00  0.00           C
ATOM   4124  HZ3 TRP A 910      15.850  54.710  65.680  1.00  0.00           H
ATOM   4125  CZ2 TRP A 910      16.870  51.610  64.810  1.00  0.00           C
ATOM   4126  HZ2 TRP A 910      16.670  50.800  64.130  1.00  0.00           H
ATOM   4127  CH2 TRP A 910      16.120  52.730  64.850  1.00  0.00           C
ATOM   4128  HH2 TRP A 910      15.430  53.000  64.060  1.00  0.00           H
ATOM   4129  C   TRP A 910      20.970  53.880  67.670  1.00  0.00           C
ATOM   4130  O   TRP A 910      21.180  53.480  66.530  1.00  0.00           O
ATOM   4131  N   TRP A 911      20.810  55.150  67.820  1.00  0.00           N
ATOM   4132  HN  TRP A 911      20.420  55.330  68.720  1.00  0.00           H
ATOM   4133  CA  TRP A 911      20.970  56.180  66.810  1.00  0.00           C
ATOM   4134  HA  TRP A 911      20.290  56.070  65.990  1.00  0.00           H
ATOM   4135  CB  TRP A 911      20.640  57.590  67.370  1.00  0.00           C
ATOM   4136  HB1 TRP A 911      19.660  57.530  67.880  1.00  0.00           H
ATOM   4137  HB2 TRP A 911      20.500  58.270  66.510  1.00  0.00           H
ATOM   4138  CG  TRP A 911      21.510  58.240  68.430  1.00  0.00           C
ATOM   4139  CD1 TRP A 911      21.310  58.110  69.730  1.00  0.00           C
ATOM   4140  HD1 TRP A 911      20.520  57.640  70.280  1.00  0.00           H
ATOM   4141  NE1 TRP A 911      22.310  58.840  70.390  1.00  0.00           N
ATOM   4142  HE1 TRP A 911      22.480  58.840  71.350  1.00  0.00           H
ATOM   4143  CE2 TRP A 911      23.120  59.390  69.490  1.00  0.00           C
ATOM   4144  CD2 TRP A 911      22.690  59.040  68.180  1.00  0.00           C
ATOM   4145  CE3 TRP A 911      23.310  59.560  67.030  1.00  0.00           C
ATOM   4146  HE3 TRP A 911      23.040  59.210  66.050  1.00  0.00           H
ATOM   4147  CZ3 TRP A 911      24.380  60.470  67.190  1.00  0.00           C
ATOM   4148  HZ3 TRP A 911      24.940  60.870  66.350  1.00  0.00           H
ATOM   4149  CZ2 TRP A 911      24.270  60.180  69.670  1.00  0.00           C
ATOM   4150  HZ2 TRP A 911      24.570  60.440  70.680  1.00  0.00           H
ATOM   4151  CH2 TRP A 911      24.840  60.790  68.470  1.00  0.00           C
ATOM   4152  HH2 TRP A 911      25.630  61.500  68.640  1.00  0.00           H
ATOM   4153  C   TRP A 911      22.340  56.230  66.140  1.00  0.00           C
ATOM   4154  O   TRP A 911      22.470  56.650  64.960  1.00  0.00           O
ATOM   4155  N   THR A 912      23.360  55.780  66.870  1.00  0.00           N
ATOM   4156  HN  THR A 912      23.120  55.530  67.810  1.00  0.00           H
ATOM   4157  CA  THR A 912      24.800  55.670  66.400  1.00  0.00           C
ATOM   4158  HA  THR A 912      25.020  56.580  65.850  1.00  0.00           H
ATOM   4159  CB  THR A 912      25.810  55.790  67.550  1.00  0.00           C
ATOM   4160  HB  THR A 912      26.750  56.090  67.050  1.00  0.00           H
ATOM   4161  OG1 THR A 912      26.000  54.580  68.200  1.00  0.00           O
ATOM   4162  HG1 THR A 912      25.140  54.400  68.610  1.00  0.00           H
ATOM   4163  CG2 THR A 912      25.650  56.920  68.640  1.00  0.00           C
ATOM   4164 HG21 THR A 912      25.580  57.890  68.110  1.00  0.00           H
ATOM   4165 HG22 THR A 912      26.430  57.050  69.420  1.00  0.00           H
ATOM   4166 HG23 THR A 912      24.670  56.770  69.140  1.00  0.00           H
ATOM   4167  C   THR A 912      25.020  54.480  65.490  1.00  0.00           C
ATOM   4168  O   THR A 912      25.880  54.570  64.630  1.00  0.00           O
ATOM   4169  N   LEU A 913      24.120  53.480  65.580  1.00  0.00           N
ATOM   4170  HN  LEU A 913      23.450  53.570  66.300  1.00  0.00           H
ATOM   4171  CA  LEU A 913      24.100  52.300  64.710  1.00  0.00           C
ATOM   4172  HA  LEU A 913      25.110  52.070  64.400  1.00  0.00           H
ATOM   4173  CB  LEU A 913      23.550  51.090  65.510  1.00  0.00           C
ATOM   4174  HB1 LEU A 913      23.880  50.180  64.970  1.00  0.00           H
ATOM   4175  HB2 LEU A 913      22.490  51.160  65.800  1.00  0.00           H
ATOM   4176  CG  LEU A 913      24.340  51.020  66.860  1.00  0.00           C
ATOM   4177  HG  LEU A 913      24.440  51.960  67.430  1.00  0.00           H
ATOM   4178  CD1 LEU A 913      23.750  49.910  67.730  1.00  0.00           C
ATOM   4179 HD11 LEU A 913      22.650  49.780  67.760  1.00  0.00           H
ATOM   4180 HD12 LEU A 913      24.080  50.120  68.780  1.00  0.00           H
ATOM   4181 HD13 LEU A 913      24.090  48.900  67.410  1.00  0.00           H
ATOM   4182  CD2 LEU A 913      25.840  50.700  66.620  1.00  0.00           C
ATOM   4183 HD21 LEU A 913      26.260  50.470  67.630  1.00  0.00           H
ATOM   4184 HD22 LEU A 913      26.350  51.470  66.020  1.00  0.00           H
ATOM   4185 HD23 LEU A 913      25.950  49.800  65.980  1.00  0.00           H
ATOM   4186  C   LEU A 913      23.140  52.600  63.450  1.00  0.00           C
ATOM   4187  O   LEU A 913      23.150  52.020  62.400  1.00  0.00           O
ATOM   4188  N   LEU A 914      22.220  53.590  63.620  1.00  0.00           N
ATOM   4189  HN  LEU A 914      22.190  53.940  64.550  1.00  0.00           H
ATOM   4190  CA  LEU A 914      21.340  53.980  62.510  1.00  0.00           C
ATOM   4191  HA  LEU A 914      21.020  53.090  62.000  1.00  0.00           H
ATOM   4192  CB  LEU A 914      20.050  54.530  63.080  1.00  0.00           C
ATOM   4193  HB1 LEU A 914      20.360  55.500  63.530  1.00  0.00           H
ATOM   4194  HB2 LEU A 914      19.610  53.730  63.720  1.00  0.00           H
ATOM   4195  CG  LEU A 914      19.020  54.980  62.010  1.00  0.00           C
ATOM   4196  HG  LEU A 914      19.530  55.650  61.300  1.00  0.00           H
ATOM   4197  CD1 LEU A 914      18.530  53.800  61.170  1.00  0.00           C
ATOM   4198 HD11 LEU A 914      18.130  52.930  61.740  1.00  0.00           H
ATOM   4199 HD12 LEU A 914      19.410  53.440  60.600  1.00  0.00           H
ATOM   4200 HD13 LEU A 914      17.750  54.010  60.410  1.00  0.00           H
ATOM   4201  CD2 LEU A 914      17.760  55.640  62.730  1.00  0.00           C
ATOM   4202 HD21 LEU A 914      17.080  56.180  62.040  1.00  0.00           H
ATOM   4203 HD22 LEU A 914      18.200  56.430  63.380  1.00  0.00           H
ATOM   4204 HD23 LEU A 914      17.170  54.940  63.370  1.00  0.00           H
ATOM   4205  C   LEU A 914      22.040  54.940  61.550  1.00  0.00           C
ATOM   4206  O   LEU A 914      22.160  54.630  60.360  1.00  0.00           O
ATOM   4207  N   ILE A 915      22.740  55.940  62.120  1.00  0.00           N
ATOM   4208  HN  ILE A 915      22.590  56.180  63.080  1.00  0.00           H
ATOM   4209  CA  ILE A 915      23.430  56.980  61.340  1.00  0.00           C
ATOM   4210  HA  ILE A 915      22.800  57.300  60.530  1.00  0.00           H
ATOM   4211  CB  ILE A 915      23.710  58.200  62.230  1.00  0.00           C
ATOM   4212  HB  ILE A 915      22.720  58.340  62.720  1.00  0.00           H
ATOM   4213  CG2 ILE A 915      24.860  57.870  63.330  1.00  0.00           C
ATOM   4214 HG21 ILE A 915      24.950  58.660  64.120  1.00  0.00           H
ATOM   4215 HG22 ILE A 915      25.860  57.830  62.840  1.00  0.00           H
ATOM   4216 HG23 ILE A 915      24.630  56.860  63.720  1.00  0.00           H
ATOM   4217  CG1 ILE A 915      24.010  59.580  61.570  1.00  0.00           C
ATOM   4218 HG11 ILE A 915      24.760  59.440  60.760  1.00  0.00           H
ATOM   4219 HG12 ILE A 915      24.450  60.150  62.420  1.00  0.00           H
ATOM   4220  CD  ILE A 915      22.820  60.250  61.060  1.00  0.00           C
ATOM   4221  HD1 ILE A 915      23.080  61.180  60.540  1.00  0.00           H
ATOM   4222  HD2 ILE A 915      22.130  60.470  61.900  1.00  0.00           H
ATOM   4223  HD3 ILE A 915      22.290  59.650  60.290  1.00  0.00           H
ATOM   4224  C   ILE A 915      24.820  56.580  60.760  1.00  0.00           C
ATOM   4225  O   ILE A 915      25.370  57.070  59.800  1.00  0.00           O
ATOM   4226  N   ALA A 916      25.340  55.400  61.320  1.00  0.00           N
ATOM   4227  HN  ALA A 916      24.940  54.990  62.140  1.00  0.00           H
ATOM   4228  CA  ALA A 916      26.500  54.720  60.770  1.00  0.00           C
ATOM   4229  HA  ALA A 916      27.330  55.370  61.020  1.00  0.00           H
ATOM   4230  CB  ALA A 916      26.760  53.440  61.650  1.00  0.00           C
ATOM   4231  HB1 ALA A 916      27.050  53.700  62.680  1.00  0.00           H
ATOM   4232  HB2 ALA A 916      27.750  53.050  61.290  1.00  0.00           H
ATOM   4233  HB3 ALA A 916      25.930  52.710  61.720  1.00  0.00           H
ATOM   4234  C   ALA A 916      26.380  54.350  59.310  1.00  0.00           C
ATOM   4235  O   ALA A 916      27.350  54.160  58.600  1.00  0.00           O
ATOM   4236  N   ALA A 917      25.140  54.210  58.750  1.00  0.00           N
ATOM   4237  HN  ALA A 917      24.430  54.070  59.430  1.00  0.00           H
ATOM   4238  CA  ALA A 917      24.910  54.180  57.350  1.00  0.00           C
ATOM   4239  HA  ALA A 917      25.430  53.300  56.990  1.00  0.00           H
ATOM   4240  CB  ALA A 917      23.400  53.940  57.150  1.00  0.00           C
ATOM   4241  HB1 ALA A 917      23.120  53.040  57.730  1.00  0.00           H
ATOM   4242  HB2 ALA A 917      23.180  53.790  56.070  1.00  0.00           H
ATOM   4243  HB3 ALA A 917      22.800  54.790  57.500  1.00  0.00           H
ATOM   4244  C   ALA A 917      25.430  55.290  56.450  1.00  0.00           C
ATOM   4245  O   ALA A 917      25.790  54.930  55.330  1.00  0.00           O
ATOM   4246  N   ILE A 918      25.580  56.540  56.870  1.00  0.00           N
ATOM   4247  HN  ILE A 918      25.080  56.800  57.690  1.00  0.00           H
ATOM   4248  CA  ILE A 918      26.360  57.540  56.190  1.00  0.00           C
ATOM   4249  HA  ILE A 918      25.880  57.560  55.220  1.00  0.00           H
ATOM   4250  CB  ILE A 918      26.110  58.890  56.800  1.00  0.00           C
ATOM   4251  HB  ILE A 918      26.510  59.040  57.810  1.00  0.00           H
ATOM   4252  CG2 ILE A 918      26.870  59.960  55.960  1.00  0.00           C
ATOM   4253 HG21 ILE A 918      26.630  60.030  54.870  1.00  0.00           H
ATOM   4254 HG22 ILE A 918      27.970  59.880  56.160  1.00  0.00           H
ATOM   4255 HG23 ILE A 918      26.580  60.970  56.280  1.00  0.00           H
ATOM   4256  CG1 ILE A 918      24.600  59.290  56.870  1.00  0.00           C
ATOM   4257 HG11 ILE A 918      24.640  60.390  57.000  1.00  0.00           H
ATOM   4258 HG12 ILE A 918      23.980  58.880  57.690  1.00  0.00           H
ATOM   4259  CD  ILE A 918      23.720  59.010  55.590  1.00  0.00           C
ATOM   4260  HD1 ILE A 918      24.370  59.240  54.710  1.00  0.00           H
ATOM   4261  HD2 ILE A 918      22.770  59.590  55.480  1.00  0.00           H
ATOM   4262  HD3 ILE A 918      23.430  57.940  55.500  1.00  0.00           H
ATOM   4263  C   ILE A 918      27.950  57.270  56.080  1.00  0.00           C
ATOM   4264  O   ILE A 918      28.510  57.490  54.990  1.00  0.00           O
ATOM   4265  N   PRO A 919      28.780  56.890  57.100  1.00  0.00           N
ATOM   4266  CD  PRO A 919      28.450  57.050  58.530  1.00  0.00           C
ATOM   4267  HD1 PRO A 919      27.430  56.700  58.830  1.00  0.00           H
ATOM   4268  HD2 PRO A 919      28.450  58.140  58.710  1.00  0.00           H
ATOM   4269  CA  PRO A 919      30.260  56.660  56.910  1.00  0.00           C
ATOM   4270  HA  PRO A 919      30.630  57.570  56.460  1.00  0.00           H
ATOM   4271  CB  PRO A 919      30.800  56.590  58.360  1.00  0.00           C
ATOM   4272  HB1 PRO A 919      31.350  57.530  58.590  1.00  0.00           H
ATOM   4273  HB2 PRO A 919      31.420  55.690  58.570  1.00  0.00           H
ATOM   4274  CG  PRO A 919      29.620  56.470  59.280  1.00  0.00           C
ATOM   4275  HG1 PRO A 919      29.430  55.380  59.450  1.00  0.00           H
ATOM   4276  HG2 PRO A 919      29.980  56.980  60.190  1.00  0.00           H
ATOM   4277  C   PRO A 919      30.550  55.450  56.110  1.00  0.00           C
ATOM   4278  O   PRO A 919      31.620  55.320  55.520  1.00  0.00           O
ATOM   4279  N   ALA A 920      29.530  54.550  56.000  1.00  0.00           N
ATOM   4280  HN  ALA A 920      28.730  54.540  56.590  1.00  0.00           H
ATOM   4281  CA  ALA A 920      29.630  53.420  55.000  1.00  0.00           C
ATOM   4282  HA  ALA A 920      30.630  53.010  55.100  1.00  0.00           H
ATOM   4283  CB  ALA A 920      28.500  52.440  55.490  1.00  0.00           C
ATOM   4284  HB1 ALA A 920      27.460  52.790  55.370  1.00  0.00           H
ATOM   4285  HB2 ALA A 920      28.630  52.240  56.570  1.00  0.00           H
ATOM   4286  HB3 ALA A 920      28.590  51.430  55.050  1.00  0.00           H
ATOM   4287  C   ALA A 920      29.530  53.780  53.480  1.00  0.00           C
ATOM   4288  O   ALA A 920      30.210  53.290  52.600  1.00  0.00           O
ATOM   4289  N   LEU A 921      28.660  54.770  53.200  1.00  0.00           N
ATOM   4290  HN  LEU A 921      28.010  55.160  53.840  1.00  0.00           H
ATOM   4291  CA  LEU A 921      28.720  55.440  51.890  1.00  0.00           C
ATOM   4292  HA  LEU A 921      28.570  54.640  51.180  1.00  0.00           H
ATOM   4293  CB  LEU A 921      27.570  56.420  51.800  1.00  0.00           C
ATOM   4294  HB1 LEU A 921      27.830  57.010  50.890  1.00  0.00           H
ATOM   4295  HB2 LEU A 921      27.580  57.140  52.650  1.00  0.00           H
ATOM   4296  CG  LEU A 921      26.120  55.850  51.780  1.00  0.00           C
ATOM   4297  HG  LEU A 921      25.880  55.180  52.650  1.00  0.00           H
ATOM   4298  CD1 LEU A 921      25.010  56.930  52.040  1.00  0.00           C
ATOM   4299 HD11 LEU A 921      24.010  56.470  51.970  1.00  0.00           H
ATOM   4300 HD12 LEU A 921      25.180  57.810  51.390  1.00  0.00           H
ATOM   4301 HD13 LEU A 921      25.150  57.270  53.090  1.00  0.00           H
ATOM   4302  CD2 LEU A 921      25.680  55.090  50.550  1.00  0.00           C
ATOM   4303 HD21 LEU A 921      26.440  54.300  50.360  1.00  0.00           H
ATOM   4304 HD22 LEU A 921      25.700  55.720  49.640  1.00  0.00           H
ATOM   4305 HD23 LEU A 921      24.730  54.510  50.560  1.00  0.00           H
ATOM   4306  C   LEU A 921      30.010  56.020  51.570  1.00  0.00           C
ATOM   4307  O   LEU A 921      30.490  55.780  50.440  1.00  0.00           O
ATOM   4308  N   LEU A 922      30.620  56.750  52.530  1.00  0.00           N
ATOM   4309  HN  LEU A 922      30.220  56.810  53.450  1.00  0.00           H
ATOM   4310  CA  LEU A 922      32.000  57.270  52.450  1.00  0.00           C
ATOM   4311  HA  LEU A 922      32.020  57.830  51.530  1.00  0.00           H
ATOM   4312  CB  LEU A 922      32.340  58.200  53.700  1.00  0.00           C
ATOM   4313  HB1 LEU A 922      33.440  58.310  53.670  1.00  0.00           H
ATOM   4314  HB2 LEU A 922      32.390  57.700  54.690  1.00  0.00           H
ATOM   4315  CG  LEU A 922      31.620  59.520  53.840  1.00  0.00           C
ATOM   4316  HG  LEU A 922      30.560  59.190  53.880  1.00  0.00           H
ATOM   4317  CD1 LEU A 922      31.910  60.160  55.240  1.00  0.00           C
ATOM   4318 HD11 LEU A 922      31.310  61.060  55.470  1.00  0.00           H
ATOM   4319 HD12 LEU A 922      32.970  60.430  55.450  1.00  0.00           H
ATOM   4320 HD13 LEU A 922      31.710  59.500  56.100  1.00  0.00           H
ATOM   4321  CD2 LEU A 922      31.880  60.480  52.650  1.00  0.00           C
ATOM   4322 HD21 LEU A 922      32.890  60.910  52.870  1.00  0.00           H
ATOM   4323 HD22 LEU A 922      31.150  61.310  52.580  1.00  0.00           H
ATOM   4324 HD23 LEU A 922      31.880  59.940  51.680  1.00  0.00           H
ATOM   4325  C   LEU A 922      33.060  56.150  52.290  1.00  0.00           C
ATOM   4326  O   LEU A 922      33.940  56.230  51.390  1.00  0.00           O
ATOM   4327  N   CYS A 923      32.970  55.050  53.150  1.00  0.00           N
ATOM   4328  HN  CYS A 923      32.300  55.130  53.890  1.00  0.00           H
ATOM   4329  CA  CYS A 923      33.830  53.930  53.100  1.00  0.00           C
ATOM   4330  HA  CYS A 923      34.830  54.370  53.190  1.00  0.00           H
ATOM   4331  CB  CYS A 923      33.520  52.810  54.180  1.00  0.00           C
ATOM   4332  HB1 CYS A 923      32.620  52.240  53.870  1.00  0.00           H
ATOM   4333  HB2 CYS A 923      33.340  53.180  55.200  1.00  0.00           H
ATOM   4334  SG  CYS A 923      34.980  51.710  54.180  1.00  0.00           S
ATOM   4335  HG1 CYS A 923      35.030  51.570  52.860  1.00  0.00           H
ATOM   4336  C   CYS A 923      33.740  53.270  51.740  1.00  0.00           C
ATOM   4337  O   CYS A 923      34.750  52.800  51.190  1.00  0.00           O
ATOM   4338  N   THR A 924      32.530  53.270  51.120  1.00  0.00           N
ATOM   4339  HN  THR A 924      31.840  53.630  51.740  1.00  0.00           H
ATOM   4340  CA  THR A 924      32.260  52.610  49.830  1.00  0.00           C
ATOM   4341  HA  THR A 924      32.650  51.610  49.880  1.00  0.00           H
ATOM   4342  CB  THR A 924      30.780  52.350  49.450  1.00  0.00           C
ATOM   4343  HB  THR A 924      30.270  53.340  49.480  1.00  0.00           H
ATOM   4344  OG1 THR A 924      30.210  51.340  50.270  1.00  0.00           O
ATOM   4345  HG1 THR A 924      30.240  51.700  51.160  1.00  0.00           H
ATOM   4346  CG2 THR A 924      30.690  51.740  47.990  1.00  0.00           C
ATOM   4347 HG21 THR A 924      31.010  52.410  47.160  1.00  0.00           H
ATOM   4348 HG22 THR A 924      29.620  51.490  47.780  1.00  0.00           H
ATOM   4349 HG23 THR A 924      31.350  50.860  47.880  1.00  0.00           H
ATOM   4350  C   THR A 924      33.040  53.290  48.750  1.00  0.00           C
ATOM   4351  O   THR A 924      33.580  52.590  47.860  1.00  0.00           O
ATOM   4352  N   ILE A 925      33.120  54.660  48.760  1.00  0.00           N
ATOM   4353  HN  ILE A 925      32.550  55.130  49.440  1.00  0.00           H
ATOM   4354  CA  ILE A 925      33.870  55.410  47.740  1.00  0.00           C
ATOM   4355  HA  ILE A 925      33.470  55.120  46.780  1.00  0.00           H
ATOM   4356  CB  ILE A 925      33.640  56.950  47.860  1.00  0.00           C
ATOM   4357  HB  ILE A 925      34.430  57.350  48.540  1.00  0.00           H
ATOM   4358  CG2 ILE A 925      33.990  57.600  46.470  1.00  0.00           C
ATOM   4359 HG21 ILE A 925      33.290  57.260  45.680  1.00  0.00           H
ATOM   4360 HG22 ILE A 925      35.050  57.390  46.200  1.00  0.00           H
ATOM   4361 HG23 ILE A 925      33.850  58.700  46.540  1.00  0.00           H
ATOM   4362  CG1 ILE A 925      32.290  57.340  48.440  1.00  0.00           C
ATOM   4363 HG11 ILE A 925      32.320  56.960  49.480  1.00  0.00           H
ATOM   4364 HG12 ILE A 925      31.500  56.780  47.890  1.00  0.00           H
ATOM   4365  CD  ILE A 925      31.910  58.780  48.330  1.00  0.00           C
ATOM   4366  HD1 ILE A 925      32.850  59.350  48.500  1.00  0.00           H
ATOM   4367  HD2 ILE A 925      31.200  58.980  49.160  1.00  0.00           H
ATOM   4368  HD3 ILE A 925      31.500  59.030  47.330  1.00  0.00           H
ATOM   4369  C   ILE A 925      35.340  54.980  47.840  1.00  0.00           C
ATOM   4370  O   ILE A 925      35.920  54.760  46.770  1.00  0.00           O
ATOM   4371  N   LEU A 926      35.880  54.830  49.060  1.00  0.00           N
ATOM   4372  HN  LEU A 926      35.330  54.970  49.880  1.00  0.00           H
ATOM   4373  CA  LEU A 926      37.270  54.470  49.270  1.00  0.00           C
ATOM   4374  HA  LEU A 926      37.980  55.110  48.780  1.00  0.00           H
ATOM   4375  CB  LEU A 926      37.780  54.610  50.740  1.00  0.00           C
ATOM   4376  HB1 LEU A 926      38.860  54.370  50.800  1.00  0.00           H
ATOM   4377  HB2 LEU A 926      37.180  54.010  51.470  1.00  0.00           H
ATOM   4378  CG  LEU A 926      37.630  56.060  51.250  1.00  0.00           C
ATOM   4379  HG  LEU A 926      36.540  56.140  51.270  1.00  0.00           H
ATOM   4380  CD1 LEU A 926      38.040  56.160  52.760  1.00  0.00           C
ATOM   4381 HD11 LEU A 926      37.360  55.500  53.360  1.00  0.00           H
ATOM   4382 HD12 LEU A 926      37.880  57.230  53.030  1.00  0.00           H
ATOM   4383 HD13 LEU A 926      39.090  55.870  52.960  1.00  0.00           H
ATOM   4384  CD2 LEU A 926      38.270  57.170  50.440  1.00  0.00           C
ATOM   4385 HD21 LEU A 926      39.380  57.120  50.270  1.00  0.00           H
ATOM   4386 HD22 LEU A 926      38.260  58.180  50.890  1.00  0.00           H
ATOM   4387 HD23 LEU A 926      37.780  57.270  49.440  1.00  0.00           H
ATOM   4388  C   LEU A 926      37.570  53.010  48.810  1.00  0.00           C
ATOM   4389  O   LEU A 926      38.590  52.780  48.180  1.00  0.00           O
ATOM   4390  N   ILE A 927      36.740  52.030  49.050  1.00  0.00           N
ATOM   4391  HN  ILE A 927      35.940  52.240  49.600  1.00  0.00           H
ATOM   4392  CA  ILE A 927      36.670  50.660  48.520  1.00  0.00           C
ATOM   4393  HA  ILE A 927      37.620  50.170  48.630  1.00  0.00           H
ATOM   4394  CB  ILE A 927      35.580  49.920  49.350  1.00  0.00           C
ATOM   4395  HB  ILE A 927      34.690  50.590  49.320  1.00  0.00           H
ATOM   4396  CG2 ILE A 927      35.040  48.620  48.640  1.00  0.00           C
ATOM   4397 HG21 ILE A 927      34.530  48.940  47.700  1.00  0.00           H
ATOM   4398 HG22 ILE A 927      34.320  47.990  49.220  1.00  0.00           H
ATOM   4399 HG23 ILE A 927      35.830  47.860  48.440  1.00  0.00           H
ATOM   4400  CG1 ILE A 927      36.030  49.630  50.820  1.00  0.00           C
ATOM   4401 HG11 ILE A 927      36.360  50.540  51.370  1.00  0.00           H
ATOM   4402 HG12 ILE A 927      36.860  48.900  50.890  1.00  0.00           H
ATOM   4403  CD  ILE A 927      34.930  49.090  51.710  1.00  0.00           C
ATOM   4404  HD1 ILE A 927      34.430  48.160  51.370  1.00  0.00           H
ATOM   4405  HD2 ILE A 927      34.130  49.830  51.900  1.00  0.00           H
ATOM   4406  HD3 ILE A 927      35.370  48.820  52.680  1.00  0.00           H
ATOM   4407  C   ILE A 927      36.460  50.510  47.040  1.00  0.00           C
ATOM   4408  O   ILE A 927      37.060  49.600  46.430  1.00  0.00           O
ATOM   4409  N   PHE A 928      35.620  51.290  46.400  1.00  0.00           N
ATOM   4410  HN  PHE A 928      35.010  51.820  47.000  1.00  0.00           H
ATOM   4411  CA  PHE A 928      35.360  51.360  44.890  1.00  0.00           C
ATOM   4412  HA  PHE A 928      35.190  50.340  44.620  1.00  0.00           H
ATOM   4413  CB  PHE A 928      34.200  52.340  44.570  1.00  0.00           C
ATOM   4414  HB1 PHE A 928      34.450  53.350  44.960  1.00  0.00           H
ATOM   4415  HB2 PHE A 928      33.250  52.050  45.070  1.00  0.00           H
ATOM   4416  CG  PHE A 928      33.910  52.520  43.120  1.00  0.00           C
ATOM   4417  CD1 PHE A 928      33.530  51.510  42.240  1.00  0.00           C
ATOM   4418  HD1 PHE A 928      33.550  50.490  42.610  1.00  0.00           H
ATOM   4419  CE1 PHE A 928      33.200  51.810  40.870  1.00  0.00           C
ATOM   4420  HE1 PHE A 928      32.900  51.060  40.160  1.00  0.00           H
ATOM   4421  CZ  PHE A 928      33.220  53.150  40.470  1.00  0.00           C
ATOM   4422  HZ  PHE A 928      33.040  53.430  39.440  1.00  0.00           H
ATOM   4423  CD2 PHE A 928      33.950  53.830  42.630  1.00  0.00           C
ATOM   4424  HD2 PHE A 928      34.330  54.570  43.320  1.00  0.00           H
ATOM   4425  CE2 PHE A 928      33.640  54.180  41.370  1.00  0.00           C
ATOM   4426  HE2 PHE A 928      33.690  55.200  41.020  1.00  0.00           H
ATOM   4427  C   PHE A 928      36.660  51.810  44.200  1.00  0.00           C
ATOM   4428  O   PHE A 928      37.140  51.080  43.360  1.00  0.00           O
ATOM   4429  N   MET A 929      37.280  52.950  44.560  1.00  0.00           N
ATOM   4430  HN  MET A 929      36.830  53.540  45.210  1.00  0.00           H
ATOM   4431  CA  MET A 929      38.520  53.340  43.940  1.00  0.00           C
ATOM   4432  HA  MET A 929      38.370  53.500  42.880  1.00  0.00           H
ATOM   4433  CB  MET A 929      39.020  54.690  44.470  1.00  0.00           C
ATOM   4434  HB1 MET A 929      40.050  54.840  44.080  1.00  0.00           H
ATOM   4435  HB2 MET A 929      39.130  54.470  45.550  1.00  0.00           H
ATOM   4436  CG  MET A 929      38.080  55.940  44.090  1.00  0.00           C
ATOM   4437  HG1 MET A 929      38.580  56.880  44.400  1.00  0.00           H
ATOM   4438  HG2 MET A 929      37.170  55.890  44.730  1.00  0.00           H
ATOM   4439  SD  MET A 929      37.800  56.060  42.380  1.00  0.00           S
ATOM   4440  CE  MET A 929      39.510  56.650  42.030  1.00  0.00           C
ATOM   4441  HE1 MET A 929      39.690  56.890  40.960  1.00  0.00           H
ATOM   4442  HE2 MET A 929      40.180  55.810  42.290  1.00  0.00           H
ATOM   4443  HE3 MET A 929      39.720  57.590  42.570  1.00  0.00           H
ATOM   4444  C   MET A 929      39.620  52.330  44.140  1.00  0.00           C
ATOM   4445  O   MET A 929      40.370  52.000  43.180  1.00  0.00           O
ATOM   4446  N   ASP A 930      39.930  51.700  45.280  1.00  0.00           N
ATOM   4447  HN  ASP A 930      39.420  52.010  46.080  1.00  0.00           H
ATOM   4448  CA  ASP A 930      40.990  50.710  45.440  1.00  0.00           C
ATOM   4449  HA  ASP A 930      41.890  51.110  45.000  1.00  0.00           H
ATOM   4450  CB  ASP A 930      41.240  50.280  46.930  1.00  0.00           C
ATOM   4451  HB1 ASP A 930      40.390  49.700  47.360  1.00  0.00           H
ATOM   4452  HB2 ASP A 930      41.340  51.210  47.520  1.00  0.00           H
ATOM   4453  CG  ASP A 930      42.520  49.520  47.140  1.00  0.00           C
ATOM   4454  OD1 ASP A 930      43.480  49.730  46.300  1.00  0.00           O
ATOM   4455  OD2 ASP A 930      42.760  48.870  48.160  1.00  0.00           O
ATOM   4456  C   ASP A 930      40.640  49.470  44.510  1.00  0.00           C
ATOM   4457  O   ASP A 930      41.540  48.890  43.890  1.00  0.00           O
ATOM   4458  N   GLN A 931      39.400  49.080  44.360  1.00  0.00           N
ATOM   4459  HN  GLN A 931      38.700  49.430  44.980  1.00  0.00           H
ATOM   4460  CA  GLN A 931      39.060  47.960  43.450  1.00  0.00           C
ATOM   4461  HA  GLN A 931      39.640  47.080  43.720  1.00  0.00           H
ATOM   4462  CB  GLN A 931      37.620  47.580  43.610  1.00  0.00           C
ATOM   4463  HB1 GLN A 931      36.930  48.420  43.410  1.00  0.00           H
ATOM   4464  HB2 GLN A 931      37.260  47.400  44.650  1.00  0.00           H
ATOM   4465  CG  GLN A 931      37.130  46.460  42.660  1.00  0.00           C
ATOM   4466  HG1 GLN A 931      37.180  46.870  41.630  1.00  0.00           H
ATOM   4467  HG2 GLN A 931      36.100  46.130  42.930  1.00  0.00           H
ATOM   4468  CD  GLN A 931      37.890  45.110  42.830  1.00  0.00           C
ATOM   4469  OE1 GLN A 931      37.640  44.240  43.640  1.00  0.00           O
ATOM   4470  NE2 GLN A 931      38.970  44.950  42.070  1.00  0.00           N
ATOM   4471 HE21 GLN A 931      39.560  44.150  42.210  1.00  0.00           H
ATOM   4472 HE22 GLN A 931      39.380  45.800  41.750  1.00  0.00           H
ATOM   4473  C   GLN A 931      39.350  48.320  41.960  1.00  0.00           C
ATOM   4474  O   GLN A 931      39.850  47.530  41.150  1.00  0.00           O
ATOM   4475  N   GLN A 932      38.960  49.530  41.530  1.00  0.00           N
ATOM   4476  HN  GLN A 932      38.450  50.140  42.140  1.00  0.00           H
ATOM   4477  CA  GLN A 932      39.130  50.200  40.280  1.00  0.00           C
ATOM   4478  HA  GLN A 932      38.820  49.460  39.560  1.00  0.00           H
ATOM   4479  CB  GLN A 932      38.320  51.540  40.320  1.00  0.00           C
ATOM   4480  HB1 GLN A 932      38.720  52.310  39.610  1.00  0.00           H
ATOM   4481  HB2 GLN A 932      38.610  52.070  41.250  1.00  0.00           H
ATOM   4482  CG  GLN A 932      36.740  51.290  40.180  1.00  0.00           C
ATOM   4483  HG1 GLN A 932      36.150  52.220  40.050  1.00  0.00           H
ATOM   4484  HG2 GLN A 932      36.490  50.930  41.210  1.00  0.00           H
ATOM   4485  CD  GLN A 932      36.430  50.200  39.260  1.00  0.00           C
ATOM   4486  OE1 GLN A 932      35.870  49.140  39.630  1.00  0.00           O
ATOM   4487  NE2 GLN A 932      36.630  50.420  37.950  1.00  0.00           N
ATOM   4488 HE21 GLN A 932      36.900  51.330  37.660  1.00  0.00           H
ATOM   4489 HE22 GLN A 932      36.710  49.650  37.330  1.00  0.00           H
ATOM   4490  C   GLN A 932      40.580  50.480  39.820  1.00  0.00           C
ATOM   4491  O   GLN A 932      40.910  50.480  38.590  1.00  0.00           O
ATOM   4492  N   ILE A 933      41.450  50.830  40.810  1.00  0.00           N
ATOM   4493  HN  ILE A 933      41.090  51.140  41.690  1.00  0.00           H
ATOM   4494  CA  ILE A 933      42.860  50.970  40.570  1.00  0.00           C
ATOM   4495  HA  ILE A 933      42.980  51.370  39.570  1.00  0.00           H
ATOM   4496  CB  ILE A 933      43.430  51.870  41.680  1.00  0.00           C
ATOM   4497  HB  ILE A 933      42.970  51.500  42.630  1.00  0.00           H
ATOM   4498  CG2 ILE A 933      45.020  51.850  41.830  1.00  0.00           C
ATOM   4499 HG21 ILE A 933      45.550  50.880  41.730  1.00  0.00           H
ATOM   4500 HG22 ILE A 933      45.330  52.350  42.770  1.00  0.00           H
ATOM   4501 HG23 ILE A 933      45.390  52.550  41.050  1.00  0.00           H
ATOM   4502  CG1 ILE A 933      43.170  53.310  41.420  1.00  0.00           C
ATOM   4503 HG11 ILE A 933      42.130  53.510  41.070  1.00  0.00           H
ATOM   4504 HG12 ILE A 933      43.870  53.790  40.700  1.00  0.00           H
ATOM   4505  CD  ILE A 933      43.170  54.250  42.700  1.00  0.00           C
ATOM   4506  HD1 ILE A 933      44.190  54.190  43.140  1.00  0.00           H
ATOM   4507  HD2 ILE A 933      42.510  53.900  43.520  1.00  0.00           H
ATOM   4508  HD3 ILE A 933      42.850  55.270  42.430  1.00  0.00           H
ATOM   4509  C   ILE A 933      43.600  49.660  40.300  1.00  0.00           C
ATOM   4510  O   ILE A 933      44.560  49.650  39.520  1.00  0.00           O
ATOM   4511  N   THR A 934      43.210  48.540  40.980  1.00  0.00           N
ATOM   4512  HN  THR A 934      42.570  48.680  41.730  1.00  0.00           H
ATOM   4513  CA  THR A 934      43.620  47.190  40.760  1.00  0.00           C
ATOM   4514  HA  THR A 934      44.690  47.280  40.700  1.00  0.00           H
ATOM   4515  CB  THR A 934      43.280  46.280  41.890  1.00  0.00           C
ATOM   4516  HB  THR A 934      42.260  46.440  42.290  1.00  0.00           H
ATOM   4517  OG1 THR A 934      44.160  46.560  42.950  1.00  0.00           O
ATOM   4518  HG1 THR A 934      43.790  46.090  43.700  1.00  0.00           H
ATOM   4519  CG2 THR A 934      43.440  44.790  41.510  1.00  0.00           C
ATOM   4520 HG21 THR A 934      43.290  44.260  42.470  1.00  0.00           H
ATOM   4521 HG22 THR A 934      44.470  44.550  41.150  1.00  0.00           H
ATOM   4522 HG23 THR A 934      42.630  44.590  40.780  1.00  0.00           H
ATOM   4523  C   THR A 934      43.130  46.680  39.480  1.00  0.00           C
ATOM   4524  O   THR A 934      43.900  46.150  38.700  1.00  0.00           O
ATOM   4525  N   ALA A 935      41.870  46.930  39.140  1.00  0.00           N
ATOM   4526  HN  ALA A 935      41.190  47.270  39.780  1.00  0.00           H
ATOM   4527  CA  ALA A 935      41.240  46.720  37.880  1.00  0.00           C
ATOM   4528  HA  ALA A 935      41.250  45.660  37.740  1.00  0.00           H
ATOM   4529  CB  ALA A 935      39.720  47.010  38.010  1.00  0.00           C
ATOM   4530  HB1 ALA A 935      39.370  46.380  38.850  1.00  0.00           H
ATOM   4531  HB2 ALA A 935      39.140  46.720  37.100  1.00  0.00           H
ATOM   4532  HB3 ALA A 935      39.590  48.080  38.230  1.00  0.00           H
ATOM   4533  C   ALA A 935      41.870  47.360  36.610  1.00  0.00           C
ATOM   4534  O   ALA A 935      42.170  46.600  35.690  1.00  0.00           O
ATOM   4535  N   VAL A 936      42.240  48.660  36.600  1.00  0.00           N
ATOM   4536  HN  VAL A 936      41.950  49.290  37.310  1.00  0.00           H
ATOM   4537  CA  VAL A 936      42.860  49.220  35.410  1.00  0.00           C
ATOM   4538  HA  VAL A 936      42.270  49.000  34.540  1.00  0.00           H
ATOM   4539  CB  VAL A 936      42.940  50.780  35.560  1.00  0.00           C
ATOM   4540  HB  VAL A 936      41.880  51.050  35.730  1.00  0.00           H
ATOM   4541  CG1 VAL A 936      43.680  51.310  36.740  1.00  0.00           C
ATOM   4542 HG11 VAL A 936      43.550  52.420  36.720  1.00  0.00           H
ATOM   4543 HG12 VAL A 936      44.750  51.020  36.670  1.00  0.00           H
ATOM   4544 HG13 VAL A 936      43.230  50.890  37.660  1.00  0.00           H
ATOM   4545  CG2 VAL A 936      43.600  51.440  34.300  1.00  0.00           C
ATOM   4546 HG21 VAL A 936      43.660  52.550  34.380  1.00  0.00           H
ATOM   4547 HG22 VAL A 936      42.900  51.140  33.490  1.00  0.00           H
ATOM   4548 HG23 VAL A 936      44.560  51.030  33.920  1.00  0.00           H
ATOM   4549  C   VAL A 936      44.200  48.640  34.990  1.00  0.00           C
ATOM   4550  O   VAL A 936      44.310  48.370  33.800  1.00  0.00           O
ATOM   4551  N   ILE A 937      45.220  48.340  35.870  1.00  0.00           N
ATOM   4552  HN  ILE A 937      45.210  48.770  36.770  1.00  0.00           H
ATOM   4553  CA  ILE A 937      46.470  47.510  35.600  1.00  0.00           C
ATOM   4554  HA  ILE A 937      46.970  48.010  34.790  1.00  0.00           H
ATOM   4555  CB  ILE A 937      47.470  47.530  36.700  1.00  0.00           C
ATOM   4556  HB  ILE A 937      47.170  46.700  37.380  1.00  0.00           H
ATOM   4557  CG2 ILE A 937      48.840  47.190  36.200  1.00  0.00           C
ATOM   4558 HG21 ILE A 937      49.390  47.060  37.160  1.00  0.00           H
ATOM   4559 HG22 ILE A 937      49.320  47.940  35.530  1.00  0.00           H
ATOM   4560 HG23 ILE A 937      48.860  46.210  35.670  1.00  0.00           H
ATOM   4561  CG1 ILE A 937      47.540  48.940  37.390  1.00  0.00           C
ATOM   4562 HG11 ILE A 937      48.340  48.990  38.150  1.00  0.00           H
ATOM   4563 HG12 ILE A 937      46.650  49.190  38.000  1.00  0.00           H
ATOM   4564  CD  ILE A 937      47.830  50.170  36.400  1.00  0.00           C
ATOM   4565  HD1 ILE A 937      47.180  50.330  35.500  1.00  0.00           H
ATOM   4566  HD2 ILE A 937      48.900  50.280  36.140  1.00  0.00           H
ATOM   4567  HD3 ILE A 937      47.630  51.040  37.070  1.00  0.00           H
ATOM   4568  C   ILE A 937      46.080  46.090  35.120  1.00  0.00           C
ATOM   4569  O   ILE A 937      46.690  45.630  34.170  1.00  0.00           O
ATOM   4570  N   ILE A 938      45.140  45.440  35.790  1.00  0.00           N
ATOM   4571  HN  ILE A 938      44.650  45.860  36.550  1.00  0.00           H
ATOM   4572  CA  ILE A 938      44.590  44.170  35.320  1.00  0.00           C
ATOM   4573  HA  ILE A 938      45.410  43.460  35.280  1.00  0.00           H
ATOM   4574  CB  ILE A 938      43.590  43.600  36.340  1.00  0.00           C
ATOM   4575  HB  ILE A 938      42.940  44.400  36.730  1.00  0.00           H
ATOM   4576  CG2 ILE A 938      42.500  42.540  35.860  1.00  0.00           C
ATOM   4577 HG21 ILE A 938      41.910  42.330  36.770  1.00  0.00           H
ATOM   4578 HG22 ILE A 938      42.940  41.620  35.430  1.00  0.00           H
ATOM   4579 HG23 ILE A 938      41.770  43.010  35.150  1.00  0.00           H
ATOM   4580  CG1 ILE A 938      44.440  42.990  37.510  1.00  0.00           C
ATOM   4581 HG11 ILE A 938      43.730  42.970  38.370  1.00  0.00           H
ATOM   4582 HG12 ILE A 938      45.280  43.650  37.790  1.00  0.00           H
ATOM   4583  CD  ILE A 938      44.980  41.570  37.300  1.00  0.00           C
ATOM   4584  HD1 ILE A 938      44.240  40.760  37.250  1.00  0.00           H
ATOM   4585  HD2 ILE A 938      45.590  41.210  38.160  1.00  0.00           H
ATOM   4586  HD3 ILE A 938      45.560  41.530  36.350  1.00  0.00           H
ATOM   4587  C   ILE A 938      43.950  44.210  33.950  1.00  0.00           C
ATOM   4588  O   ILE A 938      44.130  43.400  33.070  1.00  0.00           O
ATOM   4589  N   ASN A 939      43.250  45.260  33.690  1.00  0.00           N
ATOM   4590  HN  ASN A 939      43.040  45.950  34.370  1.00  0.00           H
ATOM   4591  CA  ASN A 939      42.580  45.460  32.400  1.00  0.00           C
ATOM   4592  HA  ASN A 939      42.180  44.490  32.110  1.00  0.00           H
ATOM   4593  CB  ASN A 939      41.290  46.320  32.600  1.00  0.00           C
ATOM   4594  HB1 ASN A 939      40.910  46.440  31.560  1.00  0.00           H
ATOM   4595  HB2 ASN A 939      41.550  47.240  33.170  1.00  0.00           H
ATOM   4596  CG  ASN A 939      40.190  45.440  33.420  1.00  0.00           C
ATOM   4597  OD1 ASN A 939      40.080  44.240  33.140  1.00  0.00           O
ATOM   4598  ND2 ASN A 939      39.430  46.210  34.260  1.00  0.00           N
ATOM   4599 HD21 ASN A 939      39.670  47.160  34.440  1.00  0.00           H
ATOM   4600 HD22 ASN A 939      38.670  45.810  34.760  1.00  0.00           H
ATOM   4601  C   ASN A 939      43.450  46.060  31.390  1.00  0.00           C
ATOM   4602  O   ASN A 939      42.990  46.330  30.280  1.00  0.00           O
ATOM   4603  N   ARG A 940      44.810  46.190  31.560  1.00  0.00           N
ATOM   4604  HN  ARG A 940      45.260  45.950  32.420  1.00  0.00           H
ATOM   4605  CA  ARG A 940      45.750  46.270  30.440  1.00  0.00           C
ATOM   4606  HA  ARG A 940      45.650  47.080  29.720  1.00  0.00           H
ATOM   4607  CB  ARG A 940      47.180  46.490  31.060  1.00  0.00           C
ATOM   4608  HB1 ARG A 940      47.950  46.310  30.290  1.00  0.00           H
ATOM   4609  HB2 ARG A 940      47.360  45.730  31.850  1.00  0.00           H
ATOM   4610  CG  ARG A 940      47.540  47.870  31.640  1.00  0.00           C
ATOM   4611  HG1 ARG A 940      48.610  48.010  31.440  1.00  0.00           H
ATOM   4612  HG2 ARG A 940      47.330  47.840  32.730  1.00  0.00           H
ATOM   4613  CD  ARG A 940      46.920  49.090  31.000  1.00  0.00           C
ATOM   4614  HD1 ARG A 940      46.980  48.950  29.900  1.00  0.00           H
ATOM   4615  HD2 ARG A 940      47.540  49.990  31.190  1.00  0.00           H
ATOM   4616  NE  ARG A 940      45.540  49.200  31.570  1.00  0.00           N
ATOM   4617  HE  ARG A 940      45.250  48.550  32.270  1.00  0.00           H
ATOM   4618  CZ  ARG A 940      44.530  49.870  30.960  1.00  0.00           C
ATOM   4619  NH1 ARG A 940      43.320  49.720  31.450  1.00  0.00           N
ATOM   4620 HH11 ARG A 940      43.190  49.040  32.180  1.00  0.00           H
ATOM   4621 HH12 ARG A 940      42.550  50.120  30.950  1.00  0.00           H
ATOM   4622  NH2 ARG A 940      44.700  50.780  30.030  1.00  0.00           N
ATOM   4623 HH21 ARG A 940      45.610  50.970  29.670  1.00  0.00           H
ATOM   4624 HH22 ARG A 940      43.910  51.240  29.630  1.00  0.00           H
ATOM   4625  C   ARG A 940      45.670  45.050  29.480  1.00  0.00           C
ATOM   4626  O   ARG A 940      45.370  43.940  29.910  1.00  0.00           O
ATOM   4627  N   LYS A 941      46.060  45.270  28.270  1.00  0.00           N
ATOM   4628  HN  LYS A 941      46.290  46.220  28.050  1.00  0.00           H
ATOM   4629  CA  LYS A 941      46.120  44.280  27.210  1.00  0.00           C
ATOM   4630  HA  LYS A 941      45.360  43.540  27.410  1.00  0.00           H
ATOM   4631  CB  LYS A 941      45.680  44.830  25.790  1.00  0.00           C
ATOM   4632  HB1 LYS A 941      45.760  44.100  24.960  1.00  0.00           H
ATOM   4633  HB2 LYS A 941      46.370  45.640  25.470  1.00  0.00           H
ATOM   4634  CG  LYS A 941      44.220  45.370  25.780  1.00  0.00           C
ATOM   4635  HG1 LYS A 941      44.000  45.830  24.790  1.00  0.00           H
ATOM   4636  HG2 LYS A 941      44.060  46.190  26.520  1.00  0.00           H
ATOM   4637  CD  LYS A 941      43.180  44.220  25.970  1.00  0.00           C
ATOM   4638  HD1 LYS A 941      43.110  44.000  27.060  1.00  0.00           H
ATOM   4639  HD2 LYS A 941      43.440  43.270  25.450  1.00  0.00           H
ATOM   4640  CE  LYS A 941      41.800  44.680  25.500  1.00  0.00           C
ATOM   4641  HE1 LYS A 941      41.260  43.720  25.270  1.00  0.00           H
ATOM   4642  HE2 LYS A 941      41.840  45.260  24.550  1.00  0.00           H
ATOM   4643  NZ  LYS A 941      41.000  45.520  26.420  1.00  0.00           N
ATOM   4644  HZ1 LYS A 941      41.550  46.340  26.740  1.00  0.00           H
ATOM   4645  HZ2 LYS A 941      40.730  44.960  27.250  1.00  0.00           H
ATOM   4646  HZ3 LYS A 941      40.090  45.810  25.990  1.00  0.00           H
ATOM   4647  C   LYS A 941      47.380  43.440  27.070  1.00  0.00           C
ATOM   4648  O   LYS A 941      47.480  42.520  26.320  1.00  0.00           O
ATOM   4649  N   GLU A 942      48.400  43.750  27.950  1.00  0.00           N
ATOM   4650  HN  GLU A 942      48.350  44.630  28.420  1.00  0.00           H
ATOM   4651  CA  GLU A 942      49.430  42.900  28.470  1.00  0.00           C
ATOM   4652  HA  GLU A 942      49.900  42.590  27.550  1.00  0.00           H
ATOM   4653  CB  GLU A 942      50.470  43.620  29.400  1.00  0.00           C
ATOM   4654  HB1 GLU A 942      50.990  42.810  29.950  1.00  0.00           H
ATOM   4655  HB2 GLU A 942      49.880  44.180  30.150  1.00  0.00           H
ATOM   4656  CG  GLU A 942      51.550  44.470  28.720  1.00  0.00           C
ATOM   4657  HG1 GLU A 942      52.400  43.870  28.320  1.00  0.00           H
ATOM   4658  HG2 GLU A 942      52.070  45.080  29.490  1.00  0.00           H
ATOM   4659  CD  GLU A 942      51.090  45.450  27.680  1.00  0.00           C
ATOM   4660  OE1 GLU A 942      51.600  45.390  26.530  1.00  0.00           O
ATOM   4661  OE2 GLU A 942      50.170  46.230  28.010  1.00  0.00           O
ATOM   4662  C   GLU A 942      48.750  41.680  29.190  1.00  0.00           C
ATOM   4663  O   GLU A 942      49.220  40.560  29.060  1.00  0.00           O
ATOM   4664  N   HSD A 943      47.550  41.870  29.920  1.00  0.00           N
ATOM   4665  HN  HSD A 943      46.980  42.680  29.900  1.00  0.00           H
ATOM   4666  CA  HSD A 943      47.080  40.910  30.860  1.00  0.00           C
ATOM   4667  HA  HSD A 943      47.750  40.060  30.930  1.00  0.00           H
ATOM   4668  CB  HSD A 943      46.990  41.610  32.260  1.00  0.00           C
ATOM   4669  HB1 HSD A 943      46.620  40.840  32.970  1.00  0.00           H
ATOM   4670  HB2 HSD A 943      46.170  42.370  32.230  1.00  0.00           H
ATOM   4671  ND1 HSD A 943      48.330  43.460  33.130  1.00  0.00           N
ATOM   4672  HD1 HSD A 943      47.550  44.050  33.350  1.00  0.00           H
ATOM   4673  CG  HSD A 943      48.280  42.210  32.650  1.00  0.00           C
ATOM   4674  CE1 HSD A 943      49.640  43.730  33.360  1.00  0.00           C
ATOM   4675  HE1 HSD A 943      49.980  44.690  33.730  1.00  0.00           H
ATOM   4676  NE2 HSD A 943      50.440  42.750  33.000  1.00  0.00           N
ATOM   4677  CD2 HSD A 943      49.610  41.740  32.530  1.00  0.00           C
ATOM   4678  HD2 HSD A 943      50.010  40.780  32.200  1.00  0.00           H
ATOM   4679  C   HSD A 943      45.640  40.400  30.530  1.00  0.00           C
ATOM   4680  O   HSD A 943      44.680  40.410  31.290  1.00  0.00           O
ATOM   4681  N   LYS A 944      45.390  40.150  29.230  1.00  0.00           N
ATOM   4682  HN  LYS A 944      46.190  40.290  28.630  1.00  0.00           H
ATOM   4683  CA  LYS A 944      44.090  39.660  28.720  1.00  0.00           C
ATOM   4684  HA  LYS A 944      43.480  40.490  29.030  1.00  0.00           H
ATOM   4685  CB  LYS A 944      44.160  39.450  27.170  1.00  0.00           C
ATOM   4686  HB1 LYS A 944      43.440  38.690  26.780  1.00  0.00           H
ATOM   4687  HB2 LYS A 944      45.140  39.010  26.890  1.00  0.00           H
ATOM   4688  CG  LYS A 944      44.010  40.710  26.320  1.00  0.00           C
ATOM   4689  HG1 LYS A 944      44.720  41.550  26.500  1.00  0.00           H
ATOM   4690  HG2 LYS A 944      42.970  41.110  26.340  1.00  0.00           H
ATOM   4691  CD  LYS A 944      44.220  40.480  24.810  1.00  0.00           C
ATOM   4692  HD1 LYS A 944      43.690  41.330  24.330  1.00  0.00           H
ATOM   4693  HD2 LYS A 944      43.770  39.530  24.480  1.00  0.00           H
ATOM   4694  CE  LYS A 944      45.680  40.530  24.250  1.00  0.00           C
ATOM   4695  HE1 LYS A 944      46.260  39.650  24.600  1.00  0.00           H
ATOM   4696  HE2 LYS A 944      46.230  41.470  24.430  1.00  0.00           H
ATOM   4697  NZ  LYS A 944      45.670  40.320  22.740  1.00  0.00           N
ATOM   4698  HZ1 LYS A 944      45.680  39.310  22.490  1.00  0.00           H
ATOM   4699  HZ2 LYS A 944      46.450  40.820  22.290  1.00  0.00           H
ATOM   4700  HZ3 LYS A 944      44.810  40.620  22.240  1.00  0.00           H
ATOM   4701  C   LYS A 944      43.520  38.430  29.360  1.00  0.00           C
ATOM   4702  O   LYS A 944      43.910  37.250  29.170  1.00  0.00           O
ATOM   4703  N   LEU A 945      42.470  38.740  30.030  1.00  0.00           N
ATOM   4704  HN  LEU A 945      42.140  39.680  30.050  1.00  0.00           H
ATOM   4705  CA  LEU A 945      41.710  37.680  30.690  1.00  0.00           C
ATOM   4706  HA  LEU A 945      42.250  36.750  30.730  1.00  0.00           H
ATOM   4707  CB  LEU A 945      41.430  38.090  32.100  1.00  0.00           C
ATOM   4708  HB1 LEU A 945      40.770  37.300  32.530  1.00  0.00           H
ATOM   4709  HB2 LEU A 945      40.860  39.040  32.030  1.00  0.00           H
ATOM   4710  CG  LEU A 945      42.550  38.150  33.170  1.00  0.00           C
ATOM   4711  HG  LEU A 945      43.470  38.660  32.830  1.00  0.00           H
ATOM   4712  CD1 LEU A 945      42.030  38.860  34.390  1.00  0.00           C
ATOM   4713 HD11 LEU A 945      42.830  38.870  35.160  1.00  0.00           H
ATOM   4714 HD12 LEU A 945      41.250  38.200  34.840  1.00  0.00           H
ATOM   4715 HD13 LEU A 945      41.510  39.800  34.140  1.00  0.00           H
ATOM   4716  CD2 LEU A 945      43.070  36.800  33.560  1.00  0.00           C
ATOM   4717 HD21 LEU A 945      43.810  36.920  34.390  1.00  0.00           H
ATOM   4718 HD22 LEU A 945      43.680  36.360  32.740  1.00  0.00           H
ATOM   4719 HD23 LEU A 945      42.230  36.140  33.810  1.00  0.00           H
ATOM   4720  C   LEU A 945      40.470  37.390  29.860  1.00  0.00           C
ATOM   4721  O   LEU A 945      39.740  38.260  29.490  1.00  0.00           O
ATOM   4722  N   LYS A 946      40.180  36.090  29.510  1.00  0.00           N
ATOM   4723  HN  LYS A 946      40.770  35.390  29.890  1.00  0.00           H
ATOM   4724  CA  LYS A 946      39.380  35.730  28.330  1.00  0.00           C
ATOM   4725  HA  LYS A 946      38.750  36.560  28.070  1.00  0.00           H
ATOM   4726  CB  LYS A 946      40.450  35.410  27.200  1.00  0.00           C
ATOM   4727  HB1 LYS A 946      39.960  34.990  26.300  1.00  0.00           H
ATOM   4728  HB2 LYS A 946      40.980  34.530  27.620  1.00  0.00           H
ATOM   4729  CG  LYS A 946      41.460  36.480  26.790  1.00  0.00           C
ATOM   4730  HG1 LYS A 946      42.320  36.430  27.500  1.00  0.00           H
ATOM   4731  HG2 LYS A 946      41.020  37.500  26.900  1.00  0.00           H
ATOM   4732  CD  LYS A 946      42.030  36.410  25.350  1.00  0.00           C
ATOM   4733  HD1 LYS A 946      42.980  36.980  25.440  1.00  0.00           H
ATOM   4734  HD2 LYS A 946      41.240  36.940  24.780  1.00  0.00           H
ATOM   4735  CE  LYS A 946      42.170  35.080  24.660  1.00  0.00           C
ATOM   4736  HE1 LYS A 946      42.510  35.270  23.610  1.00  0.00           H
ATOM   4737  HE2 LYS A 946      41.250  34.470  24.530  1.00  0.00           H
ATOM   4738  NZ  LYS A 946      43.270  34.260  25.230  1.00  0.00           N
ATOM   4739  HZ1 LYS A 946      43.700  33.590  24.560  1.00  0.00           H
ATOM   4740  HZ2 LYS A 946      42.970  33.690  26.050  1.00  0.00           H
ATOM   4741  HZ3 LYS A 946      44.040  34.870  25.580  1.00  0.00           H
ATOM   4742  C   LYS A 946      38.550  34.460  28.620  1.00  0.00           C
ATOM   4743  O   LYS A 946      37.460  34.230  28.070  1.00  0.00           O
ATOM   4744  N   LYS A 947      38.920  33.590  29.560  1.00  0.00           N
ATOM   4745  HN  LYS A 947      39.840  33.650  29.940  1.00  0.00           H
ATOM   4746  CA  LYS A 947      37.950  32.990  30.520  1.00  0.00           C
ATOM   4747  HA  LYS A 947      37.100  32.780  29.900  1.00  0.00           H
ATOM   4748  CB  LYS A 947      38.560  31.750  31.340  1.00  0.00           C
ATOM   4749  HB1 LYS A 947      39.550  32.120  31.700  1.00  0.00           H
ATOM   4750  HB2 LYS A 947      38.800  31.000  30.550  1.00  0.00           H
ATOM   4751  CG  LYS A 947      37.770  31.180  32.510  1.00  0.00           C
ATOM   4752  HG1 LYS A 947      36.780  30.830  32.160  1.00  0.00           H
ATOM   4753  HG2 LYS A 947      37.560  31.970  33.240  1.00  0.00           H
ATOM   4754  CD  LYS A 947      38.440  30.000  33.230  1.00  0.00           C
ATOM   4755  HD1 LYS A 947      37.810  29.620  34.050  1.00  0.00           H
ATOM   4756  HD2 LYS A 947      39.300  30.470  33.760  1.00  0.00           H
ATOM   4757  CE  LYS A 947      38.750  28.820  32.300  1.00  0.00           C
ATOM   4758  HE1 LYS A 947      39.280  29.090  31.360  1.00  0.00           H
ATOM   4759  HE2 LYS A 947      37.780  28.320  32.170  1.00  0.00           H
ATOM   4760  NZ  LYS A 947      39.570  27.860  33.050  1.00  0.00           N
ATOM   4761  HZ1 LYS A 947      39.790  27.000  32.490  1.00  0.00           H
ATOM   4762  HZ2 LYS A 947      39.110  27.640  33.950  1.00  0.00           H
ATOM   4763  HZ3 LYS A 947      40.480  28.250  33.350  1.00  0.00           H
ATOM   4764  C   LYS A 947      37.320  34.010  31.510  1.00  0.00           C
ATOM   4765  O   LYS A 947      36.100  34.260  31.530  1.00  0.00           O
ATOM   4766  N   GLY A 948      38.150  34.840  32.130  1.00  0.00           N
ATOM   4767  HN  GLY A 948      39.130  34.640  32.080  1.00  0.00           H
ATOM   4768  CA  GLY A 948      37.700  35.860  33.070  1.00  0.00           C
ATOM   4769  HA1 GLY A 948      37.570  36.690  32.390  1.00  0.00           H
ATOM   4770  HA2 GLY A 948      38.540  35.980  33.730  1.00  0.00           H
ATOM   4771  C   GLY A 948      36.540  35.670  34.020  1.00  0.00           C
ATOM   4772  O   GLY A 948      36.280  34.620  34.570  1.00  0.00           O
ATOM   4773  N   ALA A 949      35.950  36.790  34.410  1.00  0.00           N
ATOM   4774  HN  ALA A 949      36.450  37.630  34.190  1.00  0.00           H
ATOM   4775  CA  ALA A 949      34.760  36.820  35.260  1.00  0.00           C
ATOM   4776  HA  ALA A 949      34.100  35.980  35.120  1.00  0.00           H
ATOM   4777  CB  ALA A 949      35.470  36.950  36.650  1.00  0.00           C
ATOM   4778  HB1 ALA A 949      34.760  36.960  37.500  1.00  0.00           H
ATOM   4779  HB2 ALA A 949      36.100  37.860  36.560  1.00  0.00           H
ATOM   4780  HB3 ALA A 949      36.050  36.020  36.810  1.00  0.00           H
ATOM   4781  C   ALA A 949      34.030  38.160  35.000  1.00  0.00           C
ATOM   4782  O   ALA A 949      34.670  39.120  34.520  1.00  0.00           O
ATOM   4783  N   GLY A 950      32.710  38.240  35.330  1.00  0.00           N
ATOM   4784  HN  GLY A 950      32.250  37.480  35.760  1.00  0.00           H
ATOM   4785  CA  GLY A 950      31.890  39.410  35.270  1.00  0.00           C
ATOM   4786  HA1 GLY A 950      31.110  39.270  36.000  1.00  0.00           H
ATOM   4787  HA2 GLY A 950      31.420  39.420  34.300  1.00  0.00           H
ATOM   4788  C   GLY A 950      32.510  40.660  35.650  1.00  0.00           C
ATOM   4789  O   GLY A 950      33.400  40.750  36.550  1.00  0.00           O
ATOM   4790  N   TYR A 951      32.090  41.860  35.080  1.00  0.00           N
ATOM   4791  HN  TYR A 951      31.240  41.880  34.570  1.00  0.00           H
ATOM   4792  CA  TYR A 951      32.850  43.110  35.200  1.00  0.00           C
ATOM   4793  HA  TYR A 951      33.800  42.880  34.730  1.00  0.00           H
ATOM   4794  CB  TYR A 951      32.140  44.160  34.260  1.00  0.00           C
ATOM   4795  HB1 TYR A 951      31.180  44.510  34.710  1.00  0.00           H
ATOM   4796  HB2 TYR A 951      31.980  43.690  33.260  1.00  0.00           H
ATOM   4797  CG  TYR A 951      32.840  45.480  33.870  1.00  0.00           C
ATOM   4798  CD1 TYR A 951      32.110  46.410  33.220  1.00  0.00           C
ATOM   4799  HD1 TYR A 951      31.080  46.230  32.980  1.00  0.00           H
ATOM   4800  CE1 TYR A 951      32.700  47.610  32.740  1.00  0.00           C
ATOM   4801  HE1 TYR A 951      32.080  48.280  32.170  1.00  0.00           H
ATOM   4802  CZ  TYR A 951      34.040  47.820  32.870  1.00  0.00           C
ATOM   4803  OH  TYR A 951      34.520  48.970  32.210  1.00  0.00           O
ATOM   4804  HH  TYR A 951      35.400  49.150  32.540  1.00  0.00           H
ATOM   4805  CD2 TYR A 951      34.220  45.760  34.140  1.00  0.00           C
ATOM   4806  HD2 TYR A 951      34.890  45.070  34.640  1.00  0.00           H
ATOM   4807  CE2 TYR A 951      34.820  46.920  33.600  1.00  0.00           C
ATOM   4808  HE2 TYR A 951      35.850  47.070  33.870  1.00  0.00           H
ATOM   4809  C   TYR A 951      32.950  43.710  36.590  1.00  0.00           C
ATOM   4810  O   TYR A 951      33.930  44.330  36.920  1.00  0.00           O
ATOM   4811  N   HSD A 952      31.900  43.590  37.420  1.00  0.00           N
ATOM   4812  HN  HSD A 952      31.040  43.360  36.990  1.00  0.00           H
ATOM   4813  CA  HSD A 952      31.790  44.140  38.770  1.00  0.00           C
ATOM   4814  HA  HSD A 952      32.610  44.810  39.020  1.00  0.00           H
ATOM   4815  CB  HSD A 952      30.430  44.880  39.120  1.00  0.00           C
ATOM   4816  HB1 HSD A 952      30.590  45.430  40.080  1.00  0.00           H
ATOM   4817  HB2 HSD A 952      29.540  44.240  39.230  1.00  0.00           H
ATOM   4818  ND1 HSD A 952      30.960  47.100  37.820  1.00  0.00           N
ATOM   4819  HD1 HSD A 952      31.530  47.580  38.480  1.00  0.00           H
ATOM   4820  CG  HSD A 952      30.140  45.950  38.010  1.00  0.00           C
ATOM   4821  CE1 HSD A 952      30.360  47.770  36.800  1.00  0.00           C
ATOM   4822  HE1 HSD A 952      30.700  48.770  36.530  1.00  0.00           H
ATOM   4823  NE2 HSD A 952      29.230  47.240  36.340  1.00  0.00           N
ATOM   4824  CD2 HSD A 952      29.110  46.070  37.110  1.00  0.00           C
ATOM   4825  HD2 HSD A 952      28.330  45.380  36.820  1.00  0.00           H
ATOM   4826  C   HSD A 952      31.860  42.980  39.770  1.00  0.00           C
ATOM   4827  O   HSD A 952      31.790  43.170  40.980  1.00  0.00           O
ATOM   4828  N   LEU A 953      32.040  41.760  39.230  1.00  0.00           N
ATOM   4829  HN  LEU A 953      32.240  41.730  38.250  1.00  0.00           H
ATOM   4830  CA  LEU A 953      31.920  40.570  40.020  1.00  0.00           C
ATOM   4831  HA  LEU A 953      31.060  40.610  40.680  1.00  0.00           H
ATOM   4832  CB  LEU A 953      31.820  39.380  39.040  1.00  0.00           C
ATOM   4833  HB1 LEU A 953      32.780  39.380  38.490  1.00  0.00           H
ATOM   4834  HB2 LEU A 953      31.030  39.610  38.290  1.00  0.00           H
ATOM   4835  CG  LEU A 953      31.480  38.050  39.860  1.00  0.00           C
ATOM   4836  HG  LEU A 953      32.100  37.990  40.770  1.00  0.00           H
ATOM   4837  CD1 LEU A 953      30.050  38.140  40.410  1.00  0.00           C
ATOM   4838 HD11 LEU A 953      30.000  37.410  41.250  1.00  0.00           H
ATOM   4839 HD12 LEU A 953      29.440  37.610  39.630  1.00  0.00           H
ATOM   4840 HD13 LEU A 953      29.750  39.180  40.680  1.00  0.00           H
ATOM   4841  CD2 LEU A 953      31.760  36.750  39.100  1.00  0.00           C
ATOM   4842 HD21 LEU A 953      32.800  36.570  38.750  1.00  0.00           H
ATOM   4843 HD22 LEU A 953      31.110  36.880  38.210  1.00  0.00           H
ATOM   4844 HD23 LEU A 953      31.490  35.820  39.650  1.00  0.00           H
ATOM   4845  C   LEU A 953      33.030  40.400  41.070  1.00  0.00           C
ATOM   4846  O   LEU A 953      32.690  39.980  42.160  1.00  0.00           O
ATOM   4847  N   ASP A 954      34.260  40.840  40.910  1.00  0.00           N
ATOM   4848  HN  ASP A 954      34.560  41.100  40.000  1.00  0.00           H
ATOM   4849  CA  ASP A 954      35.190  41.070  42.000  1.00  0.00           C
ATOM   4850  HA  ASP A 954      35.430  40.110  42.430  1.00  0.00           H
ATOM   4851  CB  ASP A 954      36.530  41.680  41.570  1.00  0.00           C
ATOM   4852  HB1 ASP A 954      37.220  40.950  41.110  1.00  0.00           H
ATOM   4853  HB2 ASP A 954      37.060  42.120  42.440  1.00  0.00           H
ATOM   4854  CG  ASP A 954      36.310  42.710  40.460  1.00  0.00           C
ATOM   4855  OD1 ASP A 954      35.290  43.330  40.160  1.00  0.00           O
ATOM   4856  OD2 ASP A 954      37.470  43.070  39.720  1.00  0.00           O
ATOM   4857  HD2 ASP A 954      37.200  43.800  39.170  1.00  0.00           H
ATOM   4858  C   ASP A 954      34.540  41.770  43.170  1.00  0.00           C
ATOM   4859  O   ASP A 954      34.500  41.250  44.320  1.00  0.00           O
ATOM   4860  N   LEU A 955      33.920  42.910  42.950  1.00  0.00           N
ATOM   4861  HN  LEU A 955      33.670  43.180  42.030  1.00  0.00           H
ATOM   4862  CA  LEU A 955      33.380  43.800  43.980  1.00  0.00           C
ATOM   4863  HA  LEU A 955      34.070  43.880  44.800  1.00  0.00           H
ATOM   4864  CB  LEU A 955      33.140  45.260  43.410  1.00  0.00           C
ATOM   4865  HB1 LEU A 955      32.460  45.230  42.530  1.00  0.00           H
ATOM   4866  HB2 LEU A 955      34.160  45.540  43.070  1.00  0.00           H
ATOM   4867  CG  LEU A 955      32.680  46.440  44.330  1.00  0.00           C
ATOM   4868  HG  LEU A 955      31.620  46.300  44.630  1.00  0.00           H
ATOM   4869  CD1 LEU A 955      33.510  46.440  45.710  1.00  0.00           C
ATOM   4870 HD11 LEU A 955      33.360  45.480  46.250  1.00  0.00           H
ATOM   4871 HD12 LEU A 955      33.290  47.300  46.370  1.00  0.00           H
ATOM   4872 HD13 LEU A 955      34.590  46.530  45.460  1.00  0.00           H
ATOM   4873  CD2 LEU A 955      32.850  47.770  43.520  1.00  0.00           C
ATOM   4874 HD21 LEU A 955      32.680  48.600  44.240  1.00  0.00           H
ATOM   4875 HD22 LEU A 955      32.080  47.610  42.720  1.00  0.00           H
ATOM   4876 HD23 LEU A 955      33.890  47.850  43.140  1.00  0.00           H
ATOM   4877  C   LEU A 955      32.090  43.310  44.520  1.00  0.00           C
ATOM   4878  O   LEU A 955      31.860  43.370  45.680  1.00  0.00           O
ATOM   4879  N   LEU A 956      31.230  42.580  43.790  1.00  0.00           N
ATOM   4880  HN  LEU A 956      31.400  42.420  42.820  1.00  0.00           H
ATOM   4881  CA  LEU A 956      30.040  41.870  44.200  1.00  0.00           C
ATOM   4882  HA  LEU A 956      29.430  42.580  44.730  1.00  0.00           H
ATOM   4883  CB  LEU A 956      29.290  41.130  43.040  1.00  0.00           C
ATOM   4884  HB1 LEU A 956      29.910  40.340  42.570  1.00  0.00           H
ATOM   4885  HB2 LEU A 956      29.020  41.780  42.170  1.00  0.00           H
ATOM   4886  CG  LEU A 956      27.920  40.520  43.480  1.00  0.00           C
ATOM   4887  HG  LEU A 956      28.090  39.960  44.410  1.00  0.00           H
ATOM   4888  CD1 LEU A 956      26.890  41.620  43.640  1.00  0.00           C
ATOM   4889 HD11 LEU A 956      26.700  42.070  42.650  1.00  0.00           H
ATOM   4890 HD12 LEU A 956      27.160  42.420  44.380  1.00  0.00           H
ATOM   4891 HD13 LEU A 956      25.860  41.280  43.860  1.00  0.00           H
ATOM   4892  CD2 LEU A 956      27.360  39.500  42.450  1.00  0.00           C
ATOM   4893 HD21 LEU A 956      27.280  39.960  41.440  1.00  0.00           H
ATOM   4894 HD22 LEU A 956      26.380  39.040  42.740  1.00  0.00           H
ATOM   4895 HD23 LEU A 956      28.100  38.670  42.390  1.00  0.00           H
ATOM   4896  C   LEU A 956      30.420  40.820  45.280  1.00  0.00           C
ATOM   4897  O   LEU A 956      29.690  40.660  46.230  1.00  0.00           O
ATOM   4898  N   MET A 957      31.550  40.070  45.060  1.00  0.00           N
ATOM   4899  HN  MET A 957      31.940  40.190  44.150  1.00  0.00           H
ATOM   4900  CA  MET A 957      32.030  39.020  45.930  1.00  0.00           C
ATOM   4901  HA  MET A 957      31.180  38.540  46.400  1.00  0.00           H
ATOM   4902  CB  MET A 957      32.830  37.950  45.080  1.00  0.00           C
ATOM   4903  HB1 MET A 957      33.620  37.330  45.550  1.00  0.00           H
ATOM   4904  HB2 MET A 957      33.400  38.530  44.320  1.00  0.00           H
ATOM   4905  CG  MET A 957      31.810  37.140  44.270  1.00  0.00           C
ATOM   4906  HG1 MET A 957      31.370  37.680  43.390  1.00  0.00           H
ATOM   4907  HG2 MET A 957      30.900  36.880  44.850  1.00  0.00           H
ATOM   4908  SD  MET A 957      32.400  35.610  43.630  1.00  0.00           S
ATOM   4909  CE  MET A 957      31.010  35.190  42.610  1.00  0.00           C
ATOM   4910  HE1 MET A 957      30.900  35.910  41.780  1.00  0.00           H
ATOM   4911  HE2 MET A 957      29.990  34.960  43.020  1.00  0.00           H
ATOM   4912  HE3 MET A 957      31.210  34.240  42.060  1.00  0.00           H
ATOM   4913  C   MET A 957      32.860  39.530  47.090  1.00  0.00           C
ATOM   4914  O   MET A 957      32.850  38.900  48.180  1.00  0.00           O
ATOM   4915  N   VAL A 958      33.490  40.720  46.990  1.00  0.00           N
ATOM   4916  HN  VAL A 958      33.470  41.250  46.140  1.00  0.00           H
ATOM   4917  CA  VAL A 958      34.090  41.420  48.120  1.00  0.00           C
ATOM   4918  HA  VAL A 958      34.760  40.690  48.530  1.00  0.00           H
ATOM   4919  CB  VAL A 958      34.930  42.680  47.730  1.00  0.00           C
ATOM   4920  HB  VAL A 958      34.330  43.260  47.000  1.00  0.00           H
ATOM   4921  CG1 VAL A 958      35.260  43.620  48.950  1.00  0.00           C
ATOM   4922 HG11 VAL A 958      35.870  44.500  48.690  1.00  0.00           H
ATOM   4923 HG12 VAL A 958      35.900  43.050  49.670  1.00  0.00           H
ATOM   4924 HG13 VAL A 958      34.410  44.040  49.530  1.00  0.00           H
ATOM   4925  CG2 VAL A 958      36.350  42.290  47.150  1.00  0.00           C
ATOM   4926 HG21 VAL A 958      36.890  43.170  46.720  1.00  0.00           H
ATOM   4927 HG22 VAL A 958      36.260  41.550  46.320  1.00  0.00           H
ATOM   4928 HG23 VAL A 958      37.000  41.790  47.910  1.00  0.00           H
ATOM   4929  C   VAL A 958      33.050  41.840  49.140  1.00  0.00           C
ATOM   4930  O   VAL A 958      33.180  41.510  50.310  1.00  0.00           O
ATOM   4931  N   GLY A 959      31.940  42.460  48.610  1.00  0.00           N
ATOM   4932  HN  GLY A 959      31.880  42.800  47.670  1.00  0.00           H
ATOM   4933  CA  GLY A 959      30.820  43.010  49.360  1.00  0.00           C
ATOM   4934  HA1 GLY A 959      30.160  43.380  48.600  1.00  0.00           H
ATOM   4935  HA2 GLY A 959      31.130  43.830  49.990  1.00  0.00           H
ATOM   4936  C   GLY A 959      30.160  42.080  50.310  1.00  0.00           C
ATOM   4937  O   GLY A 959      30.100  42.310  51.470  1.00  0.00           O
ATOM   4938  N   VAL A 960      29.670  40.940  49.810  1.00  0.00           N
ATOM   4939  HN  VAL A 960      29.710  40.760  48.830  1.00  0.00           H
ATOM   4940  CA  VAL A 960      29.130  39.890  50.680  1.00  0.00           C
ATOM   4941  HA  VAL A 960      28.380  40.420  51.260  1.00  0.00           H
ATOM   4942  CB  VAL A 960      28.490  38.740  49.930  1.00  0.00           C
ATOM   4943  HB  VAL A 960      27.880  39.250  49.150  1.00  0.00           H
ATOM   4944  CG1 VAL A 960      29.440  37.770  49.150  1.00  0.00           C
ATOM   4945 HG11 VAL A 960      28.980  36.800  48.830  1.00  0.00           H
ATOM   4946 HG12 VAL A 960      30.280  37.490  49.810  1.00  0.00           H
ATOM   4947 HG13 VAL A 960      29.810  38.310  48.270  1.00  0.00           H
ATOM   4948  CG2 VAL A 960      27.590  38.010  50.960  1.00  0.00           C
ATOM   4949 HG21 VAL A 960      28.140  37.380  51.700  1.00  0.00           H
ATOM   4950 HG22 VAL A 960      26.860  37.320  50.450  1.00  0.00           H
ATOM   4951 HG23 VAL A 960      26.940  38.720  51.500  1.00  0.00           H
ATOM   4952  C   VAL A 960      30.150  39.370  51.770  1.00  0.00           C
ATOM   4953  O   VAL A 960      29.810  39.220  52.950  1.00  0.00           O
ATOM   4954  N   MET A 961      31.420  39.270  51.450  1.00  0.00           N
ATOM   4955  HN  MET A 961      31.780  39.650  50.610  1.00  0.00           H
ATOM   4956  CA  MET A 961      32.350  38.700  52.440  1.00  0.00           C
ATOM   4957  HA  MET A 961      31.830  37.940  53.000  1.00  0.00           H
ATOM   4958  CB  MET A 961      33.530  37.970  51.820  1.00  0.00           C
ATOM   4959  HB1 MET A 961      34.160  37.600  52.650  1.00  0.00           H
ATOM   4960  HB2 MET A 961      34.050  38.570  51.050  1.00  0.00           H
ATOM   4961  CG  MET A 961      32.980  36.750  51.020  1.00  0.00           C
ATOM   4962  HG1 MET A 961      33.920  36.240  50.700  1.00  0.00           H
ATOM   4963  HG2 MET A 961      32.480  37.060  50.070  1.00  0.00           H
ATOM   4964  SD  MET A 961      31.880  35.640  51.990  1.00  0.00           S
ATOM   4965  CE  MET A 961      32.990  35.250  53.300  1.00  0.00           C
ATOM   4966  HE1 MET A 961      33.160  36.000  54.110  1.00  0.00           H
ATOM   4967  HE2 MET A 961      33.910  34.850  52.830  1.00  0.00           H
ATOM   4968  HE3 MET A 961      32.550  34.460  53.940  1.00  0.00           H
ATOM   4969  C   MET A 961      32.870  39.670  53.410  1.00  0.00           C
ATOM   4970  O   MET A 961      33.240  39.320  54.510  1.00  0.00           O
ATOM   4971  N   LEU A 962      32.740  40.990  53.200  1.00  0.00           N
ATOM   4972  HN  LEU A 962      32.520  41.180  52.250  1.00  0.00           H
ATOM   4973  CA  LEU A 962      32.990  42.110  54.040  1.00  0.00           C
ATOM   4974  HA  LEU A 962      34.050  42.160  54.240  1.00  0.00           H
ATOM   4975  CB  LEU A 962      32.790  43.290  53.060  1.00  0.00           C
ATOM   4976  HB1 LEU A 962      31.790  43.590  52.710  1.00  0.00           H
ATOM   4977  HB2 LEU A 962      33.290  43.110  52.080  1.00  0.00           H
ATOM   4978  CG  LEU A 962      33.540  44.580  53.520  1.00  0.00           C
ATOM   4979  HG  LEU A 962      34.370  44.270  54.190  1.00  0.00           H
ATOM   4980  CD1 LEU A 962      34.080  45.310  52.320  1.00  0.00           C
ATOM   4981 HD11 LEU A 962      33.280  45.720  51.670  1.00  0.00           H
ATOM   4982 HD12 LEU A 962      34.790  44.670  51.780  1.00  0.00           H
ATOM   4983 HD13 LEU A 962      34.750  46.100  52.720  1.00  0.00           H
ATOM   4984  CD2 LEU A 962      32.680  45.590  54.340  1.00  0.00           C
ATOM   4985 HD21 LEU A 962      31.840  45.780  53.630  1.00  0.00           H
ATOM   4986 HD22 LEU A 962      33.180  46.560  54.480  1.00  0.00           H
ATOM   4987 HD23 LEU A 962      32.210  45.220  55.270  1.00  0.00           H
ATOM   4988  C   LEU A 962      32.150  42.100  55.270  1.00  0.00           C
ATOM   4989  O   LEU A 962      32.550  42.360  56.410  1.00  0.00           O
ATOM   4990  N   GLY A 963      30.860  41.640  55.080  1.00  0.00           N
ATOM   4991  HN  GLY A 963      30.590  41.310  54.180  1.00  0.00           H
ATOM   4992  CA  GLY A 963      29.870  41.420  56.220  1.00  0.00           C
ATOM   4993  HA1 GLY A 963      28.940  41.020  55.860  1.00  0.00           H
ATOM   4994  HA2 GLY A 963      29.680  42.370  56.700  1.00  0.00           H
ATOM   4995  C   GLY A 963      30.470  40.390  57.290  1.00  0.00           C
ATOM   4996  O   GLY A 963      30.620  40.700  58.500  1.00  0.00           O
ATOM   4997  N   VAL A 964      30.780  39.160  56.810  1.00  0.00           N
ATOM   4998  HN  VAL A 964      30.490  38.950  55.880  1.00  0.00           H
ATOM   4999  CA  VAL A 964      31.380  38.010  57.480  1.00  0.00           C
ATOM   5000  HA  VAL A 964      30.590  37.720  58.170  1.00  0.00           H
ATOM   5001  CB  VAL A 964      31.500  36.860  56.520  1.00  0.00           C
ATOM   5002  HB  VAL A 964      32.250  37.110  55.750  1.00  0.00           H
ATOM   5003  CG1 VAL A 964      32.180  35.600  57.130  1.00  0.00           C
ATOM   5004 HG11 VAL A 964      33.260  35.860  57.240  1.00  0.00           H
ATOM   5005 HG12 VAL A 964      32.170  34.780  56.380  1.00  0.00           H
ATOM   5006 HG13 VAL A 964      31.760  35.170  58.060  1.00  0.00           H
ATOM   5007  CG2 VAL A 964      30.100  36.570  55.850  1.00  0.00           C
ATOM   5008 HG21 VAL A 964      29.790  37.330  55.100  1.00  0.00           H
ATOM   5009 HG22 VAL A 964      29.310  36.730  56.620  1.00  0.00           H
ATOM   5010 HG23 VAL A 964      30.160  35.520  55.520  1.00  0.00           H
ATOM   5011  C   VAL A 964      32.670  38.260  58.190  1.00  0.00           C
ATOM   5012  O   VAL A 964      32.870  37.830  59.300  1.00  0.00           O
ATOM   5013  N   CYS A 965      33.610  39.060  57.640  1.00  0.00           N
ATOM   5014  HN  CYS A 965      33.480  39.440  56.730  1.00  0.00           H
ATOM   5015  CA  CYS A 965      34.750  39.490  58.410  1.00  0.00           C
ATOM   5016  HA  CYS A 965      35.210  38.670  58.930  1.00  0.00           H
ATOM   5017  CB  CYS A 965      35.680  40.100  57.290  1.00  0.00           C
ATOM   5018  HB1 CYS A 965      36.520  40.740  57.600  1.00  0.00           H
ATOM   5019  HB2 CYS A 965      35.090  40.810  56.690  1.00  0.00           H
ATOM   5020  SG  CYS A 965      36.350  38.730  56.290  1.00  0.00           S
ATOM   5021  HG1 CYS A 965      36.490  39.390  55.150  1.00  0.00           H
ATOM   5022  C   CYS A 965      34.430  40.540  59.440  1.00  0.00           C
ATOM   5023  O   CYS A 965      35.140  40.670  60.440  1.00  0.00           O
ATOM   5024  N   SER A 966      33.430  41.350  59.250  1.00  0.00           N
ATOM   5025  HN  SER A 966      32.820  41.390  58.460  1.00  0.00           H
ATOM   5026  CA  SER A 966      33.220  42.400  60.280  1.00  0.00           C
ATOM   5027  HA  SER A 966      34.140  42.840  60.630  1.00  0.00           H
ATOM   5028  CB  SER A 966      32.290  43.540  59.760  1.00  0.00           C
ATOM   5029  HB1 SER A 966      32.390  44.310  60.560  1.00  0.00           H
ATOM   5030  HB2 SER A 966      31.220  43.230  59.670  1.00  0.00           H
ATOM   5031  OG  SER A 966      32.880  44.160  58.630  1.00  0.00           O
ATOM   5032  HG1 SER A 966      32.890  43.520  57.920  1.00  0.00           H
ATOM   5033  C   SER A 966      32.630  41.830  61.580  1.00  0.00           C
ATOM   5034  O   SER A 966      32.860  42.330  62.690  1.00  0.00           O
ATOM   5035  N   VAL A 967      31.840  40.820  61.500  1.00  0.00           N
ATOM   5036  HN  VAL A 967      31.440  40.660  60.600  1.00  0.00           H
ATOM   5037  CA  VAL A 967      31.100  40.160  62.610  1.00  0.00           C
ATOM   5038  HA  VAL A 967      30.860  40.970  63.280  1.00  0.00           H
ATOM   5039  CB  VAL A 967      29.840  39.440  62.180  1.00  0.00           C
ATOM   5040  HB  VAL A 967      29.350  40.130  61.460  1.00  0.00           H
ATOM   5041  CG1 VAL A 967      30.100  38.080  61.540  1.00  0.00           C
ATOM   5042 HG11 VAL A 967      30.240  37.330  62.350  1.00  0.00           H
ATOM   5043 HG12 VAL A 967      30.950  38.120  60.840  1.00  0.00           H
ATOM   5044 HG13 VAL A 967      29.170  37.770  61.030  1.00  0.00           H
ATOM   5045  CG2 VAL A 967      28.910  39.420  63.310  1.00  0.00           C
ATOM   5046 HG21 VAL A 967      29.440  39.100  64.240  1.00  0.00           H
ATOM   5047 HG22 VAL A 967      28.020  38.780  63.130  1.00  0.00           H
ATOM   5048 HG23 VAL A 967      28.480  40.420  63.470  1.00  0.00           H
ATOM   5049  C   VAL A 967      32.030  39.260  63.360  1.00  0.00           C
ATOM   5050  O   VAL A 967      31.830  38.840  64.500  1.00  0.00           O
ATOM   5051  N   MET A 968      33.170  38.980  62.650  1.00  0.00           N
ATOM   5052  HN  MET A 968      33.340  39.380  61.750  1.00  0.00           H
ATOM   5053  CA  MET A 968      34.290  38.320  63.260  1.00  0.00           C
ATOM   5054  HA  MET A 968      33.890  37.800  64.120  1.00  0.00           H
ATOM   5055  CB  MET A 968      34.870  37.310  62.170  1.00  0.00           C
ATOM   5056  HB1 MET A 968      35.960  37.180  62.280  1.00  0.00           H
ATOM   5057  HB2 MET A 968      34.860  37.940  61.250  1.00  0.00           H
ATOM   5058  CG  MET A 968      33.970  36.130  61.970  1.00  0.00           C
ATOM   5059  HG1 MET A 968      34.150  35.560  61.030  1.00  0.00           H
ATOM   5060  HG2 MET A 968      32.890  36.370  61.900  1.00  0.00           H
[truncated: 6,873,249 more chars]
