# Supplementary material for: CryoEM and computational modeling structural insights into the pH regulator NBCn1
Source: Nat Commun. 2025 Nov 11;16:9932. doi: 10.1038/s41467-025-64868-z (PMC12606367; doi:10.1038/s41467-025-64868-z)
Supplement: Supplementary file 7 — Supplementary Data 5 [file 41467_2025_64868_MOESM7_ESM.zip › 100ns_z_restr_MD_NBCn1_2NaCO3/hNBCn1_IF/z-restr_hNBCn1_IF_2NaCO3_first_step_20.pdb]

REMARK    GENERATED BY TRJCONV
TITLE     Title t= 4100.00000 step= 2050000
REMARK    THIS IS A SIMULATION BOX
CRYST1   93.390   93.390  102.700  90.00  90.00  90.00 P 1           1
MODEL        1
ATOM      1  N   LEU A 585      25.200  39.090  36.780  1.00  0.00           N
ATOM      2  HT1 LEU A 585      25.490  40.030  36.430  1.00  0.00           H
ATOM      3  HT2 LEU A 585      24.190  38.920  36.580  1.00  0.00           H
ATOM      4  HT3 LEU A 585      25.660  38.430  36.120  1.00  0.00           H
ATOM      5  CA  LEU A 585      25.530  38.880  38.250  1.00  0.00           C
ATOM      6  HA  LEU A 585      26.510  39.310  38.330  1.00  0.00           H
ATOM      7  CB  LEU A 585      24.610  39.600  39.230  1.00  0.00           C
ATOM      8  HB1 LEU A 585      24.970  39.260  40.230  1.00  0.00           H
ATOM      9  HB2 LEU A 585      23.540  39.300  39.220  1.00  0.00           H
ATOM     10  CG  LEU A 585      24.530  41.120  39.170  1.00  0.00           C
ATOM     11  HG  LEU A 585      25.590  41.470  39.140  1.00  0.00           H
ATOM     12  CD1 LEU A 585      23.750  41.820  38.010  1.00  0.00           C
ATOM     13 HD11 LEU A 585      23.810  42.930  38.030  1.00  0.00           H
ATOM     14 HD12 LEU A 585      22.660  41.610  38.020  1.00  0.00           H
ATOM     15 HD13 LEU A 585      24.120  41.440  37.030  1.00  0.00           H
ATOM     16  CD2 LEU A 585      23.970  41.610  40.540  1.00  0.00           C
ATOM     17 HD21 LEU A 585      22.930  41.240  40.670  1.00  0.00           H
ATOM     18 HD22 LEU A 585      24.010  42.720  40.560  1.00  0.00           H
ATOM     19 HD23 LEU A 585      24.650  41.240  41.330  1.00  0.00           H
ATOM     20  C   LEU A 585      25.730  37.450  38.650  1.00  0.00           C
ATOM     21  O   LEU A 585      26.880  37.030  38.780  1.00  0.00           O
ATOM     22  N   ILE A 586      24.690  36.640  38.950  1.00  0.00           N
ATOM     23  HN  ILE A 586      23.760  36.990  38.970  1.00  0.00           H
ATOM     24  CA  ILE A 586      24.810  35.310  39.540  1.00  0.00           C
ATOM     25  HA  ILE A 586      25.790  35.150  39.940  1.00  0.00           H
ATOM     26  CB  ILE A 586      23.840  35.070  40.720  1.00  0.00           C
ATOM     27  HB  ILE A 586      22.810  34.970  40.290  1.00  0.00           H
ATOM     28  CG2 ILE A 586      24.100  33.820  41.480  1.00  0.00           C
ATOM     29 HG21 ILE A 586      25.170  33.510  41.420  1.00  0.00           H
ATOM     30 HG22 ILE A 586      23.560  32.940  41.050  1.00  0.00           H
ATOM     31 HG23 ILE A 586      23.860  33.970  42.560  1.00  0.00           H
ATOM     32  CG1 ILE A 586      23.730  36.280  41.620  1.00  0.00           C
ATOM     33 HG11 ILE A 586      23.030  35.990  42.420  1.00  0.00           H
ATOM     34 HG12 ILE A 586      23.290  37.160  41.090  1.00  0.00           H
ATOM     35  CD  ILE A 586      25.070  36.630  42.320  1.00  0.00           C
ATOM     36  HD1 ILE A 586      25.540  35.730  42.790  1.00  0.00           H
ATOM     37  HD2 ILE A 586      25.000  37.330  43.170  1.00  0.00           H
ATOM     38  HD3 ILE A 586      25.820  36.930  41.570  1.00  0.00           H
ATOM     39  C   ILE A 586      24.750  34.240  38.430  1.00  0.00           C
ATOM     40  O   ILE A 586      25.270  33.150  38.600  1.00  0.00           O
ATOM     41  N   LEU A 587      24.210  34.560  37.260  1.00  0.00           N
ATOM     42  HN  LEU A 587      23.590  35.350  37.310  1.00  0.00           H
ATOM     43  CA  LEU A 587      24.140  33.720  36.070  1.00  0.00           C
ATOM     44  HA  LEU A 587      23.890  32.740  36.470  1.00  0.00           H
ATOM     45  CB  LEU A 587      23.120  34.140  34.990  1.00  0.00           C
ATOM     46  HB1 LEU A 587      23.200  35.220  34.730  1.00  0.00           H
ATOM     47  HB2 LEU A 587      22.120  34.080  35.470  1.00  0.00           H
ATOM     48  CG  LEU A 587      22.940  33.210  33.760  1.00  0.00           C
ATOM     49  HG  LEU A 587      23.860  33.240  33.140  1.00  0.00           H
ATOM     50  CD1 LEU A 587      22.680  31.720  34.250  1.00  0.00           C
ATOM     51 HD11 LEU A 587      22.630  31.040  33.360  1.00  0.00           H
ATOM     52 HD12 LEU A 587      21.840  31.630  34.970  1.00  0.00           H
ATOM     53 HD13 LEU A 587      23.640  31.450  34.730  1.00  0.00           H
ATOM     54  CD2 LEU A 587      21.720  33.700  32.970  1.00  0.00           C
ATOM     55 HD21 LEU A 587      21.590  32.940  32.170  1.00  0.00           H
ATOM     56 HD22 LEU A 587      21.780  34.690  32.470  1.00  0.00           H
ATOM     57 HD23 LEU A 587      20.810  33.560  33.610  1.00  0.00           H
ATOM     58  C   LEU A 587      25.540  33.620  35.390  1.00  0.00           C
ATOM     59  O   LEU A 587      25.980  32.570  35.010  1.00  0.00           O
ATOM     60  N   ASP A 588      26.310  34.730  35.400  1.00  0.00           N
ATOM     61  HN  ASP A 588      26.060  35.630  35.740  1.00  0.00           H
ATOM     62  CA  ASP A 588      27.680  34.750  35.040  1.00  0.00           C
ATOM     63  HA  ASP A 588      27.720  34.470  33.990  1.00  0.00           H
ATOM     64  CB  ASP A 588      28.360  36.090  35.260  1.00  0.00           C
ATOM     65  HB1 ASP A 588      29.360  36.150  34.780  1.00  0.00           H
ATOM     66  HB2 ASP A 588      28.280  36.390  36.320  1.00  0.00           H
ATOM     67  CG  ASP A 588      27.590  37.250  34.540  1.00  0.00           C
ATOM     68  OD1 ASP A 588      26.520  37.630  34.980  1.00  0.00           O
ATOM     69  OD2 ASP A 588      28.140  37.780  33.540  1.00  0.00           O
ATOM     70  C   ASP A 588      28.530  33.650  35.800  1.00  0.00           C
ATOM     71  O   ASP A 588      29.250  32.850  35.160  1.00  0.00           O
ATOM     72  N   ILE A 589      28.400  33.450  37.060  1.00  0.00           N
ATOM     73  HN  ILE A 589      27.890  34.110  37.620  1.00  0.00           H
ATOM     74  CA  ILE A 589      28.960  32.290  37.820  1.00  0.00           C
ATOM     75  HA  ILE A 589      30.020  32.370  37.650  1.00  0.00           H
ATOM     76  CB  ILE A 589      28.720  32.490  39.350  1.00  0.00           C
ATOM     77  HB  ILE A 589      27.620  32.570  39.420  1.00  0.00           H
ATOM     78  CG2 ILE A 589      29.370  31.340  40.060  1.00  0.00           C
ATOM     79 HG21 ILE A 589      28.780  30.430  39.830  1.00  0.00           H
ATOM     80 HG22 ILE A 589      29.390  31.540  41.150  1.00  0.00           H
ATOM     81 HG23 ILE A 589      30.430  31.280  39.740  1.00  0.00           H
ATOM     82  CG1 ILE A 589      29.220  33.860  39.960  1.00  0.00           C
ATOM     83 HG11 ILE A 589      29.030  34.740  39.290  1.00  0.00           H
ATOM     84 HG12 ILE A 589      30.310  33.690  40.100  1.00  0.00           H
ATOM     85  CD  ILE A 589      28.590  34.130  41.380  1.00  0.00           C
ATOM     86  HD1 ILE A 589      29.130  33.560  42.170  1.00  0.00           H
ATOM     87  HD2 ILE A 589      27.500  33.920  41.370  1.00  0.00           H
ATOM     88  HD3 ILE A 589      28.760  35.170  41.720  1.00  0.00           H
ATOM     89  C   ILE A 589      28.400  30.920  37.380  1.00  0.00           C
ATOM     90  O   ILE A 589      29.180  29.990  37.250  1.00  0.00           O
ATOM     91  N   LYS A 590      27.070  30.800  37.140  1.00  0.00           N
ATOM     92  HN  LYS A 590      26.440  31.570  37.190  1.00  0.00           H
ATOM     93  CA  LYS A 590      26.430  29.580  36.720  1.00  0.00           C
ATOM     94  HA  LYS A 590      26.810  28.830  37.400  1.00  0.00           H
ATOM     95  CB  LYS A 590      24.890  29.400  36.900  1.00  0.00           C
ATOM     96  HB1 LYS A 590      24.450  28.540  36.360  1.00  0.00           H
ATOM     97  HB2 LYS A 590      24.540  30.310  36.350  1.00  0.00           H
ATOM     98  CG  LYS A 590      24.460  29.400  38.400  1.00  0.00           C
ATOM     99  HG1 LYS A 590      25.090  30.200  38.840  1.00  0.00           H
ATOM    100  HG2 LYS A 590      24.770  28.480  38.920  1.00  0.00           H
ATOM    101  CD  LYS A 590      23.010  29.790  38.610  1.00  0.00           C
ATOM    102  HD1 LYS A 590      23.010  30.860  38.310  1.00  0.00           H
ATOM    103  HD2 LYS A 590      22.790  29.710  39.690  1.00  0.00           H
ATOM    104  CE  LYS A 590      21.940  29.100  37.700  1.00  0.00           C
ATOM    105  HE1 LYS A 590      22.050  28.000  37.730  1.00  0.00           H
ATOM    106  HE2 LYS A 590      22.030  29.430  36.640  1.00  0.00           H
ATOM    107  NZ  LYS A 590      20.610  29.480  38.140  1.00  0.00           N
ATOM    108  HZ1 LYS A 590      19.900  29.150  37.460  1.00  0.00           H
ATOM    109  HZ2 LYS A 590      20.520  30.520  38.210  1.00  0.00           H
ATOM    110  HZ3 LYS A 590      20.280  29.030  39.000  1.00  0.00           H
ATOM    111  C   LYS A 590      26.900  29.050  35.370  1.00  0.00           C
ATOM    112  O   LYS A 590      27.010  27.850  35.160  1.00  0.00           O
ATOM    113  N   ARG A 591      27.150  30.000  34.430  1.00  0.00           N
ATOM    114  HN  ARG A 591      27.160  30.950  34.740  1.00  0.00           H
ATOM    115  CA  ARG A 591      27.600  29.630  33.060  1.00  0.00           C
ATOM    116  HA  ARG A 591      27.160  28.690  32.720  1.00  0.00           H
ATOM    117  CB  ARG A 591      27.500  30.860  32.010  1.00  0.00           C
ATOM    118  HB1 ARG A 591      27.940  30.540  31.050  1.00  0.00           H
ATOM    119  HB2 ARG A 591      28.110  31.690  32.430  1.00  0.00           H
ATOM    120  CG  ARG A 591      26.050  31.290  31.740  1.00  0.00           C
ATOM    121  HG1 ARG A 591      26.010  31.880  30.800  1.00  0.00           H
ATOM    122  HG2 ARG A 591      25.650  31.850  32.610  1.00  0.00           H
ATOM    123  CD  ARG A 591      25.130  30.090  31.410  1.00  0.00           C
ATOM    124  HD1 ARG A 591      24.060  30.370  31.360  1.00  0.00           H
ATOM    125  HD2 ARG A 591      25.180  29.400  32.280  1.00  0.00           H
ATOM    126  NE  ARG A 591      25.590  29.430  30.130  1.00  0.00           N
ATOM    127  HE  ARG A 591      26.050  28.550  30.250  1.00  0.00           H
ATOM    128  CZ  ARG A 591      25.250  29.870  28.870  1.00  0.00           C
ATOM    129  NH1 ARG A 591      24.450  30.940  28.640  1.00  0.00           N
ATOM    130 HH11 ARG A 591      24.020  31.290  29.470  1.00  0.00           H
ATOM    131 HH12 ARG A 591      24.230  31.220  27.710  1.00  0.00           H
ATOM    132  NH2 ARG A 591      25.800  29.330  27.810  1.00  0.00           N
ATOM    133 HH21 ARG A 591      25.530  29.620  26.900  1.00  0.00           H
ATOM    134 HH22 ARG A 591      26.510  28.650  27.970  1.00  0.00           H
ATOM    135  C   ARG A 591      29.070  29.140  33.040  1.00  0.00           C
ATOM    136  O   ARG A 591      29.510  28.310  32.310  1.00  0.00           O
ATOM    137  N   LYS A 592      29.870  29.680  34.020  1.00  0.00           N
ATOM    138  HN  LYS A 592      29.600  30.440  34.610  1.00  0.00           H
ATOM    139  CA  LYS A 592      31.290  29.350  34.130  1.00  0.00           C
ATOM    140  HA  LYS A 592      31.610  28.910  33.190  1.00  0.00           H
ATOM    141  CB  LYS A 592      32.130  30.640  34.510  1.00  0.00           C
ATOM    142  HB1 LYS A 592      33.170  30.290  34.650  1.00  0.00           H
ATOM    143  HB2 LYS A 592      31.720  31.050  35.460  1.00  0.00           H
ATOM    144  CG  LYS A 592      32.100  31.840  33.460  1.00  0.00           C
ATOM    145  HG1 LYS A 592      32.810  32.650  33.750  1.00  0.00           H
ATOM    146  HG2 LYS A 592      31.120  32.350  33.510  1.00  0.00           H
ATOM    147  CD  LYS A 592      32.530  31.640  32.000  1.00  0.00           C
ATOM    148  HD1 LYS A 592      32.070  30.720  31.580  1.00  0.00           H
ATOM    149  HD2 LYS A 592      33.630  31.470  31.990  1.00  0.00           H
ATOM    150  CE  LYS A 592      32.140  32.820  31.130  1.00  0.00           C
ATOM    151  HE1 LYS A 592      32.720  33.730  31.410  1.00  0.00           H
ATOM    152  HE2 LYS A 592      31.030  32.900  31.190  1.00  0.00           H
ATOM    153  NZ  LYS A 592      32.450  32.550  29.720  1.00  0.00           N
ATOM    154  HZ1 LYS A 592      33.460  32.390  29.550  1.00  0.00           H
ATOM    155  HZ2 LYS A 592      32.210  33.400  29.170  1.00  0.00           H
ATOM    156  HZ3 LYS A 592      31.830  31.810  29.330  1.00  0.00           H
ATOM    157  C   LYS A 592      31.520  28.270  35.070  1.00  0.00           C
ATOM    158  O   LYS A 592      32.610  27.860  35.380  1.00  0.00           O
ATOM    159  N   ALA A 593      30.450  27.740  35.610  1.00  0.00           N
ATOM    160  HN  ALA A 593      29.530  27.970  35.320  1.00  0.00           H
ATOM    161  CA  ALA A 593      30.500  26.650  36.570  1.00  0.00           C
ATOM    162  HA  ALA A 593      31.140  26.870  37.410  1.00  0.00           H
ATOM    163  CB  ALA A 593      29.110  26.420  37.190  1.00  0.00           C
ATOM    164  HB1 ALA A 593      29.060  25.770  38.090  1.00  0.00           H
ATOM    165  HB2 ALA A 593      28.370  26.030  36.460  1.00  0.00           H
ATOM    166  HB3 ALA A 593      28.710  27.400  37.510  1.00  0.00           H
ATOM    167  C   ALA A 593      31.070  25.320  36.030  1.00  0.00           C
ATOM    168  O   ALA A 593      31.850  24.700  36.780  1.00  0.00           O
ATOM    169  N   PRO A 594      30.700  24.880  34.790  1.00  0.00           N
ATOM    170  CD  PRO A 594      29.680  25.410  33.890  1.00  0.00           C
ATOM    171  HD1 PRO A 594      30.220  26.160  33.270  1.00  0.00           H
ATOM    172  HD2 PRO A 594      28.830  25.910  34.400  1.00  0.00           H
ATOM    173  CA  PRO A 594      31.180  23.640  34.270  1.00  0.00           C
ATOM    174  HA  PRO A 594      31.040  22.890  35.020  1.00  0.00           H
ATOM    175  CB  PRO A 594      30.360  23.310  33.020  1.00  0.00           C
ATOM    176  HB1 PRO A 594      30.300  22.200  32.980  1.00  0.00           H
ATOM    177  HB2 PRO A 594      30.910  23.660  32.130  1.00  0.00           H
ATOM    178  CG  PRO A 594      29.130  24.160  33.140  1.00  0.00           C
ATOM    179  HG1 PRO A 594      28.740  24.440  32.140  1.00  0.00           H
ATOM    180  HG2 PRO A 594      28.380  23.640  33.770  1.00  0.00           H
ATOM    181  C   PRO A 594      32.660  23.570  33.880  1.00  0.00           C
ATOM    182  O   PRO A 594      32.970  22.690  33.100  1.00  0.00           O
ATOM    183  N   PHE A 595      33.500  24.510  34.370  1.00  0.00           N
ATOM    184  HN  PHE A 595      33.010  25.170  34.940  1.00  0.00           H
ATOM    185  CA  PHE A 595      34.910  24.650  34.160  1.00  0.00           C
ATOM    186  HA  PHE A 595      35.330  23.880  33.520  1.00  0.00           H
ATOM    187  CB  PHE A 595      35.350  26.090  33.680  1.00  0.00           C
ATOM    188  HB1 PHE A 595      36.460  26.120  33.660  1.00  0.00           H
ATOM    189  HB2 PHE A 595      35.010  26.870  34.400  1.00  0.00           H
ATOM    190  CG  PHE A 595      34.790  26.440  32.310  1.00  0.00           C
ATOM    191  CD1 PHE A 595      33.580  27.110  32.220  1.00  0.00           C
ATOM    192  HD1 PHE A 595      32.970  27.270  33.090  1.00  0.00           H
ATOM    193  CE1 PHE A 595      33.090  27.500  30.930  1.00  0.00           C
ATOM    194  HE1 PHE A 595      32.160  28.040  30.840  1.00  0.00           H
ATOM    195  CZ  PHE A 595      33.790  27.070  29.720  1.00  0.00           C
ATOM    196  HZ  PHE A 595      33.350  27.380  28.790  1.00  0.00           H
ATOM    197  CD2 PHE A 595      35.480  26.080  31.120  1.00  0.00           C
ATOM    198  HD2 PHE A 595      36.410  25.510  31.100  1.00  0.00           H
ATOM    199  CE2 PHE A 595      34.890  26.360  29.840  1.00  0.00           C
ATOM    200  HE2 PHE A 595      35.420  25.960  28.990  1.00  0.00           H
ATOM    201  C   PHE A 595      35.710  24.380  35.420  1.00  0.00           C
ATOM    202  O   PHE A 595      36.910  24.330  35.460  1.00  0.00           O
ATOM    203  N   PHE A 596      34.990  24.060  36.480  1.00  0.00           N
ATOM    204  HN  PHE A 596      34.000  24.020  36.370  1.00  0.00           H
ATOM    205  CA  PHE A 596      35.520  23.710  37.780  1.00  0.00           C
ATOM    206  HA  PHE A 596      36.210  24.500  38.050  1.00  0.00           H
ATOM    207  CB  PHE A 596      34.270  23.740  38.790  1.00  0.00           C
ATOM    208  HB1 PHE A 596      33.560  22.970  38.440  1.00  0.00           H
ATOM    209  HB2 PHE A 596      33.720  24.690  38.600  1.00  0.00           H
ATOM    210  CG  PHE A 596      34.690  23.620  40.170  1.00  0.00           C
ATOM    211  CD1 PHE A 596      35.290  24.720  40.780  1.00  0.00           C
ATOM    212  HD1 PHE A 596      35.530  25.580  40.160  1.00  0.00           H
ATOM    213  CE1 PHE A 596      35.700  24.740  42.130  1.00  0.00           C
ATOM    214  HE1 PHE A 596      36.130  25.660  42.500  1.00  0.00           H
ATOM    215  CZ  PHE A 596      35.320  23.670  42.940  1.00  0.00           C
ATOM    216  HZ  PHE A 596      35.640  23.550  43.970  1.00  0.00           H
ATOM    217  CD2 PHE A 596      34.300  22.560  41.050  1.00  0.00           C
ATOM    218  HD2 PHE A 596      33.710  21.720  40.680  1.00  0.00           H
ATOM    219  CE2 PHE A 596      34.560  22.540  42.410  1.00  0.00           C
ATOM    220  HE2 PHE A 596      34.230  21.710  43.030  1.00  0.00           H
ATOM    221  C   PHE A 596      36.430  22.450  37.780  1.00  0.00           C
ATOM    222  O   PHE A 596      37.620  22.550  38.170  1.00  0.00           O
ATOM    223  N   LEU A 597      35.990  21.270  37.220  1.00  0.00           N
ATOM    224  HN  LEU A 597      35.100  21.190  36.790  1.00  0.00           H
ATOM    225  CA  LEU A 597      36.900  20.080  37.060  1.00  0.00           C
ATOM    226  HA  LEU A 597      37.100  19.770  38.070  1.00  0.00           H
ATOM    227  CB  LEU A 597      36.060  18.890  36.450  1.00  0.00           C
ATOM    228  HB1 LEU A 597      35.790  19.140  35.400  1.00  0.00           H
ATOM    229  HB2 LEU A 597      35.110  18.740  36.990  1.00  0.00           H
ATOM    230  CG  LEU A 597      36.860  17.600  36.430  1.00  0.00           C
ATOM    231  HG  LEU A 597      37.880  17.830  36.050  1.00  0.00           H
ATOM    232  CD1 LEU A 597      36.880  16.920  37.760  1.00  0.00           C
ATOM    233 HD11 LEU A 597      37.360  15.920  37.750  1.00  0.00           H
ATOM    234 HD12 LEU A 597      35.830  16.760  38.070  1.00  0.00           H
ATOM    235 HD13 LEU A 597      37.300  17.440  38.650  1.00  0.00           H
ATOM    236  CD2 LEU A 597      36.270  16.660  35.350  1.00  0.00           C
ATOM    237 HD21 LEU A 597      35.220  16.410  35.600  1.00  0.00           H
ATOM    238 HD22 LEU A 597      36.840  15.710  35.390  1.00  0.00           H
ATOM    239 HD23 LEU A 597      36.270  17.030  34.300  1.00  0.00           H
ATOM    240  C   LEU A 597      38.120  20.410  36.180  1.00  0.00           C
ATOM    241  O   LEU A 597      39.250  20.180  36.550  1.00  0.00           O
ATOM    242  N   SER A 598      37.870  21.120  35.050  1.00  0.00           N
ATOM    243  HN  SER A 598      36.970  21.410  34.730  1.00  0.00           H
ATOM    244  CA  SER A 598      38.900  21.540  34.180  1.00  0.00           C
ATOM    245  HA  SER A 598      39.380  20.640  33.810  1.00  0.00           H
ATOM    246  CB  SER A 598      38.260  22.230  32.990  1.00  0.00           C
ATOM    247  HB1 SER A 598      37.440  22.860  33.390  1.00  0.00           H
ATOM    248  HB2 SER A 598      37.830  21.470  32.300  1.00  0.00           H
ATOM    249  OG  SER A 598      39.170  23.040  32.160  1.00  0.00           O
ATOM    250  HG1 SER A 598      39.880  22.450  31.920  1.00  0.00           H
ATOM    251  C   SER A 598      39.990  22.460  34.890  1.00  0.00           C
ATOM    252  O   SER A 598      41.160  22.330  34.690  1.00  0.00           O
ATOM    253  N   ASP A 599      39.530  23.390  35.740  1.00  0.00           N
ATOM    254  HN  ASP A 599      38.540  23.520  35.770  1.00  0.00           H
ATOM    255  CA  ASP A 599      40.360  24.150  36.650  1.00  0.00           C
ATOM    256  HA  ASP A 599      41.100  24.630  36.030  1.00  0.00           H
ATOM    257  CB  ASP A 599      39.490  25.180  37.380  1.00  0.00           C
ATOM    258  HB1 ASP A 599      40.150  25.680  38.130  1.00  0.00           H
ATOM    259  HB2 ASP A 599      38.550  24.870  37.900  1.00  0.00           H
ATOM    260  CG  ASP A 599      39.240  26.430  36.470  1.00  0.00           C
ATOM    261  OD1 ASP A 599      39.540  26.430  35.250  1.00  0.00           O
ATOM    262  OD2 ASP A 599      38.640  27.360  37.050  1.00  0.00           O
ATOM    263  C   ASP A 599      41.200  23.410  37.610  1.00  0.00           C
ATOM    264  O   ASP A 599      42.380  23.600  37.690  1.00  0.00           O
ATOM    265  N   PHE A 600      40.670  22.410  38.270  1.00  0.00           N
ATOM    266  HN  PHE A 600      39.720  22.240  38.030  1.00  0.00           H
ATOM    267  CA  PHE A 600      41.490  21.470  39.010  1.00  0.00           C
ATOM    268  HA  PHE A 600      42.070  21.990  39.750  1.00  0.00           H
ATOM    269  CB  PHE A 600      40.570  20.440  39.780  1.00  0.00           C
ATOM    270  HB1 PHE A 600      41.170  19.670  40.320  1.00  0.00           H
ATOM    271  HB2 PHE A 600      39.880  19.900  39.100  1.00  0.00           H
ATOM    272  CG  PHE A 600      39.840  21.080  40.900  1.00  0.00           C
ATOM    273  CD1 PHE A 600      38.420  20.730  41.000  1.00  0.00           C
ATOM    274  HD1 PHE A 600      37.920  20.220  40.200  1.00  0.00           H
ATOM    275  CE1 PHE A 600      37.770  21.110  42.180  1.00  0.00           C
ATOM    276  HE1 PHE A 600      36.720  20.860  42.250  1.00  0.00           H
ATOM    277  CZ  PHE A 600      38.400  21.910  43.150  1.00  0.00           C
ATOM    278  HZ  PHE A 600      37.920  22.250  44.060  1.00  0.00           H
ATOM    279  CD2 PHE A 600      40.520  21.650  41.980  1.00  0.00           C
ATOM    280  HD2 PHE A 600      41.590  21.740  42.070  1.00  0.00           H
ATOM    281  CE2 PHE A 600      39.790  22.050  43.100  1.00  0.00           C
ATOM    282  HE2 PHE A 600      40.270  22.660  43.840  1.00  0.00           H
ATOM    283  C   PHE A 600      42.500  20.660  38.230  1.00  0.00           C
ATOM    284  O   PHE A 600      43.630  20.460  38.640  1.00  0.00           O
ATOM    285  N   LYS A 601      42.010  20.230  37.040  1.00  0.00           N
ATOM    286  HN  LYS A 601      41.040  20.250  36.800  1.00  0.00           H
ATOM    287  CA  LYS A 601      42.900  19.580  35.990  1.00  0.00           C
ATOM    288  HA  LYS A 601      43.430  18.810  36.530  1.00  0.00           H
ATOM    289  CB  LYS A 601      42.120  18.970  34.830  1.00  0.00           C
ATOM    290  HB1 LYS A 601      41.560  19.850  34.440  1.00  0.00           H
ATOM    291  HB2 LYS A 601      41.270  18.320  35.110  1.00  0.00           H
ATOM    292  CG  LYS A 601      43.010  18.480  33.690  1.00  0.00           C
ATOM    293  HG1 LYS A 601      43.630  19.300  33.250  1.00  0.00           H
ATOM    294  HG2 LYS A 601      42.280  18.080  32.960  1.00  0.00           H
ATOM    295  CD  LYS A 601      44.160  17.520  34.060  1.00  0.00           C
ATOM    296  HD1 LYS A 601      43.830  16.800  34.830  1.00  0.00           H
ATOM    297  HD2 LYS A 601      44.970  18.060  34.590  1.00  0.00           H
ATOM    298  CE  LYS A 601      44.690  16.630  32.900  1.00  0.00           C
ATOM    299  HE1 LYS A 601      43.890  16.120  32.320  1.00  0.00           H
ATOM    300  HE2 LYS A 601      45.360  15.910  33.410  1.00  0.00           H
ATOM    301  NZ  LYS A 601      45.620  17.310  31.960  1.00  0.00           N
ATOM    302  HZ1 LYS A 601      45.070  17.870  31.290  1.00  0.00           H
ATOM    303  HZ2 LYS A 601      46.060  16.560  31.390  1.00  0.00           H
ATOM    304  HZ3 LYS A 601      46.350  17.870  32.440  1.00  0.00           H
ATOM    305  C   LYS A 601      44.100  20.580  35.500  1.00  0.00           C
ATOM    306  O   LYS A 601      45.210  20.140  35.490  1.00  0.00           O
ATOM    307  N   ASP A 602      43.830  21.790  35.180  1.00  0.00           N
ATOM    308  HN  ASP A 602      42.860  21.990  35.050  1.00  0.00           H
ATOM    309  CA  ASP A 602      44.740  22.810  34.800  1.00  0.00           C
ATOM    310  HA  ASP A 602      45.400  22.280  34.140  1.00  0.00           H
ATOM    311  CB  ASP A 602      44.040  23.980  34.210  1.00  0.00           C
ATOM    312  HB1 ASP A 602      44.770  24.810  34.080  1.00  0.00           H
ATOM    313  HB2 ASP A 602      43.120  24.270  34.780  1.00  0.00           H
ATOM    314  CG  ASP A 602      43.510  23.590  32.840  1.00  0.00           C
ATOM    315  OD1 ASP A 602      43.620  22.460  32.280  1.00  0.00           O
ATOM    316  OD2 ASP A 602      42.770  24.510  32.260  1.00  0.00           O
ATOM    317  C   ASP A 602      45.740  23.180  35.850  1.00  0.00           C
ATOM    318  O   ASP A 602      46.960  23.270  35.570  1.00  0.00           O
ATOM    319  N   ALA A 603      45.270  23.270  37.140  1.00  0.00           N
ATOM    320  HN  ALA A 603      44.300  23.210  37.380  1.00  0.00           H
ATOM    321  CA  ALA A 603      46.070  23.530  38.250  1.00  0.00           C
ATOM    322  HA  ALA A 603      46.720  24.360  38.050  1.00  0.00           H
ATOM    323  CB  ALA A 603      45.250  23.770  39.550  1.00  0.00           C
ATOM    324  HB1 ALA A 603      44.540  22.920  39.580  1.00  0.00           H
ATOM    325  HB2 ALA A 603      44.710  24.720  39.390  1.00  0.00           H
ATOM    326  HB3 ALA A 603      45.860  23.800  40.480  1.00  0.00           H
ATOM    327  C   ALA A 603      47.070  22.460  38.630  1.00  0.00           C
ATOM    328  O   ALA A 603      48.100  22.660  39.170  1.00  0.00           O
ATOM    329  N   LEU A 604      46.760  21.190  38.210  1.00  0.00           N
ATOM    330  HN  LEU A 604      45.890  21.010  37.760  1.00  0.00           H
ATOM    331  CA  LEU A 604      47.640  20.080  38.070  1.00  0.00           C
ATOM    332  HA  LEU A 604      48.260  20.180  38.950  1.00  0.00           H
ATOM    333  CB  LEU A 604      46.850  18.730  38.000  1.00  0.00           C
ATOM    334  HB1 LEU A 604      47.490  17.850  37.770  1.00  0.00           H
ATOM    335  HB2 LEU A 604      46.050  18.860  37.230  1.00  0.00           H
ATOM    336  CG  LEU A 604      46.060  18.310  39.280  1.00  0.00           C
ATOM    337  HG  LEU A 604      45.630  19.230  39.750  1.00  0.00           H
ATOM    338  CD1 LEU A 604      44.950  17.350  38.900  1.00  0.00           C
ATOM    339 HD11 LEU A 604      44.250  17.890  38.220  1.00  0.00           H
ATOM    340 HD12 LEU A 604      44.380  17.010  39.800  1.00  0.00           H
ATOM    341 HD13 LEU A 604      45.360  16.470  38.380  1.00  0.00           H
ATOM    342  CD2 LEU A 604      47.060  17.670  40.310  1.00  0.00           C
ATOM    343 HD21 LEU A 604      47.540  16.830  39.780  1.00  0.00           H
ATOM    344 HD22 LEU A 604      46.620  17.470  41.310  1.00  0.00           H
ATOM    345 HD23 LEU A 604      47.890  18.390  40.520  1.00  0.00           H
ATOM    346  C   LEU A 604      48.520  20.180  36.770  1.00  0.00           C
ATOM    347  O   LEU A 604      48.510  19.380  35.860  1.00  0.00           O
ATOM    348  N   SER A 605      49.430  21.150  36.810  1.00  0.00           N
ATOM    349  HN  SER A 605      49.370  21.900  37.470  1.00  0.00           H
ATOM    350  CA  SER A 605      50.470  21.210  35.770  1.00  0.00           C
ATOM    351  HA  SER A 605      50.780  20.210  35.510  1.00  0.00           H
ATOM    352  CB  SER A 605      50.050  21.900  34.450  1.00  0.00           C
ATOM    353  HB1 SER A 605      49.220  21.350  33.990  1.00  0.00           H
ATOM    354  HB2 SER A 605      50.900  21.970  33.740  1.00  0.00           H
ATOM    355  OG  SER A 605      49.610  23.280  34.630  1.00  0.00           O
ATOM    356  HG1 SER A 605      48.660  23.150  34.680  1.00  0.00           H
ATOM    357  C   SER A 605      51.680  21.940  36.370  1.00  0.00           C
ATOM    358  O   SER A 605      51.550  22.700  37.290  1.00  0.00           O
ATOM    359  N   LEU A 606      52.900  21.630  35.960  1.00  0.00           N
ATOM    360  HN  LEU A 606      53.020  20.990  35.210  1.00  0.00           H
ATOM    361  CA  LEU A 606      54.180  22.000  36.670  1.00  0.00           C
ATOM    362  HA  LEU A 606      54.230  21.560  37.660  1.00  0.00           H
ATOM    363  CB  LEU A 606      55.330  21.350  35.930  1.00  0.00           C
ATOM    364  HB1 LEU A 606      55.240  21.580  34.840  1.00  0.00           H
ATOM    365  HB2 LEU A 606      55.200  20.260  36.060  1.00  0.00           H
ATOM    366  CG  LEU A 606      56.720  21.740  36.420  1.00  0.00           C
ATOM    367  HG  LEU A 606      57.000  22.770  36.130  1.00  0.00           H
ATOM    368  CD1 LEU A 606      57.070  21.490  37.860  1.00  0.00           C
ATOM    369 HD11 LEU A 606      58.070  21.910  38.050  1.00  0.00           H
ATOM    370 HD12 LEU A 606      57.250  20.410  38.080  1.00  0.00           H
ATOM    371 HD13 LEU A 606      56.350  21.930  38.600  1.00  0.00           H
ATOM    372  CD2 LEU A 606      57.790  20.970  35.570  1.00  0.00           C
ATOM    373 HD21 LEU A 606      57.620  20.970  34.460  1.00  0.00           H
ATOM    374 HD22 LEU A 606      57.860  19.940  35.990  1.00  0.00           H
ATOM    375 HD23 LEU A 606      58.780  21.460  35.680  1.00  0.00           H
ATOM    376  C   LEU A 606      54.400  23.500  36.850  1.00  0.00           C
ATOM    377  O   LEU A 606      54.990  24.070  37.790  1.00  0.00           O
ATOM    378  N   GLN A 607      54.020  24.110  35.740  1.00  0.00           N
ATOM    379  HN  GLN A 607      53.650  23.610  34.970  1.00  0.00           H
ATOM    380  CA  GLN A 607      54.020  25.560  35.630  1.00  0.00           C
ATOM    381  HA  GLN A 607      55.020  25.950  35.810  1.00  0.00           H
ATOM    382  CB  GLN A 607      53.470  25.880  34.220  1.00  0.00           C
ATOM    383  HB1 GLN A 607      52.480  25.430  34.000  1.00  0.00           H
ATOM    384  HB2 GLN A 607      54.150  25.440  33.450  1.00  0.00           H
ATOM    385  CG  GLN A 607      53.270  27.430  33.850  1.00  0.00           C
ATOM    386  HG1 GLN A 607      54.220  27.990  33.870  1.00  0.00           H
ATOM    387  HG2 GLN A 607      52.570  27.910  34.570  1.00  0.00           H
ATOM    388  CD  GLN A 607      52.660  27.700  32.500  1.00  0.00           C
ATOM    389  OE1 GLN A 607      51.840  26.980  31.910  1.00  0.00           O
ATOM    390  NE2 GLN A 607      52.790  28.900  32.010  1.00  0.00           N
ATOM    391 HE21 GLN A 607      52.320  29.160  31.170  1.00  0.00           H
ATOM    392 HE22 GLN A 607      53.220  29.590  32.610  1.00  0.00           H
ATOM    393  C   GLN A 607      53.140  26.210  36.660  1.00  0.00           C
ATOM    394  O   GLN A 607      53.500  27.230  37.230  1.00  0.00           O
ATOM    395  N   CYS A 608      51.990  25.640  36.900  1.00  0.00           N
ATOM    396  HN  CYS A 608      51.910  24.700  36.580  1.00  0.00           H
ATOM    397  CA  CYS A 608      51.010  26.150  37.890  1.00  0.00           C
ATOM    398  HA  CYS A 608      50.860  27.210  37.770  1.00  0.00           H
ATOM    399  CB  CYS A 608      49.570  25.560  37.720  1.00  0.00           C
ATOM    400  HB1 CYS A 608      48.960  25.950  38.560  1.00  0.00           H
ATOM    401  HB2 CYS A 608      49.570  24.460  37.670  1.00  0.00           H
ATOM    402  SG  CYS A 608      48.760  26.050  36.200  1.00  0.00           S
ATOM    403  HG1 CYS A 608      49.060  24.970  35.490  1.00  0.00           H
ATOM    404  C   CYS A 608      51.360  25.830  39.340  1.00  0.00           C
ATOM    405  O   CYS A 608      51.140  26.710  40.170  1.00  0.00           O
ATOM    406  N   LEU A 609      51.860  24.640  39.620  1.00  0.00           N
ATOM    407  HN  LEU A 609      52.110  24.000  38.900  1.00  0.00           H
ATOM    408  CA  LEU A 609      52.250  24.210  40.980  1.00  0.00           C
ATOM    409  HA  LEU A 609      51.410  24.460  41.620  1.00  0.00           H
ATOM    410  CB  LEU A 609      52.600  22.690  40.970  1.00  0.00           C
ATOM    411  HB1 LEU A 609      52.810  22.380  42.010  1.00  0.00           H
ATOM    412  HB2 LEU A 609      53.480  22.560  40.310  1.00  0.00           H
ATOM    413  CG  LEU A 609      51.430  21.830  40.480  1.00  0.00           C
ATOM    414  HG  LEU A 609      50.990  22.190  39.530  1.00  0.00           H
ATOM    415  CD1 LEU A 609      51.920  20.490  40.110  1.00  0.00           C
ATOM    416 HD11 LEU A 609      52.610  20.480  39.240  1.00  0.00           H
ATOM    417 HD12 LEU A 609      51.140  19.770  39.770  1.00  0.00           H
ATOM    418 HD13 LEU A 609      52.400  20.090  41.030  1.00  0.00           H
ATOM    419  CD2 LEU A 609      50.380  21.920  41.520  1.00  0.00           C
ATOM    420 HD21 LEU A 609      50.780  21.600  42.500  1.00  0.00           H
ATOM    421 HD22 LEU A 609      49.580  21.210  41.170  1.00  0.00           H
ATOM    422 HD23 LEU A 609      49.910  22.930  41.520  1.00  0.00           H
ATOM    423  C   LEU A 609      53.420  25.080  41.470  1.00  0.00           C
ATOM    424  O   LEU A 609      53.320  25.560  42.560  1.00  0.00           O
ATOM    425  N   ALA A 610      54.420  25.390  40.610  1.00  0.00           N
ATOM    426  HN  ALA A 610      54.440  25.080  39.660  1.00  0.00           H
ATOM    427  CA  ALA A 610      55.440  26.470  40.930  1.00  0.00           C
ATOM    428  HA  ALA A 610      55.870  26.190  41.890  1.00  0.00           H
ATOM    429  CB  ALA A 610      56.430  26.590  39.810  1.00  0.00           C
ATOM    430  HB1 ALA A 610      56.730  25.580  39.450  1.00  0.00           H
ATOM    431  HB2 ALA A 610      57.390  27.090  40.090  1.00  0.00           H
ATOM    432  HB3 ALA A 610      56.060  27.120  38.910  1.00  0.00           H
ATOM    433  C   ALA A 610      54.860  27.890  41.110  1.00  0.00           C
ATOM    434  O   ALA A 610      55.270  28.640  41.970  1.00  0.00           O
ATOM    435  N   SER A 611      53.870  28.220  40.230  1.00  0.00           N
ATOM    436  HN  SER A 611      53.660  27.550  39.510  1.00  0.00           H
ATOM    437  CA  SER A 611      53.110  29.440  40.230  1.00  0.00           C
ATOM    438  HA  SER A 611      53.810  30.260  40.260  1.00  0.00           H
ATOM    439  CB  SER A 611      52.040  29.530  39.130  1.00  0.00           C
ATOM    440  HB1 SER A 611      51.460  30.430  39.430  1.00  0.00           H
ATOM    441  HB2 SER A 611      51.330  28.690  39.130  1.00  0.00           H
ATOM    442  OG  SER A 611      52.680  29.680  37.870  1.00  0.00           O
ATOM    443  HG1 SER A 611      53.130  28.870  37.610  1.00  0.00           H
ATOM    444  C   SER A 611      52.360  29.540  41.580  1.00  0.00           C
ATOM    445  O   SER A 611      52.500  30.590  42.160  1.00  0.00           O
ATOM    446  N   ILE A 612      51.750  28.450  42.160  1.00  0.00           N
ATOM    447  HN  ILE A 612      51.750  27.580  41.650  1.00  0.00           H
ATOM    448  CA  ILE A 612      51.190  28.500  43.530  1.00  0.00           C
ATOM    449  HA  ILE A 612      50.490  29.320  43.520  1.00  0.00           H
ATOM    450  CB  ILE A 612      50.440  27.260  43.930  1.00  0.00           C
ATOM    451  HB  ILE A 612      51.190  26.440  44.040  1.00  0.00           H
ATOM    452  CG2 ILE A 612      49.880  27.400  45.330  1.00  0.00           C
ATOM    453 HG21 ILE A 612      50.620  27.620  46.120  1.00  0.00           H
ATOM    454 HG22 ILE A 612      49.370  26.470  45.700  1.00  0.00           H
ATOM    455 HG23 ILE A 612      49.060  28.150  45.350  1.00  0.00           H
ATOM    456  CG1 ILE A 612      49.280  26.890  42.960  1.00  0.00           C
ATOM    457 HG11 ILE A 612      49.420  27.060  41.860  1.00  0.00           H
ATOM    458 HG12 ILE A 612      48.490  27.620  43.200  1.00  0.00           H
ATOM    459  CD  ILE A 612      48.870  25.440  43.150  1.00  0.00           C
ATOM    460  HD1 ILE A 612      48.160  25.290  43.990  1.00  0.00           H
ATOM    461  HD2 ILE A 612      49.760  24.800  43.380  1.00  0.00           H
ATOM    462  HD3 ILE A 612      48.450  25.020  42.210  1.00  0.00           H
ATOM    463  C   ILE A 612      52.240  28.830  44.540  1.00  0.00           C
ATOM    464  O   ILE A 612      52.100  29.730  45.330  1.00  0.00           O
ATOM    465  N   LEU A 613      53.430  28.210  44.500  1.00  0.00           N
ATOM    466  HN  LEU A 613      53.550  27.440  43.880  1.00  0.00           H
ATOM    467  CA  LEU A 613      54.550  28.540  45.360  1.00  0.00           C
ATOM    468  HA  LEU A 613      54.210  28.550  46.380  1.00  0.00           H
ATOM    469  CB  LEU A 613      55.680  27.410  45.240  1.00  0.00           C
ATOM    470  HB1 LEU A 613      56.490  27.570  45.990  1.00  0.00           H
ATOM    471  HB2 LEU A 613      56.150  27.470  44.230  1.00  0.00           H
ATOM    472  CG  LEU A 613      55.030  25.970  45.380  1.00  0.00           C
ATOM    473  HG  LEU A 613      54.150  25.790  44.710  1.00  0.00           H
ATOM    474  CD1 LEU A 613      56.070  24.860  45.220  1.00  0.00           C
ATOM    475 HD11 LEU A 613      56.390  24.920  44.160  1.00  0.00           H
ATOM    476 HD12 LEU A 613      55.670  23.840  45.380  1.00  0.00           H
ATOM    477 HD13 LEU A 613      56.900  25.050  45.940  1.00  0.00           H
ATOM    478  CD2 LEU A 613      54.470  25.870  46.860  1.00  0.00           C
ATOM    479 HD21 LEU A 613      55.340  25.800  47.550  1.00  0.00           H
ATOM    480 HD22 LEU A 613      53.900  24.920  47.010  1.00  0.00           H
ATOM    481 HD23 LEU A 613      53.650  26.550  47.170  1.00  0.00           H
ATOM    482  C   LEU A 613      55.090  29.950  45.220  1.00  0.00           C
ATOM    483  O   LEU A 613      55.230  30.660  46.200  1.00  0.00           O
ATOM    484  N   PHE A 614      55.460  30.420  43.970  1.00  0.00           N
ATOM    485  HN  PHE A 614      55.310  29.840  43.180  1.00  0.00           H
ATOM    486  CA  PHE A 614      56.010  31.690  43.760  1.00  0.00           C
ATOM    487  HA  PHE A 614      56.900  31.890  44.340  1.00  0.00           H
ATOM    488  CB  PHE A 614      56.340  31.780  42.200  1.00  0.00           C
ATOM    489  HB1 PHE A 614      55.550  31.280  41.600  1.00  0.00           H
ATOM    490  HB2 PHE A 614      57.290  31.210  42.160  1.00  0.00           H
ATOM    491  CG  PHE A 614      56.510  33.080  41.700  1.00  0.00           C
ATOM    492  CD1 PHE A 614      57.510  33.930  42.260  1.00  0.00           C
ATOM    493  HD1 PHE A 614      58.140  33.510  43.030  1.00  0.00           H
ATOM    494  CE1 PHE A 614      57.570  35.260  41.920  1.00  0.00           C
ATOM    495  HE1 PHE A 614      58.270  35.950  42.370  1.00  0.00           H
ATOM    496  CZ  PHE A 614      56.700  35.850  41.010  1.00  0.00           C
ATOM    497  HZ  PHE A 614      56.710  36.900  40.720  1.00  0.00           H
ATOM    498  CD2 PHE A 614      55.740  33.660  40.620  1.00  0.00           C
ATOM    499  HD2 PHE A 614      55.030  33.070  40.090  1.00  0.00           H
ATOM    500  CE2 PHE A 614      55.870  35.040  40.280  1.00  0.00           C
ATOM    501  HE2 PHE A 614      55.200  35.530  39.590  1.00  0.00           H
ATOM    502  C   PHE A 614      55.000  32.820  44.150  1.00  0.00           C
ATOM    503  O   PHE A 614      55.300  33.740  44.890  1.00  0.00           O
ATOM    504  N   LEU A 615      53.710  32.750  43.660  1.00  0.00           N
ATOM    505  HN  LEU A 615      53.530  31.870  43.220  1.00  0.00           H
ATOM    506  CA  LEU A 615      52.680  33.650  44.080  1.00  0.00           C
ATOM    507  HA  LEU A 615      52.910  34.700  43.900  1.00  0.00           H
ATOM    508  CB  LEU A 615      51.400  33.490  43.200  1.00  0.00           C
ATOM    509  HB1 LEU A 615      50.560  34.050  43.660  1.00  0.00           H
ATOM    510  HB2 LEU A 615      51.070  32.450  43.320  1.00  0.00           H
ATOM    511  CG  LEU A 615      51.550  33.760  41.700  1.00  0.00           C
ATOM    512  HG  LEU A 615      52.390  33.190  41.250  1.00  0.00           H
ATOM    513  CD1 LEU A 615      50.320  33.250  40.980  1.00  0.00           C
ATOM    514 HD11 LEU A 615      50.180  32.150  40.980  1.00  0.00           H
ATOM    515 HD12 LEU A 615      50.510  33.520  39.920  1.00  0.00           H
ATOM    516 HD13 LEU A 615      49.440  33.750  41.420  1.00  0.00           H
ATOM    517  CD2 LEU A 615      51.900  35.240  41.420  1.00  0.00           C
ATOM    518 HD21 LEU A 615      52.060  35.470  40.350  1.00  0.00           H
ATOM    519 HD22 LEU A 615      52.770  35.510  42.060  1.00  0.00           H
ATOM    520 HD23 LEU A 615      51.060  35.800  41.880  1.00  0.00           H
ATOM    521  C   LEU A 615      52.370  33.600  45.590  1.00  0.00           C
ATOM    522  O   LEU A 615      51.980  34.570  46.190  1.00  0.00           O
ATOM    523  N   TYR A 616      52.440  32.370  46.260  1.00  0.00           N
ATOM    524  HN  TYR A 616      52.760  31.590  45.720  1.00  0.00           H
ATOM    525  CA  TYR A 616      52.110  32.300  47.660  1.00  0.00           C
ATOM    526  HA  TYR A 616      51.100  32.620  47.840  1.00  0.00           H
ATOM    527  CB  TYR A 616      52.100  30.760  48.100  1.00  0.00           C
ATOM    528  HB1 TYR A 616      52.920  30.240  47.570  1.00  0.00           H
ATOM    529  HB2 TYR A 616      51.130  30.350  47.730  1.00  0.00           H
ATOM    530  CG  TYR A 616      52.130  30.540  49.600  1.00  0.00           C
ATOM    531  CD1 TYR A 616      53.010  29.530  50.070  1.00  0.00           C
ATOM    532  HD1 TYR A 616      53.580  28.950  49.360  1.00  0.00           H
ATOM    533  CE1 TYR A 616      53.100  29.410  51.430  1.00  0.00           C
ATOM    534  HE1 TYR A 616      53.820  28.700  51.810  1.00  0.00           H
ATOM    535  CZ  TYR A 616      52.520  30.260  52.340  1.00  0.00           C
ATOM    536  OH  TYR A 616      52.890  30.130  53.700  1.00  0.00           O
ATOM    537  HH  TYR A 616      52.440  30.840  54.140  1.00  0.00           H
ATOM    538  CD2 TYR A 616      51.430  31.340  50.550  1.00  0.00           C
ATOM    539  HD2 TYR A 616      50.820  32.170  50.210  1.00  0.00           H
ATOM    540  CE2 TYR A 616      51.580  31.210  51.920  1.00  0.00           C
ATOM    541  HE2 TYR A 616      51.110  31.970  52.540  1.00  0.00           H
ATOM    542  C   TYR A 616      53.080  33.120  48.530  1.00  0.00           C
ATOM    543  O   TYR A 616      52.680  33.930  49.370  1.00  0.00           O
ATOM    544  N   CYS A 617      54.420  32.970  48.240  1.00  0.00           N
ATOM    545  HN  CYS A 617      54.640  32.290  47.540  1.00  0.00           H
ATOM    546  CA  CYS A 617      55.380  33.770  48.930  1.00  0.00           C
ATOM    547  HA  CYS A 617      55.250  33.720  50.000  1.00  0.00           H
ATOM    548  CB  CYS A 617      56.810  33.320  48.620  1.00  0.00           C
ATOM    549  HB1 CYS A 617      57.620  33.960  49.000  1.00  0.00           H
ATOM    550  HB2 CYS A 617      57.080  33.340  47.550  1.00  0.00           H
ATOM    551  SG  CYS A 617      57.210  31.730  49.420  1.00  0.00           S
ATOM    552  HG1 CYS A 617      57.280  32.180  50.660  1.00  0.00           H
ATOM    553  C   CYS A 617      55.220  35.260  48.540  1.00  0.00           C
ATOM    554  O   CYS A 617      55.620  36.110  49.350  1.00  0.00           O
ATOM    555  N   ALA A 618      54.700  35.620  47.420  1.00  0.00           N
ATOM    556  HN  ALA A 618      54.470  35.010  46.660  1.00  0.00           H
ATOM    557  CA  ALA A 618      54.780  36.960  46.940  1.00  0.00           C
ATOM    558  HA  ALA A 618      55.600  37.510  47.360  1.00  0.00           H
ATOM    559  CB  ALA A 618      54.960  36.930  45.470  1.00  0.00           C
ATOM    560  HB1 ALA A 618      55.180  37.920  45.010  1.00  0.00           H
ATOM    561  HB2 ALA A 618      54.080  36.370  45.110  1.00  0.00           H
ATOM    562  HB3 ALA A 618      55.880  36.350  45.250  1.00  0.00           H
ATOM    563  C   ALA A 618      53.480  37.760  47.370  1.00  0.00           C
ATOM    564  O   ALA A 618      53.440  38.990  47.360  1.00  0.00           O
ATOM    565  N   CYS A 619      52.470  37.000  47.650  1.00  0.00           N
ATOM    566  HN  CYS A 619      52.410  36.040  47.400  1.00  0.00           H
ATOM    567  CA  CYS A 619      51.250  37.570  48.300  1.00  0.00           C
ATOM    568  HA  CYS A 619      50.940  38.540  47.910  1.00  0.00           H
ATOM    569  CB  CYS A 619      50.120  36.550  47.990  1.00  0.00           C
ATOM    570  HB1 CYS A 619      50.270  35.630  48.610  1.00  0.00           H
ATOM    571  HB2 CYS A 619      50.130  36.310  46.910  1.00  0.00           H
ATOM    572  SG  CYS A 619      48.500  37.310  48.340  1.00  0.00           S
ATOM    573  HG1 CYS A 619      48.740  37.510  49.630  1.00  0.00           H
ATOM    574  C   CYS A 619      51.470  37.790  49.830  1.00  0.00           C
ATOM    575  O   CYS A 619      50.940  38.730  50.370  1.00  0.00           O
ATOM    576  N   MET A 620      52.290  36.920  50.390  1.00  0.00           N
ATOM    577  HN  MET A 620      52.730  36.240  49.810  1.00  0.00           H
ATOM    578  CA  MET A 620      52.570  36.930  51.800  1.00  0.00           C
ATOM    579  HA  MET A 620      51.620  36.930  52.320  1.00  0.00           H
ATOM    580  CB  MET A 620      53.370  35.630  52.070  1.00  0.00           C
ATOM    581  HB1 MET A 620      54.120  35.670  52.900  1.00  0.00           H
ATOM    582  HB2 MET A 620      54.010  35.360  51.200  1.00  0.00           H
ATOM    583  CG  MET A 620      52.490  34.370  52.320  1.00  0.00           C
ATOM    584  HG1 MET A 620      53.170  33.520  52.160  1.00  0.00           H
ATOM    585  HG2 MET A 620      51.660  34.510  51.590  1.00  0.00           H
ATOM    586  SD  MET A 620      51.900  34.320  54.040  1.00  0.00           S
ATOM    587  CE  MET A 620      53.310  33.750  55.030  1.00  0.00           C
ATOM    588  HE1 MET A 620      53.580  32.720  54.730  1.00  0.00           H
ATOM    589  HE2 MET A 620      53.230  33.750  56.140  1.00  0.00           H
ATOM    590  HE3 MET A 620      54.230  34.330  54.780  1.00  0.00           H
ATOM    591  C   MET A 620      53.360  38.140  52.260  1.00  0.00           C
ATOM    592  O   MET A 620      53.180  38.780  53.310  1.00  0.00           O
ATOM    593  N   SER A 621      54.410  38.530  51.410  1.00  0.00           N
ATOM    594  HN  SER A 621      54.500  38.020  50.570  1.00  0.00           H
ATOM    595  CA  SER A 621      55.320  39.690  51.660  1.00  0.00           C
ATOM    596  HA  SER A 621      55.800  39.460  52.590  1.00  0.00           H
ATOM    597  CB  SER A 621      56.500  39.610  50.640  1.00  0.00           C
ATOM    598  HB1 SER A 621      57.210  38.880  51.090  1.00  0.00           H
ATOM    599  HB2 SER A 621      57.050  40.570  50.540  1.00  0.00           H
ATOM    600  OG  SER A 621      56.120  39.080  49.350  1.00  0.00           O
ATOM    601  HG1 SER A 621      56.180  38.130  49.430  1.00  0.00           H
ATOM    602  C   SER A 621      54.670  41.070  51.750  1.00  0.00           C
ATOM    603  O   SER A 621      54.960  41.850  52.630  1.00  0.00           O
ATOM    604  N   PRO A 622      53.700  41.550  50.910  1.00  0.00           N
ATOM    605  CD  PRO A 622      53.470  41.210  49.470  1.00  0.00           C
ATOM    606  HD1 PRO A 622      52.580  40.540  49.410  1.00  0.00           H
ATOM    607  HD2 PRO A 622      54.350  40.800  48.910  1.00  0.00           H
ATOM    608  CA  PRO A 622      52.950  42.750  51.170  1.00  0.00           C
ATOM    609  HA  PRO A 622      53.700  43.480  51.450  1.00  0.00           H
ATOM    610  CB  PRO A 622      52.260  43.220  49.850  1.00  0.00           C
ATOM    611  HB1 PRO A 622      52.150  44.330  49.850  1.00  0.00           H
ATOM    612  HB2 PRO A 622      51.240  42.770  49.800  1.00  0.00           H
ATOM    613  CG  PRO A 622      53.120  42.520  48.820  1.00  0.00           C
ATOM    614  HG1 PRO A 622      52.600  42.440  47.840  1.00  0.00           H
ATOM    615  HG2 PRO A 622      54.030  43.070  48.500  1.00  0.00           H
ATOM    616  C   PRO A 622      51.990  42.700  52.360  1.00  0.00           C
ATOM    617  O   PRO A 622      51.900  43.710  53.100  1.00  0.00           O
ATOM    618  N   VAL A 623      51.260  41.560  52.530  1.00  0.00           N
ATOM    619  HN  VAL A 623      51.480  40.830  51.880  1.00  0.00           H
ATOM    620  CA  VAL A 623      50.240  41.380  53.490  1.00  0.00           C
ATOM    621  HA  VAL A 623      49.600  42.250  53.530  1.00  0.00           H
ATOM    622  CB  VAL A 623      49.400  40.140  53.090  1.00  0.00           C
ATOM    623  HB  VAL A 623      49.980  39.190  53.140  1.00  0.00           H
ATOM    624  CG1 VAL A 623      48.250  39.970  54.140  1.00  0.00           C
ATOM    625 HG11 VAL A 623      47.700  40.950  54.180  1.00  0.00           H
ATOM    626 HG12 VAL A 623      48.700  39.770  55.140  1.00  0.00           H
ATOM    627 HG13 VAL A 623      47.520  39.180  53.840  1.00  0.00           H
ATOM    628  CG2 VAL A 623      48.720  40.380  51.730  1.00  0.00           C
ATOM    629 HG21 VAL A 623      49.440  40.750  50.980  1.00  0.00           H
ATOM    630 HG22 VAL A 623      47.850  41.070  51.780  1.00  0.00           H
ATOM    631 HG23 VAL A 623      48.410  39.400  51.310  1.00  0.00           H
ATOM    632  C   VAL A 623      50.730  41.400  54.950  1.00  0.00           C
ATOM    633  O   VAL A 623      50.120  42.040  55.840  1.00  0.00           O
ATOM    634  N   ILE A 624      51.820  40.710  55.290  1.00  0.00           N
ATOM    635  HN  ILE A 624      52.270  40.390  54.460  1.00  0.00           H
ATOM    636  CA  ILE A 624      52.510  40.870  56.550  1.00  0.00           C
ATOM    637  HA  ILE A 624      51.760  40.740  57.310  1.00  0.00           H
ATOM    638  CB  ILE A 624      53.550  39.700  56.700  1.00  0.00           C
ATOM    639  HB  ILE A 624      54.260  39.670  55.860  1.00  0.00           H
ATOM    640  CG2 ILE A 624      54.250  39.890  58.050  1.00  0.00           C
ATOM    641 HG21 ILE A 624      54.900  40.770  57.890  1.00  0.00           H
ATOM    642 HG22 ILE A 624      54.750  38.980  58.440  1.00  0.00           H
ATOM    643 HG23 ILE A 624      53.530  40.210  58.830  1.00  0.00           H
ATOM    644  CG1 ILE A 624      52.810  38.330  56.730  1.00  0.00           C
ATOM    645 HG11 ILE A 624      52.040  38.330  55.920  1.00  0.00           H
ATOM    646 HG12 ILE A 624      52.260  38.060  57.640  1.00  0.00           H
ATOM    647  CD  ILE A 624      53.630  37.220  56.190  1.00  0.00           C
ATOM    648  HD1 ILE A 624      54.360  36.830  56.930  1.00  0.00           H
ATOM    649  HD2 ILE A 624      54.270  37.510  55.310  1.00  0.00           H
ATOM    650  HD3 ILE A 624      52.950  36.390  55.880  1.00  0.00           H
ATOM    651  C   ILE A 624      53.080  42.270  56.840  1.00  0.00           C
ATOM    652  O   ILE A 624      53.070  42.780  57.970  1.00  0.00           O
ATOM    653  N   THR A 625      53.570  42.940  55.720  1.00  0.00           N
ATOM    654  HN  THR A 625      53.390  42.520  54.830  1.00  0.00           H
ATOM    655  CA  THR A 625      54.100  44.330  55.860  1.00  0.00           C
ATOM    656  HA  THR A 625      54.790  44.270  56.700  1.00  0.00           H
ATOM    657  CB  THR A 625      54.990  44.820  54.660  1.00  0.00           C
ATOM    658  HB  THR A 625      54.400  44.950  53.730  1.00  0.00           H
ATOM    659  OG1 THR A 625      56.060  43.900  54.350  1.00  0.00           O
ATOM    660  HG1 THR A 625      55.720  43.050  54.090  1.00  0.00           H
ATOM    661  CG2 THR A 625      55.760  46.120  55.010  1.00  0.00           C
ATOM    662 HG21 THR A 625      56.330  46.020  55.980  1.00  0.00           H
ATOM    663 HG22 THR A 625      55.050  46.930  55.240  1.00  0.00           H
ATOM    664 HG23 THR A 625      56.420  46.300  54.130  1.00  0.00           H
ATOM    665  C   THR A 625      53.070  45.400  56.090  1.00  0.00           C
ATOM    666  O   THR A 625      53.230  46.300  56.920  1.00  0.00           O
ATOM    667  N   PHE A 626      51.900  45.280  55.450  1.00  0.00           N
ATOM    668  HN  PHE A 626      51.790  44.730  54.620  1.00  0.00           H
ATOM    669  CA  PHE A 626      50.700  45.880  55.900  1.00  0.00           C
ATOM    670  HA  PHE A 626      50.790  46.950  55.900  1.00  0.00           H
ATOM    671  CB  PHE A 626      49.600  45.540  54.840  1.00  0.00           C
ATOM    672  HB1 PHE A 626      49.590  44.440  54.660  1.00  0.00           H
ATOM    673  HB2 PHE A 626      49.890  46.020  53.880  1.00  0.00           H
ATOM    674  CG  PHE A 626      48.180  46.070  55.220  1.00  0.00           C
ATOM    675  CD1 PHE A 626      47.330  45.150  55.880  1.00  0.00           C
ATOM    676  HD1 PHE A 626      47.660  44.180  56.240  1.00  0.00           H
ATOM    677  CE1 PHE A 626      46.040  45.600  56.150  1.00  0.00           C
ATOM    678  HE1 PHE A 626      45.370  45.050  56.800  1.00  0.00           H
ATOM    679  CZ  PHE A 626      45.570  46.810  55.570  1.00  0.00           C
ATOM    680  HZ  PHE A 626      44.510  47.000  55.610  1.00  0.00           H
ATOM    681  CD2 PHE A 626      47.750  47.310  54.730  1.00  0.00           C
ATOM    682  HD2 PHE A 626      48.350  47.990  54.150  1.00  0.00           H
ATOM    683  CE2 PHE A 626      46.400  47.700  54.840  1.00  0.00           C
ATOM    684  HE2 PHE A 626      46.070  48.620  54.360  1.00  0.00           H
ATOM    685  C   PHE A 626      50.310  45.420  57.340  1.00  0.00           C
ATOM    686  O   PHE A 626      50.130  46.270  58.190  1.00  0.00           O
ATOM    687  N   GLY A 627      50.260  44.150  57.720  1.00  0.00           N
ATOM    688  HN  GLY A 627      50.440  43.430  57.040  1.00  0.00           H
ATOM    689  CA  GLY A 627      49.810  43.680  59.040  1.00  0.00           C
ATOM    690  HA1 GLY A 627      50.090  42.640  59.010  1.00  0.00           H
ATOM    691  HA2 GLY A 627      48.740  43.790  59.090  1.00  0.00           H
ATOM    692  C   GLY A 627      50.500  44.220  60.240  1.00  0.00           C
ATOM    693  O   GLY A 627      49.830  44.590  61.200  1.00  0.00           O
ATOM    694  N   GLY A 628      51.860  44.330  60.340  1.00  0.00           N
ATOM    695  HN  GLY A 628      52.340  43.960  59.540  1.00  0.00           H
ATOM    696  CA  GLY A 628      52.510  45.140  61.260  1.00  0.00           C
ATOM    697  HA1 GLY A 628      53.580  45.010  61.160  1.00  0.00           H
ATOM    698  HA2 GLY A 628      52.170  44.760  62.230  1.00  0.00           H
ATOM    699  C   GLY A 628      52.230  46.560  61.320  1.00  0.00           C
ATOM    700  O   GLY A 628      52.070  47.100  62.410  1.00  0.00           O
ATOM    701  N   LEU A 629      52.190  47.350  60.230  1.00  0.00           N
ATOM    702  HN  LEU A 629      52.300  46.850  59.370  1.00  0.00           H
ATOM    703  CA  LEU A 629      52.090  48.840  60.240  1.00  0.00           C
ATOM    704  HA  LEU A 629      52.490  49.240  61.160  1.00  0.00           H
ATOM    705  CB  LEU A 629      52.750  49.460  59.000  1.00  0.00           C
ATOM    706  HB1 LEU A 629      52.280  50.430  58.730  1.00  0.00           H
ATOM    707  HB2 LEU A 629      52.400  48.830  58.150  1.00  0.00           H
ATOM    708  CG  LEU A 629      54.220  49.710  58.910  1.00  0.00           C
ATOM    709  HG  LEU A 629      54.480  50.350  59.770  1.00  0.00           H
ATOM    710  CD1 LEU A 629      55.040  48.420  58.990  1.00  0.00           C
ATOM    711 HD11 LEU A 629      56.140  48.540  58.880  1.00  0.00           H
ATOM    712 HD12 LEU A 629      54.610  47.660  58.290  1.00  0.00           H
ATOM    713 HD13 LEU A 629      54.820  48.060  60.010  1.00  0.00           H
ATOM    714  CD2 LEU A 629      54.550  50.530  57.620  1.00  0.00           C
ATOM    715 HD21 LEU A 629      54.330  49.910  56.730  1.00  0.00           H
ATOM    716 HD22 LEU A 629      55.610  50.830  57.470  1.00  0.00           H
ATOM    717 HD23 LEU A 629      54.030  51.510  57.600  1.00  0.00           H
ATOM    718  C   LEU A 629      50.650  49.350  60.280  1.00  0.00           C
ATOM    719  O   LEU A 629      50.330  50.390  60.830  1.00  0.00           O
ATOM    720  N   LEU A 630      49.620  48.560  59.830  1.00  0.00           N
ATOM    721  HN  LEU A 630      49.780  47.790  59.230  1.00  0.00           H
ATOM    722  CA  LEU A 630      48.210  48.690  60.290  1.00  0.00           C
ATOM    723  HA  LEU A 630      47.830  49.680  60.050  1.00  0.00           H
ATOM    724  CB  LEU A 630      47.230  47.810  59.400  1.00  0.00           C
ATOM    725  HB1 LEU A 630      47.500  46.740  59.500  1.00  0.00           H
ATOM    726  HB2 LEU A 630      47.200  48.160  58.340  1.00  0.00           H
ATOM    727  CG  LEU A 630      45.810  47.750  59.990  1.00  0.00           C
ATOM    728  HG  LEU A 630      45.830  47.490  61.070  1.00  0.00           H
ATOM    729  CD1 LEU A 630      45.060  49.030  59.860  1.00  0.00           C
ATOM    730 HD11 LEU A 630      45.000  49.480  58.850  1.00  0.00           H
ATOM    731 HD12 LEU A 630      45.550  49.670  60.630  1.00  0.00           H
ATOM    732 HD13 LEU A 630      44.050  48.920  60.290  1.00  0.00           H
ATOM    733  CD2 LEU A 630      44.790  46.770  59.360  1.00  0.00           C
ATOM    734 HD21 LEU A 630      43.720  46.770  59.680  1.00  0.00           H
ATOM    735 HD22 LEU A 630      45.250  45.760  59.320  1.00  0.00           H
ATOM    736 HD23 LEU A 630      44.720  47.090  58.300  1.00  0.00           H
ATOM    737  C   LEU A 630      48.050  48.580  61.860  1.00  0.00           C
ATOM    738  O   LEU A 630      47.370  49.400  62.440  1.00  0.00           O
ATOM    739  N   GLY A 631      48.820  47.590  62.520  1.00  0.00           N
ATOM    740  HN  GLY A 631      49.480  47.150  61.930  1.00  0.00           H
ATOM    741  CA  GLY A 631      48.990  47.360  63.950  1.00  0.00           C
ATOM    742  HA1 GLY A 631      49.590  46.470  64.040  1.00  0.00           H
ATOM    743  HA2 GLY A 631      47.980  47.290  64.340  1.00  0.00           H
ATOM    744  C   GLY A 631      49.630  48.570  64.610  1.00  0.00           C
ATOM    745  O   GLY A 631      49.360  48.840  65.770  1.00  0.00           O
ATOM    746  N   GLU A 632      50.640  49.260  63.930  1.00  0.00           N
ATOM    747  HN  GLU A 632      51.060  48.890  63.100  1.00  0.00           H
ATOM    748  CA  GLU A 632      51.160  50.550  64.290  1.00  0.00           C
ATOM    749  HA  GLU A 632      51.420  50.440  65.340  1.00  0.00           H
ATOM    750  CB  GLU A 632      52.450  51.010  63.530  1.00  0.00           C
ATOM    751  HB1 GLU A 632      52.540  52.070  63.860  1.00  0.00           H
ATOM    752  HB2 GLU A 632      52.230  50.960  62.430  1.00  0.00           H
ATOM    753  CG  GLU A 632      53.610  50.000  63.750  1.00  0.00           C
ATOM    754  HG1 GLU A 632      54.450  50.280  63.100  1.00  0.00           H
ATOM    755  HG2 GLU A 632      53.420  48.910  63.680  1.00  0.00           H
ATOM    756  CD  GLU A 632      54.160  50.250  65.100  1.00  0.00           C
ATOM    757  OE1 GLU A 632      54.540  51.390  65.470  1.00  0.00           O
ATOM    758  OE2 GLU A 632      54.270  49.220  65.880  1.00  0.00           O
ATOM    759  C   GLU A 632      50.090  51.640  64.280  1.00  0.00           C
ATOM    760  O   GLU A 632      50.000  52.440  65.180  1.00  0.00           O
ATOM    761  N   ALA A 633      49.150  51.680  63.280  1.00  0.00           N
ATOM    762  HN  ALA A 633      49.260  51.000  62.560  1.00  0.00           H
ATOM    763  CA  ALA A 633      48.190  52.710  63.100  1.00  0.00           C
ATOM    764  HA  ALA A 633      48.660  53.650  63.370  1.00  0.00           H
ATOM    765  CB  ALA A 633      47.780  52.710  61.630  1.00  0.00           C
ATOM    766  HB1 ALA A 633      47.100  53.560  61.450  1.00  0.00           H
ATOM    767  HB2 ALA A 633      47.300  51.730  61.390  1.00  0.00           H
ATOM    768  HB3 ALA A 633      48.550  52.870  60.840  1.00  0.00           H
ATOM    769  C   ALA A 633      47.000  52.710  64.010  1.00  0.00           C
ATOM    770  O   ALA A 633      46.560  53.740  64.430  1.00  0.00           O
ATOM    771  N   THR A 634      46.570  51.490  64.380  1.00  0.00           N
ATOM    772  HN  THR A 634      46.950  50.700  63.890  1.00  0.00           H
ATOM    773  CA  THR A 634      45.480  51.270  65.250  1.00  0.00           C
ATOM    774  HA  THR A 634      44.860  52.160  65.260  1.00  0.00           H
ATOM    775  CB  THR A 634      44.590  50.250  64.520  1.00  0.00           C
ATOM    776  HB  THR A 634      43.620  50.150  65.050  1.00  0.00           H
ATOM    777  OG1 THR A 634      45.020  48.900  64.440  1.00  0.00           O
ATOM    778  HG1 THR A 634      45.620  48.870  63.690  1.00  0.00           H
ATOM    779  CG2 THR A 634      44.240  50.670  63.090  1.00  0.00           C
ATOM    780 HG21 THR A 634      45.200  50.810  62.540  1.00  0.00           H
ATOM    781 HG22 THR A 634      43.660  51.610  63.030  1.00  0.00           H
ATOM    782 HG23 THR A 634      43.650  49.830  62.660  1.00  0.00           H
ATOM    783  C   THR A 634      45.990  50.900  66.630  1.00  0.00           C
ATOM    784  O   THR A 634      45.180  50.560  67.520  1.00  0.00           O
ATOM    785  N   GLU A 635      47.280  50.930  66.860  1.00  0.00           N
ATOM    786  HN  GLU A 635      47.980  51.180  66.210  1.00  0.00           H
ATOM    787  CA  GLU A 635      47.760  50.550  68.210  1.00  0.00           C
ATOM    788  HA  GLU A 635      48.840  50.530  68.150  1.00  0.00           H
ATOM    789  CB  GLU A 635      47.280  51.560  69.390  1.00  0.00           C
ATOM    790  HB1 GLU A 635      47.350  51.080  70.390  1.00  0.00           H
ATOM    791  HB2 GLU A 635      46.190  51.760  69.420  1.00  0.00           H
ATOM    792  CG  GLU A 635      48.170  52.810  69.490  1.00  0.00           C
ATOM    793  HG1 GLU A 635      48.280  53.350  68.530  1.00  0.00           H
ATOM    794  HG2 GLU A 635      49.190  52.610  69.880  1.00  0.00           H
ATOM    795  CD  GLU A 635      47.460  53.900  70.340  1.00  0.00           C
ATOM    796  OE1 GLU A 635      46.370  54.470  69.980  1.00  0.00           O
ATOM    797  OE2 GLU A 635      48.010  54.270  71.440  1.00  0.00           O
ATOM    798  C   GLU A 635      47.540  49.090  68.690  1.00  0.00           C
ATOM    799  O   GLU A 635      47.560  48.780  69.870  1.00  0.00           O
ATOM    800  N   GLY A 636      47.400  48.230  67.670  1.00  0.00           N
ATOM    801  HN  GLY A 636      47.570  48.470  66.720  1.00  0.00           H
ATOM    802  CA  GLY A 636      47.340  46.760  67.900  1.00  0.00           C
ATOM    803  HA1 GLY A 636      47.740  46.520  68.870  1.00  0.00           H
ATOM    804  HA2 GLY A 636      47.770  46.350  66.990  1.00  0.00           H
ATOM    805  C   GLY A 636      45.920  46.280  67.940  1.00  0.00           C
ATOM    806  O   GLY A 636      45.670  45.220  68.580  1.00  0.00           O
ATOM    807  N   ARG A 637      44.920  47.020  67.330  1.00  0.00           N
ATOM    808  HN  ARG A 637      45.170  47.880  66.880  1.00  0.00           H
ATOM    809  CA  ARG A 637      43.550  46.600  67.150  1.00  0.00           C
ATOM    810  HA  ARG A 637      43.370  46.150  68.110  1.00  0.00           H
ATOM    811  CB  ARG A 637      42.490  47.790  66.820  1.00  0.00           C
ATOM    812  HB1 ARG A 637      41.510  47.270  66.710  1.00  0.00           H
ATOM    813  HB2 ARG A 637      42.790  48.200  65.830  1.00  0.00           H
ATOM    814  CG  ARG A 637      42.300  48.760  67.940  1.00  0.00           C
ATOM    815  HG1 ARG A 637      41.370  49.330  67.740  1.00  0.00           H
ATOM    816  HG2 ARG A 637      43.160  49.450  68.010  1.00  0.00           H
ATOM    817  CD  ARG A 637      41.990  48.280  69.290  1.00  0.00           C
ATOM    818  HD1 ARG A 637      42.820  47.630  69.620  1.00  0.00           H
ATOM    819  HD2 ARG A 637      41.070  47.670  69.430  1.00  0.00           H
ATOM    820  NE  ARG A 637      42.060  49.470  70.300  1.00  0.00           N
ATOM    821  HE  ARG A 637      41.260  49.810  70.780  1.00  0.00           H
ATOM    822  CZ  ARG A 637      43.170  49.830  70.810  1.00  0.00           C
ATOM    823  NH1 ARG A 637      43.110  50.500  71.940  1.00  0.00           N
ATOM    824 HH11 ARG A 637      42.250  50.470  72.460  1.00  0.00           H
ATOM    825 HH12 ARG A 637      43.840  50.780  72.550  1.00  0.00           H
ATOM    826  NH2 ARG A 637      44.370  49.710  70.260  1.00  0.00           N
ATOM    827 HH21 ARG A 637      44.420  49.430  69.300  1.00  0.00           H
ATOM    828 HH22 ARG A 637      45.030  50.290  70.750  1.00  0.00           H
ATOM    829  C   ARG A 637      43.450  45.410  66.240  1.00  0.00           C
ATOM    830  O   ARG A 637      42.650  44.520  66.510  1.00  0.00           O
ATOM    831  N   ILE A 638      44.190  45.370  65.110  1.00  0.00           N
ATOM    832  HN  ILE A 638      44.580  46.180  64.690  1.00  0.00           H
ATOM    833  CA  ILE A 638      44.290  44.150  64.260  1.00  0.00           C
ATOM    834  HA  ILE A 638      44.130  43.280  64.890  1.00  0.00           H
ATOM    835  CB  ILE A 638      43.390  44.060  62.960  1.00  0.00           C
ATOM    836  HB  ILE A 638      43.490  43.150  62.340  1.00  0.00           H
ATOM    837  CG2 ILE A 638      41.940  44.020  63.430  1.00  0.00           C
ATOM    838 HG21 ILE A 638      41.630  44.930  63.980  1.00  0.00           H
ATOM    839 HG22 ILE A 638      41.770  43.140  64.080  1.00  0.00           H
ATOM    840 HG23 ILE A 638      41.200  43.860  62.620  1.00  0.00           H
ATOM    841  CG1 ILE A 638      43.730  45.210  62.020  1.00  0.00           C
ATOM    842 HG11 ILE A 638      43.050  45.030  61.160  1.00  0.00           H
ATOM    843 HG12 ILE A 638      44.760  45.300  61.620  1.00  0.00           H
ATOM    844  CD  ILE A 638      43.270  46.530  62.520  1.00  0.00           C
ATOM    845  HD1 ILE A 638      42.230  46.490  62.900  1.00  0.00           H
ATOM    846  HD2 ILE A 638      43.200  47.130  61.600  1.00  0.00           H
ATOM    847  HD3 ILE A 638      43.960  46.920  63.290  1.00  0.00           H
ATOM    848  C   ILE A 638      45.740  44.030  63.860  1.00  0.00           C
ATOM    849  O   ILE A 638      46.360  45.040  64.030  1.00  0.00           O
ATOM    850  N   SER A 639      46.250  42.990  63.200  1.00  0.00           N
ATOM    851  HN  SER A 639      45.580  42.240  63.140  1.00  0.00           H
ATOM    852  CA  SER A 639      47.640  42.910  62.750  1.00  0.00           C
ATOM    853  HA  SER A 639      47.780  43.850  62.230  1.00  0.00           H
ATOM    854  CB  SER A 639      48.610  42.810  63.940  1.00  0.00           C
ATOM    855  HB1 SER A 639      48.630  41.820  64.430  1.00  0.00           H
ATOM    856  HB2 SER A 639      48.190  43.550  64.660  1.00  0.00           H
ATOM    857  OG  SER A 639      49.980  43.070  63.510  1.00  0.00           O
ATOM    858  HG1 SER A 639      49.900  43.710  62.790  1.00  0.00           H
ATOM    859  C   SER A 639      47.770  41.850  61.680  1.00  0.00           C
ATOM    860  O   SER A 639      46.800  41.570  60.940  1.00  0.00           O
ATOM    861  N   ALA A 640      48.870  41.200  61.730  1.00  0.00           N
ATOM    862  HN  ALA A 640      49.570  41.450  62.380  1.00  0.00           H
ATOM    863  CA  ALA A 640      49.300  40.240  60.750  1.00  0.00           C
ATOM    864  HA  ALA A 640      49.220  40.680  59.760  1.00  0.00           H
ATOM    865  CB  ALA A 640      50.810  39.910  60.860  1.00  0.00           C
ATOM    866  HB1 ALA A 640      51.420  40.840  60.850  1.00  0.00           H
ATOM    867  HB2 ALA A 640      51.200  39.290  60.030  1.00  0.00           H
ATOM    868  HB3 ALA A 640      50.970  39.310  61.780  1.00  0.00           H
ATOM    869  C   ALA A 640      48.470  38.920  60.690  1.00  0.00           C
ATOM    870  O   ALA A 640      48.200  38.480  59.590  1.00  0.00           O
ATOM    871  N   ILE A 641      48.000  38.330  61.850  1.00  0.00           N
ATOM    872  HN  ILE A 641      48.230  38.810  62.700  1.00  0.00           H
ATOM    873  CA  ILE A 641      47.160  37.160  61.790  1.00  0.00           C
ATOM    874  HA  ILE A 641      47.640  36.420  61.180  1.00  0.00           H
ATOM    875  CB  ILE A 641      46.880  36.600  63.190  1.00  0.00           C
ATOM    876  HB  ILE A 641      46.280  37.360  63.730  1.00  0.00           H
ATOM    877  CG2 ILE A 641      46.120  35.180  63.140  1.00  0.00           C
ATOM    878 HG21 ILE A 641      45.120  35.300  62.680  1.00  0.00           H
ATOM    879 HG22 ILE A 641      45.850  34.650  64.080  1.00  0.00           H
ATOM    880 HG23 ILE A 641      46.690  34.560  62.420  1.00  0.00           H
ATOM    881  CG1 ILE A 641      48.160  36.520  64.030  1.00  0.00           C
ATOM    882 HG11 ILE A 641      47.910  35.960  64.960  1.00  0.00           H
ATOM    883 HG12 ILE A 641      48.520  37.530  64.340  1.00  0.00           H
ATOM    884  CD  ILE A 641      49.240  35.720  63.320  1.00  0.00           C
ATOM    885  HD1 ILE A 641      48.900  34.730  62.960  1.00  0.00           H
ATOM    886  HD2 ILE A 641      50.140  35.570  63.960  1.00  0.00           H
ATOM    887  HD3 ILE A 641      49.620  36.260  62.420  1.00  0.00           H
ATOM    888  C   ILE A 641      45.790  37.400  61.130  1.00  0.00           C
ATOM    889  O   ILE A 641      45.430  36.610  60.150  1.00  0.00           O
ATOM    890  N   GLU A 642      45.070  38.460  61.470  1.00  0.00           N
ATOM    891  HN  GLU A 642      45.340  38.950  62.300  1.00  0.00           H
ATOM    892  CA  GLU A 642      43.780  38.990  60.880  1.00  0.00           C
ATOM    893  HA  GLU A 642      43.070  38.170  60.980  1.00  0.00           H
ATOM    894  CB  GLU A 642      43.240  40.280  61.610  1.00  0.00           C
ATOM    895  HB1 GLU A 642      42.210  40.470  61.270  1.00  0.00           H
ATOM    896  HB2 GLU A 642      43.830  41.160  61.250  1.00  0.00           H
ATOM    897  CG  GLU A 642      42.950  40.230  63.140  1.00  0.00           C
ATOM    898  HG1 GLU A 642      42.780  39.210  63.530  1.00  0.00           H
ATOM    899  HG2 GLU A 642      42.030  40.740  63.510  1.00  0.00           H
ATOM    900  CD  GLU A 642      44.160  40.530  63.980  1.00  0.00           C
ATOM    901  OE1 GLU A 642      44.080  41.020  65.110  1.00  0.00           O
ATOM    902  OE2 GLU A 642      45.320  40.240  63.600  1.00  0.00           O
ATOM    903  C   GLU A 642      43.960  39.430  59.410  1.00  0.00           C
ATOM    904  O   GLU A 642      43.050  39.360  58.620  1.00  0.00           O
ATOM    905  N   SER A 643      45.140  39.940  59.030  1.00  0.00           N
ATOM    906  HN  SER A 643      45.860  40.170  59.680  1.00  0.00           H
ATOM    907  CA  SER A 643      45.590  40.200  57.680  1.00  0.00           C
ATOM    908  HA  SER A 643      44.900  40.890  57.220  1.00  0.00           H
ATOM    909  CB  SER A 643      46.950  40.980  57.690  1.00  0.00           C
ATOM    910  HB1 SER A 643      47.300  41.200  56.660  1.00  0.00           H
ATOM    911  HB2 SER A 643      47.680  40.340  58.240  1.00  0.00           H
ATOM    912  OG  SER A 643      46.830  42.290  58.260  1.00  0.00           O
ATOM    913  HG1 SER A 643      46.520  42.140  59.160  1.00  0.00           H
ATOM    914  C   SER A 643      45.680  38.880  56.940  1.00  0.00           C
ATOM    915  O   SER A 643      45.220  38.830  55.790  1.00  0.00           O
ATOM    916  N   LEU A 644      46.180  37.740  57.450  1.00  0.00           N
ATOM    917  HN  LEU A 644      46.340  37.620  58.430  1.00  0.00           H
ATOM    918  CA  LEU A 644      46.320  36.500  56.670  1.00  0.00           C
ATOM    919  HA  LEU A 644      46.510  36.700  55.620  1.00  0.00           H
ATOM    920  CB  LEU A 644      47.450  35.580  57.220  1.00  0.00           C
ATOM    921  HB1 LEU A 644      47.500  34.630  56.620  1.00  0.00           H
ATOM    922  HB2 LEU A 644      47.200  35.220  58.240  1.00  0.00           H
ATOM    923  CG  LEU A 644      48.890  36.190  57.170  1.00  0.00           C
ATOM    924  HG  LEU A 644      48.800  37.170  57.690  1.00  0.00           H
ATOM    925  CD1 LEU A 644      49.760  35.340  58.030  1.00  0.00           C
ATOM    926 HD11 LEU A 644      49.350  35.210  59.050  1.00  0.00           H
ATOM    927 HD12 LEU A 644      50.760  35.810  58.200  1.00  0.00           H
ATOM    928 HD13 LEU A 644      49.890  34.360  57.530  1.00  0.00           H
ATOM    929  CD2 LEU A 644      49.490  36.290  55.760  1.00  0.00           C
ATOM    930 HD21 LEU A 644      49.000  37.020  55.070  1.00  0.00           H
ATOM    931 HD22 LEU A 644      49.340  35.350  55.200  1.00  0.00           H
ATOM    932 HD23 LEU A 644      50.580  36.440  55.920  1.00  0.00           H
ATOM    933  C   LEU A 644      45.000  35.760  56.750  1.00  0.00           C
ATOM    934  O   LEU A 644      44.560  35.110  55.800  1.00  0.00           O
ATOM    935  N   PHE A 645      44.170  35.910  57.810  1.00  0.00           N
ATOM    936  HN  PHE A 645      44.530  36.460  58.570  1.00  0.00           H
ATOM    937  CA  PHE A 645      42.790  35.490  57.880  1.00  0.00           C
ATOM    938  HA  PHE A 645      42.630  34.540  57.400  1.00  0.00           H
ATOM    939  CB  PHE A 645      42.280  35.250  59.370  1.00  0.00           C
ATOM    940  HB1 PHE A 645      42.230  36.210  59.930  1.00  0.00           H
ATOM    941  HB2 PHE A 645      43.070  34.620  59.850  1.00  0.00           H
ATOM    942  CG  PHE A 645      40.920  34.630  59.480  1.00  0.00           C
ATOM    943  CD1 PHE A 645      40.300  33.860  58.450  1.00  0.00           C
ATOM    944  HD1 PHE A 645      40.620  33.730  57.420  1.00  0.00           H
ATOM    945  CE1 PHE A 645      39.020  33.330  58.710  1.00  0.00           C
ATOM    946  HE1 PHE A 645      38.440  32.790  57.980  1.00  0.00           H
ATOM    947  CZ  PHE A 645      38.500  33.490  60.010  1.00  0.00           C
ATOM    948  HZ  PHE A 645      37.610  32.960  60.340  1.00  0.00           H
ATOM    949  CD2 PHE A 645      40.410  34.720  60.800  1.00  0.00           C
ATOM    950  HD2 PHE A 645      40.990  35.190  61.590  1.00  0.00           H
ATOM    951  CE2 PHE A 645      39.170  34.170  61.020  1.00  0.00           C
ATOM    952  HE2 PHE A 645      38.870  34.110  62.040  1.00  0.00           H
ATOM    953  C   PHE A 645      41.850  36.280  56.990  1.00  0.00           C
ATOM    954  O   PHE A 645      41.010  35.740  56.220  1.00  0.00           O
ATOM    955  N   GLY A 646      42.120  37.610  56.920  1.00  0.00           N
ATOM    956  HN  GLY A 646      42.800  38.080  57.490  1.00  0.00           H
ATOM    957  CA  GLY A 646      41.360  38.500  56.110  1.00  0.00           C
ATOM    958  HA1 GLY A 646      41.770  39.470  56.310  1.00  0.00           H
ATOM    959  HA2 GLY A 646      40.290  38.380  56.190  1.00  0.00           H
ATOM    960  C   GLY A 646      41.600  38.280  54.630  1.00  0.00           C
ATOM    961  O   GLY A 646      40.650  38.180  53.850  1.00  0.00           O
ATOM    962  N   ALA A 647      42.850  38.190  54.190  1.00  0.00           N
ATOM    963  HN  ALA A 647      43.550  38.360  54.890  1.00  0.00           H
ATOM    964  CA  ALA A 647      43.220  37.990  52.850  1.00  0.00           C
ATOM    965  HA  ALA A 647      42.720  38.720  52.240  1.00  0.00           H
ATOM    966  CB  ALA A 647      44.690  38.290  52.560  1.00  0.00           C
ATOM    967  HB1 ALA A 647      45.000  39.320  52.830  1.00  0.00           H
ATOM    968  HB2 ALA A 647      44.930  38.300  51.480  1.00  0.00           H
ATOM    969  HB3 ALA A 647      45.420  37.560  52.980  1.00  0.00           H
ATOM    970  C   ALA A 647      42.740  36.590  52.250  1.00  0.00           C
ATOM    971  O   ALA A 647      42.140  36.470  51.170  1.00  0.00           O
ATOM    972  N   SER A 648      42.950  35.590  53.100  1.00  0.00           N
ATOM    973  HN  SER A 648      43.330  35.640  54.020  1.00  0.00           H
ATOM    974  CA  SER A 648      42.480  34.330  52.730  1.00  0.00           C
ATOM    975  HA  SER A 648      42.810  34.050  51.750  1.00  0.00           H
ATOM    976  CB  SER A 648      42.970  33.210  53.650  1.00  0.00           C
ATOM    977  HB1 SER A 648      44.080  33.230  53.610  1.00  0.00           H
ATOM    978  HB2 SER A 648      42.690  32.200  53.300  1.00  0.00           H
ATOM    979  OG  SER A 648      42.610  33.480  54.980  1.00  0.00           O
ATOM    980  HG1 SER A 648      43.290  34.000  55.410  1.00  0.00           H
ATOM    981  C   SER A 648      40.960  34.130  52.650  1.00  0.00           C
ATOM    982  O   SER A 648      40.530  33.630  51.620  1.00  0.00           O
ATOM    983  N   LEU A 649      40.120  34.520  53.590  1.00  0.00           N
ATOM    984  HN  LEU A 649      40.590  34.830  54.430  1.00  0.00           H
ATOM    985  CA  LEU A 649      38.680  34.620  53.630  1.00  0.00           C
ATOM    986  HA  LEU A 649      38.290  33.630  53.440  1.00  0.00           H
ATOM    987  CB  LEU A 649      38.200  34.980  55.000  1.00  0.00           C
ATOM    988  HB1 LEU A 649      38.620  36.000  55.180  1.00  0.00           H
ATOM    989  HB2 LEU A 649      38.660  34.330  55.770  1.00  0.00           H
ATOM    990  CG  LEU A 649      36.650  35.100  55.080  1.00  0.00           C
ATOM    991  HG  LEU A 649      36.280  35.860  54.350  1.00  0.00           H
ATOM    992  CD1 LEU A 649      35.870  33.820  54.920  1.00  0.00           C
ATOM    993 HD11 LEU A 649      36.160  33.390  53.930  1.00  0.00           H
ATOM    994 HD12 LEU A 649      34.780  33.940  54.770  1.00  0.00           H
ATOM    995 HD13 LEU A 649      35.950  32.950  55.620  1.00  0.00           H
ATOM    996  CD2 LEU A 649      36.240  35.560  56.490  1.00  0.00           C
ATOM    997 HD21 LEU A 649      35.150  35.350  56.570  1.00  0.00           H
ATOM    998 HD22 LEU A 649      36.480  36.640  56.650  1.00  0.00           H
ATOM    999 HD23 LEU A 649      36.720  34.900  57.240  1.00  0.00           H
ATOM   1000  C   LEU A 649      38.130  35.420  52.440  1.00  0.00           C
ATOM   1001  O   LEU A 649      37.080  35.070  51.940  1.00  0.00           O
ATOM   1002  N   THR A 650      38.710  36.650  52.030  1.00  0.00           N
ATOM   1003  HN  THR A 650      39.600  36.920  52.360  1.00  0.00           H
ATOM   1004  CA  THR A 650      38.160  37.410  50.950  1.00  0.00           C
ATOM   1005  HA  THR A 650      37.100  37.340  51.160  1.00  0.00           H
ATOM   1006  CB  THR A 650      38.630  38.830  50.970  1.00  0.00           C
ATOM   1007  HB  THR A 650      39.580  38.910  50.400  1.00  0.00           H
ATOM   1008  OG1 THR A 650      38.830  39.410  52.280  1.00  0.00           O
ATOM   1009  HG1 THR A 650      39.360  38.810  52.810  1.00  0.00           H
ATOM   1010  CG2 THR A 650      37.650  39.760  50.190  1.00  0.00           C
ATOM   1011 HG21 THR A 650      37.390  39.260  49.230  1.00  0.00           H
ATOM   1012 HG22 THR A 650      38.090  40.770  50.070  1.00  0.00           H
ATOM   1013 HG23 THR A 650      36.730  39.820  50.820  1.00  0.00           H
ATOM   1014  C   THR A 650      38.420  36.760  49.600  1.00  0.00           C
ATOM   1015  O   THR A 650      37.650  36.790  48.620  1.00  0.00           O
ATOM   1016  N   GLY A 651      39.600  36.030  49.490  1.00  0.00           N
ATOM   1017  HN  GLY A 651      40.250  35.950  50.250  1.00  0.00           H
ATOM   1018  CA  GLY A 651      40.140  35.440  48.290  1.00  0.00           C
ATOM   1019  HA1 GLY A 651      41.200  35.310  48.450  1.00  0.00           H
ATOM   1020  HA2 GLY A 651      39.810  36.080  47.480  1.00  0.00           H
ATOM   1021  C   GLY A 651      39.590  34.070  48.070  1.00  0.00           C
ATOM   1022  O   GLY A 651      39.260  33.730  46.890  1.00  0.00           O
ATOM   1023  N   ILE A 652      39.360  33.210  49.090  1.00  0.00           N
ATOM   1024  HN  ILE A 652      39.570  33.500  50.020  1.00  0.00           H
ATOM   1025  CA  ILE A 652      38.730  31.910  48.920  1.00  0.00           C
ATOM   1026  HA  ILE A 652      39.500  31.430  48.330  1.00  0.00           H
ATOM   1027  CB  ILE A 652      38.810  31.060  50.110  1.00  0.00           C
ATOM   1028  HB  ILE A 652      39.900  31.050  50.310  1.00  0.00           H
ATOM   1029  CG2 ILE A 652      37.910  31.530  51.310  1.00  0.00           C
ATOM   1030 HG21 ILE A 652      38.350  31.130  52.260  1.00  0.00           H
ATOM   1031 HG22 ILE A 652      36.900  31.080  51.220  1.00  0.00           H
ATOM   1032 HG23 ILE A 652      37.880  32.620  51.480  1.00  0.00           H
ATOM   1033  CG1 ILE A 652      38.470  29.560  49.700  1.00  0.00           C
ATOM   1034 HG11 ILE A 652      38.900  29.360  48.700  1.00  0.00           H
ATOM   1035 HG12 ILE A 652      37.390  29.440  49.450  1.00  0.00           H
ATOM   1036  CD  ILE A 652      38.660  28.510  50.790  1.00  0.00           C
ATOM   1037  HD1 ILE A 652      38.400  27.510  50.390  1.00  0.00           H
ATOM   1038  HD2 ILE A 652      37.960  28.770  51.610  1.00  0.00           H
ATOM   1039  HD3 ILE A 652      39.740  28.530  51.040  1.00  0.00           H
ATOM   1040  C   ILE A 652      37.470  31.850  48.090  1.00  0.00           C
ATOM   1041  O   ILE A 652      37.400  31.380  46.970  1.00  0.00           O
ATOM   1042  N   ALA A 653      36.390  32.520  48.600  1.00  0.00           N
ATOM   1043  HN  ALA A 653      36.440  33.000  49.470  1.00  0.00           H
ATOM   1044  CA  ALA A 653      35.250  32.710  47.810  1.00  0.00           C
ATOM   1045  HA  ALA A 653      34.890  31.700  47.640  1.00  0.00           H
ATOM   1046  CB  ALA A 653      34.150  33.530  48.530  1.00  0.00           C
ATOM   1047  HB1 ALA A 653      34.100  34.600  48.210  1.00  0.00           H
ATOM   1048  HB2 ALA A 653      34.350  33.610  49.610  1.00  0.00           H
ATOM   1049  HB3 ALA A 653      33.130  33.100  48.490  1.00  0.00           H
ATOM   1050  C   ALA A 653      35.390  33.340  46.410  1.00  0.00           C
ATOM   1051  O   ALA A 653      34.910  32.960  45.380  1.00  0.00           O
ATOM   1052  N   TYR A 654      36.160  34.430  46.340  1.00  0.00           N
ATOM   1053  HN  TYR A 654      36.660  34.680  47.180  1.00  0.00           H
ATOM   1054  CA  TYR A 654      36.350  35.170  45.110  1.00  0.00           C
ATOM   1055  HA  TYR A 654      35.350  35.410  44.770  1.00  0.00           H
ATOM   1056  CB  TYR A 654      37.050  36.510  45.480  1.00  0.00           C
ATOM   1057  HB1 TYR A 654      37.880  36.200  46.160  1.00  0.00           H
ATOM   1058  HB2 TYR A 654      36.380  37.210  46.020  1.00  0.00           H
ATOM   1059  CG  TYR A 654      37.730  37.290  44.360  1.00  0.00           C
ATOM   1060  CD1 TYR A 654      39.040  37.120  43.870  1.00  0.00           C
ATOM   1061  HD1 TYR A 654      39.560  36.260  44.280  1.00  0.00           H
ATOM   1062  CE1 TYR A 654      39.490  38.010  42.860  1.00  0.00           C
ATOM   1063  HE1 TYR A 654      40.510  37.940  42.540  1.00  0.00           H
ATOM   1064  CZ  TYR A 654      38.790  39.190  42.590  1.00  0.00           C
ATOM   1065  OH  TYR A 654      39.380  40.180  41.750  1.00  0.00           O
ATOM   1066  HH  TYR A 654      40.180  39.730  41.470  1.00  0.00           H
ATOM   1067  CD2 TYR A 654      36.960  38.380  43.870  1.00  0.00           C
ATOM   1068  HD2 TYR A 654      35.930  38.480  44.230  1.00  0.00           H
ATOM   1069  CE2 TYR A 654      37.490  39.330  43.050  1.00  0.00           C
ATOM   1070  HE2 TYR A 654      36.870  40.200  42.880  1.00  0.00           H
ATOM   1071  C   TYR A 654      37.050  34.310  43.970  1.00  0.00           C
ATOM   1072  O   TYR A 654      36.620  34.300  42.780  1.00  0.00           O
ATOM   1073  N   SER A 655      38.000  33.510  44.360  1.00  0.00           N
ATOM   1074  HN  SER A 655      38.290  33.490  45.320  1.00  0.00           H
ATOM   1075  CA  SER A 655      38.560  32.480  43.560  1.00  0.00           C
ATOM   1076  HA  SER A 655      38.660  32.890  42.570  1.00  0.00           H
ATOM   1077  CB  SER A 655      39.970  31.970  44.130  1.00  0.00           C
ATOM   1078  HB1 SER A 655      40.650  32.840  43.980  1.00  0.00           H
ATOM   1079  HB2 SER A 655      40.430  31.280  43.400  1.00  0.00           H
ATOM   1080  OG  SER A 655      40.010  31.520  45.500  1.00  0.00           O
ATOM   1081  HG1 SER A 655      39.490  32.120  46.050  1.00  0.00           H
ATOM   1082  C   SER A 655      37.630  31.320  43.290  1.00  0.00           C
ATOM   1083  O   SER A 655      37.540  30.920  42.170  1.00  0.00           O
ATOM   1084  N   LEU A 656      36.970  30.700  44.220  1.00  0.00           N
ATOM   1085  HN  LEU A 656      37.060  31.010  45.160  1.00  0.00           H
ATOM   1086  CA  LEU A 656      36.070  29.580  44.010  1.00  0.00           C
ATOM   1087  HA  LEU A 656      36.660  28.750  43.630  1.00  0.00           H
ATOM   1088  CB  LEU A 656      35.520  29.260  45.440  1.00  0.00           C
ATOM   1089  HB1 LEU A 656      35.010  30.170  45.810  1.00  0.00           H
ATOM   1090  HB2 LEU A 656      36.330  29.080  46.200  1.00  0.00           H
ATOM   1091  CG  LEU A 656      34.570  28.020  45.760  1.00  0.00           C
ATOM   1092  HG  LEU A 656      33.950  27.890  44.840  1.00  0.00           H
ATOM   1093  CD1 LEU A 656      35.370  26.680  45.810  1.00  0.00           C
ATOM   1094 HD11 LEU A 656      36.080  26.740  46.650  1.00  0.00           H
ATOM   1095 HD12 LEU A 656      35.990  26.680  44.880  1.00  0.00           H
ATOM   1096 HD13 LEU A 656      34.730  25.760  45.840  1.00  0.00           H
ATOM   1097  CD2 LEU A 656      33.670  28.220  46.990  1.00  0.00           C
ATOM   1098 HD21 LEU A 656      34.290  28.530  47.860  1.00  0.00           H
ATOM   1099 HD22 LEU A 656      33.140  27.260  47.100  1.00  0.00           H
ATOM   1100 HD23 LEU A 656      32.860  28.950  46.760  1.00  0.00           H
ATOM   1101  C   LEU A 656      34.930  29.850  43.070  1.00  0.00           C
ATOM   1102  O   LEU A 656      34.550  29.040  42.220  1.00  0.00           O
ATOM   1103  N   PHE A 657      34.300  31.030  43.210  1.00  0.00           N
ATOM   1104  HN  PHE A 657      34.570  31.730  43.860  1.00  0.00           H
ATOM   1105  CA  PHE A 657      33.260  31.390  42.250  1.00  0.00           C
ATOM   1106  HA  PHE A 657      32.760  30.500  41.900  1.00  0.00           H
ATOM   1107  CB  PHE A 657      32.190  32.280  42.950  1.00  0.00           C
ATOM   1108  HB1 PHE A 657      31.430  32.570  42.200  1.00  0.00           H
ATOM   1109  HB2 PHE A 657      32.580  33.190  43.430  1.00  0.00           H
ATOM   1110  CG  PHE A 657      31.500  31.520  44.080  1.00  0.00           C
ATOM   1111  CD1 PHE A 657      30.650  30.530  43.700  1.00  0.00           C
ATOM   1112  HD1 PHE A 657      30.530  30.400  42.640  1.00  0.00           H
ATOM   1113  CE1 PHE A 657      29.990  29.710  44.660  1.00  0.00           C
ATOM   1114  HE1 PHE A 657      29.320  28.870  44.540  1.00  0.00           H
ATOM   1115  CZ  PHE A 657      30.180  30.020  46.010  1.00  0.00           C
ATOM   1116  HZ  PHE A 657      29.640  29.420  46.720  1.00  0.00           H
ATOM   1117  CD2 PHE A 657      31.820  31.710  45.410  1.00  0.00           C
ATOM   1118  HD2 PHE A 657      32.540  32.440  45.750  1.00  0.00           H
ATOM   1119  CE2 PHE A 657      31.080  30.930  46.370  1.00  0.00           C
ATOM   1120  HE2 PHE A 657      31.230  31.130  47.430  1.00  0.00           H
ATOM   1121  C   PHE A 657      33.790  32.180  41.050  1.00  0.00           C
ATOM   1122  O   PHE A 657      33.040  32.660  40.250  1.00  0.00           O
ATOM   1123  N   ALA A 658      35.130  32.190  40.900  1.00  0.00           N
ATOM   1124  HN  ALA A 658      35.660  31.660  41.550  1.00  0.00           H
ATOM   1125  CA  ALA A 658      35.950  32.890  39.910  1.00  0.00           C
ATOM   1126  HA  ALA A 658      36.890  33.030  40.430  1.00  0.00           H
ATOM   1127  CB  ALA A 658      36.220  31.940  38.800  1.00  0.00           C
ATOM   1128  HB1 ALA A 658      36.830  32.380  37.990  1.00  0.00           H
ATOM   1129  HB2 ALA A 658      35.210  31.620  38.460  1.00  0.00           H
ATOM   1130  HB3 ALA A 658      36.670  30.950  39.010  1.00  0.00           H
ATOM   1131  C   ALA A 658      35.490  34.240  39.390  1.00  0.00           C
ATOM   1132  O   ALA A 658      34.920  34.360  38.340  1.00  0.00           O
ATOM   1133  N   GLY A 659      35.740  35.220  40.240  1.00  0.00           N
ATOM   1134  HN  GLY A 659      36.220  35.010  41.080  1.00  0.00           H
ATOM   1135  CA  GLY A 659      35.330  36.530  40.000  1.00  0.00           C
ATOM   1136  HA1 GLY A 659      35.360  36.990  40.980  1.00  0.00           H
ATOM   1137  HA2 GLY A 659      34.340  36.480  39.580  1.00  0.00           H
ATOM   1138  C   GLY A 659      36.120  37.350  39.060  1.00  0.00           C
ATOM   1139  O   GLY A 659      35.680  38.430  38.620  1.00  0.00           O
ATOM   1140  N   GLN A 660      37.310  36.790  38.780  1.00  0.00           N
ATOM   1141  HN  GLN A 660      37.580  36.020  39.360  1.00  0.00           H
ATOM   1142  CA  GLN A 660      38.350  37.330  37.850  1.00  0.00           C
ATOM   1143  HA  GLN A 660      38.050  37.270  36.810  1.00  0.00           H
ATOM   1144  CB  GLN A 660      38.640  38.840  38.160  1.00  0.00           C
ATOM   1145  HB1 GLN A 660      38.890  39.180  39.180  1.00  0.00           H
ATOM   1146  HB2 GLN A 660      37.690  39.370  37.960  1.00  0.00           H
ATOM   1147  CG  GLN A 660      39.670  39.410  37.190  1.00  0.00           C
ATOM   1148  HG1 GLN A 660      40.680  39.110  37.560  1.00  0.00           H
ATOM   1149  HG2 GLN A 660      39.660  40.520  37.150  1.00  0.00           H
ATOM   1150  CD  GLN A 660      39.640  38.810  35.760  1.00  0.00           C
ATOM   1151  OE1 GLN A 660      40.550  38.150  35.330  1.00  0.00           O
ATOM   1152  NE2 GLN A 660      38.570  39.120  34.990  1.00  0.00           N
ATOM   1153 HE21 GLN A 660      38.490  38.730  34.070  1.00  0.00           H
ATOM   1154 HE22 GLN A 660      37.780  39.460  35.520  1.00  0.00           H
ATOM   1155  C   GLN A 660      39.520  36.500  38.090  1.00  0.00           C
ATOM   1156  O   GLN A 660      40.410  36.940  38.820  1.00  0.00           O
ATOM   1157  N   PRO A 661      39.570  35.290  37.530  1.00  0.00           N
ATOM   1158  CD  PRO A 661      38.670  34.840  36.500  1.00  0.00           C
ATOM   1159  HD1 PRO A 661      38.690  35.630  35.720  1.00  0.00           H
ATOM   1160  HD2 PRO A 661      37.690  34.640  36.990  1.00  0.00           H
ATOM   1161  CA  PRO A 661      40.390  34.250  38.120  1.00  0.00           C
ATOM   1162  HA  PRO A 661      40.150  34.330  39.170  1.00  0.00           H
ATOM   1163  CB  PRO A 661      39.860  33.030  37.420  1.00  0.00           C
ATOM   1164  HB1 PRO A 661      39.000  32.590  37.960  1.00  0.00           H
ATOM   1165  HB2 PRO A 661      40.630  32.230  37.450  1.00  0.00           H
ATOM   1166  CG  PRO A 661      39.350  33.530  36.100  1.00  0.00           C
ATOM   1167  HG1 PRO A 661      40.260  33.740  35.490  1.00  0.00           H
ATOM   1168  HG2 PRO A 661      38.680  32.800  35.620  1.00  0.00           H
ATOM   1169  C   PRO A 661      41.900  34.450  37.990  1.00  0.00           C
ATOM   1170  O   PRO A 661      42.710  33.660  38.560  1.00  0.00           O
ATOM   1171  N   LEU A 662      42.360  35.490  37.210  1.00  0.00           N
ATOM   1172  HN  LEU A 662      41.710  36.000  36.650  1.00  0.00           H
ATOM   1173  CA  LEU A 662      43.790  35.760  37.120  1.00  0.00           C
ATOM   1174  HA  LEU A 662      44.380  34.890  37.360  1.00  0.00           H
ATOM   1175  CB  LEU A 662      44.230  36.070  35.660  1.00  0.00           C
ATOM   1176  HB1 LEU A 662      45.340  36.040  35.560  1.00  0.00           H
ATOM   1177  HB2 LEU A 662      43.720  36.960  35.240  1.00  0.00           H
ATOM   1178  CG  LEU A 662      43.890  34.850  34.720  1.00  0.00           C
ATOM   1179  HG  LEU A 662      42.830  34.580  34.870  1.00  0.00           H
ATOM   1180  CD1 LEU A 662      44.060  35.220  33.210  1.00  0.00           C
ATOM   1181 HD11 LEU A 662      44.860  35.960  33.000  1.00  0.00           H
ATOM   1182 HD12 LEU A 662      43.160  35.820  32.960  1.00  0.00           H
ATOM   1183 HD13 LEU A 662      44.110  34.300  32.590  1.00  0.00           H
ATOM   1184  CD2 LEU A 662      44.540  33.500  35.010  1.00  0.00           C
ATOM   1185 HD21 LEU A 662      44.540  33.290  36.110  1.00  0.00           H
ATOM   1186 HD22 LEU A 662      45.610  33.620  34.760  1.00  0.00           H
ATOM   1187 HD23 LEU A 662      44.080  32.630  34.500  1.00  0.00           H
ATOM   1188  C   LEU A 662      44.350  36.960  37.940  1.00  0.00           C
ATOM   1189  O   LEU A 662      45.520  37.300  37.890  1.00  0.00           O
ATOM   1190  N   THR A 663      43.590  37.550  38.830  1.00  0.00           N
ATOM   1191  HN  THR A 663      42.700  37.130  38.990  1.00  0.00           H
ATOM   1192  CA  THR A 663      43.970  38.540  39.820  1.00  0.00           C
ATOM   1193  HA  THR A 663      44.860  39.010  39.440  1.00  0.00           H
ATOM   1194  CB  THR A 663      42.900  39.640  40.080  1.00  0.00           C
ATOM   1195  HB  THR A 663      43.030  40.290  40.970  1.00  0.00           H
ATOM   1196  OG1 THR A 663      41.640  39.090  40.400  1.00  0.00           O
ATOM   1197  HG1 THR A 663      41.490  38.530  39.630  1.00  0.00           H
ATOM   1198  CG2 THR A 663      42.700  40.560  38.900  1.00  0.00           C
ATOM   1199 HG21 THR A 663      43.590  41.080  38.490  1.00  0.00           H
ATOM   1200 HG22 THR A 663      41.930  41.320  39.180  1.00  0.00           H
ATOM   1201 HG23 THR A 663      42.320  40.000  38.020  1.00  0.00           H
ATOM   1202  C   THR A 663      44.350  37.880  41.140  1.00  0.00           C
ATOM   1203  O   THR A 663      43.810  36.830  41.410  1.00  0.00           O
ATOM   1204  N   ILE A 664      45.320  38.490  41.830  1.00  0.00           N
ATOM   1205  HN  ILE A 664      45.820  39.310  41.550  1.00  0.00           H
ATOM   1206  CA  ILE A 664      45.590  38.330  43.250  1.00  0.00           C
ATOM   1207  HA  ILE A 664      45.120  37.400  43.570  1.00  0.00           H
ATOM   1208  CB  ILE A 664      47.140  38.180  43.370  1.00  0.00           C
ATOM   1209  HB  ILE A 664      47.620  39.120  43.000  1.00  0.00           H
ATOM   1210  CG2 ILE A 664      47.540  38.010  44.870  1.00  0.00           C
ATOM   1211 HG21 ILE A 664      46.930  37.190  45.290  1.00  0.00           H
ATOM   1212 HG22 ILE A 664      47.550  38.890  45.550  1.00  0.00           H
ATOM   1213 HG23 ILE A 664      48.550  37.540  44.930  1.00  0.00           H
ATOM   1214  CG1 ILE A 664      47.740  37.080  42.550  1.00  0.00           C
ATOM   1215 HG11 ILE A 664      48.760  36.860  42.940  1.00  0.00           H
ATOM   1216 HG12 ILE A 664      47.820  37.430  41.500  1.00  0.00           H
ATOM   1217  CD  ILE A 664      46.990  35.720  42.670  1.00  0.00           C
ATOM   1218  HD1 ILE A 664      45.920  35.800  42.380  1.00  0.00           H
ATOM   1219  HD2 ILE A 664      47.090  35.290  43.690  1.00  0.00           H
ATOM   1220  HD3 ILE A 664      47.390  35.060  41.870  1.00  0.00           H
ATOM   1221  C   ILE A 664      45.070  39.490  44.090  1.00  0.00           C
ATOM   1222  O   ILE A 664      45.370  40.640  43.770  1.00  0.00           O
ATOM   1223  N   LEU A 665      44.280  39.220  45.170  1.00  0.00           N
ATOM   1224  HN  LEU A 665      43.990  38.330  45.510  1.00  0.00           H
ATOM   1225  CA  LEU A 665      44.090  40.220  46.240  1.00  0.00           C
ATOM   1226  HA  LEU A 665      43.800  41.110  45.710  1.00  0.00           H
ATOM   1227  CB  LEU A 665      43.030  39.650  47.250  1.00  0.00           C
ATOM   1228  HB1 LEU A 665      42.800  40.490  47.950  1.00  0.00           H
ATOM   1229  HB2 LEU A 665      43.540  38.840  47.800  1.00  0.00           H
ATOM   1230  CG  LEU A 665      41.740  39.130  46.650  1.00  0.00           C
ATOM   1231  HG  LEU A 665      41.870  38.260  45.970  1.00  0.00           H
ATOM   1232  CD1 LEU A 665      40.830  38.760  47.820  1.00  0.00           C
ATOM   1233 HD11 LEU A 665      41.350  38.070  48.510  1.00  0.00           H
ATOM   1234 HD12 LEU A 665      39.840  38.350  47.560  1.00  0.00           H
ATOM   1235 HD13 LEU A 665      40.670  39.700  48.400  1.00  0.00           H
ATOM   1236  CD2 LEU A 665      40.950  40.180  45.750  1.00  0.00           C
ATOM   1237 HD21 LEU A 665      40.930  41.140  46.320  1.00  0.00           H
ATOM   1238 HD22 LEU A 665      39.980  39.710  45.560  1.00  0.00           H
ATOM   1239 HD23 LEU A 665      41.460  40.340  44.770  1.00  0.00           H
ATOM   1240  C   LEU A 665      45.410  40.440  47.030  1.00  0.00           C
ATOM   1241  O   LEU A 665      46.040  39.440  47.330  1.00  0.00           O
ATOM   1242  N   GLY A 666      45.550  41.680  47.540  1.00  0.00           N
ATOM   1243  HN  GLY A 666      44.860  42.360  47.320  1.00  0.00           H
ATOM   1244  CA  GLY A 666      46.470  41.900  48.650  1.00  0.00           C
ATOM   1245  HA1 GLY A 666      47.510  41.780  48.350  1.00  0.00           H
ATOM   1246  HA2 GLY A 666      46.270  41.270  49.500  1.00  0.00           H
ATOM   1247  C   GLY A 666      46.250  43.230  49.220  1.00  0.00           C
ATOM   1248  O   GLY A 666      45.240  43.850  49.100  1.00  0.00           O
ATOM   1249  N   SER A 667      47.300  43.820  49.930  1.00  0.00           N
ATOM   1250  HN  SER A 667      48.120  43.310  50.180  1.00  0.00           H
ATOM   1251  CA  SER A 667      47.280  45.190  50.490  1.00  0.00           C
ATOM   1252  HA  SER A 667      46.400  45.290  51.120  1.00  0.00           H
ATOM   1253  CB  SER A 667      48.580  45.370  51.310  1.00  0.00           C
ATOM   1254  HB1 SER A 667      48.520  44.670  52.180  1.00  0.00           H
ATOM   1255  HB2 SER A 667      48.700  46.430  51.620  1.00  0.00           H
ATOM   1256  OG  SER A 667      49.720  44.980  50.660  1.00  0.00           O
ATOM   1257  HG1 SER A 667      50.220  45.790  50.540  1.00  0.00           H
ATOM   1258  C   SER A 667      47.210  46.260  49.490  1.00  0.00           C
ATOM   1259  O   SER A 667      47.830  46.150  48.450  1.00  0.00           O
ATOM   1260  N   THR A 668      46.650  47.410  49.920  1.00  0.00           N
ATOM   1261  HN  THR A 668      46.360  47.490  50.870  1.00  0.00           H
ATOM   1262  CA  THR A 668      46.530  48.530  49.050  1.00  0.00           C
ATOM   1263  HA  THR A 668      47.280  48.450  48.280  1.00  0.00           H
ATOM   1264  CB  THR A 668      45.220  48.710  48.240  1.00  0.00           C
ATOM   1265  HB  THR A 668      45.000  47.760  47.710  1.00  0.00           H
ATOM   1266  OG1 THR A 668      45.340  49.730  47.280  1.00  0.00           O
ATOM   1267  HG1 THR A 668      44.500  49.810  46.840  1.00  0.00           H
ATOM   1268  CG2 THR A 668      44.080  49.160  49.170  1.00  0.00           C
ATOM   1269 HG21 THR A 668      44.210  50.090  49.760  1.00  0.00           H
ATOM   1270 HG22 THR A 668      43.920  48.400  49.980  1.00  0.00           H
ATOM   1271 HG23 THR A 668      43.190  49.390  48.550  1.00  0.00           H
ATOM   1272  C   THR A 668      46.890  49.730  49.870  1.00  0.00           C
ATOM   1273  O   THR A 668      46.390  49.860  51.000  1.00  0.00           O
ATOM   1274  N   GLY A 669      47.690  50.630  49.330  1.00  0.00           N
ATOM   1275  HN  GLY A 669      48.060  50.470  48.420  1.00  0.00           H
ATOM   1276  CA  GLY A 669      48.070  51.910  49.900  1.00  0.00           C
ATOM   1277  HA1 GLY A 669      48.550  52.480  49.120  1.00  0.00           H
ATOM   1278  HA2 GLY A 669      48.740  51.720  50.740  1.00  0.00           H
ATOM   1279  C   GLY A 669      47.050  52.930  50.460  1.00  0.00           C
ATOM   1280  O   GLY A 669      47.270  53.460  51.550  1.00  0.00           O
ATOM   1281  N   PRO A 670      45.890  53.290  49.810  1.00  0.00           N
ATOM   1282  CD  PRO A 670      45.460  52.840  48.460  1.00  0.00           C
ATOM   1283  HD1 PRO A 670      44.840  51.920  48.480  1.00  0.00           H
ATOM   1284  HD2 PRO A 670      46.330  52.530  47.840  1.00  0.00           H
ATOM   1285  CA  PRO A 670      45.040  54.370  50.250  1.00  0.00           C
ATOM   1286  HA  PRO A 670      45.530  55.260  50.610  1.00  0.00           H
ATOM   1287  CB  PRO A 670      44.090  54.580  49.020  1.00  0.00           C
ATOM   1288  HB1 PRO A 670      43.730  55.630  48.920  1.00  0.00           H
ATOM   1289  HB2 PRO A 670      43.150  53.980  49.090  1.00  0.00           H
ATOM   1290  CG  PRO A 670      44.910  54.110  47.900  1.00  0.00           C
ATOM   1291  HG1 PRO A 670      44.310  53.950  46.980  1.00  0.00           H
ATOM   1292  HG2 PRO A 670      45.750  54.830  47.790  1.00  0.00           H
ATOM   1293  C   PRO A 670      44.350  53.930  51.490  1.00  0.00           C
ATOM   1294  O   PRO A 670      44.020  54.730  52.340  1.00  0.00           O
ATOM   1295  N   VAL A 671      44.070  52.640  51.480  1.00  0.00           N
ATOM   1296  HN  VAL A 671      44.200  52.090  50.670  1.00  0.00           H
ATOM   1297  CA  VAL A 671      43.500  52.000  52.680  1.00  0.00           C
ATOM   1298  HA  VAL A 671      42.710  52.680  52.980  1.00  0.00           H
ATOM   1299  CB  VAL A 671      42.890  50.580  52.420  1.00  0.00           C
ATOM   1300  HB  VAL A 671      43.560  50.040  51.730  1.00  0.00           H
ATOM   1301  CG1 VAL A 671      42.540  49.820  53.710  1.00  0.00           C
ATOM   1302 HG11 VAL A 671      41.770  49.040  53.510  1.00  0.00           H
ATOM   1303 HG12 VAL A 671      42.080  50.530  54.440  1.00  0.00           H
ATOM   1304 HG13 VAL A 671      43.410  49.290  54.150  1.00  0.00           H
ATOM   1305  CG2 VAL A 671      41.660  50.800  51.650  1.00  0.00           C
ATOM   1306 HG21 VAL A 671      41.780  51.450  50.750  1.00  0.00           H
ATOM   1307 HG22 VAL A 671      40.880  51.310  52.260  1.00  0.00           H
ATOM   1308 HG23 VAL A 671      41.090  49.900  51.350  1.00  0.00           H
ATOM   1309  C   VAL A 671      44.310  52.120  53.930  1.00  0.00           C
ATOM   1310  O   VAL A 671      43.830  52.370  55.010  1.00  0.00           O
ATOM   1311  N   LEU A 672      45.610  51.870  53.770  1.00  0.00           N
ATOM   1312  HN  LEU A 672      46.010  51.810  52.860  1.00  0.00           H
ATOM   1313  CA  LEU A 672      46.490  51.980  54.900  1.00  0.00           C
ATOM   1314  HA  LEU A 672      46.190  51.340  55.710  1.00  0.00           H
ATOM   1315  CB  LEU A 672      47.930  51.550  54.600  1.00  0.00           C
ATOM   1316  HB1 LEU A 672      48.400  52.200  53.840  1.00  0.00           H
ATOM   1317  HB2 LEU A 672      47.770  50.530  54.190  1.00  0.00           H
ATOM   1318  CG  LEU A 672      48.950  51.380  55.780  1.00  0.00           C
ATOM   1319  HG  LEU A 672      49.240  52.410  56.030  1.00  0.00           H
ATOM   1320  CD1 LEU A 672      48.360  50.960  57.110  1.00  0.00           C
ATOM   1321 HD11 LEU A 672      47.380  51.460  57.270  1.00  0.00           H
ATOM   1322 HD12 LEU A 672      49.030  51.300  57.920  1.00  0.00           H
ATOM   1323 HD13 LEU A 672      48.260  49.860  57.230  1.00  0.00           H
ATOM   1324  CD2 LEU A 672      50.200  50.510  55.340  1.00  0.00           C
ATOM   1325 HD21 LEU A 672      49.790  49.510  55.160  1.00  0.00           H
ATOM   1326 HD22 LEU A 672      50.910  50.430  56.190  1.00  0.00           H
ATOM   1327 HD23 LEU A 672      50.630  51.030  54.460  1.00  0.00           H
ATOM   1328  C   LEU A 672      46.490  53.390  55.580  1.00  0.00           C
ATOM   1329  O   LEU A 672      46.290  53.430  56.760  1.00  0.00           O
ATOM   1330  N   VAL A 673      46.550  54.480  54.740  1.00  0.00           N
ATOM   1331  HN  VAL A 673      46.690  54.350  53.760  1.00  0.00           H
ATOM   1332  CA  VAL A 673      46.290  55.870  55.240  1.00  0.00           C
ATOM   1333  HA  VAL A 673      46.970  56.110  56.040  1.00  0.00           H
ATOM   1334  CB  VAL A 673      46.570  56.810  54.080  1.00  0.00           C
ATOM   1335  HB  VAL A 673      45.970  56.490  53.200  1.00  0.00           H
ATOM   1336  CG1 VAL A 673      46.210  58.280  54.500  1.00  0.00           C
ATOM   1337 HG11 VAL A 673      46.530  58.950  53.680  1.00  0.00           H
ATOM   1338 HG12 VAL A 673      46.810  58.460  55.410  1.00  0.00           H
ATOM   1339 HG13 VAL A 673      45.120  58.430  54.670  1.00  0.00           H
ATOM   1340  CG2 VAL A 673      48.130  56.760  53.820  1.00  0.00           C
ATOM   1341 HG21 VAL A 673      48.300  57.460  52.980  1.00  0.00           H
ATOM   1342 HG22 VAL A 673      48.530  55.760  53.540  1.00  0.00           H
ATOM   1343 HG23 VAL A 673      48.620  57.230  54.700  1.00  0.00           H
ATOM   1344  C   VAL A 673      44.900  56.040  55.850  1.00  0.00           C
ATOM   1345  O   VAL A 673      44.750  56.630  56.950  1.00  0.00           O
ATOM   1346  N   PHE A 674      43.860  55.570  55.140  1.00  0.00           N
ATOM   1347  HN  PHE A 674      44.030  55.140  54.240  1.00  0.00           H
ATOM   1348  CA  PHE A 674      42.500  55.670  55.630  1.00  0.00           C
ATOM   1349  HA  PHE A 674      42.310  56.730  55.750  1.00  0.00           H
ATOM   1350  CB  PHE A 674      41.540  55.210  54.460  1.00  0.00           C
ATOM   1351  HB1 PHE A 674      41.470  54.100  54.350  1.00  0.00           H
ATOM   1352  HB2 PHE A 674      41.740  55.660  53.460  1.00  0.00           H
ATOM   1353  CG  PHE A 674      40.140  55.650  54.820  1.00  0.00           C
ATOM   1354  CD1 PHE A 674      39.870  57.000  54.610  1.00  0.00           C
ATOM   1355  HD1 PHE A 674      40.650  57.690  54.340  1.00  0.00           H
ATOM   1356  CE1 PHE A 674      38.570  57.420  54.750  1.00  0.00           C
ATOM   1357  HE1 PHE A 674      38.420  58.500  54.660  1.00  0.00           H
ATOM   1358  CZ  PHE A 674      37.550  56.610  55.200  1.00  0.00           C
ATOM   1359  HZ  PHE A 674      36.540  56.960  55.360  1.00  0.00           H
ATOM   1360  CD2 PHE A 674      39.110  54.760  55.240  1.00  0.00           C
ATOM   1361  HD2 PHE A 674      39.400  53.720  55.330  1.00  0.00           H
ATOM   1362  CE2 PHE A 674      37.770  55.220  55.430  1.00  0.00           C
ATOM   1363  HE2 PHE A 674      36.960  54.550  55.680  1.00  0.00           H
ATOM   1364  C   PHE A 674      42.220  55.040  56.910  1.00  0.00           C
ATOM   1365  O   PHE A 674      41.530  55.640  57.690  1.00  0.00           O
ATOM   1366  N   GLU A 675      42.680  53.820  57.240  1.00  0.00           N
ATOM   1367  HN  GLU A 675      43.150  53.390  56.470  1.00  0.00           H
ATOM   1368  CA  GLU A 675      42.560  53.160  58.540  1.00  0.00           C
ATOM   1369  HA  GLU A 675      41.500  53.110  58.800  1.00  0.00           H
ATOM   1370  CB  GLU A 675      43.090  51.720  58.440  1.00  0.00           C
ATOM   1371  HB1 GLU A 675      43.180  51.280  59.460  1.00  0.00           H
ATOM   1372  HB2 GLU A 675      44.120  51.650  58.030  1.00  0.00           H
ATOM   1373  CG  GLU A 675      42.290  50.730  57.520  1.00  0.00           C
ATOM   1374  HG1 GLU A 675      42.850  49.780  57.420  1.00  0.00           H
ATOM   1375  HG2 GLU A 675      42.160  51.100  56.480  1.00  0.00           H
ATOM   1376  CD  GLU A 675      40.950  50.340  58.100  1.00  0.00           C
ATOM   1377  OE1 GLU A 675      40.210  49.600  57.330  1.00  0.00           O
ATOM   1378  OE2 GLU A 675      40.710  50.470  59.310  1.00  0.00           O
ATOM   1379  C   GLU A 675      43.290  53.870  59.590  1.00  0.00           C
ATOM   1380  O   GLU A 675      42.830  53.930  60.670  1.00  0.00           O
ATOM   1381  N   LYS A 676      44.470  54.540  59.250  1.00  0.00           N
ATOM   1382  HN  LYS A 676      44.780  54.500  58.310  1.00  0.00           H
ATOM   1383  CA  LYS A 676      45.100  55.450  60.220  1.00  0.00           C
ATOM   1384  HA  LYS A 676      45.210  54.930  61.160  1.00  0.00           H
ATOM   1385  CB  LYS A 676      46.490  55.940  59.740  1.00  0.00           C
ATOM   1386  HB1 LYS A 676      46.490  56.470  58.760  1.00  0.00           H
ATOM   1387  HB2 LYS A 676      47.070  55.010  59.650  1.00  0.00           H
ATOM   1388  CG  LYS A 676      47.110  56.970  60.790  1.00  0.00           C
ATOM   1389  HG1 LYS A 676      46.970  56.650  61.840  1.00  0.00           H
ATOM   1390  HG2 LYS A 676      46.640  57.970  60.660  1.00  0.00           H
ATOM   1391  CD  LYS A 676      48.660  56.960  60.670  1.00  0.00           C
ATOM   1392  HD1 LYS A 676      48.940  57.360  59.670  1.00  0.00           H
ATOM   1393  HD2 LYS A 676      49.010  55.900  60.700  1.00  0.00           H
ATOM   1394  CE  LYS A 676      49.370  57.750  61.730  1.00  0.00           C
ATOM   1395  HE1 LYS A 676      49.090  57.250  62.690  1.00  0.00           H
ATOM   1396  HE2 LYS A 676      49.170  58.840  61.760  1.00  0.00           H
ATOM   1397  NZ  LYS A 676      50.860  57.760  61.610  1.00  0.00           N
ATOM   1398  HZ1 LYS A 676      51.110  57.900  60.600  1.00  0.00           H
ATOM   1399  HZ2 LYS A 676      51.250  56.850  61.910  1.00  0.00           H
ATOM   1400  HZ3 LYS A 676      51.250  58.520  62.200  1.00  0.00           H
ATOM   1401  C   LYS A 676      44.280  56.650  60.650  1.00  0.00           C
ATOM   1402  O   LYS A 676      44.070  56.830  61.840  1.00  0.00           O
ATOM   1403  N   ILE A 677      43.680  57.430  59.680  1.00  0.00           N
ATOM   1404  HN  ILE A 677      43.800  57.130  58.740  1.00  0.00           H
ATOM   1405  CA  ILE A 677      42.620  58.360  59.870  1.00  0.00           C
ATOM   1406  HA  ILE A 677      42.930  59.150  60.520  1.00  0.00           H
ATOM   1407  CB  ILE A 677      42.230  59.010  58.520  1.00  0.00           C
ATOM   1408  HB  ILE A 677      41.640  58.310  57.900  1.00  0.00           H
ATOM   1409  CG2 ILE A 677      41.480  60.270  58.840  1.00  0.00           C
ATOM   1410 HG21 ILE A 677      41.440  60.970  57.980  1.00  0.00           H
ATOM   1411 HG22 ILE A 677      41.860  60.790  59.740  1.00  0.00           H
ATOM   1412 HG23 ILE A 677      40.430  60.080  59.130  1.00  0.00           H
ATOM   1413  CG1 ILE A 677      43.430  59.450  57.640  1.00  0.00           C
ATOM   1414 HG11 ILE A 677      44.240  58.700  57.690  1.00  0.00           H
ATOM   1415 HG12 ILE A 677      43.900  60.280  58.200  1.00  0.00           H
ATOM   1416  CD  ILE A 677      43.060  59.620  56.160  1.00  0.00           C
ATOM   1417  HD1 ILE A 677      41.980  59.830  56.060  1.00  0.00           H
ATOM   1418  HD2 ILE A 677      43.140  58.620  55.690  1.00  0.00           H
ATOM   1419  HD3 ILE A 677      43.690  60.320  55.580  1.00  0.00           H
ATOM   1420  C   ILE A 677      41.320  57.910  60.540  1.00  0.00           C
ATOM   1421  O   ILE A 677      40.830  58.650  61.380  1.00  0.00           O
ATOM   1422  N   LEU A 678      40.820  56.770  60.130  1.00  0.00           N
ATOM   1423  HN  LEU A 678      41.240  56.290  59.360  1.00  0.00           H
ATOM   1424  CA  LEU A 678      39.640  56.210  60.720  1.00  0.00           C
ATOM   1425  HA  LEU A 678      38.850  56.920  60.520  1.00  0.00           H
ATOM   1426  CB  LEU A 678      39.260  54.910  59.940  1.00  0.00           C
ATOM   1427  HB1 LEU A 678      40.170  54.290  59.890  1.00  0.00           H
ATOM   1428  HB2 LEU A 678      39.210  55.200  58.870  1.00  0.00           H
ATOM   1429  CG  LEU A 678      37.950  54.230  60.330  1.00  0.00           C
ATOM   1430  HG  LEU A 678      37.950  53.900  61.390  1.00  0.00           H
ATOM   1431  CD1 LEU A 678      36.810  55.280  60.260  1.00  0.00           C
ATOM   1432 HD11 LEU A 678      35.850  54.750  60.460  1.00  0.00           H
ATOM   1433 HD12 LEU A 678      36.750  55.740  59.260  1.00  0.00           H
ATOM   1434 HD13 LEU A 678      36.820  56.060  61.060  1.00  0.00           H
ATOM   1435  CD2 LEU A 678      37.600  53.030  59.490  1.00  0.00           C
ATOM   1436 HD21 LEU A 678      36.680  52.490  59.800  1.00  0.00           H
ATOM   1437 HD22 LEU A 678      38.360  52.230  59.600  1.00  0.00           H
ATOM   1438 HD23 LEU A 678      37.640  53.260  58.400  1.00  0.00           H
ATOM   1439  C   LEU A 678      39.740  55.860  62.210  1.00  0.00           C
ATOM   1440  O   LEU A 678      38.910  56.200  62.990  1.00  0.00           O
ATOM   1441  N   TYR A 679      40.850  55.210  62.610  1.00  0.00           N
ATOM   1442  HN  TYR A 679      41.660  55.020  62.050  1.00  0.00           H
ATOM   1443  CA  TYR A 679      41.080  54.930  64.080  1.00  0.00           C
ATOM   1444  HA  TYR A 679      40.210  54.350  64.360  1.00  0.00           H
ATOM   1445  CB  TYR A 679      42.260  53.940  64.320  1.00  0.00           C
ATOM   1446  HB1 TYR A 679      43.100  54.290  63.680  1.00  0.00           H
ATOM   1447  HB2 TYR A 679      41.940  52.940  63.960  1.00  0.00           H
ATOM   1448  CG  TYR A 679      42.830  53.880  65.740  1.00  0.00           C
ATOM   1449  CD1 TYR A 679      42.110  53.020  66.640  1.00  0.00           C
ATOM   1450  HD1 TYR A 679      41.310  52.420  66.230  1.00  0.00           H
ATOM   1451  CE1 TYR A 679      42.520  52.960  67.990  1.00  0.00           C
ATOM   1452  HE1 TYR A 679      41.960  52.290  68.610  1.00  0.00           H
ATOM   1453  CZ  TYR A 679      43.620  53.670  68.470  1.00  0.00           C
ATOM   1454  OH  TYR A 679      44.040  53.500  69.770  1.00  0.00           O
ATOM   1455  HH  TYR A 679      44.910  53.930  69.740  1.00  0.00           H
ATOM   1456  CD2 TYR A 679      43.870  54.730  66.280  1.00  0.00           C
ATOM   1457  HD2 TYR A 679      44.380  55.450  65.640  1.00  0.00           H
ATOM   1458  CE2 TYR A 679      44.270  54.560  67.610  1.00  0.00           C
ATOM   1459  HE2 TYR A 679      45.000  55.240  68.040  1.00  0.00           H
ATOM   1460  C   TYR A 679      41.220  56.170  64.900  1.00  0.00           C
ATOM   1461  O   TYR A 679      40.520  56.340  65.890  1.00  0.00           O
ATOM   1462  N   LYS A 680      41.960  57.120  64.330  1.00  0.00           N
ATOM   1463  HN  LYS A 680      42.630  56.890  63.630  1.00  0.00           H
ATOM   1464  CA  LYS A 680      42.120  58.390  65.010  1.00  0.00           C
ATOM   1465  HA  LYS A 680      42.330  58.150  66.040  1.00  0.00           H
ATOM   1466  CB  LYS A 680      43.200  59.220  64.220  1.00  0.00           C
ATOM   1467  HB1 LYS A 680      42.790  59.340  63.200  1.00  0.00           H
ATOM   1468  HB2 LYS A 680      44.180  58.690  64.130  1.00  0.00           H
ATOM   1469  CG  LYS A 680      43.510  60.600  64.830  1.00  0.00           C
ATOM   1470  HG1 LYS A 680      42.670  61.290  64.570  1.00  0.00           H
ATOM   1471  HG2 LYS A 680      44.400  61.070  64.370  1.00  0.00           H
ATOM   1472  CD  LYS A 680      43.820  60.590  66.370  1.00  0.00           C
ATOM   1473  HD1 LYS A 680      44.370  59.650  66.580  1.00  0.00           H
ATOM   1474  HD2 LYS A 680      42.870  60.540  66.930  1.00  0.00           H
ATOM   1475  CE  LYS A 680      44.430  61.900  66.950  1.00  0.00           C
ATOM   1476  HE1 LYS A 680      45.410  62.080  66.450  1.00  0.00           H
ATOM   1477  HE2 LYS A 680      44.600  61.780  68.030  1.00  0.00           H
ATOM   1478  NZ  LYS A 680      43.500  63.020  66.860  1.00  0.00           N
ATOM   1479  HZ1 LYS A 680      43.540  63.490  65.930  1.00  0.00           H
ATOM   1480  HZ2 LYS A 680      43.980  63.710  67.460  1.00  0.00           H
ATOM   1481  HZ3 LYS A 680      42.540  62.920  67.240  1.00  0.00           H
ATOM   1482  C   LYS A 680      40.860  59.150  65.050  1.00  0.00           C
ATOM   1483  O   LYS A 680      40.680  59.770  66.110  1.00  0.00           O
ATOM   1484  N   PHE A 681      39.990  59.170  64.010  1.00  0.00           N
ATOM   1485  HN  PHE A 681      40.120  58.590  63.220  1.00  0.00           H
ATOM   1486  CA  PHE A 681      38.620  59.750  64.020  1.00  0.00           C
ATOM   1487  HA  PHE A 681      38.780  60.700  64.510  1.00  0.00           H
ATOM   1488  CB  PHE A 681      38.110  59.950  62.560  1.00  0.00           C
ATOM   1489  HB1 PHE A 681      38.200  58.940  62.100  1.00  0.00           H
ATOM   1490  HB2 PHE A 681      38.880  60.590  62.070  1.00  0.00           H
ATOM   1491  CG  PHE A 681      36.760  60.540  62.310  1.00  0.00           C
ATOM   1492  CD1 PHE A 681      35.790  59.810  61.470  1.00  0.00           C
ATOM   1493  HD1 PHE A 681      36.100  58.910  60.960  1.00  0.00           H
ATOM   1494  CE1 PHE A 681      34.460  60.340  61.280  1.00  0.00           C
ATOM   1495  HE1 PHE A 681      33.780  59.690  60.760  1.00  0.00           H
ATOM   1496  CZ  PHE A 681      34.100  61.560  61.890  1.00  0.00           C
ATOM   1497  HZ  PHE A 681      33.040  61.740  61.770  1.00  0.00           H
ATOM   1498  CD2 PHE A 681      36.350  61.680  62.940  1.00  0.00           C
ATOM   1499  HD2 PHE A 681      37.010  62.070  63.700  1.00  0.00           H
ATOM   1500  CE2 PHE A 681      35.030  62.170  62.750  1.00  0.00           C
ATOM   1501  HE2 PHE A 681      34.700  63.040  63.270  1.00  0.00           H
ATOM   1502  C   PHE A 681      37.620  59.060  64.940  1.00  0.00           C
ATOM   1503  O   PHE A 681      36.870  59.760  65.620  1.00  0.00           O
ATOM   1504  N   CYS A 682      37.790  57.720  65.050  1.00  0.00           N
ATOM   1505  HN  CYS A 682      38.370  57.350  64.320  1.00  0.00           H
ATOM   1506  CA  CYS A 682      37.160  56.930  66.130  1.00  0.00           C
ATOM   1507  HA  CYS A 682      36.090  57.120  66.120  1.00  0.00           H
ATOM   1508  CB  CYS A 682      37.420  55.460  65.900  1.00  0.00           C
ATOM   1509  HB1 CYS A 682      37.190  54.870  66.810  1.00  0.00           H
ATOM   1510  HB2 CYS A 682      38.510  55.320  65.750  1.00  0.00           H
ATOM   1511  SG  CYS A 682      36.650  54.820  64.420  1.00  0.00           S
ATOM   1512  HG1 CYS A 682      37.670  55.190  63.640  1.00  0.00           H
ATOM   1513  C   CYS A 682      37.670  57.480  67.470  1.00  0.00           C
ATOM   1514  O   CYS A 682      36.790  57.850  68.290  1.00  0.00           O
ATOM   1515  N   ARG A 683      38.930  57.720  67.660  1.00  0.00           N
ATOM   1516  HN  ARG A 683      39.570  57.400  66.970  1.00  0.00           H
ATOM   1517  CA  ARG A 683      39.540  58.340  68.870  1.00  0.00           C
ATOM   1518  HA  ARG A 683      39.160  57.760  69.690  1.00  0.00           H
ATOM   1519  CB  ARG A 683      41.070  58.130  68.910  1.00  0.00           C
ATOM   1520  HB1 ARG A 683      41.700  58.800  69.530  1.00  0.00           H
ATOM   1521  HB2 ARG A 683      41.370  58.390  67.870  1.00  0.00           H
ATOM   1522  CG  ARG A 683      41.540  56.680  69.100  1.00  0.00           C
ATOM   1523  HG1 ARG A 683      42.640  56.670  68.860  1.00  0.00           H
ATOM   1524  HG2 ARG A 683      41.060  56.050  68.330  1.00  0.00           H
ATOM   1525  CD  ARG A 683      41.210  56.010  70.430  1.00  0.00           C
ATOM   1526  HD1 ARG A 683      41.390  54.910  70.440  1.00  0.00           H
ATOM   1527  HD2 ARG A 683      40.110  56.150  70.570  1.00  0.00           H
ATOM   1528  NE  ARG A 683      42.090  56.760  71.440  1.00  0.00           N
ATOM   1529  HE  ARG A 683      42.770  57.420  71.110  1.00  0.00           H
ATOM   1530  CZ  ARG A 683      42.240  56.450  72.720  1.00  0.00           C
ATOM   1531  NH1 ARG A 683      43.250  57.040  73.380  1.00  0.00           N
ATOM   1532 HH11 ARG A 683      43.370  56.830  74.340  1.00  0.00           H
ATOM   1533 HH12 ARG A 683      43.650  57.920  73.120  1.00  0.00           H
ATOM   1534  NH2 ARG A 683      41.460  55.560  73.340  1.00  0.00           N
ATOM   1535 HH21 ARG A 683      40.730  55.100  72.850  1.00  0.00           H
ATOM   1536 HH22 ARG A 683      41.660  55.340  74.290  1.00  0.00           H
ATOM   1537  C   ARG A 683      39.160  59.810  69.210  1.00  0.00           C
ATOM   1538  O   ARG A 683      38.910  60.130  70.370  1.00  0.00           O
ATOM   1539  N   ASP A 684      38.990  60.640  68.180  1.00  0.00           N
ATOM   1540  HN  ASP A 684      39.180  60.360  67.250  1.00  0.00           H
ATOM   1541  CA  ASP A 684      38.560  62.050  68.290  1.00  0.00           C
ATOM   1542  HA  ASP A 684      39.030  62.600  69.080  1.00  0.00           H
ATOM   1543  CB  ASP A 684      38.600  62.710  66.930  1.00  0.00           C
ATOM   1544  HB1 ASP A 684      37.900  63.580  66.910  1.00  0.00           H
ATOM   1545  HB2 ASP A 684      38.300  62.030  66.090  1.00  0.00           H
ATOM   1546  CG  ASP A 684      39.990  63.200  66.550  1.00  0.00           C
ATOM   1547  OD1 ASP A 684      40.270  63.450  65.340  1.00  0.00           O
ATOM   1548  OD2 ASP A 684      40.860  63.500  67.410  1.00  0.00           O
ATOM   1549  C   ASP A 684      37.110  62.140  68.790  1.00  0.00           C
ATOM   1550  O   ASP A 684      36.660  63.070  69.530  1.00  0.00           O
ATOM   1551  N   TYR A 685      36.210  61.140  68.350  1.00  0.00           N
ATOM   1552  HN  TYR A 685      36.410  60.370  67.750  1.00  0.00           H
ATOM   1553  CA  TYR A 685      34.850  61.020  68.770  1.00  0.00           C
ATOM   1554  HA  TYR A 685      34.490  61.950  69.170  1.00  0.00           H
ATOM   1555  CB  TYR A 685      34.030  60.620  67.560  1.00  0.00           C
ATOM   1556  HB1 TYR A 685      33.070  60.090  67.740  1.00  0.00           H
ATOM   1557  HB2 TYR A 685      34.610  59.900  66.950  1.00  0.00           H
ATOM   1558  CG  TYR A 685      33.580  61.900  66.780  1.00  0.00           C
ATOM   1559  CD1 TYR A 685      34.560  62.680  66.150  1.00  0.00           C
ATOM   1560  HD1 TYR A 685      35.550  62.250  66.070  1.00  0.00           H
ATOM   1561  CE1 TYR A 685      34.270  63.950  65.720  1.00  0.00           C
ATOM   1562  HE1 TYR A 685      35.010  64.580  65.230  1.00  0.00           H
ATOM   1563  CZ  TYR A 685      32.970  64.480  65.910  1.00  0.00           C
ATOM   1564  OH  TYR A 685      32.700  65.840  65.470  1.00  0.00           O
ATOM   1565  HH  TYR A 685      31.750  65.940  65.600  1.00  0.00           H
ATOM   1566  CD2 TYR A 685      32.310  62.420  67.010  1.00  0.00           C
ATOM   1567  HD2 TYR A 685      31.680  61.730  67.550  1.00  0.00           H
ATOM   1568  CE2 TYR A 685      31.910  63.680  66.500  1.00  0.00           C
ATOM   1569  HE2 TYR A 685      30.880  64.020  66.600  1.00  0.00           H
ATOM   1570  C   TYR A 685      34.520  59.900  69.860  1.00  0.00           C
ATOM   1571  O   TYR A 685      33.370  59.630  70.130  1.00  0.00           O
ATOM   1572  N   GLN A 686      35.520  59.320  70.500  1.00  0.00           N
ATOM   1573  HN  GLN A 686      36.470  59.410  70.220  1.00  0.00           H
ATOM   1574  CA  GLN A 686      35.490  58.360  71.640  1.00  0.00           C
ATOM   1575  HA  GLN A 686      36.520  58.260  71.890  1.00  0.00           H
ATOM   1576  CB  GLN A 686      34.670  58.980  72.880  1.00  0.00           C
ATOM   1577  HB1 GLN A 686      34.720  58.350  73.790  1.00  0.00           H
ATOM   1578  HB2 GLN A 686      33.600  58.870  72.670  1.00  0.00           H
ATOM   1579  CG  GLN A 686      35.040  60.500  73.220  1.00  0.00           C
ATOM   1580  HG1 GLN A 686      34.920  60.660  74.320  1.00  0.00           H
ATOM   1581  HG2 GLN A 686      34.390  61.130  72.590  1.00  0.00           H
ATOM   1582  CD  GLN A 686      36.550  60.780  72.980  1.00  0.00           C
ATOM   1583  OE1 GLN A 686      37.450  60.180  73.560  1.00  0.00           O
ATOM   1584  NE2 GLN A 686      36.870  61.780  72.180  1.00  0.00           N
ATOM   1585 HE21 GLN A 686      37.820  62.110  72.210  1.00  0.00           H
ATOM   1586 HE22 GLN A 686      36.270  61.930  71.390  1.00  0.00           H
ATOM   1587  C   GLN A 686      34.930  56.940  71.390  1.00  0.00           C
ATOM   1588  O   GLN A 686      34.520  56.250  72.240  1.00  0.00           O
ATOM   1589  N   LEU A 687      35.040  56.500  70.160  1.00  0.00           N
ATOM   1590  HN  LEU A 687      35.370  57.200  69.520  1.00  0.00           H
ATOM   1591  CA  LEU A 687      34.470  55.300  69.670  1.00  0.00           C
ATOM   1592  HA  LEU A 687      33.600  55.020  70.250  1.00  0.00           H
ATOM   1593  CB  LEU A 687      34.050  55.500  68.150  1.00  0.00           C
ATOM   1594  HB1 LEU A 687      33.370  54.720  67.740  1.00  0.00           H
ATOM   1595  HB2 LEU A 687      34.870  55.670  67.420  1.00  0.00           H
ATOM   1596  CG  LEU A 687      33.200  56.800  67.930  1.00  0.00           C
ATOM   1597  HG  LEU A 687      33.840  57.700  67.940  1.00  0.00           H
ATOM   1598  CD1 LEU A 687      32.730  56.940  66.450  1.00  0.00           C
ATOM   1599 HD11 LEU A 687      32.300  57.950  66.290  1.00  0.00           H
ATOM   1600 HD12 LEU A 687      32.000  56.160  66.170  1.00  0.00           H
ATOM   1601 HD13 LEU A 687      33.580  56.920  65.720  1.00  0.00           H
ATOM   1602  CD2 LEU A 687      32.050  56.850  68.960  1.00  0.00           C
ATOM   1603 HD21 LEU A 687      32.460  56.910  69.990  1.00  0.00           H
ATOM   1604 HD22 LEU A 687      31.520  55.890  68.770  1.00  0.00           H
ATOM   1605 HD23 LEU A 687      31.370  57.670  68.670  1.00  0.00           H
ATOM   1606  C   LEU A 687      35.350  54.110  69.790  1.00  0.00           C
ATOM   1607  O   LEU A 687      36.550  54.210  69.840  1.00  0.00           O
ATOM   1608  N   SER A 688      34.770  52.880  69.660  1.00  0.00           N
ATOM   1609  HN  SER A 688      33.760  52.910  69.710  1.00  0.00           H
ATOM   1610  CA  SER A 688      35.450  51.620  69.540  1.00  0.00           C
ATOM   1611  HA  SER A 688      36.430  51.720  70.000  1.00  0.00           H
ATOM   1612  CB  SER A 688      34.730  50.430  70.220  1.00  0.00           C
ATOM   1613  HB1 SER A 688      33.870  50.050  69.620  1.00  0.00           H
ATOM   1614  HB2 SER A 688      34.320  50.820  71.180  1.00  0.00           H
ATOM   1615  OG  SER A 688      35.590  49.250  70.360  1.00  0.00           O
ATOM   1616  HG1 SER A 688      36.200  49.480  71.060  1.00  0.00           H
ATOM   1617  C   SER A 688      35.530  51.390  68.020  1.00  0.00           C
ATOM   1618  O   SER A 688      34.560  51.090  67.370  1.00  0.00           O
ATOM   1619  N   TYR A 689      36.740  51.620  67.430  1.00  0.00           N
ATOM   1620  HN  TYR A 689      37.560  51.730  67.990  1.00  0.00           H
ATOM   1621  CA  TYR A 689      37.040  51.580  66.040  1.00  0.00           C
ATOM   1622  HA  TYR A 689      36.470  52.290  65.460  1.00  0.00           H
ATOM   1623  CB  TYR A 689      38.560  51.960  65.910  1.00  0.00           C
ATOM   1624  HB1 TYR A 689      39.120  51.520  66.770  1.00  0.00           H
ATOM   1625  HB2 TYR A 689      38.720  53.060  66.010  1.00  0.00           H
ATOM   1626  CG  TYR A 689      39.340  51.330  64.740  1.00  0.00           C
ATOM   1627  CD1 TYR A 689      40.070  50.090  64.980  1.00  0.00           C
ATOM   1628  HD1 TYR A 689      39.960  49.640  65.950  1.00  0.00           H
ATOM   1629  CE1 TYR A 689      40.730  49.480  63.910  1.00  0.00           C
ATOM   1630  HE1 TYR A 689      40.980  48.430  63.940  1.00  0.00           H
ATOM   1631  CZ  TYR A 689      40.780  50.080  62.590  1.00  0.00           C
ATOM   1632  OH  TYR A 689      41.280  49.310  61.530  1.00  0.00           O
ATOM   1633  HH  TYR A 689      41.080  49.800  60.730  1.00  0.00           H
ATOM   1634  CD2 TYR A 689      39.360  51.850  63.420  1.00  0.00           C
ATOM   1635  HD2 TYR A 689      38.700  52.700  63.330  1.00  0.00           H
ATOM   1636  CE2 TYR A 689      40.090  51.300  62.380  1.00  0.00           C
ATOM   1637  HE2 TYR A 689      40.030  51.680  61.370  1.00  0.00           H
ATOM   1638  C   TYR A 689      36.640  50.290  65.490  1.00  0.00           C
ATOM   1639  O   TYR A 689      36.210  50.200  64.340  1.00  0.00           O
ATOM   1640  N   LEU A 690      36.830  49.170  66.240  1.00  0.00           N
ATOM   1641  HN  LEU A 690      37.350  49.330  67.070  1.00  0.00           H
ATOM   1642  CA  LEU A 690      36.360  47.840  65.850  1.00  0.00           C
ATOM   1643  HA  LEU A 690      36.800  47.690  64.870  1.00  0.00           H
ATOM   1644  CB  LEU A 690      37.000  46.710  66.710  1.00  0.00           C
ATOM   1645  HB1 LEU A 690      36.440  45.760  66.550  1.00  0.00           H
ATOM   1646  HB2 LEU A 690      36.790  46.960  67.760  1.00  0.00           H
ATOM   1647  CG  LEU A 690      38.460  46.560  66.380  1.00  0.00           C
ATOM   1648  HG  LEU A 690      38.970  47.540  66.400  1.00  0.00           H
ATOM   1649  CD1 LEU A 690      39.250  45.820  67.470  1.00  0.00           C
ATOM   1650 HD11 LEU A 690      39.220  46.400  68.420  1.00  0.00           H
ATOM   1651 HD12 LEU A 690      40.310  45.700  67.140  1.00  0.00           H
ATOM   1652 HD13 LEU A 690      38.890  44.780  67.630  1.00  0.00           H
ATOM   1653  CD2 LEU A 690      38.730  45.760  65.100  1.00  0.00           C
ATOM   1654 HD21 LEU A 690      39.810  45.590  64.880  1.00  0.00           H
ATOM   1655 HD22 LEU A 690      38.410  46.310  64.200  1.00  0.00           H
ATOM   1656 HD23 LEU A 690      38.230  44.770  65.090  1.00  0.00           H
ATOM   1657  C   LEU A 690      34.900  47.720  65.790  1.00  0.00           C
ATOM   1658  O   LEU A 690      34.380  47.310  64.780  1.00  0.00           O
ATOM   1659  N   SER A 691      34.110  48.160  66.780  1.00  0.00           N
ATOM   1660  HN  SER A 691      34.510  48.440  67.650  1.00  0.00           H
ATOM   1661  CA  SER A 691      32.590  48.100  66.720  1.00  0.00           C
ATOM   1662  HA  SER A 691      32.310  47.090  66.430  1.00  0.00           H
ATOM   1663  CB  SER A 691      31.980  48.340  68.040  1.00  0.00           C
ATOM   1664  HB1 SER A 691      32.110  49.380  68.410  1.00  0.00           H
ATOM   1665  HB2 SER A 691      32.380  47.550  68.710  1.00  0.00           H
ATOM   1666  OG  SER A 691      30.560  48.160  68.040  1.00  0.00           O
ATOM   1667  HG1 SER A 691      30.160  48.880  68.530  1.00  0.00           H
ATOM   1668  C   SER A 691      32.030  48.980  65.580  1.00  0.00           C
ATOM   1669  O   SER A 691      31.070  48.510  64.920  1.00  0.00           O
ATOM   1670  N   LEU A 692      32.510  50.250  65.450  1.00  0.00           N
ATOM   1671  HN  LEU A 692      33.250  50.560  66.030  1.00  0.00           H
ATOM   1672  CA  LEU A 692      32.140  51.070  64.320  1.00  0.00           C
ATOM   1673  HA  LEU A 692      31.080  50.970  64.190  1.00  0.00           H
ATOM   1674  CB  LEU A 692      32.640  52.500  64.390  1.00  0.00           C
ATOM   1675  HB1 LEU A 692      33.750  52.530  64.390  1.00  0.00           H
ATOM   1676  HB2 LEU A 692      32.320  52.880  65.390  1.00  0.00           H
ATOM   1677  CG  LEU A 692      32.100  53.470  63.320  1.00  0.00           C
ATOM   1678  HG  LEU A 692      32.120  52.920  62.350  1.00  0.00           H
ATOM   1679  CD1 LEU A 692      30.640  53.740  63.630  1.00  0.00           C
ATOM   1680 HD11 LEU A 692      30.110  52.780  63.430  1.00  0.00           H
ATOM   1681 HD12 LEU A 692      30.160  54.310  62.800  1.00  0.00           H
ATOM   1682 HD13 LEU A 692      30.590  54.230  64.620  1.00  0.00           H
ATOM   1683  CD2 LEU A 692      32.860  54.800  63.260  1.00  0.00           C
ATOM   1684 HD21 LEU A 692      32.540  55.500  64.050  1.00  0.00           H
ATOM   1685 HD22 LEU A 692      32.690  55.320  62.280  1.00  0.00           H
ATOM   1686 HD23 LEU A 692      33.910  54.620  63.570  1.00  0.00           H
ATOM   1687  C   LEU A 692      32.550  50.450  62.980  1.00  0.00           C
ATOM   1688  O   LEU A 692      31.830  50.310  62.030  1.00  0.00           O
ATOM   1689  N   ARG A 693      33.800  49.960  62.820  1.00  0.00           N
ATOM   1690  HN  ARG A 693      34.390  49.880  63.640  1.00  0.00           H
ATOM   1691  CA  ARG A 693      34.340  49.440  61.590  1.00  0.00           C
ATOM   1692  HA  ARG A 693      34.170  50.120  60.770  1.00  0.00           H
ATOM   1693  CB  ARG A 693      35.820  49.140  61.650  1.00  0.00           C
ATOM   1694  HB1 ARG A 693      35.880  48.300  62.370  1.00  0.00           H
ATOM   1695  HB2 ARG A 693      36.340  50.050  62.020  1.00  0.00           H
ATOM   1696  CG  ARG A 693      36.590  48.820  60.380  1.00  0.00           C
ATOM   1697  HG1 ARG A 693      36.560  49.730  59.730  1.00  0.00           H
ATOM   1698  HG2 ARG A 693      36.170  47.930  59.880  1.00  0.00           H
ATOM   1699  CD  ARG A 693      38.010  48.410  60.710  1.00  0.00           C
ATOM   1700  HD1 ARG A 693      38.130  47.450  61.260  1.00  0.00           H
ATOM   1701  HD2 ARG A 693      38.510  49.210  61.280  1.00  0.00           H
ATOM   1702  NE  ARG A 693      38.650  48.220  59.370  1.00  0.00           N
ATOM   1703  HE  ARG A 693      39.220  48.960  59.010  1.00  0.00           H
ATOM   1704  CZ  ARG A 693      38.450  47.210  58.540  1.00  0.00           C
ATOM   1705  NH1 ARG A 693      37.800  46.140  59.000  1.00  0.00           N
ATOM   1706 HH11 ARG A 693      37.520  46.110  59.970  1.00  0.00           H
ATOM   1707 HH12 ARG A 693      37.860  45.310  58.470  1.00  0.00           H
ATOM   1708  NH2 ARG A 693      38.970  47.260  57.370  1.00  0.00           N
ATOM   1709 HH21 ARG A 693      38.360  46.820  56.710  1.00  0.00           H
ATOM   1710 HH22 ARG A 693      39.540  48.070  57.200  1.00  0.00           H
ATOM   1711  C   ARG A 693      33.580  48.190  61.120  1.00  0.00           C
ATOM   1712  O   ARG A 693      33.400  47.890  59.920  1.00  0.00           O
ATOM   1713  N   THR A 694      32.980  47.380  62.040  1.00  0.00           N
ATOM   1714  HN  THR A 694      33.310  47.420  62.990  1.00  0.00           H
ATOM   1715  CA  THR A 694      31.940  46.340  61.660  1.00  0.00           C
ATOM   1716  HA  THR A 694      32.400  45.800  60.850  1.00  0.00           H
ATOM   1717  CB  THR A 694      31.540  45.450  62.870  1.00  0.00           C
ATOM   1718  HB  THR A 694      31.150  46.130  63.670  1.00  0.00           H
ATOM   1719  OG1 THR A 694      32.700  44.750  63.360  1.00  0.00           O
ATOM   1720  HG1 THR A 694      32.870  44.060  62.720  1.00  0.00           H
ATOM   1721  CG2 THR A 694      30.520  44.420  62.520  1.00  0.00           C
ATOM   1722 HG21 THR A 694      29.620  45.030  62.280  1.00  0.00           H
ATOM   1723 HG22 THR A 694      30.510  43.720  63.380  1.00  0.00           H
ATOM   1724 HG23 THR A 694      30.830  43.890  61.590  1.00  0.00           H
ATOM   1725  C   THR A 694      30.680  46.870  61.050  1.00  0.00           C
ATOM   1726  O   THR A 694      30.170  46.320  60.090  1.00  0.00           O
ATOM   1727  N   SER A 695      30.160  47.940  61.610  1.00  0.00           N
ATOM   1728  HN  SER A 695      30.560  48.250  62.470  1.00  0.00           H
ATOM   1729  CA  SER A 695      29.010  48.740  61.050  1.00  0.00           C
ATOM   1730  HA  SER A 695      28.260  47.990  60.850  1.00  0.00           H
ATOM   1731  CB  SER A 695      28.560  49.880  62.060  1.00  0.00           C
ATOM   1732  HB1 SER A 695      27.540  50.160  61.740  1.00  0.00           H
ATOM   1733  HB2 SER A 695      29.280  50.720  62.050  1.00  0.00           H
ATOM   1734  OG  SER A 695      28.430  49.280  63.370  1.00  0.00           O
ATOM   1735  HG1 SER A 695      29.330  49.150  63.680  1.00  0.00           H
ATOM   1736  C   SER A 695      29.320  49.420  59.740  1.00  0.00           C
ATOM   1737  O   SER A 695      28.520  49.490  58.770  1.00  0.00           O
ATOM   1738  N   ILE A 696      30.580  50.020  59.600  1.00  0.00           N
ATOM   1739  HN  ILE A 696      31.240  49.960  60.330  1.00  0.00           H
ATOM   1740  CA  ILE A 696      31.050  50.750  58.370  1.00  0.00           C
ATOM   1741  HA  ILE A 696      30.240  51.420  58.100  1.00  0.00           H
ATOM   1742  CB  ILE A 696      32.380  51.420  58.580  1.00  0.00           C
ATOM   1743  HB  ILE A 696      32.970  50.720  59.220  1.00  0.00           H
ATOM   1744  CG2 ILE A 696      33.220  51.640  57.310  1.00  0.00           C
ATOM   1745 HG21 ILE A 696      33.500  50.720  56.760  1.00  0.00           H
ATOM   1746 HG22 ILE A 696      34.170  52.150  57.580  1.00  0.00           H
ATOM   1747 HG23 ILE A 696      32.620  52.270  56.600  1.00  0.00           H
ATOM   1748  CG1 ILE A 696      32.120  52.790  59.290  1.00  0.00           C
ATOM   1749 HG11 ILE A 696      31.390  52.680  60.130  1.00  0.00           H
ATOM   1750 HG12 ILE A 696      31.640  53.430  58.510  1.00  0.00           H
ATOM   1751  CD  ILE A 696      33.330  53.420  59.900  1.00  0.00           C
ATOM   1752  HD1 ILE A 696      34.020  53.790  59.100  1.00  0.00           H
ATOM   1753  HD2 ILE A 696      33.700  52.700  60.660  1.00  0.00           H
ATOM   1754  HD3 ILE A 696      32.970  54.360  60.360  1.00  0.00           H
ATOM   1755  C   ILE A 696      31.170  49.790  57.270  1.00  0.00           C
ATOM   1756  O   ILE A 696      30.690  50.000  56.150  1.00  0.00           O
ATOM   1757  N   GLY A 697      31.610  48.580  57.660  1.00  0.00           N
ATOM   1758  HN  GLY A 697      31.860  48.460  58.620  1.00  0.00           H
ATOM   1759  CA  GLY A 697      31.780  47.450  56.730  1.00  0.00           C
ATOM   1760  HA1 GLY A 697      32.130  46.630  57.350  1.00  0.00           H
ATOM   1761  HA2 GLY A 697      32.440  47.780  55.940  1.00  0.00           H
ATOM   1762  C   GLY A 697      30.440  47.030  56.120  1.00  0.00           C
ATOM   1763  O   GLY A 697      30.360  47.000  54.910  1.00  0.00           O
ATOM   1764  N   LEU A 698      29.390  46.880  56.960  1.00  0.00           N
ATOM   1765  HN  LEU A 698      29.510  46.910  57.950  1.00  0.00           H
ATOM   1766  CA  LEU A 698      28.150  46.450  56.470  1.00  0.00           C
ATOM   1767  HA  LEU A 698      28.350  45.560  55.900  1.00  0.00           H
ATOM   1768  CB  LEU A 698      27.130  45.920  57.500  1.00  0.00           C
ATOM   1769  HB1 LEU A 698      26.200  45.530  57.040  1.00  0.00           H
ATOM   1770  HB2 LEU A 698      26.870  46.690  58.270  1.00  0.00           H
ATOM   1771  CG  LEU A 698      27.660  44.680  58.290  1.00  0.00           C
ATOM   1772  HG  LEU A 698      28.750  44.900  58.400  1.00  0.00           H
ATOM   1773  CD1 LEU A 698      27.180  44.520  59.690  1.00  0.00           C
ATOM   1774 HD11 LEU A 698      26.130  44.200  59.810  1.00  0.00           H
ATOM   1775 HD12 LEU A 698      27.390  45.400  60.330  1.00  0.00           H
ATOM   1776 HD13 LEU A 698      27.650  43.680  60.210  1.00  0.00           H
ATOM   1777  CD2 LEU A 698      27.530  43.390  57.480  1.00  0.00           C
ATOM   1778 HD21 LEU A 698      26.450  43.280  57.290  1.00  0.00           H
ATOM   1779 HD22 LEU A 698      28.000  42.520  57.980  1.00  0.00           H
ATOM   1780 HD23 LEU A 698      28.030  43.420  56.490  1.00  0.00           H
ATOM   1781  C   LEU A 698      27.410  47.390  55.510  1.00  0.00           C
ATOM   1782  O   LEU A 698      26.840  46.940  54.510  1.00  0.00           O
ATOM   1783  N   TRP A 699      27.480  48.700  55.820  1.00  0.00           N
ATOM   1784  HN  TRP A 699      27.840  48.960  56.710  1.00  0.00           H
ATOM   1785  CA  TRP A 699      26.980  49.850  54.960  1.00  0.00           C
ATOM   1786  HA  TRP A 699      25.920  49.680  54.850  1.00  0.00           H
ATOM   1787  CB  TRP A 699      27.100  51.230  55.630  1.00  0.00           C
ATOM   1788  HB1 TRP A 699      27.130  52.070  54.900  1.00  0.00           H
ATOM   1789  HB2 TRP A 699      28.120  51.160  56.060  1.00  0.00           H
ATOM   1790  CG  TRP A 699      26.150  51.640  56.720  1.00  0.00           C
ATOM   1791  CD1 TRP A 699      26.550  52.220  57.920  1.00  0.00           C
ATOM   1792  HD1 TRP A 699      27.550  52.110  58.320  1.00  0.00           H
ATOM   1793  NE1 TRP A 699      25.520  52.710  58.570  1.00  0.00           N
ATOM   1794  HE1 TRP A 699      25.600  52.990  59.500  1.00  0.00           H
ATOM   1795  CE2 TRP A 699      24.390  52.610  57.910  1.00  0.00           C
ATOM   1796  CD2 TRP A 699      24.780  52.080  56.590  1.00  0.00           C
ATOM   1797  CE3 TRP A 699      23.790  52.020  55.580  1.00  0.00           C
ATOM   1798  HE3 TRP A 699      23.950  51.570  54.620  1.00  0.00           H
ATOM   1799  CZ3 TRP A 699      22.530  52.500  55.930  1.00  0.00           C
ATOM   1800  HZ3 TRP A 699      21.760  52.370  55.190  1.00  0.00           H
ATOM   1801  CZ2 TRP A 699      23.220  53.190  58.190  1.00  0.00           C
ATOM   1802  HZ2 TRP A 699      23.140  53.870  59.020  1.00  0.00           H
ATOM   1803  CH2 TRP A 699      22.270  53.130  57.150  1.00  0.00           C
ATOM   1804  HH2 TRP A 699      21.260  53.490  57.320  1.00  0.00           H
ATOM   1805  C   TRP A 699      27.680  49.810  53.650  1.00  0.00           C
ATOM   1806  O   TRP A 699      27.110  49.820  52.610  1.00  0.00           O
ATOM   1807  N   THR A 700      29.070  49.620  53.710  1.00  0.00           N
ATOM   1808  HN  THR A 700      29.390  49.380  54.610  1.00  0.00           H
ATOM   1809  CA  THR A 700      29.970  49.460  52.550  1.00  0.00           C
ATOM   1810  HA  THR A 700      29.880  50.320  51.900  1.00  0.00           H
ATOM   1811  CB  THR A 700      31.430  49.220  52.900  1.00  0.00           C
ATOM   1812  HB  THR A 700      31.650  48.220  53.350  1.00  0.00           H
ATOM   1813  OG1 THR A 700      31.800  50.220  53.820  1.00  0.00           O
ATOM   1814  HG1 THR A 700      31.220  50.200  54.590  1.00  0.00           H
ATOM   1815  CG2 THR A 700      32.310  49.330  51.690  1.00  0.00           C
ATOM   1816 HG21 THR A 700      32.310  50.350  51.270  1.00  0.00           H
ATOM   1817 HG22 THR A 700      32.020  48.590  50.930  1.00  0.00           H
ATOM   1818 HG23 THR A 700      33.380  49.140  51.940  1.00  0.00           H
ATOM   1819  C   THR A 700      29.680  48.350  51.630  1.00  0.00           C
ATOM   1820  O   THR A 700      29.500  48.540  50.440  1.00  0.00           O
ATOM   1821  N   SER A 701      29.470  47.130  52.160  1.00  0.00           N
ATOM   1822  HN  SER A 701      29.660  47.230  53.140  1.00  0.00           H
ATOM   1823  CA  SER A 701      29.010  45.890  51.500  1.00  0.00           C
ATOM   1824  HA  SER A 701      29.780  45.740  50.760  1.00  0.00           H
ATOM   1825  CB  SER A 701      28.860  44.720  52.420  1.00  0.00           C
ATOM   1826  HB1 SER A 701      28.110  44.900  53.220  1.00  0.00           H
ATOM   1827  HB2 SER A 701      29.850  44.470  52.860  1.00  0.00           H
ATOM   1828  OG  SER A 701      28.490  43.460  51.820  1.00  0.00           O
ATOM   1829  HG1 SER A 701      29.120  43.310  51.110  1.00  0.00           H
ATOM   1830  C   SER A 701      27.740  46.150  50.840  1.00  0.00           C
ATOM   1831  O   SER A 701      27.490  46.050  49.610  1.00  0.00           O
ATOM   1832  N   PHE A 702      26.680  46.740  51.520  1.00  0.00           N
ATOM   1833  HN  PHE A 702      26.700  46.870  52.500  1.00  0.00           H
ATOM   1834  CA  PHE A 702      25.390  47.070  50.830  1.00  0.00           C
ATOM   1835  HA  PHE A 702      24.930  46.280  50.260  1.00  0.00           H
ATOM   1836  CB  PHE A 702      24.220  47.450  51.770  1.00  0.00           C
ATOM   1837  HB1 PHE A 702      24.550  48.170  52.550  1.00  0.00           H
ATOM   1838  HB2 PHE A 702      23.980  46.570  52.410  1.00  0.00           H
ATOM   1839  CG  PHE A 702      22.970  47.920  51.120  1.00  0.00           C
ATOM   1840  CD1 PHE A 702      22.690  49.310  51.050  1.00  0.00           C
ATOM   1841  HD1 PHE A 702      23.330  50.080  51.470  1.00  0.00           H
ATOM   1842  CE1 PHE A 702      21.430  49.750  50.600  1.00  0.00           C
ATOM   1843  HE1 PHE A 702      21.190  50.790  50.670  1.00  0.00           H
ATOM   1844  CZ  PHE A 702      20.540  48.780  50.120  1.00  0.00           C
ATOM   1845  HZ  PHE A 702      19.570  48.960  49.660  1.00  0.00           H
ATOM   1846  CD2 PHE A 702      21.960  47.020  50.740  1.00  0.00           C
ATOM   1847  HD2 PHE A 702      22.160  45.990  50.980  1.00  0.00           H
ATOM   1848  CE2 PHE A 702      20.730  47.410  50.330  1.00  0.00           C
ATOM   1849  HE2 PHE A 702      19.970  46.650  50.260  1.00  0.00           H
ATOM   1850  C   PHE A 702      25.630  48.030  49.670  1.00  0.00           C
ATOM   1851  O   PHE A 702      24.910  47.890  48.710  1.00  0.00           O
ATOM   1852  N   LEU A 703      26.490  49.050  49.750  1.00  0.00           N
ATOM   1853  HN  LEU A 703      26.840  49.220  50.680  1.00  0.00           H
ATOM   1854  CA  LEU A 703      26.610  50.000  48.620  1.00  0.00           C
ATOM   1855  HA  LEU A 703      25.610  50.220  48.280  1.00  0.00           H
ATOM   1856  CB  LEU A 703      27.260  51.300  49.170  1.00  0.00           C
ATOM   1857  HB1 LEU A 703      27.630  51.980  48.380  1.00  0.00           H
ATOM   1858  HB2 LEU A 703      28.190  51.100  49.760  1.00  0.00           H
ATOM   1859  CG  LEU A 703      26.410  52.030  50.190  1.00  0.00           C
ATOM   1860  HG  LEU A 703      26.240  51.340  51.050  1.00  0.00           H
ATOM   1861  CD1 LEU A 703      27.170  53.310  50.590  1.00  0.00           C
ATOM   1862 HD11 LEU A 703      27.330  53.970  49.710  1.00  0.00           H
ATOM   1863 HD12 LEU A 703      28.220  53.120  50.890  1.00  0.00           H
ATOM   1864 HD13 LEU A 703      26.620  53.840  51.400  1.00  0.00           H
ATOM   1865  CD2 LEU A 703      25.010  52.270  49.750  1.00  0.00           C
ATOM   1866 HD21 LEU A 703      24.370  51.370  49.890  1.00  0.00           H
ATOM   1867 HD22 LEU A 703      24.890  52.560  48.690  1.00  0.00           H
ATOM   1868 HD23 LEU A 703      24.610  53.120  50.340  1.00  0.00           H
ATOM   1869  C   LEU A 703      27.420  49.370  47.540  1.00  0.00           C
ATOM   1870  O   LEU A 703      27.190  49.730  46.390  1.00  0.00           O
ATOM   1871  N   CYS A 704      28.400  48.420  47.790  1.00  0.00           N
ATOM   1872  HN  CYS A 704      28.640  48.230  48.750  1.00  0.00           H
ATOM   1873  CA  CYS A 704      29.060  47.640  46.750  1.00  0.00           C
ATOM   1874  HA  CYS A 704      29.580  48.350  46.130  1.00  0.00           H
ATOM   1875  CB  CYS A 704      30.120  46.640  47.370  1.00  0.00           C
ATOM   1876  HB1 CYS A 704      30.510  45.970  46.580  1.00  0.00           H
ATOM   1877  HB2 CYS A 704      29.580  46.090  48.160  1.00  0.00           H
ATOM   1878  SG  CYS A 704      31.600  47.620  48.060  1.00  0.00           S
ATOM   1879  HG1 CYS A 704      30.850  47.960  49.110  1.00  0.00           H
ATOM   1880  C   CYS A 704      28.090  46.800  45.890  1.00  0.00           C
ATOM   1881  O   CYS A 704      28.010  46.830  44.680  1.00  0.00           O
ATOM   1882  N   ILE A 705      27.190  46.080  46.570  1.00  0.00           N
ATOM   1883  HN  ILE A 705      27.090  46.330  47.530  1.00  0.00           H
ATOM   1884  CA  ILE A 705      26.060  45.300  46.030  1.00  0.00           C
ATOM   1885  HA  ILE A 705      26.360  44.530  45.330  1.00  0.00           H
ATOM   1886  CB  ILE A 705      25.180  44.630  47.160  1.00  0.00           C
ATOM   1887  HB  ILE A 705      24.900  45.360  47.940  1.00  0.00           H
ATOM   1888  CG2 ILE A 705      23.900  43.960  46.650  1.00  0.00           C
ATOM   1889 HG21 ILE A 705      23.140  44.610  46.170  1.00  0.00           H
ATOM   1890 HG22 ILE A 705      23.220  43.550  47.430  1.00  0.00           H
ATOM   1891 HG23 ILE A 705      24.050  43.040  46.040  1.00  0.00           H
ATOM   1892  CG1 ILE A 705      26.140  43.620  47.940  1.00  0.00           C
ATOM   1893 HG11 ILE A 705      26.980  44.190  48.410  1.00  0.00           H
ATOM   1894 HG12 ILE A 705      26.550  42.810  47.300  1.00  0.00           H
ATOM   1895  CD  ILE A 705      25.410  42.910  49.110  1.00  0.00           C
ATOM   1896  HD1 ILE A 705      26.180  42.290  49.580  1.00  0.00           H
ATOM   1897  HD2 ILE A 705      24.570  42.250  48.780  1.00  0.00           H
ATOM   1898  HD3 ILE A 705      25.060  43.590  49.910  1.00  0.00           H
ATOM   1899  C   ILE A 705      25.090  46.200  45.310  1.00  0.00           C
ATOM   1900  O   ILE A 705      24.630  45.840  44.210  1.00  0.00           O
ATOM   1901  N   VAL A 706      24.770  47.410  45.870  1.00  0.00           N
ATOM   1902  HN  VAL A 706      25.210  47.690  46.720  1.00  0.00           H
ATOM   1903  CA  VAL A 706      23.930  48.440  45.250  1.00  0.00           C
ATOM   1904  HA  VAL A 706      23.040  47.980  44.880  1.00  0.00           H
ATOM   1905  CB  VAL A 706      23.350  49.420  46.300  1.00  0.00           C
ATOM   1906  HB  VAL A 706      24.170  49.830  46.920  1.00  0.00           H
ATOM   1907  CG1 VAL A 706      22.800  50.590  45.460  1.00  0.00           C
ATOM   1908 HG11 VAL A 706      23.570  51.320  45.130  1.00  0.00           H
ATOM   1909 HG12 VAL A 706      22.120  51.230  46.090  1.00  0.00           H
ATOM   1910 HG13 VAL A 706      22.210  50.180  44.630  1.00  0.00           H
ATOM   1911  CG2 VAL A 706      22.200  48.710  47.070  1.00  0.00           C
ATOM   1912 HG21 VAL A 706      22.540  47.750  47.510  1.00  0.00           H
ATOM   1913 HG22 VAL A 706      21.380  48.560  46.330  1.00  0.00           H
ATOM   1914 HG23 VAL A 706      21.750  49.330  47.880  1.00  0.00           H
ATOM   1915  C   VAL A 706      24.520  48.990  43.910  1.00  0.00           C
ATOM   1916  O   VAL A 706      23.810  49.020  42.860  1.00  0.00           O
ATOM   1917  N   LEU A 707      25.850  49.330  43.890  1.00  0.00           N
ATOM   1918  HN  LEU A 707      26.350  49.260  44.750  1.00  0.00           H
ATOM   1919  CA  LEU A 707      26.650  49.680  42.730  1.00  0.00           C
ATOM   1920  HA  LEU A 707      26.380  50.600  42.250  1.00  0.00           H
ATOM   1921  CB  LEU A 707      28.090  50.030  43.220  1.00  0.00           C
ATOM   1922  HB1 LEU A 707      28.510  49.130  43.720  1.00  0.00           H
ATOM   1923  HB2 LEU A 707      27.920  50.770  44.030  1.00  0.00           H
ATOM   1924  CG  LEU A 707      29.050  50.540  42.020  1.00  0.00           C
ATOM   1925  HG  LEU A 707      29.270  49.670  41.360  1.00  0.00           H
ATOM   1926  CD1 LEU A 707      28.470  51.650  41.110  1.00  0.00           C
ATOM   1927 HD11 LEU A 707      29.190  52.100  40.400  1.00  0.00           H
ATOM   1928 HD12 LEU A 707      28.300  52.400  41.900  1.00  0.00           H
ATOM   1929 HD13 LEU A 707      27.510  51.410  40.610  1.00  0.00           H
ATOM   1930  CD2 LEU A 707      30.460  50.880  42.630  1.00  0.00           C
ATOM   1931 HD21 LEU A 707      30.350  51.870  43.110  1.00  0.00           H
ATOM   1932 HD22 LEU A 707      31.320  50.910  41.920  1.00  0.00           H
ATOM   1933 HD23 LEU A 707      30.650  50.160  43.460  1.00  0.00           H
ATOM   1934  C   LEU A 707      26.720  48.620  41.580  1.00  0.00           C
ATOM   1935  O   LEU A 707      26.390  49.030  40.500  1.00  0.00           O
ATOM   1936  N   VAL A 708      26.940  47.300  41.880  1.00  0.00           N
ATOM   1937  HN  VAL A 708      27.060  46.970  42.810  1.00  0.00           H
ATOM   1938  CA  VAL A 708      26.910  46.300  40.820  1.00  0.00           C
ATOM   1939  HA  VAL A 708      27.650  46.510  40.060  1.00  0.00           H
ATOM   1940  CB  VAL A 708      27.270  44.950  41.300  1.00  0.00           C
ATOM   1941  HB  VAL A 708      26.640  44.680  42.190  1.00  0.00           H
ATOM   1942  CG1 VAL A 708      27.020  43.800  40.290  1.00  0.00           C
ATOM   1943 HG11 VAL A 708      27.430  44.040  39.280  1.00  0.00           H
ATOM   1944 HG12 VAL A 708      25.930  43.580  40.280  1.00  0.00           H
ATOM   1945 HG13 VAL A 708      27.520  42.860  40.630  1.00  0.00           H
ATOM   1946  CG2 VAL A 708      28.760  44.960  41.700  1.00  0.00           C
ATOM   1947 HG21 VAL A 708      28.990  45.700  42.490  1.00  0.00           H
ATOM   1948 HG22 VAL A 708      29.270  45.210  40.760  1.00  0.00           H
ATOM   1949 HG23 VAL A 708      29.110  43.980  42.080  1.00  0.00           H
ATOM   1950  C   VAL A 708      25.610  46.180  40.070  1.00  0.00           C
ATOM   1951  O   VAL A 708      25.520  46.110  38.830  1.00  0.00           O
ATOM   1952  N   ALA A 709      24.540  46.300  40.850  1.00  0.00           N
ATOM   1953  HN  ALA A 709      24.590  46.410  41.850  1.00  0.00           H
ATOM   1954  CA  ALA A 709      23.150  46.360  40.430  1.00  0.00           C
ATOM   1955  HA  ALA A 709      22.960  45.600  39.690  1.00  0.00           H
ATOM   1956  CB  ALA A 709      22.260  45.970  41.550  1.00  0.00           C
ATOM   1957  HB1 ALA A 709      22.490  46.590  42.450  1.00  0.00           H
ATOM   1958  HB2 ALA A 709      22.440  44.900  41.750  1.00  0.00           H
ATOM   1959  HB3 ALA A 709      21.180  46.110  41.350  1.00  0.00           H
ATOM   1960  C   ALA A 709      22.770  47.680  39.760  1.00  0.00           C
ATOM   1961  O   ALA A 709      21.980  47.680  38.860  1.00  0.00           O
ATOM   1962  N   THR A 710      23.340  48.830  40.130  1.00  0.00           N
ATOM   1963  HN  THR A 710      23.930  48.870  40.940  1.00  0.00           H
ATOM   1964  CA  THR A 710      23.120  50.170  39.440  1.00  0.00           C
ATOM   1965  HA  THR A 710      22.120  50.170  39.040  1.00  0.00           H
ATOM   1966  CB  THR A 710      23.550  51.420  40.350  1.00  0.00           C
ATOM   1967  HB  THR A 710      24.640  51.300  40.490  1.00  0.00           H
ATOM   1968  OG1 THR A 710      22.960  51.330  41.700  1.00  0.00           O
ATOM   1969  HG1 THR A 710      23.320  50.530  42.100  1.00  0.00           H
ATOM   1970  CG2 THR A 710      23.200  52.750  39.760  1.00  0.00           C
ATOM   1971 HG21 THR A 710      23.770  53.490  40.340  1.00  0.00           H
ATOM   1972 HG22 THR A 710      22.120  52.950  39.910  1.00  0.00           H
ATOM   1973 HG23 THR A 710      23.440  52.930  38.690  1.00  0.00           H
ATOM   1974  C   THR A 710      23.870  50.260  38.150  1.00  0.00           C
ATOM   1975  O   THR A 710      23.420  50.910  37.180  1.00  0.00           O
ATOM   1976  N   ASP A 711      25.040  49.700  38.070  1.00  0.00           N
ATOM   1977  HN  ASP A 711      25.280  49.100  38.830  1.00  0.00           H
ATOM   1978  CA  ASP A 711      26.050  49.660  37.060  1.00  0.00           C
ATOM   1979  HA  ASP A 711      26.640  48.800  37.290  1.00  0.00           H
ATOM   1980  CB  ASP A 711      25.420  49.490  35.640  1.00  0.00           C
ATOM   1981  HB1 ASP A 711      25.120  50.520  35.340  1.00  0.00           H
ATOM   1982  HB2 ASP A 711      24.550  48.820  35.790  1.00  0.00           H
ATOM   1983  CG  ASP A 711      26.340  48.870  34.640  1.00  0.00           C
ATOM   1984  OD1 ASP A 711      27.530  48.630  35.020  1.00  0.00           O
ATOM   1985  OD2 ASP A 711      25.940  48.770  33.450  1.00  0.00           O
ATOM   1986  C   ASP A 711      27.040  50.710  37.160  1.00  0.00           C
ATOM   1987  O   ASP A 711      26.700  51.930  37.110  1.00  0.00           O
ATOM   1988  N   ALA A 712      28.330  50.400  37.270  1.00  0.00           N
ATOM   1989  HN  ALA A 712      28.530  49.510  36.850  1.00  0.00           H
ATOM   1990  CA  ALA A 712      29.410  51.380  37.310  1.00  0.00           C
ATOM   1991  HA  ALA A 712      29.070  52.360  37.610  1.00  0.00           H
ATOM   1992  CB  ALA A 712      30.410  50.880  38.340  1.00  0.00           C
ATOM   1993  HB1 ALA A 712      31.070  50.070  37.980  1.00  0.00           H
ATOM   1994  HB2 ALA A 712      29.870  50.370  39.170  1.00  0.00           H
ATOM   1995  HB3 ALA A 712      31.040  51.710  38.740  1.00  0.00           H
ATOM   1996  C   ALA A 712      30.090  51.640  35.940  1.00  0.00           C
ATOM   1997  O   ALA A 712      31.090  52.300  35.960  1.00  0.00           O
ATOM   1998  N   SER A 713      29.510  51.080  34.800  1.00  0.00           N
ATOM   1999  HN  SER A 713      28.650  50.600  34.960  1.00  0.00           H
ATOM   2000  CA  SER A 713      30.030  51.140  33.420  1.00  0.00           C
ATOM   2001  HA  SER A 713      31.010  50.710  33.390  1.00  0.00           H
ATOM   2002  CB  SER A 713      29.160  50.340  32.430  1.00  0.00           C
ATOM   2003  HB1 SER A 713      29.150  49.260  32.700  1.00  0.00           H
ATOM   2004  HB2 SER A 713      29.490  50.470  31.380  1.00  0.00           H
ATOM   2005  OG  SER A 713      27.790  50.810  32.470  1.00  0.00           O
ATOM   2006  HG1 SER A 713      27.320  50.230  33.080  1.00  0.00           H
ATOM   2007  C   SER A 713      30.240  52.560  32.870  1.00  0.00           C
ATOM   2008  O   SER A 713      31.170  52.710  32.120  1.00  0.00           O
ATOM   2009  N   SER A 714      29.370  53.490  33.130  1.00  0.00           N
ATOM   2010  HN  SER A 714      28.730  53.300  33.860  1.00  0.00           H
ATOM   2011  CA  SER A 714      29.480  54.830  32.650  1.00  0.00           C
ATOM   2012  HA  SER A 714      29.970  54.830  31.680  1.00  0.00           H
ATOM   2013  CB  SER A 714      28.090  55.510  32.510  1.00  0.00           C
ATOM   2014  HB1 SER A 714      28.060  56.570  32.190  1.00  0.00           H
ATOM   2015  HB2 SER A 714      27.680  55.570  33.530  1.00  0.00           H
ATOM   2016  OG  SER A 714      27.250  54.830  31.540  1.00  0.00           O
ATOM   2017  HG1 SER A 714      27.750  54.680  30.740  1.00  0.00           H
ATOM   2018  C   SER A 714      30.090  55.800  33.520  1.00  0.00           C
ATOM   2019  O   SER A 714      30.730  56.700  33.000  1.00  0.00           O
ATOM   2020  N   LEU A 715      30.100  55.450  34.820  1.00  0.00           N
ATOM   2021  HN  LEU A 715      29.490  54.750  35.160  1.00  0.00           H
ATOM   2022  CA  LEU A 715      30.900  56.100  35.840  1.00  0.00           C
ATOM   2023  HA  LEU A 715      30.580  57.130  35.770  1.00  0.00           H
ATOM   2024  CB  LEU A 715      30.520  55.480  37.200  1.00  0.00           C
ATOM   2025  HB1 LEU A 715      30.540  54.370  37.160  1.00  0.00           H
ATOM   2026  HB2 LEU A 715      29.470  55.800  37.380  1.00  0.00           H
ATOM   2027  CG  LEU A 715      31.290  55.910  38.440  1.00  0.00           C
ATOM   2028  HG  LEU A 715      32.380  55.690  38.340  1.00  0.00           H
ATOM   2029  CD1 LEU A 715      31.000  57.460  38.740  1.00  0.00           C
ATOM   2030 HD11 LEU A 715      29.950  57.770  38.870  1.00  0.00           H
ATOM   2031 HD12 LEU A 715      31.400  58.170  38.000  1.00  0.00           H
ATOM   2032 HD13 LEU A 715      31.410  57.790  39.730  1.00  0.00           H
ATOM   2033  CD2 LEU A 715      30.780  55.120  39.650  1.00  0.00           C
ATOM   2034 HD21 LEU A 715      31.350  55.370  40.570  1.00  0.00           H
ATOM   2035 HD22 LEU A 715      30.970  54.050  39.370  1.00  0.00           H
ATOM   2036 HD23 LEU A 715      29.700  55.360  39.720  1.00  0.00           H
ATOM   2037  C   LEU A 715      32.380  55.930  35.530  1.00  0.00           C
ATOM   2038  O   LEU A 715      33.240  56.830  35.730  1.00  0.00           O
ATOM   2039  N   VAL A 716      32.860  54.770  35.020  1.00  0.00           N
ATOM   2040  HN  VAL A 716      32.210  54.020  34.880  1.00  0.00           H
ATOM   2041  CA  VAL A 716      34.280  54.460  34.770  1.00  0.00           C
ATOM   2042  HA  VAL A 716      34.790  54.850  35.640  1.00  0.00           H
ATOM   2043  CB  VAL A 716      34.540  52.980  34.750  1.00  0.00           C
ATOM   2044  HB  VAL A 716      33.900  52.510  35.520  1.00  0.00           H
ATOM   2045  CG1 VAL A 716      34.280  52.330  33.380  1.00  0.00           C
ATOM   2046 HG11 VAL A 716      33.950  51.270  33.510  1.00  0.00           H
ATOM   2047 HG12 VAL A 716      35.210  52.380  32.770  1.00  0.00           H
ATOM   2048 HG13 VAL A 716      33.460  52.790  32.790  1.00  0.00           H
ATOM   2049  CG2 VAL A 716      36.010  52.680  35.120  1.00  0.00           C
ATOM   2050 HG21 VAL A 716      36.160  51.600  35.280  1.00  0.00           H
ATOM   2051 HG22 VAL A 716      36.290  53.080  36.130  1.00  0.00           H
ATOM   2052 HG23 VAL A 716      36.630  52.960  34.240  1.00  0.00           H
ATOM   2053  C   VAL A 716      34.910  55.280  33.700  1.00  0.00           C
ATOM   2054  O   VAL A 716      36.120  55.520  33.840  1.00  0.00           O
ATOM   2055  N   CYS A 717      34.080  55.840  32.710  1.00  0.00           N
ATOM   2056  HN  CYS A 717      33.110  55.630  32.810  1.00  0.00           H
ATOM   2057  CA  CYS A 717      34.520  56.720  31.610  1.00  0.00           C
ATOM   2058  HA  CYS A 717      35.300  56.280  31.020  1.00  0.00           H
ATOM   2059  CB  CYS A 717      33.380  57.130  30.660  1.00  0.00           C
ATOM   2060  HB1 CYS A 717      33.890  57.710  29.850  1.00  0.00           H
ATOM   2061  HB2 CYS A 717      32.840  57.870  31.290  1.00  0.00           H
ATOM   2062  SG  CYS A 717      32.210  55.930  29.970  1.00  0.00           S
ATOM   2063  HG1 CYS A 717      32.920  55.440  28.970  1.00  0.00           H
ATOM   2064  C   CYS A 717      35.080  57.970  32.340  1.00  0.00           C
ATOM   2065  O   CYS A 717      36.020  58.580  31.840  1.00  0.00           O
ATOM   2066  N   TYR A 718      34.530  58.530  33.440  1.00  0.00           N
ATOM   2067  HN  TYR A 718      33.760  58.020  33.830  1.00  0.00           H
ATOM   2068  CA  TYR A 718      35.030  59.750  34.070  1.00  0.00           C
ATOM   2069  HA  TYR A 718      35.180  60.480  33.280  1.00  0.00           H
ATOM   2070  CB  TYR A 718      34.070  60.390  35.210  1.00  0.00           C
ATOM   2071  HB1 TYR A 718      34.540  61.300  35.630  1.00  0.00           H
ATOM   2072  HB2 TYR A 718      33.880  59.660  36.020  1.00  0.00           H
ATOM   2073  CG  TYR A 718      32.720  60.830  34.590  1.00  0.00           C
ATOM   2074  CD1 TYR A 718      31.500  60.480  35.280  1.00  0.00           C
ATOM   2075  HD1 TYR A 718      31.640  59.940  36.210  1.00  0.00           H
ATOM   2076  CE1 TYR A 718      30.260  60.820  34.730  1.00  0.00           C
ATOM   2077  HE1 TYR A 718      29.330  60.460  35.130  1.00  0.00           H
ATOM   2078  CZ  TYR A 718      30.140  61.540  33.530  1.00  0.00           C
ATOM   2079  OH  TYR A 718      28.840  61.870  33.010  1.00  0.00           O
ATOM   2080  HH  TYR A 718      28.890  62.460  32.260  1.00  0.00           H
ATOM   2081  CD2 TYR A 718      32.610  61.680  33.420  1.00  0.00           C
ATOM   2082  HD2 TYR A 718      33.490  62.100  32.930  1.00  0.00           H
ATOM   2083  CE2 TYR A 718      31.380  62.090  32.970  1.00  0.00           C
ATOM   2084  HE2 TYR A 718      31.360  62.700  32.070  1.00  0.00           H
ATOM   2085  C   TYR A 718      36.340  59.630  34.740  1.00  0.00           C
ATOM   2086  O   TYR A 718      37.040  60.640  34.870  1.00  0.00           O
ATOM   2087  N   ILE A 719      36.760  58.420  35.110  1.00  0.00           N
ATOM   2088  HN  ILE A 719      36.250  57.610  34.830  1.00  0.00           H
ATOM   2089  CA  ILE A 719      38.070  58.130  35.720  1.00  0.00           C
ATOM   2090  HA  ILE A 719      38.310  58.960  36.370  1.00  0.00           H
ATOM   2091  CB  ILE A 719      37.990  56.870  36.570  1.00  0.00           C
ATOM   2092  HB  ILE A 719      37.800  55.970  35.920  1.00  0.00           H
ATOM   2093  CG2 ILE A 719      39.340  56.680  37.300  1.00  0.00           C
ATOM   2094 HG21 ILE A 719      39.690  57.640  37.760  1.00  0.00           H
ATOM   2095 HG22 ILE A 719      40.040  56.200  36.590  1.00  0.00           H
ATOM   2096 HG23 ILE A 719      39.170  56.040  38.180  1.00  0.00           H
ATOM   2097  CG1 ILE A 719      36.670  56.920  37.460  1.00  0.00           C
ATOM   2098 HG11 ILE A 719      36.660  55.950  38.000  1.00  0.00           H
ATOM   2099 HG12 ILE A 719      35.870  56.860  36.690  1.00  0.00           H
ATOM   2100  CD  ILE A 719      36.520  58.050  38.530  1.00  0.00           C
ATOM   2101  HD1 ILE A 719      36.290  58.980  37.970  1.00  0.00           H
ATOM   2102  HD2 ILE A 719      37.470  58.240  39.060  1.00  0.00           H
ATOM   2103  HD3 ILE A 719      35.750  57.870  39.320  1.00  0.00           H
ATOM   2104  C   ILE A 719      39.180  57.890  34.690  1.00  0.00           C
ATOM   2105  O   ILE A 719      39.090  56.950  33.880  1.00  0.00           O
ATOM   2106  N   THR A 720      40.170  58.830  34.610  1.00  0.00           N
ATOM   2107  HN  THR A 720      40.040  59.700  35.070  1.00  0.00           H
ATOM   2108  CA  THR A 720      41.140  58.830  33.560  1.00  0.00           C
ATOM   2109  HA  THR A 720      41.200  57.870  33.060  1.00  0.00           H
ATOM   2110  CB  THR A 720      40.800  59.840  32.410  1.00  0.00           C
ATOM   2111  HB  THR A 720      41.640  59.910  31.680  1.00  0.00           H
ATOM   2112  OG1 THR A 720      40.420  61.110  32.880  1.00  0.00           O
ATOM   2113  HG1 THR A 720      39.850  61.540  32.250  1.00  0.00           H
ATOM   2114  CG2 THR A 720      39.620  59.330  31.620  1.00  0.00           C
ATOM   2115 HG21 THR A 720      38.720  58.960  32.150  1.00  0.00           H
ATOM   2116 HG22 THR A 720      39.860  58.350  31.140  1.00  0.00           H
ATOM   2117 HG23 THR A 720      39.420  60.060  30.810  1.00  0.00           H
ATOM   2118  C   THR A 720      42.470  59.090  34.160  1.00  0.00           C
ATOM   2119  O   THR A 720      42.630  59.170  35.400  1.00  0.00           O
ATOM   2120  N   ARG A 721      43.520  59.140  33.370  1.00  0.00           N
ATOM   2121  HN  ARG A 721      43.390  58.880  32.420  1.00  0.00           H
ATOM   2122  CA  ARG A 721      44.900  59.120  33.890  1.00  0.00           C
ATOM   2123  HA  ARG A 721      45.020  58.220  34.480  1.00  0.00           H
ATOM   2124  CB  ARG A 721      45.890  59.080  32.690  1.00  0.00           C
ATOM   2125  HB1 ARG A 721      46.950  59.250  32.990  1.00  0.00           H
ATOM   2126  HB2 ARG A 721      45.530  59.840  31.960  1.00  0.00           H
ATOM   2127  CG  ARG A 721      46.090  57.650  32.180  1.00  0.00           C
ATOM   2128  HG1 ARG A 721      46.870  57.730  31.390  1.00  0.00           H
ATOM   2129  HG2 ARG A 721      45.180  57.220  31.730  1.00  0.00           H
ATOM   2130  CD  ARG A 721      46.410  56.560  33.150  1.00  0.00           C
ATOM   2131  HD1 ARG A 721      46.270  55.540  32.720  1.00  0.00           H
ATOM   2132  HD2 ARG A 721      45.890  56.610  34.120  1.00  0.00           H
ATOM   2133  NE  ARG A 721      47.860  56.760  33.540  1.00  0.00           N
ATOM   2134  HE  ARG A 721      48.450  57.370  33.000  1.00  0.00           H
ATOM   2135  CZ  ARG A 721      48.470  55.840  34.270  1.00  0.00           C
ATOM   2136  NH1 ARG A 721      47.770  54.930  34.870  1.00  0.00           N
ATOM   2137 HH11 ARG A 721      46.790  55.120  34.860  1.00  0.00           H
ATOM   2138 HH12 ARG A 721      48.200  54.270  35.490  1.00  0.00           H
ATOM   2139  NH2 ARG A 721      49.780  55.990  34.560  1.00  0.00           N
ATOM   2140 HH21 ARG A 721      50.260  56.860  34.540  1.00  0.00           H
ATOM   2141 HH22 ARG A 721      50.190  55.320  35.190  1.00  0.00           H
ATOM   2142  C   ARG A 721      45.230  60.190  34.850  1.00  0.00           C
ATOM   2143  O   ARG A 721      45.830  59.960  35.860  1.00  0.00           O
ATOM   2144  N   PHE A 722      44.770  61.400  34.640  1.00  0.00           N
ATOM   2145  HN  PHE A 722      44.130  61.610  33.900  1.00  0.00           H
ATOM   2146  CA  PHE A 722      45.000  62.510  35.500  1.00  0.00           C
ATOM   2147  HA  PHE A 722      46.030  62.820  35.580  1.00  0.00           H
ATOM   2148  CB  PHE A 722      44.160  63.730  35.090  1.00  0.00           C
ATOM   2149  HB1 PHE A 722      43.080  63.480  35.130  1.00  0.00           H
ATOM   2150  HB2 PHE A 722      44.410  63.960  34.020  1.00  0.00           H
ATOM   2151  CG  PHE A 722      44.320  64.940  35.900  1.00  0.00           C
ATOM   2152  CD1 PHE A 722      45.340  65.830  35.500  1.00  0.00           C
ATOM   2153  HD1 PHE A 722      45.960  65.480  34.690  1.00  0.00           H
ATOM   2154  CE1 PHE A 722      45.550  67.060  36.160  1.00  0.00           C
ATOM   2155  HE1 PHE A 722      46.390  67.690  35.900  1.00  0.00           H
ATOM   2156  CZ  PHE A 722      44.730  67.410  37.230  1.00  0.00           C
ATOM   2157  HZ  PHE A 722      44.960  68.360  37.700  1.00  0.00           H
ATOM   2158  CD2 PHE A 722      43.500  65.260  36.950  1.00  0.00           C
ATOM   2159  HD2 PHE A 722      42.810  64.560  37.380  1.00  0.00           H
ATOM   2160  CE2 PHE A 722      43.700  66.550  37.610  1.00  0.00           C
ATOM   2161  HE2 PHE A 722      43.070  66.740  38.470  1.00  0.00           H
ATOM   2162  C   PHE A 722      44.530  62.130  36.890  1.00  0.00           C
ATOM   2163  O   PHE A 722      45.180  62.520  37.850  1.00  0.00           O
ATOM   2164  N   THR A 723      43.360  61.400  36.990  1.00  0.00           N
ATOM   2165  HN  THR A 723      42.760  61.170  36.210  1.00  0.00           H
ATOM   2166  CA  THR A 723      42.960  60.840  38.260  1.00  0.00           C
ATOM   2167  HA  THR A 723      42.990  61.610  39.000  1.00  0.00           H
ATOM   2168  CB  THR A 723      41.450  60.270  38.240  1.00  0.00           C
ATOM   2169  HB  THR A 723      41.360  59.510  37.420  1.00  0.00           H
ATOM   2170  OG1 THR A 723      40.630  61.390  37.920  1.00  0.00           O
ATOM   2171  HG1 THR A 723      40.840  61.500  36.990  1.00  0.00           H
ATOM   2172  CG2 THR A 723      41.060  59.620  39.550  1.00  0.00           C
ATOM   2173 HG21 THR A 723      41.320  60.230  40.450  1.00  0.00           H
ATOM   2174 HG22 THR A 723      41.500  58.640  39.840  1.00  0.00           H
ATOM   2175 HG23 THR A 723      39.950  59.510  39.570  1.00  0.00           H
ATOM   2176  C   THR A 723      43.840  59.790  38.880  1.00  0.00           C
ATOM   2177  O   THR A 723      44.170  59.850  40.070  1.00  0.00           O
ATOM   2178  N   GLU A 724      44.230  58.840  38.040  1.00  0.00           N
ATOM   2179  HN  GLU A 724      43.950  58.860  37.080  1.00  0.00           H
ATOM   2180  CA  GLU A 724      45.000  57.720  38.410  1.00  0.00           C
ATOM   2181  HA  GLU A 724      44.550  57.210  39.250  1.00  0.00           H
ATOM   2182  CB  GLU A 724      45.110  56.650  37.220  1.00  0.00           C
ATOM   2183  HB1 GLU A 724      45.670  55.840  37.740  1.00  0.00           H
ATOM   2184  HB2 GLU A 724      45.640  57.160  36.380  1.00  0.00           H
ATOM   2185  CG  GLU A 724      43.700  56.150  36.620  1.00  0.00           C
ATOM   2186  HG1 GLU A 724      43.110  56.940  36.120  1.00  0.00           H
ATOM   2187  HG2 GLU A 724      43.080  55.610  37.370  1.00  0.00           H
ATOM   2188  CD  GLU A 724      43.990  55.180  35.470  1.00  0.00           C
ATOM   2189  OE1 GLU A 724      45.170  54.710  35.400  1.00  0.00           O
ATOM   2190  OE2 GLU A 724      43.010  54.690  34.810  1.00  0.00           O
ATOM   2191  C   GLU A 724      46.470  58.080  38.870  1.00  0.00           C
ATOM   2192  O   GLU A 724      46.970  57.440  39.760  1.00  0.00           O
ATOM   2193  N   GLU A 725      47.150  59.100  38.160  1.00  0.00           N
ATOM   2194  HN  GLU A 725      46.780  59.670  37.440  1.00  0.00           H
ATOM   2195  CA  GLU A 725      48.460  59.470  38.510  1.00  0.00           C
ATOM   2196  HA  GLU A 725      49.010  58.560  38.700  1.00  0.00           H
ATOM   2197  CB  GLU A 725      49.180  59.930  37.160  1.00  0.00           C
ATOM   2198  HB1 GLU A 725      50.180  60.210  37.570  1.00  0.00           H
ATOM   2199  HB2 GLU A 725      48.740  60.780  36.600  1.00  0.00           H
ATOM   2200  CG  GLU A 725      49.380  58.740  36.150  1.00  0.00           C
ATOM   2201  HG1 GLU A 725      48.420  58.430  35.670  1.00  0.00           H
ATOM   2202  HG2 GLU A 725      49.800  57.870  36.710  1.00  0.00           H
ATOM   2203  CD  GLU A 725      50.400  59.050  35.070  1.00  0.00           C
ATOM   2204  OE1 GLU A 725      50.040  60.040  34.340  1.00  0.00           O
ATOM   2205  OE2 GLU A 725      51.360  58.280  34.850  1.00  0.00           O
ATOM   2206  C   GLU A 725      48.560  60.500  39.680  1.00  0.00           C
ATOM   2207  O   GLU A 725      49.430  60.420  40.550  1.00  0.00           O
ATOM   2208  N   ALA A 726      47.620  61.450  39.760  1.00  0.00           N
ATOM   2209  HN  ALA A 726      46.910  61.580  39.070  1.00  0.00           H
ATOM   2210  CA  ALA A 726      47.590  62.450  40.880  1.00  0.00           C
ATOM   2211  HA  ALA A 726      48.600  62.810  40.990  1.00  0.00           H
ATOM   2212  CB  ALA A 726      46.840  63.660  40.310  1.00  0.00           C
ATOM   2213  HB1 ALA A 726      45.760  63.430  40.120  1.00  0.00           H
ATOM   2214  HB2 ALA A 726      47.170  63.940  39.290  1.00  0.00           H
ATOM   2215  HB3 ALA A 726      46.880  64.600  40.890  1.00  0.00           H
ATOM   2216  C   ALA A 726      47.310  61.930  42.280  1.00  0.00           C
ATOM   2217  O   ALA A 726      48.080  62.130  43.210  1.00  0.00           O
ATOM   2218  N   PHE A 727      46.230  61.140  42.510  1.00  0.00           N
ATOM   2219  HN  PHE A 727      45.530  61.000  41.820  1.00  0.00           H
ATOM   2220  CA  PHE A 727      45.910  60.540  43.760  1.00  0.00           C
ATOM   2221  HA  PHE A 727      45.820  61.350  44.460  1.00  0.00           H
ATOM   2222  CB  PHE A 727      44.610  59.690  43.690  1.00  0.00           C
ATOM   2223  HB1 PHE A 727      44.830  58.710  43.230  1.00  0.00           H
ATOM   2224  HB2 PHE A 727      43.830  60.240  43.110  1.00  0.00           H
ATOM   2225  CG  PHE A 727      44.120  59.330  45.040  1.00  0.00           C
ATOM   2226  CD1 PHE A 727      44.080  57.980  45.420  1.00  0.00           C
ATOM   2227  HD1 PHE A 727      44.470  57.150  44.850  1.00  0.00           H
ATOM   2228  CE1 PHE A 727      43.320  57.590  46.610  1.00  0.00           C
ATOM   2229  HE1 PHE A 727      43.310  56.590  47.010  1.00  0.00           H
ATOM   2230  CZ  PHE A 727      42.860  58.580  47.430  1.00  0.00           C
ATOM   2231  HZ  PHE A 727      42.240  58.360  48.290  1.00  0.00           H
ATOM   2232  CD2 PHE A 727      43.480  60.240  45.840  1.00  0.00           C
ATOM   2233  HD2 PHE A 727      43.320  61.260  45.520  1.00  0.00           H
ATOM   2234  CE2 PHE A 727      42.880  59.930  47.070  1.00  0.00           C
ATOM   2235  HE2 PHE A 727      42.470  60.650  47.750  1.00  0.00           H
ATOM   2236  C   PHE A 727      47.050  59.580  44.210  1.00  0.00           C
ATOM   2237  O   PHE A 727      47.510  59.710  45.360  1.00  0.00           O
ATOM   2238  N   ALA A 728      47.610  58.730  43.330  1.00  0.00           N
ATOM   2239  HN  ALA A 728      47.200  58.650  42.420  1.00  0.00           H
ATOM   2240  CA  ALA A 728      48.890  57.960  43.420  1.00  0.00           C
ATOM   2241  HA  ALA A 728      48.670  57.250  44.200  1.00  0.00           H
ATOM   2242  CB  ALA A 728      49.260  57.240  42.090  1.00  0.00           C
ATOM   2243  HB1 ALA A 728      48.380  56.720  41.650  1.00  0.00           H
ATOM   2244  HB2 ALA A 728      50.140  56.540  42.140  1.00  0.00           H
ATOM   2245  HB3 ALA A 728      49.550  58.030  41.340  1.00  0.00           H
ATOM   2246  C   ALA A 728      50.050  58.810  43.870  1.00  0.00           C
ATOM   2247  O   ALA A 728      50.720  58.660  44.890  1.00  0.00           O
ATOM   2248  N   ALA A 729      50.320  59.960  43.170  1.00  0.00           N
ATOM   2249  HN  ALA A 729      49.890  60.210  42.310  1.00  0.00           H
ATOM   2250  CA  ALA A 729      51.360  60.900  43.630  1.00  0.00           C
ATOM   2251  HA  ALA A 729      52.310  60.410  43.460  1.00  0.00           H
ATOM   2252  CB  ALA A 729      51.520  61.960  42.480  1.00  0.00           C
ATOM   2253  HB1 ALA A 729      51.760  61.530  41.490  1.00  0.00           H
ATOM   2254  HB2 ALA A 729      52.290  62.740  42.650  1.00  0.00           H
ATOM   2255  HB3 ALA A 729      50.560  62.510  42.440  1.00  0.00           H
ATOM   2256  C   ALA A 729      51.160  61.470  45.050  1.00  0.00           C
ATOM   2257  O   ALA A 729      52.190  61.600  45.760  1.00  0.00           O
ATOM   2258  N   LEU A 730      49.910  61.730  45.510  1.00  0.00           N
ATOM   2259  HN  LEU A 730      49.150  61.630  44.860  1.00  0.00           H
ATOM   2260  CA  LEU A 730      49.510  62.120  46.850  1.00  0.00           C
ATOM   2261  HA  LEU A 730      50.170  62.890  47.220  1.00  0.00           H
ATOM   2262  CB  LEU A 730      48.100  62.620  47.010  1.00  0.00           C
ATOM   2263  HB1 LEU A 730      47.510  61.880  46.440  1.00  0.00           H
ATOM   2264  HB2 LEU A 730      47.920  63.600  46.510  1.00  0.00           H
ATOM   2265  CG  LEU A 730      47.490  62.780  48.430  1.00  0.00           C
ATOM   2266  HG  LEU A 730      47.750  61.880  49.030  1.00  0.00           H
ATOM   2267  CD1 LEU A 730      48.170  63.950  49.110  1.00  0.00           C
ATOM   2268 HD11 LEU A 730      48.050  64.930  48.580  1.00  0.00           H
ATOM   2269 HD12 LEU A 730      49.250  63.750  49.210  1.00  0.00           H
ATOM   2270 HD13 LEU A 730      47.710  64.030  50.120  1.00  0.00           H
ATOM   2271  CD2 LEU A 730      45.940  62.940  48.380  1.00  0.00           C
ATOM   2272 HD21 LEU A 730      45.400  62.180  47.780  1.00  0.00           H
ATOM   2273 HD22 LEU A 730      45.720  63.920  47.900  1.00  0.00           H
ATOM   2274 HD23 LEU A 730      45.550  63.000  49.420  1.00  0.00           H
ATOM   2275  C   LEU A 730      49.870  60.920  47.810  1.00  0.00           C
ATOM   2276  O   LEU A 730      50.490  61.090  48.860  1.00  0.00           O
ATOM   2277  N   ILE A 731      49.530  59.690  47.390  1.00  0.00           N
ATOM   2278  HN  ILE A 731      48.990  59.520  46.580  1.00  0.00           H
ATOM   2279  CA  ILE A 731      49.870  58.520  48.230  1.00  0.00           C
ATOM   2280  HA  ILE A 731      49.370  58.710  49.180  1.00  0.00           H
ATOM   2281  CB  ILE A 731      49.410  57.070  47.750  1.00  0.00           C
ATOM   2282  HB  ILE A 731      50.030  56.920  46.850  1.00  0.00           H
ATOM   2283  CG2 ILE A 731      49.830  55.950  48.770  1.00  0.00           C
ATOM   2284 HG21 ILE A 731      50.880  55.810  49.090  1.00  0.00           H
ATOM   2285 HG22 ILE A 731      49.560  54.930  48.420  1.00  0.00           H
ATOM   2286 HG23 ILE A 731      49.290  55.960  49.740  1.00  0.00           H
ATOM   2287  CG1 ILE A 731      47.970  57.030  47.410  1.00  0.00           C
ATOM   2288 HG11 ILE A 731      47.630  55.980  47.370  1.00  0.00           H
ATOM   2289 HG12 ILE A 731      47.940  57.420  46.370  1.00  0.00           H
ATOM   2290  CD  ILE A 731      46.920  57.750  48.250  1.00  0.00           C
ATOM   2291  HD1 ILE A 731      47.070  57.540  49.330  1.00  0.00           H
ATOM   2292  HD2 ILE A 731      45.900  57.420  47.960  1.00  0.00           H
ATOM   2293  HD3 ILE A 731      46.930  58.850  48.140  1.00  0.00           H
ATOM   2294  C   ILE A 731      51.400  58.450  48.590  1.00  0.00           C
ATOM   2295  O   ILE A 731      51.730  58.370  49.800  1.00  0.00           O
ATOM   2296  N   CYS A 732      52.380  58.520  47.600  1.00  0.00           N
ATOM   2297  HN  CYS A 732      52.060  58.580  46.660  1.00  0.00           H
ATOM   2298  CA  CYS A 732      53.810  58.490  47.810  1.00  0.00           C
ATOM   2299  HA  CYS A 732      54.230  57.550  48.150  1.00  0.00           H
ATOM   2300  CB  CYS A 732      54.620  58.660  46.460  1.00  0.00           C
ATOM   2301  HB1 CYS A 732      55.690  58.370  46.560  1.00  0.00           H
ATOM   2302  HB2 CYS A 732      54.600  59.730  46.160  1.00  0.00           H
ATOM   2303  SG  CYS A 732      53.870  57.830  45.020  1.00  0.00           S
ATOM   2304  HG1 CYS A 732      54.210  56.610  45.390  1.00  0.00           H
ATOM   2305  C   CYS A 732      54.300  59.520  48.750  1.00  0.00           C
ATOM   2306  O   CYS A 732      55.130  59.250  49.640  1.00  0.00           O
ATOM   2307  N   ILE A 733      53.780  60.730  48.540  1.00  0.00           N
ATOM   2308  HN  ILE A 733      53.070  60.810  47.830  1.00  0.00           H
ATOM   2309  CA  ILE A 733      54.060  61.900  49.390  1.00  0.00           C
ATOM   2310  HA  ILE A 733      55.130  62.050  49.440  1.00  0.00           H
ATOM   2311  CB  ILE A 733      53.500  63.210  48.860  1.00  0.00           C
ATOM   2312  HB  ILE A 733      52.600  62.970  48.270  1.00  0.00           H
ATOM   2313  CG2 ILE A 733      53.060  64.240  49.890  1.00  0.00           C
ATOM   2314 HG21 ILE A 733      52.920  65.260  49.490  1.00  0.00           H
ATOM   2315 HG22 ILE A 733      53.860  64.270  50.660  1.00  0.00           H
ATOM   2316 HG23 ILE A 733      52.110  63.890  50.340  1.00  0.00           H
ATOM   2317  CG1 ILE A 733      54.570  63.830  47.890  1.00  0.00           C
ATOM   2318 HG11 ILE A 733      55.050  63.060  47.260  1.00  0.00           H
ATOM   2319 HG12 ILE A 733      55.370  64.310  48.490  1.00  0.00           H
ATOM   2320  CD  ILE A 733      53.940  64.880  46.990  1.00  0.00           C
ATOM   2321  HD1 ILE A 733      53.560  65.750  47.560  1.00  0.00           H
ATOM   2322  HD2 ILE A 733      53.080  64.490  46.410  1.00  0.00           H
ATOM   2323  HD3 ILE A 733      54.760  65.210  46.300  1.00  0.00           H
ATOM   2324  C   ILE A 733      53.670  61.630  50.870  1.00  0.00           C
ATOM   2325  O   ILE A 733      54.500  61.790  51.800  1.00  0.00           O
ATOM   2326  N   ILE A 734      52.420  61.170  51.120  1.00  0.00           N
ATOM   2327  HN  ILE A 734      51.810  61.060  50.340  1.00  0.00           H
ATOM   2328  CA  ILE A 734      51.980  60.850  52.480  1.00  0.00           C
ATOM   2329  HA  ILE A 734      52.280  61.630  53.150  1.00  0.00           H
ATOM   2330  CB  ILE A 734      50.490  60.630  52.560  1.00  0.00           C
ATOM   2331  HB  ILE A 734      50.270  59.980  51.680  1.00  0.00           H
ATOM   2332  CG2 ILE A 734      49.990  59.930  53.850  1.00  0.00           C
ATOM   2333 HG21 ILE A 734      50.230  58.850  53.860  1.00  0.00           H
ATOM   2334 HG22 ILE A 734      48.890  60.110  53.760  1.00  0.00           H
ATOM   2335 HG23 ILE A 734      50.430  60.470  54.710  1.00  0.00           H
ATOM   2336  CG1 ILE A 734      49.820  61.990  52.370  1.00  0.00           C
ATOM   2337 HG11 ILE A 734      48.730  61.760  52.290  1.00  0.00           H
ATOM   2338 HG12 ILE A 734      50.070  62.380  51.350  1.00  0.00           H
ATOM   2339  CD  ILE A 734      50.270  63.080  53.340  1.00  0.00           C
ATOM   2340  HD1 ILE A 734      49.660  64.010  53.210  1.00  0.00           H
ATOM   2341  HD2 ILE A 734      51.280  63.450  53.080  1.00  0.00           H
ATOM   2342  HD3 ILE A 734      50.280  62.750  54.410  1.00  0.00           H
ATOM   2343  C   ILE A 734      52.800  59.630  53.090  1.00  0.00           C
ATOM   2344  O   ILE A 734      53.030  59.540  54.320  1.00  0.00           O
ATOM   2345  N   PHE A 735      53.290  58.620  52.240  1.00  0.00           N
ATOM   2346  HN  PHE A 735      53.030  58.550  51.270  1.00  0.00           H
ATOM   2347  CA  PHE A 735      54.180  57.530  52.670  1.00  0.00           C
ATOM   2348  HA  PHE A 735      53.680  57.140  53.540  1.00  0.00           H
ATOM   2349  CB  PHE A 735      54.370  56.390  51.560  1.00  0.00           C
ATOM   2350  HB1 PHE A 735      55.390  55.940  51.660  1.00  0.00           H
ATOM   2351  HB2 PHE A 735      54.300  56.780  50.540  1.00  0.00           H
ATOM   2352  CG  PHE A 735      53.370  55.260  51.720  1.00  0.00           C
ATOM   2353  CD1 PHE A 735      52.070  55.530  51.860  1.00  0.00           C
ATOM   2354  HD1 PHE A 735      51.660  56.520  51.950  1.00  0.00           H
ATOM   2355  CE1 PHE A 735      51.130  54.450  51.780  1.00  0.00           C
ATOM   2356  HE1 PHE A 735      50.100  54.790  51.760  1.00  0.00           H
ATOM   2357  CZ  PHE A 735      51.480  53.180  51.510  1.00  0.00           C
ATOM   2358  HZ  PHE A 735      50.710  52.430  51.450  1.00  0.00           H
ATOM   2359  CD2 PHE A 735      53.740  53.990  51.410  1.00  0.00           C
ATOM   2360  HD2 PHE A 735      54.770  53.720  51.240  1.00  0.00           H
ATOM   2361  CE2 PHE A 735      52.850  52.930  51.260  1.00  0.00           C
ATOM   2362  HE2 PHE A 735      53.310  51.980  51.020  1.00  0.00           H
ATOM   2363  C   PHE A 735      55.570  57.890  53.170  1.00  0.00           C
ATOM   2364  O   PHE A 735      56.120  57.380  54.170  1.00  0.00           O
ATOM   2365  N   ILE A 736      56.250  58.740  52.360  1.00  0.00           N
ATOM   2366  HN  ILE A 736      55.880  59.060  51.490  1.00  0.00           H
ATOM   2367  CA  ILE A 736      57.470  59.360  52.900  1.00  0.00           C
ATOM   2368  HA  ILE A 736      58.100  58.520  53.160  1.00  0.00           H
ATOM   2369  CB  ILE A 736      58.320  60.010  51.810  1.00  0.00           C
ATOM   2370  HB  ILE A 736      57.680  60.850  51.450  1.00  0.00           H
ATOM   2371  CG2 ILE A 736      59.740  60.530  52.290  1.00  0.00           C
ATOM   2372 HG21 ILE A 736      59.720  61.360  53.030  1.00  0.00           H
ATOM   2373 HG22 ILE A 736      60.380  60.900  51.470  1.00  0.00           H
ATOM   2374 HG23 ILE A 736      60.260  59.650  52.720  1.00  0.00           H
ATOM   2375  CG1 ILE A 736      58.510  59.060  50.600  1.00  0.00           C
ATOM   2376 HG11 ILE A 736      58.900  59.650  49.750  1.00  0.00           H
ATOM   2377 HG12 ILE A 736      57.500  58.750  50.210  1.00  0.00           H
ATOM   2378  CD  ILE A 736      59.490  57.890  50.790  1.00  0.00           C
ATOM   2379  HD1 ILE A 736      59.190  57.300  51.690  1.00  0.00           H
ATOM   2380  HD2 ILE A 736      60.560  58.180  50.910  1.00  0.00           H
ATOM   2381  HD3 ILE A 736      59.500  57.140  49.980  1.00  0.00           H
ATOM   2382  C   ILE A 736      57.350  60.130  54.160  1.00  0.00           C
ATOM   2383  O   ILE A 736      58.180  59.950  55.030  1.00  0.00           O
ATOM   2384  N   TYR A 737      56.260  60.890  54.350  1.00  0.00           N
ATOM   2385  HN  TYR A 737      55.500  60.770  53.710  1.00  0.00           H
ATOM   2386  CA  TYR A 737      55.970  61.710  55.460  1.00  0.00           C
ATOM   2387  HA  TYR A 737      56.830  62.350  55.570  1.00  0.00           H
ATOM   2388  CB  TYR A 737      54.600  62.490  55.150  1.00  0.00           C
ATOM   2389  HB1 TYR A 737      53.720  61.820  55.110  1.00  0.00           H
ATOM   2390  HB2 TYR A 737      54.610  62.890  54.110  1.00  0.00           H
ATOM   2391  CG  TYR A 737      54.370  63.510  56.180  1.00  0.00           C
ATOM   2392  CD1 TYR A 737      53.000  63.740  56.610  1.00  0.00           C
ATOM   2393  HD1 TYR A 737      52.260  62.980  56.420  1.00  0.00           H
ATOM   2394  CE1 TYR A 737      52.670  64.910  57.330  1.00  0.00           C
ATOM   2395  HE1 TYR A 737      51.660  65.040  57.710  1.00  0.00           H
ATOM   2396  CZ  TYR A 737      53.650  65.760  57.670  1.00  0.00           C
ATOM   2397  OH  TYR A 737      53.250  66.840  58.460  1.00  0.00           O
ATOM   2398  HH  TYR A 737      53.940  66.940  59.110  1.00  0.00           H
ATOM   2399  CD2 TYR A 737      55.260  64.510  56.400  1.00  0.00           C
ATOM   2400  HD2 TYR A 737      56.220  64.480  55.920  1.00  0.00           H
ATOM   2401  CE2 TYR A 737      54.940  65.630  57.190  1.00  0.00           C
ATOM   2402  HE2 TYR A 737      55.780  66.320  57.220  1.00  0.00           H
ATOM   2403  C   TYR A 737      55.830  60.840  56.660  1.00  0.00           C
ATOM   2404  O   TYR A 737      56.340  61.350  57.660  1.00  0.00           O
ATOM   2405  N   GLU A 738      55.070  59.690  56.560  1.00  0.00           N
ATOM   2406  HN  GLU A 738      54.640  59.520  55.680  1.00  0.00           H
ATOM   2407  CA  GLU A 738      54.970  58.680  57.570  1.00  0.00           C
ATOM   2408  HA  GLU A 738      54.510  59.150  58.430  1.00  0.00           H
ATOM   2409  CB  GLU A 738      53.970  57.520  57.120  1.00  0.00           C
ATOM   2410  HB1 GLU A 738      54.130  56.660  57.790  1.00  0.00           H
ATOM   2411  HB2 GLU A 738      54.200  57.260  56.060  1.00  0.00           H
ATOM   2412  CG  GLU A 738      52.440  57.870  57.210  1.00  0.00           C
ATOM   2413  HG1 GLU A 738      51.910  57.110  56.600  1.00  0.00           H
ATOM   2414  HG2 GLU A 738      52.290  58.920  56.900  1.00  0.00           H
ATOM   2415  CD  GLU A 738      51.900  57.710  58.640  1.00  0.00           C
ATOM   2416  OE1 GLU A 738      51.190  58.640  59.060  1.00  0.00           O
ATOM   2417  OE2 GLU A 738      52.130  56.680  59.340  1.00  0.00           O
ATOM   2418  C   GLU A 738      56.270  57.950  57.930  1.00  0.00           C
ATOM   2419  O   GLU A 738      56.530  57.840  59.130  1.00  0.00           O
ATOM   2420  N   ALA A 739      57.140  57.610  57.020  1.00  0.00           N
ATOM   2421  HN  ALA A 739      56.990  57.660  56.030  1.00  0.00           H
ATOM   2422  CA  ALA A 739      58.520  57.250  57.340  1.00  0.00           C
ATOM   2423  HA  ALA A 739      58.440  56.370  57.960  1.00  0.00           H
ATOM   2424  CB  ALA A 739      59.140  56.900  55.970  1.00  0.00           C
ATOM   2425  HB1 ALA A 739      59.870  56.070  56.110  1.00  0.00           H
ATOM   2426  HB2 ALA A 739      59.540  57.710  55.320  1.00  0.00           H
ATOM   2427  HB3 ALA A 739      58.390  56.480  55.280  1.00  0.00           H
ATOM   2428  C   ALA A 739      59.300  58.260  58.200  1.00  0.00           C
ATOM   2429  O   ALA A 739      59.860  57.920  59.230  1.00  0.00           O
ATOM   2430  N   LEU A 740      59.290  59.510  57.760  1.00  0.00           N
ATOM   2431  HN  LEU A 740      58.970  59.670  56.830  1.00  0.00           H
ATOM   2432  CA  LEU A 740      59.800  60.730  58.510  1.00  0.00           C
ATOM   2433  HA  LEU A 740      60.860  60.580  58.660  1.00  0.00           H
ATOM   2434  CB  LEU A 740      59.570  61.910  57.500  1.00  0.00           C
ATOM   2435  HB1 LEU A 740      58.480  62.030  57.300  1.00  0.00           H
ATOM   2436  HB2 LEU A 740      59.990  61.560  56.550  1.00  0.00           H
ATOM   2437  CG  LEU A 740      60.200  63.260  57.900  1.00  0.00           C
ATOM   2438  HG  LEU A 740      59.720  63.510  58.870  1.00  0.00           H
ATOM   2439  CD1 LEU A 740      61.740  63.100  58.160  1.00  0.00           C
ATOM   2440 HD11 LEU A 740      61.870  62.860  59.230  1.00  0.00           H
ATOM   2441 HD12 LEU A 740      62.300  64.050  58.010  1.00  0.00           H
ATOM   2442 HD13 LEU A 740      62.210  62.300  57.550  1.00  0.00           H
ATOM   2443  CD2 LEU A 740      60.000  64.350  56.840  1.00  0.00           C
ATOM   2444 HD21 LEU A 740      60.430  65.290  57.270  1.00  0.00           H
ATOM   2445 HD22 LEU A 740      58.940  64.580  56.600  1.00  0.00           H
ATOM   2446 HD23 LEU A 740      60.500  64.170  55.870  1.00  0.00           H
ATOM   2447  C   LEU A 740      59.050  60.900  59.870  1.00  0.00           C
ATOM   2448  O   LEU A 740      59.700  61.170  60.860  1.00  0.00           O
ATOM   2449  N   GLU A 741      57.760  60.610  60.010  1.00  0.00           N
ATOM   2450  HN  GLU A 741      57.150  60.450  59.240  1.00  0.00           H
ATOM   2451  CA  GLU A 741      57.090  60.710  61.280  1.00  0.00           C
ATOM   2452  HA  GLU A 741      57.370  61.660  61.710  1.00  0.00           H
ATOM   2453  CB  GLU A 741      55.550  60.780  60.970  1.00  0.00           C
ATOM   2454  HB1 GLU A 741      55.350  59.940  60.270  1.00  0.00           H
ATOM   2455  HB2 GLU A 741      55.300  61.660  60.330  1.00  0.00           H
ATOM   2456  CG  GLU A 741      54.650  60.500  62.210  1.00  0.00           C
ATOM   2457  HG1 GLU A 741      54.960  61.120  63.080  1.00  0.00           H
ATOM   2458  HG2 GLU A 741      54.760  59.460  62.580  1.00  0.00           H
ATOM   2459  CD  GLU A 741      53.180  60.700  61.920  1.00  0.00           C
ATOM   2460  OE1 GLU A 741      52.370  60.010  62.570  1.00  0.00           O
ATOM   2461  OE2 GLU A 741      52.860  61.670  61.180  1.00  0.00           O
ATOM   2462  C   GLU A 741      57.560  59.680  62.280  1.00  0.00           C
ATOM   2463  O   GLU A 741      57.810  59.910  63.450  1.00  0.00           O
ATOM   2464  N   LYS A 742      57.720  58.450  61.840  1.00  0.00           N
ATOM   2465  HN  LYS A 742      57.370  58.150  60.960  1.00  0.00           H
ATOM   2466  CA  LYS A 742      58.230  57.340  62.520  1.00  0.00           C
ATOM   2467  HA  LYS A 742      57.610  57.120  63.380  1.00  0.00           H
ATOM   2468  CB  LYS A 742      58.130  56.110  61.540  1.00  0.00           C
ATOM   2469  HB1 LYS A 742      58.660  56.290  60.580  1.00  0.00           H
ATOM   2470  HB2 LYS A 742      57.050  55.930  61.350  1.00  0.00           H
ATOM   2471  CG  LYS A 742      58.620  54.760  62.200  1.00  0.00           C
ATOM   2472  HG1 LYS A 742      59.680  54.860  62.510  1.00  0.00           H
ATOM   2473  HG2 LYS A 742      58.530  54.050  61.350  1.00  0.00           H
ATOM   2474  CD  LYS A 742      57.820  54.180  63.370  1.00  0.00           C
ATOM   2475  HD1 LYS A 742      57.890  54.840  64.260  1.00  0.00           H
ATOM   2476  HD2 LYS A 742      58.220  53.140  63.540  1.00  0.00           H
ATOM   2477  CE  LYS A 742      56.340  53.900  63.160  1.00  0.00           C
ATOM   2478  HE1 LYS A 742      56.120  53.140  62.370  1.00  0.00           H
ATOM   2479  HE2 LYS A 742      55.830  54.830  62.820  1.00  0.00           H
ATOM   2480  NZ  LYS A 742      55.770  53.490  64.500  1.00  0.00           N
ATOM   2481  HZ1 LYS A 742      56.520  53.440  65.220  1.00  0.00           H
ATOM   2482  HZ2 LYS A 742      55.230  52.620  64.590  1.00  0.00           H
ATOM   2483  HZ3 LYS A 742      55.160  54.270  64.830  1.00  0.00           H
ATOM   2484  C   LYS A 742      59.680  57.650  62.930  1.00  0.00           C
ATOM   2485  O   LYS A 742      60.170  57.280  64.010  1.00  0.00           O
ATOM   2486  N   LEU A 743      60.460  58.300  62.000  1.00  0.00           N
ATOM   2487  HN  LEU A 743      60.030  58.470  61.120  1.00  0.00           H
ATOM   2488  CA  LEU A 743      61.890  58.560  62.260  1.00  0.00           C
ATOM   2489  HA  LEU A 743      62.370  57.650  62.540  1.00  0.00           H
ATOM   2490  CB  LEU A 743      62.590  59.330  61.060  1.00  0.00           C
ATOM   2491  HB1 LEU A 743      62.080  60.310  60.910  1.00  0.00           H
ATOM   2492  HB2 LEU A 743      62.410  58.770  60.120  1.00  0.00           H
ATOM   2493  CG  LEU A 743      64.070  59.670  61.110  1.00  0.00           C
ATOM   2494  HG  LEU A 743      64.330  60.470  61.840  1.00  0.00           H
ATOM   2495  CD1 LEU A 743      64.920  58.390  61.500  1.00  0.00           C
ATOM   2496 HD11 LEU A 743      64.560  57.510  60.940  1.00  0.00           H
ATOM   2497 HD12 LEU A 743      64.720  58.130  62.560  1.00  0.00           H
ATOM   2498 HD13 LEU A 743      65.990  58.620  61.320  1.00  0.00           H
ATOM   2499  CD2 LEU A 743      64.530  60.250  59.700  1.00  0.00           C
ATOM   2500 HD21 LEU A 743      63.830  61.060  59.400  1.00  0.00           H
ATOM   2501 HD22 LEU A 743      64.290  59.610  58.830  1.00  0.00           H
ATOM   2502 HD23 LEU A 743      65.590  60.610  59.660  1.00  0.00           H
ATOM   2503  C   LEU A 743      62.050  59.480  63.520  1.00  0.00           C
ATOM   2504  O   LEU A 743      62.740  59.160  64.500  1.00  0.00           O
ATOM   2505  N   PHE A 744      61.290  60.610  63.500  1.00  0.00           N
ATOM   2506  HN  PHE A 744      60.730  60.780  62.690  1.00  0.00           H
ATOM   2507  CA  PHE A 744      61.190  61.420  64.690  1.00  0.00           C
ATOM   2508  HA  PHE A 744      62.210  61.660  64.920  1.00  0.00           H
ATOM   2509  CB  PHE A 744      60.310  62.730  64.490  1.00  0.00           C
ATOM   2510  HB1 PHE A 744      60.350  63.310  65.430  1.00  0.00           H
ATOM   2511  HB2 PHE A 744      59.260  62.410  64.300  1.00  0.00           H
ATOM   2512  CG  PHE A 744      60.880  63.640  63.510  1.00  0.00           C
ATOM   2513  CD1 PHE A 744      60.150  63.940  62.330  1.00  0.00           C
ATOM   2514  HD1 PHE A 744      59.250  63.380  62.090  1.00  0.00           H
ATOM   2515  CE1 PHE A 744      60.670  64.950  61.480  1.00  0.00           C
ATOM   2516  HE1 PHE A 744      60.030  65.210  60.650  1.00  0.00           H
ATOM   2517  CZ  PHE A 744      61.830  65.610  61.770  1.00  0.00           C
ATOM   2518  HZ  PHE A 744      62.160  66.430  61.140  1.00  0.00           H
ATOM   2519  CD2 PHE A 744      62.160  64.260  63.730  1.00  0.00           C
ATOM   2520  HD2 PHE A 744      62.490  64.170  64.750  1.00  0.00           H
ATOM   2521  CE2 PHE A 744      62.600  65.260  62.900  1.00  0.00           C
ATOM   2522  HE2 PHE A 744      63.580  65.670  63.110  1.00  0.00           H
ATOM   2523  C   PHE A 744      60.620  60.670  65.960  1.00  0.00           C
ATOM   2524  O   PHE A 744      61.100  60.890  67.100  1.00  0.00           O
ATOM   2525  N   ASP A 745      59.500  59.830  65.860  1.00  0.00           N
ATOM   2526  HN  ASP A 745      58.990  59.670  65.010  1.00  0.00           H
ATOM   2527  CA  ASP A 745      58.990  58.910  66.930  1.00  0.00           C
ATOM   2528  HA  ASP A 745      58.830  59.550  67.790  1.00  0.00           H
ATOM   2529  CB  ASP A 745      57.830  58.050  66.470  1.00  0.00           C
ATOM   2530  HB1 ASP A 745      57.550  57.180  67.100  1.00  0.00           H
ATOM   2531  HB2 ASP A 745      58.130  57.600  65.500  1.00  0.00           H
ATOM   2532  CG  ASP A 745      56.550  58.880  66.350  1.00  0.00           C
ATOM   2533  OD1 ASP A 745      56.480  59.980  66.920  1.00  0.00           O
ATOM   2534  OD2 ASP A 745      55.540  58.430  65.670  1.00  0.00           O
ATOM   2535  C   ASP A 745      60.070  57.900  67.500  1.00  0.00           C
ATOM   2536  O   ASP A 745      60.330  57.890  68.720  1.00  0.00           O
ATOM   2537  N   LEU A 746      60.700  57.060  66.620  1.00  0.00           N
ATOM   2538  HN  LEU A 746      60.580  57.050  65.640  1.00  0.00           H
ATOM   2539  CA  LEU A 746      61.770  56.130  67.010  1.00  0.00           C
ATOM   2540  HA  LEU A 746      61.450  55.390  67.720  1.00  0.00           H
ATOM   2541  CB  LEU A 746      62.370  55.410  65.770  1.00  0.00           C
ATOM   2542  HB1 LEU A 746      63.350  54.940  66.000  1.00  0.00           H
ATOM   2543  HB2 LEU A 746      62.680  56.130  64.970  1.00  0.00           H
ATOM   2544  CG  LEU A 746      61.410  54.410  65.140  1.00  0.00           C
ATOM   2545  HG  LEU A 746      60.490  55.030  65.030  1.00  0.00           H
ATOM   2546  CD1 LEU A 746      61.930  53.950  63.730  1.00  0.00           C
ATOM   2547 HD11 LEU A 746      62.950  53.550  63.870  1.00  0.00           H
ATOM   2548 HD12 LEU A 746      62.000  54.870  63.110  1.00  0.00           H
ATOM   2549 HD13 LEU A 746      61.200  53.230  63.310  1.00  0.00           H
ATOM   2550  CD2 LEU A 746      61.160  53.170  66.000  1.00  0.00           C
ATOM   2551 HD21 LEU A 746      60.530  52.420  65.470  1.00  0.00           H
ATOM   2552 HD22 LEU A 746      60.540  53.420  66.890  1.00  0.00           H
ATOM   2553 HD23 LEU A 746      62.070  52.670  66.390  1.00  0.00           H
ATOM   2554  C   LEU A 746      62.930  56.910  67.650  1.00  0.00           C
ATOM   2555  O   LEU A 746      63.480  56.460  68.610  1.00  0.00           O
ATOM   2556  N   GLY A 747      63.280  58.080  67.160  1.00  0.00           N
ATOM   2557  HN  GLY A 747      62.940  58.380  66.260  1.00  0.00           H
ATOM   2558  CA  GLY A 747      64.300  58.940  67.790  1.00  0.00           C
ATOM   2559  HA1 GLY A 747      64.590  59.630  67.020  1.00  0.00           H
ATOM   2560  HA2 GLY A 747      65.140  58.330  68.100  1.00  0.00           H
ATOM   2561  C   GLY A 747      63.910  59.640  69.100  1.00  0.00           C
ATOM   2562  O   GLY A 747      64.720  59.880  69.990  1.00  0.00           O
ATOM   2563  N   GLU A 748      62.610  59.890  69.290  1.00  0.00           N
ATOM   2564  HN  GLU A 748      61.950  59.620  68.600  1.00  0.00           H
ATOM   2565  CA  GLU A 748      61.950  60.350  70.510  1.00  0.00           C
ATOM   2566  HA  GLU A 748      62.480  61.240  70.820  1.00  0.00           H
ATOM   2567  CB  GLU A 748      60.550  60.970  70.210  1.00  0.00           C
ATOM   2568  HB1 GLU A 748      59.880  60.340  69.580  1.00  0.00           H
ATOM   2569  HB2 GLU A 748      60.850  61.910  69.720  1.00  0.00           H
ATOM   2570  CG  GLU A 748      59.750  61.390  71.490  1.00  0.00           C
ATOM   2571  HG1 GLU A 748      60.420  61.830  72.260  1.00  0.00           H
ATOM   2572  HG2 GLU A 748      59.470  60.450  72.000  1.00  0.00           H
ATOM   2573  CD  GLU A 748      58.490  62.170  71.260  1.00  0.00           C
ATOM   2574  OE1 GLU A 748      57.930  62.700  72.200  1.00  0.00           O
ATOM   2575  OE2 GLU A 748      58.110  62.290  70.110  1.00  0.00           O
ATOM   2576  C   GLU A 748      61.950  59.300  71.630  1.00  0.00           C
ATOM   2577  O   GLU A 748      62.160  59.590  72.770  1.00  0.00           O
ATOM   2578  N   THR A 749      61.860  58.050  71.230  1.00  0.00           N
ATOM   2579  HN  THR A 749      61.530  57.860  70.300  1.00  0.00           H
ATOM   2580  CA  THR A 749      62.010  56.890  72.150  1.00  0.00           C
ATOM   2581  HA  THR A 749      61.850  57.240  73.160  1.00  0.00           H
ATOM   2582  CB  THR A 749      61.080  55.720  71.830  1.00  0.00           C
ATOM   2583  HB  THR A 749      61.370  54.770  72.330  1.00  0.00           H
ATOM   2584  OG1 THR A 749      60.970  55.460  70.410  1.00  0.00           O
ATOM   2585  HG1 THR A 749      61.850  55.460  70.030  1.00  0.00           H
ATOM   2586  CG2 THR A 749      59.610  56.030  72.250  1.00  0.00           C
ATOM   2587 HG21 THR A 749      59.480  57.090  71.950  1.00  0.00           H
ATOM   2588 HG22 THR A 749      59.380  55.820  73.310  1.00  0.00           H
ATOM   2589 HG23 THR A 749      58.880  55.480  71.600  1.00  0.00           H
ATOM   2590  C   THR A 749      63.380  56.270  72.370  1.00  0.00           C
ATOM   2591  O   THR A 749      63.700  56.000  73.500  1.00  0.00           O
ATOM   2592  N   TYR A 750      64.160  56.000  71.370  1.00  0.00           N
ATOM   2593  HN  TYR A 750      63.890  56.210  70.440  1.00  0.00           H
ATOM   2594  CA  TYR A 750      65.470  55.400  71.490  1.00  0.00           C
ATOM   2595  HA  TYR A 750      65.560  54.980  72.490  1.00  0.00           H
ATOM   2596  CB  TYR A 750      65.780  54.390  70.340  1.00  0.00           C
ATOM   2597  HB1 TYR A 750      66.840  54.020  70.450  1.00  0.00           H
ATOM   2598  HB2 TYR A 750      65.690  54.850  69.350  1.00  0.00           H
ATOM   2599  CG  TYR A 750      64.810  53.310  70.450  1.00  0.00           C
ATOM   2600  CD1 TYR A 750      63.740  53.250  69.580  1.00  0.00           C
ATOM   2601  HD1 TYR A 750      63.660  54.080  68.900  1.00  0.00           H
ATOM   2602  CE1 TYR A 750      62.730  52.250  69.580  1.00  0.00           C
ATOM   2603  HE1 TYR A 750      61.920  52.260  68.860  1.00  0.00           H
ATOM   2604  CZ  TYR A 750      62.780  51.310  70.650  1.00  0.00           C
ATOM   2605  OH  TYR A 750      61.770  50.410  70.760  1.00  0.00           O
ATOM   2606  HH  TYR A 750      62.110  49.720  71.320  1.00  0.00           H
ATOM   2607  CD2 TYR A 750      64.790  52.380  71.530  1.00  0.00           C
ATOM   2608  HD2 TYR A 750      65.590  52.290  72.260  1.00  0.00           H
ATOM   2609  CE2 TYR A 750      63.820  51.450  71.600  1.00  0.00           C
ATOM   2610  HE2 TYR A 750      63.850  50.760  72.420  1.00  0.00           H
ATOM   2611  C   TYR A 750      66.620  56.450  71.530  1.00  0.00           C
ATOM   2612  O   TYR A 750      66.440  57.690  71.550  1.00  0.00           O
ATOM   2613  N   ALA A 751      67.880  55.970  71.600  1.00  0.00           N
ATOM   2614  HN  ALA A 751      68.240  55.050  71.480  1.00  0.00           H
ATOM   2615  CA  ALA A 751      69.020  56.900  71.540  1.00  0.00           C
ATOM   2616  HA  ALA A 751      68.780  57.800  71.000  1.00  0.00           H
ATOM   2617  CB  ALA A 751      69.600  57.170  72.890  1.00  0.00           C
ATOM   2618  HB1 ALA A 751      68.710  57.360  73.520  1.00  0.00           H
ATOM   2619  HB2 ALA A 751      70.240  58.080  72.880  1.00  0.00           H
ATOM   2620  HB3 ALA A 751      70.150  56.290  73.290  1.00  0.00           H
ATOM   2621  C   ALA A 751      70.190  56.320  70.820  1.00  0.00           C
ATOM   2622  O   ALA A 751      70.510  55.140  70.820  1.00  0.00           O
ATOM   2623  N   PHE A 752      70.970  57.150  70.090  1.00  0.00           N
ATOM   2624  HN  PHE A 752      70.700  58.100  70.220  1.00  0.00           H
ATOM   2625  CA  PHE A 752      72.270  56.810  69.620  1.00  0.00           C
ATOM   2626  HA  PHE A 752      72.210  55.910  69.000  1.00  0.00           H
ATOM   2627  CB  PHE A 752      72.740  58.050  68.810  1.00  0.00           C
ATOM   2628  HB1 PHE A 752      73.820  57.960  68.510  1.00  0.00           H
ATOM   2629  HB2 PHE A 752      72.630  58.990  69.400  1.00  0.00           H
ATOM   2630  CG  PHE A 752      71.910  58.110  67.590  1.00  0.00           C
ATOM   2631  CD1 PHE A 752      71.930  57.070  66.680  1.00  0.00           C
ATOM   2632  HD1 PHE A 752      72.540  56.230  67.000  1.00  0.00           H
ATOM   2633  CE1 PHE A 752      71.330  57.280  65.410  1.00  0.00           C
ATOM   2634  HE1 PHE A 752      71.480  56.520  64.650  1.00  0.00           H
ATOM   2635  CZ  PHE A 752      70.640  58.400  65.100  1.00  0.00           C
ATOM   2636  HZ  PHE A 752      70.240  58.470  64.080  1.00  0.00           H
ATOM   2637  CD2 PHE A 752      71.310  59.340  67.230  1.00  0.00           C
ATOM   2638  HD2 PHE A 752      71.300  60.190  67.900  1.00  0.00           H
ATOM   2639  CE2 PHE A 752      70.580  59.440  66.010  1.00  0.00           C
ATOM   2640  HE2 PHE A 752      70.170  60.400  65.720  1.00  0.00           H
ATOM   2641  C   PHE A 752      73.380  56.390  70.570  1.00  0.00           C
ATOM   2642  O   PHE A 752      73.400  56.940  71.690  1.00  0.00           O
ATOM   2643  N   PRO A 822      74.380  55.570  70.130  1.00  0.00           N
ATOM   2644  CD  PRO A 822      75.630  55.500  70.850  1.00  0.00           C
ATOM   2645  HD1 PRO A 822      75.400  55.000  71.810  1.00  0.00           H
ATOM   2646  HD2 PRO A 822      76.140  56.480  70.860  1.00  0.00           H
ATOM   2647  CA  PRO A 822      74.440  54.810  68.850  1.00  0.00           C
ATOM   2648  HA  PRO A 822      74.160  55.440  68.010  1.00  0.00           H
ATOM   2649  CB  PRO A 822      75.910  54.560  68.600  1.00  0.00           C
ATOM   2650  HB1 PRO A 822      76.460  55.370  68.080  1.00  0.00           H
ATOM   2651  HB2 PRO A 822      76.070  53.560  68.160  1.00  0.00           H
ATOM   2652  CG  PRO A 822      76.470  54.570  70.020  1.00  0.00           C
ATOM   2653  HG1 PRO A 822      76.260  53.600  70.540  1.00  0.00           H
ATOM   2654  HG2 PRO A 822      77.520  54.870  70.190  1.00  0.00           H
ATOM   2655  C   PRO A 822      73.490  53.610  68.920  1.00  0.00           C
ATOM   2656  O   PRO A 822      72.390  53.610  68.350  1.00  0.00           O
ATOM   2657  N   ASP A 823      73.770  52.680  69.870  1.00  0.00           N
ATOM   2658  HN  ASP A 823      74.660  52.750  70.300  1.00  0.00           H
ATOM   2659  CA  ASP A 823      72.870  51.690  70.420  1.00  0.00           C
ATOM   2660  HA  ASP A 823      73.550  50.860  70.500  1.00  0.00           H
ATOM   2661  CB  ASP A 823      72.510  51.980  71.930  1.00  0.00           C
ATOM   2662  HB1 ASP A 823      72.130  51.000  72.270  1.00  0.00           H
ATOM   2663  HB2 ASP A 823      71.720  52.760  71.960  1.00  0.00           H
ATOM   2664  CG  ASP A 823      73.740  52.340  72.770  1.00  0.00           C
ATOM   2665  OD1 ASP A 823      73.550  53.000  73.790  1.00  0.00           O
ATOM   2666  OD2 ASP A 823      74.850  51.820  72.520  1.00  0.00           O
ATOM   2667  C   ASP A 823      71.780  51.070  69.500  1.00  0.00           C
ATOM   2668  O   ASP A 823      72.040  50.710  68.350  1.00  0.00           O
ATOM   2669  N   VAL A 824      70.550  50.850  69.980  1.00  0.00           N
ATOM   2670  HN  VAL A 824      70.250  51.010  70.910  1.00  0.00           H
ATOM   2671  CA  VAL A 824      69.420  50.220  69.290  1.00  0.00           C
ATOM   2672  HA  VAL A 824      69.690  49.230  68.940  1.00  0.00           H
ATOM   2673  CB  VAL A 824      68.290  49.930  70.260  1.00  0.00           C
ATOM   2674  HB  VAL A 824      67.770  50.870  70.540  1.00  0.00           H
ATOM   2675  CG1 VAL A 824      67.200  49.060  69.690  1.00  0.00           C
ATOM   2676 HG11 VAL A 824      67.460  48.090  69.210  1.00  0.00           H
ATOM   2677 HG12 VAL A 824      66.680  49.580  68.860  1.00  0.00           H
ATOM   2678 HG13 VAL A 824      66.450  48.640  70.380  1.00  0.00           H
ATOM   2679  CG2 VAL A 824      68.910  49.250  71.510  1.00  0.00           C
ATOM   2680 HG21 VAL A 824      69.660  48.520  71.140  1.00  0.00           H
ATOM   2681 HG22 VAL A 824      68.180  48.720  72.160  1.00  0.00           H
ATOM   2682 HG23 VAL A 824      69.470  50.020  72.070  1.00  0.00           H
ATOM   2683  C   VAL A 824      68.980  50.950  68.060  1.00  0.00           C
ATOM   2684  O   VAL A 824      68.730  50.330  66.990  1.00  0.00           O
ATOM   2685  N   LEU A 825      68.870  52.290  68.240  1.00  0.00           N
ATOM   2686  HN  LEU A 825      68.970  52.630  69.170  1.00  0.00           H
ATOM   2687  CA  LEU A 825      68.470  53.260  67.190  1.00  0.00           C
ATOM   2688  HA  LEU A 825      67.460  53.010  66.930  1.00  0.00           H
ATOM   2689  CB  LEU A 825      68.360  54.690  67.770  1.00  0.00           C
ATOM   2690  HB1 LEU A 825      69.410  54.800  68.100  1.00  0.00           H
ATOM   2691  HB2 LEU A 825      67.740  54.730  68.690  1.00  0.00           H
ATOM   2692  CG  LEU A 825      67.930  55.910  66.870  1.00  0.00           C
ATOM   2693  HG  LEU A 825      68.500  55.900  65.920  1.00  0.00           H
ATOM   2694  CD1 LEU A 825      66.460  55.690  66.500  1.00  0.00           C
ATOM   2695 HD11 LEU A 825      66.170  56.450  65.750  1.00  0.00           H
ATOM   2696 HD12 LEU A 825      65.810  55.830  67.400  1.00  0.00           H
ATOM   2697 HD13 LEU A 825      66.380  54.640  66.140  1.00  0.00           H
ATOM   2698  CD2 LEU A 825      68.090  57.240  67.650  1.00  0.00           C
ATOM   2699 HD21 LEU A 825      67.990  58.120  66.980  1.00  0.00           H
ATOM   2700 HD22 LEU A 825      69.130  57.220  68.030  1.00  0.00           H
ATOM   2701 HD23 LEU A 825      67.370  57.270  68.500  1.00  0.00           H
ATOM   2702  C   LEU A 825      69.330  53.300  65.920  1.00  0.00           C
ATOM   2703  O   LEU A 825      68.820  53.250  64.810  1.00  0.00           O
ATOM   2704  N   PHE A 826      70.700  53.260  66.060  1.00  0.00           N
ATOM   2705  HN  PHE A 826      71.190  53.310  66.930  1.00  0.00           H
ATOM   2706  CA  PHE A 826      71.510  53.280  64.870  1.00  0.00           C
ATOM   2707  HA  PHE A 826      71.160  53.980  64.120  1.00  0.00           H
ATOM   2708  CB  PHE A 826      73.000  53.530  65.310  1.00  0.00           C
ATOM   2709  HB1 PHE A 826      73.050  52.980  66.280  1.00  0.00           H
ATOM   2710  HB2 PHE A 826      73.090  54.590  65.630  1.00  0.00           H
ATOM   2711  CG  PHE A 826      74.170  53.230  64.410  1.00  0.00           C
ATOM   2712  CD1 PHE A 826      74.580  54.230  63.520  1.00  0.00           C
ATOM   2713  HD1 PHE A 826      73.990  55.120  63.570  1.00  0.00           H
ATOM   2714  CE1 PHE A 826      75.670  53.990  62.660  1.00  0.00           C
ATOM   2715  HE1 PHE A 826      76.010  54.750  61.970  1.00  0.00           H
ATOM   2716  CZ  PHE A 826      76.310  52.750  62.630  1.00  0.00           C
ATOM   2717  HZ  PHE A 826      77.130  52.590  61.950  1.00  0.00           H
ATOM   2718  CD2 PHE A 826      74.800  51.980  64.350  1.00  0.00           C
ATOM   2719  HD2 PHE A 826      74.460  51.240  65.060  1.00  0.00           H
ATOM   2720  CE2 PHE A 826      75.930  51.770  63.520  1.00  0.00           C
ATOM   2721  HE2 PHE A 826      76.480  50.840  63.600  1.00  0.00           H
ATOM   2722  C   PHE A 826      71.520  51.970  64.080  1.00  0.00           C
ATOM   2723  O   PHE A 826      71.600  51.870  62.830  1.00  0.00           O
ATOM   2724  N   TRP A 827      71.340  50.910  64.870  1.00  0.00           N
ATOM   2725  HN  TRP A 827      71.450  50.930  65.860  1.00  0.00           H
ATOM   2726  CA  TRP A 827      71.060  49.560  64.310  1.00  0.00           C
ATOM   2727  HA  TRP A 827      71.780  49.460  63.500  1.00  0.00           H
ATOM   2728  CB  TRP A 827      71.240  48.360  65.260  1.00  0.00           C
ATOM   2729  HB1 TRP A 827      70.950  47.410  64.790  1.00  0.00           H
ATOM   2730  HB2 TRP A 827      70.450  48.390  66.040  1.00  0.00           H
ATOM   2731  CG  TRP A 827      72.620  48.290  65.750  1.00  0.00           C
ATOM   2732  CD1 TRP A 827      73.010  48.200  67.140  1.00  0.00           C
ATOM   2733  HD1 TRP A 827      72.320  48.300  67.970  1.00  0.00           H
ATOM   2734  NE1 TRP A 827      74.370  47.990  67.230  1.00  0.00           N
ATOM   2735  HE1 TRP A 827      74.970  47.780  67.970  1.00  0.00           H
ATOM   2736  CE2 TRP A 827      74.940  48.040  65.990  1.00  0.00           C
ATOM   2737  CD2 TRP A 827      73.910  48.290  65.050  1.00  0.00           C
ATOM   2738  CE3 TRP A 827      74.280  48.440  63.700  1.00  0.00           C
ATOM   2739  HE3 TRP A 827      73.560  48.570  62.900  1.00  0.00           H
ATOM   2740  CZ3 TRP A 827      75.640  48.540  63.320  1.00  0.00           C
ATOM   2741  HZ3 TRP A 827      75.900  48.910  62.350  1.00  0.00           H
ATOM   2742  CZ2 TRP A 827      76.270  47.860  65.620  1.00  0.00           C
ATOM   2743  HZ2 TRP A 827      77.070  47.610  66.300  1.00  0.00           H
ATOM   2744  CH2 TRP A 827      76.610  48.180  64.290  1.00  0.00           C
ATOM   2745  HH2 TRP A 827      77.660  48.280  64.070  1.00  0.00           H
ATOM   2746  C   TRP A 827      69.790  49.480  63.570  1.00  0.00           C
ATOM   2747  O   TRP A 827      69.810  48.950  62.510  1.00  0.00           O
ATOM   2748  N   CYS A 828      68.710  50.110  64.050  1.00  0.00           N
ATOM   2749  HN  CYS A 828      68.700  50.350  65.020  1.00  0.00           H
ATOM   2750  CA  CYS A 828      67.490  50.340  63.240  1.00  0.00           C
ATOM   2751  HA  CYS A 828      67.290  49.320  62.940  1.00  0.00           H
ATOM   2752  CB  CYS A 828      66.400  51.080  64.150  1.00  0.00           C
ATOM   2753  HB1 CYS A 828      65.450  51.180  63.570  1.00  0.00           H
ATOM   2754  HB2 CYS A 828      66.760  52.080  64.450  1.00  0.00           H
ATOM   2755  SG  CYS A 828      65.990  50.080  65.630  1.00  0.00           S
ATOM   2756  HG1 CYS A 828      67.250  50.090  66.070  1.00  0.00           H
ATOM   2757  C   CYS A 828      67.650  51.200  61.950  1.00  0.00           C
ATOM   2758  O   CYS A 828      67.230  50.800  60.900  1.00  0.00           O
ATOM   2759  N   VAL A 829      68.340  52.350  62.070  1.00  0.00           N
ATOM   2760  HN  VAL A 829      68.390  52.740  62.990  1.00  0.00           H
ATOM   2761  CA  VAL A 829      68.640  53.330  61.020  1.00  0.00           C
ATOM   2762  HA  VAL A 829      67.700  53.590  60.550  1.00  0.00           H
ATOM   2763  CB  VAL A 829      69.420  54.570  61.600  1.00  0.00           C
ATOM   2764  HB  VAL A 829      70.240  54.200  62.260  1.00  0.00           H
ATOM   2765  CG1 VAL A 829      70.030  55.450  60.460  1.00  0.00           C
ATOM   2766 HG11 VAL A 829      69.320  55.580  59.610  1.00  0.00           H
ATOM   2767 HG12 VAL A 829      71.000  54.950  60.190  1.00  0.00           H
ATOM   2768 HG13 VAL A 829      70.270  56.460  60.850  1.00  0.00           H
ATOM   2769  CG2 VAL A 829      68.540  55.480  62.400  1.00  0.00           C
ATOM   2770 HG21 VAL A 829      67.950  54.960  63.180  1.00  0.00           H
ATOM   2771 HG22 VAL A 829      67.880  56.040  61.690  1.00  0.00           H
ATOM   2772 HG23 VAL A 829      69.150  56.230  62.920  1.00  0.00           H
ATOM   2773  C   VAL A 829      69.440  52.690  59.960  1.00  0.00           C
ATOM   2774  O   VAL A 829      69.030  52.780  58.780  1.00  0.00           O
ATOM   2775  N   ILE A 830      70.560  51.950  60.250  1.00  0.00           N
ATOM   2776  HN  ILE A 830      70.890  51.870  61.190  1.00  0.00           H
ATOM   2777  CA  ILE A 830      71.230  51.130  59.230  1.00  0.00           C
ATOM   2778  HA  ILE A 830      71.570  51.760  58.420  1.00  0.00           H
ATOM   2779  CB  ILE A 830      72.500  50.410  59.820  1.00  0.00           C
ATOM   2780  HB  ILE A 830      72.240  49.810  60.720  1.00  0.00           H
ATOM   2781  CG2 ILE A 830      73.020  49.250  58.840  1.00  0.00           C
ATOM   2782 HG21 ILE A 830      73.090  49.550  57.770  1.00  0.00           H
ATOM   2783 HG22 ILE A 830      72.410  48.320  58.880  1.00  0.00           H
ATOM   2784 HG23 ILE A 830      74.000  48.910  59.260  1.00  0.00           H
ATOM   2785  CG1 ILE A 830      73.690  51.360  60.170  1.00  0.00           C
ATOM   2786 HG11 ILE A 830      74.490  50.680  60.520  1.00  0.00           H
ATOM   2787 HG12 ILE A 830      73.300  51.910  61.050  1.00  0.00           H
ATOM   2788  CD  ILE A 830      74.270  52.250  59.100  1.00  0.00           C
ATOM   2789  HD1 ILE A 830      73.500  53.010  58.820  1.00  0.00           H
ATOM   2790  HD2 ILE A 830      74.640  51.640  58.250  1.00  0.00           H
ATOM   2791  HD3 ILE A 830      75.100  52.930  59.390  1.00  0.00           H
ATOM   2792  C   ILE A 830      70.320  50.050  58.570  1.00  0.00           C
ATOM   2793  O   ILE A 830      70.320  50.010  57.360  1.00  0.00           O
ATOM   2794  N   LEU A 831      69.640  49.190  59.410  1.00  0.00           N
ATOM   2795  HN  LEU A 831      69.780  49.180  60.410  1.00  0.00           H
ATOM   2796  CA  LEU A 831      68.760  48.200  58.940  1.00  0.00           C
ATOM   2797  HA  LEU A 831      69.350  47.500  58.360  1.00  0.00           H
ATOM   2798  CB  LEU A 831      68.300  47.440  60.180  1.00  0.00           C
ATOM   2799  HB1 LEU A 831      67.760  48.070  60.920  1.00  0.00           H
ATOM   2800  HB2 LEU A 831      69.240  47.110  60.660  1.00  0.00           H
ATOM   2801  CG  LEU A 831      67.300  46.300  59.880  1.00  0.00           C
ATOM   2802  HG  LEU A 831      66.350  46.580  59.390  1.00  0.00           H
ATOM   2803  CD1 LEU A 831      67.880  45.230  58.910  1.00  0.00           C
ATOM   2804 HD11 LEU A 831      68.840  44.790  59.260  1.00  0.00           H
ATOM   2805 HD12 LEU A 831      67.830  45.630  57.880  1.00  0.00           H
ATOM   2806 HD13 LEU A 831      67.150  44.390  58.800  1.00  0.00           H
ATOM   2807  CD2 LEU A 831      66.850  45.510  61.150  1.00  0.00           C
ATOM   2808 HD21 LEU A 831      66.600  46.080  62.070  1.00  0.00           H
ATOM   2809 HD22 LEU A 831      67.600  44.780  61.510  1.00  0.00           H
ATOM   2810 HD23 LEU A 831      65.920  44.920  60.990  1.00  0.00           H
ATOM   2811  C   LEU A 831      67.520  48.610  58.080  1.00  0.00           C
ATOM   2812  O   LEU A 831      67.110  47.980  57.100  1.00  0.00           O
ATOM   2813  N   PHE A 832      67.030  49.850  58.290  1.00  0.00           N
ATOM   2814  HN  PHE A 832      67.240  50.310  59.160  1.00  0.00           H
ATOM   2815  CA  PHE A 832      66.160  50.590  57.460  1.00  0.00           C
ATOM   2816  HA  PHE A 832      65.310  49.970  57.170  1.00  0.00           H
ATOM   2817  CB  PHE A 832      65.680  51.770  58.410  1.00  0.00           C
ATOM   2818  HB1 PHE A 832      66.560  52.210  58.940  1.00  0.00           H
ATOM   2819  HB2 PHE A 832      65.140  51.300  59.260  1.00  0.00           H
ATOM   2820  CG  PHE A 832      64.790  52.890  57.810  1.00  0.00           C
ATOM   2821  CD1 PHE A 832      65.170  54.190  57.800  1.00  0.00           C
ATOM   2822  HD1 PHE A 832      66.210  54.410  57.980  1.00  0.00           H
ATOM   2823  CE1 PHE A 832      64.290  55.130  57.410  1.00  0.00           C
ATOM   2824  HE1 PHE A 832      64.660  56.140  57.250  1.00  0.00           H
ATOM   2825  CZ  PHE A 832      62.990  54.850  57.120  1.00  0.00           C
ATOM   2826  HZ  PHE A 832      62.260  55.600  56.880  1.00  0.00           H
ATOM   2827  CD2 PHE A 832      63.520  52.520  57.540  1.00  0.00           C
ATOM   2828  HD2 PHE A 832      63.240  51.470  57.550  1.00  0.00           H
ATOM   2829  CE2 PHE A 832      62.590  53.540  57.260  1.00  0.00           C
ATOM   2830  HE2 PHE A 832      61.560  53.230  57.190  1.00  0.00           H
ATOM   2831  C   PHE A 832      66.740  51.050  56.170  1.00  0.00           C
ATOM   2832  O   PHE A 832      66.110  50.820  55.230  1.00  0.00           O
ATOM   2833  N   PHE A 833      67.890  51.740  56.130  1.00  0.00           N
ATOM   2834  HN  PHE A 833      68.380  51.980  56.960  1.00  0.00           H
ATOM   2835  CA  PHE A 833      68.440  52.190  54.830  1.00  0.00           C
ATOM   2836  HA  PHE A 833      67.640  52.440  54.160  1.00  0.00           H
ATOM   2837  CB  PHE A 833      69.400  53.450  55.050  1.00  0.00           C
ATOM   2838  HB1 PHE A 833      69.730  53.660  54.010  1.00  0.00           H
ATOM   2839  HB2 PHE A 833      70.300  53.250  55.690  1.00  0.00           H
ATOM   2840  CG  PHE A 833      68.550  54.640  55.530  1.00  0.00           C
ATOM   2841  CD1 PHE A 833      68.930  55.420  56.650  1.00  0.00           C
ATOM   2842  HD1 PHE A 833      69.660  54.940  57.300  1.00  0.00           H
ATOM   2843  CE1 PHE A 833      68.280  56.650  56.920  1.00  0.00           C
ATOM   2844  HE1 PHE A 833      68.590  57.320  57.710  1.00  0.00           H
ATOM   2845  CZ  PHE A 833      67.150  57.020  56.110  1.00  0.00           C
ATOM   2846  HZ  PHE A 833      66.720  58.000  56.310  1.00  0.00           H
ATOM   2847  CD2 PHE A 833      67.430  55.040  54.790  1.00  0.00           C
ATOM   2848  HD2 PHE A 833      67.180  54.370  53.990  1.00  0.00           H
ATOM   2849  CE2 PHE A 833      66.660  56.150  55.120  1.00  0.00           C
ATOM   2850  HE2 PHE A 833      65.810  56.440  54.530  1.00  0.00           H
ATOM   2851  C   PHE A 833      69.050  50.990  54.100  1.00  0.00           C
ATOM   2852  O   PHE A 833      69.070  51.010  52.870  1.00  0.00           O
ATOM   2853  N   THR A 834      69.580  49.960  54.770  1.00  0.00           N
ATOM   2854  HN  THR A 834      69.530  49.870  55.760  1.00  0.00           H
ATOM   2855  CA  THR A 834      70.070  48.830  53.940  1.00  0.00           C
ATOM   2856  HA  THR A 834      70.620  49.150  53.070  1.00  0.00           H
ATOM   2857  CB  THR A 834      70.990  47.930  54.680  1.00  0.00           C
ATOM   2858  HB  THR A 834      71.260  46.960  54.200  1.00  0.00           H
ATOM   2859  OG1 THR A 834      70.710  47.720  56.030  1.00  0.00           O
ATOM   2860  HG1 THR A 834      70.680  48.560  56.510  1.00  0.00           H
ATOM   2861  CG2 THR A 834      72.380  48.590  54.860  1.00  0.00           C
ATOM   2862 HG21 THR A 834      73.140  48.070  55.470  1.00  0.00           H
ATOM   2863 HG22 THR A 834      72.250  49.650  55.150  1.00  0.00           H
ATOM   2864 HG23 THR A 834      72.750  48.720  53.810  1.00  0.00           H
ATOM   2865  C   THR A 834      68.960  47.950  53.510  1.00  0.00           C
ATOM   2866  O   THR A 834      69.010  47.220  52.550  1.00  0.00           O
ATOM   2867  N   THR A 835      67.750  48.040  54.120  1.00  0.00           N
ATOM   2868  HN  THR A 835      67.620  48.530  54.980  1.00  0.00           H
ATOM   2869  CA  THR A 835      66.640  47.250  53.560  1.00  0.00           C
ATOM   2870  HA  THR A 835      66.960  46.250  53.330  1.00  0.00           H
ATOM   2871  CB  THR A 835      65.450  47.190  54.490  1.00  0.00           C
ATOM   2872  HB  THR A 835      65.210  48.220  54.840  1.00  0.00           H
ATOM   2873  OG1 THR A 835      65.740  46.400  55.640  1.00  0.00           O
ATOM   2874  HG1 THR A 835      66.280  46.930  56.230  1.00  0.00           H
ATOM   2875  CG2 THR A 835      64.190  46.560  53.830  1.00  0.00           C
ATOM   2876 HG21 THR A 835      63.370  46.510  54.580  1.00  0.00           H
ATOM   2877 HG22 THR A 835      64.410  45.490  53.640  1.00  0.00           H
ATOM   2878 HG23 THR A 835      63.830  47.140  52.950  1.00  0.00           H
ATOM   2879  C   THR A 835      66.170  48.050  52.320  1.00  0.00           C
ATOM   2880  O   THR A 835      65.760  47.460  51.290  1.00  0.00           O
ATOM   2881  N   PHE A 836      66.140  49.400  52.360  1.00  0.00           N
ATOM   2882  HN  PHE A 836      66.350  49.830  53.240  1.00  0.00           H
ATOM   2883  CA  PHE A 836      65.830  50.200  51.150  1.00  0.00           C
ATOM   2884  HA  PHE A 836      64.860  49.830  50.810  1.00  0.00           H
ATOM   2885  CB  PHE A 836      65.780  51.770  51.530  1.00  0.00           C
ATOM   2886  HB1 PHE A 836      66.750  52.050  51.990  1.00  0.00           H
ATOM   2887  HB2 PHE A 836      64.950  51.860  52.270  1.00  0.00           H
ATOM   2888  CG  PHE A 836      65.410  52.690  50.380  1.00  0.00           C
ATOM   2889  CD1 PHE A 836      65.920  53.990  50.500  1.00  0.00           C
ATOM   2890  HD1 PHE A 836      66.650  54.270  51.250  1.00  0.00           H
ATOM   2891  CE1 PHE A 836      65.630  55.060  49.580  1.00  0.00           C
ATOM   2892  HE1 PHE A 836      66.080  56.040  49.670  1.00  0.00           H
ATOM   2893  CZ  PHE A 836      64.960  54.710  48.380  1.00  0.00           C
ATOM   2894  HZ  PHE A 836      64.960  55.440  47.580  1.00  0.00           H
ATOM   2895  CD2 PHE A 836      64.560  52.400  49.250  1.00  0.00           C
ATOM   2896  HD2 PHE A 836      64.190  51.390  49.160  1.00  0.00           H
ATOM   2897  CE2 PHE A 836      64.450  53.380  48.200  1.00  0.00           C
ATOM   2898  HE2 PHE A 836      63.900  53.210  47.290  1.00  0.00           H
ATOM   2899  C   PHE A 836      66.720  49.900  49.970  1.00  0.00           C
ATOM   2900  O   PHE A 836      66.240  49.690  48.880  1.00  0.00           O
ATOM   2901  N   PHE A 837      68.030  49.770  50.200  1.00  0.00           N
ATOM   2902  HN  PHE A 837      68.320  49.960  51.130  1.00  0.00           H
ATOM   2903  CA  PHE A 837      69.040  49.520  49.250  1.00  0.00           C
ATOM   2904  HA  PHE A 837      68.880  50.230  48.460  1.00  0.00           H
ATOM   2905  CB  PHE A 837      70.420  49.810  49.970  1.00  0.00           C
ATOM   2906  HB1 PHE A 837      70.490  49.100  50.810  1.00  0.00           H
ATOM   2907  HB2 PHE A 837      70.360  50.870  50.310  1.00  0.00           H
ATOM   2908  CG  PHE A 837      71.730  49.670  49.140  1.00  0.00           C
ATOM   2909  CD1 PHE A 837      71.680  49.800  47.720  1.00  0.00           C
ATOM   2910  HD1 PHE A 837      70.680  49.870  47.320  1.00  0.00           H
ATOM   2911  CE1 PHE A 837      72.940  49.850  46.980  1.00  0.00           C
ATOM   2912  HE1 PHE A 837      73.020  49.820  45.900  1.00  0.00           H
ATOM   2913  CZ  PHE A 837      74.080  49.780  47.730  1.00  0.00           C
ATOM   2914  HZ  PHE A 837      74.990  49.750  47.150  1.00  0.00           H
ATOM   2915  CD2 PHE A 837      72.910  49.430  49.820  1.00  0.00           C
ATOM   2916  HD2 PHE A 837      72.820  49.410  50.890  1.00  0.00           H
ATOM   2917  CE2 PHE A 837      74.130  49.570  49.140  1.00  0.00           C
ATOM   2918  HE2 PHE A 837      75.110  49.460  49.560  1.00  0.00           H
ATOM   2919  C   PHE A 837      69.000  48.020  48.790  1.00  0.00           C
ATOM   2920  O   PHE A 837      69.240  47.710  47.640  1.00  0.00           O
ATOM   2921  N   LEU A 838      68.690  47.160  49.700  1.00  0.00           N
ATOM   2922  HN  LEU A 838      68.500  47.310  50.660  1.00  0.00           H
ATOM   2923  CA  LEU A 838      68.620  45.800  49.360  1.00  0.00           C
ATOM   2924  HA  LEU A 838      69.570  45.540  48.900  1.00  0.00           H
ATOM   2925  CB  LEU A 838      68.610  45.080  50.700  1.00  0.00           C
ATOM   2926  HB1 LEU A 838      67.700  45.370  51.260  1.00  0.00           H
ATOM   2927  HB2 LEU A 838      69.480  45.350  51.350  1.00  0.00           H
ATOM   2928  CG  LEU A 838      68.550  43.540  50.630  1.00  0.00           C
ATOM   2929  HG  LEU A 838      67.640  43.210  50.100  1.00  0.00           H
ATOM   2930  CD1 LEU A 838      69.650  42.920  49.750  1.00  0.00           C
ATOM   2931 HD11 LEU A 838      69.540  41.820  49.660  1.00  0.00           H
ATOM   2932 HD12 LEU A 838      70.550  43.170  50.370  1.00  0.00           H
ATOM   2933 HD13 LEU A 838      69.700  43.380  48.750  1.00  0.00           H
ATOM   2934  CD2 LEU A 838      68.750  42.960  51.970  1.00  0.00           C
ATOM   2935 HD21 LEU A 838      69.720  43.200  52.450  1.00  0.00           H
ATOM   2936 HD22 LEU A 838      68.750  41.840  51.930  1.00  0.00           H
ATOM   2937 HD23 LEU A 838      67.920  43.270  52.630  1.00  0.00           H
ATOM   2938  C   LEU A 838      67.520  45.440  48.470  1.00  0.00           C
ATOM   2939  O   LEU A 838      67.630  44.620  47.570  1.00  0.00           O
ATOM   2940  N   SER A 839      66.360  46.070  48.680  1.00  0.00           N
ATOM   2941  HN  SER A 839      66.550  46.860  49.260  1.00  0.00           H
ATOM   2942  CA  SER A 839      65.140  45.750  47.920  1.00  0.00           C
ATOM   2943  HA  SER A 839      65.060  44.690  47.740  1.00  0.00           H
ATOM   2944  CB  SER A 839      63.850  46.350  48.580  1.00  0.00           C
ATOM   2945  HB1 SER A 839      63.560  45.820  49.510  1.00  0.00           H
ATOM   2946  HB2 SER A 839      62.960  46.340  47.910  1.00  0.00           H
ATOM   2947  OG  SER A 839      64.090  47.650  49.130  1.00  0.00           O
ATOM   2948  HG1 SER A 839      64.400  47.530  50.030  1.00  0.00           H
ATOM   2949  C   SER A 839      65.280  46.320  46.600  1.00  0.00           C
ATOM   2950  O   SER A 839      65.070  45.650  45.590  1.00  0.00           O
ATOM   2951  N   SER A 840      65.730  47.590  46.450  1.00  0.00           N
ATOM   2952  HN  SER A 840      65.810  48.210  47.230  1.00  0.00           H
ATOM   2953  CA  SER A 840      66.020  48.230  45.190  1.00  0.00           C
ATOM   2954  HA  SER A 840      65.070  48.050  44.690  1.00  0.00           H
ATOM   2955  CB  SER A 840      66.360  49.810  45.230  1.00  0.00           C
ATOM   2956  HB1 SER A 840      65.370  50.310  45.380  1.00  0.00           H
ATOM   2957  HB2 SER A 840      66.770  50.160  44.260  1.00  0.00           H
ATOM   2958  OG  SER A 840      67.240  50.130  46.300  1.00  0.00           O
ATOM   2959  HG1 SER A 840      66.700  49.960  47.080  1.00  0.00           H
ATOM   2960  C   SER A 840      67.170  47.590  44.420  1.00  0.00           C
ATOM   2961  O   SER A 840      67.110  47.570  43.230  1.00  0.00           O
ATOM   2962  N   PHE A 841      68.170  47.060  45.060  1.00  0.00           N
ATOM   2963  HN  PHE A 841      68.270  47.240  46.030  1.00  0.00           H
ATOM   2964  CA  PHE A 841      69.140  46.240  44.420  1.00  0.00           C
ATOM   2965  HA  PHE A 841      69.620  46.800  43.620  1.00  0.00           H
ATOM   2966  CB  PHE A 841      70.350  45.970  45.370  1.00  0.00           C
ATOM   2967  HB1 PHE A 841      69.850  45.530  46.250  1.00  0.00           H
ATOM   2968  HB2 PHE A 841      70.890  46.920  45.560  1.00  0.00           H
ATOM   2969  CG  PHE A 841      71.350  44.890  44.920  1.00  0.00           C
ATOM   2970  CD1 PHE A 841      71.300  43.660  45.410  1.00  0.00           C
ATOM   2971  HD1 PHE A 841      70.590  43.280  46.120  1.00  0.00           H
ATOM   2972  CE1 PHE A 841      72.190  42.660  44.810  1.00  0.00           C
ATOM   2973  HE1 PHE A 841      72.180  41.690  45.260  1.00  0.00           H
ATOM   2974  CZ  PHE A 841      72.980  42.970  43.760  1.00  0.00           C
ATOM   2975  HZ  PHE A 841      73.690  42.320  43.260  1.00  0.00           H
ATOM   2976  CD2 PHE A 841      72.310  45.300  43.980  1.00  0.00           C
ATOM   2977  HD2 PHE A 841      72.330  46.340  43.700  1.00  0.00           H
ATOM   2978  CE2 PHE A 841      73.170  44.340  43.410  1.00  0.00           C
ATOM   2979  HE2 PHE A 841      74.000  44.700  42.820  1.00  0.00           H
ATOM   2980  C   PHE A 841      68.620  44.950  43.860  1.00  0.00           C
ATOM   2981  O   PHE A 841      68.970  44.470  42.800  1.00  0.00           O
ATOM   2982  N   LEU A 842      67.730  44.260  44.550  1.00  0.00           N
ATOM   2983  HN  LEU A 842      67.490  44.420  45.500  1.00  0.00           H
ATOM   2984  CA  LEU A 842      66.990  43.140  44.000  1.00  0.00           C
ATOM   2985  HA  LEU A 842      67.770  42.480  43.680  1.00  0.00           H
ATOM   2986  CB  LEU A 842      66.180  42.530  45.130  1.00  0.00           C
ATOM   2987  HB1 LEU A 842      65.390  41.870  44.700  1.00  0.00           H
ATOM   2988  HB2 LEU A 842      65.670  43.210  45.850  1.00  0.00           H
ATOM   2989  CG  LEU A 842      67.030  41.640  46.020  1.00  0.00           C
ATOM   2990  HG  LEU A 842      68.040  42.060  46.120  1.00  0.00           H
ATOM   2991  CD1 LEU A 842      66.500  41.490  47.450  1.00  0.00           C
ATOM   2992 HD11 LEU A 842      66.290  42.500  47.870  1.00  0.00           H
ATOM   2993 HD12 LEU A 842      67.240  41.000  48.120  1.00  0.00           H
ATOM   2994 HD13 LEU A 842      65.490  41.030  47.490  1.00  0.00           H
ATOM   2995  CD2 LEU A 842      67.220  40.210  45.440  1.00  0.00           C
ATOM   2996 HD21 LEU A 842      67.870  39.570  46.090  1.00  0.00           H
ATOM   2997 HD22 LEU A 842      67.630  40.220  44.420  1.00  0.00           H
ATOM   2998 HD23 LEU A 842      66.180  39.820  45.340  1.00  0.00           H
ATOM   2999  C   LEU A 842      66.150  43.510  42.750  1.00  0.00           C
ATOM   3000  O   LEU A 842      66.140  42.840  41.760  1.00  0.00           O
ATOM   3001  N   LYS A 843      65.370  44.540  42.850  1.00  0.00           N
ATOM   3002  HN  LYS A 843      65.210  44.930  43.760  1.00  0.00           H
ATOM   3003  CA  LYS A 843      64.520  45.040  41.810  1.00  0.00           C
ATOM   3004  HA  LYS A 843      63.930  44.220  41.420  1.00  0.00           H
ATOM   3005  CB  LYS A 843      63.420  46.120  42.340  1.00  0.00           C
ATOM   3006  HB1 LYS A 843      64.060  46.840  42.890  1.00  0.00           H
ATOM   3007  HB2 LYS A 843      62.840  45.450  43.010  1.00  0.00           H
ATOM   3008  CG  LYS A 843      62.670  46.900  41.260  1.00  0.00           C
ATOM   3009  HG1 LYS A 843      63.420  47.400  40.600  1.00  0.00           H
ATOM   3010  HG2 LYS A 843      62.150  47.680  41.830  1.00  0.00           H
ATOM   3011  CD  LYS A 843      61.620  46.060  40.550  1.00  0.00           C
ATOM   3012  HD1 LYS A 843      62.060  45.160  40.080  1.00  0.00           H
ATOM   3013  HD2 LYS A 843      61.200  46.690  39.740  1.00  0.00           H
ATOM   3014  CE  LYS A 843      60.530  45.660  41.430  1.00  0.00           C
ATOM   3015  HE1 LYS A 843      60.150  46.490  42.060  1.00  0.00           H
ATOM   3016  HE2 LYS A 843      60.910  44.810  42.040  1.00  0.00           H
ATOM   3017  NZ  LYS A 843      59.450  45.200  40.570  1.00  0.00           N
ATOM   3018  HZ1 LYS A 843      59.670  45.110  39.560  1.00  0.00           H
ATOM   3019  HZ2 LYS A 843      58.750  45.980  40.590  1.00  0.00           H
ATOM   3020  HZ3 LYS A 843      58.910  44.340  40.810  1.00  0.00           H
ATOM   3021  C   LYS A 843      65.200  45.530  40.520  1.00  0.00           C
ATOM   3022  O   LYS A 843      64.650  45.210  39.460  1.00  0.00           O
ATOM   3023  N   GLN A 844      66.480  46.010  40.680  1.00  0.00           N
ATOM   3024  HN  GLN A 844      66.840  46.310  41.550  1.00  0.00           H
ATOM   3025  CA  GLN A 844      67.310  46.400  39.570  1.00  0.00           C
ATOM   3026  HA  GLN A 844      66.770  46.420  38.620  1.00  0.00           H
ATOM   3027  CB  GLN A 844      68.050  47.760  39.900  1.00  0.00           C
ATOM   3028  HB1 GLN A 844      69.040  47.640  39.410  1.00  0.00           H
ATOM   3029  HB2 GLN A 844      68.180  47.860  41.000  1.00  0.00           H
ATOM   3030  CG  GLN A 844      67.350  49.110  39.530  1.00  0.00           C
ATOM   3031  HG1 GLN A 844      67.490  49.320  38.450  1.00  0.00           H
ATOM   3032  HG2 GLN A 844      67.740  49.960  40.130  1.00  0.00           H
ATOM   3033  CD  GLN A 844      65.840  49.070  39.860  1.00  0.00           C
ATOM   3034  OE1 GLN A 844      64.940  49.190  39.060  1.00  0.00           O
ATOM   3035  NE2 GLN A 844      65.610  48.890  41.160  1.00  0.00           N
ATOM   3036 HE21 GLN A 844      64.690  49.150  41.470  1.00  0.00           H
ATOM   3037 HE22 GLN A 844      66.360  48.510  41.690  1.00  0.00           H
ATOM   3038  C   GLN A 844      68.250  45.240  39.150  1.00  0.00           C
ATOM   3039  O   GLN A 844      69.050  45.490  38.240  1.00  0.00           O
ATOM   3040  N   PHE A 845      68.100  43.980  39.700  1.00  0.00           N
ATOM   3041  HN  PHE A 845      67.490  43.990  40.490  1.00  0.00           H
ATOM   3042  CA  PHE A 845      68.920  42.840  39.380  1.00  0.00           C
ATOM   3043  HA  PHE A 845      69.990  42.970  39.460  1.00  0.00           H
ATOM   3044  CB  PHE A 845      68.500  41.800  40.440  1.00  0.00           C
ATOM   3045  HB1 PHE A 845      67.470  41.480  40.230  1.00  0.00           H
ATOM   3046  HB2 PHE A 845      68.520  42.270  41.450  1.00  0.00           H
ATOM   3047  CG  PHE A 845      69.380  40.590  40.560  1.00  0.00           C
ATOM   3048  CD1 PHE A 845      69.250  39.510  39.730  1.00  0.00           C
ATOM   3049  HD1 PHE A 845      68.520  39.640  38.930  1.00  0.00           H
ATOM   3050  CE1 PHE A 845      70.120  38.410  39.860  1.00  0.00           C
ATOM   3051  HE1 PHE A 845      70.100  37.590  39.160  1.00  0.00           H
ATOM   3052  CZ  PHE A 845      71.000  38.320  40.870  1.00  0.00           C
ATOM   3053  HZ  PHE A 845      71.740  37.520  40.850  1.00  0.00           H
ATOM   3054  CD2 PHE A 845      70.320  40.520  41.630  1.00  0.00           C
ATOM   3055  HD2 PHE A 845      70.420  41.340  42.320  1.00  0.00           H
ATOM   3056  CE2 PHE A 845      71.090  39.330  41.800  1.00  0.00           C
ATOM   3057  HE2 PHE A 845      71.620  39.200  42.740  1.00  0.00           H
ATOM   3058  C   PHE A 845      68.950  42.500  37.850  1.00  0.00           C
ATOM   3059  O   PHE A 845      70.010  42.120  37.280  1.00  0.00           O
ATOM   3060  N   LYS A 846      67.810  42.690  37.150  1.00  0.00           N
ATOM   3061  HN  LYS A 846      67.040  42.910  37.750  1.00  0.00           H
ATOM   3062  CA  LYS A 846      67.670  42.410  35.740  1.00  0.00           C
ATOM   3063  HA  LYS A 846      68.200  41.480  35.560  1.00  0.00           H
ATOM   3064  CB  LYS A 846      66.220  42.120  35.260  1.00  0.00           C
ATOM   3065  HB1 LYS A 846      65.830  41.280  35.860  1.00  0.00           H
ATOM   3066  HB2 LYS A 846      66.140  41.770  34.210  1.00  0.00           H
ATOM   3067  CG  LYS A 846      65.300  43.340  35.530  1.00  0.00           C
ATOM   3068  HG1 LYS A 846      65.590  44.230  34.940  1.00  0.00           H
ATOM   3069  HG2 LYS A 846      65.360  43.630  36.600  1.00  0.00           H
ATOM   3070  CD  LYS A 846      63.880  43.110  35.140  1.00  0.00           C
ATOM   3071  HD1 LYS A 846      63.370  44.040  35.490  1.00  0.00           H
ATOM   3072  HD2 LYS A 846      63.400  42.290  35.710  1.00  0.00           H
ATOM   3073  CE  LYS A 846      63.540  42.890  33.620  1.00  0.00           C
ATOM   3074  HE1 LYS A 846      63.790  41.830  33.460  1.00  0.00           H
ATOM   3075  HE2 LYS A 846      64.170  43.570  33.000  1.00  0.00           H
ATOM   3076  NZ  LYS A 846      62.160  43.200  33.520  1.00  0.00           N
ATOM   3077  HZ1 LYS A 846      61.640  42.970  34.390  1.00  0.00           H
ATOM   3078  HZ2 LYS A 846      61.760  42.760  32.670  1.00  0.00           H
ATOM   3079  HZ3 LYS A 846      62.020  44.230  33.490  1.00  0.00           H
ATOM   3080  C   LYS A 846      68.350  43.420  34.900  1.00  0.00           C
ATOM   3081  O   LYS A 846      68.680  43.060  33.780  1.00  0.00           O
ATOM   3082  N   THR A 847      68.610  44.600  35.440  1.00  0.00           N
ATOM   3083  HN  THR A 847      68.320  44.830  36.360  1.00  0.00           H
ATOM   3084  CA  THR A 847      69.320  45.700  34.750  1.00  0.00           C
ATOM   3085  HA  THR A 847      68.890  45.710  33.750  1.00  0.00           H
ATOM   3086  CB  THR A 847      69.320  47.070  35.350  1.00  0.00           C
ATOM   3087  HB  THR A 847      68.730  47.030  36.300  1.00  0.00           H
ATOM   3088  OG1 THR A 847      68.640  47.990  34.490  1.00  0.00           O
ATOM   3089  HG1 THR A 847      67.730  47.680  34.540  1.00  0.00           H
ATOM   3090  CG2 THR A 847      70.720  47.680  35.600  1.00  0.00           C
ATOM   3091 HG21 THR A 847      70.610  48.710  35.980  1.00  0.00           H
ATOM   3092 HG22 THR A 847      71.170  47.800  34.590  1.00  0.00           H
ATOM   3093 HG23 THR A 847      71.330  47.090  36.310  1.00  0.00           H
ATOM   3094  C   THR A 847      70.780  45.160  34.430  1.00  0.00           C
ATOM   3095  O   THR A 847      71.430  45.410  33.400  1.00  0.00           O
ATOM   3096  N   LYS A 848      71.430  44.360  35.400  1.00  0.00           N
ATOM   3097  HN  LYS A 848      70.880  44.250  36.230  1.00  0.00           H
ATOM   3098  CA  LYS A 848      72.740  43.770  35.280  1.00  0.00           C
ATOM   3099  HA  LYS A 848      73.380  44.490  34.780  1.00  0.00           H
ATOM   3100  CB  LYS A 848      73.470  43.460  36.660  1.00  0.00           C
ATOM   3101  HB1 LYS A 848      74.490  43.080  36.490  1.00  0.00           H
ATOM   3102  HB2 LYS A 848      72.850  42.740  37.240  1.00  0.00           H
ATOM   3103  CG  LYS A 848      73.650  44.720  37.470  1.00  0.00           C
ATOM   3104  HG1 LYS A 848      73.760  44.440  38.540  1.00  0.00           H
ATOM   3105  HG2 LYS A 848      72.760  45.390  37.480  1.00  0.00           H
ATOM   3106  CD  LYS A 848      74.740  45.650  36.910  1.00  0.00           C
ATOM   3107  HD1 LYS A 848      74.430  46.120  35.950  1.00  0.00           H
ATOM   3108  HD2 LYS A 848      75.660  45.050  36.790  1.00  0.00           H
ATOM   3109  CE  LYS A 848      74.940  46.740  37.970  1.00  0.00           C
ATOM   3110  HE1 LYS A 848      75.270  46.380  38.960  1.00  0.00           H
ATOM   3111  HE2 LYS A 848      73.920  47.180  37.980  1.00  0.00           H
ATOM   3112  NZ  LYS A 848      75.960  47.670  37.480  1.00  0.00           N
ATOM   3113  HZ1 LYS A 848      76.170  48.380  38.210  1.00  0.00           H
ATOM   3114  HZ2 LYS A 848      75.770  48.150  36.580  1.00  0.00           H
ATOM   3115  HZ3 LYS A 848      76.860  47.210  37.240  1.00  0.00           H
ATOM   3116  C   LYS A 848      72.690  42.570  34.320  1.00  0.00           C
ATOM   3117  O   LYS A 848      71.690  42.240  33.690  1.00  0.00           O
ATOM   3118  N   ARG A 849      73.820  41.940  34.150  1.00  0.00           N
ATOM   3119  HN  ARG A 849      74.700  42.350  34.410  1.00  0.00           H
ATOM   3120  CA  ARG A 849      73.950  40.760  33.300  1.00  0.00           C
ATOM   3121  HA  ARG A 849      73.050  40.610  32.720  1.00  0.00           H
ATOM   3122  CB  ARG A 849      75.130  40.950  32.220  1.00  0.00           C
ATOM   3123  HB1 ARG A 849      75.240  40.090  31.530  1.00  0.00           H
ATOM   3124  HB2 ARG A 849      76.030  41.180  32.840  1.00  0.00           H
ATOM   3125  CG  ARG A 849      74.850  42.120  31.210  1.00  0.00           C
ATOM   3126  HG1 ARG A 849      75.710  42.310  30.530  1.00  0.00           H
ATOM   3127  HG2 ARG A 849      74.750  43.090  31.730  1.00  0.00           H
ATOM   3128  CD  ARG A 849      73.700  42.000  30.210  1.00  0.00           C
ATOM   3129  HD1 ARG A 849      73.650  40.940  29.860  1.00  0.00           H
ATOM   3130  HD2 ARG A 849      73.790  42.800  29.450  1.00  0.00           H
ATOM   3131  NE  ARG A 849      72.390  42.280  30.960  1.00  0.00           N
ATOM   3132  HE  ARG A 849      72.400  42.190  31.960  1.00  0.00           H
ATOM   3133  CZ  ARG A 849      71.290  42.660  30.420  1.00  0.00           C
ATOM   3134  NH1 ARG A 849      70.180  43.050  31.070  1.00  0.00           N
ATOM   3135 HH11 ARG A 849      70.150  42.690  32.000  1.00  0.00           H
ATOM   3136 HH12 ARG A 849      69.400  43.300  30.490  1.00  0.00           H
ATOM   3137  NH2 ARG A 849      71.210  42.770  29.130  1.00  0.00           N
ATOM   3138 HH21 ARG A 849      71.880  42.400  28.470  1.00  0.00           H
ATOM   3139 HH22 ARG A 849      70.340  43.140  28.810  1.00  0.00           H
ATOM   3140  C   ARG A 849      74.060  39.410  34.120  1.00  0.00           C
ATOM   3141  O   ARG A 849      74.310  38.320  33.590  1.00  0.00           O
ATOM   3142  N   TYR A 850      73.760  39.500  35.430  1.00  0.00           N
ATOM   3143  HN  TYR A 850      73.600  40.400  35.830  1.00  0.00           H
ATOM   3144  CA  TYR A 850      73.690  38.420  36.420  1.00  0.00           C
ATOM   3145  HA  TYR A 850      74.650  37.940  36.490  1.00  0.00           H
ATOM   3146  CB  TYR A 850      73.190  39.060  37.740  1.00  0.00           C
ATOM   3147  HB1 TYR A 850      73.080  38.250  38.510  1.00  0.00           H
ATOM   3148  HB2 TYR A 850      72.190  39.540  37.640  1.00  0.00           H
ATOM   3149  CG  TYR A 850      74.140  40.090  38.360  1.00  0.00           C
ATOM   3150  CD1 TYR A 850      75.450  40.380  37.950  1.00  0.00           C
ATOM   3151  HD1 TYR A 850      75.920  39.840  37.140  1.00  0.00           H
ATOM   3152  CE1 TYR A 850      76.100  41.570  38.380  1.00  0.00           C
ATOM   3153  HE1 TYR A 850      77.060  41.930  38.040  1.00  0.00           H
ATOM   3154  CZ  TYR A 850      75.470  42.310  39.420  1.00  0.00           C
ATOM   3155  OH  TYR A 850      76.080  43.450  39.910  1.00  0.00           O
ATOM   3156  HH  TYR A 850      76.860  43.570  39.360  1.00  0.00           H
ATOM   3157  CD2 TYR A 850      73.580  40.910  39.470  1.00  0.00           C
ATOM   3158  HD2 TYR A 850      72.610  40.690  39.870  1.00  0.00           H
ATOM   3159  CE2 TYR A 850      74.240  42.010  39.980  1.00  0.00           C
ATOM   3160  HE2 TYR A 850      73.740  42.650  40.700  1.00  0.00           H
ATOM   3161  C   TYR A 850      72.690  37.300  36.010  1.00  0.00           C
ATOM   3162  O   TYR A 850      71.490  37.600  35.770  1.00  0.00           O
ATOM   3163  N   PHE A 851      73.040  36.030  35.950  1.00  0.00           N
ATOM   3164  HN  PHE A 851      73.970  35.830  36.260  1.00  0.00           H
ATOM   3165  CA  PHE A 851      72.180  34.820  35.610  1.00  0.00           C
ATOM   3166  HA  PHE A 851      72.910  34.020  35.620  1.00  0.00           H
ATOM   3167  CB  PHE A 851      71.120  34.520  36.700  1.00  0.00           C
ATOM   3168  HB1 PHE A 851      70.350  33.760  36.450  1.00  0.00           H
ATOM   3169  HB2 PHE A 851      70.630  35.510  36.840  1.00  0.00           H
ATOM   3170  CG  PHE A 851      71.740  34.150  38.090  1.00  0.00           C
ATOM   3171  CD1 PHE A 851      72.470  32.990  38.220  1.00  0.00           C
ATOM   3172  HD1 PHE A 851      72.660  32.310  37.400  1.00  0.00           H
ATOM   3173  CE1 PHE A 851      72.720  32.510  39.480  1.00  0.00           C
ATOM   3174  HE1 PHE A 851      73.060  31.500  39.630  1.00  0.00           H
ATOM   3175  CZ  PHE A 851      72.270  33.200  40.640  1.00  0.00           C
ATOM   3176  HZ  PHE A 851      72.610  32.870  41.600  1.00  0.00           H
ATOM   3177  CD2 PHE A 851      71.290  34.850  39.180  1.00  0.00           C
ATOM   3178  HD2 PHE A 851      70.570  35.640  39.050  1.00  0.00           H
ATOM   3179  CE2 PHE A 851      71.540  34.470  40.510  1.00  0.00           C
ATOM   3180  HE2 PHE A 851      71.210  35.050  41.350  1.00  0.00           H
ATOM   3181  C   PHE A 851      71.470  34.770  34.220  1.00  0.00           C
ATOM   3182  O   PHE A 851      71.540  35.790  33.560  1.00  0.00           O
ATOM   3183  N   PRO A 852      70.850  33.750  33.750  1.00  0.00           N
ATOM   3184  CD  PRO A 852      71.200  32.310  34.060  1.00  0.00           C
ATOM   3185  HD1 PRO A 852      70.700  32.230  35.040  1.00  0.00           H
ATOM   3186  HD2 PRO A 852      72.300  32.210  34.160  1.00  0.00           H
ATOM   3187  CA  PRO A 852      69.930  33.880  32.610  1.00  0.00           C
ATOM   3188  HA  PRO A 852      70.580  34.220  31.830  1.00  0.00           H
ATOM   3189  CB  PRO A 852      69.500  32.460  32.340  1.00  0.00           C
ATOM   3190  HB1 PRO A 852      69.380  32.260  31.250  1.00  0.00           H
ATOM   3191  HB2 PRO A 852      68.520  32.320  32.870  1.00  0.00           H
ATOM   3192  CG  PRO A 852      70.650  31.540  32.890  1.00  0.00           C
ATOM   3193  HG1 PRO A 852      70.250  30.580  33.260  1.00  0.00           H
ATOM   3194  HG2 PRO A 852      71.430  31.300  32.140  1.00  0.00           H
ATOM   3195  C   PRO A 852      68.740  34.940  32.790  1.00  0.00           C
ATOM   3196  O   PRO A 852      68.270  35.150  33.890  1.00  0.00           O
ATOM   3197  N   THR A 853      68.370  35.620  31.700  1.00  0.00           N
ATOM   3198  HN  THR A 853      68.880  35.540  30.850  1.00  0.00           H
ATOM   3199  CA  THR A 853      67.180  36.490  31.590  1.00  0.00           C
ATOM   3200  HA  THR A 853      67.420  37.490  31.880  1.00  0.00           H
ATOM   3201  CB  THR A 853      66.860  36.780  30.080  1.00  0.00           C
ATOM   3202  HB  THR A 853      65.900  37.300  29.860  1.00  0.00           H
ATOM   3203  OG1 THR A 853      66.990  35.590  29.310  1.00  0.00           O
ATOM   3204  HG1 THR A 853      67.200  35.670  28.370  1.00  0.00           H
ATOM   3205  CG2 THR A 853      67.930  37.700  29.450  1.00  0.00           C
ATOM   3206 HG21 THR A 853      68.010  38.650  30.030  1.00  0.00           H
ATOM   3207 HG22 THR A 853      67.790  38.010  28.400  1.00  0.00           H
ATOM   3208 HG23 THR A 853      68.910  37.180  29.460  1.00  0.00           H
ATOM   3209  C   THR A 853      65.910  36.120  32.360  1.00  0.00           C
ATOM   3210  O   THR A 853      65.540  36.850  33.310  1.00  0.00           O
ATOM   3211  N   LYS A 854      65.220  34.990  32.130  1.00  0.00           N
ATOM   3212  HN  LYS A 854      65.510  34.310  31.460  1.00  0.00           H
ATOM   3213  CA  LYS A 854      64.060  34.520  32.920  1.00  0.00           C
ATOM   3214  HA  LYS A 854      63.150  35.060  32.720  1.00  0.00           H
ATOM   3215  CB  LYS A 854      63.390  33.300  32.360  1.00  0.00           C
ATOM   3216  HB1 LYS A 854      62.490  33.100  32.980  1.00  0.00           H
ATOM   3217  HB2 LYS A 854      64.060  32.430  32.530  1.00  0.00           H
ATOM   3218  CG  LYS A 854      62.920  33.410  30.900  1.00  0.00           C
ATOM   3219  HG1 LYS A 854      63.790  33.340  30.220  1.00  0.00           H
ATOM   3220  HG2 LYS A 854      62.400  34.390  30.810  1.00  0.00           H
ATOM   3221  CD  LYS A 854      61.880  32.340  30.500  1.00  0.00           C
ATOM   3222  HD1 LYS A 854      60.910  32.630  30.950  1.00  0.00           H
ATOM   3223  HD2 LYS A 854      62.320  31.340  30.720  1.00  0.00           H
ATOM   3224  CE  LYS A 854      61.600  32.490  29.010  1.00  0.00           C
ATOM   3225  HE1 LYS A 854      62.520  32.300  28.410  1.00  0.00           H
ATOM   3226  HE2 LYS A 854      61.250  33.490  28.680  1.00  0.00           H
ATOM   3227  NZ  LYS A 854      60.590  31.480  28.610  1.00  0.00           N
ATOM   3228  HZ1 LYS A 854      61.110  30.600  28.740  1.00  0.00           H
ATOM   3229  HZ2 LYS A 854      60.410  31.510  27.590  1.00  0.00           H
ATOM   3230  HZ3 LYS A 854      59.750  31.450  29.220  1.00  0.00           H
ATOM   3231  C   LYS A 854      64.410  34.330  34.360  1.00  0.00           C
ATOM   3232  O   LYS A 854      63.710  34.680  35.290  1.00  0.00           O
ATOM   3233  N   VAL A 855      65.650  33.880  34.690  1.00  0.00           N
ATOM   3234  HN  VAL A 855      66.200  33.520  33.930  1.00  0.00           H
ATOM   3235  CA  VAL A 855      66.160  33.780  35.990  1.00  0.00           C
ATOM   3236  HA  VAL A 855      65.390  33.280  36.550  1.00  0.00           H
ATOM   3237  CB  VAL A 855      67.450  32.940  36.040  1.00  0.00           C
ATOM   3238  HB  VAL A 855      68.270  33.490  35.530  1.00  0.00           H
ATOM   3239  CG1 VAL A 855      67.820  32.830  37.520  1.00  0.00           C
ATOM   3240 HG11 VAL A 855      66.990  32.330  38.050  1.00  0.00           H
ATOM   3241 HG12 VAL A 855      68.130  33.810  37.930  1.00  0.00           H
ATOM   3242 HG13 VAL A 855      68.810  32.320  37.640  1.00  0.00           H
ATOM   3243  CG2 VAL A 855      67.140  31.510  35.530  1.00  0.00           C
ATOM   3244 HG21 VAL A 855      66.940  31.390  34.450  1.00  0.00           H
ATOM   3245 HG22 VAL A 855      66.230  31.080  36.010  1.00  0.00           H
ATOM   3246 HG23 VAL A 855      68.060  30.930  35.760  1.00  0.00           H
ATOM   3247  C   VAL A 855      66.320  35.130  36.650  1.00  0.00           C
ATOM   3248  O   VAL A 855      65.820  35.310  37.730  1.00  0.00           O
ATOM   3249  N   ARG A 856      66.890  36.110  36.060  1.00  0.00           N
ATOM   3250  HN  ARG A 856      67.200  35.970  35.110  1.00  0.00           H
ATOM   3251  CA  ARG A 856      67.110  37.380  36.700  1.00  0.00           C
ATOM   3252  HA  ARG A 856      67.420  37.120  37.700  1.00  0.00           H
ATOM   3253  CB  ARG A 856      68.250  38.250  36.070  1.00  0.00           C
ATOM   3254  HB1 ARG A 856      69.170  37.670  36.290  1.00  0.00           H
ATOM   3255  HB2 ARG A 856      68.290  39.240  36.560  1.00  0.00           H
ATOM   3256  CG  ARG A 856      68.170  38.620  34.600  1.00  0.00           C
ATOM   3257  HG1 ARG A 856      67.260  39.240  34.440  1.00  0.00           H
ATOM   3258  HG2 ARG A 856      67.860  37.690  34.090  1.00  0.00           H
ATOM   3259  CD  ARG A 856      69.390  39.310  33.990  1.00  0.00           C
ATOM   3260  HD1 ARG A 856      70.010  39.760  34.790  1.00  0.00           H
ATOM   3261  HD2 ARG A 856      68.960  40.030  33.260  1.00  0.00           H
ATOM   3262  NE  ARG A 856      70.270  38.330  33.310  1.00  0.00           N
ATOM   3263  HE  ARG A 856      70.790  37.670  33.840  1.00  0.00           H
ATOM   3264  CZ  ARG A 856      70.600  38.400  32.020  1.00  0.00           C
ATOM   3265  NH1 ARG A 856      70.170  39.320  31.230  1.00  0.00           N
ATOM   3266 HH11 ARG A 856      69.700  40.060  31.700  1.00  0.00           H
ATOM   3267 HH12 ARG A 856      70.530  39.520  30.320  1.00  0.00           H
ATOM   3268  NH2 ARG A 856      71.540  37.610  31.630  1.00  0.00           N
ATOM   3269 HH21 ARG A 856      71.720  37.710  30.640  1.00  0.00           H
ATOM   3270 HH22 ARG A 856      71.920  36.990  32.300  1.00  0.00           H
ATOM   3271  C   ARG A 856      65.870  38.230  36.730  1.00  0.00           C
ATOM   3272  O   ARG A 856      65.620  38.960  37.670  1.00  0.00           O
ATOM   3273  N   SER A 857      64.970  38.160  35.690  1.00  0.00           N
ATOM   3274  HN  SER A 857      65.220  37.680  34.850  1.00  0.00           H
ATOM   3275  CA  SER A 857      63.650  38.670  35.750  1.00  0.00           C
ATOM   3276  HA  SER A 857      63.810  39.740  35.760  1.00  0.00           H
ATOM   3277  CB  SER A 857      62.830  38.360  34.490  1.00  0.00           C
ATOM   3278  HB1 SER A 857      62.500  37.300  34.370  1.00  0.00           H
ATOM   3279  HB2 SER A 857      63.500  38.610  33.650  1.00  0.00           H
ATOM   3280  OG  SER A 857      61.700  39.250  34.340  1.00  0.00           O
ATOM   3281  HG1 SER A 857      60.960  38.780  34.710  1.00  0.00           H
ATOM   3282  C   SER A 857      62.800  38.220  36.890  1.00  0.00           C
ATOM   3283  O   SER A 857      62.040  38.930  37.520  1.00  0.00           O
ATOM   3284  N   THR A 858      62.930  36.900  37.240  1.00  0.00           N
ATOM   3285  HN  THR A 858      63.490  36.360  36.630  1.00  0.00           H
ATOM   3286  CA  THR A 858      62.240  36.350  38.330  1.00  0.00           C
ATOM   3287  HA  THR A 858      61.190  36.520  38.190  1.00  0.00           H
ATOM   3288  CB  THR A 858      62.420  34.840  38.490  1.00  0.00           C
ATOM   3289  HB  THR A 858      63.490  34.590  38.660  1.00  0.00           H
ATOM   3290  OG1 THR A 858      61.990  34.200  37.330  1.00  0.00           O
ATOM   3291  HG1 THR A 858      62.660  34.380  36.670  1.00  0.00           H
ATOM   3292  CG2 THR A 858      61.530  34.390  39.660  1.00  0.00           C
ATOM   3293 HG21 THR A 858      61.300  33.300  39.670  1.00  0.00           H
ATOM   3294 HG22 THR A 858      60.550  34.880  39.550  1.00  0.00           H
ATOM   3295 HG23 THR A 858      61.830  34.660  40.690  1.00  0.00           H
ATOM   3296  C   THR A 858      62.690  36.890  39.670  1.00  0.00           C
ATOM   3297  O   THR A 858      61.860  37.290  40.530  1.00  0.00           O
ATOM   3298  N   ILE A 859      64.020  37.030  39.780  1.00  0.00           N
ATOM   3299  HN  ILE A 859      64.640  36.860  39.010  1.00  0.00           H
ATOM   3300  CA  ILE A 859      64.670  37.640  40.910  1.00  0.00           C
ATOM   3301  HA  ILE A 859      64.240  37.060  41.730  1.00  0.00           H
ATOM   3302  CB  ILE A 859      66.200  37.530  41.000  1.00  0.00           C
ATOM   3303  HB  ILE A 859      66.630  37.940  40.070  1.00  0.00           H
ATOM   3304  CG2 ILE A 859      66.850  38.260  42.210  1.00  0.00           C
ATOM   3305 HG21 ILE A 859      66.470  37.850  43.160  1.00  0.00           H
ATOM   3306 HG22 ILE A 859      66.670  39.360  42.210  1.00  0.00           H
ATOM   3307 HG23 ILE A 859      67.920  38.000  42.200  1.00  0.00           H
ATOM   3308  CG1 ILE A 859      66.560  36.000  41.050  1.00  0.00           C
ATOM   3309 HG11 ILE A 859      65.890  35.380  40.420  1.00  0.00           H
ATOM   3310 HG12 ILE A 859      66.420  35.750  42.130  1.00  0.00           H
ATOM   3311  CD  ILE A 859      67.960  35.720  40.600  1.00  0.00           C
ATOM   3312  HD1 ILE A 859      68.190  36.180  39.620  1.00  0.00           H
ATOM   3313  HD2 ILE A 859      68.060  34.620  40.510  1.00  0.00           H
ATOM   3314  HD3 ILE A 859      68.650  36.160  41.350  1.00  0.00           H
ATOM   3315  C   ILE A 859      64.270  39.070  41.170  1.00  0.00           C
ATOM   3316  O   ILE A 859      63.890  39.610  42.280  1.00  0.00           O
ATOM   3317  N   SER A 860      64.210  39.950  40.160  1.00  0.00           N
ATOM   3318  HN  SER A 860      64.810  39.710  39.400  1.00  0.00           H
ATOM   3319  CA  SER A 860      63.620  41.270  40.150  1.00  0.00           C
ATOM   3320  HA  SER A 860      64.130  41.860  40.900  1.00  0.00           H
ATOM   3321  CB  SER A 860      64.060  42.090  38.830  1.00  0.00           C
ATOM   3322  HB1 SER A 860      63.520  43.040  38.700  1.00  0.00           H
ATOM   3323  HB2 SER A 860      63.840  41.500  37.920  1.00  0.00           H
ATOM   3324  OG  SER A 860      65.420  42.420  39.020  1.00  0.00           O
ATOM   3325  HG1 SER A 860      65.500  42.540  39.960  1.00  0.00           H
ATOM   3326  C   SER A 860      62.100  41.440  40.420  1.00  0.00           C
ATOM   3327  O   SER A 860      61.680  42.310  41.250  1.00  0.00           O
ATOM   3328  N   ASP A 861      61.300  40.580  39.840  1.00  0.00           N
ATOM   3329  HN  ASP A 861      61.550  39.840  39.210  1.00  0.00           H
ATOM   3330  CA  ASP A 861      59.890  40.510  40.190  1.00  0.00           C
ATOM   3331  HA  ASP A 861      59.460  41.480  40.060  1.00  0.00           H
ATOM   3332  CB  ASP A 861      58.980  39.610  39.210  1.00  0.00           C
ATOM   3333  HB1 ASP A 861      57.980  39.490  39.660  1.00  0.00           H
ATOM   3334  HB2 ASP A 861      59.540  38.660  39.010  1.00  0.00           H
ATOM   3335  CG  ASP A 861      58.730  40.220  37.790  1.00  0.00           C
ATOM   3336  OD1 ASP A 861      59.320  41.280  37.480  1.00  0.00           O
ATOM   3337  OD2 ASP A 861      58.030  39.570  36.970  1.00  0.00           O
ATOM   3338  C   ASP A 861      59.670  39.920  41.650  1.00  0.00           C
ATOM   3339  O   ASP A 861      58.730  40.350  42.310  1.00  0.00           O
ATOM   3340  N   PHE A 862      60.560  39.100  42.170  1.00  0.00           N
ATOM   3341  HN  PHE A 862      61.410  38.690  41.840  1.00  0.00           H
ATOM   3342  CA  PHE A 862      60.280  38.510  43.440  1.00  0.00           C
ATOM   3343  HA  PHE A 862      59.220  38.520  43.630  1.00  0.00           H
ATOM   3344  CB  PHE A 862      60.760  37.070  43.360  1.00  0.00           C
ATOM   3345  HB1 PHE A 862      61.860  36.990  43.240  1.00  0.00           H
ATOM   3346  HB2 PHE A 862      60.290  36.520  42.520  1.00  0.00           H
ATOM   3347  CG  PHE A 862      60.300  36.200  44.530  1.00  0.00           C
ATOM   3348  CD1 PHE A 862      58.890  36.200  45.060  1.00  0.00           C
ATOM   3349  HD1 PHE A 862      58.140  36.940  44.780  1.00  0.00           H
ATOM   3350  CE1 PHE A 862      58.560  35.270  46.110  1.00  0.00           C
ATOM   3351  HE1 PHE A 862      57.650  35.340  46.670  1.00  0.00           H
ATOM   3352  CZ  PHE A 862      59.490  34.300  46.530  1.00  0.00           C
ATOM   3353  HZ  PHE A 862      59.090  33.570  47.210  1.00  0.00           H
ATOM   3354  CD2 PHE A 862      61.120  35.090  44.910  1.00  0.00           C
ATOM   3355  HD2 PHE A 862      62.060  35.030  44.370  1.00  0.00           H
ATOM   3356  CE2 PHE A 862      60.660  34.180  45.860  1.00  0.00           C
ATOM   3357  HE2 PHE A 862      61.310  33.390  46.220  1.00  0.00           H
ATOM   3358  C   PHE A 862      60.940  39.250  44.630  1.00  0.00           C
ATOM   3359  O   PHE A 862      60.910  38.750  45.810  1.00  0.00           O
ATOM   3360  N   ALA A 863      61.440  40.500  44.480  1.00  0.00           N
ATOM   3361  HN  ALA A 863      61.390  40.950  43.580  1.00  0.00           H
ATOM   3362  CA  ALA A 863      62.310  41.250  45.390  1.00  0.00           C
ATOM   3363  HA  ALA A 863      63.250  40.700  45.440  1.00  0.00           H
ATOM   3364  CB  ALA A 863      62.580  42.670  44.800  1.00  0.00           C
ATOM   3365  HB1 ALA A 863      63.200  43.360  45.410  1.00  0.00           H
ATOM   3366  HB2 ALA A 863      61.610  43.170  44.580  1.00  0.00           H
ATOM   3367  HB3 ALA A 863      63.080  42.550  43.810  1.00  0.00           H
ATOM   3368  C   ALA A 863      61.800  41.490  46.830  1.00  0.00           C
ATOM   3369  O   ALA A 863      62.540  41.330  47.800  1.00  0.00           O
ATOM   3370  N   VAL A 864      60.530  41.790  47.000  1.00  0.00           N
ATOM   3371  HN  VAL A 864      59.910  41.940  46.230  1.00  0.00           H
ATOM   3372  CA  VAL A 864      59.950  42.110  48.360  1.00  0.00           C
ATOM   3373  HA  VAL A 864      60.440  42.950  48.820  1.00  0.00           H
ATOM   3374  CB  VAL A 864      58.440  42.450  48.270  1.00  0.00           C
ATOM   3375  HB  VAL A 864      57.740  41.590  48.210  1.00  0.00           H
ATOM   3376  CG1 VAL A 864      58.030  43.230  49.520  1.00  0.00           C
ATOM   3377 HG11 VAL A 864      58.850  43.970  49.690  1.00  0.00           H
ATOM   3378 HG12 VAL A 864      57.990  42.650  50.470  1.00  0.00           H
ATOM   3379 HG13 VAL A 864      57.090  43.800  49.350  1.00  0.00           H
ATOM   3380  CG2 VAL A 864      58.180  43.230  47.010  1.00  0.00           C
ATOM   3381 HG21 VAL A 864      58.230  42.570  46.130  1.00  0.00           H
ATOM   3382 HG22 VAL A 864      58.890  44.090  46.900  1.00  0.00           H
ATOM   3383 HG23 VAL A 864      57.170  43.680  46.920  1.00  0.00           H
ATOM   3384  C   VAL A 864      60.150  40.960  49.350  1.00  0.00           C
ATOM   3385  O   VAL A 864      60.590  41.180  50.420  1.00  0.00           O
ATOM   3386  N   PHE A 865      59.860  39.710  48.930  1.00  0.00           N
ATOM   3387  HN  PHE A 865      59.560  39.620  47.990  1.00  0.00           H
ATOM   3388  CA  PHE A 865      60.120  38.520  49.710  1.00  0.00           C
ATOM   3389  HA  PHE A 865      59.780  38.720  50.710  1.00  0.00           H
ATOM   3390  CB  PHE A 865      59.280  37.270  49.160  1.00  0.00           C
ATOM   3391  HB1 PHE A 865      59.580  37.280  48.080  1.00  0.00           H
ATOM   3392  HB2 PHE A 865      58.190  37.510  49.200  1.00  0.00           H
ATOM   3393  CG  PHE A 865      59.560  36.040  49.860  1.00  0.00           C
ATOM   3394  CD1 PHE A 865      60.530  35.150  49.290  1.00  0.00           C
ATOM   3395  HD1 PHE A 865      61.050  35.380  48.370  1.00  0.00           H
ATOM   3396  CE1 PHE A 865      60.870  33.990  49.950  1.00  0.00           C
ATOM   3397  HE1 PHE A 865      61.590  33.290  49.560  1.00  0.00           H
ATOM   3398  CZ  PHE A 865      60.330  33.630  51.150  1.00  0.00           C
ATOM   3399  HZ  PHE A 865      60.630  32.730  51.670  1.00  0.00           H
ATOM   3400  CD2 PHE A 865      59.040  35.740  51.150  1.00  0.00           C
ATOM   3401  HD2 PHE A 865      58.400  36.460  51.640  1.00  0.00           H
ATOM   3402  CE2 PHE A 865      59.290  34.510  51.790  1.00  0.00           C
ATOM   3403  HE2 PHE A 865      58.830  34.210  52.720  1.00  0.00           H
ATOM   3404  C   PHE A 865      61.550  38.130  49.890  1.00  0.00           C
ATOM   3405  O   PHE A 865      61.890  37.860  51.050  1.00  0.00           O
ATOM   3406  N   LEU A 866      62.470  38.110  48.900  1.00  0.00           N
ATOM   3407  HN  LEU A 866      62.130  38.290  47.980  1.00  0.00           H
ATOM   3408  CA  LEU A 866      63.840  37.920  49.060  1.00  0.00           C
ATOM   3409  HA  LEU A 866      63.970  36.970  49.560  1.00  0.00           H
ATOM   3410  CB  LEU A 866      64.450  37.920  47.650  1.00  0.00           C
ATOM   3411  HB1 LEU A 866      65.540  38.110  47.750  1.00  0.00           H
ATOM   3412  HB2 LEU A 866      64.180  38.880  47.140  1.00  0.00           H
ATOM   3413  CG  LEU A 866      64.140  36.730  46.670  1.00  0.00           C
ATOM   3414  HG  LEU A 866      63.130  36.900  46.270  1.00  0.00           H
ATOM   3415  CD1 LEU A 866      65.190  36.790  45.570  1.00  0.00           C
ATOM   3416 HD11 LEU A 866      65.190  37.810  45.130  1.00  0.00           H
ATOM   3417 HD12 LEU A 866      65.000  36.080  44.740  1.00  0.00           H
ATOM   3418 HD13 LEU A 866      66.230  36.610  45.920  1.00  0.00           H
ATOM   3419  CD2 LEU A 866      64.270  35.370  47.360  1.00  0.00           C
ATOM   3420 HD21 LEU A 866      64.570  34.600  46.630  1.00  0.00           H
ATOM   3421 HD22 LEU A 866      63.230  35.110  47.630  1.00  0.00           H
ATOM   3422 HD23 LEU A 866      65.010  35.490  48.180  1.00  0.00           H
ATOM   3423  C   LEU A 866      64.610  38.860  49.920  1.00  0.00           C
ATOM   3424  O   LEU A 866      65.500  38.470  50.660  1.00  0.00           O
ATOM   3425  N   THR A 867      64.220  40.140  49.890  1.00  0.00           N
ATOM   3426  HN  THR A 867      63.530  40.520  49.290  1.00  0.00           H
ATOM   3427  CA  THR A 867      64.710  41.210  50.740  1.00  0.00           C
ATOM   3428  HA  THR A 867      65.770  41.400  50.590  1.00  0.00           H
ATOM   3429  CB  THR A 867      63.940  42.500  50.560  1.00  0.00           C
ATOM   3430  HB  THR A 867      62.840  42.350  50.580  1.00  0.00           H
ATOM   3431  OG1 THR A 867      64.230  43.100  49.310  1.00  0.00           O
ATOM   3432  HG1 THR A 867      63.680  42.690  48.650  1.00  0.00           H
ATOM   3433  CG2 THR A 867      64.240  43.610  51.530  1.00  0.00           C
ATOM   3434 HG21 THR A 867      65.320  43.850  51.500  1.00  0.00           H
ATOM   3435 HG22 THR A 867      64.050  43.350  52.590  1.00  0.00           H
ATOM   3436 HG23 THR A 867      63.640  44.500  51.240  1.00  0.00           H
ATOM   3437  C   THR A 867      64.560  40.860  52.240  1.00  0.00           C
ATOM   3438  O   THR A 867      65.460  41.090  53.000  1.00  0.00           O
ATOM   3439  N   ILE A 868      63.370  40.320  52.530  1.00  0.00           N
ATOM   3440  HN  ILE A 868      62.690  40.200  51.820  1.00  0.00           H
ATOM   3441  CA  ILE A 868      63.000  39.820  53.840  1.00  0.00           C
ATOM   3442  HA  ILE A 868      63.300  40.670  54.450  1.00  0.00           H
ATOM   3443  CB  ILE A 868      61.510  39.690  54.030  1.00  0.00           C
ATOM   3444  HB  ILE A 868      61.110  38.970  53.290  1.00  0.00           H
ATOM   3445  CG2 ILE A 868      61.350  39.290  55.540  1.00  0.00           C
ATOM   3446 HG21 ILE A 868      61.690  38.240  55.650  1.00  0.00           H
ATOM   3447 HG22 ILE A 868      60.280  39.390  55.810  1.00  0.00           H
ATOM   3448 HG23 ILE A 868      61.890  39.850  56.340  1.00  0.00           H
ATOM   3449  CG1 ILE A 868      60.800  41.020  53.830  1.00  0.00           C
ATOM   3450 HG11 ILE A 868      61.070  41.400  52.820  1.00  0.00           H
ATOM   3451 HG12 ILE A 868      61.040  41.770  54.620  1.00  0.00           H
ATOM   3452  CD  ILE A 868      59.260  40.850  53.730  1.00  0.00           C
ATOM   3453  HD1 ILE A 868      58.850  41.710  53.170  1.00  0.00           H
ATOM   3454  HD2 ILE A 868      58.870  40.890  54.770  1.00  0.00           H
ATOM   3455  HD3 ILE A 868      58.950  39.900  53.250  1.00  0.00           H
ATOM   3456  C   ILE A 868      63.820  38.550  54.190  1.00  0.00           C
ATOM   3457  O   ILE A 868      64.420  38.600  55.250  1.00  0.00           O
ATOM   3458  N   VAL A 869      63.900  37.520  53.330  1.00  0.00           N
ATOM   3459  HN  VAL A 869      63.370  37.640  52.500  1.00  0.00           H
ATOM   3460  CA  VAL A 869      64.710  36.280  53.500  1.00  0.00           C
ATOM   3461  HA  VAL A 869      64.320  35.760  54.370  1.00  0.00           H
ATOM   3462  CB  VAL A 869      64.720  35.370  52.240  1.00  0.00           C
ATOM   3463  HB  VAL A 869      65.070  35.920  51.330  1.00  0.00           H
ATOM   3464  CG1 VAL A 869      65.710  34.200  52.400  1.00  0.00           C
ATOM   3465 HG11 VAL A 869      65.510  33.630  53.330  1.00  0.00           H
ATOM   3466 HG12 VAL A 869      66.780  34.460  52.450  1.00  0.00           H
ATOM   3467 HG13 VAL A 869      65.720  33.420  51.600  1.00  0.00           H
ATOM   3468  CG2 VAL A 869      63.270  34.900  52.060  1.00  0.00           C
ATOM   3469 HG21 VAL A 869      62.550  35.690  51.750  1.00  0.00           H
ATOM   3470 HG22 VAL A 869      62.750  34.410  52.910  1.00  0.00           H
ATOM   3471 HG23 VAL A 869      63.370  34.120  51.280  1.00  0.00           H
ATOM   3472  C   VAL A 869      66.150  36.580  53.780  1.00  0.00           C
ATOM   3473  O   VAL A 869      66.670  36.010  54.750  1.00  0.00           O
ATOM   3474  N   ILE A 870      66.730  37.490  53.050  1.00  0.00           N
ATOM   3475  HN  ILE A 870      66.200  37.720  52.230  1.00  0.00           H
ATOM   3476  CA  ILE A 870      68.030  38.050  53.350  1.00  0.00           C
ATOM   3477  HA  ILE A 870      68.680  37.190  53.460  1.00  0.00           H
ATOM   3478  CB  ILE A 870      68.650  38.850  52.270  1.00  0.00           C
ATOM   3479  HB  ILE A 870      68.150  39.820  52.100  1.00  0.00           H
ATOM   3480  CG2 ILE A 870      70.080  39.330  52.600  1.00  0.00           C
ATOM   3481 HG21 ILE A 870      70.690  38.530  53.070  1.00  0.00           H
ATOM   3482 HG22 ILE A 870      70.080  40.110  53.400  1.00  0.00           H
ATOM   3483 HG23 ILE A 870      70.630  39.690  51.700  1.00  0.00           H
ATOM   3484  CG1 ILE A 870      68.630  38.070  50.920  1.00  0.00           C
ATOM   3485 HG11 ILE A 870      67.690  37.490  50.820  1.00  0.00           H
ATOM   3486 HG12 ILE A 870      69.480  37.340  50.960  1.00  0.00           H
ATOM   3487  CD  ILE A 870      68.860  38.860  49.630  1.00  0.00           C
ATOM   3488  HD1 ILE A 870      68.200  39.750  49.740  1.00  0.00           H
ATOM   3489  HD2 ILE A 870      68.760  38.240  48.720  1.00  0.00           H
ATOM   3490  HD3 ILE A 870      69.910  39.230  49.550  1.00  0.00           H
ATOM   3491  C   ILE A 870      68.260  38.650  54.760  1.00  0.00           C
ATOM   3492  O   ILE A 870      69.140  38.260  55.550  1.00  0.00           O
ATOM   3493  N   MET A 871      67.310  39.530  55.180  1.00  0.00           N
ATOM   3494  HN  MET A 871      66.490  39.750  54.650  1.00  0.00           H
ATOM   3495  CA  MET A 871      67.360  40.190  56.530  1.00  0.00           C
ATOM   3496  HA  MET A 871      68.410  40.430  56.670  1.00  0.00           H
ATOM   3497  CB  MET A 871      66.490  41.540  56.640  1.00  0.00           C
ATOM   3498  HB1 MET A 871      66.390  41.770  57.720  1.00  0.00           H
ATOM   3499  HB2 MET A 871      65.450  41.400  56.290  1.00  0.00           H
ATOM   3500  CG  MET A 871      67.150  42.730  55.890  1.00  0.00           C
ATOM   3501  HG1 MET A 871      66.510  43.620  55.990  1.00  0.00           H
ATOM   3502  HG2 MET A 871      67.160  42.470  54.810  1.00  0.00           H
ATOM   3503  SD  MET A 871      68.940  43.100  56.310  1.00  0.00           S
ATOM   3504  CE  MET A 871      69.020  44.650  55.250  1.00  0.00           C
ATOM   3505  HE1 MET A 871      70.030  45.060  55.100  1.00  0.00           H
ATOM   3506  HE2 MET A 871      68.340  45.410  55.680  1.00  0.00           H
ATOM   3507  HE3 MET A 871      68.560  44.400  54.280  1.00  0.00           H
ATOM   3508  C   MET A 871      67.160  39.180  57.670  1.00  0.00           C
ATOM   3509  O   MET A 871      67.770  39.280  58.730  1.00  0.00           O
ATOM   3510  N   VAL A 872      66.320  38.150  57.530  1.00  0.00           N
ATOM   3511  HN  VAL A 872      65.790  38.010  56.690  1.00  0.00           H
ATOM   3512  CA  VAL A 872      66.050  37.130  58.500  1.00  0.00           C
ATOM   3513  HA  VAL A 872      66.060  37.650  59.460  1.00  0.00           H
ATOM   3514  CB  VAL A 872      64.630  36.480  58.500  1.00  0.00           C
ATOM   3515  HB  VAL A 872      64.540  35.760  59.330  1.00  0.00           H
ATOM   3516  CG1 VAL A 872      63.580  37.590  58.760  1.00  0.00           C
ATOM   3517 HG11 VAL A 872      63.330  38.080  57.790  1.00  0.00           H
ATOM   3518 HG12 VAL A 872      63.950  38.270  59.550  1.00  0.00           H
ATOM   3519 HG13 VAL A 872      62.630  37.130  59.130  1.00  0.00           H
ATOM   3520  CG2 VAL A 872      64.350  35.620  57.240  1.00  0.00           C
ATOM   3521 HG21 VAL A 872      64.820  34.620  57.330  1.00  0.00           H
ATOM   3522 HG22 VAL A 872      64.830  36.090  56.360  1.00  0.00           H
ATOM   3523 HG23 VAL A 872      63.270  35.370  57.140  1.00  0.00           H
ATOM   3524  C   VAL A 872      67.220  36.120  58.540  1.00  0.00           C
ATOM   3525  O   VAL A 872      67.590  35.580  59.590  1.00  0.00           O
ATOM   3526  N   THR A 873      67.870  36.020  57.390  1.00  0.00           N
ATOM   3527  HN  THR A 873      67.690  36.430  56.490  1.00  0.00           H
ATOM   3528  CA  THR A 873      69.180  35.260  57.240  1.00  0.00           C
ATOM   3529  HA  THR A 873      68.940  34.300  57.680  1.00  0.00           H
ATOM   3530  CB  THR A 873      69.560  34.970  55.820  1.00  0.00           C
ATOM   3531  HB  THR A 873      69.530  35.880  55.190  1.00  0.00           H
ATOM   3532  OG1 THR A 873      68.680  34.040  55.140  1.00  0.00           O
ATOM   3533  HG1 THR A 873      67.770  34.310  55.140  1.00  0.00           H
ATOM   3534  CG2 THR A 873      70.960  34.380  55.790  1.00  0.00           C
ATOM   3535 HG21 THR A 873      71.070  33.930  54.780  1.00  0.00           H
ATOM   3536 HG22 THR A 873      71.190  33.550  56.480  1.00  0.00           H
ATOM   3537 HG23 THR A 873      71.770  35.150  55.780  1.00  0.00           H
ATOM   3538  C   THR A 873      70.320  35.870  58.010  1.00  0.00           C
ATOM   3539  O   THR A 873      71.020  35.270  58.840  1.00  0.00           O
ATOM   3540  N   ILE A 874      70.560  37.160  57.840  1.00  0.00           N
ATOM   3541  HN  ILE A 874      69.980  37.630  57.160  1.00  0.00           H
ATOM   3542  CA  ILE A 874      71.430  38.000  58.640  1.00  0.00           C
ATOM   3543  HA  ILE A 874      72.390  37.510  58.600  1.00  0.00           H
ATOM   3544  CB  ILE A 874      71.540  39.440  57.940  1.00  0.00           C
ATOM   3545  HB  ILE A 874      70.530  39.810  57.670  1.00  0.00           H
ATOM   3546  CG2 ILE A 874      72.410  40.440  58.770  1.00  0.00           C
ATOM   3547 HG21 ILE A 874      71.860  40.530  59.730  1.00  0.00           H
ATOM   3548 HG22 ILE A 874      72.540  41.480  58.390  1.00  0.00           H
ATOM   3549 HG23 ILE A 874      73.450  40.130  59.010  1.00  0.00           H
ATOM   3550  CG1 ILE A 874      72.190  39.320  56.540  1.00  0.00           C
ATOM   3551 HG11 ILE A 874      71.760  38.450  55.990  1.00  0.00           H
ATOM   3552 HG12 ILE A 874      73.260  39.130  56.730  1.00  0.00           H
ATOM   3553  CD  ILE A 874      72.030  40.540  55.700  1.00  0.00           C
ATOM   3554  HD1 ILE A 874      72.670  41.330  56.170  1.00  0.00           H
ATOM   3555  HD2 ILE A 874      70.950  40.740  55.600  1.00  0.00           H
ATOM   3556  HD3 ILE A 874      72.340  40.400  54.650  1.00  0.00           H
ATOM   3557  C   ILE A 874      71.070  38.040  60.090  1.00  0.00           C
ATOM   3558  O   ILE A 874      71.940  37.940  61.040  1.00  0.00           O
ATOM   3559  N   ASP A 875      69.700  38.080  60.450  1.00  0.00           N
ATOM   3560  HN  ASP A 875      69.040  38.330  59.750  1.00  0.00           H
ATOM   3561  CA  ASP A 875      69.320  38.140  61.880  1.00  0.00           C
ATOM   3562  HA  ASP A 875      69.960  38.900  62.310  1.00  0.00           H
ATOM   3563  CB  ASP A 875      67.820  38.500  62.120  1.00  0.00           C
ATOM   3564  HB1 ASP A 875      67.250  37.550  62.220  1.00  0.00           H
ATOM   3565  HB2 ASP A 875      67.490  39.270  61.390  1.00  0.00           H
ATOM   3566  CG  ASP A 875      67.600  39.130  63.480  1.00  0.00           C
ATOM   3567  OD1 ASP A 875      66.820  38.470  64.300  1.00  0.00           O
ATOM   3568  OD2 ASP A 875      68.200  40.130  63.830  1.00  0.00           O
ATOM   3569  C   ASP A 875      69.590  36.770  62.590  1.00  0.00           C
ATOM   3570  O   ASP A 875      70.070  36.730  63.740  1.00  0.00           O
ATOM   3571  N   TYR A 876      69.370  35.680  61.890  1.00  0.00           N
ATOM   3572  HN  TYR A 876      68.850  35.790  61.050  1.00  0.00           H
ATOM   3573  CA  TYR A 876      69.730  34.380  62.350  1.00  0.00           C
ATOM   3574  HA  TYR A 876      69.170  34.160  63.240  1.00  0.00           H
ATOM   3575  CB  TYR A 876      69.210  33.300  61.240  1.00  0.00           C
ATOM   3576  HB1 TYR A 876      69.710  33.430  60.260  1.00  0.00           H
ATOM   3577  HB2 TYR A 876      68.130  33.450  60.980  1.00  0.00           H
ATOM   3578  CG  TYR A 876      69.360  31.880  61.760  1.00  0.00           C
ATOM   3579  CD1 TYR A 876      70.440  31.040  61.420  1.00  0.00           C
ATOM   3580  HD1 TYR A 876      71.240  31.490  60.860  1.00  0.00           H
ATOM   3581  CE1 TYR A 876      70.560  29.780  62.010  1.00  0.00           C
ATOM   3582  HE1 TYR A 876      71.290  29.080  61.680  1.00  0.00           H
ATOM   3583  CZ  TYR A 876      69.580  29.400  62.950  1.00  0.00           C
ATOM   3584  OH  TYR A 876      69.480  28.040  63.400  1.00  0.00           O
ATOM   3585  HH  TYR A 876      70.310  27.560  63.400  1.00  0.00           H
ATOM   3586  CD2 TYR A 876      68.370  31.420  62.560  1.00  0.00           C
ATOM   3587  HD2 TYR A 876      67.500  32.060  62.740  1.00  0.00           H
ATOM   3588  CE2 TYR A 876      68.480  30.250  63.290  1.00  0.00           C
ATOM   3589  HE2 TYR A 876      67.650  29.870  63.860  1.00  0.00           H
ATOM   3590  C   TYR A 876      71.260  34.210  62.580  1.00  0.00           C
ATOM   3591  O   TYR A 876      71.760  33.890  63.640  1.00  0.00           O
ATOM   3592  N   LEU A 877      72.080  34.700  61.540  1.00  0.00           N
ATOM   3593  HN  LEU A 877      71.690  35.030  60.690  1.00  0.00           H
ATOM   3594  CA  LEU A 877      73.470  34.360  61.460  1.00  0.00           C
ATOM   3595  HA  LEU A 877      73.500  33.360  61.870  1.00  0.00           H
ATOM   3596  CB  LEU A 877      73.990  34.290  60.010  1.00  0.00           C
ATOM   3597  HB1 LEU A 877      75.100  34.330  59.950  1.00  0.00           H
ATOM   3598  HB2 LEU A 877      73.660  35.180  59.440  1.00  0.00           H
ATOM   3599  CG  LEU A 877      73.520  33.000  59.250  1.00  0.00           C
ATOM   3600  HG  LEU A 877      72.430  33.150  59.130  1.00  0.00           H
ATOM   3601  CD1 LEU A 877      74.150  33.070  57.790  1.00  0.00           C
ATOM   3602 HD11 LEU A 877      73.720  33.880  57.170  1.00  0.00           H
ATOM   3603 HD12 LEU A 877      73.800  32.130  57.290  1.00  0.00           H
ATOM   3604 HD13 LEU A 877      75.250  33.230  57.740  1.00  0.00           H
ATOM   3605  CD2 LEU A 877      73.990  31.700  59.910  1.00  0.00           C
ATOM   3606 HD21 LEU A 877      75.060  31.600  60.140  1.00  0.00           H
ATOM   3607 HD22 LEU A 877      73.760  30.780  59.310  1.00  0.00           H
ATOM   3608 HD23 LEU A 877      73.480  31.510  60.880  1.00  0.00           H
ATOM   3609  C   LEU A 877      74.290  35.280  62.290  1.00  0.00           C
ATOM   3610  O   LEU A 877      75.450  34.910  62.580  1.00  0.00           O
ATOM   3611  N   VAL A 878      73.790  36.450  62.700  1.00  0.00           N
ATOM   3612  HN  VAL A 878      72.860  36.720  62.450  1.00  0.00           H
ATOM   3613  CA  VAL A 878      74.540  37.180  63.710  1.00  0.00           C
ATOM   3614  HA  VAL A 878      74.970  36.520  64.440  1.00  0.00           H
ATOM   3615  CB  VAL A 878      75.650  38.140  63.130  1.00  0.00           C
ATOM   3616  HB  VAL A 878      76.330  37.450  62.580  1.00  0.00           H
ATOM   3617  CG1 VAL A 878      74.970  39.050  62.060  1.00  0.00           C
ATOM   3618 HG11 VAL A 878      74.160  39.670  62.490  1.00  0.00           H
ATOM   3619 HG12 VAL A 878      74.570  38.430  61.230  1.00  0.00           H
ATOM   3620 HG13 VAL A 878      75.720  39.810  61.740  1.00  0.00           H
ATOM   3621  CG2 VAL A 878      76.370  38.860  64.190  1.00  0.00           C
ATOM   3622 HG21 VAL A 878      77.370  39.160  63.810  1.00  0.00           H
ATOM   3623 HG22 VAL A 878      76.650  38.210  65.050  1.00  0.00           H
ATOM   3624 HG23 VAL A 878      75.930  39.780  64.610  1.00  0.00           H
ATOM   3625  C   VAL A 878      73.580  38.120  64.550  1.00  0.00           C
ATOM   3626  O   VAL A 878      73.930  38.390  65.690  1.00  0.00           O
ATOM   3627  N   GLY A 879      72.350  38.510  64.090  1.00  0.00           N
ATOM   3628  HN  GLY A 879      72.030  38.460  63.160  1.00  0.00           H
ATOM   3629  CA  GLY A 879      71.520  39.360  64.990  1.00  0.00           C
ATOM   3630  HA1 GLY A 879      71.590  39.030  66.020  1.00  0.00           H
ATOM   3631  HA2 GLY A 879      70.550  39.060  64.640  1.00  0.00           H
ATOM   3632  C   GLY A 879      71.700  40.850  64.890  1.00  0.00           C
ATOM   3633  O   GLY A 879      72.820  41.430  64.990  1.00  0.00           O
ATOM   3634  N   VAL A 880      70.590  41.520  64.760  1.00  0.00           N
ATOM   3635  HN  VAL A 880      69.710  41.080  64.600  1.00  0.00           H
ATOM   3636  CA  VAL A 880      70.570  42.970  64.590  1.00  0.00           C
ATOM   3637  HA  VAL A 880      71.590  43.310  64.520  1.00  0.00           H
ATOM   3638  CB  VAL A 880      69.990  43.500  63.210  1.00  0.00           C
ATOM   3639  HB  VAL A 880      68.960  43.080  63.240  1.00  0.00           H
ATOM   3640  CG1 VAL A 880      70.070  45.050  63.090  1.00  0.00           C
ATOM   3641 HG11 VAL A 880      70.080  45.560  64.090  1.00  0.00           H
ATOM   3642 HG12 VAL A 880      69.240  45.450  62.480  1.00  0.00           H
ATOM   3643 HG13 VAL A 880      71.030  45.410  62.670  1.00  0.00           H
ATOM   3644  CG2 VAL A 880      70.580  42.780  61.890  1.00  0.00           C
ATOM   3645 HG21 VAL A 880      70.290  41.700  61.970  1.00  0.00           H
ATOM   3646 HG22 VAL A 880      71.680  42.870  61.780  1.00  0.00           H
ATOM   3647 HG23 VAL A 880      70.000  43.140  61.030  1.00  0.00           H
ATOM   3648  C   VAL A 880      69.790  43.560  65.820  1.00  0.00           C
ATOM   3649  O   VAL A 880      68.590  43.250  65.920  1.00  0.00           O
ATOM   3650  N   PRO A 881      70.310  44.400  66.740  1.00  0.00           N
ATOM   3651  CD  PRO A 881      71.750  44.530  67.010  1.00  0.00           C
ATOM   3652  HD1 PRO A 881      72.020  45.260  66.200  1.00  0.00           H
ATOM   3653  HD2 PRO A 881      72.230  43.530  67.020  1.00  0.00           H
ATOM   3654  CA  PRO A 881      69.490  45.040  67.700  1.00  0.00           C
ATOM   3655  HA  PRO A 881      69.000  44.270  68.290  1.00  0.00           H
ATOM   3656  CB  PRO A 881      70.530  45.860  68.520  1.00  0.00           C
ATOM   3657  HB1 PRO A 881      70.290  46.080  69.580  1.00  0.00           H
ATOM   3658  HB2 PRO A 881      70.680  46.850  68.040  1.00  0.00           H
ATOM   3659  CG  PRO A 881      71.840  45.000  68.420  1.00  0.00           C
ATOM   3660  HG1 PRO A 881      72.740  45.570  68.730  1.00  0.00           H
ATOM   3661  HG2 PRO A 881      71.640  44.140  69.110  1.00  0.00           H
ATOM   3662  C   PRO A 881      68.330  45.850  67.010  1.00  0.00           C
ATOM   3663  O   PRO A 881      68.620  46.410  65.950  1.00  0.00           O
ATOM   3664  N   SER A 882      67.070  45.790  67.530  1.00  0.00           N
ATOM   3665  HN  SER A 882      66.970  45.290  68.380  1.00  0.00           H
ATOM   3666  CA  SER A 882      65.870  46.400  66.960  1.00  0.00           C
ATOM   3667  HA  SER A 882      65.880  47.450  67.210  1.00  0.00           H
ATOM   3668  CB  SER A 882      65.680  46.150  65.490  1.00  0.00           C
ATOM   3669  HB1 SER A 882      64.710  46.290  64.970  1.00  0.00           H
ATOM   3670  HB2 SER A 882      65.980  45.110  65.240  1.00  0.00           H
ATOM   3671  OG  SER A 882      66.540  47.030  64.770  1.00  0.00           O
ATOM   3672  HG1 SER A 882      67.410  46.970  65.180  1.00  0.00           H
ATOM   3673  C   SER A 882      64.560  45.810  67.480  1.00  0.00           C
ATOM   3674  O   SER A 882      64.490  44.670  67.930  1.00  0.00           O
ATOM   3675  N   PRO A 883      63.400  46.550  67.540  1.00  0.00           N
ATOM   3676  CD  PRO A 883      63.370  48.040  67.650  1.00  0.00           C
ATOM   3677  HD1 PRO A 883      63.530  48.540  66.670  1.00  0.00           H
ATOM   3678  HD2 PRO A 883      64.090  48.470  68.380  1.00  0.00           H
ATOM   3679  CA  PRO A 883      62.010  45.970  67.520  1.00  0.00           C
ATOM   3680  HA  PRO A 883      62.030  45.590  68.520  1.00  0.00           H
ATOM   3681  CB  PRO A 883      61.180  47.190  67.420  1.00  0.00           C
ATOM   3682  HB1 PRO A 883      60.230  46.940  67.930  1.00  0.00           H
ATOM   3683  HB2 PRO A 883      61.090  47.480  66.350  1.00  0.00           H
ATOM   3684  CG  PRO A 883      61.900  48.220  68.160  1.00  0.00           C
ATOM   3685  HG1 PRO A 883      61.530  49.260  68.030  1.00  0.00           H
ATOM   3686  HG2 PRO A 883      62.010  47.970  69.230  1.00  0.00           H
ATOM   3687  C   PRO A 883      61.700  44.810  66.610  1.00  0.00           C
ATOM   3688  O   PRO A 883      62.230  44.690  65.520  1.00  0.00           O
ATOM   3689  N   LYS A 884      60.850  43.860  67.010  1.00  0.00           N
ATOM   3690  HN  LYS A 884      60.640  43.980  67.980  1.00  0.00           H
ATOM   3691  CA  LYS A 884      60.200  42.760  66.240  1.00  0.00           C
ATOM   3692  HA  LYS A 884      60.550  43.010  65.250  1.00  0.00           H
ATOM   3693  CB  LYS A 884      60.790  41.350  66.540  1.00  0.00           C
ATOM   3694  HB1 LYS A 884      60.280  40.670  65.820  1.00  0.00           H
ATOM   3695  HB2 LYS A 884      60.480  40.980  67.540  1.00  0.00           H
ATOM   3696  CG  LYS A 884      62.370  41.250  66.290  1.00  0.00           C
ATOM   3697  HG1 LYS A 884      62.890  41.760  67.130  1.00  0.00           H
ATOM   3698  HG2 LYS A 884      62.610  41.660  65.280  1.00  0.00           H
ATOM   3699  CD  LYS A 884      62.760  39.770  66.220  1.00  0.00           C
ATOM   3700  HD1 LYS A 884      61.990  39.410  65.510  1.00  0.00           H
ATOM   3701  HD2 LYS A 884      62.530  39.270  67.180  1.00  0.00           H
ATOM   3702  CE  LYS A 884      64.160  39.580  65.740  1.00  0.00           C
ATOM   3703  HE1 LYS A 884      64.980  39.750  66.480  1.00  0.00           H
ATOM   3704  HE2 LYS A 884      64.370  40.240  64.870  1.00  0.00           H
ATOM   3705  NZ  LYS A 884      64.280  38.190  65.280  1.00  0.00           N
ATOM   3706  HZ1 LYS A 884      63.570  37.950  64.550  1.00  0.00           H
ATOM   3707  HZ2 LYS A 884      64.180  37.540  66.090  1.00  0.00           H
ATOM   3708  HZ3 LYS A 884      65.190  38.110  64.770  1.00  0.00           H
ATOM   3709  C   LYS A 884      58.720  42.860  66.380  1.00  0.00           C
ATOM   3710  O   LYS A 884      58.140  43.240  67.420  1.00  0.00           O
ATOM   3711  N   LEU A 885      58.040  42.510  65.330  1.00  0.00           N
ATOM   3712  HN  LEU A 885      58.470  42.050  64.570  1.00  0.00           H
ATOM   3713  CA  LEU A 885      56.630  42.340  65.250  1.00  0.00           C
ATOM   3714  HA  LEU A 885      56.180  43.320  65.260  1.00  0.00           H
ATOM   3715  CB  LEU A 885      56.240  41.930  63.830  1.00  0.00           C
ATOM   3716  HB1 LEU A 885      56.820  41.050  63.490  1.00  0.00           H
ATOM   3717  HB2 LEU A 885      56.720  42.650  63.140  1.00  0.00           H
ATOM   3718  CG  LEU A 885      54.700  41.740  63.550  1.00  0.00           C
ATOM   3719  HG  LEU A 885      54.370  40.870  64.150  1.00  0.00           H
ATOM   3720  CD1 LEU A 885      53.740  42.850  63.990  1.00  0.00           C
ATOM   3721 HD11 LEU A 885      53.760  42.900  65.100  1.00  0.00           H
ATOM   3722 HD12 LEU A 885      52.710  42.560  63.720  1.00  0.00           H
ATOM   3723 HD13 LEU A 885      53.860  43.870  63.550  1.00  0.00           H
ATOM   3724  CD2 LEU A 885      54.460  41.240  62.130  1.00  0.00           C
ATOM   3725 HD21 LEU A 885      54.830  42.000  61.410  1.00  0.00           H
ATOM   3726 HD22 LEU A 885      53.360  41.090  62.020  1.00  0.00           H
ATOM   3727 HD23 LEU A 885      54.940  40.280  61.880  1.00  0.00           H
ATOM   3728  C   LEU A 885      55.980  41.420  66.260  1.00  0.00           C
ATOM   3729  O   LEU A 885      56.260  40.220  66.290  1.00  0.00           O
ATOM   3730  N   HSD A 886      55.160  42.000  67.180  1.00  0.00           N
ATOM   3731  HN  HSD A 886      54.960  42.980  67.190  1.00  0.00           H
ATOM   3732  CA  HSD A 886      54.280  41.130  67.950  1.00  0.00           C
ATOM   3733  HA  HSD A 886      54.870  40.270  68.230  1.00  0.00           H
ATOM   3734  CB  HSD A 886      53.850  41.820  69.230  1.00  0.00           C
ATOM   3735  HB1 HSD A 886      52.900  41.390  69.640  1.00  0.00           H
ATOM   3736  HB2 HSD A 886      53.760  42.920  69.160  1.00  0.00           H
ATOM   3737  ND1 HSD A 886      56.190  41.620  70.140  1.00  0.00           N
ATOM   3738  HD1 HSD A 886      56.620  42.080  69.360  1.00  0.00           H
ATOM   3739  CG  HSD A 886      54.810  41.580  70.310  1.00  0.00           C
ATOM   3740  CE1 HSD A 886      56.750  41.430  71.330  1.00  0.00           C
ATOM   3741  HE1 HSD A 886      57.820  41.270  71.520  1.00  0.00           H
ATOM   3742  NE2 HSD A 886      55.910  41.280  72.350  1.00  0.00           N
ATOM   3743  CD2 HSD A 886      54.670  41.350  71.680  1.00  0.00           C
ATOM   3744  HD2 HSD A 886      53.770  41.340  72.300  1.00  0.00           H
ATOM   3745  C   HSD A 886      53.040  40.660  67.230  1.00  0.00           C
ATOM   3746  O   HSD A 886      52.310  41.390  66.540  1.00  0.00           O
ATOM   3747  N   VAL A 887      52.740  39.360  67.430  1.00  0.00           N
ATOM   3748  HN  VAL A 887      53.220  38.850  68.140  1.00  0.00           H
ATOM   3749  CA  VAL A 887      51.610  38.680  66.930  1.00  0.00           C
ATOM   3750  HA  VAL A 887      50.900  39.350  66.490  1.00  0.00           H
ATOM   3751  CB  VAL A 887      51.900  37.670  65.830  1.00  0.00           C
ATOM   3752  HB  VAL A 887      50.980  37.350  65.290  1.00  0.00           H
ATOM   3753  CG1 VAL A 887      52.760  38.290  64.680  1.00  0.00           C
ATOM   3754 HG11 VAL A 887      53.780  38.520  65.030  1.00  0.00           H
ATOM   3755 HG12 VAL A 887      52.300  39.210  64.260  1.00  0.00           H
ATOM   3756 HG13 VAL A 887      52.730  37.610  63.810  1.00  0.00           H
ATOM   3757  CG2 VAL A 887      52.540  36.360  66.360  1.00  0.00           C
ATOM   3758 HG21 VAL A 887      53.370  36.600  67.070  1.00  0.00           H
ATOM   3759 HG22 VAL A 887      53.020  35.760  65.560  1.00  0.00           H
ATOM   3760 HG23 VAL A 887      51.850  35.690  66.910  1.00  0.00           H
ATOM   3761  C   VAL A 887      50.890  38.020  68.150  1.00  0.00           C
ATOM   3762  O   VAL A 887      51.600  37.510  69.050  1.00  0.00           O
ATOM   3763  N   PRO A 888      49.580  38.000  68.320  1.00  0.00           N
ATOM   3764  CD  PRO A 888      48.670  38.690  67.460  1.00  0.00           C
ATOM   3765  HD1 PRO A 888      49.030  38.680  66.410  1.00  0.00           H
ATOM   3766  HD2 PRO A 888      48.630  39.720  67.880  1.00  0.00           H
ATOM   3767  CA  PRO A 888      48.780  37.010  69.140  1.00  0.00           C
ATOM   3768  HA  PRO A 888      49.160  37.020  70.150  1.00  0.00           H
ATOM   3769  CB  PRO A 888      47.340  37.350  68.930  1.00  0.00           C
ATOM   3770  HB1 PRO A 888      46.980  38.170  69.590  1.00  0.00           H
ATOM   3771  HB2 PRO A 888      46.600  36.520  68.940  1.00  0.00           H
ATOM   3772  CG  PRO A 888      47.320  37.980  67.550  1.00  0.00           C
ATOM   3773  HG1 PRO A 888      47.360  37.230  66.720  1.00  0.00           H
ATOM   3774  HG2 PRO A 888      46.530  38.760  67.470  1.00  0.00           H
ATOM   3775  C   PRO A 888      49.020  35.610  68.600  1.00  0.00           C
ATOM   3776  O   PRO A 888      49.290  35.350  67.420  1.00  0.00           O
ATOM   3777  N   GLU A 889      48.920  34.580  69.470  1.00  0.00           N
ATOM   3778  HN  GLU A 889      48.710  34.760  70.430  1.00  0.00           H
ATOM   3779  CA  GLU A 889      49.350  33.190  69.080  1.00  0.00           C
ATOM   3780  HA  GLU A 889      49.600  33.080  68.040  1.00  0.00           H
ATOM   3781  CB  GLU A 889      50.680  32.740  69.790  1.00  0.00           C
ATOM   3782  HB1 GLU A 889      50.960  31.720  69.450  1.00  0.00           H
ATOM   3783  HB2 GLU A 889      50.610  32.670  70.900  1.00  0.00           H
ATOM   3784  CG  GLU A 889      51.840  33.720  69.340  1.00  0.00           C
ATOM   3785  HG1 GLU A 889      51.860  34.700  69.870  1.00  0.00           H
ATOM   3786  HG2 GLU A 889      51.620  34.020  68.300  1.00  0.00           H
ATOM   3787  CD  GLU A 889      53.200  33.090  69.450  1.00  0.00           C
ATOM   3788  OE1 GLU A 889      53.680  33.150  70.640  1.00  0.00           O
ATOM   3789  OE2 GLU A 889      53.730  32.400  68.600  1.00  0.00           O
ATOM   3790  C   GLU A 889      48.240  32.260  69.310  1.00  0.00           C
ATOM   3791  O   GLU A 889      47.300  32.380  70.170  1.00  0.00           O
ATOM   3792  N   LYS A 890      48.220  31.220  68.510  1.00  0.00           N
ATOM   3793  HN  LYS A 890      48.870  31.240  67.760  1.00  0.00           H
ATOM   3794  CA  LYS A 890      47.440  29.990  68.670  1.00  0.00           C
ATOM   3795  HA  LYS A 890      47.810  29.310  67.930  1.00  0.00           H
ATOM   3796  CB  LYS A 890      47.570  29.230  70.010  1.00  0.00           C
ATOM   3797  HB1 LYS A 890      47.100  28.250  69.790  1.00  0.00           H
ATOM   3798  HB2 LYS A 890      46.950  29.800  70.740  1.00  0.00           H
ATOM   3799  CG  LYS A 890      49.040  28.990  70.590  1.00  0.00           C
ATOM   3800  HG1 LYS A 890      49.510  29.980  70.760  1.00  0.00           H
ATOM   3801  HG2 LYS A 890      49.670  28.340  69.930  1.00  0.00           H
ATOM   3802  CD  LYS A 890      48.810  28.290  71.900  1.00  0.00           C
ATOM   3803  HD1 LYS A 890      48.190  27.390  71.710  1.00  0.00           H
ATOM   3804  HD2 LYS A 890      48.070  28.790  72.550  1.00  0.00           H
ATOM   3805  CE  LYS A 890      50.120  27.820  72.560  1.00  0.00           C
ATOM   3806  HE1 LYS A 890      50.870  27.380  71.870  1.00  0.00           H
ATOM   3807  HE2 LYS A 890      49.890  26.980  73.240  1.00  0.00           H
ATOM   3808  NZ  LYS A 890      50.800  28.940  73.240  1.00  0.00           N
ATOM   3809  HZ1 LYS A 890      51.690  28.540  73.620  1.00  0.00           H
ATOM   3810  HZ2 LYS A 890      50.180  29.350  73.970  1.00  0.00           H
ATOM   3811  HZ3 LYS A 890      51.080  29.590  72.470  1.00  0.00           H
ATOM   3812  C   LYS A 890      45.970  30.090  68.180  1.00  0.00           C
ATOM   3813  O   LYS A 890      45.160  29.220  68.410  1.00  0.00           O
ATOM   3814  N   PHE A 891      45.600  31.200  67.370  1.00  0.00           N
ATOM   3815  HN  PHE A 891      46.320  31.860  67.220  1.00  0.00           H
ATOM   3816  CA  PHE A 891      44.380  31.460  66.590  1.00  0.00           C
ATOM   3817  HA  PHE A 891      44.780  32.090  65.800  1.00  0.00           H
ATOM   3818  CB  PHE A 891      43.850  30.110  65.890  1.00  0.00           C
ATOM   3819  HB1 PHE A 891      43.510  29.380  66.640  1.00  0.00           H
ATOM   3820  HB2 PHE A 891      44.730  29.810  65.270  1.00  0.00           H
ATOM   3821  CG  PHE A 891      42.760  30.380  64.980  1.00  0.00           C
ATOM   3822  CD1 PHE A 891      41.460  29.720  64.960  1.00  0.00           C
ATOM   3823  HD1 PHE A 891      41.160  28.990  65.700  1.00  0.00           H
ATOM   3824  CE1 PHE A 891      40.490  30.020  64.050  1.00  0.00           C
ATOM   3825  HE1 PHE A 891      39.520  29.540  64.140  1.00  0.00           H
ATOM   3826  CZ  PHE A 891      40.660  31.080  63.120  1.00  0.00           C
ATOM   3827  HZ  PHE A 891      39.970  31.290  62.310  1.00  0.00           H
ATOM   3828  CD2 PHE A 891      42.940  31.440  64.060  1.00  0.00           C
ATOM   3829  HD2 PHE A 891      43.920  31.880  63.950  1.00  0.00           H
ATOM   3830  CE2 PHE A 891      41.890  31.810  63.250  1.00  0.00           C
ATOM   3831  HE2 PHE A 891      41.970  32.620  62.530  1.00  0.00           H
ATOM   3832  C   PHE A 891      43.410  32.450  67.320  1.00  0.00           C
ATOM   3833  O   PHE A 891      42.260  32.220  67.280  1.00  0.00           O
ATOM   3834  N   GLU A 892      43.810  33.540  67.900  1.00  0.00           N
ATOM   3835  HN  GLU A 892      44.740  33.900  67.840  1.00  0.00           H
ATOM   3836  CA  GLU A 892      42.990  34.530  68.500  1.00  0.00           C
ATOM   3837  HA  GLU A 892      41.930  34.360  68.440  1.00  0.00           H
ATOM   3838  CB  GLU A 892      43.240  34.560  70.130  1.00  0.00           C
ATOM   3839  HB1 GLU A 892      43.060  33.550  70.550  1.00  0.00           H
ATOM   3840  HB2 GLU A 892      42.380  35.110  70.590  1.00  0.00           H
ATOM   3841  CG  GLU A 892      44.690  35.090  70.540  1.00  0.00           C
ATOM   3842  HG1 GLU A 892      44.900  36.080  70.070  1.00  0.00           H
ATOM   3843  HG2 GLU A 892      45.530  34.450  70.160  1.00  0.00           H
ATOM   3844  CD  GLU A 892      44.940  35.090  72.050  1.00  0.00           C
ATOM   3845  OE1 GLU A 892      44.780  36.080  72.760  1.00  0.00           O
ATOM   3846  OE2 GLU A 892      45.220  33.990  72.630  1.00  0.00           O
ATOM   3847  C   GLU A 892      43.240  35.890  67.890  1.00  0.00           C
ATOM   3848  O   GLU A 892      44.350  36.060  67.440  1.00  0.00           O
ATOM   3849  N   PRO A 893      42.310  36.860  67.900  1.00  0.00           N
ATOM   3850  CD  PRO A 893      41.070  36.830  68.710  1.00  0.00           C
ATOM   3851  HD1 PRO A 893      41.380  37.330  69.650  1.00  0.00           H
ATOM   3852  HD2 PRO A 893      40.610  35.840  68.920  1.00  0.00           H
ATOM   3853  CA  PRO A 893      42.500  38.150  67.350  1.00  0.00           C
ATOM   3854  HA  PRO A 893      42.960  38.040  66.380  1.00  0.00           H
ATOM   3855  CB  PRO A 893      41.090  38.810  67.410  1.00  0.00           C
ATOM   3856  HB1 PRO A 893      40.850  39.170  66.390  1.00  0.00           H
ATOM   3857  HB2 PRO A 893      41.070  39.760  67.990  1.00  0.00           H
ATOM   3858  CG  PRO A 893      40.160  37.720  67.860  1.00  0.00           C
ATOM   3859  HG1 PRO A 893      39.300  38.190  68.370  1.00  0.00           H
ATOM   3860  HG2 PRO A 893      39.750  37.250  66.940  1.00  0.00           H
ATOM   3861  C   PRO A 893      43.560  38.810  68.160  1.00  0.00           C
ATOM   3862  O   PRO A 893      43.800  38.540  69.350  1.00  0.00           O
ATOM   3863  N   THR A 894      44.140  39.960  67.630  1.00  0.00           N
ATOM   3864  HN  THR A 894      43.910  40.210  66.700  1.00  0.00           H
ATOM   3865  CA  THR A 894      44.990  40.870  68.380  1.00  0.00           C
ATOM   3866  HA  THR A 894      45.650  40.280  69.000  1.00  0.00           H
ATOM   3867  CB  THR A 894      45.810  41.960  67.660  1.00  0.00           C
ATOM   3868  HB  THR A 894      45.190  42.870  67.480  1.00  0.00           H
ATOM   3869  OG1 THR A 894      46.370  41.440  66.480  1.00  0.00           O
ATOM   3870  HG1 THR A 894      45.600  41.160  65.980  1.00  0.00           H
ATOM   3871  CG2 THR A 894      46.990  42.470  68.490  1.00  0.00           C
ATOM   3872 HG21 THR A 894      47.560  43.170  67.840  1.00  0.00           H
ATOM   3873 HG22 THR A 894      47.650  41.610  68.680  1.00  0.00           H
ATOM   3874 HG23 THR A 894      46.720  43.060  69.380  1.00  0.00           H
ATOM   3875  C   THR A 894      44.160  41.590  69.490  1.00  0.00           C
ATOM   3876  O   THR A 894      44.630  41.960  70.580  1.00  0.00           O
ATOM   3877  N   HSD A 895      42.910  41.920  69.170  1.00  0.00           N
ATOM   3878  HN  HSD A 895      42.600  41.890  68.220  1.00  0.00           H
ATOM   3879  CA  HSD A 895      41.880  42.400  70.160  1.00  0.00           C
ATOM   3880  HA  HSD A 895      42.320  43.300  70.550  1.00  0.00           H
ATOM   3881  CB  HSD A 895      40.430  42.690  69.620  1.00  0.00           C
ATOM   3882  HB1 HSD A 895      40.060  41.730  69.200  1.00  0.00           H
ATOM   3883  HB2 HSD A 895      40.400  43.430  68.790  1.00  0.00           H
ATOM   3884  ND1 HSD A 895      39.270  44.370  71.260  1.00  0.00           N
ATOM   3885  HD1 HSD A 895      39.890  45.130  71.410  1.00  0.00           H
ATOM   3886  CG  HSD A 895      39.310  43.200  70.570  1.00  0.00           C
ATOM   3887  CE1 HSD A 895      38.200  44.240  72.090  1.00  0.00           C
ATOM   3888  HE1 HSD A 895      37.950  44.990  72.850  1.00  0.00           H
ATOM   3889  NE2 HSD A 895      37.560  43.180  71.900  1.00  0.00           N
ATOM   3890  CD2 HSD A 895      38.240  42.490  70.940  1.00  0.00           C
ATOM   3891  HD2 HSD A 895      37.950  41.550  70.480  1.00  0.00           H
ATOM   3892  C   HSD A 895      41.680  41.390  71.360  1.00  0.00           C
ATOM   3893  O   HSD A 895      41.290  40.230  71.100  1.00  0.00           O
ATOM   3894  N   PRO A 896      41.940  41.680  72.620  1.00  0.00           N
ATOM   3895  CD  PRO A 896      42.400  42.930  73.160  1.00  0.00           C
ATOM   3896  HD1 PRO A 896      41.770  43.730  72.700  1.00  0.00           H
ATOM   3897  HD2 PRO A 896      43.450  43.020  72.800  1.00  0.00           H
ATOM   3898  CA  PRO A 896      41.950  40.610  73.650  1.00  0.00           C
ATOM   3899  HA  PRO A 896      42.420  39.690  73.300  1.00  0.00           H
ATOM   3900  CB  PRO A 896      42.580  41.310  74.880  1.00  0.00           C
ATOM   3901  HB1 PRO A 896      43.660  41.030  74.930  1.00  0.00           H
ATOM   3902  HB2 PRO A 896      42.110  41.170  75.870  1.00  0.00           H
ATOM   3903  CG  PRO A 896      42.580  42.810  74.560  1.00  0.00           C
ATOM   3904  HG1 PRO A 896      41.660  43.290  74.970  1.00  0.00           H
ATOM   3905  HG2 PRO A 896      43.430  43.260  75.110  1.00  0.00           H
ATOM   3906  C   PRO A 896      40.550  40.240  74.120  1.00  0.00           C
ATOM   3907  O   PRO A 896      40.500  39.160  74.700  1.00  0.00           O
ATOM   3908  N   GLU A 897      39.410  41.060  74.010  1.00  0.00           N
ATOM   3909  HN  GLU A 897      39.390  41.820  73.370  1.00  0.00           H
ATOM   3910  CA  GLU A 897      38.230  40.680  74.850  1.00  0.00           C
ATOM   3911  HA  GLU A 897      38.580  40.290  75.800  1.00  0.00           H
ATOM   3912  CB  GLU A 897      37.360  41.910  75.240  1.00  0.00           C
ATOM   3913  HB1 GLU A 897      36.560  41.570  75.950  1.00  0.00           H
ATOM   3914  HB2 GLU A 897      36.990  42.430  74.330  1.00  0.00           H
ATOM   3915  CG  GLU A 897      38.070  42.970  76.100  1.00  0.00           C
ATOM   3916  HG1 GLU A 897      38.890  43.430  75.490  1.00  0.00           H
ATOM   3917  HG2 GLU A 897      38.500  42.570  77.050  1.00  0.00           H
ATOM   3918  CD  GLU A 897      37.050  43.990  76.500  1.00  0.00           C
ATOM   3919  OE1 GLU A 897      36.830  44.270  77.750  1.00  0.00           O
ATOM   3920  OE2 GLU A 897      36.430  44.680  75.620  1.00  0.00           O
ATOM   3921  C   GLU A 897      37.290  39.570  74.290  1.00  0.00           C
ATOM   3922  O   GLU A 897      36.590  38.900  75.100  1.00  0.00           O
ATOM   3923  N   ARG A 898      37.270  39.350  72.960  1.00  0.00           N
ATOM   3924  HN  ARG A 898      37.680  39.930  72.260  1.00  0.00           H
ATOM   3925  CA  ARG A 898      36.280  38.370  72.350  1.00  0.00           C
ATOM   3926  HA  ARG A 898      35.800  37.840  73.160  1.00  0.00           H
ATOM   3927  CB  ARG A 898      35.090  39.100  71.720  1.00  0.00           C
ATOM   3928  HB1 ARG A 898      34.530  39.600  72.540  1.00  0.00           H
ATOM   3929  HB2 ARG A 898      34.480  38.300  71.230  1.00  0.00           H
ATOM   3930  CG  ARG A 898      35.620  40.240  70.830  1.00  0.00           C
ATOM   3931  HG1 ARG A 898      36.530  39.840  70.340  1.00  0.00           H
ATOM   3932  HG2 ARG A 898      35.800  41.090  71.520  1.00  0.00           H
ATOM   3933  CD  ARG A 898      34.720  40.450  69.640  1.00  0.00           C
ATOM   3934  HD1 ARG A 898      33.690  40.690  70.000  1.00  0.00           H
ATOM   3935  HD2 ARG A 898      34.660  39.530  69.020  1.00  0.00           H
ATOM   3936  NE  ARG A 898      35.320  41.540  68.750  1.00  0.00           N
ATOM   3937  HE  ARG A 898      35.170  42.500  68.970  1.00  0.00           H
ATOM   3938  CZ  ARG A 898      36.150  41.280  67.780  1.00  0.00           C
ATOM   3939  NH1 ARG A 898      36.470  40.030  67.330  1.00  0.00           N
ATOM   3940 HH11 ARG A 898      37.090  39.970  66.560  1.00  0.00           H
ATOM   3941 HH12 ARG A 898      35.920  39.230  67.570  1.00  0.00           H
ATOM   3942  NH2 ARG A 898      36.680  42.310  67.160  1.00  0.00           N
ATOM   3943 HH21 ARG A 898      37.440  42.270  66.490  1.00  0.00           H
ATOM   3944 HH22 ARG A 898      36.630  43.170  67.670  1.00  0.00           H
ATOM   3945  C   ARG A 898      37.070  37.410  71.350  1.00  0.00           C
ATOM   3946  O   ARG A 898      38.210  37.600  70.880  1.00  0.00           O
ATOM   3947  N   GLY A 899      36.350  36.300  70.990  1.00  0.00           N
ATOM   3948  HN  GLY A 899      35.530  36.250  71.550  1.00  0.00           H
ATOM   3949  CA  GLY A 899      36.580  35.470  69.820  1.00  0.00           C
ATOM   3950  HA1 GLY A 899      35.800  34.720  69.740  1.00  0.00           H
ATOM   3951  HA2 GLY A 899      37.580  35.100  69.920  1.00  0.00           H
ATOM   3952  C   GLY A 899      36.490  36.200  68.470  1.00  0.00           C
ATOM   3953  O   GLY A 899      36.100  37.390  68.400  1.00  0.00           O
ATOM   3954  N   TRP A 900      36.680  35.500  67.380  1.00  0.00           N
ATOM   3955  HN  TRP A 900      36.920  34.540  67.450  1.00  0.00           H
ATOM   3956  CA  TRP A 900      36.730  36.100  66.060  1.00  0.00           C
ATOM   3957  HA  TRP A 900      37.510  36.830  66.020  1.00  0.00           H
ATOM   3958  CB  TRP A 900      37.120  35.080  64.960  1.00  0.00           C
ATOM   3959  HB1 TRP A 900      36.960  35.570  63.970  1.00  0.00           H
ATOM   3960  HB2 TRP A 900      36.430  34.200  64.910  1.00  0.00           H
ATOM   3961  CG  TRP A 900      38.600  34.660  65.060  1.00  0.00           C
ATOM   3962  CD1 TRP A 900      39.130  33.600  65.790  1.00  0.00           C
ATOM   3963  HD1 TRP A 900      38.590  32.820  66.300  1.00  0.00           H
ATOM   3964  NE1 TRP A 900      40.510  33.650  65.660  1.00  0.00           N
ATOM   3965  HE1 TRP A 900      41.070  32.930  66.020  1.00  0.00           H
ATOM   3966  CE2 TRP A 900      40.840  34.650  64.820  1.00  0.00           C
ATOM   3967  CD2 TRP A 900      39.670  35.340  64.450  1.00  0.00           C
ATOM   3968  CE3 TRP A 900      39.730  36.520  63.670  1.00  0.00           C
ATOM   3969  HE3 TRP A 900      38.850  37.030  63.300  1.00  0.00           H
ATOM   3970  CZ3 TRP A 900      41.020  37.030  63.340  1.00  0.00           C
ATOM   3971  HZ3 TRP A 900      41.070  37.980  62.820  1.00  0.00           H
ATOM   3972  CZ2 TRP A 900      42.090  35.240  64.540  1.00  0.00           C
ATOM   3973  HZ2 TRP A 900      42.950  34.680  64.890  1.00  0.00           H
ATOM   3974  CH2 TRP A 900      42.230  36.440  63.770  1.00  0.00           C
ATOM   3975  HH2 TRP A 900      43.170  36.940  63.620  1.00  0.00           H
ATOM   3976  C   TRP A 900      35.450  36.730  65.600  1.00  0.00           C
ATOM   3977  O   TRP A 900      35.490  37.730  64.930  1.00  0.00           O
ATOM   3978  N   ILE A 901      34.230  36.230  65.890  1.00  0.00           N
ATOM   3979  HN  ILE A 901      34.230  35.370  66.400  1.00  0.00           H
ATOM   3980  CA  ILE A 901      32.990  36.770  65.410  1.00  0.00           C
ATOM   3981  HA  ILE A 901      33.180  36.990  64.370  1.00  0.00           H
ATOM   3982  CB  ILE A 901      31.770  35.830  65.370  1.00  0.00           C
ATOM   3983  HB  ILE A 901      31.590  35.360  66.370  1.00  0.00           H
ATOM   3984  CG2 ILE A 901      30.480  36.620  65.080  1.00  0.00           C
ATOM   3985 HG21 ILE A 901      30.230  37.250  65.950  1.00  0.00           H
ATOM   3986 HG22 ILE A 901      29.650  35.980  64.720  1.00  0.00           H
ATOM   3987 HG23 ILE A 901      30.750  37.290  64.230  1.00  0.00           H
ATOM   3988  CG1 ILE A 901      31.980  34.650  64.430  1.00  0.00           C
ATOM   3989 HG11 ILE A 901      33.010  34.280  64.620  1.00  0.00           H
ATOM   3990 HG12 ILE A 901      31.980  35.150  63.430  1.00  0.00           H
ATOM   3991  CD  ILE A 901      30.930  33.550  64.490  1.00  0.00           C
ATOM   3992  HD1 ILE A 901      30.050  33.950  63.930  1.00  0.00           H
ATOM   3993  HD2 ILE A 901      30.770  33.290  65.550  1.00  0.00           H
ATOM   3994  HD3 ILE A 901      31.320  32.660  63.970  1.00  0.00           H
ATOM   3995  C   ILE A 901      32.610  38.010  66.210  1.00  0.00           C
ATOM   3996  O   ILE A 901      32.550  37.950  67.430  1.00  0.00           O
ATOM   3997  N   ILE A 902      32.430  39.180  65.530  1.00  0.00           N
ATOM   3998  HN  ILE A 902      32.290  39.230  64.550  1.00  0.00           H
ATOM   3999  CA  ILE A 902      31.980  40.460  66.180  1.00  0.00           C
ATOM   4000  HA  ILE A 902      31.840  40.220  67.220  1.00  0.00           H
ATOM   4001  CB  ILE A 902      32.940  41.560  65.990  1.00  0.00           C
ATOM   4002  HB  ILE A 902      33.890  41.130  66.370  1.00  0.00           H
ATOM   4003  CG2 ILE A 902      33.250  41.800  64.500  1.00  0.00           C
ATOM   4004 HG21 ILE A 902      32.500  42.340  63.900  1.00  0.00           H
ATOM   4005 HG22 ILE A 902      33.540  40.840  63.990  1.00  0.00           H
ATOM   4006 HG23 ILE A 902      34.200  42.370  64.390  1.00  0.00           H
ATOM   4007  CG1 ILE A 902      32.610  42.830  66.710  1.00  0.00           C
ATOM   4008 HG11 ILE A 902      32.340  42.550  67.750  1.00  0.00           H
ATOM   4009 HG12 ILE A 902      31.650  43.240  66.330  1.00  0.00           H
ATOM   4010  CD  ILE A 902      33.610  43.990  66.630  1.00  0.00           C
ATOM   4011  HD1 ILE A 902      34.660  43.630  66.610  1.00  0.00           H
ATOM   4012  HD2 ILE A 902      33.550  44.780  67.420  1.00  0.00           H
ATOM   4013  HD3 ILE A 902      33.420  44.560  65.700  1.00  0.00           H
ATOM   4014  C   ILE A 902      30.580  40.730  65.460  1.00  0.00           C
ATOM   4015  O   ILE A 902      30.430  41.040  64.270  1.00  0.00           O
ATOM   4016  N   SER A 903      29.470  40.550  66.180  1.00  0.00           N
ATOM   4017  HN  SER A 903      29.590  40.270  67.130  1.00  0.00           H
ATOM   4018  CA  SER A 903      28.130  40.830  65.720  1.00  0.00           C
ATOM   4019  HA  SER A 903      27.940  40.180  64.890  1.00  0.00           H
ATOM   4020  CB  SER A 903      27.180  40.420  66.940  1.00  0.00           C
ATOM   4021  HB1 SER A 903      26.190  40.500  66.430  1.00  0.00           H
ATOM   4022  HB2 SER A 903      27.250  41.100  67.820  1.00  0.00           H
ATOM   4023  OG  SER A 903      27.390  39.090  67.430  1.00  0.00           O
ATOM   4024  HG1 SER A 903      26.650  38.890  68.010  1.00  0.00           H
ATOM   4025  C   SER A 903      27.830  42.310  65.410  1.00  0.00           C
ATOM   4026  O   SER A 903      28.470  43.180  66.000  1.00  0.00           O
ATOM   4027  N   PRO A 904      26.940  42.600  64.470  1.00  0.00           N
ATOM   4028  CD  PRO A 904      26.340  41.650  63.500  1.00  0.00           C
ATOM   4029  HD1 PRO A 904      25.650  40.950  64.010  1.00  0.00           H
ATOM   4030  HD2 PRO A 904      27.130  41.100  62.930  1.00  0.00           H
ATOM   4031  CA  PRO A 904      26.150  43.830  64.550  1.00  0.00           C
ATOM   4032  HA  PRO A 904      26.790  44.610  64.130  1.00  0.00           H
ATOM   4033  CB  PRO A 904      25.020  43.540  63.520  1.00  0.00           C
ATOM   4034  HB1 PRO A 904      24.740  44.450  62.950  1.00  0.00           H
ATOM   4035  HB2 PRO A 904      24.080  43.160  63.970  1.00  0.00           H
ATOM   4036  CG  PRO A 904      25.570  42.560  62.610  1.00  0.00           C
ATOM   4037  HG1 PRO A 904      24.810  41.960  62.080  1.00  0.00           H
ATOM   4038  HG2 PRO A 904      26.310  42.990  61.900  1.00  0.00           H
ATOM   4039  C   PRO A 904      25.590  44.240  65.940  1.00  0.00           C
ATOM   4040  O   PRO A 904      24.990  43.330  66.570  1.00  0.00           O
ATOM   4041  N   LEU A 905      25.610  45.510  66.330  1.00  0.00           N
ATOM   4042  HN  LEU A 905      26.250  46.040  65.770  1.00  0.00           H
ATOM   4043  CA  LEU A 905      24.750  46.180  67.290  1.00  0.00           C
ATOM   4044  HA  LEU A 905      24.660  47.240  67.070  1.00  0.00           H
ATOM   4045  CB  LEU A 905      23.310  45.610  67.470  1.00  0.00           C
ATOM   4046  HB1 LEU A 905      22.790  46.290  68.180  1.00  0.00           H
ATOM   4047  HB2 LEU A 905      23.320  44.610  67.920  1.00  0.00           H
ATOM   4048  CG  LEU A 905      22.360  45.410  66.220  1.00  0.00           C
ATOM   4049  HG  LEU A 905      22.770  44.580  65.610  1.00  0.00           H
ATOM   4050  CD1 LEU A 905      20.950  44.880  66.560  1.00  0.00           C
ATOM   4051 HD11 LEU A 905      20.300  44.650  65.690  1.00  0.00           H
ATOM   4052 HD12 LEU A 905      20.360  45.620  67.130  1.00  0.00           H
ATOM   4053 HD13 LEU A 905      21.000  43.980  67.200  1.00  0.00           H
ATOM   4054  CD2 LEU A 905      22.350  46.600  65.250  1.00  0.00           C
ATOM   4055 HD21 LEU A 905      22.160  47.540  65.810  1.00  0.00           H
ATOM   4056 HD22 LEU A 905      21.540  46.410  64.500  1.00  0.00           H
ATOM   4057 HD23 LEU A 905      23.320  46.710  64.740  1.00  0.00           H
ATOM   4058  C   LEU A 905      25.540  46.210  68.620  1.00  0.00           C
ATOM   4059  O   LEU A 905      24.870  46.070  69.700  1.00  0.00           O
ATOM   4060  N   GLY A 906      26.870  46.450  68.570  1.00  0.00           N
ATOM   4061  HN  GLY A 906      27.290  46.800  67.720  1.00  0.00           H
ATOM   4062  CA  GLY A 906      27.810  46.280  69.620  1.00  0.00           C
ATOM   4063  HA1 GLY A 906      28.800  46.120  69.200  1.00  0.00           H
ATOM   4064  HA2 GLY A 906      27.410  45.530  70.290  1.00  0.00           H
ATOM   4065  C   GLY A 906      27.970  47.630  70.380  1.00  0.00           C
ATOM   4066  O   GLY A 906      27.030  48.320  70.700  1.00  0.00           O
ATOM   4067  N   ASP A 907      29.280  47.920  70.780  1.00  0.00           N
ATOM   4068  HN  ASP A 907      30.010  47.380  70.380  1.00  0.00           H
ATOM   4069  CA  ASP A 907      29.640  49.230  71.420  1.00  0.00           C
ATOM   4070  HA  ASP A 907      28.890  49.250  72.210  1.00  0.00           H
ATOM   4071  CB  ASP A 907      31.080  49.130  72.100  1.00  0.00           C
ATOM   4072  HB1 ASP A 907      31.880  49.060  71.330  1.00  0.00           H
ATOM   4073  HB2 ASP A 907      31.080  48.240  72.760  1.00  0.00           H
ATOM   4074  CG  ASP A 907      31.470  50.300  72.930  1.00  0.00           C
ATOM   4075  OD1 ASP A 907      30.470  50.900  73.450  1.00  0.00           O
ATOM   4076  OD2 ASP A 907      32.680  50.690  73.080  1.00  0.00           O
ATOM   4077  C   ASP A 907      29.420  50.440  70.470  1.00  0.00           C
ATOM   4078  O   ASP A 907      29.570  50.330  69.220  1.00  0.00           O
ATOM   4079  N   ASN A 908      29.060  51.650  71.000  1.00  0.00           N
ATOM   4080  HN  ASN A 908      29.120  51.770  72.000  1.00  0.00           H
ATOM   4081  CA  ASN A 908      29.000  52.900  70.330  1.00  0.00           C
ATOM   4082  HA  ASN A 908      29.720  53.460  70.900  1.00  0.00           H
ATOM   4083  CB  ASN A 908      29.650  53.100  68.900  1.00  0.00           C
ATOM   4084  HB1 ASN A 908      29.570  54.190  68.650  1.00  0.00           H
ATOM   4085  HB2 ASN A 908      29.130  52.520  68.110  1.00  0.00           H
ATOM   4086  CG  ASN A 908      31.110  52.760  68.760  1.00  0.00           C
ATOM   4087  OD1 ASN A 908      31.920  53.120  69.620  1.00  0.00           O
ATOM   4088  ND2 ASN A 908      31.580  52.060  67.630  1.00  0.00           N
ATOM   4089 HD21 ASN A 908      32.470  51.630  67.780  1.00  0.00           H
ATOM   4090 HD22 ASN A 908      30.950  51.820  66.880  1.00  0.00           H
ATOM   4091  C   ASN A 908      27.540  53.480  70.340  1.00  0.00           C
ATOM   4092  O   ASN A 908      26.550  52.760  70.050  1.00  0.00           O
ATOM   4093  N   PRO A 909      27.390  54.760  70.760  1.00  0.00           N
ATOM   4094  CD  PRO A 909      28.350  55.640  71.440  1.00  0.00           C
ATOM   4095  HD1 PRO A 909      29.030  55.890  70.610  1.00  0.00           H
ATOM   4096  HD2 PRO A 909      28.850  55.130  72.280  1.00  0.00           H
ATOM   4097  CA  PRO A 909      26.150  55.500  70.540  1.00  0.00           C
ATOM   4098  HA  PRO A 909      25.430  55.130  71.250  1.00  0.00           H
ATOM   4099  CB  PRO A 909      26.510  56.940  70.740  1.00  0.00           C
ATOM   4100  HB1 PRO A 909      25.610  57.490  71.110  1.00  0.00           H
ATOM   4101  HB2 PRO A 909      26.940  57.470  69.870  1.00  0.00           H
ATOM   4102  CG  PRO A 909      27.530  56.810  71.850  1.00  0.00           C
ATOM   4103  HG1 PRO A 909      28.040  57.800  71.910  1.00  0.00           H
ATOM   4104  HG2 PRO A 909      27.080  56.420  72.800  1.00  0.00           H
ATOM   4105  C   PRO A 909      25.410  55.290  69.210  1.00  0.00           C
ATOM   4106  O   PRO A 909      26.040  55.360  68.110  1.00  0.00           O
ATOM   4107  N   TRP A 910      24.120  55.080  69.240  1.00  0.00           N
ATOM   4108  HN  TRP A 910      23.640  55.100  70.120  1.00  0.00           H
ATOM   4109  CA  TRP A 910      23.280  54.770  68.090  1.00  0.00           C
ATOM   4110  HA  TRP A 910      23.580  53.800  67.720  1.00  0.00           H
ATOM   4111  CB  TRP A 910      21.870  54.650  68.700  1.00  0.00           C
ATOM   4112  HB1 TRP A 910      21.460  55.460  69.340  1.00  0.00           H
ATOM   4113  HB2 TRP A 910      21.920  53.750  69.330  1.00  0.00           H
ATOM   4114  CG  TRP A 910      20.700  54.180  67.840  1.00  0.00           C
ATOM   4115  CD1 TRP A 910      20.250  52.910  67.470  1.00  0.00           C
ATOM   4116  HD1 TRP A 910      20.580  51.890  67.630  1.00  0.00           H
ATOM   4117  NE1 TRP A 910      19.170  53.100  66.570  1.00  0.00           N
ATOM   4118  HE1 TRP A 910      18.720  52.420  66.030  1.00  0.00           H
ATOM   4119  CE2 TRP A 910      18.900  54.430  66.430  1.00  0.00           C
ATOM   4120  CD2 TRP A 910      19.790  55.140  67.220  1.00  0.00           C
ATOM   4121  CE3 TRP A 910      19.640  56.540  67.260  1.00  0.00           C
ATOM   4122  HE3 TRP A 910      20.410  57.050  67.810  1.00  0.00           H
ATOM   4123  CZ3 TRP A 910      18.650  57.160  66.550  1.00  0.00           C
ATOM   4124  HZ3 TRP A 910      18.460  58.230  66.580  1.00  0.00           H
ATOM   4125  CZ2 TRP A 910      17.860  55.040  65.760  1.00  0.00           C
ATOM   4126  HZ2 TRP A 910      17.140  54.470  65.180  1.00  0.00           H
ATOM   4127  CH2 TRP A 910      17.720  56.420  65.830  1.00  0.00           C
ATOM   4128  HH2 TRP A 910      16.910  56.930  65.330  1.00  0.00           H
ATOM   4129  C   TRP A 910      23.330  55.780  66.940  1.00  0.00           C
ATOM   4130  O   TRP A 910      23.380  55.390  65.770  1.00  0.00           O
ATOM   4131  N   TRP A 911      23.340  57.070  67.240  1.00  0.00           N
ATOM   4132  HN  TRP A 911      23.280  57.490  68.140  1.00  0.00           H
ATOM   4133  CA  TRP A 911      23.340  58.130  66.260  1.00  0.00           C
ATOM   4134  HA  TRP A 911      22.480  58.050  65.610  1.00  0.00           H
ATOM   4135  CB  TRP A 911      23.170  59.500  66.970  1.00  0.00           C
ATOM   4136  HB1 TRP A 911      22.490  59.340  67.830  1.00  0.00           H
ATOM   4137  HB2 TRP A 911      22.750  60.180  66.190  1.00  0.00           H
ATOM   4138  CG  TRP A 911      24.390  60.190  67.480  1.00  0.00           C
ATOM   4139  CD1 TRP A 911      24.930  60.200  68.730  1.00  0.00           C
ATOM   4140  HD1 TRP A 911      24.600  59.600  69.570  1.00  0.00           H
ATOM   4141  NE1 TRP A 911      26.200  60.770  68.720  1.00  0.00           N
ATOM   4142  HE1 TRP A 911      26.880  60.790  69.420  1.00  0.00           H
ATOM   4143  CE2 TRP A 911      26.350  61.300  67.360  1.00  0.00           C
ATOM   4144  CD2 TRP A 911      25.230  61.020  66.630  1.00  0.00           C
ATOM   4145  CE3 TRP A 911      25.110  61.540  65.330  1.00  0.00           C
ATOM   4146  HE3 TRP A 911      24.280  61.390  64.660  1.00  0.00           H
ATOM   4147  CZ3 TRP A 911      26.150  62.320  64.800  1.00  0.00           C
ATOM   4148  HZ3 TRP A 911      26.030  62.840  63.870  1.00  0.00           H
ATOM   4149  CZ2 TRP A 911      27.410  62.070  66.840  1.00  0.00           C
ATOM   4150  HZ2 TRP A 911      28.280  62.370  67.380  1.00  0.00           H
ATOM   4151  CH2 TRP A 911      27.270  62.570  65.560  1.00  0.00           C
ATOM   4152  HH2 TRP A 911      27.970  63.270  65.140  1.00  0.00           H
ATOM   4153  C   TRP A 911      24.590  58.020  65.330  1.00  0.00           C
ATOM   4154  O   TRP A 911      24.450  58.120  64.110  1.00  0.00           O
ATOM   4155  N   THR A 912      25.740  57.640  65.940  1.00  0.00           N
ATOM   4156  HN  THR A 912      25.730  57.650  66.940  1.00  0.00           H
ATOM   4157  CA  THR A 912      26.990  57.360  65.310  1.00  0.00           C
ATOM   4158  HA  THR A 912      27.120  58.290  64.780  1.00  0.00           H
ATOM   4159  CB  THR A 912      28.220  57.120  66.190  1.00  0.00           C
ATOM   4160  HB  THR A 912      29.030  57.020  65.440  1.00  0.00           H
ATOM   4161  OG1 THR A 912      28.250  55.880  66.880  1.00  0.00           O
ATOM   4162  HG1 THR A 912      27.440  55.820  67.400  1.00  0.00           H
ATOM   4163  CG2 THR A 912      28.500  58.290  67.100  1.00  0.00           C
ATOM   4164 HG21 THR A 912      28.730  59.270  66.630  1.00  0.00           H
ATOM   4165 HG22 THR A 912      29.380  58.090  67.760  1.00  0.00           H
ATOM   4166 HG23 THR A 912      27.630  58.550  67.750  1.00  0.00           H
ATOM   4167  C   THR A 912      26.900  56.280  64.260  1.00  0.00           C
ATOM   4168  O   THR A 912      27.520  56.360  63.200  1.00  0.00           O
ATOM   4169  N   LEU A 913      25.960  55.310  64.380  1.00  0.00           N
ATOM   4170  HN  LEU A 913      25.380  55.210  65.180  1.00  0.00           H
ATOM   4171  CA  LEU A 913      25.780  54.220  63.500  1.00  0.00           C
ATOM   4172  HA  LEU A 913      26.770  53.860  63.250  1.00  0.00           H
ATOM   4173  CB  LEU A 913      24.930  53.080  64.090  1.00  0.00           C
ATOM   4174  HB1 LEU A 913      24.770  52.240  63.380  1.00  0.00           H
ATOM   4175  HB2 LEU A 913      23.910  53.470  64.280  1.00  0.00           H
ATOM   4176  CG  LEU A 913      25.320  52.510  65.530  1.00  0.00           C
ATOM   4177  HG  LEU A 913      25.500  53.380  66.190  1.00  0.00           H
ATOM   4178  CD1 LEU A 913      24.210  51.640  66.070  1.00  0.00           C
ATOM   4179 HD11 LEU A 913      24.130  50.640  65.600  1.00  0.00           H
ATOM   4180 HD12 LEU A 913      23.190  52.060  65.930  1.00  0.00           H
ATOM   4181 HD13 LEU A 913      24.370  51.460  67.160  1.00  0.00           H
ATOM   4182  CD2 LEU A 913      26.630  51.740  65.400  1.00  0.00           C
ATOM   4183 HD21 LEU A 913      26.780  51.350  66.430  1.00  0.00           H
ATOM   4184 HD22 LEU A 913      27.510  52.340  65.080  1.00  0.00           H
ATOM   4185 HD23 LEU A 913      26.570  50.780  64.860  1.00  0.00           H
ATOM   4186  C   LEU A 913      25.130  54.700  62.210  1.00  0.00           C
ATOM   4187  O   LEU A 913      25.390  54.250  61.090  1.00  0.00           O
ATOM   4188  N   LEU A 914      24.230  55.660  62.350  1.00  0.00           N
ATOM   4189  HN  LEU A 914      24.080  55.840  63.320  1.00  0.00           H
ATOM   4190  CA  LEU A 914      23.470  56.200  61.310  1.00  0.00           C
ATOM   4191  HA  LEU A 914      23.150  55.420  60.630  1.00  0.00           H
ATOM   4192  CB  LEU A 914      22.250  57.010  61.850  1.00  0.00           C
ATOM   4193  HB1 LEU A 914      21.710  57.410  60.960  1.00  0.00           H
ATOM   4194  HB2 LEU A 914      22.570  57.880  62.460  1.00  0.00           H
ATOM   4195  CG  LEU A 914      21.310  56.030  62.580  1.00  0.00           C
ATOM   4196  HG  LEU A 914      21.870  55.680  63.480  1.00  0.00           H
ATOM   4197  CD1 LEU A 914      20.110  56.760  63.120  1.00  0.00           C
ATOM   4198 HD11 LEU A 914      19.590  56.330  64.000  1.00  0.00           H
ATOM   4199 HD12 LEU A 914      19.510  57.050  62.230  1.00  0.00           H
ATOM   4200 HD13 LEU A 914      20.630  57.690  63.440  1.00  0.00           H
ATOM   4201  CD2 LEU A 914      20.840  54.840  61.720  1.00  0.00           C
ATOM   4202 HD21 LEU A 914      20.700  54.970  60.620  1.00  0.00           H
ATOM   4203 HD22 LEU A 914      19.880  54.610  62.240  1.00  0.00           H
ATOM   4204 HD23 LEU A 914      21.370  53.880  61.920  1.00  0.00           H
ATOM   4205  C   LEU A 914      24.310  57.080  60.430  1.00  0.00           C
ATOM   4206  O   LEU A 914      24.050  57.350  59.250  1.00  0.00           O
ATOM   4207  N   ILE A 915      25.370  57.640  60.980  1.00  0.00           N
ATOM   4208  HN  ILE A 915      25.580  57.410  61.920  1.00  0.00           H
ATOM   4209  CA  ILE A 915      26.240  58.520  60.170  1.00  0.00           C
ATOM   4210  HA  ILE A 915      25.710  59.120  59.440  1.00  0.00           H
ATOM   4211  CB  ILE A 915      27.020  59.460  61.170  1.00  0.00           C
ATOM   4212  HB  ILE A 915      27.640  58.790  61.800  1.00  0.00           H
ATOM   4213  CG2 ILE A 915      27.910  60.340  60.360  1.00  0.00           C
ATOM   4214 HG21 ILE A 915      28.310  61.150  60.990  1.00  0.00           H
ATOM   4215 HG22 ILE A 915      27.310  60.930  59.630  1.00  0.00           H
ATOM   4216 HG23 ILE A 915      28.760  59.860  59.810  1.00  0.00           H
ATOM   4217  CG1 ILE A 915      26.080  60.320  62.090  1.00  0.00           C
ATOM   4218 HG11 ILE A 915      26.830  60.950  62.610  1.00  0.00           H
ATOM   4219 HG12 ILE A 915      25.770  59.620  62.890  1.00  0.00           H
ATOM   4220  CD  ILE A 915      24.840  61.050  61.500  1.00  0.00           C
ATOM   4221  HD1 ILE A 915      24.270  60.200  61.050  1.00  0.00           H
ATOM   4222  HD2 ILE A 915      24.990  61.810  60.690  1.00  0.00           H
ATOM   4223  HD3 ILE A 915      24.230  61.480  62.320  1.00  0.00           H
ATOM   4224  C   ILE A 915      27.180  57.660  59.320  1.00  0.00           C
ATOM   4225  O   ILE A 915      27.730  58.100  58.340  1.00  0.00           O
ATOM   4226  N   ALA A 916      27.290  56.380  59.660  1.00  0.00           N
ATOM   4227  HN  ALA A 916      26.650  56.100  60.380  1.00  0.00           H
ATOM   4228  CA  ALA A 916      28.350  55.410  59.190  1.00  0.00           C
ATOM   4229  HA  ALA A 916      29.290  55.930  59.320  1.00  0.00           H
ATOM   4230  CB  ALA A 916      28.570  54.190  60.010  1.00  0.00           C
ATOM   4231  HB1 ALA A 916      27.580  53.710  60.120  1.00  0.00           H
ATOM   4232  HB2 ALA A 916      28.830  54.500  61.050  1.00  0.00           H
ATOM   4233  HB3 ALA A 916      29.290  53.510  59.510  1.00  0.00           H
ATOM   4234  C   ALA A 916      28.080  55.060  57.690  1.00  0.00           C
ATOM   4235  O   ALA A 916      28.940  54.420  57.070  1.00  0.00           O
ATOM   4236  N   ALA A 917      26.910  55.450  57.110  1.00  0.00           N
ATOM   4237  HN  ALA A 917      26.220  55.720  57.790  1.00  0.00           H
ATOM   4238  CA  ALA A 917      26.620  55.540  55.670  1.00  0.00           C
ATOM   4239  HA  ALA A 917      26.830  54.600  55.190  1.00  0.00           H
ATOM   4240  CB  ALA A 917      25.070  55.590  55.540  1.00  0.00           C
ATOM   4241  HB1 ALA A 917      24.770  56.660  55.590  1.00  0.00           H
ATOM   4242  HB2 ALA A 917      24.420  55.080  56.280  1.00  0.00           H
ATOM   4243  HB3 ALA A 917      24.690  55.140  54.600  1.00  0.00           H
ATOM   4244  C   ALA A 917      27.440  56.550  54.850  1.00  0.00           C
ATOM   4245  O   ALA A 917      27.790  56.380  53.680  1.00  0.00           O
ATOM   4246  N   ILE A 918      27.940  57.690  55.480  1.00  0.00           N
ATOM   4247  HN  ILE A 918      27.450  57.810  56.350  1.00  0.00           H
ATOM   4248  CA  ILE A 918      28.890  58.620  54.910  1.00  0.00           C
ATOM   4249  HA  ILE A 918      28.590  58.770  53.880  1.00  0.00           H
ATOM   4250  CB  ILE A 918      28.860  60.090  55.480  1.00  0.00           C
ATOM   4251  HB  ILE A 918      28.910  59.900  56.570  1.00  0.00           H
ATOM   4252  CG2 ILE A 918      30.000  60.900  55.010  1.00  0.00           C
ATOM   4253 HG21 ILE A 918      30.320  60.720  53.960  1.00  0.00           H
ATOM   4254 HG22 ILE A 918      30.990  60.650  55.450  1.00  0.00           H
ATOM   4255 HG23 ILE A 918      29.830  61.970  55.250  1.00  0.00           H
ATOM   4256  CG1 ILE A 918      27.550  60.760  55.100  1.00  0.00           C
ATOM   4257 HG11 ILE A 918      26.750  60.010  55.000  1.00  0.00           H
ATOM   4258 HG12 ILE A 918      27.700  61.180  54.080  1.00  0.00           H
ATOM   4259  CD  ILE A 918      27.060  61.710  56.150  1.00  0.00           C
ATOM   4260  HD1 ILE A 918      26.170  62.270  55.800  1.00  0.00           H
ATOM   4261  HD2 ILE A 918      27.700  62.600  56.270  1.00  0.00           H
ATOM   4262  HD3 ILE A 918      26.870  61.260  57.140  1.00  0.00           H
ATOM   4263  C   ILE A 918      30.310  58.040  54.890  1.00  0.00           C
ATOM   4264  O   ILE A 918      30.900  58.010  53.780  1.00  0.00           O
ATOM   4265  N   PRO A 919      31.010  57.440  55.870  1.00  0.00           N
ATOM   4266  CD  PRO A 919      30.690  57.610  57.260  1.00  0.00           C
ATOM   4267  HD1 PRO A 919      30.190  56.740  57.730  1.00  0.00           H
ATOM   4268  HD2 PRO A 919      30.050  58.500  57.480  1.00  0.00           H
ATOM   4269  CA  PRO A 919      32.350  56.820  55.620  1.00  0.00           C
ATOM   4270  HA  PRO A 919      32.940  57.590  55.140  1.00  0.00           H
ATOM   4271  CB  PRO A 919      32.880  56.630  57.070  1.00  0.00           C
ATOM   4272  HB1 PRO A 919      33.960  56.910  57.080  1.00  0.00           H
ATOM   4273  HB2 PRO A 919      32.550  55.660  57.510  1.00  0.00           H
ATOM   4274  CG  PRO A 919      32.110  57.690  57.950  1.00  0.00           C
ATOM   4275  HG1 PRO A 919      32.130  57.550  59.050  1.00  0.00           H
ATOM   4276  HG2 PRO A 919      32.640  58.640  57.700  1.00  0.00           H
ATOM   4277  C   PRO A 919      32.290  55.530  54.820  1.00  0.00           C
ATOM   4278  O   PRO A 919      33.330  55.190  54.230  1.00  0.00           O
ATOM   4279  N   ALA A 920      31.170  54.790  54.840  1.00  0.00           N
ATOM   4280  HN  ALA A 920      30.360  55.180  55.280  1.00  0.00           H
ATOM   4281  CA  ALA A 920      30.850  53.630  54.020  1.00  0.00           C
ATOM   4282  HA  ALA A 920      31.640  52.910  54.130  1.00  0.00           H
ATOM   4283  CB  ALA A 920      29.500  52.950  54.520  1.00  0.00           C
ATOM   4284  HB1 ALA A 920      29.090  52.150  53.870  1.00  0.00           H
ATOM   4285  HB2 ALA A 920      28.670  53.670  54.580  1.00  0.00           H
ATOM   4286  HB3 ALA A 920      29.770  52.510  55.500  1.00  0.00           H
ATOM   4287  C   ALA A 920      30.710  54.030  52.500  1.00  0.00           C
ATOM   4288  O   ALA A 920      31.160  53.290  51.640  1.00  0.00           O
ATOM   4289  N   LEU A 921      30.020  55.180  52.220  1.00  0.00           N
ATOM   4290  HN  LEU A 921      29.520  55.660  52.930  1.00  0.00           H
ATOM   4291  CA  LEU A 921      29.960  55.700  50.880  1.00  0.00           C
ATOM   4292  HA  LEU A 921      29.530  54.910  50.270  1.00  0.00           H
ATOM   4293  CB  LEU A 921      28.980  56.940  50.830  1.00  0.00           C
ATOM   4294  HB1 LEU A 921      29.170  57.510  51.760  1.00  0.00           H
ATOM   4295  HB2 LEU A 921      27.950  56.550  50.920  1.00  0.00           H
ATOM   4296  CG  LEU A 921      29.150  57.870  49.590  1.00  0.00           C
ATOM   4297  HG  LEU A 921      30.200  57.890  49.260  1.00  0.00           H
ATOM   4298  CD1 LEU A 921      28.140  57.430  48.530  1.00  0.00           C
ATOM   4299 HD11 LEU A 921      28.160  58.150  47.680  1.00  0.00           H
ATOM   4300 HD12 LEU A 921      27.170  57.440  49.080  1.00  0.00           H
ATOM   4301 HD13 LEU A 921      28.300  56.430  48.070  1.00  0.00           H
ATOM   4302  CD2 LEU A 921      28.810  59.320  50.090  1.00  0.00           C
ATOM   4303 HD21 LEU A 921      27.770  59.450  50.500  1.00  0.00           H
ATOM   4304 HD22 LEU A 921      28.790  60.030  49.230  1.00  0.00           H
ATOM   4305 HD23 LEU A 921      29.570  59.690  50.810  1.00  0.00           H
ATOM   4306  C   LEU A 921      31.380  55.970  50.380  1.00  0.00           C
ATOM   4307  O   LEU A 921      31.760  55.640  49.270  1.00  0.00           O
ATOM   4308  N   LEU A 922      32.270  56.560  51.190  1.00  0.00           N
ATOM   4309  HN  LEU A 922      31.930  56.790  52.100  1.00  0.00           H
ATOM   4310  CA  LEU A 922      33.690  56.800  50.890  1.00  0.00           C
ATOM   4311  HA  LEU A 922      33.750  57.420  50.010  1.00  0.00           H
ATOM   4312  CB  LEU A 922      34.380  57.570  52.010  1.00  0.00           C
ATOM   4313  HB1 LEU A 922      35.480  57.680  51.850  1.00  0.00           H
ATOM   4314  HB2 LEU A 922      34.300  57.030  52.980  1.00  0.00           H
ATOM   4315  CG  LEU A 922      33.830  59.050  52.210  1.00  0.00           C
ATOM   4316  HG  LEU A 922      32.730  59.000  52.360  1.00  0.00           H
ATOM   4317  CD1 LEU A 922      34.320  59.740  53.480  1.00  0.00           C
ATOM   4318 HD11 LEU A 922      34.130  59.000  54.290  1.00  0.00           H
ATOM   4319 HD12 LEU A 922      33.800  60.710  53.660  1.00  0.00           H
ATOM   4320 HD13 LEU A 922      35.420  59.840  53.430  1.00  0.00           H
ATOM   4321  CD2 LEU A 922      34.030  60.020  50.990  1.00  0.00           C
ATOM   4322 HD21 LEU A 922      33.590  59.490  50.110  1.00  0.00           H
ATOM   4323 HD22 LEU A 922      35.110  60.150  50.760  1.00  0.00           H
ATOM   4324 HD23 LEU A 922      33.490  60.940  51.270  1.00  0.00           H
ATOM   4325  C   LEU A 922      34.560  55.500  50.760  1.00  0.00           C
ATOM   4326  O   LEU A 922      35.370  55.400  49.830  1.00  0.00           O
ATOM   4327  N   CYS A 923      34.310  54.430  51.530  1.00  0.00           N
ATOM   4328  HN  CYS A 923      33.720  54.570  52.330  1.00  0.00           H
ATOM   4329  CA  CYS A 923      34.950  53.100  51.460  1.00  0.00           C
ATOM   4330  HA  CYS A 923      36.020  53.190  51.580  1.00  0.00           H
ATOM   4331  CB  CYS A 923      34.480  52.130  52.550  1.00  0.00           C
ATOM   4332  HB1 CYS A 923      34.790  51.090  52.320  1.00  0.00           H
ATOM   4333  HB2 CYS A 923      33.370  52.150  52.510  1.00  0.00           H
ATOM   4334  SG  CYS A 923      35.090  52.540  54.180  1.00  0.00           S
ATOM   4335  HG1 CYS A 923      34.130  53.250  54.710  1.00  0.00           H
ATOM   4336  C   CYS A 923      34.770  52.400  50.170  1.00  0.00           C
ATOM   4337  O   CYS A 923      35.710  51.740  49.690  1.00  0.00           O
ATOM   4338  N   THR A 924      33.560  52.490  49.680  1.00  0.00           N
ATOM   4339  HN  THR A 924      32.890  52.930  50.280  1.00  0.00           H
ATOM   4340  CA  THR A 924      33.040  51.940  48.450  1.00  0.00           C
ATOM   4341  HA  THR A 924      33.180  50.870  48.300  1.00  0.00           H
ATOM   4342  CB  THR A 924      31.480  52.140  48.300  1.00  0.00           C
ATOM   4343  HB  THR A 924      31.130  53.200  48.230  1.00  0.00           H
ATOM   4344  OG1 THR A 924      30.820  51.710  49.460  1.00  0.00           O
ATOM   4345  HG1 THR A 924      31.230  52.110  50.220  1.00  0.00           H
ATOM   4346  CG2 THR A 924      30.890  51.320  47.090  1.00  0.00           C
ATOM   4347 HG21 THR A 924      29.790  51.390  46.990  1.00  0.00           H
ATOM   4348 HG22 THR A 924      31.250  50.260  47.040  1.00  0.00           H
ATOM   4349 HG23 THR A 924      31.230  51.790  46.150  1.00  0.00           H
ATOM   4350  C   THR A 924      33.840  52.580  47.280  1.00  0.00           C
ATOM   4351  O   THR A 924      34.320  51.880  46.410  1.00  0.00           O
ATOM   4352  N   ILE A 925      34.040  53.890  47.370  1.00  0.00           N
ATOM   4353  HN  ILE A 925      33.710  54.460  48.120  1.00  0.00           H
ATOM   4354  CA  ILE A 925      34.920  54.570  46.430  1.00  0.00           C
ATOM   4355  HA  ILE A 925      34.510  54.360  45.460  1.00  0.00           H
ATOM   4356  CB  ILE A 925      34.930  56.070  46.490  1.00  0.00           C
ATOM   4357  HB  ILE A 925      35.220  56.290  47.540  1.00  0.00           H
ATOM   4358  CG2 ILE A 925      35.960  56.720  45.490  1.00  0.00           C
ATOM   4359 HG21 ILE A 925      35.740  57.800  45.340  1.00  0.00           H
ATOM   4360 HG22 ILE A 925      35.930  56.150  44.540  1.00  0.00           H
ATOM   4361 HG23 ILE A 925      36.950  56.470  45.910  1.00  0.00           H
ATOM   4362  CG1 ILE A 925      33.520  56.680  46.230  1.00  0.00           C
ATOM   4363 HG11 ILE A 925      32.720  56.050  46.660  1.00  0.00           H
ATOM   4364 HG12 ILE A 925      33.290  56.780  45.140  1.00  0.00           H
ATOM   4365  CD  ILE A 925      33.290  58.080  46.900  1.00  0.00           C
ATOM   4366  HD1 ILE A 925      34.040  58.810  46.530  1.00  0.00           H
ATOM   4367  HD2 ILE A 925      33.270  58.100  48.010  1.00  0.00           H
ATOM   4368  HD3 ILE A 925      32.310  58.470  46.540  1.00  0.00           H
ATOM   4369  C   ILE A 925      36.350  54.060  46.360  1.00  0.00           C
ATOM   4370  O   ILE A 925      36.950  53.780  45.330  1.00  0.00           O
ATOM   4371  N   LEU A 926      36.990  53.750  47.540  1.00  0.00           N
ATOM   4372  HN  LEU A 926      36.500  54.050  48.360  1.00  0.00           H
ATOM   4373  CA  LEU A 926      38.290  53.140  47.680  1.00  0.00           C
ATOM   4374  HA  LEU A 926      38.940  53.660  46.980  1.00  0.00           H
ATOM   4375  CB  LEU A 926      38.880  53.140  49.150  1.00  0.00           C
ATOM   4376  HB1 LEU A 926      39.700  52.400  49.240  1.00  0.00           H
ATOM   4377  HB2 LEU A 926      38.090  52.720  49.800  1.00  0.00           H
ATOM   4378  CG  LEU A 926      39.230  54.510  49.750  1.00  0.00           C
ATOM   4379  HG  LEU A 926      38.300  55.070  49.960  1.00  0.00           H
ATOM   4380  CD1 LEU A 926      40.030  54.390  51.060  1.00  0.00           C
ATOM   4381 HD11 LEU A 926      39.570  53.780  51.850  1.00  0.00           H
ATOM   4382 HD12 LEU A 926      40.110  55.420  51.450  1.00  0.00           H
ATOM   4383 HD13 LEU A 926      41.030  54.010  50.740  1.00  0.00           H
ATOM   4384  CD2 LEU A 926      40.090  55.350  48.730  1.00  0.00           C
ATOM   4385 HD21 LEU A 926      41.080  54.850  48.660  1.00  0.00           H
ATOM   4386 HD22 LEU A 926      40.210  56.360  49.170  1.00  0.00           H
ATOM   4387 HD23 LEU A 926      39.600  55.310  47.720  1.00  0.00           H
ATOM   4388  C   LEU A 926      38.250  51.730  47.150  1.00  0.00           C
ATOM   4389  O   LEU A 926      39.020  51.400  46.310  1.00  0.00           O
ATOM   4390  N   ILE A 927      37.210  50.890  47.460  1.00  0.00           N
ATOM   4391  HN  ILE A 927      36.520  51.190  48.130  1.00  0.00           H
ATOM   4392  CA  ILE A 927      37.070  49.500  46.920  1.00  0.00           C
ATOM   4393  HA  ILE A 927      37.920  48.880  47.130  1.00  0.00           H
ATOM   4394  CB  ILE A 927      35.830  48.710  47.410  1.00  0.00           C
ATOM   4395  HB  ILE A 927      34.940  49.330  47.180  1.00  0.00           H
ATOM   4396  CG2 ILE A 927      35.650  47.380  46.660  1.00  0.00           C
ATOM   4397 HG21 ILE A 927      34.930  46.650  47.080  1.00  0.00           H
ATOM   4398 HG22 ILE A 927      36.640  46.880  46.710  1.00  0.00           H
ATOM   4399 HG23 ILE A 927      35.440  47.390  45.570  1.00  0.00           H
ATOM   4400  CG1 ILE A 927      35.860  48.490  48.940  1.00  0.00           C
ATOM   4401 HG11 ILE A 927      34.900  47.970  49.180  1.00  0.00           H
ATOM   4402 HG12 ILE A 927      35.820  49.470  49.480  1.00  0.00           H
ATOM   4403  CD  ILE A 927      37.080  47.710  49.390  1.00  0.00           C
ATOM   4404  HD1 ILE A 927      37.150  46.680  48.980  1.00  0.00           H
ATOM   4405  HD2 ILE A 927      37.150  47.800  50.490  1.00  0.00           H
ATOM   4406  HD3 ILE A 927      38.030  48.170  49.050  1.00  0.00           H
ATOM   4407  C   ILE A 927      37.020  49.520  45.400  1.00  0.00           C
ATOM   4408  O   ILE A 927      37.590  48.690  44.690  1.00  0.00           O
ATOM   4409  N   PHE A 928      36.230  50.460  44.870  1.00  0.00           N
ATOM   4410  HN  PHE A 928      35.730  51.080  45.470  1.00  0.00           H
ATOM   4411  CA  PHE A 928      35.880  50.620  43.450  1.00  0.00           C
ATOM   4412  HA  PHE A 928      35.420  49.780  42.960  1.00  0.00           H
ATOM   4413  CB  PHE A 928      34.760  51.770  43.280  1.00  0.00           C
ATOM   4414  HB1 PHE A 928      35.090  52.610  43.920  1.00  0.00           H
ATOM   4415  HB2 PHE A 928      33.790  51.400  43.690  1.00  0.00           H
ATOM   4416  CG  PHE A 928      34.630  52.330  41.850  1.00  0.00           C
ATOM   4417  CD1 PHE A 928      34.090  51.500  40.860  1.00  0.00           C
ATOM   4418  HD1 PHE A 928      33.740  50.530  41.180  1.00  0.00           H
ATOM   4419  CE1 PHE A 928      33.960  51.920  39.480  1.00  0.00           C
ATOM   4420  HE1 PHE A 928      33.330  51.340  38.810  1.00  0.00           H
ATOM   4421  CZ  PHE A 928      34.330  53.200  39.150  1.00  0.00           C
ATOM   4422  HZ  PHE A 928      34.390  53.520  38.120  1.00  0.00           H
ATOM   4423  CD2 PHE A 928      35.000  53.600  41.440  1.00  0.00           C
ATOM   4424  HD2 PHE A 928      35.320  54.300  42.190  1.00  0.00           H
ATOM   4425  CE2 PHE A 928      34.840  54.070  40.130  1.00  0.00           C
ATOM   4426  HE2 PHE A 928      35.160  55.060  39.840  1.00  0.00           H
ATOM   4427  C   PHE A 928      37.120  50.910  42.660  1.00  0.00           C
ATOM   4428  O   PHE A 928      37.300  50.300  41.610  1.00  0.00           O
ATOM   4429  N   MET A 929      37.930  51.930  43.100  1.00  0.00           N
ATOM   4430  HN  MET A 929      37.580  52.390  43.910  1.00  0.00           H
ATOM   4431  CA  MET A 929      39.140  52.320  42.400  1.00  0.00           C
ATOM   4432  HA  MET A 929      38.750  52.570  41.410  1.00  0.00           H
ATOM   4433  CB  MET A 929      39.800  53.620  43.070  1.00  0.00           C
ATOM   4434  HB1 MET A 929      40.890  53.720  42.880  1.00  0.00           H
ATOM   4435  HB2 MET A 929      39.620  53.590  44.160  1.00  0.00           H
ATOM   4436  CG  MET A 929      39.190  54.960  42.620  1.00  0.00           C
ATOM   4437  HG1 MET A 929      39.840  55.750  43.050  1.00  0.00           H
ATOM   4438  HG2 MET A 929      38.220  55.140  43.130  1.00  0.00           H
ATOM   4439  SD  MET A 929      39.120  55.320  40.740  1.00  0.00           S
ATOM   4440  CE  MET A 929      40.910  55.740  40.610  1.00  0.00           C
ATOM   4441  HE1 MET A 929      41.080  56.450  41.440  1.00  0.00           H
ATOM   4442  HE2 MET A 929      41.060  56.230  39.630  1.00  0.00           H
ATOM   4443  HE3 MET A 929      41.430  54.770  40.710  1.00  0.00           H
ATOM   4444  C   MET A 929      40.260  51.200  42.270  1.00  0.00           C
ATOM   4445  O   MET A 929      41.060  51.180  41.390  1.00  0.00           O
ATOM   4446  N   ASP A 930      40.400  50.350  43.260  1.00  0.00           N
ATOM   4447  HN  ASP A 930      39.920  50.590  44.100  1.00  0.00           H
ATOM   4448  CA  ASP A 930      41.220  49.160  43.170  1.00  0.00           C
ATOM   4449  HA  ASP A 930      42.050  49.480  42.560  1.00  0.00           H
ATOM   4450  CB  ASP A 930      41.780  48.790  44.530  1.00  0.00           C
ATOM   4451  HB1 ASP A 930      42.150  47.740  44.590  1.00  0.00           H
ATOM   4452  HB2 ASP A 930      41.020  48.860  45.340  1.00  0.00           H
ATOM   4453  CG  ASP A 930      43.000  49.620  44.820  1.00  0.00           C
ATOM   4454  OD1 ASP A 930      43.880  49.870  43.890  1.00  0.00           O
ATOM   4455  OD2 ASP A 930      43.170  49.930  45.980  1.00  0.00           O
ATOM   4456  C   ASP A 930      40.550  48.050  42.430  1.00  0.00           C
ATOM   4457  O   ASP A 930      41.190  47.440  41.550  1.00  0.00           O
ATOM   4458  N   GLN A 931      39.210  47.740  42.520  1.00  0.00           N
ATOM   4459  HN  GLN A 931      38.730  48.230  43.240  1.00  0.00           H
ATOM   4460  CA  GLN A 931      38.540  46.580  41.930  1.00  0.00           C
ATOM   4461  HA  GLN A 931      39.220  45.760  42.050  1.00  0.00           H
ATOM   4462  CB  GLN A 931      37.100  46.260  42.580  1.00  0.00           C
ATOM   4463  HB1 GLN A 931      36.570  45.550  41.900  1.00  0.00           H
ATOM   4464  HB2 GLN A 931      36.470  47.150  42.770  1.00  0.00           H
ATOM   4465  CG  GLN A 931      37.350  45.530  43.900  1.00  0.00           C
ATOM   4466  HG1 GLN A 931      36.450  45.190  44.470  1.00  0.00           H
ATOM   4467  HG2 GLN A 931      37.930  46.180  44.590  1.00  0.00           H
ATOM   4468  CD  GLN A 931      38.260  44.250  43.730  1.00  0.00           C
ATOM   4469  OE1 GLN A 931      39.240  44.050  44.350  1.00  0.00           O
ATOM   4470  NE2 GLN A 931      38.010  43.450  42.660  1.00  0.00           N
ATOM   4471 HE21 GLN A 931      38.550  42.610  42.640  1.00  0.00           H
ATOM   4472 HE22 GLN A 931      37.140  43.520  42.160  1.00  0.00           H
ATOM   4473  C   GLN A 931      38.240  46.710  40.450  1.00  0.00           C
ATOM   4474  O   GLN A 931      38.470  45.810  39.680  1.00  0.00           O
ATOM   4475  N   GLN A 932      37.790  47.940  39.990  1.00  0.00           N
ATOM   4476  HN  GLN A 932      37.590  48.720  40.560  1.00  0.00           H
ATOM   4477  CA  GLN A 932      37.520  48.120  38.580  1.00  0.00           C
ATOM   4478  HA  GLN A 932      37.350  47.190  38.050  1.00  0.00           H
ATOM   4479  CB  GLN A 932      36.190  48.910  38.260  1.00  0.00           C
ATOM   4480  HB1 GLN A 932      36.120  48.980  37.150  1.00  0.00           H
ATOM   4481  HB2 GLN A 932      36.220  49.840  38.850  1.00  0.00           H
ATOM   4482  CG  GLN A 932      34.860  48.210  38.740  1.00  0.00           C
ATOM   4483  HG1 GLN A 932      33.880  48.610  38.420  1.00  0.00           H
ATOM   4484  HG2 GLN A 932      34.810  48.410  39.830  1.00  0.00           H
ATOM   4485  CD  GLN A 932      34.880  46.670  38.640  1.00  0.00           C
ATOM   4486  OE1 GLN A 932      35.370  45.880  39.470  1.00  0.00           O
ATOM   4487  NE2 GLN A 932      34.370  46.220  37.500  1.00  0.00           N
ATOM   4488 HE21 GLN A 932      33.710  46.730  36.940  1.00  0.00           H
ATOM   4489 HE22 GLN A 932      34.300  45.240  37.420  1.00  0.00           H
ATOM   4490  C   GLN A 932      38.760  48.550  37.740  1.00  0.00           C
ATOM   4491  O   GLN A 932      38.830  48.270  36.580  1.00  0.00           O
ATOM   4492  N   ILE A 933      39.790  49.130  38.360  1.00  0.00           N
ATOM   4493  HN  ILE A 933      39.640  49.260  39.330  1.00  0.00           H
ATOM   4494  CA  ILE A 933      40.800  49.730  37.520  1.00  0.00           C
ATOM   4495  HA  ILE A 933      40.380  49.890  36.540  1.00  0.00           H
ATOM   4496  CB  ILE A 933      41.470  51.030  38.110  1.00  0.00           C
ATOM   4497  HB  ILE A 933      41.970  50.680  39.040  1.00  0.00           H
ATOM   4498  CG2 ILE A 933      42.330  51.570  37.020  1.00  0.00           C
ATOM   4499 HG21 ILE A 933      42.650  52.610  37.180  1.00  0.00           H
ATOM   4500 HG22 ILE A 933      41.810  51.560  36.030  1.00  0.00           H
ATOM   4501 HG23 ILE A 933      43.260  51.000  36.830  1.00  0.00           H
ATOM   4502  CG1 ILE A 933      40.380  52.100  38.410  1.00  0.00           C
ATOM   4503 HG11 ILE A 933      40.800  52.900  39.060  1.00  0.00           H
ATOM   4504 HG12 ILE A 933      39.570  51.630  39.000  1.00  0.00           H
ATOM   4505  CD  ILE A 933      39.730  52.790  37.230  1.00  0.00           C
ATOM   4506  HD1 ILE A 933      38.950  53.500  37.560  1.00  0.00           H
ATOM   4507  HD2 ILE A 933      39.230  52.080  36.540  1.00  0.00           H
ATOM   4508  HD3 ILE A 933      40.470  53.320  36.600  1.00  0.00           H
ATOM   4509  C   ILE A 933      41.860  48.720  37.260  1.00  0.00           C
ATOM   4510  O   ILE A 933      42.470  48.630  36.220  1.00  0.00           O
ATOM   4511  N   THR A 934      42.100  47.790  38.230  1.00  0.00           N
ATOM   4512  HN  THR A 934      41.750  47.970  39.140  1.00  0.00           H
ATOM   4513  CA  THR A 934      42.820  46.560  37.790  1.00  0.00           C
ATOM   4514  HA  THR A 934      43.830  46.820  37.500  1.00  0.00           H
ATOM   4515  CB  THR A 934      42.970  45.520  38.890  1.00  0.00           C
ATOM   4516  HB  THR A 934      43.350  44.550  38.540  1.00  0.00           H
ATOM   4517  OG1 THR A 934      41.820  45.310  39.680  1.00  0.00           O
ATOM   4518  HG1 THR A 934      41.990  45.910  40.410  1.00  0.00           H
ATOM   4519  CG2 THR A 934      44.060  46.000  39.860  1.00  0.00           C
ATOM   4520 HG21 THR A 934      44.980  46.040  39.250  1.00  0.00           H
ATOM   4521 HG22 THR A 934      44.250  45.260  40.660  1.00  0.00           H
ATOM   4522 HG23 THR A 934      43.800  47.040  40.140  1.00  0.00           H
ATOM   4523  C   THR A 934      42.340  45.760  36.590  1.00  0.00           C
ATOM   4524  O   THR A 934      43.000  45.270  35.700  1.00  0.00           O
ATOM   4525  N   ALA A 935      41.020  45.550  36.710  1.00  0.00           N
ATOM   4526  HN  ALA A 935      40.560  45.780  37.560  1.00  0.00           H
ATOM   4527  CA  ALA A 935      40.290  44.800  35.700  1.00  0.00           C
ATOM   4528  HA  ALA A 935      40.670  43.790  35.840  1.00  0.00           H
ATOM   4529  CB  ALA A 935      38.830  44.600  36.030  1.00  0.00           C
ATOM   4530  HB1 ALA A 935      38.860  44.360  37.110  1.00  0.00           H
ATOM   4531  HB2 ALA A 935      38.260  43.780  35.530  1.00  0.00           H
ATOM   4532  HB3 ALA A 935      38.280  45.560  35.890  1.00  0.00           H
ATOM   4533  C   ALA A 935      40.420  45.280  34.250  1.00  0.00           C
ATOM   4534  O   ALA A 935      40.610  44.460  33.330  1.00  0.00           O
ATOM   4535  N   VAL A 936      40.420  46.620  34.080  1.00  0.00           N
ATOM   4536  HN  VAL A 936      40.410  47.330  34.780  1.00  0.00           H
ATOM   4537  CA  VAL A 936      40.750  47.200  32.780  1.00  0.00           C
ATOM   4538  HA  VAL A 936      40.170  46.900  31.920  1.00  0.00           H
ATOM   4539  CB  VAL A 936      40.730  48.690  32.840  1.00  0.00           C
ATOM   4540  HB  VAL A 936      41.320  49.180  33.650  1.00  0.00           H
ATOM   4541  CG1 VAL A 936      41.070  49.370  31.490  1.00  0.00           C
ATOM   4542 HG11 VAL A 936      40.980  50.470  31.630  1.00  0.00           H
ATOM   4543 HG12 VAL A 936      40.440  49.070  30.630  1.00  0.00           H
ATOM   4544 HG13 VAL A 936      42.140  49.130  31.270  1.00  0.00           H
ATOM   4545  CG2 VAL A 936      39.290  49.090  33.240  1.00  0.00           C
ATOM   4546 HG21 VAL A 936      39.200  50.190  33.150  1.00  0.00           H
ATOM   4547 HG22 VAL A 936      39.080  48.710  34.270  1.00  0.00           H
ATOM   4548 HG23 VAL A 936      38.660  48.630  32.450  1.00  0.00           H
ATOM   4549  C   VAL A 936      42.160  46.840  32.220  1.00  0.00           C
ATOM   4550  O   VAL A 936      42.310  46.560  31.030  1.00  0.00           O
ATOM   4551  N   ILE A 937      43.140  46.860  33.140  1.00  0.00           N
ATOM   4552  HN  ILE A 937      43.010  47.190  34.080  1.00  0.00           H
ATOM   4553  CA  ILE A 937      44.560  46.560  32.870  1.00  0.00           C
ATOM   4554  HA  ILE A 937      44.710  47.050  31.910  1.00  0.00           H
ATOM   4555  CB  ILE A 937      45.500  46.940  33.990  1.00  0.00           C
ATOM   4556  HB  ILE A 937      45.240  46.570  34.990  1.00  0.00           H
ATOM   4557  CG2 ILE A 937      47.020  46.450  33.800  1.00  0.00           C
ATOM   4558 HG21 ILE A 937      47.760  46.850  34.520  1.00  0.00           H
ATOM   4559 HG22 ILE A 937      47.330  46.680  32.760  1.00  0.00           H
ATOM   4560 HG23 ILE A 937      46.990  45.360  34.020  1.00  0.00           H
ATOM   4561  CG1 ILE A 937      45.520  48.490  34.240  1.00  0.00           C
ATOM   4562 HG11 ILE A 937      46.160  48.660  35.140  1.00  0.00           H
ATOM   4563 HG12 ILE A 937      44.570  49.010  34.480  1.00  0.00           H
ATOM   4564  CD  ILE A 937      46.040  49.260  32.980  1.00  0.00           C
ATOM   4565  HD1 ILE A 937      45.630  48.760  32.090  1.00  0.00           H
ATOM   4566  HD2 ILE A 937      47.130  49.130  32.850  1.00  0.00           H
ATOM   4567  HD3 ILE A 937      45.890  50.360  32.990  1.00  0.00           H
ATOM   4568  C   ILE A 937      44.790  45.100  32.500  1.00  0.00           C
ATOM   4569  O   ILE A 937      45.390  44.810  31.430  1.00  0.00           O
ATOM   4570  N   ILE A 938      44.350  44.110  33.310  1.00  0.00           N
ATOM   4571  HN  ILE A 938      43.880  44.400  34.130  1.00  0.00           H
ATOM   4572  CA  ILE A 938      44.400  42.610  33.070  1.00  0.00           C
ATOM   4573  HA  ILE A 938      45.420  42.240  33.110  1.00  0.00           H
ATOM   4574  CB  ILE A 938      43.910  41.850  34.400  1.00  0.00           C
ATOM   4575  HB  ILE A 938      42.830  42.080  34.310  1.00  0.00           H
ATOM   4576  CG2 ILE A 938      44.090  40.310  34.120  1.00  0.00           C
ATOM   4577 HG21 ILE A 938      45.120  40.140  33.760  1.00  0.00           H
ATOM   4578 HG22 ILE A 938      43.390  39.910  33.360  1.00  0.00           H
ATOM   4579 HG23 ILE A 938      43.870  39.780  35.070  1.00  0.00           H
ATOM   4580  CG1 ILE A 938      44.530  42.270  35.680  1.00  0.00           C
ATOM   4581 HG11 ILE A 938      44.020  41.570  36.380  1.00  0.00           H
ATOM   4582 HG12 ILE A 938      44.190  43.300  35.950  1.00  0.00           H
ATOM   4583  CD  ILE A 938      45.990  42.360  35.730  1.00  0.00           C
ATOM   4584  HD1 ILE A 938      46.380  41.330  35.930  1.00  0.00           H
ATOM   4585  HD2 ILE A 938      46.410  42.970  36.560  1.00  0.00           H
ATOM   4586  HD3 ILE A 938      46.420  42.630  34.750  1.00  0.00           H
ATOM   4587  C   ILE A 938      43.650  42.100  31.800  1.00  0.00           C
ATOM   4588  O   ILE A 938      44.190  41.290  31.070  1.00  0.00           O
ATOM   4589  N   ASN A 939      42.440  42.630  31.480  1.00  0.00           N
ATOM   4590  HN  ASN A 939      41.940  43.250  32.090  1.00  0.00           H
ATOM   4591  CA  ASN A 939      41.810  42.200  30.240  1.00  0.00           C
ATOM   4592  HA  ASN A 939      41.950  41.180  29.930  1.00  0.00           H
ATOM   4593  CB  ASN A 939      40.280  42.170  30.300  1.00  0.00           C
ATOM   4594  HB1 ASN A 939      39.820  42.090  29.290  1.00  0.00           H
ATOM   4595  HB2 ASN A 939      39.980  43.170  30.640  1.00  0.00           H
ATOM   4596  CG  ASN A 939      39.730  41.220  31.390  1.00  0.00           C
ATOM   4597  OD1 ASN A 939      40.320  40.290  31.960  1.00  0.00           O
ATOM   4598  ND2 ASN A 939      38.400  41.400  31.610  1.00  0.00           N
ATOM   4599 HD21 ASN A 939      37.810  42.060  31.170  1.00  0.00           H
ATOM   4600 HD22 ASN A 939      37.880  40.750  32.190  1.00  0.00           H
ATOM   4601  C   ASN A 939      42.350  43.130  29.060  1.00  0.00           C
ATOM   4602  O   ASN A 939      42.620  44.370  29.060  1.00  0.00           O
ATOM   4603  N   ARG A 940      42.790  42.410  28.010  1.00  0.00           N
ATOM   4604  HN  ARG A 940      42.680  41.420  28.020  1.00  0.00           H
ATOM   4605  CA  ARG A 940      43.310  42.990  26.800  1.00  0.00           C
ATOM   4606  HA  ARG A 940      43.100  44.050  26.790  1.00  0.00           H
ATOM   4607  CB  ARG A 940      44.870  42.680  26.570  1.00  0.00           C
ATOM   4608  HB1 ARG A 940      45.270  43.130  25.640  1.00  0.00           H
ATOM   4609  HB2 ARG A 940      44.900  41.580  26.420  1.00  0.00           H
ATOM   4610  CG  ARG A 940      45.860  43.270  27.660  1.00  0.00           C
ATOM   4611  HG1 ARG A 940      46.820  42.750  27.450  1.00  0.00           H
ATOM   4612  HG2 ARG A 940      45.450  42.940  28.640  1.00  0.00           H
ATOM   4613  CD  ARG A 940      46.150  44.760  27.640  1.00  0.00           C
ATOM   4614  HD1 ARG A 940      46.410  44.960  26.580  1.00  0.00           H
ATOM   4615  HD2 ARG A 940      47.120  44.990  28.140  1.00  0.00           H
ATOM   4616  NE  ARG A 940      45.030  45.520  28.230  1.00  0.00           N
ATOM   4617  HE  ARG A 940      44.320  45.090  28.810  1.00  0.00           H
ATOM   4618  CZ  ARG A 940      44.870  46.860  28.150  1.00  0.00           C
ATOM   4619  NH1 ARG A 940      43.780  47.420  28.630  1.00  0.00           N
ATOM   4620 HH11 ARG A 940      43.360  46.880  29.360  1.00  0.00           H
ATOM   4621 HH12 ARG A 940      43.790  48.420  28.590  1.00  0.00           H
ATOM   4622  NH2 ARG A 940      45.690  47.710  27.580  1.00  0.00           N
ATOM   4623 HH21 ARG A 940      46.570  47.400  27.200  1.00  0.00           H
ATOM   4624 HH22 ARG A 940      45.530  48.700  27.560  1.00  0.00           H
ATOM   4625  C   ARG A 940      42.550  42.450  25.610  1.00  0.00           C
ATOM   4626  O   ARG A 940      42.370  41.220  25.330  1.00  0.00           O
ATOM   4627  N   LYS A 941      42.120  43.360  24.700  1.00  0.00           N
ATOM   4628  HN  LYS A 941      42.370  44.320  24.840  1.00  0.00           H
ATOM   4629  CA  LYS A 941      41.350  43.120  23.500  1.00  0.00           C
ATOM   4630  HA  LYS A 941      40.420  42.630  23.740  1.00  0.00           H
ATOM   4631  CB  LYS A 941      40.970  44.520  22.820  1.00  0.00           C
ATOM   4632  HB1 LYS A 941      40.460  44.280  21.870  1.00  0.00           H
ATOM   4633  HB2 LYS A 941      41.880  45.140  22.690  1.00  0.00           H
ATOM   4634  CG  LYS A 941      39.970  45.360  23.690  1.00  0.00           C
ATOM   4635  HG1 LYS A 941      40.360  45.530  24.720  1.00  0.00           H
ATOM   4636  HG2 LYS A 941      38.940  44.960  23.760  1.00  0.00           H
ATOM   4637  CD  LYS A 941      39.750  46.740  23.020  1.00  0.00           C
ATOM   4638  HD1 LYS A 941      39.180  46.550  22.100  1.00  0.00           H
ATOM   4639  HD2 LYS A 941      40.730  47.120  22.650  1.00  0.00           H
ATOM   4640  CE  LYS A 941      39.060  47.730  23.940  1.00  0.00           C
ATOM   4641  HE1 LYS A 941      39.680  47.910  24.840  1.00  0.00           H
ATOM   4642  HE2 LYS A 941      38.100  47.310  24.290  1.00  0.00           H
ATOM   4643  NZ  LYS A 941      38.790  48.980  23.200  1.00  0.00           N
ATOM   4644  HZ1 LYS A 941      38.490  49.680  23.910  1.00  0.00           H
ATOM   4645  HZ2 LYS A 941      38.080  48.880  22.460  1.00  0.00           H
ATOM   4646  HZ3 LYS A 941      39.660  49.330  22.760  1.00  0.00           H
ATOM   4647  C   LYS A 941      41.960  42.210  22.480  1.00  0.00           C
ATOM   4648  O   LYS A 941      41.350  41.240  21.980  1.00  0.00           O
ATOM   4649  N   GLU A 942      43.260  42.380  22.210  1.00  0.00           N
ATOM   4650  HN  GLU A 942      43.770  43.180  22.530  1.00  0.00           H
ATOM   4651  CA  GLU A 942      44.090  41.590  21.220  1.00  0.00           C
ATOM   4652  HA  GLU A 942      43.590  41.400  20.280  1.00  0.00           H
ATOM   4653  CB  GLU A 942      45.360  42.430  20.760  1.00  0.00           C
ATOM   4654  HB1 GLU A 942      45.840  41.770  20.010  1.00  0.00           H
ATOM   4655  HB2 GLU A 942      46.120  42.580  21.560  1.00  0.00           H
ATOM   4656  CG  GLU A 942      44.830  43.690  20.100  1.00  0.00           C
ATOM   4657  HG1 GLU A 942      44.310  44.320  20.850  1.00  0.00           H
ATOM   4658  HG2 GLU A 942      44.150  43.440  19.270  1.00  0.00           H
ATOM   4659  CD  GLU A 942      45.930  44.470  19.510  1.00  0.00           C
ATOM   4660  OE1 GLU A 942      46.250  45.560  20.000  1.00  0.00           O
ATOM   4661  OE2 GLU A 942      46.520  44.010  18.530  1.00  0.00           O
ATOM   4662  C   GLU A 942      44.490  40.250  21.740  1.00  0.00           C
ATOM   4663  O   GLU A 942      45.200  39.540  21.000  1.00  0.00           O
ATOM   4664  N   HSD A 943      44.070  39.810  22.930  1.00  0.00           N
ATOM   4665  HN  HSD A 943      43.500  40.320  23.570  1.00  0.00           H
ATOM   4666  CA  HSD A 943      44.660  38.680  23.570  1.00  0.00           C
ATOM   4667  HA  HSD A 943      45.390  38.240  22.900  1.00  0.00           H
ATOM   4668  CB  HSD A 943      45.440  39.060  24.900  1.00  0.00           C
ATOM   4669  HB1 HSD A 943      45.830  38.120  25.350  1.00  0.00           H
ATOM   4670  HB2 HSD A 943      44.830  39.660  25.610  1.00  0.00           H
ATOM   4671  ND1 HSD A 943      47.360  40.440  25.660  1.00  0.00           N
ATOM   4672  HD1 HSD A 943      47.100  40.320  26.630  1.00  0.00           H
ATOM   4673  CG  HSD A 943      46.740  39.750  24.630  1.00  0.00           C
ATOM   4674  CE1 HSD A 943      48.440  41.040  25.110  1.00  0.00           C
ATOM   4675  HE1 HSD A 943      49.070  41.680  25.720  1.00  0.00           H
ATOM   4676  NE2 HSD A 943      48.630  40.720  23.870  1.00  0.00           N
ATOM   4677  CD2 HSD A 943      47.570  39.960  23.540  1.00  0.00           C
ATOM   4678  HD2 HSD A 943      47.460  39.650  22.510  1.00  0.00           H
ATOM   4679  C   HSD A 943      43.540  37.780  23.920  1.00  0.00           C
ATOM   4680  O   HSD A 943      42.630  38.250  24.610  1.00  0.00           O
ATOM   4681  N   LYS A 944      43.480  36.540  23.550  1.00  0.00           N
ATOM   4682  HN  LYS A 944      44.320  36.150  23.160  1.00  0.00           H
ATOM   4683  CA  LYS A 944      42.410  35.580  23.760  1.00  0.00           C
ATOM   4684  HA  LYS A 944      41.560  36.150  23.420  1.00  0.00           H
ATOM   4685  CB  LYS A 944      42.540  34.300  22.840  1.00  0.00           C
ATOM   4686  HB1 LYS A 944      41.670  33.630  23.000  1.00  0.00           H
ATOM   4687  HB2 LYS A 944      43.500  33.760  22.940  1.00  0.00           H
ATOM   4688  CG  LYS A 944      42.440  34.520  21.290  1.00  0.00           C
ATOM   4689  HG1 LYS A 944      42.440  33.540  20.760  1.00  0.00           H
ATOM   4690  HG2 LYS A 944      43.340  35.040  20.920  1.00  0.00           H
ATOM   4691  CD  LYS A 944      41.200  35.380  20.790  1.00  0.00           C
ATOM   4692  HD1 LYS A 944      41.230  36.460  20.990  1.00  0.00           H
ATOM   4693  HD2 LYS A 944      40.310  34.920  21.280  1.00  0.00           H
ATOM   4694  CE  LYS A 944      40.870  35.260  19.320  1.00  0.00           C
ATOM   4695  HE1 LYS A 944      40.070  35.960  19.000  1.00  0.00           H
ATOM   4696  HE2 LYS A 944      40.500  34.270  19.010  1.00  0.00           H
ATOM   4697  NZ  LYS A 944      42.050  35.700  18.490  1.00  0.00           N
ATOM   4698  HZ1 LYS A 944      41.640  36.080  17.600  1.00  0.00           H
ATOM   4699  HZ2 LYS A 944      42.670  34.890  18.270  1.00  0.00           H
ATOM   4700  HZ3 LYS A 944      42.610  36.460  18.900  1.00  0.00           H
ATOM   4701  C   LYS A 944      42.120  35.210  25.210  1.00  0.00           C
ATOM   4702  O   LYS A 944      43.080  34.930  25.970  1.00  0.00           O
ATOM   4703  N   LEU A 945      40.810  35.160  25.570  1.00  0.00           N
ATOM   4704  HN  LEU A 945      40.140  35.430  24.890  1.00  0.00           H
ATOM   4705  CA  LEU A 945      40.360  34.420  26.710  1.00  0.00           C
ATOM   4706  HA  LEU A 945      41.250  33.990  27.140  1.00  0.00           H
ATOM   4707  CB  LEU A 945      39.580  35.310  27.670  1.00  0.00           C
ATOM   4708  HB1 LEU A 945      39.130  34.760  28.520  1.00  0.00           H
ATOM   4709  HB2 LEU A 945      38.730  35.880  27.220  1.00  0.00           H
ATOM   4710  CG  LEU A 945      40.410  36.550  28.340  1.00  0.00           C
ATOM   4711  HG  LEU A 945      40.700  37.100  27.420  1.00  0.00           H
ATOM   4712  CD1 LEU A 945      39.500  37.500  29.180  1.00  0.00           C
ATOM   4713 HD11 LEU A 945      40.060  38.230  29.800  1.00  0.00           H
ATOM   4714 HD12 LEU A 945      39.100  36.760  29.900  1.00  0.00           H
ATOM   4715 HD13 LEU A 945      38.730  37.950  28.520  1.00  0.00           H
ATOM   4716  CD2 LEU A 945      41.620  36.000  29.060  1.00  0.00           C
ATOM   4717 HD21 LEU A 945      42.100  36.700  29.770  1.00  0.00           H
ATOM   4718 HD22 LEU A 945      42.360  35.720  28.280  1.00  0.00           H
ATOM   4719 HD23 LEU A 945      41.390  35.070  29.630  1.00  0.00           H
ATOM   4720  C   LEU A 945      39.430  33.280  26.300  1.00  0.00           C
ATOM   4721  O   LEU A 945      38.510  33.440  25.500  1.00  0.00           O
ATOM   4722  N   LYS A 946      39.730  32.100  26.780  1.00  0.00           N
ATOM   4723  HN  LYS A 946      40.460  31.970  27.450  1.00  0.00           H
ATOM   4724  CA  LYS A 946      39.060  30.860  26.470  1.00  0.00           C
ATOM   4725  HA  LYS A 946      38.500  31.000  25.550  1.00  0.00           H
ATOM   4726  CB  LYS A 946      40.050  29.820  26.070  1.00  0.00           C
ATOM   4727  HB1 LYS A 946      39.540  28.840  26.160  1.00  0.00           H
ATOM   4728  HB2 LYS A 946      40.970  29.790  26.670  1.00  0.00           H
ATOM   4729  CG  LYS A 946      40.410  29.860  24.500  1.00  0.00           C
ATOM   4730  HG1 LYS A 946      40.850  30.840  24.220  1.00  0.00           H
ATOM   4731  HG2 LYS A 946      39.460  29.920  23.940  1.00  0.00           H
ATOM   4732  CD  LYS A 946      41.340  28.730  24.070  1.00  0.00           C
ATOM   4733  HD1 LYS A 946      40.900  27.720  24.230  1.00  0.00           H
ATOM   4734  HD2 LYS A 946      42.100  28.890  24.860  1.00  0.00           H
ATOM   4735  CE  LYS A 946      42.000  28.780  22.740  1.00  0.00           C
ATOM   4736  HE1 LYS A 946      41.240  28.910  21.950  1.00  0.00           H
ATOM   4737  HE2 LYS A 946      42.670  27.960  22.430  1.00  0.00           H
ATOM   4738  NZ  LYS A 946      42.840  30.030  22.710  1.00  0.00           N
ATOM   4739  HZ1 LYS A 946      42.180  30.820  22.820  1.00  0.00           H
ATOM   4740  HZ2 LYS A 946      43.240  30.210  21.760  1.00  0.00           H
ATOM   4741  HZ3 LYS A 946      43.610  30.150  23.400  1.00  0.00           H
ATOM   4742  C   LYS A 946      37.980  30.250  27.380  1.00  0.00           C
ATOM   4743  O   LYS A 946      37.040  29.580  26.900  1.00  0.00           O
ATOM   4744  N   LYS A 947      37.980  30.490  28.680  1.00  0.00           N
ATOM   4745  HN  LYS A 947      38.740  31.110  28.900  1.00  0.00           H
ATOM   4746  CA  LYS A 947      37.050  30.170  29.750  1.00  0.00           C
ATOM   4747  HA  LYS A 947      36.360  29.450  29.340  1.00  0.00           H
ATOM   4748  CB  LYS A 947      37.710  29.460  30.970  1.00  0.00           C
ATOM   4749  HB1 LYS A 947      37.100  29.470  31.910  1.00  0.00           H
ATOM   4750  HB2 LYS A 947      38.490  30.170  31.280  1.00  0.00           H
ATOM   4751  CG  LYS A 947      38.380  28.130  30.590  1.00  0.00           C
ATOM   4752  HG1 LYS A 947      39.270  28.330  29.970  1.00  0.00           H
ATOM   4753  HG2 LYS A 947      37.660  27.600  29.930  1.00  0.00           H
ATOM   4754  CD  LYS A 947      38.920  27.370  31.800  1.00  0.00           C
ATOM   4755  HD1 LYS A 947      38.040  26.860  32.220  1.00  0.00           H
ATOM   4756  HD2 LYS A 947      39.220  28.130  32.550  1.00  0.00           H
ATOM   4757  CE  LYS A 947      40.070  26.460  31.510  1.00  0.00           C
ATOM   4758  HE1 LYS A 947      40.990  26.980  31.190  1.00  0.00           H
ATOM   4759  HE2 LYS A 947      39.800  25.730  30.730  1.00  0.00           H
ATOM   4760  NZ  LYS A 947      40.390  25.680  32.760  1.00  0.00           N
ATOM   4761  HZ1 LYS A 947      39.670  25.000  33.060  1.00  0.00           H
ATOM   4762  HZ2 LYS A 947      40.470  26.350  33.570  1.00  0.00           H
ATOM   4763  HZ3 LYS A 947      41.340  25.260  32.670  1.00  0.00           H
ATOM   4764  C   LYS A 947      36.270  31.410  30.210  1.00  0.00           C
ATOM   4765  O   LYS A 947      35.040  31.490  30.260  1.00  0.00           O
ATOM   4766  N   GLY A 948      36.990  32.500  30.420  1.00  0.00           N
ATOM   4767  HN  GLY A 948      37.940  32.390  30.140  1.00  0.00           H
ATOM   4768  CA  GLY A 948      36.490  33.830  30.910  1.00  0.00           C
ATOM   4769  HA1 GLY A 948      35.870  34.190  30.100  1.00  0.00           H
ATOM   4770  HA2 GLY A 948      37.280  34.510  31.180  1.00  0.00           H
ATOM   4771  C   GLY A 948      35.590  33.950  32.100  1.00  0.00           C
ATOM   4772  O   GLY A 948      35.360  33.030  32.840  1.00  0.00           O
ATOM   4773  N   ALA A 949      35.060  35.150  32.320  1.00  0.00           N
ATOM   4774  HN  ALA A 949      35.380  35.910  31.770  1.00  0.00           H
ATOM   4775  CA  ALA A 949      34.360  35.500  33.510  1.00  0.00           C
ATOM   4776  HA  ALA A 949      33.570  34.790  33.710  1.00  0.00           H
ATOM   4777  CB  ALA A 949      35.480  35.560  34.720  1.00  0.00           C
ATOM   4778  HB1 ALA A 949      35.880  34.520  34.740  1.00  0.00           H
ATOM   4779  HB2 ALA A 949      35.090  35.700  35.750  1.00  0.00           H
ATOM   4780  HB3 ALA A 949      36.240  36.350  34.540  1.00  0.00           H
ATOM   4781  C   ALA A 949      33.680  36.840  33.440  1.00  0.00           C
ATOM   4782  O   ALA A 949      34.090  37.810  32.750  1.00  0.00           O
ATOM   4783  N   GLY A 950      32.580  37.010  34.220  1.00  0.00           N
ATOM   4784  HN  GLY A 950      32.240  36.220  34.730  1.00  0.00           H
ATOM   4785  CA  GLY A 950      31.710  38.220  34.250  1.00  0.00           C
ATOM   4786  HA1 GLY A 950      31.030  38.160  35.090  1.00  0.00           H
ATOM   4787  HA2 GLY A 950      31.220  38.250  33.280  1.00  0.00           H
ATOM   4788  C   GLY A 950      32.400  39.590  34.420  1.00  0.00           C
ATOM   4789  O   GLY A 950      33.250  39.730  35.280  1.00  0.00           O
ATOM   4790  N   TYR A 951      31.950  40.590  33.590  1.00  0.00           N
ATOM   4791  HN  TYR A 951      31.410  40.380  32.780  1.00  0.00           H
ATOM   4792  CA  TYR A 951      32.510  41.990  33.490  1.00  0.00           C
ATOM   4793  HA  TYR A 951      33.550  41.900  33.220  1.00  0.00           H
ATOM   4794  CB  TYR A 951      31.600  42.810  32.590  1.00  0.00           C
ATOM   4795  HB1 TYR A 951      30.530  42.790  32.870  1.00  0.00           H
ATOM   4796  HB2 TYR A 951      31.530  42.420  31.560  1.00  0.00           H
ATOM   4797  CG  TYR A 951      32.020  44.320  32.440  1.00  0.00           C
ATOM   4798  CD1 TYR A 951      31.250  45.420  32.810  1.00  0.00           C
ATOM   4799  HD1 TYR A 951      30.250  45.270  33.180  1.00  0.00           H
ATOM   4800  CE1 TYR A 951      31.670  46.730  32.700  1.00  0.00           C
ATOM   4801  HE1 TYR A 951      30.990  47.500  33.030  1.00  0.00           H
ATOM   4802  CZ  TYR A 951      32.960  46.970  32.220  1.00  0.00           C
ATOM   4803  OH  TYR A 951      33.360  48.290  32.290  1.00  0.00           O
ATOM   4804  HH  TYR A 951      34.310  48.310  32.220  1.00  0.00           H
ATOM   4805  CD2 TYR A 951      33.280  44.580  31.880  1.00  0.00           C
ATOM   4806  HD2 TYR A 951      33.910  43.710  31.750  1.00  0.00           H
ATOM   4807  CE2 TYR A 951      33.760  45.900  31.770  1.00  0.00           C
ATOM   4808  HE2 TYR A 951      34.750  46.110  31.360  1.00  0.00           H
ATOM   4809  C   TYR A 951      32.540  42.770  34.860  1.00  0.00           C
ATOM   4810  O   TYR A 951      33.480  43.480  35.180  1.00  0.00           O
ATOM   4811  N   HSD A 952      31.470  42.580  35.720  1.00  0.00           N
ATOM   4812  HN  HSD A 952      30.740  42.010  35.320  1.00  0.00           H
ATOM   4813  CA  HSD A 952      31.270  43.320  36.970  1.00  0.00           C
ATOM   4814  HA  HSD A 952      32.030  44.060  37.180  1.00  0.00           H
ATOM   4815  CB  HSD A 952      29.910  44.030  36.840  1.00  0.00           C
ATOM   4816  HB1 HSD A 952      30.020  44.750  36.000  1.00  0.00           H
ATOM   4817  HB2 HSD A 952      29.790  44.560  37.810  1.00  0.00           H
ATOM   4818  ND1 HSD A 952      27.670  43.510  35.690  1.00  0.00           N
ATOM   4819  HD1 HSD A 952      27.560  44.450  35.370  1.00  0.00           H
ATOM   4820  CG  HSD A 952      28.750  43.160  36.570  1.00  0.00           C
ATOM   4821  CE1 HSD A 952      26.710  42.520  35.840  1.00  0.00           C
ATOM   4822  HE1 HSD A 952      25.810  42.370  35.230  1.00  0.00           H
ATOM   4823  NE2 HSD A 952      27.090  41.640  36.720  1.00  0.00           N
ATOM   4824  CD2 HSD A 952      28.370  42.030  37.110  1.00  0.00           C
ATOM   4825  HD2 HSD A 952      28.800  41.450  37.920  1.00  0.00           H
ATOM   4826  C   HSD A 952      31.410  42.400  38.110  1.00  0.00           C
ATOM   4827  O   HSD A 952      31.310  42.840  39.270  1.00  0.00           O
ATOM   4828  N   LEU A 953      31.580  41.050  37.860  1.00  0.00           N
ATOM   4829  HN  LEU A 953      31.750  40.680  36.950  1.00  0.00           H
ATOM   4830  CA  LEU A 953      31.610  40.050  38.860  1.00  0.00           C
ATOM   4831  HA  LEU A 953      30.810  40.040  39.570  1.00  0.00           H
ATOM   4832  CB  LEU A 953      31.630  38.650  38.210  1.00  0.00           C
ATOM   4833  HB1 LEU A 953      32.590  38.480  37.670  1.00  0.00           H
ATOM   4834  HB2 LEU A 953      30.840  38.540  37.440  1.00  0.00           H
ATOM   4835  CG  LEU A 953      31.600  37.530  39.270  1.00  0.00           C
ATOM   4836  HG  LEU A 953      32.410  37.530  40.020  1.00  0.00           H
ATOM   4837  CD1 LEU A 953      30.380  37.660  40.140  1.00  0.00           C
ATOM   4838 HD11 LEU A 953      29.440  37.790  39.550  1.00  0.00           H
ATOM   4839 HD12 LEU A 953      30.460  38.530  40.820  1.00  0.00           H
ATOM   4840 HD13 LEU A 953      30.420  36.720  40.730  1.00  0.00           H
ATOM   4841  CD2 LEU A 953      31.790  36.250  38.450  1.00  0.00           C
ATOM   4842 HD21 LEU A 953      31.920  35.370  39.120  1.00  0.00           H
ATOM   4843 HD22 LEU A 953      32.690  36.400  37.800  1.00  0.00           H
ATOM   4844 HD23 LEU A 953      30.950  36.190  37.730  1.00  0.00           H
ATOM   4845  C   LEU A 953      32.680  40.210  39.870  1.00  0.00           C
ATOM   4846  O   LEU A 953      32.440  40.040  41.050  1.00  0.00           O
ATOM   4847  N   ASP A 954      33.910  40.690  39.570  1.00  0.00           N
ATOM   4848  HN  ASP A 954      34.050  40.940  38.610  1.00  0.00           H
ATOM   4849  CA  ASP A 954      34.970  40.860  40.530  1.00  0.00           C
ATOM   4850  HA  ASP A 954      35.100  39.900  41.000  1.00  0.00           H
ATOM   4851  CB  ASP A 954      36.290  41.350  39.840  1.00  0.00           C
ATOM   4852  HB1 ASP A 954      36.580  40.460  39.230  1.00  0.00           H
ATOM   4853  HB2 ASP A 954      37.090  41.550  40.580  1.00  0.00           H
ATOM   4854  CG  ASP A 954      36.190  42.630  39.000  1.00  0.00           C
ATOM   4855  OD1 ASP A 954      35.580  42.850  38.000  1.00  0.00           O
ATOM   4856  OD2 ASP A 954      36.790  43.670  39.750  1.00  0.00           O
ATOM   4857  HD2 ASP A 954      36.740  44.490  39.250  1.00  0.00           H
ATOM   4858  C   ASP A 954      34.530  41.820  41.730  1.00  0.00           C
ATOM   4859  O   ASP A 954      34.880  41.580  42.890  1.00  0.00           O
ATOM   4860  N   LEU A 955      33.780  42.890  41.420  1.00  0.00           N
ATOM   4861  HN  LEU A 955      33.570  43.020  40.450  1.00  0.00           H
ATOM   4862  CA  LEU A 955      33.330  43.870  42.390  1.00  0.00           C
ATOM   4863  HA  LEU A 955      34.140  44.250  42.990  1.00  0.00           H
ATOM   4864  CB  LEU A 955      32.650  45.090  41.680  1.00  0.00           C
ATOM   4865  HB1 LEU A 955      31.760  44.730  41.110  1.00  0.00           H
ATOM   4866  HB2 LEU A 955      33.370  45.530  40.960  1.00  0.00           H
ATOM   4867  CG  LEU A 955      32.110  46.320  42.520  1.00  0.00           C
ATOM   4868  HG  LEU A 955      31.250  45.970  43.140  1.00  0.00           H
ATOM   4869  CD1 LEU A 955      33.220  46.870  43.440  1.00  0.00           C
ATOM   4870 HD11 LEU A 955      32.850  47.710  44.060  1.00  0.00           H
ATOM   4871 HD12 LEU A 955      34.120  47.250  42.920  1.00  0.00           H
ATOM   4872 HD13 LEU A 955      33.500  46.050  44.120  1.00  0.00           H
ATOM   4873  CD2 LEU A 955      31.650  47.430  41.600  1.00  0.00           C
ATOM   4874 HD21 LEU A 955      31.480  48.350  42.210  1.00  0.00           H
ATOM   4875 HD22 LEU A 955      30.830  47.090  40.940  1.00  0.00           H
ATOM   4876 HD23 LEU A 955      32.420  47.690  40.850  1.00  0.00           H
ATOM   4877  C   LEU A 955      32.360  43.270  43.310  1.00  0.00           C
ATOM   4878  O   LEU A 955      32.320  43.510  44.550  1.00  0.00           O
ATOM   4879  N   LEU A 956      31.440  42.490  42.660  1.00  0.00           N
ATOM   4880  HN  LEU A 956      31.570  42.450  41.670  1.00  0.00           H
ATOM   4881  CA  LEU A 956      30.350  41.850  43.380  1.00  0.00           C
ATOM   4882  HA  LEU A 956      29.780  42.610  43.890  1.00  0.00           H
ATOM   4883  CB  LEU A 956      29.430  41.030  42.400  1.00  0.00           C
ATOM   4884  HB1 LEU A 956      30.030  40.220  41.900  1.00  0.00           H
ATOM   4885  HB2 LEU A 956      29.140  41.640  41.520  1.00  0.00           H
ATOM   4886  CG  LEU A 956      28.070  40.560  42.970  1.00  0.00           C
ATOM   4887  HG  LEU A 956      28.230  39.660  43.600  1.00  0.00           H
ATOM   4888  CD1 LEU A 956      27.260  41.610  43.750  1.00  0.00           C
ATOM   4889 HD11 LEU A 956      27.900  41.940  44.600  1.00  0.00           H
ATOM   4890 HD12 LEU A 956      26.270  41.240  44.070  1.00  0.00           H
ATOM   4891 HD13 LEU A 956      27.170  42.470  43.040  1.00  0.00           H
ATOM   4892  CD2 LEU A 956      27.270  39.870  41.780  1.00  0.00           C
ATOM   4893 HD21 LEU A 956      26.440  39.290  42.230  1.00  0.00           H
ATOM   4894 HD22 LEU A 956      27.950  39.130  41.320  1.00  0.00           H
ATOM   4895 HD23 LEU A 956      26.920  40.640  41.060  1.00  0.00           H
ATOM   4896  C   LEU A 956      30.860  40.850  44.430  1.00  0.00           C
ATOM   4897  O   LEU A 956      30.460  40.900  45.590  1.00  0.00           O
ATOM   4898  N   MET A 957      31.790  39.980  44.040  1.00  0.00           N
ATOM   4899  HN  MET A 957      32.120  40.020  43.100  1.00  0.00           H
ATOM   4900  CA  MET A 957      32.380  39.010  44.970  1.00  0.00           C
ATOM   4901  HA  MET A 957      31.540  38.490  45.400  1.00  0.00           H
ATOM   4902  CB  MET A 957      33.260  37.990  44.270  1.00  0.00           C
ATOM   4903  HB1 MET A 957      33.750  37.380  45.050  1.00  0.00           H
ATOM   4904  HB2 MET A 957      34.010  38.520  43.640  1.00  0.00           H
ATOM   4905  CG  MET A 957      32.370  37.060  43.400  1.00  0.00           C
ATOM   4906  HG1 MET A 957      32.960  36.270  42.910  1.00  0.00           H
ATOM   4907  HG2 MET A 957      32.150  37.730  42.540  1.00  0.00           H
ATOM   4908  SD  MET A 957      30.830  36.310  43.990  1.00  0.00           S
ATOM   4909  CE  MET A 957      31.410  35.380  45.380  1.00  0.00           C
ATOM   4910  HE1 MET A 957      30.600  35.260  46.130  1.00  0.00           H
ATOM   4911  HE2 MET A 957      32.260  35.790  45.950  1.00  0.00           H
ATOM   4912  HE3 MET A 957      31.670  34.370  44.990  1.00  0.00           H
ATOM   4913  C   MET A 957      33.210  39.590  46.090  1.00  0.00           C
ATOM   4914  O   MET A 957      33.080  39.140  47.230  1.00  0.00           O
ATOM   4915  N   VAL A 958      34.100  40.570  45.810  1.00  0.00           N
ATOM   4916  HN  VAL A 958      34.200  40.990  44.910  1.00  0.00           H
ATOM   4917  CA  VAL A 958      34.830  41.280  46.920  1.00  0.00           C
ATOM   4918  HA  VAL A 958      35.390  40.470  47.370  1.00  0.00           H
ATOM   4919  CB  VAL A 958      35.980  42.180  46.540  1.00  0.00           C
ATOM   4920  HB  VAL A 958      35.640  43.070  45.960  1.00  0.00           H
ATOM   4921  CG1 VAL A 958      36.660  42.890  47.810  1.00  0.00           C
ATOM   4922 HG11 VAL A 958      37.560  43.440  47.460  1.00  0.00           H
ATOM   4923 HG12 VAL A 958      37.110  42.260  48.620  1.00  0.00           H
ATOM   4924 HG13 VAL A 958      35.920  43.550  48.320  1.00  0.00           H
ATOM   4925  CG2 VAL A 958      36.930  41.320  45.800  1.00  0.00           C
ATOM   4926 HG21 VAL A 958      36.440  40.970  44.860  1.00  0.00           H
ATOM   4927 HG22 VAL A 958      37.240  40.460  46.420  1.00  0.00           H
ATOM   4928 HG23 VAL A 958      37.830  41.930  45.560  1.00  0.00           H
ATOM   4929  C   VAL A 958      33.950  42.010  47.890  1.00  0.00           C
ATOM   4930  O   VAL A 958      34.030  41.910  49.070  1.00  0.00           O
ATOM   4931  N   GLY A 959      32.910  42.810  47.420  1.00  0.00           N
ATOM   4932  HN  GLY A 959      32.700  42.840  46.440  1.00  0.00           H
ATOM   4933  CA  GLY A 959      32.060  43.580  48.320  1.00  0.00           C
ATOM   4934  HA1 GLY A 959      31.490  44.340  47.800  1.00  0.00           H
ATOM   4935  HA2 GLY A 959      32.800  44.000  48.980  1.00  0.00           H
ATOM   4936  C   GLY A 959      31.190  42.720  49.120  1.00  0.00           C
ATOM   4937  O   GLY A 959      30.740  43.220  50.160  1.00  0.00           O
ATOM   4938  N   VAL A 960      30.880  41.480  48.730  1.00  0.00           N
ATOM   4939  HN  VAL A 960      31.100  41.180  47.810  1.00  0.00           H
ATOM   4940  CA  VAL A 960      30.260  40.380  49.550  1.00  0.00           C
ATOM   4941  HA  VAL A 960      29.510  40.840  50.180  1.00  0.00           H
ATOM   4942  CB  VAL A 960      29.520  39.380  48.650  1.00  0.00           C
ATOM   4943  HB  VAL A 960      30.180  39.110  47.790  1.00  0.00           H
ATOM   4944  CG1 VAL A 960      29.100  38.140  49.400  1.00  0.00           C
ATOM   4945 HG11 VAL A 960      28.580  38.360  50.360  1.00  0.00           H
ATOM   4946 HG12 VAL A 960      30.000  37.550  49.670  1.00  0.00           H
ATOM   4947 HG13 VAL A 960      28.500  37.460  48.780  1.00  0.00           H
ATOM   4948  CG2 VAL A 960      28.220  40.020  48.080  1.00  0.00           C
ATOM   4949 HG21 VAL A 960      28.500  40.860  47.400  1.00  0.00           H
ATOM   4950 HG22 VAL A 960      27.420  40.360  48.770  1.00  0.00           H
ATOM   4951 HG23 VAL A 960      27.710  39.310  47.390  1.00  0.00           H
ATOM   4952  C   VAL A 960      31.170  39.640  50.690  1.00  0.00           C
ATOM   4953  O   VAL A 960      30.800  39.420  51.850  1.00  0.00           O
ATOM   4954  N   MET A 961      32.440  39.220  50.280  1.00  0.00           N
ATOM   4955  HN  MET A 961      32.790  39.360  49.350  1.00  0.00           H
ATOM   4956  CA  MET A 961      33.280  38.730  51.300  1.00  0.00           C
ATOM   4957  HA  MET A 961      32.690  38.220  52.040  1.00  0.00           H
ATOM   4958  CB  MET A 961      34.410  37.780  50.720  1.00  0.00           C
ATOM   4959  HB1 MET A 961      35.060  37.410  51.540  1.00  0.00           H
ATOM   4960  HB2 MET A 961      35.060  38.470  50.120  1.00  0.00           H
ATOM   4961  CG  MET A 961      33.940  36.670  49.900  1.00  0.00           C
ATOM   4962  HG1 MET A 961      34.750  36.020  49.510  1.00  0.00           H
ATOM   4963  HG2 MET A 961      33.500  37.210  49.030  1.00  0.00           H
ATOM   4964  SD  MET A 961      32.650  35.650  50.690  1.00  0.00           S
ATOM   4965  CE  MET A 961      33.640  35.080  52.060  1.00  0.00           C
ATOM   4966  HE1 MET A 961      33.820  34.000  52.280  1.00  0.00           H
ATOM   4967  HE2 MET A 961      33.220  35.570  52.960  1.00  0.00           H
ATOM   4968  HE3 MET A 961      34.690  35.410  51.900  1.00  0.00           H
ATOM   4969  C   MET A 961      33.800  39.890  52.200  1.00  0.00           C
ATOM   4970  O   MET A 961      34.170  39.670  53.320  1.00  0.00           O
ATOM   4971  N   LEU A 962      33.670  41.180  51.790  1.00  0.00           N
ATOM   4972  HN  LEU A 962      33.310  41.340  50.880  1.00  0.00           H
ATOM   4973  CA  LEU A 962      33.880  42.330  52.610  1.00  0.00           C
ATOM   4974  HA  LEU A 962      34.890  42.240  53.000  1.00  0.00           H
ATOM   4975  CB  LEU A 962      33.830  43.620  51.770  1.00  0.00           C
ATOM   4976  HB1 LEU A 962      32.880  43.640  51.190  1.00  0.00           H
ATOM   4977  HB2 LEU A 962      34.570  43.450  50.960  1.00  0.00           H
ATOM   4978  CG  LEU A 962      34.390  44.930  52.450  1.00  0.00           C
ATOM   4979  HG  LEU A 962      34.590  44.650  53.510  1.00  0.00           H
ATOM   4980  CD1 LEU A 962      35.610  45.600  51.730  1.00  0.00           C
ATOM   4981 HD11 LEU A 962      35.370  46.100  50.770  1.00  0.00           H
ATOM   4982 HD12 LEU A 962      36.420  44.860  51.560  1.00  0.00           H
ATOM   4983 HD13 LEU A 962      36.050  46.430  52.330  1.00  0.00           H
ATOM   4984  CD2 LEU A 962      33.140  45.920  52.570  1.00  0.00           C
ATOM   4985 HD21 LEU A 962      33.050  46.280  51.520  1.00  0.00           H
ATOM   4986 HD22 LEU A 962      33.380  46.630  53.400  1.00  0.00           H
ATOM   4987 HD23 LEU A 962      32.200  45.380  52.820  1.00  0.00           H
ATOM   4988  C   LEU A 962      32.820  42.360  53.710  1.00  0.00           C
ATOM   4989  O   LEU A 962      32.980  42.790  54.880  1.00  0.00           O
ATOM   4990  N   GLY A 963      31.600  41.910  53.420  1.00  0.00           N
ATOM   4991  HN  GLY A 963      31.340  41.590  52.510  1.00  0.00           H
ATOM   4992  CA  GLY A 963      30.540  41.660  54.410  1.00  0.00           C
ATOM   4993  HA1 GLY A 963      29.680  41.460  53.770  1.00  0.00           H
ATOM   4994  HA2 GLY A 963      30.460  42.580  54.970  1.00  0.00           H
ATOM   4995  C   GLY A 963      30.890  40.590  55.350  1.00  0.00           C
ATOM   4996  O   GLY A 963      30.670  40.690  56.590  1.00  0.00           O
ATOM   4997  N   VAL A 964      31.270  39.410  54.840  1.00  0.00           N
ATOM   4998  HN  VAL A 964      31.140  39.220  53.860  1.00  0.00           H
ATOM   4999  CA  VAL A 964      31.690  38.290  55.690  1.00  0.00           C
ATOM   5000  HA  VAL A 964      30.890  38.230  56.410  1.00  0.00           H
ATOM   5001  CB  VAL A 964      31.760  36.950  55.040  1.00  0.00           C
ATOM   5002  HB  VAL A 964      32.710  36.770  54.480  1.00  0.00           H
ATOM   5003  CG1 VAL A 964      31.560  35.890  56.130  1.00  0.00           C
ATOM   5004 HG11 VAL A 964      32.340  35.970  56.920  1.00  0.00           H
ATOM   5005 HG12 VAL A 964      31.670  34.850  55.740  1.00  0.00           H
ATOM   5006 HG13 VAL A 964      30.550  35.980  56.580  1.00  0.00           H
ATOM   5007  CG2 VAL A 964      30.600  36.660  54.050  1.00  0.00           C
ATOM   5008 HG21 VAL A 964      30.760  37.390  53.240  1.00  0.00           H
ATOM   5009 HG22 VAL A 964      29.620  36.920  54.490  1.00  0.00           H
ATOM   5010 HG23 VAL A 964      30.630  35.600  53.720  1.00  0.00           H
ATOM   5011  C   VAL A 964      32.900  38.550  56.580  1.00  0.00           C
ATOM   5012  O   VAL A 964      32.940  38.210  57.790  1.00  0.00           O
ATOM   5013  N   CYS A 965      33.920  39.240  56.020  1.00  0.00           N
ATOM   5014  HN  CYS A 965      33.960  39.340  55.020  1.00  0.00           H
ATOM   5015  CA  CYS A 965      35.140  39.750  56.700  1.00  0.00           C
ATOM   5016  HA  CYS A 965      35.490  38.870  57.220  1.00  0.00           H
ATOM   5017  CB  CYS A 965      36.270  40.150  55.590  1.00  0.00           C
ATOM   5018  HB1 CYS A 965      37.150  40.670  56.030  1.00  0.00           H
ATOM   5019  HB2 CYS A 965      35.840  40.930  54.920  1.00  0.00           H
ATOM   5020  SG  CYS A 965      36.940  38.730  54.680  1.00  0.00           S
ATOM   5021  HG1 CYS A 965      37.830  39.450  54.000  1.00  0.00           H
ATOM   5022  C   CYS A 965      34.780  40.860  57.740  1.00  0.00           C
ATOM   5023  O   CYS A 965      35.350  40.920  58.810  1.00  0.00           O
ATOM   5024  N   SER A 966      33.670  41.600  57.490  1.00  0.00           N
ATOM   5025  HN  SER A 966      33.240  41.590  56.600  1.00  0.00           H
ATOM   5026  CA  SER A 966      33.250  42.500  58.550  1.00  0.00           C
ATOM   5027  HA  SER A 966      34.120  43.100  58.840  1.00  0.00           H
ATOM   5028  CB  SER A 966      32.080  43.310  58.030  1.00  0.00           C
ATOM   5029  HB1 SER A 966      31.650  43.970  58.800  1.00  0.00           H
ATOM   5030  HB2 SER A 966      31.290  42.640  57.630  1.00  0.00           H
ATOM   5031  OG  SER A 966      32.430  44.210  57.030  1.00  0.00           O
ATOM   5032  HG1 SER A 966      32.640  43.780  56.190  1.00  0.00           H
ATOM   5033  C   SER A 966      32.760  41.800  59.800  1.00  0.00           C
ATOM   5034  O   SER A 966      32.920  42.420  60.850  1.00  0.00           O
ATOM   5035  N   VAL A 967      32.110  40.620  59.780  1.00  0.00           N
ATOM   5036  HN  VAL A 967      31.820  40.170  58.940  1.00  0.00           H
ATOM   5037  CA  VAL A 967      31.590  40.020  61.000  1.00  0.00           C
ATOM   5038  HA  VAL A 967      31.450  40.760  61.760  1.00  0.00           H
ATOM   5039  CB  VAL A 967      30.180  39.310  60.740  1.00  0.00           C
ATOM   5040  HB  VAL A 967      29.960  38.700  61.640  1.00  0.00           H
ATOM   5041  CG1 VAL A 967      29.120  40.410  60.620  1.00  0.00           C
ATOM   5042 HG11 VAL A 967      29.140  41.080  61.500  1.00  0.00           H
ATOM   5043 HG12 VAL A 967      28.120  39.920  60.510  1.00  0.00           H
ATOM   5044 HG13 VAL A 967      29.240  40.990  59.690  1.00  0.00           H
ATOM   5045  CG2 VAL A 967      30.230  38.480  59.470  1.00  0.00           C
ATOM   5046 HG21 VAL A 967      29.280  37.910  59.420  1.00  0.00           H
ATOM   5047 HG22 VAL A 967      31.120  37.830  59.490  1.00  0.00           H
ATOM   5048 HG23 VAL A 967      30.310  39.160  58.590  1.00  0.00           H
ATOM   5049  C   VAL A 967      32.530  39.130  61.700  1.00  0.00           C
ATOM   5050  O   VAL A 967      32.300  38.630  62.800  1.00  0.00           O
ATOM   5051  N   MET A 968      33.720  38.950  61.130  1.00  0.00           N
ATOM   5052  HN  MET A 968      33.850  39.160  60.170  1.00  0.00           H
ATOM   5053  CA  MET A 968      34.870  38.320  61.780  1.00  0.00           C
ATOM   5054  HA  MET A 968      34.720  37.630  62.610  1.00  0.00           H
ATOM   5055  CB  MET A 968      35.560  37.550  60.700  1.00  0.00           C
ATOM   5056  HB1 MET A 968      36.550  37.260  61.130  1.00  0.00           H
ATOM   5057  HB2 MET A 968      35.860  38.170  59.830  1.00  0.00           H
ATOM   5058  CG  MET A 968      34.780  36.290  60.190  1.00  0.00           C
ATOM   5059  HG1 MET A 968      35.350  35.910  59.310  1.00  0.00           H
ATOM   5060  HG2 MET A 968      33.730  36.580  59.970  1.00  0.00           H
[truncated: 6,873,249 more chars]
