# Supplementary material for: CryoEM and computational modeling structural insights into the pH regulator NBCn1
Source: Nat Commun. 2025 Nov 11;16:9932. doi: 10.1038/s41467-025-64868-z (PMC12606367; doi:10.1038/s41467-025-64868-z)
Supplement: Supplementary file 7 — Supplementary Data 5 [file 41467_2025_64868_MOESM7_ESM.zip › 100ns_z_restr_MD_NBCn1_2NaCO3/hNBCn1_IF/z-restr_hNBCn1_IF_2NaCO3_last_step_30.pdb]

REMARK    GENERATED BY TRJCONV
TITLE     Title t= 101000.00000 step= 50500000
REMARK    THIS IS A SIMULATION BOX
CRYST1   95.041   95.041   99.219  90.00  90.00  90.00 P 1           1
MODEL        1
ATOM      1  N   LEU A 585      23.050  28.770  39.050  1.00  0.00           N
ATOM      2  HT1 LEU A 585      23.130  29.400  38.220  1.00  0.00           H
ATOM      3  HT2 LEU A 585      22.130  28.270  39.040  1.00  0.00           H
ATOM      4  HT3 LEU A 585      23.720  27.990  38.870  1.00  0.00           H
ATOM      5  CA  LEU A 585      23.370  29.510  40.330  1.00  0.00           C
ATOM      6  HA  LEU A 585      24.340  29.930  40.160  1.00  0.00           H
ATOM      7  CB  LEU A 585      22.410  30.730  40.550  1.00  0.00           C
ATOM      8  HB1 LEU A 585      21.500  30.400  41.090  1.00  0.00           H
ATOM      9  HB2 LEU A 585      22.020  31.240  39.640  1.00  0.00           H
ATOM     10  CG  LEU A 585      22.940  31.890  41.480  1.00  0.00           C
ATOM     11  HG  LEU A 585      24.030  31.950  41.300  1.00  0.00           H
ATOM     12  CD1 LEU A 585      22.170  33.200  41.250  1.00  0.00           C
ATOM     13 HD11 LEU A 585      21.110  33.090  41.550  1.00  0.00           H
ATOM     14 HD12 LEU A 585      22.080  33.520  40.200  1.00  0.00           H
ATOM     15 HD13 LEU A 585      22.610  34.000  41.870  1.00  0.00           H
ATOM     16  CD2 LEU A 585      22.560  31.550  42.950  1.00  0.00           C
ATOM     17 HD21 LEU A 585      23.140  30.640  43.200  1.00  0.00           H
ATOM     18 HD22 LEU A 585      21.480  31.500  43.240  1.00  0.00           H
ATOM     19 HD23 LEU A 585      22.950  32.350  43.610  1.00  0.00           H
ATOM     20  C   LEU A 585      23.390  28.570  41.550  1.00  0.00           C
ATOM     21  O   LEU A 585      24.440  28.480  42.150  1.00  0.00           O
ATOM     22  N   ILE A 586      22.290  27.870  41.920  1.00  0.00           N
ATOM     23  HN  ILE A 586      21.460  27.900  41.370  1.00  0.00           H
ATOM     24  CA  ILE A 586      22.230  27.010  43.100  1.00  0.00           C
ATOM     25  HA  ILE A 586      22.530  27.590  43.950  1.00  0.00           H
ATOM     26  CB  ILE A 586      20.860  26.620  43.530  1.00  0.00           C
ATOM     27  HB  ILE A 586      20.380  26.130  42.650  1.00  0.00           H
ATOM     28  CG2 ILE A 586      20.800  25.580  44.680  1.00  0.00           C
ATOM     29 HG21 ILE A 586      19.800  25.320  45.090  1.00  0.00           H
ATOM     30 HG22 ILE A 586      21.200  26.040  45.610  1.00  0.00           H
ATOM     31 HG23 ILE A 586      21.300  24.600  44.500  1.00  0.00           H
ATOM     32  CG1 ILE A 586      19.910  27.800  43.910  1.00  0.00           C
ATOM     33 HG11 ILE A 586      19.030  27.230  44.280  1.00  0.00           H
ATOM     34 HG12 ILE A 586      19.730  28.260  42.910  1.00  0.00           H
ATOM     35  CD  ILE A 586      20.270  28.840  44.920  1.00  0.00           C
ATOM     36  HD1 ILE A 586      21.300  29.200  44.740  1.00  0.00           H
ATOM     37  HD2 ILE A 586      20.360  28.440  45.950  1.00  0.00           H
ATOM     38  HD3 ILE A 586      19.620  29.740  44.950  1.00  0.00           H
ATOM     39  C   ILE A 586      23.100  25.770  43.040  1.00  0.00           C
ATOM     40  O   ILE A 586      23.890  25.540  43.920  1.00  0.00           O
ATOM     41  N   LEU A 587      23.010  25.040  41.930  1.00  0.00           N
ATOM     42  HN  LEU A 587      22.560  25.390  41.120  1.00  0.00           H
ATOM     43  CA  LEU A 587      23.680  23.710  41.790  1.00  0.00           C
ATOM     44  HA  LEU A 587      23.910  23.420  42.810  1.00  0.00           H
ATOM     45  CB  LEU A 587      22.750  22.750  41.110  1.00  0.00           C
ATOM     46  HB1 LEU A 587      23.300  21.790  41.020  1.00  0.00           H
ATOM     47  HB2 LEU A 587      22.580  23.100  40.060  1.00  0.00           H
ATOM     48  CG  LEU A 587      21.450  22.450  41.780  1.00  0.00           C
ATOM     49  HG  LEU A 587      21.110  23.350  42.340  1.00  0.00           H
ATOM     50  CD1 LEU A 587      20.300  22.010  40.860  1.00  0.00           C
ATOM     51 HD11 LEU A 587      19.520  21.780  41.610  1.00  0.00           H
ATOM     52 HD12 LEU A 587      20.490  21.030  40.360  1.00  0.00           H
ATOM     53 HD13 LEU A 587      20.100  22.850  40.170  1.00  0.00           H
ATOM     54  CD2 LEU A 587      21.760  21.310  42.840  1.00  0.00           C
ATOM     55 HD21 LEU A 587      22.130  20.370  42.390  1.00  0.00           H
ATOM     56 HD22 LEU A 587      20.780  21.140  43.320  1.00  0.00           H
ATOM     57 HD23 LEU A 587      22.520  21.620  43.590  1.00  0.00           H
ATOM     58  C   LEU A 587      25.000  23.810  41.000  1.00  0.00           C
ATOM     59  O   LEU A 587      25.670  22.810  40.620  1.00  0.00           O
ATOM     60  N   ASP A 588      25.480  25.120  40.710  1.00  0.00           N
ATOM     61  HN  ASP A 588      25.000  25.980  40.900  1.00  0.00           H
ATOM     62  CA  ASP A 588      26.620  25.350  39.860  1.00  0.00           C
ATOM     63  HA  ASP A 588      26.530  24.790  38.950  1.00  0.00           H
ATOM     64  CB  ASP A 588      26.850  26.900  39.600  1.00  0.00           C
ATOM     65  HB1 ASP A 588      27.840  27.050  39.100  1.00  0.00           H
ATOM     66  HB2 ASP A 588      26.800  27.520  40.510  1.00  0.00           H
ATOM     67  CG  ASP A 588      25.930  27.540  38.680  1.00  0.00           C
ATOM     68  OD1 ASP A 588      25.930  28.830  38.490  1.00  0.00           O
ATOM     69  OD2 ASP A 588      25.010  26.950  38.040  1.00  0.00           O
ATOM     70  C   ASP A 588      27.880  24.690  40.460  1.00  0.00           C
ATOM     71  O   ASP A 588      28.610  24.070  39.700  1.00  0.00           O
ATOM     72  N   ILE A 589      28.200  24.850  41.720  1.00  0.00           N
ATOM     73  HN  ILE A 589      27.750  25.590  42.210  1.00  0.00           H
ATOM     74  CA  ILE A 589      29.370  24.200  42.470  1.00  0.00           C
ATOM     75  HA  ILE A 589      30.230  24.610  41.960  1.00  0.00           H
ATOM     76  CB  ILE A 589      29.610  24.530  44.040  1.00  0.00           C
ATOM     77  HB  ILE A 589      28.600  24.360  44.480  1.00  0.00           H
ATOM     78  CG2 ILE A 589      30.740  23.720  44.630  1.00  0.00           C
ATOM     79 HG21 ILE A 589      31.660  23.850  44.020  1.00  0.00           H
ATOM     80 HG22 ILE A 589      30.670  22.610  44.630  1.00  0.00           H
ATOM     81 HG23 ILE A 589      30.900  24.230  45.600  1.00  0.00           H
ATOM     82  CG1 ILE A 589      29.900  26.020  44.160  1.00  0.00           C
ATOM     83 HG11 ILE A 589      29.920  26.280  45.240  1.00  0.00           H
ATOM     84 HG12 ILE A 589      29.070  26.520  43.620  1.00  0.00           H
ATOM     85  CD  ILE A 589      31.240  26.400  43.610  1.00  0.00           C
ATOM     86  HD1 ILE A 589      32.020  26.140  44.370  1.00  0.00           H
ATOM     87  HD2 ILE A 589      31.160  27.490  43.410  1.00  0.00           H
ATOM     88  HD3 ILE A 589      31.520  25.950  42.640  1.00  0.00           H
ATOM     89  C   ILE A 589      29.350  22.700  42.440  1.00  0.00           C
ATOM     90  O   ILE A 589      30.320  22.070  42.110  1.00  0.00           O
ATOM     91  N   LYS A 590      28.240  22.040  42.650  1.00  0.00           N
ATOM     92  HN  LYS A 590      27.400  22.480  42.930  1.00  0.00           H
ATOM     93  CA  LYS A 590      28.030  20.630  42.240  1.00  0.00           C
ATOM     94  HA  LYS A 590      28.830  20.110  42.750  1.00  0.00           H
ATOM     95  CB  LYS A 590      26.710  20.110  42.680  1.00  0.00           C
ATOM     96  HB1 LYS A 590      25.920  20.800  42.300  1.00  0.00           H
ATOM     97  HB2 LYS A 590      26.670  20.140  43.790  1.00  0.00           H
ATOM     98  CG  LYS A 590      26.450  18.570  42.350  1.00  0.00           C
ATOM     99  HG1 LYS A 590      27.010  18.050  43.170  1.00  0.00           H
ATOM    100  HG2 LYS A 590      26.930  18.370  41.360  1.00  0.00           H
ATOM    101  CD  LYS A 590      24.950  18.310  42.260  1.00  0.00           C
ATOM    102  HD1 LYS A 590      24.610  18.810  41.330  1.00  0.00           H
ATOM    103  HD2 LYS A 590      24.450  19.010  42.970  1.00  0.00           H
ATOM    104  CE  LYS A 590      24.470  16.850  42.370  1.00  0.00           C
ATOM    105  HE1 LYS A 590      23.390  16.840  42.080  1.00  0.00           H
ATOM    106  HE2 LYS A 590      24.640  16.490  43.400  1.00  0.00           H
ATOM    107  NZ  LYS A 590      25.280  16.030  41.530  1.00  0.00           N
ATOM    108  HZ1 LYS A 590      26.130  15.660  42.000  1.00  0.00           H
ATOM    109  HZ2 LYS A 590      25.520  16.580  40.680  1.00  0.00           H
ATOM    110  HZ3 LYS A 590      24.610  15.350  41.110  1.00  0.00           H
ATOM    111  C   LYS A 590      28.300  20.230  40.830  1.00  0.00           C
ATOM    112  O   LYS A 590      28.970  19.180  40.630  1.00  0.00           O
ATOM    113  N   ARG A 591      27.800  20.980  39.820  1.00  0.00           N
ATOM    114  HN  ARG A 591      27.160  21.730  39.920  1.00  0.00           H
ATOM    115  CA  ARG A 591      28.120  20.620  38.480  1.00  0.00           C
ATOM    116  HA  ARG A 591      27.970  19.550  38.440  1.00  0.00           H
ATOM    117  CB  ARG A 591      27.170  21.430  37.480  1.00  0.00           C
ATOM    118  HB1 ARG A 591      27.400  20.930  36.520  1.00  0.00           H
ATOM    119  HB2 ARG A 591      27.550  22.470  37.370  1.00  0.00           H
ATOM    120  CG  ARG A 591      25.630  21.430  37.700  1.00  0.00           C
ATOM    121  HG1 ARG A 591      25.070  21.730  36.780  1.00  0.00           H
ATOM    122  HG2 ARG A 591      25.450  22.110  38.560  1.00  0.00           H
ATOM    123  CD  ARG A 591      25.140  20.050  38.200  1.00  0.00           C
ATOM    124  HD1 ARG A 591      25.630  19.970  39.190  1.00  0.00           H
ATOM    125  HD2 ARG A 591      25.430  19.200  37.530  1.00  0.00           H
ATOM    126  NE  ARG A 591      23.670  20.200  38.280  1.00  0.00           N
ATOM    127  HE  ARG A 591      23.160  20.870  37.750  1.00  0.00           H
ATOM    128  CZ  ARG A 591      22.880  19.190  38.550  1.00  0.00           C
ATOM    129  NH1 ARG A 591      23.300  18.020  38.860  1.00  0.00           N
ATOM    130 HH11 ARG A 591      24.260  17.740  38.860  1.00  0.00           H
ATOM    131 HH12 ARG A 591      22.580  17.390  39.170  1.00  0.00           H
ATOM    132  NH2 ARG A 591      21.600  19.450  38.490  1.00  0.00           N
ATOM    133 HH21 ARG A 591      20.990  18.750  38.860  1.00  0.00           H
ATOM    134 HH22 ARG A 591      21.350  20.370  38.210  1.00  0.00           H
ATOM    135  C   ARG A 591      29.610  20.920  38.050  1.00  0.00           C
ATOM    136  O   ARG A 591      30.210  20.320  37.140  1.00  0.00           O
ATOM    137  N   LYS A 592      30.260  21.900  38.690  1.00  0.00           N
ATOM    138  HN  LYS A 592      29.700  22.520  39.240  1.00  0.00           H
ATOM    139  CA  LYS A 592      31.630  22.340  38.440  1.00  0.00           C
ATOM    140  HA  LYS A 592      31.880  22.230  37.400  1.00  0.00           H
ATOM    141  CB  LYS A 592      31.780  23.820  38.840  1.00  0.00           C
ATOM    142  HB1 LYS A 592      32.850  24.120  38.820  1.00  0.00           H
ATOM    143  HB2 LYS A 592      31.350  23.930  39.860  1.00  0.00           H
ATOM    144  CG  LYS A 592      31.120  24.750  37.920  1.00  0.00           C
ATOM    145  HG1 LYS A 592      30.050  24.470  37.810  1.00  0.00           H
ATOM    146  HG2 LYS A 592      31.590  24.670  36.920  1.00  0.00           H
ATOM    147  CD  LYS A 592      31.160  26.200  38.380  1.00  0.00           C
ATOM    148  HD1 LYS A 592      32.190  26.570  38.580  1.00  0.00           H
ATOM    149  HD2 LYS A 592      30.610  26.230  39.350  1.00  0.00           H
ATOM    150  CE  LYS A 592      30.540  27.240  37.430  1.00  0.00           C
ATOM    151  HE1 LYS A 592      30.740  28.270  37.810  1.00  0.00           H
ATOM    152  HE2 LYS A 592      29.430  27.120  37.370  1.00  0.00           H
ATOM    153  NZ  LYS A 592      31.180  27.230  36.100  1.00  0.00           N
ATOM    154  HZ1 LYS A 592      30.940  28.060  35.520  1.00  0.00           H
ATOM    155  HZ2 LYS A 592      30.820  26.380  35.610  1.00  0.00           H
ATOM    156  HZ3 LYS A 592      32.220  27.220  36.200  1.00  0.00           H
ATOM    157  C   LYS A 592      32.660  21.490  39.150  1.00  0.00           C
ATOM    158  O   LYS A 592      33.840  21.440  38.820  1.00  0.00           O
ATOM    159  N   ALA A 593      32.230  20.710  40.200  1.00  0.00           N
ATOM    160  HN  ALA A 593      31.320  20.850  40.590  1.00  0.00           H
ATOM    161  CA  ALA A 593      33.120  19.890  40.980  1.00  0.00           C
ATOM    162  HA  ALA A 593      33.940  20.520  41.300  1.00  0.00           H
ATOM    163  CB  ALA A 593      32.580  19.370  42.280  1.00  0.00           C
ATOM    164  HB1 ALA A 593      32.080  20.050  42.990  1.00  0.00           H
ATOM    165  HB2 ALA A 593      33.220  18.770  42.960  1.00  0.00           H
ATOM    166  HB3 ALA A 593      31.740  18.670  42.040  1.00  0.00           H
ATOM    167  C   ALA A 593      33.790  18.730  40.190  1.00  0.00           C
ATOM    168  O   ALA A 593      34.970  18.560  40.450  1.00  0.00           O
ATOM    169  N   PRO A 594      33.310  17.860  39.350  1.00  0.00           N
ATOM    170  CD  PRO A 594      31.880  17.510  39.210  1.00  0.00           C
ATOM    171  HD1 PRO A 594      31.450  18.280  38.530  1.00  0.00           H
ATOM    172  HD2 PRO A 594      31.370  17.600  40.190  1.00  0.00           H
ATOM    173  CA  PRO A 594      34.120  16.800  38.650  1.00  0.00           C
ATOM    174  HA  PRO A 594      34.640  16.270  39.450  1.00  0.00           H
ATOM    175  CB  PRO A 594      33.110  15.840  37.880  1.00  0.00           C
ATOM    176  HB1 PRO A 594      33.310  14.750  37.850  1.00  0.00           H
ATOM    177  HB2 PRO A 594      33.080  16.180  36.810  1.00  0.00           H
ATOM    178  CG  PRO A 594      31.810  16.110  38.650  1.00  0.00           C
ATOM    179  HG1 PRO A 594      30.890  15.980  38.040  1.00  0.00           H
ATOM    180  HG2 PRO A 594      31.840  15.470  39.560  1.00  0.00           H
ATOM    181  C   PRO A 594      35.190  17.530  37.760  1.00  0.00           C
ATOM    182  O   PRO A 594      36.300  17.040  37.710  1.00  0.00           O
ATOM    183  N   PHE A 595      34.900  18.730  37.230  1.00  0.00           N
ATOM    184  HN  PHE A 595      33.990  19.070  37.440  1.00  0.00           H
ATOM    185  CA  PHE A 595      35.790  19.380  36.320  1.00  0.00           C
ATOM    186  HA  PHE A 595      36.170  18.570  35.720  1.00  0.00           H
ATOM    187  CB  PHE A 595      35.040  20.440  35.420  1.00  0.00           C
ATOM    188  HB1 PHE A 595      35.780  21.000  34.810  1.00  0.00           H
ATOM    189  HB2 PHE A 595      34.590  21.190  36.100  1.00  0.00           H
ATOM    190  CG  PHE A 595      34.010  19.760  34.540  1.00  0.00           C
ATOM    191  CD1 PHE A 595      34.450  19.260  33.320  1.00  0.00           C
ATOM    192  HD1 PHE A 595      35.480  19.340  33.030  1.00  0.00           H
ATOM    193  CE1 PHE A 595      33.510  18.580  32.500  1.00  0.00           C
ATOM    194  HE1 PHE A 595      33.770  18.240  31.510  1.00  0.00           H
ATOM    195  CZ  PHE A 595      32.160  18.630  32.840  1.00  0.00           C
ATOM    196  HZ  PHE A 595      31.380  18.080  32.320  1.00  0.00           H
ATOM    197  CD2 PHE A 595      32.590  19.670  34.930  1.00  0.00           C
ATOM    198  HD2 PHE A 595      32.330  20.110  35.880  1.00  0.00           H
ATOM    199  CE2 PHE A 595      31.690  19.160  34.060  1.00  0.00           C
ATOM    200  HE2 PHE A 595      30.650  18.950  34.300  1.00  0.00           H
ATOM    201  C   PHE A 595      36.890  20.090  37.010  1.00  0.00           C
ATOM    202  O   PHE A 595      38.040  20.050  36.550  1.00  0.00           O
ATOM    203  N   PHE A 596      36.610  20.540  38.250  1.00  0.00           N
ATOM    204  HN  PHE A 596      35.690  20.730  38.560  1.00  0.00           H
ATOM    205  CA  PHE A 596      37.640  21.090  39.120  1.00  0.00           C
ATOM    206  HA  PHE A 596      38.160  21.910  38.640  1.00  0.00           H
ATOM    207  CB  PHE A 596      36.950  21.730  40.310  1.00  0.00           C
ATOM    208  HB1 PHE A 596      36.290  21.080  40.920  1.00  0.00           H
ATOM    209  HB2 PHE A 596      36.200  22.490  40.000  1.00  0.00           H
ATOM    210  CG  PHE A 596      37.870  22.320  41.300  1.00  0.00           C
ATOM    211  CD1 PHE A 596      38.120  23.720  41.360  1.00  0.00           C
ATOM    212  HD1 PHE A 596      37.560  24.440  40.760  1.00  0.00           H
ATOM    213  CE1 PHE A 596      39.050  24.200  42.310  1.00  0.00           C
ATOM    214  HE1 PHE A 596      39.380  25.230  42.230  1.00  0.00           H
ATOM    215  CZ  PHE A 596      39.650  23.360  43.210  1.00  0.00           C
ATOM    216  HZ  PHE A 596      40.320  23.720  43.990  1.00  0.00           H
ATOM    217  CD2 PHE A 596      38.530  21.490  42.230  1.00  0.00           C
ATOM    218  HD2 PHE A 596      38.430  20.420  42.200  1.00  0.00           H
ATOM    219  CE2 PHE A 596      39.350  21.980  43.190  1.00  0.00           C
ATOM    220  HE2 PHE A 596      39.820  21.180  43.750  1.00  0.00           H
ATOM    221  C   PHE A 596      38.710  20.120  39.440  1.00  0.00           C
ATOM    222  O   PHE A 596      39.910  20.380  39.490  1.00  0.00           O
ATOM    223  N   LEU A 597      38.300  18.840  39.670  1.00  0.00           N
ATOM    224  HN  LEU A 597      37.340  18.610  39.510  1.00  0.00           H
ATOM    225  CA  LEU A 597      39.180  17.670  39.920  1.00  0.00           C
ATOM    226  HA  LEU A 597      39.940  17.960  40.630  1.00  0.00           H
ATOM    227  CB  LEU A 597      38.230  16.530  40.580  1.00  0.00           C
ATOM    228  HB1 LEU A 597      38.890  15.650  40.730  1.00  0.00           H
ATOM    229  HB2 LEU A 597      37.400  16.270  39.870  1.00  0.00           H
ATOM    230  CG  LEU A 597      37.650  16.800  42.030  1.00  0.00           C
ATOM    231  HG  LEU A 597      36.880  17.600  41.990  1.00  0.00           H
ATOM    232  CD1 LEU A 597      37.030  15.580  42.690  1.00  0.00           C
ATOM    233 HD11 LEU A 597      36.180  15.180  42.100  1.00  0.00           H
ATOM    234 HD12 LEU A 597      36.580  15.980  43.630  1.00  0.00           H
ATOM    235 HD13 LEU A 597      37.770  14.780  42.870  1.00  0.00           H
ATOM    236  CD2 LEU A 597      38.670  17.410  43.010  1.00  0.00           C
ATOM    237 HD21 LEU A 597      39.190  18.270  42.540  1.00  0.00           H
ATOM    238 HD22 LEU A 597      39.450  16.650  43.260  1.00  0.00           H
ATOM    239 HD23 LEU A 597      38.140  17.610  43.960  1.00  0.00           H
ATOM    240  C   LEU A 597      39.950  17.230  38.780  1.00  0.00           C
ATOM    241  O   LEU A 597      41.010  16.600  38.910  1.00  0.00           O
ATOM    242  N   SER A 598      39.380  17.400  37.590  1.00  0.00           N
ATOM    243  HN  SER A 598      38.580  17.990  37.550  1.00  0.00           H
ATOM    244  CA  SER A 598      40.080  17.120  36.360  1.00  0.00           C
ATOM    245  HA  SER A 598      40.410  16.090  36.280  1.00  0.00           H
ATOM    246  CB  SER A 598      39.040  17.210  35.190  1.00  0.00           C
ATOM    247  HB1 SER A 598      38.770  18.290  35.060  1.00  0.00           H
ATOM    248  HB2 SER A 598      38.100  16.690  35.450  1.00  0.00           H
ATOM    249  OG  SER A 598      39.610  16.680  33.970  1.00  0.00           O
ATOM    250  HG1 SER A 598      39.270  15.790  33.890  1.00  0.00           H
ATOM    251  C   SER A 598      41.130  18.140  36.050  1.00  0.00           C
ATOM    252  O   SER A 598      42.290  17.830  35.800  1.00  0.00           O
ATOM    253  N   ASP A 599      40.850  19.460  36.290  1.00  0.00           N
ATOM    254  HN  ASP A 599      39.920  19.730  36.550  1.00  0.00           H
ATOM    255  CA  ASP A 599      41.770  20.520  36.300  1.00  0.00           C
ATOM    256  HA  ASP A 599      42.290  20.610  35.370  1.00  0.00           H
ATOM    257  CB  ASP A 599      40.980  21.800  36.520  1.00  0.00           C
ATOM    258  HB1 ASP A 599      41.680  22.580  36.870  1.00  0.00           H
ATOM    259  HB2 ASP A 599      40.230  21.680  37.330  1.00  0.00           H
ATOM    260  CG  ASP A 599      40.270  22.180  35.270  1.00  0.00           C
ATOM    261  OD1 ASP A 599      40.750  21.850  34.180  1.00  0.00           O
ATOM    262  OD2 ASP A 599      39.390  23.100  35.300  1.00  0.00           O
ATOM    263  C   ASP A 599      42.780  20.290  37.420  1.00  0.00           C
ATOM    264  O   ASP A 599      43.930  20.420  37.140  1.00  0.00           O
ATOM    265  N   PHE A 600      42.420  19.950  38.660  1.00  0.00           N
ATOM    266  HN  PHE A 600      41.440  19.930  38.830  1.00  0.00           H
ATOM    267  CA  PHE A 600      43.340  19.700  39.770  1.00  0.00           C
ATOM    268  HA  PHE A 600      43.960  20.550  40.050  1.00  0.00           H
ATOM    269  CB  PHE A 600      42.430  19.450  41.050  1.00  0.00           C
ATOM    270  HB1 PHE A 600      41.680  18.640  40.900  1.00  0.00           H
ATOM    271  HB2 PHE A 600      41.850  20.380  41.240  1.00  0.00           H
ATOM    272  CG  PHE A 600      43.240  19.140  42.280  1.00  0.00           C
ATOM    273  CD1 PHE A 600      42.790  18.170  43.150  1.00  0.00           C
ATOM    274  HD1 PHE A 600      41.960  17.530  42.910  1.00  0.00           H
ATOM    275  CE1 PHE A 600      43.430  17.900  44.370  1.00  0.00           C
ATOM    276  HE1 PHE A 600      43.060  17.110  44.990  1.00  0.00           H
ATOM    277  CZ  PHE A 600      44.530  18.640  44.710  1.00  0.00           C
ATOM    278  HZ  PHE A 600      44.980  18.260  45.610  1.00  0.00           H
ATOM    279  CD2 PHE A 600      44.340  19.940  42.660  1.00  0.00           C
ATOM    280  HD2 PHE A 600      44.640  20.760  42.030  1.00  0.00           H
ATOM    281  CE2 PHE A 600      44.980  19.670  43.920  1.00  0.00           C
ATOM    282  HE2 PHE A 600      45.750  20.400  44.140  1.00  0.00           H
ATOM    283  C   PHE A 600      44.330  18.540  39.550  1.00  0.00           C
ATOM    284  O   PHE A 600      45.520  18.680  39.840  1.00  0.00           O
ATOM    285  N   LYS A 601      43.880  17.440  38.970  1.00  0.00           N
ATOM    286  HN  LYS A 601      42.910  17.270  38.810  1.00  0.00           H
ATOM    287  CA  LYS A 601      44.760  16.340  38.550  1.00  0.00           C
ATOM    288  HA  LYS A 601      45.270  15.860  39.370  1.00  0.00           H
ATOM    289  CB  LYS A 601      43.870  15.260  37.940  1.00  0.00           C
ATOM    290  HB1 LYS A 601      43.320  15.770  37.110  1.00  0.00           H
ATOM    291  HB2 LYS A 601      43.180  15.010  38.790  1.00  0.00           H
ATOM    292  CG  LYS A 601      44.600  14.060  37.500  1.00  0.00           C
ATOM    293  HG1 LYS A 601      45.340  13.870  38.320  1.00  0.00           H
ATOM    294  HG2 LYS A 601      45.110  14.120  36.520  1.00  0.00           H
ATOM    295  CD  LYS A 601      43.610  12.870  37.420  1.00  0.00           C
ATOM    296  HD1 LYS A 601      43.220  12.660  38.440  1.00  0.00           H
ATOM    297  HD2 LYS A 601      44.090  11.930  37.080  1.00  0.00           H
ATOM    298  CE  LYS A 601      42.380  13.020  36.530  1.00  0.00           C
ATOM    299  HE1 LYS A 601      41.970  14.060  36.580  1.00  0.00           H
ATOM    300  HE2 LYS A 601      41.560  12.350  36.880  1.00  0.00           H
ATOM    301  NZ  LYS A 601      42.570  12.680  35.140  1.00  0.00           N
ATOM    302  HZ1 LYS A 601      43.510  12.990  34.840  1.00  0.00           H
ATOM    303  HZ2 LYS A 601      41.830  12.930  34.450  1.00  0.00           H
ATOM    304  HZ3 LYS A 601      42.660  11.640  35.100  1.00  0.00           H
ATOM    305  C   LYS A 601      45.820  16.720  37.450  1.00  0.00           C
ATOM    306  O   LYS A 601      47.050  16.510  37.580  1.00  0.00           O
ATOM    307  N   ASP A 602      45.310  17.450  36.430  1.00  0.00           N
ATOM    308  HN  ASP A 602      44.330  17.590  36.500  1.00  0.00           H
ATOM    309  CA  ASP A 602      46.090  17.960  35.310  1.00  0.00           C
ATOM    310  HA  ASP A 602      46.570  17.070  34.940  1.00  0.00           H
ATOM    311  CB  ASP A 602      45.010  18.440  34.270  1.00  0.00           C
ATOM    312  HB1 ASP A 602      44.320  19.100  34.820  1.00  0.00           H
ATOM    313  HB2 ASP A 602      44.410  17.550  33.980  1.00  0.00           H
ATOM    314  CG  ASP A 602      45.540  19.210  33.080  1.00  0.00           C
ATOM    315  OD1 ASP A 602      44.660  19.720  32.340  1.00  0.00           O
ATOM    316  OD2 ASP A 602      46.750  19.380  32.870  1.00  0.00           O
ATOM    317  C   ASP A 602      47.110  19.030  35.780  1.00  0.00           C
ATOM    318  O   ASP A 602      48.330  18.970  35.480  1.00  0.00           O
ATOM    319  N   ALA A 603      46.680  20.020  36.520  1.00  0.00           N
ATOM    320  HN  ALA A 603      45.710  20.140  36.720  1.00  0.00           H
ATOM    321  CA  ALA A 603      47.550  21.000  37.080  1.00  0.00           C
ATOM    322  HA  ALA A 603      48.100  21.410  36.250  1.00  0.00           H
ATOM    323  CB  ALA A 603      46.800  22.150  37.730  1.00  0.00           C
ATOM    324  HB1 ALA A 603      45.960  21.850  38.400  1.00  0.00           H
ATOM    325  HB2 ALA A 603      46.390  22.810  36.940  1.00  0.00           H
ATOM    326  HB3 ALA A 603      47.460  22.740  38.390  1.00  0.00           H
ATOM    327  C   ALA A 603      48.550  20.470  38.050  1.00  0.00           C
ATOM    328  O   ALA A 603      49.720  20.900  38.070  1.00  0.00           O
ATOM    329  N   LEU A 604      48.190  19.530  38.970  1.00  0.00           N
ATOM    330  HN  LEU A 604      47.320  19.050  39.070  1.00  0.00           H
ATOM    331  CA  LEU A 604      49.140  19.250  39.990  1.00  0.00           C
ATOM    332  HA  LEU A 604      49.480  20.230  40.320  1.00  0.00           H
ATOM    333  CB  LEU A 604      48.430  18.580  41.260  1.00  0.00           C
ATOM    334  HB1 LEU A 604      48.270  17.520  40.940  1.00  0.00           H
ATOM    335  HB2 LEU A 604      47.470  19.140  41.330  1.00  0.00           H
ATOM    336  CG  LEU A 604      49.180  18.600  42.620  1.00  0.00           C
ATOM    337  HG  LEU A 604      50.090  17.990  42.480  1.00  0.00           H
ATOM    338  CD1 LEU A 604      49.460  20.090  42.980  1.00  0.00           C
ATOM    339 HD11 LEU A 604      49.680  20.290  44.050  1.00  0.00           H
ATOM    340 HD12 LEU A 604      48.570  20.730  42.790  1.00  0.00           H
ATOM    341 HD13 LEU A 604      50.310  20.390  42.320  1.00  0.00           H
ATOM    342  CD2 LEU A 604      48.330  17.940  43.770  1.00  0.00           C
ATOM    343 HD21 LEU A 604      47.670  18.690  44.260  1.00  0.00           H
ATOM    344 HD22 LEU A 604      48.960  17.560  44.610  1.00  0.00           H
ATOM    345 HD23 LEU A 604      47.750  17.090  43.350  1.00  0.00           H
ATOM    346  C   LEU A 604      50.450  18.460  39.580  1.00  0.00           C
ATOM    347  O   LEU A 604      50.520  17.440  38.860  1.00  0.00           O
ATOM    348  N   SER A 605      51.500  19.160  39.980  1.00  0.00           N
ATOM    349  HN  SER A 605      51.340  20.060  40.400  1.00  0.00           H
ATOM    350  CA  SER A 605      52.890  18.720  39.670  1.00  0.00           C
ATOM    351  HA  SER A 605      52.970  17.650  39.800  1.00  0.00           H
ATOM    352  CB  SER A 605      53.310  19.070  38.230  1.00  0.00           C
ATOM    353  HB1 SER A 605      52.640  18.580  37.510  1.00  0.00           H
ATOM    354  HB2 SER A 605      54.280  18.550  38.070  1.00  0.00           H
ATOM    355  OG  SER A 605      53.430  20.460  38.010  1.00  0.00           O
ATOM    356  HG1 SER A 605      53.600  20.610  37.070  1.00  0.00           H
ATOM    357  C   SER A 605      53.750  19.510  40.610  1.00  0.00           C
ATOM    358  O   SER A 605      53.210  20.430  41.290  1.00  0.00           O
ATOM    359  N   LEU A 606      55.070  19.210  40.590  1.00  0.00           N
ATOM    360  HN  LEU A 606      55.490  18.510  40.010  1.00  0.00           H
ATOM    361  CA  LEU A 606      56.060  19.900  41.350  1.00  0.00           C
ATOM    362  HA  LEU A 606      55.600  19.920  42.320  1.00  0.00           H
ATOM    363  CB  LEU A 606      57.490  19.210  41.460  1.00  0.00           C
ATOM    364  HB1 LEU A 606      58.220  19.730  42.100  1.00  0.00           H
ATOM    365  HB2 LEU A 606      57.920  19.210  40.440  1.00  0.00           H
ATOM    366  CG  LEU A 606      57.410  17.730  41.880  1.00  0.00           C
ATOM    367  HG  LEU A 606      56.510  17.260  41.450  1.00  0.00           H
ATOM    368  CD1 LEU A 606      58.620  16.980  41.290  1.00  0.00           C
ATOM    369 HD11 LEU A 606      58.660  17.110  40.190  1.00  0.00           H
ATOM    370 HD12 LEU A 606      58.590  15.910  41.600  1.00  0.00           H
ATOM    371 HD13 LEU A 606      59.570  17.330  41.730  1.00  0.00           H
ATOM    372  CD2 LEU A 606      57.330  17.550  43.370  1.00  0.00           C
ATOM    373 HD21 LEU A 606      56.450  17.970  43.890  1.00  0.00           H
ATOM    374 HD22 LEU A 606      58.240  18.040  43.780  1.00  0.00           H
ATOM    375 HD23 LEU A 606      57.430  16.440  43.500  1.00  0.00           H
ATOM    376  C   LEU A 606      56.230  21.300  40.930  1.00  0.00           C
ATOM    377  O   LEU A 606      56.250  22.290  41.720  1.00  0.00           O
ATOM    378  N   GLN A 607      56.240  21.590  39.590  1.00  0.00           N
ATOM    379  HN  GLN A 607      56.370  20.730  39.110  1.00  0.00           H
ATOM    380  CA  GLN A 607      56.300  22.930  38.920  1.00  0.00           C
ATOM    381  HA  GLN A 607      57.000  23.500  39.540  1.00  0.00           H
ATOM    382  CB  GLN A 607      56.970  22.890  37.430  1.00  0.00           C
ATOM    383  HB1 GLN A 607      56.880  23.900  36.990  1.00  0.00           H
ATOM    384  HB2 GLN A 607      56.570  22.080  36.790  1.00  0.00           H
ATOM    385  CG  GLN A 607      58.520  22.700  37.440  1.00  0.00           C
ATOM    386  HG1 GLN A 607      58.920  22.860  36.420  1.00  0.00           H
ATOM    387  HG2 GLN A 607      58.790  21.700  37.810  1.00  0.00           H
ATOM    388  CD  GLN A 607      59.230  23.720  38.410  1.00  0.00           C
ATOM    389  OE1 GLN A 607      59.450  24.900  38.080  1.00  0.00           O
ATOM    390  NE2 GLN A 607      59.480  23.320  39.680  1.00  0.00           N
ATOM    391 HE21 GLN A 607      60.030  23.880  40.290  1.00  0.00           H
ATOM    392 HE22 GLN A 607      59.280  22.340  39.730  1.00  0.00           H
ATOM    393  C   GLN A 607      55.130  23.830  39.200  1.00  0.00           C
ATOM    394  O   GLN A 607      55.270  25.010  39.450  1.00  0.00           O
ATOM    395  N   CYS A 608      53.880  23.290  39.170  1.00  0.00           N
ATOM    396  HN  CYS A 608      53.780  22.340  38.880  1.00  0.00           H
ATOM    397  CA  CYS A 608      52.710  24.030  39.600  1.00  0.00           C
ATOM    398  HA  CYS A 608      52.710  24.890  38.970  1.00  0.00           H
ATOM    399  CB  CYS A 608      51.450  23.120  39.360  1.00  0.00           C
ATOM    400  HB1 CYS A 608      51.450  22.310  40.120  1.00  0.00           H
ATOM    401  HB2 CYS A 608      51.460  22.660  38.350  1.00  0.00           H
ATOM    402  SG  CYS A 608      49.860  23.920  39.590  1.00  0.00           S
ATOM    403  HG1 CYS A 608      49.910  24.610  38.450  1.00  0.00           H
ATOM    404  C   CYS A 608      52.870  24.360  41.110  1.00  0.00           C
ATOM    405  O   CYS A 608      52.800  25.500  41.530  1.00  0.00           O
ATOM    406  N   LEU A 609      53.140  23.380  41.990  1.00  0.00           N
ATOM    407  HN  LEU A 609      53.200  22.420  41.730  1.00  0.00           H
ATOM    408  CA  LEU A 609      53.170  23.700  43.430  1.00  0.00           C
ATOM    409  HA  LEU A 609      52.190  24.070  43.720  1.00  0.00           H
ATOM    410  CB  LEU A 609      53.520  22.350  44.170  1.00  0.00           C
ATOM    411  HB1 LEU A 609      54.560  22.000  43.970  1.00  0.00           H
ATOM    412  HB2 LEU A 609      52.830  21.570  43.800  1.00  0.00           H
ATOM    413  CG  LEU A 609      53.270  22.380  45.700  1.00  0.00           C
ATOM    414  HG  LEU A 609      54.250  22.480  46.210  1.00  0.00           H
ATOM    415  CD1 LEU A 609      52.310  23.380  46.180  1.00  0.00           C
ATOM    416 HD11 LEU A 609      52.100  23.080  47.240  1.00  0.00           H
ATOM    417 HD12 LEU A 609      51.410  23.410  45.530  1.00  0.00           H
ATOM    418 HD13 LEU A 609      52.790  24.370  46.180  1.00  0.00           H
ATOM    419  CD2 LEU A 609      52.840  20.910  46.030  1.00  0.00           C
ATOM    420 HD21 LEU A 609      52.640  20.750  47.110  1.00  0.00           H
ATOM    421 HD22 LEU A 609      53.540  20.150  45.650  1.00  0.00           H
ATOM    422 HD23 LEU A 609      51.860  20.660  45.550  1.00  0.00           H
ATOM    423  C   LEU A 609      54.290  24.760  43.800  1.00  0.00           C
ATOM    424  O   LEU A 609      54.000  25.670  44.560  1.00  0.00           O
ATOM    425  N   ALA A 610      55.440  24.610  43.150  1.00  0.00           N
ATOM    426  HN  ALA A 610      55.670  23.710  42.750  1.00  0.00           H
ATOM    427  CA  ALA A 610      56.450  25.620  43.300  1.00  0.00           C
ATOM    428  HA  ALA A 610      56.740  25.660  44.340  1.00  0.00           H
ATOM    429  CB  ALA A 610      57.760  25.290  42.590  1.00  0.00           C
ATOM    430  HB1 ALA A 610      57.550  25.220  41.510  1.00  0.00           H
ATOM    431  HB2 ALA A 610      58.140  24.330  43.000  1.00  0.00           H
ATOM    432  HB3 ALA A 610      58.500  26.070  42.850  1.00  0.00           H
ATOM    433  C   ALA A 610      56.040  27.060  42.840  1.00  0.00           C
ATOM    434  O   ALA A 610      56.320  28.030  43.470  1.00  0.00           O
ATOM    435  N   SER A 611      55.340  27.180  41.730  1.00  0.00           N
ATOM    436  HN  SER A 611      55.370  26.390  41.120  1.00  0.00           H
ATOM    437  CA  SER A 611      54.720  28.410  41.270  1.00  0.00           C
ATOM    438  HA  SER A 611      55.450  29.210  41.280  1.00  0.00           H
ATOM    439  CB  SER A 611      54.190  28.350  39.820  1.00  0.00           C
ATOM    440  HB1 SER A 611      54.220  29.340  39.330  1.00  0.00           H
ATOM    441  HB2 SER A 611      53.180  27.890  39.780  1.00  0.00           H
ATOM    442  OG  SER A 611      55.000  27.610  38.990  1.00  0.00           O
ATOM    443  HG1 SER A 611      54.810  26.680  39.080  1.00  0.00           H
ATOM    444  C   SER A 611      53.580  28.930  42.060  1.00  0.00           C
ATOM    445  O   SER A 611      53.440  30.160  42.160  1.00  0.00           O
ATOM    446  N   ILE A 612      52.790  28.060  42.670  1.00  0.00           N
ATOM    447  HN  ILE A 612      52.780  27.140  42.290  1.00  0.00           H
ATOM    448  CA  ILE A 612      51.910  28.470  43.790  1.00  0.00           C
ATOM    449  HA  ILE A 612      51.320  29.290  43.410  1.00  0.00           H
ATOM    450  CB  ILE A 612      51.010  27.240  44.170  1.00  0.00           C
ATOM    451  HB  ILE A 612      51.710  26.370  44.160  1.00  0.00           H
ATOM    452  CG2 ILE A 612      50.480  27.260  45.600  1.00  0.00           C
ATOM    453 HG21 ILE A 612      49.980  26.300  45.870  1.00  0.00           H
ATOM    454 HG22 ILE A 612      49.960  28.220  45.800  1.00  0.00           H
ATOM    455 HG23 ILE A 612      51.310  27.270  46.340  1.00  0.00           H
ATOM    456  CG1 ILE A 612      49.820  27.160  43.210  1.00  0.00           C
ATOM    457 HG11 ILE A 612      50.310  27.390  42.230  1.00  0.00           H
ATOM    458 HG12 ILE A 612      49.100  27.960  43.480  1.00  0.00           H
ATOM    459  CD  ILE A 612      49.200  25.800  43.080  1.00  0.00           C
ATOM    460  HD1 ILE A 612      49.980  25.010  43.110  1.00  0.00           H
ATOM    461  HD2 ILE A 612      48.630  25.760  42.120  1.00  0.00           H
ATOM    462  HD3 ILE A 612      48.540  25.530  43.940  1.00  0.00           H
ATOM    463  C   ILE A 612      52.720  29.010  45.000  1.00  0.00           C
ATOM    464  O   ILE A 612      52.320  30.050  45.480  1.00  0.00           O
ATOM    465  N   LEU A 613      53.770  28.340  45.500  1.00  0.00           N
ATOM    466  HN  LEU A 613      54.000  27.510  45.020  1.00  0.00           H
ATOM    467  CA  LEU A 613      54.510  28.680  46.680  1.00  0.00           C
ATOM    468  HA  LEU A 613      53.870  28.940  47.510  1.00  0.00           H
ATOM    469  CB  LEU A 613      55.500  27.540  47.100  1.00  0.00           C
ATOM    470  HB1 LEU A 613      56.340  27.930  47.730  1.00  0.00           H
ATOM    471  HB2 LEU A 613      55.930  27.170  46.140  1.00  0.00           H
ATOM    472  CG  LEU A 613      54.920  26.320  47.790  1.00  0.00           C
ATOM    473  HG  LEU A 613      54.130  25.870  47.130  1.00  0.00           H
ATOM    474  CD1 LEU A 613      55.910  25.200  48.020  1.00  0.00           C
ATOM    475 HD11 LEU A 613      55.450  24.250  48.370  1.00  0.00           H
ATOM    476 HD12 LEU A 613      56.650  25.560  48.770  1.00  0.00           H
ATOM    477 HD13 LEU A 613      56.540  24.950  47.140  1.00  0.00           H
ATOM    478  CD2 LEU A 613      54.220  26.550  49.180  1.00  0.00           C
ATOM    479 HD21 LEU A 613      53.900  25.600  49.650  1.00  0.00           H
ATOM    480 HD22 LEU A 613      53.370  27.260  49.070  1.00  0.00           H
ATOM    481 HD23 LEU A 613      55.010  26.980  49.840  1.00  0.00           H
ATOM    482  C   LEU A 613      55.310  30.000  46.480  1.00  0.00           C
ATOM    483  O   LEU A 613      55.370  30.930  47.320  1.00  0.00           O
ATOM    484  N   PHE A 614      55.900  30.210  45.350  1.00  0.00           N
ATOM    485  HN  PHE A 614      55.840  29.500  44.650  1.00  0.00           H
ATOM    486  CA  PHE A 614      56.520  31.480  45.000  1.00  0.00           C
ATOM    487  HA  PHE A 614      57.250  31.920  45.670  1.00  0.00           H
ATOM    488  CB  PHE A 614      57.060  31.400  43.570  1.00  0.00           C
ATOM    489  HB1 PHE A 614      57.280  32.360  43.060  1.00  0.00           H
ATOM    490  HB2 PHE A 614      56.350  30.790  42.970  1.00  0.00           H
ATOM    491  CG  PHE A 614      58.410  30.740  43.570  1.00  0.00           C
ATOM    492  CD1 PHE A 614      59.390  31.060  44.550  1.00  0.00           C
ATOM    493  HD1 PHE A 614      59.300  31.910  45.210  1.00  0.00           H
ATOM    494  CE1 PHE A 614      60.560  30.210  44.670  1.00  0.00           C
ATOM    495  HE1 PHE A 614      61.360  30.320  45.390  1.00  0.00           H
ATOM    496  CZ  PHE A 614      60.740  29.150  43.740  1.00  0.00           C
ATOM    497  HZ  PHE A 614      61.620  28.530  43.870  1.00  0.00           H
ATOM    498  CD2 PHE A 614      58.640  29.740  42.650  1.00  0.00           C
ATOM    499  HD2 PHE A 614      57.900  29.470  41.910  1.00  0.00           H
ATOM    500  CE2 PHE A 614      59.790  28.930  42.740  1.00  0.00           C
ATOM    501  HE2 PHE A 614      59.920  28.060  42.110  1.00  0.00           H
ATOM    502  C   PHE A 614      55.500  32.680  44.980  1.00  0.00           C
ATOM    503  O   PHE A 614      55.820  33.790  45.450  1.00  0.00           O
ATOM    504  N   LEU A 615      54.340  32.420  44.310  1.00  0.00           N
ATOM    505  HN  LEU A 615      54.210  31.530  43.870  1.00  0.00           H
ATOM    506  CA  LEU A 615      53.190  33.420  44.300  1.00  0.00           C
ATOM    507  HA  LEU A 615      53.670  34.330  43.980  1.00  0.00           H
ATOM    508  CB  LEU A 615      52.090  33.040  43.220  1.00  0.00           C
ATOM    509  HB1 LEU A 615      51.730  32.040  43.560  1.00  0.00           H
ATOM    510  HB2 LEU A 615      52.650  32.760  42.310  1.00  0.00           H
ATOM    511  CG  LEU A 615      50.860  33.970  43.110  1.00  0.00           C
ATOM    512  HG  LEU A 615      50.360  34.090  44.100  1.00  0.00           H
ATOM    513  CD1 LEU A 615      51.390  35.310  42.470  1.00  0.00           C
ATOM    514 HD11 LEU A 615      51.700  35.240  41.410  1.00  0.00           H
ATOM    515 HD12 LEU A 615      52.240  35.650  43.090  1.00  0.00           H
ATOM    516 HD13 LEU A 615      50.550  36.030  42.550  1.00  0.00           H
ATOM    517  CD2 LEU A 615      49.640  33.500  42.250  1.00  0.00           C
ATOM    518 HD21 LEU A 615      49.250  32.540  42.660  1.00  0.00           H
ATOM    519 HD22 LEU A 615      49.920  33.290  41.200  1.00  0.00           H
ATOM    520 HD23 LEU A 615      48.870  34.300  42.320  1.00  0.00           H
ATOM    521  C   LEU A 615      52.640  33.660  45.660  1.00  0.00           C
ATOM    522  O   LEU A 615      52.270  34.800  46.060  1.00  0.00           O
ATOM    523  N   TYR A 616      52.470  32.590  46.490  1.00  0.00           N
ATOM    524  HN  TYR A 616      52.530  31.680  46.070  1.00  0.00           H
ATOM    525  CA  TYR A 616      52.090  32.680  47.900  1.00  0.00           C
ATOM    526  HA  TYR A 616      51.140  33.190  47.920  1.00  0.00           H
ATOM    527  CB  TYR A 616      51.970  31.240  48.670  1.00  0.00           C
ATOM    528  HB1 TYR A 616      52.820  30.680  48.240  1.00  0.00           H
ATOM    529  HB2 TYR A 616      51.070  30.750  48.240  1.00  0.00           H
ATOM    530  CG  TYR A 616      52.030  31.160  50.130  1.00  0.00           C
ATOM    531  CD1 TYR A 616      53.150  30.550  50.770  1.00  0.00           C
ATOM    532  HD1 TYR A 616      53.940  30.040  50.240  1.00  0.00           H
ATOM    533  CE1 TYR A 616      53.180  30.470  52.180  1.00  0.00           C
ATOM    534  HE1 TYR A 616      53.810  29.760  52.690  1.00  0.00           H
ATOM    535  CZ  TYR A 616      52.300  31.220  52.930  1.00  0.00           C
ATOM    536  OH  TYR A 616      52.440  31.250  54.290  1.00  0.00           O
ATOM    537  HH  TYR A 616      51.600  31.570  54.640  1.00  0.00           H
ATOM    538  CD2 TYR A 616      51.030  31.690  50.940  1.00  0.00           C
ATOM    539  HD2 TYR A 616      50.190  32.130  50.430  1.00  0.00           H
ATOM    540  CE2 TYR A 616      51.170  31.760  52.300  1.00  0.00           C
ATOM    541  HE2 TYR A 616      50.430  32.240  52.930  1.00  0.00           H
ATOM    542  C   TYR A 616      53.080  33.570  48.710  1.00  0.00           C
ATOM    543  O   TYR A 616      52.710  34.560  49.310  1.00  0.00           O
ATOM    544  N   CYS A 617      54.390  33.410  48.530  1.00  0.00           N
ATOM    545  HN  CYS A 617      54.880  32.710  48.020  1.00  0.00           H
ATOM    546  CA  CYS A 617      55.430  34.240  49.230  1.00  0.00           C
ATOM    547  HA  CYS A 617      55.260  34.130  50.300  1.00  0.00           H
ATOM    548  CB  CYS A 617      56.820  33.640  48.960  1.00  0.00           C
ATOM    549  HB1 CYS A 617      57.680  34.250  49.260  1.00  0.00           H
ATOM    550  HB2 CYS A 617      56.970  33.540  47.860  1.00  0.00           H
ATOM    551  SG  CYS A 617      56.990  32.010  49.770  1.00  0.00           S
ATOM    552  HG1 CYS A 617      56.540  31.230  48.800  1.00  0.00           H
ATOM    553  C   CYS A 617      55.390  35.720  48.980  1.00  0.00           C
ATOM    554  O   CYS A 617      55.520  36.540  49.850  1.00  0.00           O
ATOM    555  N   ALA A 618      55.140  36.060  47.700  1.00  0.00           N
ATOM    556  HN  ALA A 618      55.230  35.360  46.990  1.00  0.00           H
ATOM    557  CA  ALA A 618      54.930  37.430  47.140  1.00  0.00           C
ATOM    558  HA  ALA A 618      55.730  38.080  47.470  1.00  0.00           H
ATOM    559  CB  ALA A 618      55.040  37.360  45.590  1.00  0.00           C
ATOM    560  HB1 ALA A 618      54.840  38.320  45.060  1.00  0.00           H
ATOM    561  HB2 ALA A 618      54.250  36.700  45.160  1.00  0.00           H
ATOM    562  HB3 ALA A 618      56.100  37.150  45.370  1.00  0.00           H
ATOM    563  C   ALA A 618      53.750  38.080  47.610  1.00  0.00           C
ATOM    564  O   ALA A 618      53.850  39.190  48.030  1.00  0.00           O
ATOM    565  N   CYS A 619      52.650  37.300  47.700  1.00  0.00           N
ATOM    566  HN  CYS A 619      52.500  36.480  47.140  1.00  0.00           H
ATOM    567  CA  CYS A 619      51.440  37.840  48.230  1.00  0.00           C
ATOM    568  HA  CYS A 619      51.310  38.830  47.810  1.00  0.00           H
ATOM    569  CB  CYS A 619      50.220  37.020  47.770  1.00  0.00           C
ATOM    570  HB1 CYS A 619      49.200  37.300  48.120  1.00  0.00           H
ATOM    571  HB2 CYS A 619      50.350  35.980  48.130  1.00  0.00           H
ATOM    572  SG  CYS A 619      49.960  36.900  45.960  1.00  0.00           S
ATOM    573  HG1 CYS A 619      51.120  36.530  45.450  1.00  0.00           H
ATOM    574  C   CYS A 619      51.290  37.810  49.720  1.00  0.00           C
ATOM    575  O   CYS A 619      50.690  38.740  50.400  1.00  0.00           O
ATOM    576  N   MET A 620      51.950  36.800  50.350  1.00  0.00           N
ATOM    577  HN  MET A 620      52.400  36.080  49.840  1.00  0.00           H
ATOM    578  CA  MET A 620      52.060  36.640  51.850  1.00  0.00           C
ATOM    579  HA  MET A 620      51.040  36.560  52.200  1.00  0.00           H
ATOM    580  CB  MET A 620      52.720  35.260  52.220  1.00  0.00           C
ATOM    581  HB1 MET A 620      53.650  35.310  51.620  1.00  0.00           H
ATOM    582  HB2 MET A 620      52.050  34.460  51.840  1.00  0.00           H
ATOM    583  CG  MET A 620      53.110  35.030  53.700  1.00  0.00           C
ATOM    584  HG1 MET A 620      53.800  35.780  54.120  1.00  0.00           H
ATOM    585  HG2 MET A 620      53.700  34.080  53.750  1.00  0.00           H
ATOM    586  SD  MET A 620      51.700  34.950  54.780  1.00  0.00           S
ATOM    587  CE  MET A 620      52.630  34.120  56.160  1.00  0.00           C
ATOM    588  HE1 MET A 620      52.110  34.180  57.140  1.00  0.00           H
ATOM    589  HE2 MET A 620      53.660  34.500  56.330  1.00  0.00           H
ATOM    590  HE3 MET A 620      52.870  33.070  55.940  1.00  0.00           H
ATOM    591  C   MET A 620      52.720  37.790  52.530  1.00  0.00           C
ATOM    592  O   MET A 620      52.400  38.270  53.610  1.00  0.00           O
ATOM    593  N   SER A 621      53.820  38.230  51.910  1.00  0.00           N
ATOM    594  HN  SER A 621      54.020  37.940  50.990  1.00  0.00           H
ATOM    595  CA  SER A 621      54.760  39.240  52.370  1.00  0.00           C
ATOM    596  HA  SER A 621      54.930  38.900  53.380  1.00  0.00           H
ATOM    597  CB  SER A 621      56.120  39.210  51.660  1.00  0.00           C
ATOM    598  HB1 SER A 621      56.580  38.230  51.900  1.00  0.00           H
ATOM    599  HB2 SER A 621      56.790  40.000  52.050  1.00  0.00           H
ATOM    600  OG  SER A 621      56.030  39.430  50.250  1.00  0.00           O
ATOM    601  HG1 SER A 621      55.900  38.550  49.890  1.00  0.00           H
ATOM    602  C   SER A 621      54.160  40.740  52.640  1.00  0.00           C
ATOM    603  O   SER A 621      54.430  41.350  53.670  1.00  0.00           O
ATOM    604  N   PRO A 622      53.330  41.350  51.900  1.00  0.00           N
ATOM    605  CD  PRO A 622      53.260  41.070  50.460  1.00  0.00           C
ATOM    606  HD1 PRO A 622      53.010  40.010  50.230  1.00  0.00           H
ATOM    607  HD2 PRO A 622      54.220  41.350  50.010  1.00  0.00           H
ATOM    608  CA  PRO A 622      52.700  42.610  52.210  1.00  0.00           C
ATOM    609  HA  PRO A 622      53.360  43.340  52.680  1.00  0.00           H
ATOM    610  CB  PRO A 622      52.200  43.160  50.910  1.00  0.00           C
ATOM    611  HB1 PRO A 622      52.900  43.970  50.620  1.00  0.00           H
ATOM    612  HB2 PRO A 622      51.180  43.580  50.990  1.00  0.00           H
ATOM    613  CG  PRO A 622      52.220  42.020  49.940  1.00  0.00           C
ATOM    614  HG1 PRO A 622      51.240  41.520  50.030  1.00  0.00           H
ATOM    615  HG2 PRO A 622      52.460  42.240  48.870  1.00  0.00           H
ATOM    616  C   PRO A 622      51.530  42.340  53.160  1.00  0.00           C
ATOM    617  O   PRO A 622      51.260  43.240  53.970  1.00  0.00           O
ATOM    618  N   VAL A 623      50.900  41.140  53.120  1.00  0.00           N
ATOM    619  HN  VAL A 623      51.220  40.440  52.480  1.00  0.00           H
ATOM    620  CA  VAL A 623      49.860  40.870  54.180  1.00  0.00           C
ATOM    621  HA  VAL A 623      49.170  41.700  54.160  1.00  0.00           H
ATOM    622  CB  VAL A 623      49.080  39.610  53.870  1.00  0.00           C
ATOM    623  HB  VAL A 623      49.760  38.740  53.760  1.00  0.00           H
ATOM    624  CG1 VAL A 623      48.080  39.150  55.010  1.00  0.00           C
ATOM    625 HG11 VAL A 623      48.520  38.850  55.990  1.00  0.00           H
ATOM    626 HG12 VAL A 623      47.510  38.290  54.620  1.00  0.00           H
ATOM    627 HG13 VAL A 623      47.410  40.000  55.290  1.00  0.00           H
ATOM    628  CG2 VAL A 623      48.410  39.790  52.510  1.00  0.00           C
ATOM    629 HG21 VAL A 623      49.010  40.220  51.680  1.00  0.00           H
ATOM    630 HG22 VAL A 623      47.600  40.500  52.750  1.00  0.00           H
ATOM    631 HG23 VAL A 623      47.880  38.950  52.010  1.00  0.00           H
ATOM    632  C   VAL A 623      50.380  40.780  55.580  1.00  0.00           C
ATOM    633  O   VAL A 623      49.820  41.430  56.510  1.00  0.00           O
ATOM    634  N   ILE A 624      51.490  40.080  55.870  1.00  0.00           N
ATOM    635  HN  ILE A 624      52.030  39.560  55.200  1.00  0.00           H
ATOM    636  CA  ILE A 624      52.180  40.370  57.180  1.00  0.00           C
ATOM    637  HA  ILE A 624      51.460  40.110  57.940  1.00  0.00           H
ATOM    638  CB  ILE A 624      53.400  39.450  57.170  1.00  0.00           C
ATOM    639  HB  ILE A 624      54.060  39.690  56.300  1.00  0.00           H
ATOM    640  CG2 ILE A 624      54.240  39.710  58.470  1.00  0.00           C
ATOM    641 HG21 ILE A 624      55.080  38.990  58.570  1.00  0.00           H
ATOM    642 HG22 ILE A 624      53.640  39.740  59.400  1.00  0.00           H
ATOM    643 HG23 ILE A 624      54.730  40.710  58.440  1.00  0.00           H
ATOM    644  CG1 ILE A 624      53.070  38.000  57.020  1.00  0.00           C
ATOM    645 HG11 ILE A 624      54.020  37.450  57.060  1.00  0.00           H
ATOM    646 HG12 ILE A 624      52.670  37.740  56.010  1.00  0.00           H
ATOM    647  CD  ILE A 624      52.110  37.340  57.960  1.00  0.00           C
ATOM    648  HD1 ILE A 624      52.190  36.250  58.160  1.00  0.00           H
ATOM    649  HD2 ILE A 624      51.120  37.500  57.490  1.00  0.00           H
ATOM    650  HD3 ILE A 624      52.010  37.900  58.920  1.00  0.00           H
ATOM    651  C   ILE A 624      52.640  41.750  57.520  1.00  0.00           C
ATOM    652  O   ILE A 624      52.530  42.250  58.670  1.00  0.00           O
ATOM    653  N   THR A 625      53.190  42.500  56.480  1.00  0.00           N
ATOM    654  HN  THR A 625      53.220  42.170  55.540  1.00  0.00           H
ATOM    655  CA  THR A 625      53.780  43.870  56.690  1.00  0.00           C
ATOM    656  HA  THR A 625      54.510  43.830  57.470  1.00  0.00           H
ATOM    657  CB  THR A 625      54.440  44.410  55.440  1.00  0.00           C
ATOM    658  HB  THR A 625      53.690  44.560  54.630  1.00  0.00           H
ATOM    659  OG1 THR A 625      55.510  43.580  55.040  1.00  0.00           O
ATOM    660  HG1 THR A 625      55.140  42.890  54.490  1.00  0.00           H
ATOM    661  CG2 THR A 625      55.020  45.830  55.590  1.00  0.00           C
ATOM    662 HG21 THR A 625      55.470  46.230  54.650  1.00  0.00           H
ATOM    663 HG22 THR A 625      55.790  45.770  56.370  1.00  0.00           H
ATOM    664 HG23 THR A 625      54.300  46.590  55.960  1.00  0.00           H
ATOM    665  C   THR A 625      52.690  44.890  57.010  1.00  0.00           C
ATOM    666  O   THR A 625      52.780  45.650  57.980  1.00  0.00           O
ATOM    667  N   PHE A 626      51.560  44.850  56.270  1.00  0.00           N
ATOM    668  HN  PHE A 626      51.510  44.350  55.410  1.00  0.00           H
ATOM    669  CA  PHE A 626      50.300  45.510  56.530  1.00  0.00           C
ATOM    670  HA  PHE A 626      50.410  46.580  56.420  1.00  0.00           H
ATOM    671  CB  PHE A 626      49.310  45.040  55.490  1.00  0.00           C
ATOM    672  HB1 PHE A 626      49.270  43.930  55.580  1.00  0.00           H
ATOM    673  HB2 PHE A 626      49.690  45.300  54.480  1.00  0.00           H
ATOM    674  CG  PHE A 626      47.940  45.610  55.760  1.00  0.00           C
ATOM    675  CD1 PHE A 626      46.940  44.730  56.100  1.00  0.00           C
ATOM    676  HD1 PHE A 626      47.140  43.670  56.140  1.00  0.00           H
ATOM    677  CE1 PHE A 626      45.630  45.070  56.330  1.00  0.00           C
ATOM    678  HE1 PHE A 626      44.910  44.310  56.570  1.00  0.00           H
ATOM    679  CZ  PHE A 626      45.320  46.450  56.350  1.00  0.00           C
ATOM    680  HZ  PHE A 626      44.290  46.750  56.490  1.00  0.00           H
ATOM    681  CD2 PHE A 626      47.610  46.990  55.890  1.00  0.00           C
ATOM    682  HD2 PHE A 626      48.430  47.670  55.710  1.00  0.00           H
ATOM    683  CE2 PHE A 626      46.320  47.390  55.950  1.00  0.00           C
ATOM    684  HE2 PHE A 626      46.040  48.440  55.980  1.00  0.00           H
ATOM    685  C   PHE A 626      49.870  45.270  57.970  1.00  0.00           C
ATOM    686  O   PHE A 626      49.500  46.190  58.680  1.00  0.00           O
ATOM    687  N   GLY A 627      49.890  43.990  58.350  1.00  0.00           N
ATOM    688  HN  GLY A 627      50.190  43.310  57.680  1.00  0.00           H
ATOM    689  CA  GLY A 627      49.400  43.600  59.650  1.00  0.00           C
ATOM    690  HA1 GLY A 627      49.660  42.550  59.750  1.00  0.00           H
ATOM    691  HA2 GLY A 627      48.350  43.840  59.760  1.00  0.00           H
ATOM    692  C   GLY A 627      50.080  44.170  60.840  1.00  0.00           C
ATOM    693  O   GLY A 627      49.560  44.710  61.800  1.00  0.00           O
ATOM    694  N   GLY A 628      51.430  44.200  60.790  1.00  0.00           N
ATOM    695  HN  GLY A 628      51.770  43.670  60.010  1.00  0.00           H
ATOM    696  CA  GLY A 628      52.370  45.000  61.580  1.00  0.00           C
ATOM    697  HA1 GLY A 628      53.350  44.910  61.120  1.00  0.00           H
ATOM    698  HA2 GLY A 628      52.360  44.630  62.590  1.00  0.00           H
ATOM    699  C   GLY A 628      52.030  46.450  61.660  1.00  0.00           C
ATOM    700  O   GLY A 628      52.050  47.000  62.720  1.00  0.00           O
ATOM    701  N   LEU A 629      51.760  47.150  60.520  1.00  0.00           N
ATOM    702  HN  LEU A 629      51.650  46.600  59.700  1.00  0.00           H
ATOM    703  CA  LEU A 629      51.680  48.630  60.470  1.00  0.00           C
ATOM    704  HA  LEU A 629      52.260  49.050  61.280  1.00  0.00           H
ATOM    705  CB  LEU A 629      52.050  49.210  59.090  1.00  0.00           C
ATOM    706  HB1 LEU A 629      51.390  50.070  58.830  1.00  0.00           H
ATOM    707  HB2 LEU A 629      51.750  48.510  58.280  1.00  0.00           H
ATOM    708  CG  LEU A 629      53.580  49.610  58.970  1.00  0.00           C
ATOM    709  HG  LEU A 629      53.630  50.240  58.040  1.00  0.00           H
ATOM    710  CD1 LEU A 629      54.120  50.480  60.150  1.00  0.00           C
ATOM    711 HD11 LEU A 629      54.010  50.050  61.170  1.00  0.00           H
ATOM    712 HD12 LEU A 629      53.460  51.360  60.010  1.00  0.00           H
ATOM    713 HD13 LEU A 629      55.200  50.670  59.930  1.00  0.00           H
ATOM    714  CD2 LEU A 629      54.530  48.440  58.560  1.00  0.00           C
ATOM    715 HD21 LEU A 629      54.110  47.940  57.660  1.00  0.00           H
ATOM    716 HD22 LEU A 629      54.520  47.710  59.410  1.00  0.00           H
ATOM    717 HD23 LEU A 629      55.580  48.660  58.290  1.00  0.00           H
ATOM    718  C   LEU A 629      50.290  49.050  60.870  1.00  0.00           C
ATOM    719  O   LEU A 629      50.230  50.070  61.540  1.00  0.00           O
ATOM    720  N   LEU A 630      49.240  48.250  60.570  1.00  0.00           N
ATOM    721  HN  LEU A 630      49.290  47.470  59.940  1.00  0.00           H
ATOM    722  CA  LEU A 630      47.910  48.380  61.040  1.00  0.00           C
ATOM    723  HA  LEU A 630      47.430  49.310  60.760  1.00  0.00           H
ATOM    724  CB  LEU A 630      47.060  47.170  60.470  1.00  0.00           C
ATOM    725  HB1 LEU A 630      47.570  46.180  60.650  1.00  0.00           H
ATOM    726  HB2 LEU A 630      47.040  47.210  59.360  1.00  0.00           H
ATOM    727  CG  LEU A 630      45.590  46.940  60.800  1.00  0.00           C
ATOM    728  HG  LEU A 630      45.450  47.030  61.900  1.00  0.00           H
ATOM    729  CD1 LEU A 630      44.640  47.910  60.060  1.00  0.00           C
ATOM    730 HD11 LEU A 630      45.010  48.010  59.020  1.00  0.00           H
ATOM    731 HD12 LEU A 630      44.730  48.900  60.550  1.00  0.00           H
ATOM    732 HD13 LEU A 630      43.580  47.590  60.020  1.00  0.00           H
ATOM    733  CD2 LEU A 630      45.290  45.440  60.390  1.00  0.00           C
ATOM    734 HD21 LEU A 630      44.260  45.130  60.710  1.00  0.00           H
ATOM    735 HD22 LEU A 630      46.060  44.750  60.790  1.00  0.00           H
ATOM    736 HD23 LEU A 630      45.360  45.380  59.280  1.00  0.00           H
ATOM    737  C   LEU A 630      47.810  48.310  62.530  1.00  0.00           C
ATOM    738  O   LEU A 630      47.140  49.090  63.210  1.00  0.00           O
ATOM    739  N   GLY A 631      48.480  47.360  63.260  1.00  0.00           N
ATOM    740  HN  GLY A 631      49.020  46.730  62.720  1.00  0.00           H
ATOM    741  CA  GLY A 631      48.580  47.270  64.730  1.00  0.00           C
ATOM    742  HA1 GLY A 631      49.120  46.400  65.030  1.00  0.00           H
ATOM    743  HA2 GLY A 631      47.590  47.240  65.190  1.00  0.00           H
ATOM    744  C   GLY A 631      49.250  48.550  65.330  1.00  0.00           C
ATOM    745  O   GLY A 631      48.790  49.030  66.390  1.00  0.00           O
ATOM    746  N   GLU A 632      50.300  49.090  64.640  1.00  0.00           N
ATOM    747  HN  GLU A 632      50.810  48.720  63.870  1.00  0.00           H
ATOM    748  CA  GLU A 632      50.670  50.460  64.940  1.00  0.00           C
ATOM    749  HA  GLU A 632      50.600  50.570  66.010  1.00  0.00           H
ATOM    750  CB  GLU A 632      52.010  50.880  64.270  1.00  0.00           C
ATOM    751  HB1 GLU A 632      52.180  51.890  64.700  1.00  0.00           H
ATOM    752  HB2 GLU A 632      51.910  50.850  63.170  1.00  0.00           H
ATOM    753  CG  GLU A 632      53.210  49.920  64.540  1.00  0.00           C
ATOM    754  HG1 GLU A 632      54.210  50.300  64.280  1.00  0.00           H
ATOM    755  HG2 GLU A 632      53.060  48.980  63.960  1.00  0.00           H
ATOM    756  CD  GLU A 632      53.430  49.520  65.980  1.00  0.00           C
ATOM    757  OE1 GLU A 632      53.670  50.400  66.810  1.00  0.00           O
ATOM    758  OE2 GLU A 632      53.140  48.350  66.280  1.00  0.00           O
ATOM    759  C   GLU A 632      49.530  51.560  64.610  1.00  0.00           C
ATOM    760  O   GLU A 632      49.410  52.510  65.380  1.00  0.00           O
ATOM    761  N   ALA A 633      48.870  51.550  63.500  1.00  0.00           N
ATOM    762  HN  ALA A 633      49.190  51.010  62.720  1.00  0.00           H
ATOM    763  CA  ALA A 633      47.770  52.500  63.110  1.00  0.00           C
ATOM    764  HA  ALA A 633      48.230  53.470  63.020  1.00  0.00           H
ATOM    765  CB  ALA A 633      47.240  52.040  61.750  1.00  0.00           C
ATOM    766  HB1 ALA A 633      47.920  52.120  60.880  1.00  0.00           H
ATOM    767  HB2 ALA A 633      46.320  52.580  61.430  1.00  0.00           H
ATOM    768  HB3 ALA A 633      46.870  50.990  61.750  1.00  0.00           H
ATOM    769  C   ALA A 633      46.640  52.570  64.020  1.00  0.00           C
ATOM    770  O   ALA A 633      46.180  53.660  64.330  1.00  0.00           O
ATOM    771  N   THR A 634      46.200  51.450  64.500  1.00  0.00           N
ATOM    772  HN  THR A 634      46.650  50.640  64.120  1.00  0.00           H
ATOM    773  CA  THR A 634      45.110  51.200  65.350  1.00  0.00           C
ATOM    774  HA  THR A 634      44.510  52.090  65.280  1.00  0.00           H
ATOM    775  CB  THR A 634      44.250  49.980  64.910  1.00  0.00           C
ATOM    776  HB  THR A 634      43.260  49.900  65.410  1.00  0.00           H
ATOM    777  OG1 THR A 634      45.000  48.740  64.980  1.00  0.00           O
ATOM    778  HG1 THR A 634      45.560  48.800  64.200  1.00  0.00           H
ATOM    779  CG2 THR A 634      43.850  50.200  63.470  1.00  0.00           C
ATOM    780 HG21 THR A 634      43.420  49.220  63.190  1.00  0.00           H
ATOM    781 HG22 THR A 634      44.730  50.370  62.820  1.00  0.00           H
ATOM    782 HG23 THR A 634      43.150  51.070  63.400  1.00  0.00           H
ATOM    783  C   THR A 634      45.500  51.010  66.820  1.00  0.00           C
ATOM    784  O   THR A 634      44.700  50.720  67.730  1.00  0.00           O
ATOM    785  N   GLU A 635      46.790  51.140  67.170  1.00  0.00           N
ATOM    786  HN  GLU A 635      47.410  51.410  66.450  1.00  0.00           H
ATOM    787  CA  GLU A 635      47.380  50.800  68.540  1.00  0.00           C
ATOM    788  HA  GLU A 635      48.450  50.690  68.400  1.00  0.00           H
ATOM    789  CB  GLU A 635      47.140  51.860  69.630  1.00  0.00           C
ATOM    790  HB1 GLU A 635      47.630  51.570  70.580  1.00  0.00           H
ATOM    791  HB2 GLU A 635      46.080  51.860  69.950  1.00  0.00           H
ATOM    792  CG  GLU A 635      47.620  53.300  69.250  1.00  0.00           C
ATOM    793  HG1 GLU A 635      47.070  53.710  68.380  1.00  0.00           H
ATOM    794  HG2 GLU A 635      48.720  53.200  69.100  1.00  0.00           H
ATOM    795  CD  GLU A 635      47.410  54.250  70.410  1.00  0.00           C
ATOM    796  OE1 GLU A 635      48.350  54.830  70.930  1.00  0.00           O
ATOM    797  OE2 GLU A 635      46.250  54.540  70.770  1.00  0.00           O
ATOM    798  C   GLU A 635      46.940  49.430  69.110  1.00  0.00           C
ATOM    799  O   GLU A 635      47.020  49.130  70.300  1.00  0.00           O
ATOM    800  N   GLY A 636      46.710  48.450  68.270  1.00  0.00           N
ATOM    801  HN  GLY A 636      46.630  48.620  67.290  1.00  0.00           H
ATOM    802  CA  GLY A 636      46.750  46.980  68.600  1.00  0.00           C
ATOM    803  HA1 GLY A 636      47.090  46.940  69.620  1.00  0.00           H
ATOM    804  HA2 GLY A 636      47.370  46.490  67.860  1.00  0.00           H
ATOM    805  C   GLY A 636      45.460  46.230  68.340  1.00  0.00           C
ATOM    806  O   GLY A 636      45.370  45.060  68.620  1.00  0.00           O
ATOM    807  N   ARG A 637      44.380  46.870  67.840  1.00  0.00           N
ATOM    808  HN  ARG A 637      44.450  47.840  67.630  1.00  0.00           H
ATOM    809  CA  ARG A 637      43.040  46.310  67.800  1.00  0.00           C
ATOM    810  HA  ARG A 637      42.820  46.000  68.800  1.00  0.00           H
ATOM    811  CB  ARG A 637      42.070  47.430  67.340  1.00  0.00           C
ATOM    812  HB1 ARG A 637      41.050  47.030  67.180  1.00  0.00           H
ATOM    813  HB2 ARG A 637      42.500  47.930  66.450  1.00  0.00           H
ATOM    814  CG  ARG A 637      41.980  48.530  68.460  1.00  0.00           C
ATOM    815  HG1 ARG A 637      41.410  49.400  68.080  1.00  0.00           H
ATOM    816  HG2 ARG A 637      43.000  48.940  68.610  1.00  0.00           H
ATOM    817  CD  ARG A 637      41.390  48.020  69.740  1.00  0.00           C
ATOM    818  HD1 ARG A 637      42.070  47.260  70.180  1.00  0.00           H
ATOM    819  HD2 ARG A 637      40.430  47.520  69.460  1.00  0.00           H
ATOM    820  NE  ARG A 637      41.190  49.250  70.580  1.00  0.00           N
ATOM    821  HE  ARG A 637      41.930  49.890  70.770  1.00  0.00           H
ATOM    822  CZ  ARG A 637      40.060  49.480  71.170  1.00  0.00           C
ATOM    823  NH1 ARG A 637      39.740  50.480  72.000  1.00  0.00           N
ATOM    824 HH11 ARG A 637      40.340  51.270  72.030  1.00  0.00           H
ATOM    825 HH12 ARG A 637      38.910  50.380  72.540  1.00  0.00           H
ATOM    826  NH2 ARG A 637      39.040  48.600  71.210  1.00  0.00           N
ATOM    827 HH21 ARG A 637      39.320  47.640  71.100  1.00  0.00           H
ATOM    828 HH22 ARG A 637      38.280  48.680  71.840  1.00  0.00           H
ATOM    829  C   ARG A 637      42.900  45.090  66.900  1.00  0.00           C
ATOM    830  O   ARG A 637      42.330  43.990  67.190  1.00  0.00           O
ATOM    831  N   ILE A 638      43.460  45.110  65.700  1.00  0.00           N
ATOM    832  HN  ILE A 638      43.930  45.960  65.510  1.00  0.00           H
ATOM    833  CA  ILE A 638      43.410  44.180  64.660  1.00  0.00           C
ATOM    834  HA  ILE A 638      43.240  43.200  65.060  1.00  0.00           H
ATOM    835  CB  ILE A 638      42.280  44.560  63.600  1.00  0.00           C
ATOM    836  HB  ILE A 638      42.460  44.070  62.620  1.00  0.00           H
ATOM    837  CG2 ILE A 638      40.890  44.240  64.150  1.00  0.00           C
ATOM    838 HG21 ILE A 638      41.000  43.180  64.470  1.00  0.00           H
ATOM    839 HG22 ILE A 638      40.110  44.370  63.370  1.00  0.00           H
ATOM    840 HG23 ILE A 638      40.550  44.830  65.030  1.00  0.00           H
ATOM    841  CG1 ILE A 638      42.390  46.060  63.190  1.00  0.00           C
ATOM    842 HG11 ILE A 638      43.420  46.470  63.040  1.00  0.00           H
ATOM    843 HG12 ILE A 638      42.100  46.630  64.110  1.00  0.00           H
ATOM    844  CD  ILE A 638      41.610  46.500  61.950  1.00  0.00           C
ATOM    845  HD1 ILE A 638      42.070  45.980  61.090  1.00  0.00           H
ATOM    846  HD2 ILE A 638      41.610  47.600  61.800  1.00  0.00           H
ATOM    847  HD3 ILE A 638      40.580  46.090  62.080  1.00  0.00           H
ATOM    848  C   ILE A 638      44.810  44.200  64.030  1.00  0.00           C
ATOM    849  O   ILE A 638      45.350  45.300  63.770  1.00  0.00           O
ATOM    850  N   SER A 639      45.380  43.040  63.660  1.00  0.00           N
ATOM    851  HN  SER A 639      45.000  42.140  63.870  1.00  0.00           H
ATOM    852  CA  SER A 639      46.760  42.990  63.250  1.00  0.00           C
ATOM    853  HA  SER A 639      46.900  43.910  62.690  1.00  0.00           H
ATOM    854  CB  SER A 639      47.780  43.160  64.470  1.00  0.00           C
ATOM    855  HB1 SER A 639      47.480  42.270  65.050  1.00  0.00           H
ATOM    856  HB2 SER A 639      47.630  44.120  65.010  1.00  0.00           H
ATOM    857  OG  SER A 639      49.160  43.220  64.100  1.00  0.00           O
ATOM    858  HG1 SER A 639      49.210  43.960  63.490  1.00  0.00           H
ATOM    859  C   SER A 639      46.980  42.010  62.170  1.00  0.00           C
ATOM    860  O   SER A 639      46.220  42.010  61.190  1.00  0.00           O
ATOM    861  N   ALA A 640      48.100  41.260  62.210  1.00  0.00           N
ATOM    862  HN  ALA A 640      48.710  41.460  62.970  1.00  0.00           H
ATOM    863  CA  ALA A 640      48.560  40.390  61.130  1.00  0.00           C
ATOM    864  HA  ALA A 640      48.320  40.780  60.160  1.00  0.00           H
ATOM    865  CB  ALA A 640      50.050  40.110  61.140  1.00  0.00           C
ATOM    866  HB1 ALA A 640      50.340  39.620  62.080  1.00  0.00           H
ATOM    867  HB2 ALA A 640      50.760  40.960  61.010  1.00  0.00           H
ATOM    868  HB3 ALA A 640      50.290  39.480  60.250  1.00  0.00           H
ATOM    869  C   ALA A 640      47.840  39.020  61.220  1.00  0.00           C
ATOM    870  O   ALA A 640      47.570  38.400  60.210  1.00  0.00           O
ATOM    871  N   ILE A 641      47.370  38.500  62.350  1.00  0.00           N
ATOM    872  HN  ILE A 641      47.690  38.830  63.230  1.00  0.00           H
ATOM    873  CA  ILE A 641      46.580  37.190  62.350  1.00  0.00           C
ATOM    874  HA  ILE A 641      47.090  36.650  61.580  1.00  0.00           H
ATOM    875  CB  ILE A 641      46.710  36.390  63.600  1.00  0.00           C
ATOM    876  HB  ILE A 641      46.130  36.870  64.410  1.00  0.00           H
ATOM    877  CG2 ILE A 641      46.210  35.000  63.120  1.00  0.00           C
ATOM    878 HG21 ILE A 641      46.900  34.670  62.320  1.00  0.00           H
ATOM    879 HG22 ILE A 641      45.200  34.860  62.690  1.00  0.00           H
ATOM    880 HG23 ILE A 641      46.350  34.290  63.970  1.00  0.00           H
ATOM    881  CG1 ILE A 641      48.140  36.460  64.130  1.00  0.00           C
ATOM    882 HG11 ILE A 641      48.220  35.660  64.920  1.00  0.00           H
ATOM    883 HG12 ILE A 641      48.280  37.470  64.580  1.00  0.00           H
ATOM    884  CD  ILE A 641      49.250  35.990  63.170  1.00  0.00           C
ATOM    885  HD1 ILE A 641      48.940  36.130  62.110  1.00  0.00           H
ATOM    886  HD2 ILE A 641      49.630  34.980  63.460  1.00  0.00           H
ATOM    887  HD3 ILE A 641      50.190  36.570  63.290  1.00  0.00           H
ATOM    888  C   ILE A 641      45.120  37.360  61.810  1.00  0.00           C
ATOM    889  O   ILE A 641      44.610  36.580  60.950  1.00  0.00           O
ATOM    890  N   GLU A 642      44.430  38.500  62.150  1.00  0.00           N
ATOM    891  HN  GLU A 642      44.820  39.030  62.890  1.00  0.00           H
ATOM    892  CA  GLU A 642      43.090  38.850  61.630  1.00  0.00           C
ATOM    893  HA  GLU A 642      42.440  38.000  61.790  1.00  0.00           H
ATOM    894  CB  GLU A 642      42.450  40.080  62.340  1.00  0.00           C
ATOM    895  HB1 GLU A 642      41.430  40.120  61.910  1.00  0.00           H
ATOM    896  HB2 GLU A 642      42.970  41.030  62.090  1.00  0.00           H
ATOM    897  CG  GLU A 642      42.390  39.920  63.860  1.00  0.00           C
ATOM    898  HG1 GLU A 642      42.130  38.890  64.190  1.00  0.00           H
ATOM    899  HG2 GLU A 642      41.560  40.630  64.110  1.00  0.00           H
ATOM    900  CD  GLU A 642      43.650  40.360  64.650  1.00  0.00           C
ATOM    901  OE1 GLU A 642      43.440  40.650  65.800  1.00  0.00           O
ATOM    902  OE2 GLU A 642      44.740  40.430  64.070  1.00  0.00           O
ATOM    903  C   GLU A 642      43.180  39.100  60.120  1.00  0.00           C
ATOM    904  O   GLU A 642      42.190  38.930  59.430  1.00  0.00           O
ATOM    905  N   SER A 643      44.310  39.640  59.650  1.00  0.00           N
ATOM    906  HN  SER A 643      44.970  39.790  60.380  1.00  0.00           H
ATOM    907  CA  SER A 643      44.700  39.950  58.240  1.00  0.00           C
ATOM    908  HA  SER A 643      43.900  40.480  57.750  1.00  0.00           H
ATOM    909  CB  SER A 643      46.140  40.690  58.070  1.00  0.00           C
ATOM    910  HB1 SER A 643      46.500  40.680  57.020  1.00  0.00           H
ATOM    911  HB2 SER A 643      46.940  40.110  58.590  1.00  0.00           H
ATOM    912  OG  SER A 643      45.910  42.020  58.490  1.00  0.00           O
ATOM    913  HG1 SER A 643      45.780  41.970  59.430  1.00  0.00           H
ATOM    914  C   SER A 643      44.800  38.760  57.410  1.00  0.00           C
ATOM    915  O   SER A 643      44.060  38.640  56.470  1.00  0.00           O
ATOM    916  N   LEU A 644      45.490  37.780  57.860  1.00  0.00           N
ATOM    917  HN  LEU A 644      45.920  37.890  58.750  1.00  0.00           H
ATOM    918  CA  LEU A 644      45.620  36.460  57.160  1.00  0.00           C
ATOM    919  HA  LEU A 644      45.990  36.620  56.160  1.00  0.00           H
ATOM    920  CB  LEU A 644      46.560  35.440  57.870  1.00  0.00           C
ATOM    921  HB1 LEU A 644      46.450  34.410  57.500  1.00  0.00           H
ATOM    922  HB2 LEU A 644      46.310  35.420  58.960  1.00  0.00           H
ATOM    923  CG  LEU A 644      48.080  35.860  57.830  1.00  0.00           C
ATOM    924  HG  LEU A 644      48.160  36.950  58.000  1.00  0.00           H
ATOM    925  CD1 LEU A 644      48.780  35.140  58.970  1.00  0.00           C
ATOM    926 HD11 LEU A 644      48.220  35.470  59.870  1.00  0.00           H
ATOM    927 HD12 LEU A 644      49.850  35.460  58.930  1.00  0.00           H
ATOM    928 HD13 LEU A 644      48.940  34.050  58.830  1.00  0.00           H
ATOM    929  CD2 LEU A 644      48.730  35.490  56.510  1.00  0.00           C
ATOM    930 HD21 LEU A 644      49.840  35.550  56.590  1.00  0.00           H
ATOM    931 HD22 LEU A 644      48.490  36.120  55.630  1.00  0.00           H
ATOM    932 HD23 LEU A 644      48.460  34.440  56.260  1.00  0.00           H
ATOM    933  C   LEU A 644      44.270  35.800  56.910  1.00  0.00           C
ATOM    934  O   LEU A 644      43.900  35.520  55.790  1.00  0.00           O
ATOM    935  N   PHE A 645      43.500  35.620  57.990  1.00  0.00           N
ATOM    936  HN  PHE A 645      44.040  35.800  58.810  1.00  0.00           H
ATOM    937  CA  PHE A 645      42.130  35.210  58.110  1.00  0.00           C
ATOM    938  HA  PHE A 645      42.050  34.160  57.860  1.00  0.00           H
ATOM    939  CB  PHE A 645      41.670  35.330  59.550  1.00  0.00           C
ATOM    940  HB1 PHE A 645      41.620  36.400  59.850  1.00  0.00           H
ATOM    941  HB2 PHE A 645      42.440  34.900  60.240  1.00  0.00           H
ATOM    942  CG  PHE A 645      40.370  34.710  59.980  1.00  0.00           C
ATOM    943  CD1 PHE A 645      39.670  33.830  59.160  1.00  0.00           C
ATOM    944  HD1 PHE A 645      39.850  33.510  58.150  1.00  0.00           H
ATOM    945  CE1 PHE A 645      38.370  33.330  59.510  1.00  0.00           C
ATOM    946  HE1 PHE A 645      37.930  32.700  58.750  1.00  0.00           H
ATOM    947  CZ  PHE A 645      37.930  33.550  60.780  1.00  0.00           C
ATOM    948  HZ  PHE A 645      36.940  33.150  60.990  1.00  0.00           H
ATOM    949  CD2 PHE A 645      39.990  34.810  61.330  1.00  0.00           C
ATOM    950  HD2 PHE A 645      40.620  35.260  62.100  1.00  0.00           H
ATOM    951  CE2 PHE A 645      38.710  34.370  61.650  1.00  0.00           C
ATOM    952  HE2 PHE A 645      38.360  34.530  62.660  1.00  0.00           H
ATOM    953  C   PHE A 645      41.180  35.920  57.190  1.00  0.00           C
ATOM    954  O   PHE A 645      40.510  35.310  56.380  1.00  0.00           O
ATOM    955  N   GLY A 646      41.200  37.250  57.170  1.00  0.00           N
ATOM    956  HN  GLY A 646      41.740  37.770  57.830  1.00  0.00           H
ATOM    957  CA  GLY A 646      40.360  38.100  56.320  1.00  0.00           C
ATOM    958  HA1 GLY A 646      40.670  39.110  56.540  1.00  0.00           H
ATOM    959  HA2 GLY A 646      39.330  37.900  56.610  1.00  0.00           H
ATOM    960  C   GLY A 646      40.550  37.920  54.840  1.00  0.00           C
ATOM    961  O   GLY A 646      39.640  37.510  54.120  1.00  0.00           O
ATOM    962  N   ALA A 647      41.890  38.030  54.440  1.00  0.00           N
ATOM    963  HN  ALA A 647      42.610  38.380  55.020  1.00  0.00           H
ATOM    964  CA  ALA A 647      42.360  37.750  53.130  1.00  0.00           C
ATOM    965  HA  ALA A 647      41.900  38.430  52.430  1.00  0.00           H
ATOM    966  CB  ALA A 647      43.830  38.230  53.050  1.00  0.00           C
ATOM    967  HB1 ALA A 647      44.300  37.940  52.090  1.00  0.00           H
ATOM    968  HB2 ALA A 647      44.350  37.630  53.840  1.00  0.00           H
ATOM    969  HB3 ALA A 647      43.890  39.330  53.210  1.00  0.00           H
ATOM    970  C   ALA A 647      42.040  36.310  52.550  1.00  0.00           C
ATOM    971  O   ALA A 647      41.530  36.290  51.420  1.00  0.00           O
ATOM    972  N   SER A 648      42.240  35.270  53.320  1.00  0.00           N
ATOM    973  HN  SER A 648      42.710  35.510  54.160  1.00  0.00           H
ATOM    974  CA  SER A 648      41.880  33.870  53.040  1.00  0.00           C
ATOM    975  HA  SER A 648      42.260  33.570  52.080  1.00  0.00           H
ATOM    976  CB  SER A 648      42.490  32.910  54.060  1.00  0.00           C
ATOM    977  HB1 SER A 648      43.570  32.810  53.800  1.00  0.00           H
ATOM    978  HB2 SER A 648      42.110  31.870  53.920  1.00  0.00           H
ATOM    979  OG  SER A 648      42.250  33.400  55.370  1.00  0.00           O
ATOM    980  HG1 SER A 648      42.890  34.080  55.560  1.00  0.00           H
ATOM    981  C   SER A 648      40.340  33.660  52.930  1.00  0.00           C
ATOM    982  O   SER A 648      39.910  33.080  51.980  1.00  0.00           O
ATOM    983  N   LEU A 649      39.550  34.160  53.820  1.00  0.00           N
ATOM    984  HN  LEU A 649      39.980  34.660  54.570  1.00  0.00           H
ATOM    985  CA  LEU A 649      38.060  34.090  53.850  1.00  0.00           C
ATOM    986  HA  LEU A 649      37.710  33.070  53.770  1.00  0.00           H
ATOM    987  CB  LEU A 649      37.570  34.900  55.110  1.00  0.00           C
ATOM    988  HB1 LEU A 649      38.180  35.830  55.120  1.00  0.00           H
ATOM    989  HB2 LEU A 649      38.090  34.370  55.940  1.00  0.00           H
ATOM    990  CG  LEU A 649      36.130  34.990  55.320  1.00  0.00           C
ATOM    991  HG  LEU A 649      35.570  35.330  54.420  1.00  0.00           H
ATOM    992  CD1 LEU A 649      35.600  33.560  55.590  1.00  0.00           C
ATOM    993 HD11 LEU A 649      36.060  33.140  56.500  1.00  0.00           H
ATOM    994 HD12 LEU A 649      35.770  32.890  54.710  1.00  0.00           H
ATOM    995 HD13 LEU A 649      34.510  33.560  55.780  1.00  0.00           H
ATOM    996  CD2 LEU A 649      35.720  35.990  56.430  1.00  0.00           C
ATOM    997 HD21 LEU A 649      34.620  36.130  56.380  1.00  0.00           H
ATOM    998 HD22 LEU A 649      36.100  36.980  56.130  1.00  0.00           H
ATOM    999 HD23 LEU A 649      36.090  35.730  57.440  1.00  0.00           H
ATOM   1000  C   LEU A 649      37.520  34.690  52.660  1.00  0.00           C
ATOM   1001  O   LEU A 649      36.650  34.170  51.950  1.00  0.00           O
ATOM   1002  N   THR A 650      37.910  35.890  52.310  1.00  0.00           N
ATOM   1003  HN  THR A 650      38.550  36.320  52.920  1.00  0.00           H
ATOM   1004  CA  THR A 650      37.420  36.640  51.160  1.00  0.00           C
ATOM   1005  HA  THR A 650      36.340  36.620  51.120  1.00  0.00           H
ATOM   1006  CB  THR A 650      37.880  38.090  51.200  1.00  0.00           C
ATOM   1007  HB  THR A 650      38.980  38.030  51.040  1.00  0.00           H
ATOM   1008  OG1 THR A 650      37.650  38.650  52.490  1.00  0.00           O
ATOM   1009  HG1 THR A 650      38.540  38.580  52.860  1.00  0.00           H
ATOM   1010  CG2 THR A 650      37.210  38.880  50.060  1.00  0.00           C
ATOM   1011 HG21 THR A 650      37.690  38.570  49.100  1.00  0.00           H
ATOM   1012 HG22 THR A 650      37.160  39.970  50.270  1.00  0.00           H
ATOM   1013 HG23 THR A 650      36.150  38.590  49.980  1.00  0.00           H
ATOM   1014  C   THR A 650      37.890  36.000  49.920  1.00  0.00           C
ATOM   1015  O   THR A 650      37.170  35.840  48.940  1.00  0.00           O
ATOM   1016  N   GLY A 651      39.170  35.630  49.820  1.00  0.00           N
ATOM   1017  HN  GLY A 651      39.750  35.640  50.630  1.00  0.00           H
ATOM   1018  CA  GLY A 651      39.840  35.250  48.630  1.00  0.00           C
ATOM   1019  HA1 GLY A 651      40.870  35.290  48.940  1.00  0.00           H
ATOM   1020  HA2 GLY A 651      39.490  35.960  47.890  1.00  0.00           H
ATOM   1021  C   GLY A 651      39.560  33.850  48.270  1.00  0.00           C
ATOM   1022  O   GLY A 651      39.500  33.460  47.150  1.00  0.00           O
ATOM   1023  N   ILE A 652      39.280  32.950  49.310  1.00  0.00           N
ATOM   1024  HN  ILE A 652      39.190  33.220  50.260  1.00  0.00           H
ATOM   1025  CA  ILE A 652      38.640  31.720  49.090  1.00  0.00           C
ATOM   1026  HA  ILE A 652      39.310  31.210  48.420  1.00  0.00           H
ATOM   1027  CB  ILE A 652      38.470  30.880  50.370  1.00  0.00           C
ATOM   1028  HB  ILE A 652      37.880  31.570  51.010  1.00  0.00           H
ATOM   1029  CG2 ILE A 652      37.590  29.620  50.130  1.00  0.00           C
ATOM   1030 HG21 ILE A 652      37.630  28.870  50.940  1.00  0.00           H
ATOM   1031 HG22 ILE A 652      37.920  29.190  49.160  1.00  0.00           H
ATOM   1032 HG23 ILE A 652      36.510  29.880  50.050  1.00  0.00           H
ATOM   1033  CG1 ILE A 652      39.790  30.310  50.840  1.00  0.00           C
ATOM   1034 HG11 ILE A 652      40.660  31.000  50.780  1.00  0.00           H
ATOM   1035 HG12 ILE A 652      40.110  29.610  50.040  1.00  0.00           H
ATOM   1036  CD  ILE A 652      39.850  29.650  52.180  1.00  0.00           C
ATOM   1037  HD1 ILE A 652      40.900  29.370  52.440  1.00  0.00           H
ATOM   1038  HD2 ILE A 652      39.200  28.750  52.270  1.00  0.00           H
ATOM   1039  HD3 ILE A 652      39.530  30.420  52.910  1.00  0.00           H
ATOM   1040  C   ILE A 652      37.220  31.830  48.410  1.00  0.00           C
ATOM   1041  O   ILE A 652      36.940  31.150  47.420  1.00  0.00           O
ATOM   1042  N   ALA A 653      36.280  32.650  48.930  1.00  0.00           N
ATOM   1043  HN  ALA A 653      36.490  33.170  49.740  1.00  0.00           H
ATOM   1044  CA  ALA A 653      34.960  32.870  48.370  1.00  0.00           C
ATOM   1045  HA  ALA A 653      34.320  32.010  48.250  1.00  0.00           H
ATOM   1046  CB  ALA A 653      34.270  33.840  49.240  1.00  0.00           C
ATOM   1047  HB1 ALA A 653      34.070  33.340  50.220  1.00  0.00           H
ATOM   1048  HB2 ALA A 653      33.340  34.150  48.720  1.00  0.00           H
ATOM   1049  HB3 ALA A 653      34.900  34.740  49.400  1.00  0.00           H
ATOM   1050  C   ALA A 653      35.030  33.440  46.910  1.00  0.00           C
ATOM   1051  O   ALA A 653      34.460  32.860  45.980  1.00  0.00           O
ATOM   1052  N   TYR A 654      35.780  34.590  46.720  1.00  0.00           N
ATOM   1053  HN  TYR A 654      36.180  34.950  47.550  1.00  0.00           H
ATOM   1054  CA  TYR A 654      36.020  35.200  45.470  1.00  0.00           C
ATOM   1055  HA  TYR A 654      35.090  35.430  44.980  1.00  0.00           H
ATOM   1056  CB  TYR A 654      36.840  36.440  45.910  1.00  0.00           C
ATOM   1057  HB1 TYR A 654      37.750  36.070  46.430  1.00  0.00           H
ATOM   1058  HB2 TYR A 654      36.360  37.090  46.660  1.00  0.00           H
ATOM   1059  CG  TYR A 654      37.350  37.290  44.770  1.00  0.00           C
ATOM   1060  CD1 TYR A 654      36.490  38.270  44.270  1.00  0.00           C
ATOM   1061  HD1 TYR A 654      35.570  38.500  44.790  1.00  0.00           H
ATOM   1062  CE1 TYR A 654      37.030  39.140  43.270  1.00  0.00           C
ATOM   1063  HE1 TYR A 654      36.380  39.980  43.070  1.00  0.00           H
ATOM   1064  CZ  TYR A 654      38.280  38.850  42.660  1.00  0.00           C
ATOM   1065  OH  TYR A 654      38.600  39.680  41.550  1.00  0.00           O
ATOM   1066  HH  TYR A 654      39.300  39.290  41.020  1.00  0.00           H
ATOM   1067  CD2 TYR A 654      38.560  37.000  44.120  1.00  0.00           C
ATOM   1068  HD2 TYR A 654      39.130  36.240  44.640  1.00  0.00           H
ATOM   1069  CE2 TYR A 654      39.100  37.780  43.120  1.00  0.00           C
ATOM   1070  HE2 TYR A 654      40.070  37.620  42.680  1.00  0.00           H
ATOM   1071  C   TYR A 654      36.720  34.330  44.410  1.00  0.00           C
ATOM   1072  O   TYR A 654      36.430  34.550  43.230  1.00  0.00           O
ATOM   1073  N   SER A 655      37.650  33.370  44.770  1.00  0.00           N
ATOM   1074  HN  SER A 655      37.850  33.200  45.720  1.00  0.00           H
ATOM   1075  CA  SER A 655      38.270  32.590  43.720  1.00  0.00           C
ATOM   1076  HA  SER A 655      38.350  33.100  42.770  1.00  0.00           H
ATOM   1077  CB  SER A 655      39.710  32.300  44.140  1.00  0.00           C
ATOM   1078  HB1 SER A 655      40.320  33.220  44.170  1.00  0.00           H
ATOM   1079  HB2 SER A 655      40.190  31.740  43.310  1.00  0.00           H
ATOM   1080  OG  SER A 655      39.820  31.490  45.310  1.00  0.00           O
ATOM   1081  HG1 SER A 655      39.860  32.030  46.100  1.00  0.00           H
ATOM   1082  C   SER A 655      37.540  31.260  43.470  1.00  0.00           C
ATOM   1083  O   SER A 655      37.590  30.660  42.390  1.00  0.00           O
ATOM   1084  N   LEU A 656      36.810  30.800  44.420  1.00  0.00           N
ATOM   1085  HN  LEU A 656      36.890  31.250  45.300  1.00  0.00           H
ATOM   1086  CA  LEU A 656      35.840  29.700  44.190  1.00  0.00           C
ATOM   1087  HA  LEU A 656      36.270  28.790  43.790  1.00  0.00           H
ATOM   1088  CB  LEU A 656      35.190  29.270  45.550  1.00  0.00           C
ATOM   1089  HB1 LEU A 656      34.660  30.100  46.070  1.00  0.00           H
ATOM   1090  HB2 LEU A 656      36.000  28.840  46.190  1.00  0.00           H
ATOM   1091  CG  LEU A 656      34.260  28.060  45.480  1.00  0.00           C
ATOM   1092  HG  LEU A 656      33.360  28.360  44.910  1.00  0.00           H
ATOM   1093  CD1 LEU A 656      34.890  26.730  44.820  1.00  0.00           C
ATOM   1094 HD11 LEU A 656      35.950  26.720  45.160  1.00  0.00           H
ATOM   1095 HD12 LEU A 656      34.840  26.970  43.730  1.00  0.00           H
ATOM   1096 HD13 LEU A 656      34.400  25.760  45.030  1.00  0.00           H
ATOM   1097  CD2 LEU A 656      33.720  27.700  46.930  1.00  0.00           C
ATOM   1098 HD21 LEU A 656      34.610  27.530  47.580  1.00  0.00           H
ATOM   1099 HD22 LEU A 656      33.100  26.800  46.800  1.00  0.00           H
ATOM   1100 HD23 LEU A 656      33.140  28.610  47.190  1.00  0.00           H
ATOM   1101  C   LEU A 656      34.640  29.980  43.210  1.00  0.00           C
ATOM   1102  O   LEU A 656      34.450  29.300  42.260  1.00  0.00           O
ATOM   1103  N   PHE A 657      34.000  31.100  43.440  1.00  0.00           N
ATOM   1104  HN  PHE A 657      34.130  31.680  44.240  1.00  0.00           H
ATOM   1105  CA  PHE A 657      32.790  31.530  42.700  1.00  0.00           C
ATOM   1106  HA  PHE A 657      32.390  30.710  42.110  1.00  0.00           H
ATOM   1107  CB  PHE A 657      31.780  32.130  43.740  1.00  0.00           C
ATOM   1108  HB1 PHE A 657      30.820  32.490  43.310  1.00  0.00           H
ATOM   1109  HB2 PHE A 657      32.280  32.960  44.290  1.00  0.00           H
ATOM   1110  CG  PHE A 657      31.400  31.090  44.680  1.00  0.00           C
ATOM   1111  CD1 PHE A 657      30.630  30.130  44.240  1.00  0.00           C
ATOM   1112  HD1 PHE A 657      30.490  30.050  43.170  1.00  0.00           H
ATOM   1113  CE1 PHE A 657      29.880  29.300  45.090  1.00  0.00           C
ATOM   1114  HE1 PHE A 657      29.170  28.570  44.740  1.00  0.00           H
ATOM   1115  CZ  PHE A 657      30.170  29.370  46.480  1.00  0.00           C
ATOM   1116  HZ  PHE A 657      29.590  28.710  47.110  1.00  0.00           H
ATOM   1117  CD2 PHE A 657      31.550  31.230  46.080  1.00  0.00           C
ATOM   1118  HD2 PHE A 657      32.090  32.040  46.540  1.00  0.00           H
ATOM   1119  CE2 PHE A 657      30.880  30.370  47.010  1.00  0.00           C
ATOM   1120  HE2 PHE A 657      31.110  30.460  48.060  1.00  0.00           H
ATOM   1121  C   PHE A 657      33.180  32.600  41.680  1.00  0.00           C
ATOM   1122  O   PHE A 657      32.440  33.550  41.470  1.00  0.00           O
ATOM   1123  N   ALA A 658      34.490  32.440  41.290  1.00  0.00           N
ATOM   1124  HN  ALA A 658      34.940  31.570  41.460  1.00  0.00           H
ATOM   1125  CA  ALA A 658      35.210  33.280  40.390  1.00  0.00           C
ATOM   1126  HA  ALA A 658      35.600  34.110  40.930  1.00  0.00           H
ATOM   1127  CB  ALA A 658      36.410  32.460  39.830  1.00  0.00           C
ATOM   1128  HB1 ALA A 658      37.160  33.270  39.630  1.00  0.00           H
ATOM   1129  HB2 ALA A 658      36.120  31.860  38.930  1.00  0.00           H
ATOM   1130  HB3 ALA A 658      36.840  31.730  40.540  1.00  0.00           H
ATOM   1131  C   ALA A 658      34.480  33.960  39.280  1.00  0.00           C
ATOM   1132  O   ALA A 658      33.860  33.340  38.370  1.00  0.00           O
ATOM   1133  N   GLY A 659      34.590  35.330  39.320  1.00  0.00           N
ATOM   1134  HN  GLY A 659      35.060  35.760  40.090  1.00  0.00           H
ATOM   1135  CA  GLY A 659      34.090  36.170  38.290  1.00  0.00           C
ATOM   1136  HA1 GLY A 659      33.800  37.110  38.720  1.00  0.00           H
ATOM   1137  HA2 GLY A 659      33.390  35.610  37.680  1.00  0.00           H
ATOM   1138  C   GLY A 659      35.220  36.480  37.300  1.00  0.00           C
ATOM   1139  O   GLY A 659      34.950  36.580  36.120  1.00  0.00           O
ATOM   1140  N   GLN A 660      36.410  36.620  37.790  1.00  0.00           N
ATOM   1141  HN  GLN A 660      36.570  36.440  38.760  1.00  0.00           H
ATOM   1142  CA  GLN A 660      37.480  37.080  36.930  1.00  0.00           C
ATOM   1143  HA  GLN A 660      37.300  37.000  35.870  1.00  0.00           H
ATOM   1144  CB  GLN A 660      37.890  38.540  37.220  1.00  0.00           C
ATOM   1145  HB1 GLN A 660      38.890  38.840  36.850  1.00  0.00           H
ATOM   1146  HB2 GLN A 660      37.960  38.800  38.300  1.00  0.00           H
ATOM   1147  CG  GLN A 660      36.810  39.650  36.740  1.00  0.00           C
ATOM   1148  HG1 GLN A 660      37.060  40.670  37.110  1.00  0.00           H
ATOM   1149  HG2 GLN A 660      35.780  39.340  37.020  1.00  0.00           H
ATOM   1150  CD  GLN A 660      36.770  39.850  35.170  1.00  0.00           C
ATOM   1151  OE1 GLN A 660      37.690  39.310  34.560  1.00  0.00           O
ATOM   1152  NE2 GLN A 660      35.750  40.530  34.600  1.00  0.00           N
ATOM   1153 HE21 GLN A 660      35.700  40.720  33.620  1.00  0.00           H
ATOM   1154 HE22 GLN A 660      35.080  41.010  35.170  1.00  0.00           H
ATOM   1155  C   GLN A 660      38.720  36.150  37.180  1.00  0.00           C
ATOM   1156  O   GLN A 660      39.630  36.620  37.830  1.00  0.00           O
ATOM   1157  N   PRO A 661      38.670  34.880  36.700  1.00  0.00           N
ATOM   1158  CD  PRO A 661      37.750  34.380  35.650  1.00  0.00           C
ATOM   1159  HD1 PRO A 661      38.210  34.790  34.720  1.00  0.00           H
ATOM   1160  HD2 PRO A 661      36.700  34.730  35.730  1.00  0.00           H
ATOM   1161  CA  PRO A 661      39.330  33.750  37.320  1.00  0.00           C
ATOM   1162  HA  PRO A 661      38.720  33.600  38.200  1.00  0.00           H
ATOM   1163  CB  PRO A 661      39.200  32.690  36.200  1.00  0.00           C
ATOM   1164  HB1 PRO A 661      39.360  31.640  36.550  1.00  0.00           H
ATOM   1165  HB2 PRO A 661      39.970  32.970  35.450  1.00  0.00           H
ATOM   1166  CG  PRO A 661      37.830  32.890  35.620  1.00  0.00           C
ATOM   1167  HG1 PRO A 661      37.770  32.540  34.570  1.00  0.00           H
ATOM   1168  HG2 PRO A 661      37.130  32.290  36.240  1.00  0.00           H
ATOM   1169  C   PRO A 661      40.760  33.830  37.820  1.00  0.00           C
ATOM   1170  O   PRO A 661      41.010  33.470  38.970  1.00  0.00           O
ATOM   1171  N   LEU A 662      41.740  34.420  37.060  1.00  0.00           N
ATOM   1172  HN  LEU A 662      41.510  34.840  36.200  1.00  0.00           H
ATOM   1173  CA  LEU A 662      43.140  34.410  37.540  1.00  0.00           C
ATOM   1174  HA  LEU A 662      43.210  33.520  38.150  1.00  0.00           H
ATOM   1175  CB  LEU A 662      44.150  34.490  36.440  1.00  0.00           C
ATOM   1176  HB1 LEU A 662      45.150  34.610  36.890  1.00  0.00           H
ATOM   1177  HB2 LEU A 662      43.840  35.350  35.790  1.00  0.00           H
ATOM   1178  CG  LEU A 662      44.230  33.210  35.550  1.00  0.00           C
ATOM   1179  HG  LEU A 662      43.220  33.010  35.130  1.00  0.00           H
ATOM   1180  CD1 LEU A 662      45.350  33.300  34.430  1.00  0.00           C
ATOM   1181 HD11 LEU A 662      46.330  33.450  34.940  1.00  0.00           H
ATOM   1182 HD12 LEU A 662      45.220  34.280  33.920  1.00  0.00           H
ATOM   1183 HD13 LEU A 662      45.190  32.540  33.650  1.00  0.00           H
ATOM   1184  CD2 LEU A 662      44.580  31.950  36.390  1.00  0.00           C
ATOM   1185 HD21 LEU A 662      43.760  31.740  37.120  1.00  0.00           H
ATOM   1186 HD22 LEU A 662      45.560  32.050  36.890  1.00  0.00           H
ATOM   1187 HD23 LEU A 662      44.710  31.050  35.750  1.00  0.00           H
ATOM   1188  C   LEU A 662      43.490  35.570  38.440  1.00  0.00           C
ATOM   1189  O   LEU A 662      44.640  35.740  38.930  1.00  0.00           O
ATOM   1190  N   THR A 663      42.500  36.370  38.820  1.00  0.00           N
ATOM   1191  HN  THR A 663      41.600  36.260  38.390  1.00  0.00           H
ATOM   1192  CA  THR A 663      42.650  37.490  39.750  1.00  0.00           C
ATOM   1193  HA  THR A 663      43.460  37.990  39.260  1.00  0.00           H
ATOM   1194  CB  THR A 663      41.590  38.590  39.570  1.00  0.00           C
ATOM   1195  HB  THR A 663      41.840  39.470  40.190  1.00  0.00           H
ATOM   1196  OG1 THR A 663      40.260  38.190  40.030  1.00  0.00           O
ATOM   1197  HG1 THR A 663      40.050  37.340  39.650  1.00  0.00           H
ATOM   1198  CG2 THR A 663      41.540  39.140  38.130  1.00  0.00           C
ATOM   1199 HG21 THR A 663      41.040  40.140  38.070  1.00  0.00           H
ATOM   1200 HG22 THR A 663      41.060  38.460  37.400  1.00  0.00           H
ATOM   1201 HG23 THR A 663      42.530  39.280  37.670  1.00  0.00           H
ATOM   1202  C   THR A 663      42.880  37.280  41.220  1.00  0.00           C
ATOM   1203  O   THR A 663      42.240  36.450  41.920  1.00  0.00           O
ATOM   1204  N   ILE A 664      43.820  38.000  41.860  1.00  0.00           N
ATOM   1205  HN  ILE A 664      44.350  38.620  41.280  1.00  0.00           H
ATOM   1206  CA  ILE A 664      44.290  37.790  43.200  1.00  0.00           C
ATOM   1207  HA  ILE A 664      43.890  36.900  43.650  1.00  0.00           H
ATOM   1208  CB  ILE A 664      45.830  37.660  43.070  1.00  0.00           C
ATOM   1209  HB  ILE A 664      46.250  38.560  42.560  1.00  0.00           H
ATOM   1210  CG2 ILE A 664      46.470  37.590  44.480  1.00  0.00           C
ATOM   1211 HG21 ILE A 664      45.800  37.140  45.240  1.00  0.00           H
ATOM   1212 HG22 ILE A 664      46.810  38.560  44.900  1.00  0.00           H
ATOM   1213 HG23 ILE A 664      47.410  36.990  44.440  1.00  0.00           H
ATOM   1214  CG1 ILE A 664      46.240  36.450  42.140  1.00  0.00           C
ATOM   1215 HG11 ILE A 664      47.350  36.360  42.080  1.00  0.00           H
ATOM   1216 HG12 ILE A 664      45.960  36.670  41.100  1.00  0.00           H
ATOM   1217  CD  ILE A 664      45.770  35.070  42.640  1.00  0.00           C
ATOM   1218  HD1 ILE A 664      44.690  34.990  42.880  1.00  0.00           H
ATOM   1219  HD2 ILE A 664      46.300  34.890  43.590  1.00  0.00           H
ATOM   1220  HD3 ILE A 664      46.120  34.310  41.900  1.00  0.00           H
ATOM   1221  C   ILE A 664      44.070  38.940  44.070  1.00  0.00           C
ATOM   1222  O   ILE A 664      44.300  40.110  43.740  1.00  0.00           O
ATOM   1223  N   LEU A 665      43.520  38.830  45.300  1.00  0.00           N
ATOM   1224  HN  LEU A 665      43.080  38.000  45.610  1.00  0.00           H
ATOM   1225  CA  LEU A 665      43.370  39.970  46.240  1.00  0.00           C
ATOM   1226  HA  LEU A 665      42.770  40.750  45.790  1.00  0.00           H
ATOM   1227  CB  LEU A 665      42.750  39.620  47.650  1.00  0.00           C
ATOM   1228  HB1 LEU A 665      42.640  40.610  48.150  1.00  0.00           H
ATOM   1229  HB2 LEU A 665      43.380  38.910  48.230  1.00  0.00           H
ATOM   1230  CG  LEU A 665      41.340  38.930  47.620  1.00  0.00           C
ATOM   1231  HG  LEU A 665      41.510  37.840  47.470  1.00  0.00           H
ATOM   1232  CD1 LEU A 665      40.730  39.030  49.000  1.00  0.00           C
ATOM   1233 HD11 LEU A 665      41.460  38.830  49.810  1.00  0.00           H
ATOM   1234 HD12 LEU A 665      39.970  38.230  49.110  1.00  0.00           H
ATOM   1235 HD13 LEU A 665      40.220  39.980  49.280  1.00  0.00           H
ATOM   1236  CD2 LEU A 665      40.540  39.550  46.560  1.00  0.00           C
ATOM   1237 HD21 LEU A 665      39.450  39.440  46.760  1.00  0.00           H
ATOM   1238 HD22 LEU A 665      40.640  39.100  45.550  1.00  0.00           H
ATOM   1239 HD23 LEU A 665      40.640  40.650  46.560  1.00  0.00           H
ATOM   1240  C   LEU A 665      44.760  40.650  46.480  1.00  0.00           C
ATOM   1241  O   LEU A 665      45.810  40.000  46.560  1.00  0.00           O
ATOM   1242  N   GLY A 666      44.810  41.990  46.770  1.00  0.00           N
ATOM   1243  HN  GLY A 666      43.970  42.530  46.620  1.00  0.00           H
ATOM   1244  CA  GLY A 666      45.940  42.620  47.410  1.00  0.00           C
ATOM   1245  HA1 GLY A 666      46.530  43.050  46.600  1.00  0.00           H
ATOM   1246  HA2 GLY A 666      46.520  41.950  48.020  1.00  0.00           H
ATOM   1247  C   GLY A 666      45.600  43.850  48.250  1.00  0.00           C
ATOM   1248  O   GLY A 666      44.460  44.270  48.280  1.00  0.00           O
ATOM   1249  N   SER A 667      46.630  44.350  48.910  1.00  0.00           N
ATOM   1250  HN  SER A 667      47.460  43.870  48.620  1.00  0.00           H
ATOM   1251  CA  SER A 667      46.650  45.480  49.850  1.00  0.00           C
ATOM   1252  HA  SER A 667      45.710  45.440  50.380  1.00  0.00           H
ATOM   1253  CB  SER A 667      47.830  45.400  50.890  1.00  0.00           C
ATOM   1254  HB1 SER A 667      47.730  44.560  51.610  1.00  0.00           H
ATOM   1255  HB2 SER A 667      47.920  46.310  51.530  1.00  0.00           H
ATOM   1256  OG  SER A 667      49.070  45.070  50.260  1.00  0.00           O
ATOM   1257  HG1 SER A 667      49.520  45.900  50.050  1.00  0.00           H
ATOM   1258  C   SER A 667      46.710  46.740  49.070  1.00  0.00           C
ATOM   1259  O   SER A 667      47.670  46.960  48.420  1.00  0.00           O
ATOM   1260  N   THR A 668      45.630  47.510  49.130  1.00  0.00           N
ATOM   1261  HN  THR A 668      44.850  47.250  49.680  1.00  0.00           H
ATOM   1262  CA  THR A 668      45.530  48.660  48.210  1.00  0.00           C
ATOM   1263  HA  THR A 668      46.260  48.550  47.430  1.00  0.00           H
ATOM   1264  CB  THR A 668      44.180  48.760  47.480  1.00  0.00           C
ATOM   1265  HB  THR A 668      43.980  47.760  47.040  1.00  0.00           H
ATOM   1266  OG1 THR A 668      44.300  49.720  46.450  1.00  0.00           O
ATOM   1267  HG1 THR A 668      43.500  49.530  45.960  1.00  0.00           H
ATOM   1268  CG2 THR A 668      42.920  49.080  48.360  1.00  0.00           C
ATOM   1269 HG21 THR A 668      42.880  50.160  48.630  1.00  0.00           H
ATOM   1270 HG22 THR A 668      42.800  48.370  49.200  1.00  0.00           H
ATOM   1271 HG23 THR A 668      42.010  49.000  47.720  1.00  0.00           H
ATOM   1272  C   THR A 668      45.760  49.920  48.950  1.00  0.00           C
ATOM   1273  O   THR A 668      45.410  49.980  50.150  1.00  0.00           O
ATOM   1274  N   GLY A 669      46.460  50.970  48.350  1.00  0.00           N
ATOM   1275  HN  GLY A 669      46.780  50.790  47.420  1.00  0.00           H
ATOM   1276  CA  GLY A 669      46.880  52.210  49.020  1.00  0.00           C
ATOM   1277  HA1 GLY A 669      46.850  52.950  48.230  1.00  0.00           H
ATOM   1278  HA2 GLY A 669      47.880  52.060  49.410  1.00  0.00           H
ATOM   1279  C   GLY A 669      46.070  52.730  50.170  1.00  0.00           C
ATOM   1280  O   GLY A 669      46.590  52.840  51.320  1.00  0.00           O
ATOM   1281  N   PRO A 670      44.810  53.130  50.070  1.00  0.00           N
ATOM   1282  CD  PRO A 670      44.050  53.190  48.880  1.00  0.00           C
ATOM   1283  HD1 PRO A 670      44.090  52.170  48.420  1.00  0.00           H
ATOM   1284  HD2 PRO A 670      44.550  53.870  48.160  1.00  0.00           H
ATOM   1285  CA  PRO A 670      44.190  53.960  51.120  1.00  0.00           C
ATOM   1286  HA  PRO A 670      44.940  54.670  51.400  1.00  0.00           H
ATOM   1287  CB  PRO A 670      42.950  54.500  50.460  1.00  0.00           C
ATOM   1288  HB1 PRO A 670      43.290  55.410  49.930  1.00  0.00           H
ATOM   1289  HB2 PRO A 670      42.160  54.730  51.200  1.00  0.00           H
ATOM   1290  CG  PRO A 670      42.630  53.510  49.320  1.00  0.00           C
ATOM   1291  HG1 PRO A 670      42.280  52.590  49.810  1.00  0.00           H
ATOM   1292  HG2 PRO A 670      41.880  53.860  48.570  1.00  0.00           H
ATOM   1293  C   PRO A 670      43.790  53.150  52.330  1.00  0.00           C
ATOM   1294  O   PRO A 670      43.530  53.870  53.310  1.00  0.00           O
ATOM   1295  N   VAL A 671      43.750  51.830  52.330  1.00  0.00           N
ATOM   1296  HN  VAL A 671      44.240  51.410  51.570  1.00  0.00           H
ATOM   1297  CA  VAL A 671      43.200  51.100  53.430  1.00  0.00           C
ATOM   1298  HA  VAL A 671      42.180  51.450  53.490  1.00  0.00           H
ATOM   1299  CB  VAL A 671      43.000  49.560  53.170  1.00  0.00           C
ATOM   1300  HB  VAL A 671      43.920  49.020  52.840  1.00  0.00           H
ATOM   1301  CG1 VAL A 671      42.620  48.700  54.400  1.00  0.00           C
ATOM   1302 HG11 VAL A 671      41.910  49.280  55.020  1.00  0.00           H
ATOM   1303 HG12 VAL A 671      43.480  48.470  55.050  1.00  0.00           H
ATOM   1304 HG13 VAL A 671      42.120  47.750  54.130  1.00  0.00           H
ATOM   1305  CG2 VAL A 671      41.810  49.480  52.120  1.00  0.00           C
ATOM   1306 HG21 VAL A 671      42.190  50.000  51.210  1.00  0.00           H
ATOM   1307 HG22 VAL A 671      40.890  49.930  52.550  1.00  0.00           H
ATOM   1308 HG23 VAL A 671      41.630  48.410  51.840  1.00  0.00           H
ATOM   1309  C   VAL A 671      43.840  51.220  54.790  1.00  0.00           C
ATOM   1310  O   VAL A 671      43.140  51.480  55.690  1.00  0.00           O
ATOM   1311  N   LEU A 672      45.160  51.100  54.920  1.00  0.00           N
ATOM   1312  HN  LEU A 672      45.710  50.670  54.220  1.00  0.00           H
ATOM   1313  CA  LEU A 672      45.880  51.360  56.180  1.00  0.00           C
ATOM   1314  HA  LEU A 672      45.510  50.630  56.880  1.00  0.00           H
ATOM   1315  CB  LEU A 672      47.330  51.130  55.710  1.00  0.00           C
ATOM   1316  HB1 LEU A 672      47.690  51.860  54.940  1.00  0.00           H
ATOM   1317  HB2 LEU A 672      47.410  50.100  55.310  1.00  0.00           H
ATOM   1318  CG  LEU A 672      48.350  51.310  56.830  1.00  0.00           C
ATOM   1319  HG  LEU A 672      48.400  52.410  56.970  1.00  0.00           H
ATOM   1320  CD1 LEU A 672      48.080  50.630  58.180  1.00  0.00           C
ATOM   1321 HD11 LEU A 672      48.000  49.530  58.060  1.00  0.00           H
ATOM   1322 HD12 LEU A 672      47.130  50.910  58.670  1.00  0.00           H
ATOM   1323 HD13 LEU A 672      48.970  50.860  58.810  1.00  0.00           H
ATOM   1324  CD2 LEU A 672      49.740  50.850  56.420  1.00  0.00           C
ATOM   1325 HD21 LEU A 672      50.010  51.300  55.440  1.00  0.00           H
ATOM   1326 HD22 LEU A 672      49.800  49.740  56.370  1.00  0.00           H
ATOM   1327 HD23 LEU A 672      50.600  51.140  57.070  1.00  0.00           H
ATOM   1328  C   LEU A 672      45.720  52.770  56.740  1.00  0.00           C
ATOM   1329  O   LEU A 672      45.380  52.980  57.950  1.00  0.00           O
ATOM   1330  N   VAL A 673      45.820  53.760  55.790  1.00  0.00           N
ATOM   1331  HN  VAL A 673      46.070  53.480  54.880  1.00  0.00           H
ATOM   1332  CA  VAL A 673      45.720  55.150  56.030  1.00  0.00           C
ATOM   1333  HA  VAL A 673      46.380  55.400  56.840  1.00  0.00           H
ATOM   1334  CB  VAL A 673      46.050  56.020  54.820  1.00  0.00           C
ATOM   1335  HB  VAL A 673      45.400  55.710  53.970  1.00  0.00           H
ATOM   1336  CG1 VAL A 673      45.920  57.500  54.990  1.00  0.00           C
ATOM   1337 HG11 VAL A 673      46.440  57.770  55.930  1.00  0.00           H
ATOM   1338 HG12 VAL A 673      44.850  57.760  55.180  1.00  0.00           H
ATOM   1339 HG13 VAL A 673      46.490  58.040  54.200  1.00  0.00           H
ATOM   1340  CG2 VAL A 673      47.530  55.700  54.460  1.00  0.00           C
ATOM   1341 HG21 VAL A 673      47.760  54.920  53.700  1.00  0.00           H
ATOM   1342 HG22 VAL A 673      48.120  55.500  55.380  1.00  0.00           H
ATOM   1343 HG23 VAL A 673      47.880  56.570  53.870  1.00  0.00           H
ATOM   1344  C   VAL A 673      44.350  55.520  56.520  1.00  0.00           C
ATOM   1345  O   VAL A 673      44.180  56.160  57.550  1.00  0.00           O
ATOM   1346  N   PHE A 674      43.240  54.900  55.870  1.00  0.00           N
ATOM   1347  HN  PHE A 674      43.310  54.500  54.960  1.00  0.00           H
ATOM   1348  CA  PHE A 674      41.900  54.920  56.440  1.00  0.00           C
ATOM   1349  HA  PHE A 674      41.570  55.940  56.590  1.00  0.00           H
ATOM   1350  CB  PHE A 674      41.030  54.050  55.450  1.00  0.00           C
ATOM   1351  HB1 PHE A 674      41.190  52.950  55.530  1.00  0.00           H
ATOM   1352  HB2 PHE A 674      41.370  54.300  54.410  1.00  0.00           H
ATOM   1353  CG  PHE A 674      39.560  54.310  55.600  1.00  0.00           C
ATOM   1354  CD1 PHE A 674      38.630  53.190  55.590  1.00  0.00           C
ATOM   1355  HD1 PHE A 674      38.860  52.140  55.500  1.00  0.00           H
ATOM   1356  CE1 PHE A 674      37.230  53.490  55.560  1.00  0.00           C
ATOM   1357  HE1 PHE A 674      36.460  52.740  55.410  1.00  0.00           H
ATOM   1358  CZ  PHE A 674      36.750  54.840  55.520  1.00  0.00           C
ATOM   1359  HZ  PHE A 674      35.700  55.070  55.350  1.00  0.00           H
ATOM   1360  CD2 PHE A 674      39.050  55.600  55.600  1.00  0.00           C
ATOM   1361  HD2 PHE A 674      39.820  56.340  55.410  1.00  0.00           H
ATOM   1362  CE2 PHE A 674      37.720  55.880  55.570  1.00  0.00           C
ATOM   1363  HE2 PHE A 674      37.340  56.890  55.640  1.00  0.00           H
ATOM   1364  C   PHE A 674      41.720  54.400  57.830  1.00  0.00           C
ATOM   1365  O   PHE A 674      40.990  54.890  58.610  1.00  0.00           O
ATOM   1366  N   GLU A 675      42.390  53.250  58.260  1.00  0.00           N
ATOM   1367  HN  GLU A 675      42.860  52.680  57.600  1.00  0.00           H
ATOM   1368  CA  GLU A 675      42.150  52.690  59.600  1.00  0.00           C
ATOM   1369  HA  GLU A 675      41.070  52.690  59.710  1.00  0.00           H
ATOM   1370  CB  GLU A 675      42.750  51.250  59.820  1.00  0.00           C
ATOM   1371  HB1 GLU A 675      42.690  50.910  60.880  1.00  0.00           H
ATOM   1372  HB2 GLU A 675      43.830  51.260  59.530  1.00  0.00           H
ATOM   1373  CG  GLU A 675      42.140  50.290  58.770  1.00  0.00           C
ATOM   1374  HG1 GLU A 675      42.700  49.340  58.700  1.00  0.00           H
ATOM   1375  HG2 GLU A 675      41.960  50.770  57.780  1.00  0.00           H
ATOM   1376  CD  GLU A 675      40.820  49.880  59.350  1.00  0.00           C
ATOM   1377  OE1 GLU A 675      40.210  48.950  58.720  1.00  0.00           O
ATOM   1378  OE2 GLU A 675      40.280  50.500  60.330  1.00  0.00           O
ATOM   1379  C   GLU A 675      42.690  53.620  60.760  1.00  0.00           C
ATOM   1380  O   GLU A 675      42.080  53.630  61.860  1.00  0.00           O
ATOM   1381  N   LYS A 676      43.770  54.390  60.480  1.00  0.00           N
ATOM   1382  HN  LYS A 676      44.140  54.320  59.550  1.00  0.00           H
ATOM   1383  CA  LYS A 676      44.320  55.460  61.270  1.00  0.00           C
ATOM   1384  HA  LYS A 676      44.380  55.070  62.280  1.00  0.00           H
ATOM   1385  CB  LYS A 676      45.740  55.780  60.780  1.00  0.00           C
ATOM   1386  HB1 LYS A 676      45.710  56.380  59.840  1.00  0.00           H
ATOM   1387  HB2 LYS A 676      46.240  54.800  60.690  1.00  0.00           H
ATOM   1388  CG  LYS A 676      46.520  56.690  61.710  1.00  0.00           C
ATOM   1389  HG1 LYS A 676      46.300  56.290  62.720  1.00  0.00           H
ATOM   1390  HG2 LYS A 676      46.190  57.750  61.660  1.00  0.00           H
ATOM   1391  CD  LYS A 676      48.040  56.470  61.560  1.00  0.00           C
ATOM   1392  HD1 LYS A 676      48.410  56.330  60.520  1.00  0.00           H
ATOM   1393  HD2 LYS A 676      48.150  55.450  62.010  1.00  0.00           H
ATOM   1394  CE  LYS A 676      48.970  57.580  62.180  1.00  0.00           C
ATOM   1395  HE1 LYS A 676      48.600  57.820  63.200  1.00  0.00           H
ATOM   1396  HE2 LYS A 676      48.940  58.490  61.550  1.00  0.00           H
ATOM   1397  NZ  LYS A 676      50.350  56.920  62.190  1.00  0.00           N
ATOM   1398  HZ1 LYS A 676      50.520  56.630  61.200  1.00  0.00           H
ATOM   1399  HZ2 LYS A 676      50.270  56.090  62.820  1.00  0.00           H
ATOM   1400  HZ3 LYS A 676      51.110  57.560  62.490  1.00  0.00           H
ATOM   1401  C   LYS A 676      43.420  56.680  61.310  1.00  0.00           C
ATOM   1402  O   LYS A 676      43.200  57.260  62.430  1.00  0.00           O
ATOM   1403  N   ILE A 677      42.810  57.130  60.210  1.00  0.00           N
ATOM   1404  HN  ILE A 677      43.110  56.710  59.360  1.00  0.00           H
ATOM   1405  CA  ILE A 677      41.760  58.120  60.150  1.00  0.00           C
ATOM   1406  HA  ILE A 677      42.000  59.040  60.660  1.00  0.00           H
ATOM   1407  CB  ILE A 677      41.420  58.610  58.720  1.00  0.00           C
ATOM   1408  HB  ILE A 677      41.130  57.760  58.060  1.00  0.00           H
ATOM   1409  CG2 ILE A 677      40.180  59.590  58.780  1.00  0.00           C
ATOM   1410 HG21 ILE A 677      39.840  59.900  57.770  1.00  0.00           H
ATOM   1411 HG22 ILE A 677      40.390  60.460  59.440  1.00  0.00           H
ATOM   1412 HG23 ILE A 677      39.290  59.050  59.160  1.00  0.00           H
ATOM   1413  CG1 ILE A 677      42.750  59.250  58.130  1.00  0.00           C
ATOM   1414 HG11 ILE A 677      43.610  58.640  58.480  1.00  0.00           H
ATOM   1415 HG12 ILE A 677      43.030  60.210  58.620  1.00  0.00           H
ATOM   1416  CD  ILE A 677      42.710  59.480  56.610  1.00  0.00           C
ATOM   1417  HD1 ILE A 677      41.840  60.140  56.450  1.00  0.00           H
ATOM   1418  HD2 ILE A 677      42.540  58.600  55.970  1.00  0.00           H
ATOM   1419  HD3 ILE A 677      43.610  59.970  56.180  1.00  0.00           H
ATOM   1420  C   ILE A 677      40.510  57.740  60.920  1.00  0.00           C
ATOM   1421  O   ILE A 677      40.070  58.450  61.820  1.00  0.00           O
ATOM   1422  N   LEU A 678      40.100  56.520  60.750  1.00  0.00           N
ATOM   1423  HN  LEU A 678      40.610  55.920  60.140  1.00  0.00           H
ATOM   1424  CA  LEU A 678      38.940  55.940  61.510  1.00  0.00           C
ATOM   1425  HA  LEU A 678      38.120  56.660  61.560  1.00  0.00           H
ATOM   1426  CB  LEU A 678      38.310  54.640  60.920  1.00  0.00           C
ATOM   1427  HB1 LEU A 678      39.130  53.880  60.800  1.00  0.00           H
ATOM   1428  HB2 LEU A 678      37.850  54.790  59.920  1.00  0.00           H
ATOM   1429  CG  LEU A 678      37.190  53.940  61.750  1.00  0.00           C
ATOM   1430  HG  LEU A 678      37.470  53.750  62.800  1.00  0.00           H
ATOM   1431  CD1 LEU A 678      35.960  54.820  61.760  1.00  0.00           C
ATOM   1432 HD11 LEU A 678      36.150  55.750  62.340  1.00  0.00           H
ATOM   1433 HD12 LEU A 678      35.210  54.320  62.410  1.00  0.00           H
ATOM   1434 HD13 LEU A 678      35.430  54.890  60.780  1.00  0.00           H
ATOM   1435  CD2 LEU A 678      36.810  52.600  61.190  1.00  0.00           C
ATOM   1436 HD21 LEU A 678      36.010  52.280  61.900  1.00  0.00           H
ATOM   1437 HD22 LEU A 678      37.660  51.890  61.270  1.00  0.00           H
ATOM   1438 HD23 LEU A 678      36.350  52.680  60.190  1.00  0.00           H
ATOM   1439  C   LEU A 678      39.220  55.780  63.020  1.00  0.00           C
ATOM   1440  O   LEU A 678      38.350  56.030  63.840  1.00  0.00           O
ATOM   1441  N   TYR A 679      40.500  55.390  63.390  1.00  0.00           N
ATOM   1442  HN  TYR A 679      41.200  55.220  62.700  1.00  0.00           H
ATOM   1443  CA  TYR A 679      40.840  55.540  64.890  1.00  0.00           C
ATOM   1444  HA  TYR A 679      40.140  54.950  65.470  1.00  0.00           H
ATOM   1445  CB  TYR A 679      42.240  54.940  65.080  1.00  0.00           C
ATOM   1446  HB1 TYR A 679      42.920  55.680  64.600  1.00  0.00           H
ATOM   1447  HB2 TYR A 679      42.280  53.960  64.570  1.00  0.00           H
ATOM   1448  CG  TYR A 679      42.650  54.610  66.500  1.00  0.00           C
ATOM   1449  CD1 TYR A 679      42.110  53.490  67.170  1.00  0.00           C
ATOM   1450  HD1 TYR A 679      41.250  53.010  66.700  1.00  0.00           H
ATOM   1451  CE1 TYR A 679      42.570  53.040  68.420  1.00  0.00           C
ATOM   1452  HE1 TYR A 679      42.050  52.180  68.810  1.00  0.00           H
ATOM   1453  CZ  TYR A 679      43.530  53.770  69.060  1.00  0.00           C
ATOM   1454  OH  TYR A 679      43.950  53.460  70.390  1.00  0.00           O
ATOM   1455  HH  TYR A 679      44.860  53.790  70.430  1.00  0.00           H
ATOM   1456  CD2 TYR A 679      43.720  55.240  67.120  1.00  0.00           C
ATOM   1457  HD2 TYR A 679      44.260  56.080  66.700  1.00  0.00           H
ATOM   1458  CE2 TYR A 679      44.170  54.840  68.410  1.00  0.00           C
ATOM   1459  HE2 TYR A 679      45.030  55.270  68.910  1.00  0.00           H
ATOM   1460  C   TYR A 679      40.820  56.970  65.410  1.00  0.00           C
ATOM   1461  O   TYR A 679      40.350  57.230  66.480  1.00  0.00           O
ATOM   1462  N   LYS A 680      41.270  57.980  64.610  1.00  0.00           N
ATOM   1463  HN  LYS A 680      41.350  57.770  63.650  1.00  0.00           H
ATOM   1464  CA  LYS A 680      41.390  59.350  65.110  1.00  0.00           C
ATOM   1465  HA  LYS A 680      41.900  59.230  66.050  1.00  0.00           H
ATOM   1466  CB  LYS A 680      42.020  60.310  64.110  1.00  0.00           C
ATOM   1467  HB1 LYS A 680      41.420  60.460  63.180  1.00  0.00           H
ATOM   1468  HB2 LYS A 680      43.000  59.930  63.750  1.00  0.00           H
ATOM   1469  CG  LYS A 680      42.360  61.730  64.570  1.00  0.00           C
ATOM   1470  HG1 LYS A 680      41.390  62.290  64.550  1.00  0.00           H
ATOM   1471  HG2 LYS A 680      43.080  62.250  63.890  1.00  0.00           H
ATOM   1472  CD  LYS A 680      42.720  61.860  66.060  1.00  0.00           C
ATOM   1473  HD1 LYS A 680      43.550  61.180  66.290  1.00  0.00           H
ATOM   1474  HD2 LYS A 680      41.830  61.530  66.650  1.00  0.00           H
ATOM   1475  CE  LYS A 680      43.170  63.200  66.500  1.00  0.00           C
ATOM   1476  HE1 LYS A 680      44.170  63.480  66.100  1.00  0.00           H
ATOM   1477  HE2 LYS A 680      43.340  63.140  67.600  1.00  0.00           H
ATOM   1478  NZ  LYS A 680      42.240  64.220  66.270  1.00  0.00           N
ATOM   1479  HZ1 LYS A 680      42.150  64.380  65.240  1.00  0.00           H
ATOM   1480  HZ2 LYS A 680      42.400  65.110  66.760  1.00  0.00           H
ATOM   1481  HZ3 LYS A 680      41.250  64.010  66.510  1.00  0.00           H
ATOM   1482  C   LYS A 680      39.960  59.920  65.330  1.00  0.00           C
ATOM   1483  O   LYS A 680      39.650  60.650  66.320  1.00  0.00           O
ATOM   1484  N   PHE A 681      38.920  59.520  64.520  1.00  0.00           N
ATOM   1485  HN  PHE A 681      38.980  58.980  63.690  1.00  0.00           H
ATOM   1486  CA  PHE A 681      37.500  59.860  64.750  1.00  0.00           C
ATOM   1487  HA  PHE A 681      37.400  60.930  64.820  1.00  0.00           H
ATOM   1488  CB  PHE A 681      36.640  59.220  63.680  1.00  0.00           C
ATOM   1489  HB1 PHE A 681      36.470  58.120  63.830  1.00  0.00           H
ATOM   1490  HB2 PHE A 681      37.080  59.430  62.690  1.00  0.00           H
ATOM   1491  CG  PHE A 681      35.200  59.700  63.630  1.00  0.00           C
ATOM   1492  CD1 PHE A 681      34.980  60.850  62.840  1.00  0.00           C
ATOM   1493  HD1 PHE A 681      35.800  61.360  62.360  1.00  0.00           H
ATOM   1494  CE1 PHE A 681      33.680  61.460  62.740  1.00  0.00           C
ATOM   1495  HE1 PHE A 681      33.460  62.280  62.080  1.00  0.00           H
ATOM   1496  CZ  PHE A 681      32.620  60.730  63.330  1.00  0.00           C
ATOM   1497  HZ  PHE A 681      31.630  61.140  63.220  1.00  0.00           H
ATOM   1498  CD2 PHE A 681      34.170  59.150  64.390  1.00  0.00           C
ATOM   1499  HD2 PHE A 681      34.350  58.290  65.030  1.00  0.00           H
ATOM   1500  CE2 PHE A 681      32.850  59.590  64.100  1.00  0.00           C
ATOM   1501  HE2 PHE A 681      32.010  59.080  64.560  1.00  0.00           H
ATOM   1502  C   PHE A 681      36.970  59.330  66.150  1.00  0.00           C
ATOM   1503  O   PHE A 681      36.450  60.070  67.020  1.00  0.00           O
ATOM   1504  N   CYS A 682      37.230  58.020  66.510  1.00  0.00           N
ATOM   1505  HN  CYS A 682      37.810  57.430  65.950  1.00  0.00           H
ATOM   1506  CA  CYS A 682      36.710  57.390  67.700  1.00  0.00           C
ATOM   1507  HA  CYS A 682      35.710  57.800  67.820  1.00  0.00           H
ATOM   1508  CB  CYS A 682      36.590  55.900  67.480  1.00  0.00           C
ATOM   1509  HB1 CYS A 682      36.060  55.370  68.290  1.00  0.00           H
ATOM   1510  HB2 CYS A 682      37.550  55.340  67.350  1.00  0.00           H
ATOM   1511  SG  CYS A 682      35.580  55.520  66.030  1.00  0.00           S
ATOM   1512  HG1 CYS A 682      36.510  55.910  65.170  1.00  0.00           H
ATOM   1513  C   CYS A 682      37.480  57.890  68.970  1.00  0.00           C
ATOM   1514  O   CYS A 682      36.880  57.920  70.030  1.00  0.00           O
ATOM   1515  N   ARG A 683      38.720  58.380  68.830  1.00  0.00           N
ATOM   1516  HN  ARG A 683      39.220  58.330  67.970  1.00  0.00           H
ATOM   1517  CA  ARG A 683      39.500  59.010  69.900  1.00  0.00           C
ATOM   1518  HA  ARG A 683      39.310  58.460  70.810  1.00  0.00           H
ATOM   1519  CB  ARG A 683      40.990  58.920  69.540  1.00  0.00           C
ATOM   1520  HB1 ARG A 683      41.550  59.550  70.270  1.00  0.00           H
ATOM   1521  HB2 ARG A 683      41.190  59.370  68.550  1.00  0.00           H
ATOM   1522  CG  ARG A 683      41.660  57.560  69.740  1.00  0.00           C
ATOM   1523  HG1 ARG A 683      42.490  57.560  69.000  1.00  0.00           H
ATOM   1524  HG2 ARG A 683      41.070  56.730  69.340  1.00  0.00           H
ATOM   1525  CD  ARG A 683      42.190  57.230  71.090  1.00  0.00           C
ATOM   1526  HD1 ARG A 683      43.140  57.760  71.290  1.00  0.00           H
ATOM   1527  HD2 ARG A 683      42.500  56.160  71.050  1.00  0.00           H
ATOM   1528  NE  ARG A 683      41.150  57.250  72.170  1.00  0.00           N
ATOM   1529  HE  ARG A 683      40.600  56.420  72.280  1.00  0.00           H
ATOM   1530  CZ  ARG A 683      41.150  58.030  73.210  1.00  0.00           C
ATOM   1531  NH1 ARG A 683      40.190  57.860  74.090  1.00  0.00           N
ATOM   1532 HH11 ARG A 683      40.210  58.590  74.760  1.00  0.00           H
ATOM   1533 HH12 ARG A 683      39.440  57.300  73.750  1.00  0.00           H
ATOM   1534  NH2 ARG A 683      42.020  58.930  73.420  1.00  0.00           N
ATOM   1535 HH21 ARG A 683      42.820  59.010  72.810  1.00  0.00           H
ATOM   1536 HH22 ARG A 683      42.040  59.420  74.290  1.00  0.00           H
ATOM   1537  C   ARG A 683      38.900  60.380  70.190  1.00  0.00           C
ATOM   1538  O   ARG A 683      38.820  60.890  71.320  1.00  0.00           O
ATOM   1539  N   ASP A 684      38.400  61.080  69.190  1.00  0.00           N
ATOM   1540  HN  ASP A 684      38.580  60.680  68.290  1.00  0.00           H
ATOM   1541  CA  ASP A 684      37.880  62.420  69.380  1.00  0.00           C
ATOM   1542  HA  ASP A 684      38.450  62.930  70.130  1.00  0.00           H
ATOM   1543  CB  ASP A 684      37.920  63.160  68.010  1.00  0.00           C
ATOM   1544  HB1 ASP A 684      37.140  63.960  68.010  1.00  0.00           H
ATOM   1545  HB2 ASP A 684      37.640  62.440  67.200  1.00  0.00           H
ATOM   1546  CG  ASP A 684      39.290  63.690  67.570  1.00  0.00           C
ATOM   1547  OD1 ASP A 684      39.480  64.310  66.460  1.00  0.00           O
ATOM   1548  OD2 ASP A 684      40.270  63.640  68.340  1.00  0.00           O
ATOM   1549  C   ASP A 684      36.400  62.380  69.980  1.00  0.00           C
ATOM   1550  O   ASP A 684      35.970  63.180  70.820  1.00  0.00           O
ATOM   1551  N   TYR A 685      35.630  61.340  69.610  1.00  0.00           N
ATOM   1552  HN  TYR A 685      36.050  60.720  68.960  1.00  0.00           H
ATOM   1553  CA  TYR A 685      34.210  61.330  69.910  1.00  0.00           C
ATOM   1554  HA  TYR A 685      33.840  62.300  70.230  1.00  0.00           H
ATOM   1555  CB  TYR A 685      33.440  61.160  68.560  1.00  0.00           C
ATOM   1556  HB1 TYR A 685      32.370  61.210  68.860  1.00  0.00           H
ATOM   1557  HB2 TYR A 685      33.750  60.270  67.980  1.00  0.00           H
ATOM   1558  CG  TYR A 685      33.590  62.370  67.680  1.00  0.00           C
ATOM   1559  CD1 TYR A 685      32.620  63.410  67.840  1.00  0.00           C
ATOM   1560  HD1 TYR A 685      31.780  63.300  68.530  1.00  0.00           H
ATOM   1561  CE1 TYR A 685      32.590  64.450  66.910  1.00  0.00           C
ATOM   1562  HE1 TYR A 685      31.740  65.110  66.970  1.00  0.00           H
ATOM   1563  CZ  TYR A 685      33.590  64.540  65.890  1.00  0.00           C
ATOM   1564  OH  TYR A 685      33.560  65.580  64.980  1.00  0.00           O
ATOM   1565  HH  TYR A 685      34.510  65.710  64.900  1.00  0.00           H
ATOM   1566  CD2 TYR A 685      34.510  62.530  66.670  1.00  0.00           C
ATOM   1567  HD2 TYR A 685      35.140  61.680  66.460  1.00  0.00           H
ATOM   1568  CE2 TYR A 685      34.570  63.590  65.790  1.00  0.00           C
ATOM   1569  HE2 TYR A 685      35.390  63.650  65.090  1.00  0.00           H
ATOM   1570  C   TYR A 685      33.850  60.240  70.990  1.00  0.00           C
ATOM   1571  O   TYR A 685      32.710  59.960  71.280  1.00  0.00           O
ATOM   1572  N   GLN A 686      34.800  59.700  71.730  1.00  0.00           N
ATOM   1573  HN  GLN A 686      35.720  59.970  71.450  1.00  0.00           H
ATOM   1574  CA  GLN A 686      34.820  58.680  72.730  1.00  0.00           C
ATOM   1575  HA  GLN A 686      35.870  58.410  72.780  1.00  0.00           H
ATOM   1576  CB  GLN A 686      34.200  59.240  74.050  1.00  0.00           C
ATOM   1577  HB1 GLN A 686      34.230  58.480  74.860  1.00  0.00           H
ATOM   1578  HB2 GLN A 686      33.150  59.500  73.820  1.00  0.00           H
ATOM   1579  CG  GLN A 686      34.860  60.540  74.540  1.00  0.00           C
ATOM   1580  HG1 GLN A 686      34.260  60.840  75.410  1.00  0.00           H
ATOM   1581  HG2 GLN A 686      34.760  61.430  73.870  1.00  0.00           H
ATOM   1582  CD  GLN A 686      36.330  60.300  75.020  1.00  0.00           C
ATOM   1583  OE1 GLN A 686      37.120  59.660  74.290  1.00  0.00           O
ATOM   1584  NE2 GLN A 686      36.750  60.770  76.230  1.00  0.00           N
ATOM   1585 HE21 GLN A 686      37.720  60.810  76.500  1.00  0.00           H
ATOM   1586 HE22 GLN A 686      36.100  61.230  76.820  1.00  0.00           H
ATOM   1587  C   GLN A 686      34.020  57.400  72.340  1.00  0.00           C
ATOM   1588  O   GLN A 686      33.180  56.930  73.140  1.00  0.00           O
ATOM   1589  N   LEU A 687      34.120  56.940  71.110  1.00  0.00           N
ATOM   1590  HN  LEU A 687      34.830  57.300  70.520  1.00  0.00           H
ATOM   1591  CA  LEU A 687      33.310  55.930  70.580  1.00  0.00           C
ATOM   1592  HA  LEU A 687      32.500  55.790  71.280  1.00  0.00           H
ATOM   1593  CB  LEU A 687      32.860  56.210  69.100  1.00  0.00           C
ATOM   1594  HB1 LEU A 687      32.220  55.370  68.740  1.00  0.00           H
ATOM   1595  HB2 LEU A 687      33.770  56.330  68.490  1.00  0.00           H
ATOM   1596  CG  LEU A 687      32.100  57.590  69.010  1.00  0.00           C
ATOM   1597  HG  LEU A 687      32.680  58.460  69.400  1.00  0.00           H
ATOM   1598  CD1 LEU A 687      31.850  57.920  67.570  1.00  0.00           C
ATOM   1599 HD11 LEU A 687      31.340  57.120  67.000  1.00  0.00           H
ATOM   1600 HD12 LEU A 687      32.690  58.290  66.930  1.00  0.00           H
ATOM   1601 HD13 LEU A 687      31.130  58.750  67.430  1.00  0.00           H
ATOM   1602  CD2 LEU A 687      30.810  57.750  69.740  1.00  0.00           C
ATOM   1603 HD21 LEU A 687      30.770  57.260  70.730  1.00  0.00           H
ATOM   1604 HD22 LEU A 687      29.990  57.290  69.150  1.00  0.00           H
ATOM   1605 HD23 LEU A 687      30.600  58.840  69.820  1.00  0.00           H
ATOM   1606  C   LEU A 687      34.000  54.600  70.540  1.00  0.00           C
ATOM   1607  O   LEU A 687      35.220  54.590  70.510  1.00  0.00           O
ATOM   1608  N   SER A 688      33.290  53.470  70.540  1.00  0.00           N
ATOM   1609  HN  SER A 688      32.300  53.550  70.400  1.00  0.00           H
ATOM   1610  CA  SER A 688      33.920  52.200  70.250  1.00  0.00           C
ATOM   1611  HA  SER A 688      34.750  51.980  70.890  1.00  0.00           H
ATOM   1612  CB  SER A 688      32.960  50.990  70.520  1.00  0.00           C
ATOM   1613  HB1 SER A 688      31.970  51.050  70.040  1.00  0.00           H
ATOM   1614  HB2 SER A 688      32.800  50.760  71.610  1.00  0.00           H
ATOM   1615  OG  SER A 688      33.430  49.720  70.060  1.00  0.00           O
ATOM   1616  HG1 SER A 688      33.520  49.180  70.850  1.00  0.00           H
ATOM   1617  C   SER A 688      34.350  52.130  68.770  1.00  0.00           C
ATOM   1618  O   SER A 688      33.570  51.970  67.840  1.00  0.00           O
ATOM   1619  N   TYR A 689      35.690  52.090  68.590  1.00  0.00           N
ATOM   1620  HN  TYR A 689      36.310  52.200  69.360  1.00  0.00           H
ATOM   1621  CA  TYR A 689      36.410  52.120  67.340  1.00  0.00           C
ATOM   1622  HA  TYR A 689      36.150  53.020  66.800  1.00  0.00           H
ATOM   1623  CB  TYR A 689      37.960  52.190  67.480  1.00  0.00           C
ATOM   1624  HB1 TYR A 689      38.250  51.720  68.440  1.00  0.00           H
ATOM   1625  HB2 TYR A 689      38.200  53.280  67.490  1.00  0.00           H
ATOM   1626  CG  TYR A 689      38.690  51.590  66.320  1.00  0.00           C
ATOM   1627  CD1 TYR A 689      39.230  50.260  66.390  1.00  0.00           C
ATOM   1628  HD1 TYR A 689      39.110  49.710  67.320  1.00  0.00           H
ATOM   1629  CE1 TYR A 689      39.880  49.660  65.270  1.00  0.00           C
ATOM   1630  HE1 TYR A 689      40.220  48.650  65.390  1.00  0.00           H
ATOM   1631  CZ  TYR A 689      39.990  50.380  64.110  1.00  0.00           C
ATOM   1632  OH  TYR A 689      40.650  49.860  63.000  1.00  0.00           O
ATOM   1633  HH  TYR A 689      40.390  50.350  62.210  1.00  0.00           H
ATOM   1634  CD2 TYR A 689      38.930  52.330  65.170  1.00  0.00           C
ATOM   1635  HD2 TYR A 689      38.500  53.320  65.080  1.00  0.00           H
ATOM   1636  CE2 TYR A 689      39.560  51.710  64.080  1.00  0.00           C
ATOM   1637  HE2 TYR A 689      39.640  52.270  63.160  1.00  0.00           H
ATOM   1638  C   TYR A 689      35.930  51.020  66.430  1.00  0.00           C
ATOM   1639  O   TYR A 689      35.480  51.140  65.300  1.00  0.00           O
ATOM   1640  N   LEU A 690      35.970  49.790  66.960  1.00  0.00           N
ATOM   1641  HN  LEU A 690      36.360  49.670  67.880  1.00  0.00           H
ATOM   1642  CA  LEU A 690      35.470  48.580  66.340  1.00  0.00           C
ATOM   1643  HA  LEU A 690      35.760  48.630  65.290  1.00  0.00           H
ATOM   1644  CB  LEU A 690      35.930  47.110  66.800  1.00  0.00           C
ATOM   1645  HB1 LEU A 690      35.320  46.400  66.190  1.00  0.00           H
ATOM   1646  HB2 LEU A 690      35.730  47.130  67.890  1.00  0.00           H
ATOM   1647  CG  LEU A 690      37.450  46.910  66.610  1.00  0.00           C
ATOM   1648  HG  LEU A 690      37.990  47.720  67.130  1.00  0.00           H
ATOM   1649  CD1 LEU A 690      37.840  45.530  67.240  1.00  0.00           C
ATOM   1650 HD11 LEU A 690      38.920  45.370  67.450  1.00  0.00           H
ATOM   1651 HD12 LEU A 690      37.550  44.610  66.670  1.00  0.00           H
ATOM   1652 HD13 LEU A 690      37.410  45.460  68.270  1.00  0.00           H
ATOM   1653  CD2 LEU A 690      37.880  46.920  65.120  1.00  0.00           C
ATOM   1654 HD21 LEU A 690      38.990  46.860  65.120  1.00  0.00           H
ATOM   1655 HD22 LEU A 690      37.590  47.900  64.680  1.00  0.00           H
ATOM   1656 HD23 LEU A 690      37.430  46.090  64.540  1.00  0.00           H
ATOM   1657  C   LEU A 690      33.960  48.630  66.160  1.00  0.00           C
ATOM   1658  O   LEU A 690      33.500  48.190  65.100  1.00  0.00           O
ATOM   1659  N   SER A 691      33.110  49.090  67.120  1.00  0.00           N
ATOM   1660  HN  SER A 691      33.390  49.450  68.010  1.00  0.00           H
ATOM   1661  CA  SER A 691      31.730  49.120  66.700  1.00  0.00           C
ATOM   1662  HA  SER A 691      31.460  48.100  66.510  1.00  0.00           H
ATOM   1663  CB  SER A 691      30.670  49.540  67.770  1.00  0.00           C
ATOM   1664  HB1 SER A 691      30.800  50.580  68.110  1.00  0.00           H
ATOM   1665  HB2 SER A 691      30.890  48.840  68.600  1.00  0.00           H
ATOM   1666  OG  SER A 691      29.350  49.370  67.290  1.00  0.00           O
ATOM   1667  HG1 SER A 691      28.850  49.350  68.100  1.00  0.00           H
ATOM   1668  C   SER A 691      31.400  49.980  65.460  1.00  0.00           C
ATOM   1669  O   SER A 691      30.690  49.550  64.600  1.00  0.00           O
ATOM   1670  N   LEU A 692      32.070  51.130  65.340  1.00  0.00           N
ATOM   1671  HN  LEU A 692      32.650  51.460  66.080  1.00  0.00           H
ATOM   1672  CA  LEU A 692      31.820  52.030  64.160  1.00  0.00           C
ATOM   1673  HA  LEU A 692      30.750  51.990  63.990  1.00  0.00           H
ATOM   1674  CB  LEU A 692      32.300  53.440  64.500  1.00  0.00           C
ATOM   1675  HB1 LEU A 692      33.280  53.470  65.000  1.00  0.00           H
ATOM   1676  HB2 LEU A 692      31.740  54.020  65.260  1.00  0.00           H
ATOM   1677  CG  LEU A 692      32.260  54.370  63.200  1.00  0.00           C
ATOM   1678  HG  LEU A 692      32.800  53.970  62.320  1.00  0.00           H
ATOM   1679  CD1 LEU A 692      30.790  54.570  62.770  1.00  0.00           C
ATOM   1680 HD11 LEU A 692      30.740  55.400  62.020  1.00  0.00           H
ATOM   1681 HD12 LEU A 692      30.180  54.980  63.600  1.00  0.00           H
ATOM   1682 HD13 LEU A 692      30.370  53.630  62.350  1.00  0.00           H
ATOM   1683  CD2 LEU A 692      32.730  55.770  63.450  1.00  0.00           C
ATOM   1684 HD21 LEU A 692      33.750  55.750  63.900  1.00  0.00           H
ATOM   1685 HD22 LEU A 692      32.140  56.310  64.220  1.00  0.00           H
ATOM   1686 HD23 LEU A 692      32.810  56.340  62.500  1.00  0.00           H
ATOM   1687  C   LEU A 692      32.430  51.440  62.870  1.00  0.00           C
ATOM   1688  O   LEU A 692      31.870  51.460  61.800  1.00  0.00           O
ATOM   1689  N   ARG A 693      33.660  50.860  63.000  1.00  0.00           N
ATOM   1690  HN  ARG A 693      34.210  50.900  63.820  1.00  0.00           H
ATOM   1691  CA  ARG A 693      34.250  50.080  61.900  1.00  0.00           C
ATOM   1692  HA  ARG A 693      34.390  50.690  61.010  1.00  0.00           H
ATOM   1693  CB  ARG A 693      35.640  49.450  62.360  1.00  0.00           C
ATOM   1694  HB1 ARG A 693      35.300  48.670  63.070  1.00  0.00           H
ATOM   1695  HB2 ARG A 693      36.130  50.270  62.940  1.00  0.00           H
ATOM   1696  CG  ARG A 693      36.510  48.820  61.210  1.00  0.00           C
ATOM   1697  HG1 ARG A 693      36.660  49.620  60.450  1.00  0.00           H
ATOM   1698  HG2 ARG A 693      35.750  48.110  60.830  1.00  0.00           H
ATOM   1699  CD  ARG A 693      37.770  48.110  61.570  1.00  0.00           C
ATOM   1700  HD1 ARG A 693      37.590  47.310  62.320  1.00  0.00           H
ATOM   1701  HD2 ARG A 693      38.490  48.770  62.100  1.00  0.00           H
ATOM   1702  NE  ARG A 693      38.390  47.550  60.360  1.00  0.00           N
ATOM   1703  HE  ARG A 693      39.110  48.070  59.890  1.00  0.00           H
ATOM   1704  CZ  ARG A 693      37.890  46.550  59.600  1.00  0.00           C
ATOM   1705  NH1 ARG A 693      37.090  45.620  60.060  1.00  0.00           N
ATOM   1706 HH11 ARG A 693      36.690  45.620  60.970  1.00  0.00           H
ATOM   1707 HH12 ARG A 693      37.150  44.740  59.570  1.00  0.00           H
ATOM   1708  NH2 ARG A 693      38.210  46.350  58.350  1.00  0.00           N
ATOM   1709 HH21 ARG A 693      37.740  45.680  57.780  1.00  0.00           H
ATOM   1710 HH22 ARG A 693      38.780  47.040  57.910  1.00  0.00           H
ATOM   1711  C   ARG A 693      33.270  49.000  61.350  1.00  0.00           C
ATOM   1712  O   ARG A 693      33.190  48.760  60.180  1.00  0.00           O
ATOM   1713  N   THR A 694      32.600  48.270  62.200  1.00  0.00           N
ATOM   1714  HN  THR A 694      32.750  48.400  63.180  1.00  0.00           H
ATOM   1715  CA  THR A 694      31.580  47.320  61.830  1.00  0.00           C
ATOM   1716  HA  THR A 694      31.950  46.500  61.230  1.00  0.00           H
ATOM   1717  CB  THR A 694      31.270  46.490  63.110  1.00  0.00           C
ATOM   1718  HB  THR A 694      31.060  47.130  63.990  1.00  0.00           H
ATOM   1719  OG1 THR A 694      32.430  45.700  63.420  1.00  0.00           O
ATOM   1720  HG1 THR A 694      32.520  45.030  62.740  1.00  0.00           H
ATOM   1721  CG2 THR A 694      30.190  45.450  63.030  1.00  0.00           C
ATOM   1722 HG21 THR A 694      30.220  44.840  63.960  1.00  0.00           H
ATOM   1723 HG22 THR A 694      30.210  44.800  62.130  1.00  0.00           H
ATOM   1724 HG23 THR A 694      29.200  45.960  63.030  1.00  0.00           H
ATOM   1725  C   THR A 694      30.410  47.930  61.150  1.00  0.00           C
ATOM   1726  O   THR A 694      30.020  47.430  60.090  1.00  0.00           O
ATOM   1727  N   SER A 695      29.850  49.090  61.630  1.00  0.00           N
ATOM   1728  HN  SER A 695      30.140  49.410  62.530  1.00  0.00           H
ATOM   1729  CA  SER A 695      28.880  49.920  60.940  1.00  0.00           C
ATOM   1730  HA  SER A 695      28.030  49.260  60.810  1.00  0.00           H
ATOM   1731  CB  SER A 695      28.470  51.090  61.840  1.00  0.00           C
ATOM   1732  HB1 SER A 695      27.640  51.630  61.310  1.00  0.00           H
ATOM   1733  HB2 SER A 695      29.300  51.780  62.060  1.00  0.00           H
ATOM   1734  OG  SER A 695      27.840  50.580  63.020  1.00  0.00           O
ATOM   1735  HG1 SER A 695      27.940  51.290  63.650  1.00  0.00           H
ATOM   1736  C   SER A 695      29.220  50.420  59.550  1.00  0.00           C
ATOM   1737  O   SER A 695      28.500  50.140  58.590  1.00  0.00           O
ATOM   1738  N   ILE A 696      30.410  50.990  59.360  1.00  0.00           N
ATOM   1739  HN  ILE A 696      31.040  51.090  60.120  1.00  0.00           H
ATOM   1740  CA  ILE A 696      30.880  51.450  58.030  1.00  0.00           C
ATOM   1741  HA  ILE A 696      30.200  52.210  57.690  1.00  0.00           H
ATOM   1742  CB  ILE A 696      32.210  52.190  58.200  1.00  0.00           C
ATOM   1743  HB  ILE A 696      32.930  51.630  58.840  1.00  0.00           H
ATOM   1744  CG2 ILE A 696      32.890  52.440  56.820  1.00  0.00           C
ATOM   1745 HG21 ILE A 696      32.100  52.930  56.190  1.00  0.00           H
ATOM   1746 HG22 ILE A 696      33.220  51.500  56.320  1.00  0.00           H
ATOM   1747 HG23 ILE A 696      33.710  53.160  57.000  1.00  0.00           H
ATOM   1748  CG1 ILE A 696      32.030  53.580  59.010  1.00  0.00           C
ATOM   1749 HG11 ILE A 696      31.450  53.360  59.930  1.00  0.00           H
ATOM   1750 HG12 ILE A 696      31.430  54.350  58.490  1.00  0.00           H
ATOM   1751  CD  ILE A 696      33.330  54.160  59.400  1.00  0.00           C
ATOM   1752  HD1 ILE A 696      33.790  54.660  58.530  1.00  0.00           H
ATOM   1753  HD2 ILE A 696      34.010  53.290  59.610  1.00  0.00           H
ATOM   1754  HD3 ILE A 696      33.280  54.910  60.210  1.00  0.00           H
ATOM   1755  C   ILE A 696      31.020  50.340  57.040  1.00  0.00           C
ATOM   1756  O   ILE A 696      30.800  50.510  55.810  1.00  0.00           O
ATOM   1757  N   GLY A 697      31.480  49.190  57.490  1.00  0.00           N
ATOM   1758  HN  GLY A 697      31.880  49.210  58.400  1.00  0.00           H
ATOM   1759  CA  GLY A 697      31.560  47.920  56.740  1.00  0.00           C
ATOM   1760  HA1 GLY A 697      31.900  47.220  57.490  1.00  0.00           H
ATOM   1761  HA2 GLY A 697      32.150  48.060  55.850  1.00  0.00           H
ATOM   1762  C   GLY A 697      30.180  47.310  56.290  1.00  0.00           C
ATOM   1763  O   GLY A 697      30.040  46.920  55.110  1.00  0.00           O
ATOM   1764  N   LEU A 698      29.140  47.410  57.130  1.00  0.00           N
ATOM   1765  HN  LEU A 698      29.330  47.760  58.040  1.00  0.00           H
ATOM   1766  CA  LEU A 698      27.810  46.920  56.790  1.00  0.00           C
ATOM   1767  HA  LEU A 698      27.850  45.890  56.500  1.00  0.00           H
ATOM   1768  CB  LEU A 698      26.940  47.020  58.060  1.00  0.00           C
ATOM   1769  HB1 LEU A 698      25.870  47.000  57.730  1.00  0.00           H
ATOM   1770  HB2 LEU A 698      26.970  48.060  58.470  1.00  0.00           H
ATOM   1771  CG  LEU A 698      27.180  45.960  59.130  1.00  0.00           C
ATOM   1772  HG  LEU A 698      28.270  45.960  59.300  1.00  0.00           H
ATOM   1773  CD1 LEU A 698      26.500  46.200  60.540  1.00  0.00           C
ATOM   1774 HD11 LEU A 698      25.410  45.960  60.530  1.00  0.00           H
ATOM   1775 HD12 LEU A 698      26.500  47.300  60.640  1.00  0.00           H
ATOM   1776 HD13 LEU A 698      27.030  45.520  61.240  1.00  0.00           H
ATOM   1777  CD2 LEU A 698      26.760  44.570  58.600  1.00  0.00           C
ATOM   1778 HD21 LEU A 698      25.670  44.530  58.400  1.00  0.00           H
ATOM   1779 HD22 LEU A 698      27.060  43.760  59.300  1.00  0.00           H
ATOM   1780 HD23 LEU A 698      27.250  44.210  57.670  1.00  0.00           H
ATOM   1781  C   LEU A 698      27.300  47.790  55.610  1.00  0.00           C
ATOM   1782  O   LEU A 698      26.640  47.290  54.730  1.00  0.00           O
ATOM   1783  N   TRP A 699      27.520  49.120  55.740  1.00  0.00           N
ATOM   1784  HN  TRP A 699      27.940  49.420  56.590  1.00  0.00           H
ATOM   1785  CA  TRP A 699      27.180  50.140  54.810  1.00  0.00           C
ATOM   1786  HA  TRP A 699      26.140  50.000  54.540  1.00  0.00           H
ATOM   1787  CB  TRP A 699      27.440  51.530  55.380  1.00  0.00           C
ATOM   1788  HB1 TRP A 699      27.580  52.140  54.460  1.00  0.00           H
ATOM   1789  HB2 TRP A 699      28.380  51.460  55.970  1.00  0.00           H
ATOM   1790  CG  TRP A 699      26.270  52.170  56.080  1.00  0.00           C
ATOM   1791  CD1 TRP A 699      26.220  52.440  57.410  1.00  0.00           C
ATOM   1792  HD1 TRP A 699      27.090  52.300  58.030  1.00  0.00           H
ATOM   1793  NE1 TRP A 699      25.100  53.160  57.640  1.00  0.00           N
ATOM   1794  HE1 TRP A 699      24.660  53.470  58.470  1.00  0.00           H
ATOM   1795  CE2 TRP A 699      24.270  53.230  56.520  1.00  0.00           C
ATOM   1796  CD2 TRP A 699      24.990  52.540  55.500  1.00  0.00           C
ATOM   1797  CE3 TRP A 699      24.420  52.380  54.250  1.00  0.00           C
ATOM   1798  HE3 TRP A 699      24.970  51.880  53.460  1.00  0.00           H
ATOM   1799  CZ3 TRP A 699      23.100  52.740  54.030  1.00  0.00           C
ATOM   1800  HZ3 TRP A 699      22.600  52.570  53.090  1.00  0.00           H
ATOM   1801  CZ2 TRP A 699      22.900  53.590  56.310  1.00  0.00           C
ATOM   1802  HZ2 TRP A 699      22.240  54.050  57.040  1.00  0.00           H
ATOM   1803  CH2 TRP A 699      22.340  53.240  55.080  1.00  0.00           C
ATOM   1804  HH2 TRP A 699      21.340  53.570  54.810  1.00  0.00           H
ATOM   1805  C   TRP A 699      27.980  50.000  53.470  1.00  0.00           C
ATOM   1806  O   TRP A 699      27.440  50.160  52.410  1.00  0.00           O
ATOM   1807  N   THR A 700      29.250  49.560  53.520  1.00  0.00           N
ATOM   1808  HN  THR A 700      29.740  49.520  54.380  1.00  0.00           H
ATOM   1809  CA  THR A 700      30.050  49.380  52.330  1.00  0.00           C
ATOM   1810  HA  THR A 700      29.890  50.200  51.650  1.00  0.00           H
ATOM   1811  CB  THR A 700      31.530  49.340  52.670  1.00  0.00           C
ATOM   1812  HB  THR A 700      31.650  48.550  53.420  1.00  0.00           H
ATOM   1813  OG1 THR A 700      32.020  50.600  53.210  1.00  0.00           O
ATOM   1814  HG1 THR A 700      31.630  50.610  54.080  1.00  0.00           H
ATOM   1815  CG2 THR A 700      32.510  48.880  51.560  1.00  0.00           C
ATOM   1816 HG21 THR A 700      32.490  49.640  50.750  1.00  0.00           H
ATOM   1817 HG22 THR A 700      32.060  47.890  51.300  1.00  0.00           H
ATOM   1818 HG23 THR A 700      33.530  48.720  51.970  1.00  0.00           H
ATOM   1819  C   THR A 700      29.610  48.160  51.510  1.00  0.00           C
ATOM   1820  O   THR A 700      29.260  48.220  50.340  1.00  0.00           O
ATOM   1821  N   SER A 701      29.410  47.050  52.220  1.00  0.00           N
ATOM   1822  HN  SER A 701      29.710  47.020  53.170  1.00  0.00           H
ATOM   1823  CA  SER A 701      28.760  45.880  51.630  1.00  0.00           C
ATOM   1824  HA  SER A 701      29.320  45.480  50.790  1.00  0.00           H
ATOM   1825  CB  SER A 701      28.670  44.790  52.740  1.00  0.00           C
ATOM   1826  HB1 SER A 701      28.070  45.160  53.590  1.00  0.00           H
ATOM   1827  HB2 SER A 701      29.680  44.510  53.110  1.00  0.00           H
ATOM   1828  OG  SER A 701      27.900  43.670  52.310  1.00  0.00           O
ATOM   1829  HG1 SER A 701      28.440  43.330  51.590  1.00  0.00           H
ATOM   1830  C   SER A 701      27.410  46.180  51.030  1.00  0.00           C
ATOM   1831  O   SER A 701      27.150  45.920  49.860  1.00  0.00           O
ATOM   1832  N   PHE A 702      26.580  46.900  51.770  1.00  0.00           N
ATOM   1833  HN  PHE A 702      26.760  47.040  52.740  1.00  0.00           H
ATOM   1834  CA  PHE A 702      25.240  47.190  51.250  1.00  0.00           C
ATOM   1835  HA  PHE A 702      24.680  46.280  51.170  1.00  0.00           H
ATOM   1836  CB  PHE A 702      24.540  48.050  52.340  1.00  0.00           C
ATOM   1837  HB1 PHE A 702      24.880  49.090  52.490  1.00  0.00           H
ATOM   1838  HB2 PHE A 702      24.460  47.460  53.270  1.00  0.00           H
ATOM   1839  CG  PHE A 702      23.100  48.360  52.010  1.00  0.00           C
ATOM   1840  CD1 PHE A 702      22.810  49.620  51.450  1.00  0.00           C
ATOM   1841  HD1 PHE A 702      23.530  50.430  51.340  1.00  0.00           H
ATOM   1842  CE1 PHE A 702      21.520  49.950  50.950  1.00  0.00           C
ATOM   1843  HE1 PHE A 702      21.400  50.930  50.490  1.00  0.00           H
ATOM   1844  CZ  PHE A 702      20.530  48.930  50.930  1.00  0.00           C
ATOM   1845  HZ  PHE A 702      19.660  49.030  50.310  1.00  0.00           H
ATOM   1846  CD2 PHE A 702      22.080  47.430  52.130  1.00  0.00           C
ATOM   1847  HD2 PHE A 702      22.410  46.530  52.620  1.00  0.00           H
ATOM   1848  CE2 PHE A 702      20.810  47.650  51.480  1.00  0.00           C
ATOM   1849  HE2 PHE A 702      20.130  46.810  51.540  1.00  0.00           H
ATOM   1850  C   PHE A 702      25.170  47.960  49.880  1.00  0.00           C
ATOM   1851  O   PHE A 702      24.460  47.630  48.980  1.00  0.00           O
ATOM   1852  N   LEU A 703      25.940  49.020  49.790  1.00  0.00           N
ATOM   1853  HN  LEU A 703      26.580  49.260  50.520  1.00  0.00           H
ATOM   1854  CA  LEU A 703      26.020  49.890  48.650  1.00  0.00           C
ATOM   1855  HA  LEU A 703      25.010  50.180  48.390  1.00  0.00           H
ATOM   1856  CB  LEU A 703      26.600  51.290  48.950  1.00  0.00           C
ATOM   1857  HB1 LEU A 703      26.520  51.830  47.990  1.00  0.00           H
ATOM   1858  HB2 LEU A 703      27.660  51.160  49.270  1.00  0.00           H
ATOM   1859  CG  LEU A 703      25.920  52.170  50.020  1.00  0.00           C
ATOM   1860  HG  LEU A 703      25.550  51.570  50.870  1.00  0.00           H
ATOM   1861  CD1 LEU A 703      26.980  53.100  50.550  1.00  0.00           C
ATOM   1862 HD11 LEU A 703      27.780  53.450  49.870  1.00  0.00           H
ATOM   1863 HD12 LEU A 703      27.680  52.500  51.180  1.00  0.00           H
ATOM   1864 HD13 LEU A 703      26.570  53.910  51.200  1.00  0.00           H
ATOM   1865  CD2 LEU A 703      24.840  53.120  49.490  1.00  0.00           C
ATOM   1866 HD21 LEU A 703      25.320  53.700  48.670  1.00  0.00           H
ATOM   1867 HD22 LEU A 703      24.580  53.830  50.310  1.00  0.00           H
ATOM   1868 HD23 LEU A 703      23.930  52.550  49.200  1.00  0.00           H
ATOM   1869  C   LEU A 703      26.640  49.220  47.470  1.00  0.00           C
ATOM   1870  O   LEU A 703      26.320  49.260  46.270  1.00  0.00           O
ATOM   1871  N   CYS A 704      27.650  48.390  47.770  1.00  0.00           N
ATOM   1872  HN  CYS A 704      28.010  48.290  48.690  1.00  0.00           H
ATOM   1873  CA  CYS A 704      28.300  47.560  46.790  1.00  0.00           C
ATOM   1874  HA  CYS A 704      28.460  48.220  45.940  1.00  0.00           H
ATOM   1875  CB  CYS A 704      29.580  46.880  47.410  1.00  0.00           C
ATOM   1876  HB1 CYS A 704      29.350  46.410  48.380  1.00  0.00           H
ATOM   1877  HB2 CYS A 704      30.290  47.670  47.720  1.00  0.00           H
ATOM   1878  SG  CYS A 704      30.650  45.840  46.380  1.00  0.00           S
ATOM   1879  HG1 CYS A 704      29.750  44.870  46.290  1.00  0.00           H
ATOM   1880  C   CYS A 704      27.370  46.500  46.240  1.00  0.00           C
ATOM   1881  O   CYS A 704      27.370  46.280  45.020  1.00  0.00           O
ATOM   1882  N   ILE A 705      26.530  45.770  47.080  1.00  0.00           N
ATOM   1883  HN  ILE A 705      26.700  45.940  48.040  1.00  0.00           H
ATOM   1884  CA  ILE A 705      25.560  44.720  46.650  1.00  0.00           C
ATOM   1885  HA  ILE A 705      26.120  43.920  46.170  1.00  0.00           H
ATOM   1886  CB  ILE A 705      24.950  44.110  47.890  1.00  0.00           C
ATOM   1887  HB  ILE A 705      24.680  44.880  48.630  1.00  0.00           H
ATOM   1888  CG2 ILE A 705      23.590  43.390  47.570  1.00  0.00           C
ATOM   1889 HG21 ILE A 705      22.780  44.090  47.260  1.00  0.00           H
ATOM   1890 HG22 ILE A 705      23.190  42.980  48.520  1.00  0.00           H
ATOM   1891 HG23 ILE A 705      23.650  42.460  46.960  1.00  0.00           H
ATOM   1892  CG1 ILE A 705      25.800  43.070  48.640  1.00  0.00           C
ATOM   1893 HG11 ILE A 705      26.860  43.350  48.660  1.00  0.00           H
ATOM   1894 HG12 ILE A 705      25.690  42.050  48.180  1.00  0.00           H
ATOM   1895  CD  ILE A 705      25.390  43.000  50.170  1.00  0.00           C
ATOM   1896  HD1 ILE A 705      25.100  44.000  50.580  1.00  0.00           H
ATOM   1897  HD2 ILE A 705      26.280  42.600  50.700  1.00  0.00           H
ATOM   1898  HD3 ILE A 705      24.650  42.200  50.360  1.00  0.00           H
ATOM   1899  C   ILE A 705      24.520  45.340  45.750  1.00  0.00           C
ATOM   1900  O   ILE A 705      24.150  44.800  44.670  1.00  0.00           O
ATOM   1901  N   VAL A 706      24.110  46.550  46.170  1.00  0.00           N
ATOM   1902  HN  VAL A 706      24.510  46.880  47.030  1.00  0.00           H
ATOM   1903  CA  VAL A 706      23.120  47.360  45.470  1.00  0.00           C
ATOM   1904  HA  VAL A 706      22.410  46.590  45.230  1.00  0.00           H
ATOM   1905  CB  VAL A 706      22.530  48.380  46.360  1.00  0.00           C
ATOM   1906  HB  VAL A 706      23.300  48.940  46.910  1.00  0.00           H
ATOM   1907  CG1 VAL A 706      21.610  49.420  45.670  1.00  0.00           C
ATOM   1908 HG11 VAL A 706      20.830  49.010  45.000  1.00  0.00           H
ATOM   1909 HG12 VAL A 706      22.320  50.120  45.160  1.00  0.00           H
ATOM   1910 HG13 VAL A 706      21.220  50.100  46.480  1.00  0.00           H
ATOM   1911  CG2 VAL A 706      21.730  47.750  47.460  1.00  0.00           C
ATOM   1912 HG21 VAL A 706      20.820  47.230  47.100  1.00  0.00           H
ATOM   1913 HG22 VAL A 706      21.490  48.580  48.160  1.00  0.00           H
ATOM   1914 HG23 VAL A 706      22.330  47.060  48.090  1.00  0.00           H
ATOM   1915  C   VAL A 706      23.660  47.850  44.110  1.00  0.00           C
ATOM   1916  O   VAL A 706      22.990  47.850  43.060  1.00  0.00           O
ATOM   1917  N   LEU A 707      24.910  48.290  44.090  1.00  0.00           N
ATOM   1918  HN  LEU A 707      25.360  48.300  44.980  1.00  0.00           H
ATOM   1919  CA  LEU A 707      25.550  48.780  42.850  1.00  0.00           C
ATOM   1920  HA  LEU A 707      24.910  49.470  42.350  1.00  0.00           H
ATOM   1921  CB  LEU A 707      26.870  49.430  43.210  1.00  0.00           C
ATOM   1922  HB1 LEU A 707      27.550  48.700  43.690  1.00  0.00           H
ATOM   1923  HB2 LEU A 707      26.670  50.190  43.990  1.00  0.00           H
ATOM   1924  CG  LEU A 707      27.550  50.140  42.100  1.00  0.00           C
ATOM   1925  HG  LEU A 707      27.580  49.570  41.150  1.00  0.00           H
ATOM   1926  CD1 LEU A 707      26.850  51.400  41.600  1.00  0.00           C
ATOM   1927 HD11 LEU A 707      25.750  51.370  41.470  1.00  0.00           H
ATOM   1928 HD12 LEU A 707      27.270  51.690  40.600  1.00  0.00           H
ATOM   1929 HD13 LEU A 707      27.110  52.260  42.250  1.00  0.00           H
ATOM   1930  CD2 LEU A 707      28.960  50.490  42.580  1.00  0.00           C
ATOM   1931 HD21 LEU A 707      29.550  50.750  41.670  1.00  0.00           H
ATOM   1932 HD22 LEU A 707      29.570  49.760  43.160  1.00  0.00           H
ATOM   1933 HD23 LEU A 707      28.930  51.330  43.320  1.00  0.00           H
ATOM   1934  C   LEU A 707      25.790  47.630  41.890  1.00  0.00           C
ATOM   1935  O   LEU A 707      25.720  47.900  40.660  1.00  0.00           O
ATOM   1936  N   VAL A 708      26.030  46.420  42.390  1.00  0.00           N
ATOM   1937  HN  VAL A 708      26.220  46.330  43.360  1.00  0.00           H
ATOM   1938  CA  VAL A 708      25.850  45.160  41.710  1.00  0.00           C
ATOM   1939  HA  VAL A 708      26.460  45.220  40.820  1.00  0.00           H
ATOM   1940  CB  VAL A 708      26.380  43.860  42.450  1.00  0.00           C
ATOM   1941  HB  VAL A 708      26.070  43.930  43.510  1.00  0.00           H
ATOM   1942  CG1 VAL A 708      25.790  42.570  41.930  1.00  0.00           C
ATOM   1943 HG11 VAL A 708      24.750  42.360  42.230  1.00  0.00           H
ATOM   1944 HG12 VAL A 708      26.390  41.740  42.360  1.00  0.00           H
ATOM   1945 HG13 VAL A 708      25.850  42.570  40.820  1.00  0.00           H
ATOM   1946  CG2 VAL A 708      27.890  43.820  42.350  1.00  0.00           C
ATOM   1947 HG21 VAL A 708      28.180  44.850  42.650  1.00  0.00           H
ATOM   1948 HG22 VAL A 708      28.310  43.510  41.370  1.00  0.00           H
ATOM   1949 HG23 VAL A 708      28.290  43.180  43.160  1.00  0.00           H
ATOM   1950  C   VAL A 708      24.400  44.960  41.230  1.00  0.00           C
ATOM   1951  O   VAL A 708      24.040  44.760  40.070  1.00  0.00           O
ATOM   1952  N   ALA A 709      23.400  45.080  42.090  1.00  0.00           N
ATOM   1953  HN  ALA A 709      23.710  45.160  43.030  1.00  0.00           H
ATOM   1954  CA  ALA A 709      22.020  44.930  41.800  1.00  0.00           C
ATOM   1955  HA  ALA A 709      22.010  43.990  41.270  1.00  0.00           H
ATOM   1956  CB  ALA A 709      21.190  45.030  43.070  1.00  0.00           C
ATOM   1957  HB1 ALA A 709      21.160  45.970  43.660  1.00  0.00           H
ATOM   1958  HB2 ALA A 709      21.740  44.450  43.830  1.00  0.00           H
ATOM   1959  HB3 ALA A 709      20.160  44.650  42.930  1.00  0.00           H
ATOM   1960  C   ALA A 709      21.330  45.850  40.790  1.00  0.00           C
ATOM   1961  O   ALA A 709      20.470  45.540  39.930  1.00  0.00           O
ATOM   1962  N   THR A 710      21.820  47.070  40.780  1.00  0.00           N
ATOM   1963  HN  THR A 710      22.490  47.410  41.440  1.00  0.00           H
ATOM   1964  CA  THR A 710      21.250  48.190  40.010  1.00  0.00           C
ATOM   1965  HA  THR A 710      20.280  47.910  39.650  1.00  0.00           H
ATOM   1966  CB  THR A 710      21.180  49.490  40.720  1.00  0.00           C
ATOM   1967  HB  THR A 710      20.820  50.350  40.130  1.00  0.00           H
ATOM   1968  OG1 THR A 710      22.400  49.840  41.290  1.00  0.00           O
ATOM   1969  HG1 THR A 710      22.570  49.180  41.970  1.00  0.00           H
ATOM   1970  CG2 THR A 710      20.240  49.460  41.870  1.00  0.00           C
ATOM   1971 HG21 THR A 710      20.390  48.590  42.550  1.00  0.00           H
ATOM   1972 HG22 THR A 710      19.220  49.420  41.440  1.00  0.00           H
ATOM   1973 HG23 THR A 710      20.340  50.380  42.500  1.00  0.00           H
ATOM   1974  C   THR A 710      22.020  48.350  38.750  1.00  0.00           C
ATOM   1975  O   THR A 710      21.560  49.160  37.940  1.00  0.00           O
ATOM   1976  N   ASP A 711      23.220  47.700  38.570  1.00  0.00           N
ATOM   1977  HN  ASP A 711      23.730  47.290  39.310  1.00  0.00           H
ATOM   1978  CA  ASP A 711      23.970  47.860  37.290  1.00  0.00           C
ATOM   1979  HA  ASP A 711      24.560  46.960  37.380  1.00  0.00           H
ATOM   1980  CB  ASP A 711      23.060  47.540  35.990  1.00  0.00           C
ATOM   1981  HB1 ASP A 711      22.410  48.440  35.920  1.00  0.00           H
ATOM   1982  HB2 ASP A 711      22.490  46.640  36.300  1.00  0.00           H
ATOM   1983  CG  ASP A 711      23.810  47.260  34.740  1.00  0.00           C
ATOM   1984  OD1 ASP A 711      23.310  46.690  33.790  1.00  0.00           O
ATOM   1985  OD2 ASP A 711      24.950  47.760  34.600  1.00  0.00           O
ATOM   1986  C   ASP A 711      24.860  49.140  37.220  1.00  0.00           C
ATOM   1987  O   ASP A 711      24.430  50.290  37.270  1.00  0.00           O
ATOM   1988  N   ALA A 712      26.190  48.860  37.270  1.00  0.00           N
ATOM   1989  HN  ALA A 712      26.440  47.990  37.690  1.00  0.00           H
ATOM   1990  CA  ALA A 712      27.200  49.930  37.140  1.00  0.00           C
ATOM   1991  HA  ALA A 712      26.730  50.910  37.040  1.00  0.00           H
ATOM   1992  CB  ALA A 712      28.040  49.920  38.440  1.00  0.00           C
ATOM   1993  HB1 ALA A 712      28.680  49.020  38.430  1.00  0.00           H
ATOM   1994  HB2 ALA A 712      27.280  49.880  39.260  1.00  0.00           H
ATOM   1995  HB3 ALA A 712      28.700  50.810  38.540  1.00  0.00           H
ATOM   1996  C   ALA A 712      28.090  49.730  36.020  1.00  0.00           C
ATOM   1997  O   ALA A 712      29.120  50.430  35.880  1.00  0.00           O
ATOM   1998  N   SER A 713      27.800  48.860  35.050  1.00  0.00           N
ATOM   1999  HN  SER A 713      26.910  48.400  35.110  1.00  0.00           H
ATOM   2000  CA  SER A 713      28.640  48.530  33.950  1.00  0.00           C
ATOM   2001  HA  SER A 713      29.550  48.130  34.370  1.00  0.00           H
ATOM   2002  CB  SER A 713      27.960  47.490  32.940  1.00  0.00           C
ATOM   2003  HB1 SER A 713      27.810  46.490  33.410  1.00  0.00           H
ATOM   2004  HB2 SER A 713      28.660  47.360  32.100  1.00  0.00           H
ATOM   2005  OG  SER A 713      26.680  48.030  32.470  1.00  0.00           O
ATOM   2006  HG1 SER A 713      26.040  47.970  33.170  1.00  0.00           H
ATOM   2007  C   SER A 713      28.940  49.760  33.080  1.00  0.00           C
ATOM   2008  O   SER A 713      30.090  49.940  32.670  1.00  0.00           O
ATOM   2009  N   SER A 714      27.940  50.550  32.750  1.00  0.00           N
ATOM   2010  HN  SER A 714      27.010  50.270  32.980  1.00  0.00           H
ATOM   2011  CA  SER A 714      28.150  51.850  32.030  1.00  0.00           C
ATOM   2012  HA  SER A 714      28.500  51.550  31.050  1.00  0.00           H
ATOM   2013  CB  SER A 714      26.840  52.580  31.750  1.00  0.00           C
ATOM   2014  HB1 SER A 714      26.230  51.880  31.150  1.00  0.00           H
ATOM   2015  HB2 SER A 714      26.810  53.520  31.170  1.00  0.00           H
ATOM   2016  OG  SER A 714      26.140  52.750  32.960  1.00  0.00           O
ATOM   2017  HG1 SER A 714      26.020  51.880  33.320  1.00  0.00           H
ATOM   2018  C   SER A 714      29.230  52.810  32.680  1.00  0.00           C
ATOM   2019  O   SER A 714      29.700  53.730  32.050  1.00  0.00           O
ATOM   2020  N   LEU A 715      29.500  52.670  34.030  1.00  0.00           N
ATOM   2021  HN  LEU A 715      29.070  51.920  34.540  1.00  0.00           H
ATOM   2022  CA  LEU A 715      30.170  53.660  34.840  1.00  0.00           C
ATOM   2023  HA  LEU A 715      30.060  54.590  34.310  1.00  0.00           H
ATOM   2024  CB  LEU A 715      29.580  53.780  36.260  1.00  0.00           C
ATOM   2025  HB1 LEU A 715      30.300  54.280  36.940  1.00  0.00           H
ATOM   2026  HB2 LEU A 715      29.360  52.740  36.600  1.00  0.00           H
ATOM   2027  CG  LEU A 715      28.230  54.540  36.310  1.00  0.00           C
ATOM   2028  HG  LEU A 715      27.530  53.920  35.700  1.00  0.00           H
ATOM   2029  CD1 LEU A 715      27.670  54.670  37.770  1.00  0.00           C
ATOM   2030 HD11 LEU A 715      26.650  55.110  37.650  1.00  0.00           H
ATOM   2031 HD12 LEU A 715      28.370  55.260  38.400  1.00  0.00           H
ATOM   2032 HD13 LEU A 715      27.580  53.690  38.270  1.00  0.00           H
ATOM   2033  CD2 LEU A 715      28.260  55.930  35.790  1.00  0.00           C
ATOM   2034 HD21 LEU A 715      29.130  56.500  36.180  1.00  0.00           H
ATOM   2035 HD22 LEU A 715      27.410  56.540  36.150  1.00  0.00           H
ATOM   2036 HD23 LEU A 715      28.300  55.890  34.680  1.00  0.00           H
ATOM   2037  C   LEU A 715      31.610  53.280  34.870  1.00  0.00           C
ATOM   2038  O   LEU A 715      32.370  53.910  35.570  1.00  0.00           O
ATOM   2039  N   VAL A 716      31.990  52.220  34.120  1.00  0.00           N
ATOM   2040  HN  VAL A 716      31.350  51.660  33.610  1.00  0.00           H
ATOM   2041  CA  VAL A 716      33.320  51.700  34.090  1.00  0.00           C
ATOM   2042  HA  VAL A 716      33.660  51.390  35.070  1.00  0.00           H
ATOM   2043  CB  VAL A 716      33.400  50.410  33.250  1.00  0.00           C
ATOM   2044  HB  VAL A 716      32.970  50.660  32.260  1.00  0.00           H
ATOM   2045  CG1 VAL A 716      34.870  49.990  33.070  1.00  0.00           C
ATOM   2046 HG11 VAL A 716      35.400  49.860  34.030  1.00  0.00           H
ATOM   2047 HG12 VAL A 716      35.340  50.810  32.470  1.00  0.00           H
ATOM   2048 HG13 VAL A 716      34.980  49.030  32.520  1.00  0.00           H
ATOM   2049  CG2 VAL A 716      32.670  49.200  33.930  1.00  0.00           C
ATOM   2050 HG21 VAL A 716      31.680  49.410  34.400  1.00  0.00           H
ATOM   2051 HG22 VAL A 716      33.490  48.850  34.590  1.00  0.00           H
ATOM   2052 HG23 VAL A 716      32.630  48.440  33.120  1.00  0.00           H
ATOM   2053  C   VAL A 716      34.360  52.650  33.620  1.00  0.00           C
ATOM   2054  O   VAL A 716      34.340  53.350  32.560  1.00  0.00           O
ATOM   2055  N   CYS A 717      35.470  52.780  34.470  1.00  0.00           N
ATOM   2056  HN  CYS A 717      35.450  52.380  35.380  1.00  0.00           H
ATOM   2057  CA  CYS A 717      36.650  53.700  34.290  1.00  0.00           C
ATOM   2058  HA  CYS A 717      37.060  53.690  35.290  1.00  0.00           H
ATOM   2059  CB  CYS A 717      37.700  52.980  33.350  1.00  0.00           C
ATOM   2060  HB1 CYS A 717      38.570  53.660  33.160  1.00  0.00           H
ATOM   2061  HB2 CYS A 717      37.120  52.810  32.420  1.00  0.00           H
ATOM   2062  SG  CYS A 717      38.320  51.310  34.040  1.00  0.00           S
ATOM   2063  HG1 CYS A 717      37.160  50.700  33.850  1.00  0.00           H
ATOM   2064  C   CYS A 717      36.240  55.120  33.880  1.00  0.00           C
ATOM   2065  O   CYS A 717      36.850  55.730  33.010  1.00  0.00           O
ATOM   2066  N   TYR A 718      35.120  55.630  34.520  1.00  0.00           N
ATOM   2067  HN  TYR A 718      34.810  55.120  35.330  1.00  0.00           H
ATOM   2068  CA  TYR A 718      34.460  56.830  34.030  1.00  0.00           C
ATOM   2069  HA  TYR A 718      34.740  57.010  33.010  1.00  0.00           H
ATOM   2070  CB  TYR A 718      32.970  56.650  34.220  1.00  0.00           C
ATOM   2071  HB1 TYR A 718      32.650  56.780  35.280  1.00  0.00           H
ATOM   2072  HB2 TYR A 718      32.750  55.620  33.870  1.00  0.00           H
ATOM   2073  CG  TYR A 718      32.140  57.630  33.390  1.00  0.00           C
ATOM   2074  CD1 TYR A 718      32.490  57.910  32.020  1.00  0.00           C
ATOM   2075  HD1 TYR A 718      33.210  57.340  31.460  1.00  0.00           H
ATOM   2076  CE1 TYR A 718      31.650  58.620  31.210  1.00  0.00           C
ATOM   2077  HE1 TYR A 718      32.030  58.730  30.190  1.00  0.00           H
ATOM   2078  CZ  TYR A 718      30.490  59.160  31.700  1.00  0.00           C
ATOM   2079  OH  TYR A 718      29.660  59.960  30.880  1.00  0.00           O
ATOM   2080  HH  TYR A 718      28.930  60.260  31.440  1.00  0.00           H
ATOM   2081  CD2 TYR A 718      31.000  58.190  33.850  1.00  0.00           C
ATOM   2082  HD2 TYR A 718      30.590  58.000  34.830  1.00  0.00           H
ATOM   2083  CE2 TYR A 718      30.170  59.050  33.050  1.00  0.00           C
ATOM   2084  HE2 TYR A 718      29.250  59.520  33.410  1.00  0.00           H
ATOM   2085  C   TYR A 718      34.950  58.120  34.730  1.00  0.00           C
ATOM   2086  O   TYR A 718      34.900  59.220  34.190  1.00  0.00           O
ATOM   2087  N   ILE A 719      35.440  58.110  35.980  1.00  0.00           N
ATOM   2088  HN  ILE A 719      35.380  57.210  36.410  1.00  0.00           H
ATOM   2089  CA  ILE A 719      36.030  59.230  36.670  1.00  0.00           C
ATOM   2090  HA  ILE A 719      35.370  60.050  36.440  1.00  0.00           H
ATOM   2091  CB  ILE A 719      36.100  59.050  38.190  1.00  0.00           C
ATOM   2092  HB  ILE A 719      36.490  58.040  38.430  1.00  0.00           H
ATOM   2093  CG2 ILE A 719      36.960  60.150  38.940  1.00  0.00           C
ATOM   2094 HG21 ILE A 719      38.050  60.050  38.760  1.00  0.00           H
ATOM   2095 HG22 ILE A 719      36.780  60.040  40.030  1.00  0.00           H
ATOM   2096 HG23 ILE A 719      36.630  61.190  38.740  1.00  0.00           H
ATOM   2097  CG1 ILE A 719      34.660  59.170  38.740  1.00  0.00           C
ATOM   2098 HG11 ILE A 719      33.900  59.070  37.950  1.00  0.00           H
ATOM   2099 HG12 ILE A 719      34.590  60.160  39.230  1.00  0.00           H
ATOM   2100  CD  ILE A 719      34.370  58.080  39.840  1.00  0.00           C
ATOM   2101  HD1 ILE A 719      33.330  58.180  40.210  1.00  0.00           H
ATOM   2102  HD2 ILE A 719      34.990  58.230  40.740  1.00  0.00           H
ATOM   2103  HD3 ILE A 719      34.570  57.050  39.450  1.00  0.00           H
ATOM   2104  C   ILE A 719      37.480  59.600  36.000  1.00  0.00           C
ATOM   2105  O   ILE A 719      38.270  58.840  35.520  1.00  0.00           O
ATOM   2106  N   THR A 720      37.750  60.870  35.920  1.00  0.00           N
ATOM   2107  HN  THR A 720      37.080  61.580  36.170  1.00  0.00           H
ATOM   2108  CA  THR A 720      39.040  61.470  35.400  1.00  0.00           C
ATOM   2109  HA  THR A 720      39.150  61.060  34.410  1.00  0.00           H
ATOM   2110  CB  THR A 720      38.950  62.970  35.220  1.00  0.00           C
ATOM   2111  HB  THR A 720      38.140  63.190  34.500  1.00  0.00           H
ATOM   2112  OG1 THR A 720      40.130  63.570  34.730  1.00  0.00           O
ATOM   2113  HG1 THR A 720      40.270  63.190  33.860  1.00  0.00           H
ATOM   2114  CG2 THR A 720      38.650  63.610  36.590  1.00  0.00           C
ATOM   2115 HG21 THR A 720      38.820  64.720  36.570  1.00  0.00           H
ATOM   2116 HG22 THR A 720      39.190  63.220  37.480  1.00  0.00           H
ATOM   2117 HG23 THR A 720      37.590  63.340  36.780  1.00  0.00           H
ATOM   2118  C   THR A 720      40.280  61.030  36.150  1.00  0.00           C
ATOM   2119  O   THR A 720      40.200  60.930  37.360  1.00  0.00           O
ATOM   2120  N   ARG A 721      41.390  60.850  35.490  1.00  0.00           N
ATOM   2121  HN  ARG A 721      41.380  60.960  34.500  1.00  0.00           H
ATOM   2122  CA  ARG A 721      42.640  60.400  36.070  1.00  0.00           C
ATOM   2123  HA  ARG A 721      42.400  59.610  36.760  1.00  0.00           H
ATOM   2124  CB  ARG A 721      43.550  59.800  34.910  1.00  0.00           C
ATOM   2125  HB1 ARG A 721      43.520  60.510  34.060  1.00  0.00           H
ATOM   2126  HB2 ARG A 721      42.980  58.900  34.590  1.00  0.00           H
ATOM   2127  CG  ARG A 721      45.120  59.670  35.130  1.00  0.00           C
ATOM   2128  HG1 ARG A 721      45.460  60.600  35.620  1.00  0.00           H
ATOM   2129  HG2 ARG A 721      45.570  59.620  34.100  1.00  0.00           H
ATOM   2130  CD  ARG A 721      45.430  58.520  36.060  1.00  0.00           C
ATOM   2131  HD1 ARG A 721      45.310  57.580  35.470  1.00  0.00           H
ATOM   2132  HD2 ARG A 721      44.740  58.500  36.930  1.00  0.00           H
ATOM   2133  NE  ARG A 721      46.820  58.660  36.560  1.00  0.00           N
ATOM   2134  HE  ARG A 721      47.410  59.250  36.020  1.00  0.00           H
ATOM   2135  CZ  ARG A 721      47.360  57.820  37.440  1.00  0.00           C
ATOM   2136  NH1 ARG A 721      46.680  56.950  38.100  1.00  0.00           N
ATOM   2137 HH11 ARG A 721      45.780  56.690  37.750  1.00  0.00           H
ATOM   2138 HH12 ARG A 721      47.230  56.290  38.620  1.00  0.00           H
ATOM   2139  NH2 ARG A 721      48.690  57.810  37.580  1.00  0.00           N
ATOM   2140 HH21 ARG A 721      49.210  58.650  37.490  1.00  0.00           H
ATOM   2141 HH22 ARG A 721      49.040  57.050  38.140  1.00  0.00           H
ATOM   2142  C   ARG A 721      43.320  61.380  36.960  1.00  0.00           C
ATOM   2143  O   ARG A 721      43.950  61.090  38.010  1.00  0.00           O
ATOM   2144  N   PHE A 722      43.180  62.730  36.680  1.00  0.00           N
ATOM   2145  HN  PHE A 722      42.720  63.080  35.870  1.00  0.00           H
ATOM   2146  CA  PHE A 722      43.630  63.750  37.610  1.00  0.00           C
ATOM   2147  HA  PHE A 722      44.700  63.710  37.750  1.00  0.00           H
ATOM   2148  CB  PHE A 722      43.350  65.140  36.880  1.00  0.00           C
ATOM   2149  HB1 PHE A 722      42.260  65.100  36.690  1.00  0.00           H
ATOM   2150  HB2 PHE A 722      43.880  65.090  35.900  1.00  0.00           H
ATOM   2151  CG  PHE A 722      43.770  66.320  37.690  1.00  0.00           C
ATOM   2152  CD1 PHE A 722      44.800  67.080  37.250  1.00  0.00           C
ATOM   2153  HD1 PHE A 722      45.290  66.850  36.310  1.00  0.00           H
ATOM   2154  CE1 PHE A 722      45.210  68.220  37.920  1.00  0.00           C
ATOM   2155  HE1 PHE A 722      46.000  68.790  37.450  1.00  0.00           H
ATOM   2156  CZ  PHE A 722      44.480  68.610  39.050  1.00  0.00           C
ATOM   2157  HZ  PHE A 722      44.770  69.480  39.620  1.00  0.00           H
ATOM   2158  CD2 PHE A 722      43.100  66.670  38.820  1.00  0.00           C
ATOM   2159  HD2 PHE A 722      42.280  66.100  39.230  1.00  0.00           H
ATOM   2160  CE2 PHE A 722      43.500  67.770  39.500  1.00  0.00           C
ATOM   2161  HE2 PHE A 722      43.150  68.050  40.480  1.00  0.00           H
ATOM   2162  C   PHE A 722      43.130  63.630  39.110  1.00  0.00           C
ATOM   2163  O   PHE A 722      43.890  63.850  40.030  1.00  0.00           O
ATOM   2164  N   THR A 723      41.880  63.160  39.370  1.00  0.00           N
ATOM   2165  HN  THR A 723      41.270  62.890  38.620  1.00  0.00           H
ATOM   2166  CA  THR A 723      41.370  62.910  40.710  1.00  0.00           C
ATOM   2167  HA  THR A 723      41.560  63.830  41.260  1.00  0.00           H
ATOM   2168  CB  THR A 723      39.870  62.630  40.740  1.00  0.00           C
ATOM   2169  HB  THR A 723      39.660  61.740  40.110  1.00  0.00           H
ATOM   2170  OG1 THR A 723      39.360  63.820  40.260  1.00  0.00           O
ATOM   2171  HG1 THR A 723      38.470  63.600  39.970  1.00  0.00           H
ATOM   2172  CG2 THR A 723      39.310  62.510  42.110  1.00  0.00           C
ATOM   2173 HG21 THR A 723      39.410  63.480  42.650  1.00  0.00           H
ATOM   2174 HG22 THR A 723      39.850  61.760  42.730  1.00  0.00           H
ATOM   2175 HG23 THR A 723      38.240  62.230  41.970  1.00  0.00           H
ATOM   2176  C   THR A 723      42.090  61.740  41.410  1.00  0.00           C
ATOM   2177  O   THR A 723      42.550  61.910  42.550  1.00  0.00           O
ATOM   2178  N   GLU A 724      42.280  60.600  40.720  1.00  0.00           N
ATOM   2179  HN  GLU A 724      41.890  60.490  39.810  1.00  0.00           H
ATOM   2180  CA  GLU A 724      42.930  59.340  41.050  1.00  0.00           C
ATOM   2181  HA  GLU A 724      42.510  58.930  41.960  1.00  0.00           H
ATOM   2182  CB  GLU A 724      42.850  58.440  39.790  1.00  0.00           C
ATOM   2183  HB1 GLU A 724      43.410  57.530  40.100  1.00  0.00           H
ATOM   2184  HB2 GLU A 724      43.440  58.890  38.970  1.00  0.00           H
ATOM   2185  CG  GLU A 724      41.390  58.030  39.250  1.00  0.00           C
ATOM   2186  HG1 GLU A 724      40.850  58.820  38.700  1.00  0.00           H
ATOM   2187  HG2 GLU A 724      40.720  57.880  40.110  1.00  0.00           H
ATOM   2188  CD  GLU A 724      41.490  56.790  38.290  1.00  0.00           C
ATOM   2189  OE1 GLU A 724      42.270  56.810  37.360  1.00  0.00           O
ATOM   2190  OE2 GLU A 724      40.690  55.870  38.570  1.00  0.00           O
ATOM   2191  C   GLU A 724      44.440  59.560  41.270  1.00  0.00           C
ATOM   2192  O   GLU A 724      44.900  59.140  42.290  1.00  0.00           O
ATOM   2193  N   GLU A 725      45.130  60.260  40.410  1.00  0.00           N
ATOM   2194  HN  GLU A 725      44.660  60.640  39.620  1.00  0.00           H
ATOM   2195  CA  GLU A 725      46.550  60.560  40.450  1.00  0.00           C
ATOM   2196  HA  GLU A 725      47.010  59.590  40.630  1.00  0.00           H
ATOM   2197  CB  GLU A 725      47.180  61.170  39.230  1.00  0.00           C
ATOM   2198  HB1 GLU A 725      46.690  62.080  38.810  1.00  0.00           H
ATOM   2199  HB2 GLU A 725      47.280  60.360  38.470  1.00  0.00           H
ATOM   2200  CG  GLU A 725      48.740  61.510  39.300  1.00  0.00           C
ATOM   2201  HG1 GLU A 725      49.130  60.810  40.060  1.00  0.00           H
ATOM   2202  HG2 GLU A 725      48.840  62.490  39.810  1.00  0.00           H
ATOM   2203  CD  GLU A 725      49.590  61.410  38.090  1.00  0.00           C
ATOM   2204  OE1 GLU A 725      50.070  62.440  37.570  1.00  0.00           O
ATOM   2205  OE2 GLU A 725      49.590  60.350  37.400  1.00  0.00           O
ATOM   2206  C   GLU A 725      47.010  61.390  41.600  1.00  0.00           C
ATOM   2207  O   GLU A 725      47.950  61.010  42.320  1.00  0.00           O
ATOM   2208  N   ALA A 726      46.360  62.520  41.870  1.00  0.00           N
ATOM   2209  HN  ALA A 726      45.700  62.900  41.230  1.00  0.00           H
ATOM   2210  CA  ALA A 726      46.660  63.390  42.950  1.00  0.00           C
ATOM   2211  HA  ALA A 726      47.730  63.560  42.990  1.00  0.00           H
ATOM   2212  CB  ALA A 726      45.820  64.700  42.870  1.00  0.00           C
ATOM   2213  HB1 ALA A 726      44.800  64.630  42.430  1.00  0.00           H
ATOM   2214  HB2 ALA A 726      46.320  65.500  42.290  1.00  0.00           H
ATOM   2215  HB3 ALA A 726      45.750  65.190  43.860  1.00  0.00           H
ATOM   2216  C   ALA A 726      46.350  62.630  44.280  1.00  0.00           C
ATOM   2217  O   ALA A 726      47.120  62.650  45.290  1.00  0.00           O
ATOM   2218  N   PHE A 727      45.220  61.900  44.390  1.00  0.00           N
ATOM   2219  HN  PHE A 727      44.510  61.710  43.710  1.00  0.00           H
ATOM   2220  CA  PHE A 727      45.030  61.080  45.570  1.00  0.00           C
ATOM   2221  HA  PHE A 727      45.130  61.620  46.490  1.00  0.00           H
ATOM   2222  CB  PHE A 727      43.670  60.430  45.600  1.00  0.00           C
ATOM   2223  HB1 PHE A 727      43.610  59.520  44.960  1.00  0.00           H
ATOM   2224  HB2 PHE A 727      42.800  61.040  45.250  1.00  0.00           H
ATOM   2225  CG  PHE A 727      43.130  60.090  46.970  1.00  0.00           C
ATOM   2226  CD1 PHE A 727      43.120  58.720  47.290  1.00  0.00           C
ATOM   2227  HD1 PHE A 727      43.410  57.980  46.570  1.00  0.00           H
ATOM   2228  CE1 PHE A 727      42.680  58.430  48.580  1.00  0.00           C
ATOM   2229  HE1 PHE A 727      42.550  57.440  48.990  1.00  0.00           H
ATOM   2230  CZ  PHE A 727      42.210  59.370  49.490  1.00  0.00           C
ATOM   2231  HZ  PHE A 727      41.950  59.040  50.490  1.00  0.00           H
ATOM   2232  CD2 PHE A 727      42.750  61.100  47.860  1.00  0.00           C
ATOM   2233  HD2 PHE A 727      42.890  62.130  47.590  1.00  0.00           H
ATOM   2234  CE2 PHE A 727      42.200  60.740  49.120  1.00  0.00           C
ATOM   2235  HE2 PHE A 727      41.890  61.450  49.860  1.00  0.00           H
ATOM   2236  C   PHE A 727      46.060  59.910  45.700  1.00  0.00           C
ATOM   2237  O   PHE A 727      46.580  59.640  46.770  1.00  0.00           O
ATOM   2238  N   ALA A 728      46.410  59.240  44.610  1.00  0.00           N
ATOM   2239  HN  ALA A 728      45.930  59.330  43.740  1.00  0.00           H
ATOM   2240  CA  ALA A 728      47.530  58.280  44.660  1.00  0.00           C
ATOM   2241  HA  ALA A 728      47.310  57.540  45.410  1.00  0.00           H
ATOM   2242  CB  ALA A 728      47.550  57.460  43.310  1.00  0.00           C
ATOM   2243  HB1 ALA A 728      47.330  58.150  42.460  1.00  0.00           H
ATOM   2244  HB2 ALA A 728      46.610  56.880  43.360  1.00  0.00           H
ATOM   2245  HB3 ALA A 728      48.410  56.780  43.180  1.00  0.00           H
ATOM   2246  C   ALA A 728      48.930  58.820  44.990  1.00  0.00           C
ATOM   2247  O   ALA A 728      49.750  58.170  45.670  1.00  0.00           O
ATOM   2248  N   ALA A 729      49.350  59.970  44.470  1.00  0.00           N
ATOM   2249  HN  ALA A 729      48.810  60.470  43.810  1.00  0.00           H
ATOM   2250  CA  ALA A 729      50.610  60.660  44.740  1.00  0.00           C
ATOM   2251  HA  ALA A 729      51.430  59.950  44.680  1.00  0.00           H
ATOM   2252  CB  ALA A 729      50.740  61.810  43.720  1.00  0.00           C
ATOM   2253  HB1 ALA A 729      50.540  61.380  42.710  1.00  0.00           H
ATOM   2254  HB2 ALA A 729      51.760  62.270  43.660  1.00  0.00           H
ATOM   2255  HB3 ALA A 729      49.920  62.540  43.850  1.00  0.00           H
ATOM   2256  C   ALA A 729      50.680  61.100  46.150  1.00  0.00           C
ATOM   2257  O   ALA A 729      51.700  61.140  46.780  1.00  0.00           O
ATOM   2258  N   LEU A 730      49.550  61.500  46.770  1.00  0.00           N
ATOM   2259  HN  LEU A 730      48.680  61.680  46.310  1.00  0.00           H
ATOM   2260  CA  LEU A 730      49.550  61.840  48.150  1.00  0.00           C
ATOM   2261  HA  LEU A 730      50.310  62.560  48.400  1.00  0.00           H
ATOM   2262  CB  LEU A 730      48.250  62.610  48.400  1.00  0.00           C
ATOM   2263  HB1 LEU A 730      47.310  62.040  48.220  1.00  0.00           H
ATOM   2264  HB2 LEU A 730      48.230  63.490  47.720  1.00  0.00           H
ATOM   2265  CG  LEU A 730      48.290  63.370  49.800  1.00  0.00           C
ATOM   2266  HG  LEU A 730      48.870  62.840  50.590  1.00  0.00           H
ATOM   2267  CD1 LEU A 730      48.950  64.700  49.780  1.00  0.00           C
ATOM   2268 HD11 LEU A 730      49.940  64.750  49.280  1.00  0.00           H
ATOM   2269 HD12 LEU A 730      49.120  65.110  50.790  1.00  0.00           H
ATOM   2270 HD13 LEU A 730      48.270  65.410  49.240  1.00  0.00           H
ATOM   2271  CD2 LEU A 730      46.820  63.520  50.400  1.00  0.00           C
ATOM   2272 HD21 LEU A 730      46.940  63.920  51.430  1.00  0.00           H
ATOM   2273 HD22 LEU A 730      46.310  62.530  50.380  1.00  0.00           H
ATOM   2274 HD23 LEU A 730      46.140  64.140  49.780  1.00  0.00           H
ATOM   2275  C   LEU A 730      49.800  60.630  49.140  1.00  0.00           C
ATOM   2276  O   LEU A 730      50.540  60.710  50.110  1.00  0.00           O
ATOM   2277  N   ILE A 731      49.130  59.490  48.750  1.00  0.00           N
ATOM   2278  HN  ILE A 731      48.470  59.610  48.010  1.00  0.00           H
ATOM   2279  CA  ILE A 731      49.320  58.180  49.440  1.00  0.00           C
ATOM   2280  HA  ILE A 731      49.130  58.350  50.490  1.00  0.00           H
ATOM   2281  CB  ILE A 731      48.440  57.100  48.870  1.00  0.00           C
ATOM   2282  HB  ILE A 731      48.560  57.110  47.770  1.00  0.00           H
ATOM   2283  CG2 ILE A 731      48.750  55.670  49.470  1.00  0.00           C
ATOM   2284 HG21 ILE A 731      48.850  55.710  50.570  1.00  0.00           H
ATOM   2285 HG22 ILE A 731      49.720  55.390  49.000  1.00  0.00           H
ATOM   2286 HG23 ILE A 731      47.970  54.950  49.130  1.00  0.00           H
ATOM   2287  CG1 ILE A 731      46.980  57.470  49.290  1.00  0.00           C
ATOM   2288 HG11 ILE A 731      46.820  58.580  49.210  1.00  0.00           H
ATOM   2289 HG12 ILE A 731      46.830  57.150  50.350  1.00  0.00           H
ATOM   2290  CD  ILE A 731      45.940  56.870  48.330  1.00  0.00           C
ATOM   2291  HD1 ILE A 731      46.010  55.760  48.300  1.00  0.00           H
ATOM   2292  HD2 ILE A 731      46.200  57.170  47.300  1.00  0.00           H
ATOM   2293  HD3 ILE A 731      44.860  57.070  48.520  1.00  0.00           H
ATOM   2294  C   ILE A 731      50.840  57.790  49.510  1.00  0.00           C
ATOM   2295  O   ILE A 731      51.350  57.370  50.520  1.00  0.00           O
ATOM   2296  N   CYS A 732      51.530  58.010  48.400  1.00  0.00           N
ATOM   2297  HN  CYS A 732      51.050  58.500  47.680  1.00  0.00           H
ATOM   2298  CA  CYS A 732      52.920  57.600  48.300  1.00  0.00           C
ATOM   2299  HA  CYS A 732      52.950  56.580  48.660  1.00  0.00           H
ATOM   2300  CB  CYS A 732      53.460  57.830  46.890  1.00  0.00           C
ATOM   2301  HB1 CYS A 732      54.430  57.340  47.060  1.00  0.00           H
ATOM   2302  HB2 CYS A 732      53.590  58.930  46.730  1.00  0.00           H
ATOM   2303  SG  CYS A 732      52.530  56.990  45.500  1.00  0.00           S
ATOM   2304  HG1 CYS A 732      51.250  57.130  45.810  1.00  0.00           H
ATOM   2305  C   CYS A 732      53.770  58.370  49.330  1.00  0.00           C
ATOM   2306  O   CYS A 732      54.550  57.810  50.050  1.00  0.00           O
ATOM   2307  N   ILE A 733      53.550  59.710  49.510  1.00  0.00           N
ATOM   2308  HN  ILE A 733      52.870  60.210  48.970  1.00  0.00           H
ATOM   2309  CA  ILE A 733      54.180  60.530  50.500  1.00  0.00           C
ATOM   2310  HA  ILE A 733      55.240  60.390  50.380  1.00  0.00           H
ATOM   2311  CB  ILE A 733      53.770  61.970  50.250  1.00  0.00           C
ATOM   2312  HB  ILE A 733      52.660  62.010  50.300  1.00  0.00           H
ATOM   2313  CG2 ILE A 733      54.360  63.000  51.300  1.00  0.00           C
ATOM   2314 HG21 ILE A 733      55.400  63.340  51.100  1.00  0.00           H
ATOM   2315 HG22 ILE A 733      54.280  62.580  52.330  1.00  0.00           H
ATOM   2316 HG23 ILE A 733      53.690  63.880  51.240  1.00  0.00           H
ATOM   2317  CG1 ILE A 733      54.200  62.550  48.860  1.00  0.00           C
ATOM   2318 HG11 ILE A 733      54.240  63.620  49.160  1.00  0.00           H
ATOM   2319 HG12 ILE A 733      53.420  62.320  48.110  1.00  0.00           H
ATOM   2320  CD  ILE A 733      55.620  62.120  48.230  1.00  0.00           C
ATOM   2321  HD1 ILE A 733      56.400  62.340  48.990  1.00  0.00           H
ATOM   2322  HD2 ILE A 733      55.700  62.820  47.360  1.00  0.00           H
ATOM   2323  HD3 ILE A 733      55.670  61.080  47.880  1.00  0.00           H
ATOM   2324  C   ILE A 733      53.860  60.190  51.980  1.00  0.00           C
ATOM   2325  O   ILE A 733      54.690  60.220  52.850  1.00  0.00           O
ATOM   2326  N   ILE A 734      52.560  59.770  52.220  1.00  0.00           N
ATOM   2327  HN  ILE A 734      51.910  59.920  51.480  1.00  0.00           H
ATOM   2328  CA  ILE A 734      52.100  59.210  53.480  1.00  0.00           C
ATOM   2329  HA  ILE A 734      52.400  59.980  54.170  1.00  0.00           H
ATOM   2330  CB  ILE A 734      50.630  59.100  53.580  1.00  0.00           C
ATOM   2331  HB  ILE A 734      50.290  58.540  52.680  1.00  0.00           H
ATOM   2332  CG2 ILE A 734      50.160  58.310  54.820  1.00  0.00           C
ATOM   2333 HG21 ILE A 734      49.080  58.070  54.770  1.00  0.00           H
ATOM   2334 HG22 ILE A 734      50.390  58.850  55.770  1.00  0.00           H
ATOM   2335 HG23 ILE A 734      50.670  57.320  54.830  1.00  0.00           H
ATOM   2336  CG1 ILE A 734      49.990  60.490  53.390  1.00  0.00           C
ATOM   2337 HG11 ILE A 734      50.330  61.100  52.530  1.00  0.00           H
ATOM   2338 HG12 ILE A 734      50.350  61.040  54.270  1.00  0.00           H
ATOM   2339  CD  ILE A 734      48.480  60.480  53.280  1.00  0.00           C
ATOM   2340  HD1 ILE A 734      48.170  61.540  53.100  1.00  0.00           H
ATOM   2341  HD2 ILE A 734      48.040  60.190  54.250  1.00  0.00           H
ATOM   2342  HD3 ILE A 734      48.170  59.740  52.500  1.00  0.00           H
ATOM   2343  C   ILE A 734      52.870  58.040  53.800  1.00  0.00           C
ATOM   2344  O   ILE A 734      53.350  57.970  54.930  1.00  0.00           O
ATOM   2345  N   PHE A 735      53.060  57.100  52.780  1.00  0.00           N
ATOM   2346  HN  PHE A 735      52.540  57.260  51.950  1.00  0.00           H
ATOM   2347  CA  PHE A 735      53.830  55.850  53.090  1.00  0.00           C
ATOM   2348  HA  PHE A 735      53.250  55.470  53.920  1.00  0.00           H
ATOM   2349  CB  PHE A 735      53.800  54.840  51.850  1.00  0.00           C
ATOM   2350  HB1 PHE A 735      54.550  54.030  51.960  1.00  0.00           H
ATOM   2351  HB2 PHE A 735      53.960  55.320  50.860  1.00  0.00           H
ATOM   2352  CG  PHE A 735      52.510  54.170  51.540  1.00  0.00           C
ATOM   2353  CD1 PHE A 735      51.320  54.570  52.220  1.00  0.00           C
ATOM   2354  HD1 PHE A 735      51.170  55.350  52.960  1.00  0.00           H
ATOM   2355  CE1 PHE A 735      50.200  53.790  52.030  1.00  0.00           C
ATOM   2356  HE1 PHE A 735      49.400  53.880  52.760  1.00  0.00           H
ATOM   2357  CZ  PHE A 735      50.180  52.680  51.100  1.00  0.00           C
ATOM   2358  HZ  PHE A 735      49.230  52.190  50.910  1.00  0.00           H
ATOM   2359  CD2 PHE A 735      52.480  53.150  50.570  1.00  0.00           C
ATOM   2360  HD2 PHE A 735      53.410  52.870  50.110  1.00  0.00           H
ATOM   2361  CE2 PHE A 735      51.320  52.400  50.320  1.00  0.00           C
ATOM   2362  HE2 PHE A 735      51.300  51.560  49.650  1.00  0.00           H
ATOM   2363  C   PHE A 735      55.310  56.110  53.570  1.00  0.00           C
ATOM   2364  O   PHE A 735      55.770  55.650  54.590  1.00  0.00           O
ATOM   2365  N   ILE A 736      56.060  57.010  52.860  1.00  0.00           N
ATOM   2366  HN  ILE A 736      55.720  57.410  52.020  1.00  0.00           H
ATOM   2367  CA  ILE A 736      57.390  57.530  53.210  1.00  0.00           C
ATOM   2368  HA  ILE A 736      58.030  56.690  53.470  1.00  0.00           H
ATOM   2369  CB  ILE A 736      57.980  58.440  52.070  1.00  0.00           C
ATOM   2370  HB  ILE A 736      57.210  59.180  51.810  1.00  0.00           H
ATOM   2371  CG2 ILE A 736      59.300  59.110  52.560  1.00  0.00           C
ATOM   2372 HG21 ILE A 736      59.650  59.760  51.720  1.00  0.00           H
ATOM   2373 HG22 ILE A 736      60.090  58.390  52.830  1.00  0.00           H
ATOM   2374 HG23 ILE A 736      59.160  59.760  53.440  1.00  0.00           H
ATOM   2375  CG1 ILE A 736      58.220  57.700  50.720  1.00  0.00           C
ATOM   2376 HG11 ILE A 736      57.610  56.780  50.640  1.00  0.00           H
ATOM   2377 HG12 ILE A 736      59.230  57.260  50.840  1.00  0.00           H
ATOM   2378  CD  ILE A 736      58.100  58.550  49.450  1.00  0.00           C
ATOM   2379  HD1 ILE A 736      58.310  57.940  48.560  1.00  0.00           H
ATOM   2380  HD2 ILE A 736      58.690  59.490  49.560  1.00  0.00           H
ATOM   2381  HD3 ILE A 736      57.050  58.950  49.400  1.00  0.00           H
ATOM   2382  C   ILE A 736      57.400  58.260  54.550  1.00  0.00           C
ATOM   2383  O   ILE A 736      58.220  58.100  55.460  1.00  0.00           O
ATOM   2384  N   TYR A 737      56.340  59.160  54.720  1.00  0.00           N
ATOM   2385  HN  TYR A 737      55.820  59.440  53.920  1.00  0.00           H
ATOM   2386  CA  TYR A 737      56.250  59.960  55.930  1.00  0.00           C
ATOM   2387  HA  TYR A 737      57.180  60.500  56.040  1.00  0.00           H
ATOM   2388  CB  TYR A 737      55.130  61.020  55.730  1.00  0.00           C
ATOM   2389  HB1 TYR A 737      54.220  60.460  55.440  1.00  0.00           H
ATOM   2390  HB2 TYR A 737      55.240  61.700  54.860  1.00  0.00           H
ATOM   2391  CG  TYR A 737      54.850  61.890  56.950  1.00  0.00           C
ATOM   2392  CD1 TYR A 737      55.480  63.110  57.180  1.00  0.00           C
ATOM   2393  HD1 TYR A 737      56.060  63.550  56.380  1.00  0.00           H
ATOM   2394  CE1 TYR A 737      55.190  63.780  58.350  1.00  0.00           C
ATOM   2395  HE1 TYR A 737      55.610  64.760  58.500  1.00  0.00           H
ATOM   2396  CZ  TYR A 737      54.500  63.190  59.370  1.00  0.00           C
ATOM   2397  OH  TYR A 737      54.550  63.860  60.630  1.00  0.00           O
ATOM   2398  HH  TYR A 737      53.920  63.500  61.250  1.00  0.00           H
ATOM   2399  CD2 TYR A 737      54.020  61.370  57.960  1.00  0.00           C
ATOM   2400  HD2 TYR A 737      53.630  60.370  57.900  1.00  0.00           H
ATOM   2401  CE2 TYR A 737      53.840  62.000  59.160  1.00  0.00           C
ATOM   2402  HE2 TYR A 737      53.260  61.500  59.910  1.00  0.00           H
ATOM   2403  C   TYR A 737      56.060  59.130  57.180  1.00  0.00           C
ATOM   2404  O   TYR A 737      56.930  59.210  58.070  1.00  0.00           O
ATOM   2405  N   GLU A 738      55.110  58.180  57.110  1.00  0.00           N
ATOM   2406  HN  GLU A 738      54.550  58.130  56.300  1.00  0.00           H
ATOM   2407  CA  GLU A 738      54.780  57.180  58.090  1.00  0.00           C
ATOM   2408  HA  GLU A 738      54.410  57.730  58.940  1.00  0.00           H
ATOM   2409  CB  GLU A 738      53.610  56.240  57.730  1.00  0.00           C
ATOM   2410  HB1 GLU A 738      53.700  55.210  58.150  1.00  0.00           H
ATOM   2411  HB2 GLU A 738      53.790  56.060  56.650  1.00  0.00           H
ATOM   2412  CG  GLU A 738      52.140  56.820  57.870  1.00  0.00           C
ATOM   2413  HG1 GLU A 738      51.550  56.340  57.060  1.00  0.00           H
ATOM   2414  HG2 GLU A 738      52.240  57.900  57.630  1.00  0.00           H
ATOM   2415  CD  GLU A 738      51.420  56.750  59.230  1.00  0.00           C
ATOM   2416  OE1 GLU A 738      50.660  57.680  59.540  1.00  0.00           O
ATOM   2417  OE2 GLU A 738      51.640  55.750  59.960  1.00  0.00           O
ATOM   2418  C   GLU A 738      55.930  56.260  58.400  1.00  0.00           C
ATOM   2419  O   GLU A 738      56.100  56.010  59.560  1.00  0.00           O
ATOM   2420  N   ALA A 739      56.680  55.710  57.350  1.00  0.00           N
ATOM   2421  HN  ALA A 739      56.500  55.880  56.380  1.00  0.00           H
ATOM   2422  CA  ALA A 739      57.900  54.890  57.630  1.00  0.00           C
ATOM   2423  HA  ALA A 739      57.680  54.110  58.340  1.00  0.00           H
ATOM   2424  CB  ALA A 739      58.370  54.180  56.360  1.00  0.00           C
ATOM   2425  HB1 ALA A 739      57.570  53.450  56.110  1.00  0.00           H
ATOM   2426  HB2 ALA A 739      59.310  53.610  56.530  1.00  0.00           H
ATOM   2427  HB3 ALA A 739      58.550  54.870  55.510  1.00  0.00           H
ATOM   2428  C   ALA A 739      58.980  55.660  58.410  1.00  0.00           C
ATOM   2429  O   ALA A 739      59.440  55.130  59.430  1.00  0.00           O
ATOM   2430  N   LEU A 740      59.260  56.930  58.050  1.00  0.00           N
ATOM   2431  HN  LEU A 740      58.820  57.260  57.220  1.00  0.00           H
ATOM   2432  CA  LEU A 740      60.080  57.790  58.870  1.00  0.00           C
ATOM   2433  HA  LEU A 740      61.000  57.290  59.130  1.00  0.00           H
ATOM   2434  CB  LEU A 740      60.350  59.210  58.260  1.00  0.00           C
ATOM   2435  HB1 LEU A 740      60.940  59.760  59.020  1.00  0.00           H
ATOM   2436  HB2 LEU A 740      59.440  59.840  58.230  1.00  0.00           H
ATOM   2437  CG  LEU A 740      61.070  59.310  56.930  1.00  0.00           C
ATOM   2438  HG  LEU A 740      60.410  58.920  56.120  1.00  0.00           H
ATOM   2439  CD1 LEU A 740      61.250  60.750  56.540  1.00  0.00           C
ATOM   2440 HD11 LEU A 740      61.820  60.870  55.600  1.00  0.00           H
ATOM   2441 HD12 LEU A 740      61.760  61.370  57.300  1.00  0.00           H
ATOM   2442 HD13 LEU A 740      60.330  61.350  56.320  1.00  0.00           H
ATOM   2443  CD2 LEU A 740      62.350  58.490  57.060  1.00  0.00           C
ATOM   2444 HD21 LEU A 740      62.910  58.750  57.990  1.00  0.00           H
ATOM   2445 HD22 LEU A 740      63.080  58.790  56.280  1.00  0.00           H
ATOM   2446 HD23 LEU A 740      62.010  57.450  56.890  1.00  0.00           H
ATOM   2447  C   LEU A 740      59.490  58.090  60.250  1.00  0.00           C
ATOM   2448  O   LEU A 740      60.190  58.110  61.250  1.00  0.00           O
ATOM   2449  N   GLU A 741      58.150  58.300  60.380  1.00  0.00           N
ATOM   2450  HN  GLU A 741      57.600  58.370  59.560  1.00  0.00           H
ATOM   2451  CA  GLU A 741      57.410  58.520  61.590  1.00  0.00           C
ATOM   2452  HA  GLU A 741      57.680  59.420  62.100  1.00  0.00           H
ATOM   2453  CB  GLU A 741      55.910  58.630  61.330  1.00  0.00           C
ATOM   2454  HB1 GLU A 741      55.440  57.660  61.030  1.00  0.00           H
ATOM   2455  HB2 GLU A 741      55.760  59.320  60.480  1.00  0.00           H
ATOM   2456  CG  GLU A 741      55.140  59.000  62.660  1.00  0.00           C
ATOM   2457  HG1 GLU A 741      55.440  59.940  63.180  1.00  0.00           H
ATOM   2458  HG2 GLU A 741      55.320  58.120  63.300  1.00  0.00           H
ATOM   2459  CD  GLU A 741      53.590  59.120  62.510  1.00  0.00           C
ATOM   2460  OE1 GLU A 741      52.910  58.220  62.990  1.00  0.00           O
ATOM   2461  OE2 GLU A 741      53.160  60.150  61.960  1.00  0.00           O
ATOM   2462  C   GLU A 741      57.740  57.330  62.560  1.00  0.00           C
ATOM   2463  O   GLU A 741      58.240  57.550  63.680  1.00  0.00           O
ATOM   2464  N   LYS A 742      57.740  56.060  62.030  1.00  0.00           N
ATOM   2465  HN  LYS A 742      57.500  55.990  61.060  1.00  0.00           H
ATOM   2466  CA  LYS A 742      58.030  54.810  62.760  1.00  0.00           C
ATOM   2467  HA  LYS A 742      57.480  54.870  63.690  1.00  0.00           H
ATOM   2468  CB  LYS A 742      57.640  53.500  62.000  1.00  0.00           C
ATOM   2469  HB1 LYS A 742      58.070  52.590  62.470  1.00  0.00           H
ATOM   2470  HB2 LYS A 742      58.210  53.550  61.040  1.00  0.00           H
ATOM   2471  CG  LYS A 742      56.180  53.420  61.630  1.00  0.00           C
ATOM   2472  HG1 LYS A 742      56.030  52.890  60.680  1.00  0.00           H
ATOM   2473  HG2 LYS A 742      55.800  54.470  61.540  1.00  0.00           H
ATOM   2474  CD  LYS A 742      55.210  52.650  62.590  1.00  0.00           C
ATOM   2475  HD1 LYS A 742      55.640  51.630  62.490  1.00  0.00           H
ATOM   2476  HD2 LYS A 742      54.240  52.660  62.030  1.00  0.00           H
ATOM   2477  CE  LYS A 742      55.020  53.160  64.050  1.00  0.00           C
ATOM   2478  HE1 LYS A 742      56.020  53.140  64.540  1.00  0.00           H
ATOM   2479  HE2 LYS A 742      54.320  52.480  64.580  1.00  0.00           H
ATOM   2480  NZ  LYS A 742      54.460  54.560  64.040  1.00  0.00           N
ATOM   2481  HZ1 LYS A 742      53.730  54.640  64.770  1.00  0.00           H
ATOM   2482  HZ2 LYS A 742      54.080  54.890  63.140  1.00  0.00           H
ATOM   2483  HZ3 LYS A 742      55.290  55.050  64.440  1.00  0.00           H
ATOM   2484  C   LYS A 742      59.450  54.800  63.100  1.00  0.00           C
ATOM   2485  O   LYS A 742      59.860  54.330  64.140  1.00  0.00           O
ATOM   2486  N   LEU A 743      60.320  55.250  62.140  1.00  0.00           N
ATOM   2487  HN  LEU A 743      60.030  55.370  61.190  1.00  0.00           H
ATOM   2488  CA  LEU A 743      61.720  55.370  62.450  1.00  0.00           C
ATOM   2489  HA  LEU A 743      62.030  54.360  62.710  1.00  0.00           H
ATOM   2490  CB  LEU A 743      62.620  55.780  61.280  1.00  0.00           C
ATOM   2491  HB1 LEU A 743      62.530  56.830  60.920  1.00  0.00           H
ATOM   2492  HB2 LEU A 743      62.140  55.170  60.490  1.00  0.00           H
ATOM   2493  CG  LEU A 743      64.120  55.410  61.340  1.00  0.00           C
ATOM   2494  HG  LEU A 743      64.510  55.780  62.320  1.00  0.00           H
ATOM   2495  CD1 LEU A 743      64.370  53.900  61.350  1.00  0.00           C
ATOM   2496 HD11 LEU A 743      64.110  53.420  62.320  1.00  0.00           H
ATOM   2497 HD12 LEU A 743      65.440  53.650  61.150  1.00  0.00           H
ATOM   2498 HD13 LEU A 743      63.670  53.350  60.680  1.00  0.00           H
ATOM   2499  CD2 LEU A 743      65.080  56.040  60.230  1.00  0.00           C
ATOM   2500 HD21 LEU A 743      66.120  55.740  60.440  1.00  0.00           H
ATOM   2501 HD22 LEU A 743      65.010  57.150  60.200  1.00  0.00           H
ATOM   2502 HD23 LEU A 743      64.800  55.500  59.300  1.00  0.00           H
ATOM   2503  C   LEU A 743      62.030  56.410  63.610  1.00  0.00           C
ATOM   2504  O   LEU A 743      62.850  56.180  64.570  1.00  0.00           O
ATOM   2505  N   PHE A 744      61.420  57.600  63.580  1.00  0.00           N
ATOM   2506  HN  PHE A 744      60.790  57.680  62.830  1.00  0.00           H
ATOM   2507  CA  PHE A 744      61.530  58.580  64.640  1.00  0.00           C
ATOM   2508  HA  PHE A 744      62.590  58.810  64.660  1.00  0.00           H
ATOM   2509  CB  PHE A 744      60.830  59.940  64.100  1.00  0.00           C
ATOM   2510  HB1 PHE A 744      59.760  59.730  63.920  1.00  0.00           H
ATOM   2511  HB2 PHE A 744      61.310  60.350  63.190  1.00  0.00           H
ATOM   2512  CG  PHE A 744      60.990  61.050  65.170  1.00  0.00           C
ATOM   2513  CD1 PHE A 744      59.900  61.920  65.260  1.00  0.00           C
ATOM   2514  HD1 PHE A 744      59.040  61.800  64.610  1.00  0.00           H
ATOM   2515  CE1 PHE A 744      59.830  62.810  66.360  1.00  0.00           C
ATOM   2516  HE1 PHE A 744      58.960  63.440  66.460  1.00  0.00           H
ATOM   2517  CZ  PHE A 744      60.920  62.930  67.230  1.00  0.00           C
ATOM   2518  HZ  PHE A 744      60.880  63.570  68.100  1.00  0.00           H
ATOM   2519  CD2 PHE A 744      62.060  61.150  66.070  1.00  0.00           C
ATOM   2520  HD2 PHE A 744      62.990  60.590  66.090  1.00  0.00           H
ATOM   2521  CE2 PHE A 744      62.060  62.100  67.080  1.00  0.00           C
ATOM   2522  HE2 PHE A 744      62.880  62.260  67.750  1.00  0.00           H
ATOM   2523  C   PHE A 744      60.980  58.050  65.970  1.00  0.00           C
ATOM   2524  O   PHE A 744      61.590  58.190  67.020  1.00  0.00           O
ATOM   2525  N   ASP A 745      59.830  57.270  65.930  1.00  0.00           N
ATOM   2526  HN  ASP A 745      59.280  57.350  65.110  1.00  0.00           H
ATOM   2527  CA  ASP A 745      59.320  56.470  67.030  1.00  0.00           C
ATOM   2528  HA  ASP A 745      59.090  57.050  67.910  1.00  0.00           H
ATOM   2529  CB  ASP A 745      58.050  55.590  66.610  1.00  0.00           C
ATOM   2530  HB1 ASP A 745      57.740  54.960  67.470  1.00  0.00           H
ATOM   2531  HB2 ASP A 745      58.320  54.960  65.740  1.00  0.00           H
ATOM   2532  CG  ASP A 745      56.860  56.370  66.330  1.00  0.00           C
ATOM   2533  OD1 ASP A 745      56.070  56.030  65.420  1.00  0.00           O
ATOM   2534  OD2 ASP A 745      56.630  57.380  67.060  1.00  0.00           O
ATOM   2535  C   ASP A 745      60.420  55.530  67.510  1.00  0.00           C
ATOM   2536  O   ASP A 745      60.680  55.350  68.690  1.00  0.00           O
ATOM   2537  N   LEU A 746      61.180  54.830  66.710  1.00  0.00           N
ATOM   2538  HN  LEU A 746      60.920  54.820  65.750  1.00  0.00           H
ATOM   2539  CA  LEU A 746      62.380  53.980  67.140  1.00  0.00           C
ATOM   2540  HA  LEU A 746      62.010  53.300  67.890  1.00  0.00           H
ATOM   2541  CB  LEU A 746      63.060  53.120  66.100  1.00  0.00           C
ATOM   2542  HB1 LEU A 746      63.910  52.550  66.520  1.00  0.00           H
ATOM   2543  HB2 LEU A 746      63.250  53.810  65.260  1.00  0.00           H
ATOM   2544  CG  LEU A 746      62.110  51.940  65.500  1.00  0.00           C
ATOM   2545  HG  LEU A 746      61.170  52.470  65.240  1.00  0.00           H
ATOM   2546  CD1 LEU A 746      62.660  51.480  64.140  1.00  0.00           C
ATOM   2547 HD11 LEU A 746      63.760  51.320  64.200  1.00  0.00           H
ATOM   2548 HD12 LEU A 746      62.520  52.390  63.530  1.00  0.00           H
ATOM   2549 HD13 LEU A 746      62.070  50.580  63.860  1.00  0.00           H
ATOM   2550  CD2 LEU A 746      61.880  50.880  66.580  1.00  0.00           C
ATOM   2551 HD21 LEU A 746      61.490  49.940  66.130  1.00  0.00           H
ATOM   2552 HD22 LEU A 746      61.210  51.190  67.420  1.00  0.00           H
ATOM   2553 HD23 LEU A 746      62.860  50.570  67.020  1.00  0.00           H
ATOM   2554  C   LEU A 746      63.460  54.850  67.810  1.00  0.00           C
ATOM   2555  O   LEU A 746      64.030  54.550  68.830  1.00  0.00           O
ATOM   2556  N   GLY A 747      63.720  56.040  67.280  1.00  0.00           N
ATOM   2557  HN  GLY A 747      63.250  56.240  66.410  1.00  0.00           H
ATOM   2558  CA  GLY A 747      64.560  57.100  67.870  1.00  0.00           C
ATOM   2559  HA1 GLY A 747      64.520  57.960  67.210  1.00  0.00           H
ATOM   2560  HA2 GLY A 747      65.530  56.630  67.850  1.00  0.00           H
ATOM   2561  C   GLY A 747      64.340  57.620  69.220  1.00  0.00           C
ATOM   2562  O   GLY A 747      65.260  58.020  69.940  1.00  0.00           O
ATOM   2563  N   GLU A 748      63.090  57.660  69.660  1.00  0.00           N
ATOM   2564  HN  GLU A 748      62.350  57.410  69.050  1.00  0.00           H
ATOM   2565  CA  GLU A 748      62.780  57.940  71.090  1.00  0.00           C
ATOM   2566  HA  GLU A 748      63.490  58.640  71.490  1.00  0.00           H
ATOM   2567  CB  GLU A 748      61.420  58.660  70.990  1.00  0.00           C
ATOM   2568  HB1 GLU A 748      60.800  58.540  71.910  1.00  0.00           H
ATOM   2569  HB2 GLU A 748      60.830  58.160  70.200  1.00  0.00           H
ATOM   2570  CG  GLU A 748      61.560  60.140  70.710  1.00  0.00           C
ATOM   2571  HG1 GLU A 748      61.660  60.420  69.640  1.00  0.00           H
ATOM   2572  HG2 GLU A 748      62.510  60.500  71.150  1.00  0.00           H
ATOM   2573  CD  GLU A 748      60.540  61.120  71.370  1.00  0.00           C
ATOM   2574  OE1 GLU A 748      60.300  61.130  72.570  1.00  0.00           O
ATOM   2575  OE2 GLU A 748      59.780  61.750  70.580  1.00  0.00           O
ATOM   2576  C   GLU A 748      62.650  56.710  72.010  1.00  0.00           C
ATOM   2577  O   GLU A 748      62.770  56.800  73.250  1.00  0.00           O
ATOM   2578  N   THR A 749      62.400  55.570  71.360  1.00  0.00           N
ATOM   2579  HN  THR A 749      62.480  55.550  70.370  1.00  0.00           H
ATOM   2580  CA  THR A 749      62.270  54.390  72.040  1.00  0.00           C
ATOM   2581  HA  THR A 749      61.770  54.680  72.950  1.00  0.00           H
ATOM   2582  CB  THR A 749      61.610  53.310  71.200  1.00  0.00           C
ATOM   2583  HB  THR A 749      62.180  53.230  70.250  1.00  0.00           H
ATOM   2584  OG1 THR A 749      60.320  53.760  70.810  1.00  0.00           O
ATOM   2585  HG1 THR A 749      60.450  54.240  70.000  1.00  0.00           H
ATOM   2586  CG2 THR A 749      61.430  51.990  71.940  1.00  0.00           C
ATOM   2587 HG21 THR A 749      60.760  52.200  72.790  1.00  0.00           H
ATOM   2588 HG22 THR A 749      62.320  51.600  72.460  1.00  0.00           H
ATOM   2589 HG23 THR A 749      60.960  51.210  71.310  1.00  0.00           H
ATOM   2590  C   THR A 749      63.630  53.910  72.620  1.00  0.00           C
ATOM   2591  O   THR A 749      63.800  53.540  73.780  1.00  0.00           O
ATOM   2592  N   TYR A 750      64.690  53.830  71.760  1.00  0.00           N
ATOM   2593  HN  TYR A 750      64.710  54.400  70.940  1.00  0.00           H
ATOM   2594  CA  TYR A 750      65.990  53.180  72.050  1.00  0.00           C
ATOM   2595  HA  TYR A 750      65.950  52.700  73.020  1.00  0.00           H
ATOM   2596  CB  TYR A 750      66.430  52.190  70.940  1.00  0.00           C
ATOM   2597  HB1 TYR A 750      67.460  51.790  70.990  1.00  0.00           H
ATOM   2598  HB2 TYR A 750      66.450  52.730  69.980  1.00  0.00           H
ATOM   2599  CG  TYR A 750      65.340  51.110  70.900  1.00  0.00           C
ATOM   2600  CD1 TYR A 750      64.490  51.040  69.760  1.00  0.00           C
ATOM   2601  HD1 TYR A 750      64.720  51.600  68.870  1.00  0.00           H
ATOM   2602  CE1 TYR A 750      63.420  50.140  69.760  1.00  0.00           C
ATOM   2603  HE1 TYR A 750      62.710  50.150  68.950  1.00  0.00           H
ATOM   2604  CZ  TYR A 750      63.220  49.280  70.810  1.00  0.00           C
ATOM   2605  OH  TYR A 750      62.060  48.460  70.920  1.00  0.00           O
ATOM   2606  HH  TYR A 750      61.870  48.400  71.860  1.00  0.00           H
ATOM   2607  CD2 TYR A 750      65.130  50.270  71.960  1.00  0.00           C
ATOM   2608  HD2 TYR A 750      65.790  50.410  72.800  1.00  0.00           H
ATOM   2609  CE2 TYR A 750      64.090  49.340  71.960  1.00  0.00           C
ATOM   2610  HE2 TYR A 750      64.030  48.730  72.840  1.00  0.00           H
ATOM   2611  C   TYR A 750      67.020  54.250  72.120  1.00  0.00           C
ATOM   2612  O   TYR A 750      66.920  55.280  71.470  1.00  0.00           O
ATOM   2613  N   ALA A 751      68.170  53.960  72.870  1.00  0.00           N
ATOM   2614  HN  ALA A 751      68.310  53.060  73.270  1.00  0.00           H
ATOM   2615  CA  ALA A 751      69.300  54.810  73.020  1.00  0.00           C
ATOM   2616  HA  ALA A 751      68.880  55.800  72.900  1.00  0.00           H
ATOM   2617  CB  ALA A 751      69.800  54.720  74.460  1.00  0.00           C
ATOM   2618  HB1 ALA A 751      70.650  55.410  74.620  1.00  0.00           H
ATOM   2619  HB2 ALA A 751      70.110  53.720  74.810  1.00  0.00           H
ATOM   2620  HB3 ALA A 751      69.020  55.130  75.140  1.00  0.00           H
ATOM   2621  C   ALA A 751      70.400  54.680  71.880  1.00  0.00           C
ATOM   2622  O   ALA A 751      70.820  53.580  71.400  1.00  0.00           O
ATOM   2623  N   PHE A 752      70.830  55.800  71.330  1.00  0.00           N
ATOM   2624  HN  PHE A 752      70.600  56.700  71.690  1.00  0.00           H
ATOM   2625  CA  PHE A 752      71.820  55.870  70.300  1.00  0.00           C
ATOM   2626  HA  PHE A 752      71.690  55.060  69.600  1.00  0.00           H
ATOM   2627  CB  PHE A 752      71.890  57.250  69.610  1.00  0.00           C
ATOM   2628  HB1 PHE A 752      72.020  58.160  70.240  1.00  0.00           H
ATOM   2629  HB2 PHE A 752      70.950  57.370  69.050  1.00  0.00           H
ATOM   2630  CG  PHE A 752      72.990  57.270  68.510  1.00  0.00           C
ATOM   2631  CD1 PHE A 752      74.080  58.180  68.510  1.00  0.00           C
ATOM   2632  HD1 PHE A 752      74.150  58.860  69.350  1.00  0.00           H
ATOM   2633  CE1 PHE A 752      74.960  58.210  67.510  1.00  0.00           C
ATOM   2634  HE1 PHE A 752      75.700  59.000  67.540  1.00  0.00           H
ATOM   2635  CZ  PHE A 752      74.830  57.300  66.400  1.00  0.00           C
ATOM   2636  HZ  PHE A 752      75.530  57.340  65.580  1.00  0.00           H
ATOM   2637  CD2 PHE A 752      72.750  56.450  67.370  1.00  0.00           C
ATOM   2638  HD2 PHE A 752      71.890  55.790  67.390  1.00  0.00           H
ATOM   2639  CE2 PHE A 752      73.650  56.430  66.320  1.00  0.00           C
ATOM   2640  HE2 PHE A 752      73.350  56.050  65.350  1.00  0.00           H
ATOM   2641  C   PHE A 752      73.230  55.700  70.920  1.00  0.00           C
ATOM   2642  O   PHE A 752      73.490  56.400  71.910  1.00  0.00           O
ATOM   2643  N   PRO A 822      74.180  54.880  70.500  1.00  0.00           N
ATOM   2644  CD  PRO A 822      75.560  55.210  70.870  1.00  0.00           C
ATOM   2645  HD1 PRO A 822      75.720  55.030  71.960  1.00  0.00           H
ATOM   2646  HD2 PRO A 822      75.740  56.250  70.530  1.00  0.00           H
ATOM   2647  CA  PRO A 822      74.080  53.970  69.350  1.00  0.00           C
ATOM   2648  HA  PRO A 822      73.530  54.450  68.570  1.00  0.00           H
ATOM   2649  CB  PRO A 822      75.590  53.680  68.990  1.00  0.00           C
ATOM   2650  HB1 PRO A 822      75.880  54.280  68.090  1.00  0.00           H
ATOM   2651  HB2 PRO A 822      75.750  52.610  68.770  1.00  0.00           H
ATOM   2652  CG  PRO A 822      76.450  54.250  70.110  1.00  0.00           C
ATOM   2653  HG1 PRO A 822      76.660  53.400  70.800  1.00  0.00           H
ATOM   2654  HG2 PRO A 822      77.380  54.630  69.640  1.00  0.00           H
ATOM   2655  C   PRO A 822      73.330  52.680  69.700  1.00  0.00           C
ATOM   2656  O   PRO A 822      72.660  52.180  68.830  1.00  0.00           O
ATOM   2657  N   ASP A 823      73.530  52.100  70.890  1.00  0.00           N
ATOM   2658  HN  ASP A 823      73.990  52.510  71.680  1.00  0.00           H
ATOM   2659  CA  ASP A 823      72.990  50.790  71.360  1.00  0.00           C
ATOM   2660  HA  ASP A 823      73.850  50.140  71.370  1.00  0.00           H
ATOM   2661  CB  ASP A 823      72.340  50.890  72.680  1.00  0.00           C
ATOM   2662  HB1 ASP A 823      71.950  49.920  73.040  1.00  0.00           H
ATOM   2663  HB2 ASP A 823      71.440  51.540  72.580  1.00  0.00           H
ATOM   2664  CG  ASP A 823      73.160  51.360  73.800  1.00  0.00           C
ATOM   2665  OD1 ASP A 823      74.390  51.550  73.650  1.00  0.00           O
ATOM   2666  OD2 ASP A 823      72.650  51.540  74.910  1.00  0.00           O
ATOM   2667  C   ASP A 823      72.170  49.930  70.390  1.00  0.00           C
ATOM   2668  O   ASP A 823      72.690  49.440  69.380  1.00  0.00           O
ATOM   2669  N   VAL A 824      70.830  49.690  70.770  1.00  0.00           N
ATOM   2670  HN  VAL A 824      70.520  49.960  71.680  1.00  0.00           H
ATOM   2671  CA  VAL A 824      69.820  49.150  69.910  1.00  0.00           C
ATOM   2672  HA  VAL A 824      70.180  48.180  69.580  1.00  0.00           H
ATOM   2673  CB  VAL A 824      68.510  48.920  70.710  1.00  0.00           C
ATOM   2674  HB  VAL A 824      68.300  49.930  71.120  1.00  0.00           H
ATOM   2675  CG1 VAL A 824      67.380  48.310  69.900  1.00  0.00           C
ATOM   2676 HG11 VAL A 824      67.550  47.240  69.670  1.00  0.00           H
ATOM   2677 HG12 VAL A 824      67.160  48.800  68.920  1.00  0.00           H
ATOM   2678 HG13 VAL A 824      66.490  48.390  70.550  1.00  0.00           H
ATOM   2679  CG2 VAL A 824      68.780  48.060  71.920  1.00  0.00           C
ATOM   2680 HG21 VAL A 824      67.800  47.910  72.420  1.00  0.00           H
ATOM   2681 HG22 VAL A 824      69.430  48.520  72.690  1.00  0.00           H
ATOM   2682 HG23 VAL A 824      69.200  47.080  71.590  1.00  0.00           H
ATOM   2683  C   VAL A 824      69.430  50.000  68.600  1.00  0.00           C
ATOM   2684  O   VAL A 824      69.160  49.440  67.540  1.00  0.00           O
ATOM   2685  N   LEU A 825      69.470  51.390  68.710  1.00  0.00           N
ATOM   2686  HN  LEU A 825      69.800  51.750  69.580  1.00  0.00           H
ATOM   2687  CA  LEU A 825      69.070  52.300  67.680  1.00  0.00           C
ATOM   2688  HA  LEU A 825      68.080  51.980  67.370  1.00  0.00           H
ATOM   2689  CB  LEU A 825      69.000  53.750  68.250  1.00  0.00           C
ATOM   2690  HB1 LEU A 825      70.060  54.030  68.440  1.00  0.00           H
ATOM   2691  HB2 LEU A 825      68.440  53.810  69.210  1.00  0.00           H
ATOM   2692  CG  LEU A 825      68.320  54.780  67.330  1.00  0.00           C
ATOM   2693  HG  LEU A 825      69.030  54.830  66.470  1.00  0.00           H
ATOM   2694  CD1 LEU A 825      66.930  54.260  66.780  1.00  0.00           C
ATOM   2695 HD11 LEU A 825      66.290  55.000  66.260  1.00  0.00           H
ATOM   2696 HD12 LEU A 825      66.290  54.000  67.660  1.00  0.00           H
ATOM   2697 HD13 LEU A 825      67.080  53.400  66.100  1.00  0.00           H
ATOM   2698  CD2 LEU A 825      68.170  56.060  68.230  1.00  0.00           C
ATOM   2699 HD21 LEU A 825      67.700  56.940  67.720  1.00  0.00           H
ATOM   2700 HD22 LEU A 825      69.140  56.500  68.550  1.00  0.00           H
ATOM   2701 HD23 LEU A 825      67.600  55.800  69.140  1.00  0.00           H
ATOM   2702  C   LEU A 825      69.870  52.270  66.410  1.00  0.00           C
ATOM   2703  O   LEU A 825      69.360  52.400  65.270  1.00  0.00           O
ATOM   2704  N   PHE A 826      71.190  52.240  66.480  1.00  0.00           N
ATOM   2705  HN  PHE A 826      71.660  52.250  67.370  1.00  0.00           H
ATOM   2706  CA  PHE A 826      71.960  52.280  65.280  1.00  0.00           C
ATOM   2707  HA  PHE A 826      71.600  53.170  64.790  1.00  0.00           H
ATOM   2708  CB  PHE A 826      73.470  52.420  65.680  1.00  0.00           C
ATOM   2709  HB1 PHE A 826      73.620  51.600  66.420  1.00  0.00           H
ATOM   2710  HB2 PHE A 826      73.630  53.380  66.210  1.00  0.00           H
ATOM   2711  CG  PHE A 826      74.380  52.290  64.590  1.00  0.00           C
ATOM   2712  CD1 PHE A 826      75.110  51.090  64.530  1.00  0.00           C
ATOM   2713  HD1 PHE A 826      74.970  50.270  65.230  1.00  0.00           H
ATOM   2714  CE1 PHE A 826      75.920  50.760  63.480  1.00  0.00           C
ATOM   2715  HE1 PHE A 826      76.470  49.840  63.380  1.00  0.00           H
ATOM   2716  CZ  PHE A 826      76.100  51.720  62.460  1.00  0.00           C
ATOM   2717  HZ  PHE A 826      76.830  51.570  61.680  1.00  0.00           H
ATOM   2718  CD2 PHE A 826      74.610  53.220  63.590  1.00  0.00           C
ATOM   2719  HD2 PHE A 826      74.150  54.190  63.750  1.00  0.00           H
ATOM   2720  CE2 PHE A 826      75.420  52.950  62.510  1.00  0.00           C
ATOM   2721  HE2 PHE A 826      75.580  53.810  61.870  1.00  0.00           H
ATOM   2722  C   PHE A 826      71.670  51.070  64.280  1.00  0.00           C
ATOM   2723  O   PHE A 826      71.380  51.200  63.090  1.00  0.00           O
ATOM   2724  N   TRP A 827      71.520  49.840  64.860  1.00  0.00           N
ATOM   2725  HN  TRP A 827      71.570  49.690  65.850  1.00  0.00           H
ATOM   2726  CA  TRP A 827      71.050  48.580  64.310  1.00  0.00           C
ATOM   2727  HA  TRP A 827      71.780  48.230  63.580  1.00  0.00           H
ATOM   2728  CB  TRP A 827      71.010  47.390  65.340  1.00  0.00           C
ATOM   2729  HB1 TRP A 827      70.380  46.550  64.970  1.00  0.00           H
ATOM   2730  HB2 TRP A 827      70.430  47.810  66.170  1.00  0.00           H
ATOM   2731  CG  TRP A 827      72.350  46.830  65.720  1.00  0.00           C
ATOM   2732  CD1 TRP A 827      73.220  47.010  66.790  1.00  0.00           C
ATOM   2733  HD1 TRP A 827      73.060  47.590  67.690  1.00  0.00           H
ATOM   2734  NE1 TRP A 827      74.410  46.290  66.550  1.00  0.00           N
ATOM   2735  HE1 TRP A 827      75.220  46.150  67.080  1.00  0.00           H
ATOM   2736  CE2 TRP A 827      74.270  45.650  65.350  1.00  0.00           C
ATOM   2737  CD2 TRP A 827      72.970  45.900  64.820  1.00  0.00           C
ATOM   2738  CE3 TRP A 827      72.720  45.500  63.500  1.00  0.00           C
ATOM   2739  HE3 TRP A 827      71.760  45.750  63.070  1.00  0.00           H
ATOM   2740  CZ3 TRP A 827      73.510  44.570  62.850  1.00  0.00           C
ATOM   2741  HZ3 TRP A 827      73.310  44.140  61.870  1.00  0.00           H
ATOM   2742  CZ2 TRP A 827      75.140  44.730  64.750  1.00  0.00           C
ATOM   2743  HZ2 TRP A 827      76.070  44.430  65.220  1.00  0.00           H
ATOM   2744  CH2 TRP A 827      74.710  44.280  63.500  1.00  0.00           C
ATOM   2745  HH2 TRP A 827      75.380  43.620  62.970  1.00  0.00           H
ATOM   2746  C   TRP A 827      69.690  48.670  63.620  1.00  0.00           C
ATOM   2747  O   TRP A 827      69.520  48.210  62.530  1.00  0.00           O
ATOM   2748  N   CYS A 828      68.740  49.360  64.280  1.00  0.00           N
ATOM   2749  HN  CYS A 828      68.990  49.750  65.160  1.00  0.00           H
ATOM   2750  CA  CYS A 828      67.400  49.610  63.770  1.00  0.00           C
ATOM   2751  HA  CYS A 828      67.100  48.610  63.500  1.00  0.00           H
ATOM   2752  CB  CYS A 828      66.480  50.180  64.890  1.00  0.00           C
ATOM   2753  HB1 CYS A 828      65.540  50.410  64.340  1.00  0.00           H
ATOM   2754  HB2 CYS A 828      66.670  51.210  65.240  1.00  0.00           H
ATOM   2755  SG  CYS A 828      65.980  49.070  66.230  1.00  0.00           S
ATOM   2756  HG1 CYS A 828      67.210  48.900  66.690  1.00  0.00           H
ATOM   2757  C   CYS A 828      67.390  50.420  62.430  1.00  0.00           C
ATOM   2758  O   CYS A 828      66.780  49.920  61.460  1.00  0.00           O
ATOM   2759  N   VAL A 829      68.170  51.520  62.380  1.00  0.00           N
ATOM   2760  HN  VAL A 829      68.560  51.810  63.250  1.00  0.00           H
ATOM   2761  CA  VAL A 829      68.330  52.470  61.270  1.00  0.00           C
ATOM   2762  HA  VAL A 829      67.350  52.700  60.860  1.00  0.00           H
ATOM   2763  CB  VAL A 829      69.040  53.800  61.620  1.00  0.00           C
ATOM   2764  HB  VAL A 829      70.080  53.590  61.960  1.00  0.00           H
ATOM   2765  CG1 VAL A 829      69.280  54.540  60.270  1.00  0.00           C
ATOM   2766 HG11 VAL A 829      70.200  54.370  59.660  1.00  0.00           H
ATOM   2767 HG12 VAL A 829      69.230  55.630  60.460  1.00  0.00           H
ATOM   2768 HG13 VAL A 829      68.450  54.220  59.600  1.00  0.00           H
ATOM   2769  CG2 VAL A 829      68.260  54.640  62.720  1.00  0.00           C
ATOM   2770 HG21 VAL A 829      68.160  54.070  63.660  1.00  0.00           H
ATOM   2771 HG22 VAL A 829      67.280  54.790  62.210  1.00  0.00           H
ATOM   2772 HG23 VAL A 829      68.880  55.550  62.860  1.00  0.00           H
ATOM   2773  C   VAL A 829      69.030  51.740  60.170  1.00  0.00           C
ATOM   2774  O   VAL A 829      68.580  51.710  59.010  1.00  0.00           O
ATOM   2775  N   ILE A 830      70.130  51.110  60.510  1.00  0.00           N
ATOM   2776  HN  ILE A 830      70.380  51.120  61.480  1.00  0.00           H
ATOM   2777  CA  ILE A 830      70.920  50.180  59.690  1.00  0.00           C
ATOM   2778  HA  ILE A 830      71.220  50.700  58.790  1.00  0.00           H
ATOM   2779  CB  ILE A 830      72.140  49.640  60.370  1.00  0.00           C
ATOM   2780  HB  ILE A 830      71.910  49.390  61.420  1.00  0.00           H
ATOM   2781  CG2 ILE A 830      72.690  48.360  59.660  1.00  0.00           C
ATOM   2782 HG21 ILE A 830      73.720  48.130  60.020  1.00  0.00           H
ATOM   2783 HG22 ILE A 830      72.640  48.290  58.540  1.00  0.00           H
ATOM   2784 HG23 ILE A 830      72.110  47.490  60.020  1.00  0.00           H
ATOM   2785  CG1 ILE A 830      73.260  50.710  60.390  1.00  0.00           C
ATOM   2786 HG11 ILE A 830      73.990  50.260  61.100  1.00  0.00           H
ATOM   2787 HG12 ILE A 830      73.020  51.700  60.820  1.00  0.00           H
ATOM   2788  CD  ILE A 830      73.940  51.040  59.080  1.00  0.00           C
ATOM   2789  HD1 ILE A 830      74.820  51.700  59.290  1.00  0.00           H
ATOM   2790  HD2 ILE A 830      73.360  51.640  58.350  1.00  0.00           H
ATOM   2791  HD3 ILE A 830      74.310  50.120  58.590  1.00  0.00           H
ATOM   2792  C   ILE A 830      69.960  49.060  59.130  1.00  0.00           C
ATOM   2793  O   ILE A 830      69.810  49.060  57.870  1.00  0.00           O
ATOM   2794  N   LEU A 831      69.240  48.190  59.870  1.00  0.00           N
ATOM   2795  HN  LEU A 831      69.460  48.210  60.850  1.00  0.00           H
ATOM   2796  CA  LEU A 831      68.310  47.160  59.380  1.00  0.00           C
ATOM   2797  HA  LEU A 831      68.960  46.420  58.970  1.00  0.00           H
ATOM   2798  CB  LEU A 831      67.550  46.560  60.630  1.00  0.00           C
ATOM   2799  HB1 LEU A 831      66.980  47.290  61.230  1.00  0.00           H
ATOM   2800  HB2 LEU A 831      68.260  46.210  61.410  1.00  0.00           H
ATOM   2801  CG  LEU A 831      66.670  45.330  60.330  1.00  0.00           C
ATOM   2802  HG  LEU A 831      65.770  45.810  59.870  1.00  0.00           H
ATOM   2803  CD1 LEU A 831      67.170  44.190  59.460  1.00  0.00           C
ATOM   2804 HD11 LEU A 831      68.240  44.020  59.700  1.00  0.00           H
ATOM   2805 HD12 LEU A 831      67.180  44.490  58.390  1.00  0.00           H
ATOM   2806 HD13 LEU A 831      66.450  43.340  59.580  1.00  0.00           H
ATOM   2807  CD2 LEU A 831      66.290  44.700  61.600  1.00  0.00           C
ATOM   2808 HD21 LEU A 831      67.020  43.940  61.960  1.00  0.00           H
ATOM   2809 HD22 LEU A 831      65.330  44.150  61.500  1.00  0.00           H
ATOM   2810 HD23 LEU A 831      66.080  45.510  62.330  1.00  0.00           H
ATOM   2811  C   LEU A 831      67.250  47.600  58.420  1.00  0.00           C
ATOM   2812  O   LEU A 831      66.880  47.040  57.400  1.00  0.00           O
ATOM   2813  N   PHE A 832      66.680  48.770  58.640  1.00  0.00           N
ATOM   2814  HN  PHE A 832      67.010  49.250  59.450  1.00  0.00           H
ATOM   2815  CA  PHE A 832      65.680  49.520  57.870  1.00  0.00           C
ATOM   2816  HA  PHE A 832      64.840  48.900  57.600  1.00  0.00           H
ATOM   2817  CB  PHE A 832      65.220  50.690  58.710  1.00  0.00           C
ATOM   2818  HB1 PHE A 832      66.100  51.300  59.020  1.00  0.00           H
ATOM   2819  HB2 PHE A 832      64.770  50.320  59.660  1.00  0.00           H
ATOM   2820  CG  PHE A 832      64.200  51.650  58.050  1.00  0.00           C
ATOM   2821  CD1 PHE A 832      64.640  52.870  57.490  1.00  0.00           C
ATOM   2822  HD1 PHE A 832      65.680  53.170  57.480  1.00  0.00           H
ATOM   2823  CE1 PHE A 832      63.680  53.860  57.150  1.00  0.00           C
ATOM   2824  HE1 PHE A 832      64.060  54.790  56.760  1.00  0.00           H
ATOM   2825  CZ  PHE A 832      62.300  53.700  57.380  1.00  0.00           C
ATOM   2826  HZ  PHE A 832      61.600  54.400  56.970  1.00  0.00           H
ATOM   2827  CD2 PHE A 832      62.810  51.490  58.250  1.00  0.00           C
ATOM   2828  HD2 PHE A 832      62.410  50.590  58.690  1.00  0.00           H
ATOM   2829  CE2 PHE A 832      61.840  52.450  57.850  1.00  0.00           C
ATOM   2830  HE2 PHE A 832      60.790  52.340  58.070  1.00  0.00           H
ATOM   2831  C   PHE A 832      66.160  50.040  56.480  1.00  0.00           C
ATOM   2832  O   PHE A 832      65.530  49.830  55.390  1.00  0.00           O
ATOM   2833  N   PHE A 833      67.330  50.750  56.460  1.00  0.00           N
ATOM   2834  HN  PHE A 833      67.890  50.710  57.280  1.00  0.00           H
ATOM   2835  CA  PHE A 833      68.050  51.220  55.270  1.00  0.00           C
ATOM   2836  HA  PHE A 833      67.450  51.860  54.650  1.00  0.00           H
ATOM   2837  CB  PHE A 833      69.230  52.160  55.710  1.00  0.00           C
ATOM   2838  HB1 PHE A 833      69.720  51.860  56.660  1.00  0.00           H
ATOM   2839  HB2 PHE A 833      68.670  53.120  55.780  1.00  0.00           H
ATOM   2840  CG  PHE A 833      70.390  52.510  54.760  1.00  0.00           C
ATOM   2841  CD1 PHE A 833      71.670  52.780  55.200  1.00  0.00           C
ATOM   2842  HD1 PHE A 833      71.910  52.690  56.240  1.00  0.00           H
ATOM   2843  CE1 PHE A 833      72.720  53.020  54.290  1.00  0.00           C
ATOM   2844  HE1 PHE A 833      73.760  53.150  54.580  1.00  0.00           H
ATOM   2845  CZ  PHE A 833      72.500  53.000  52.910  1.00  0.00           C
ATOM   2846  HZ  PHE A 833      73.300  53.170  52.210  1.00  0.00           H
ATOM   2847  CD2 PHE A 833      70.190  52.620  53.400  1.00  0.00           C
ATOM   2848  HD2 PHE A 833      69.240  52.390  52.940  1.00  0.00           H
ATOM   2849  CE2 PHE A 833      71.220  52.770  52.480  1.00  0.00           C
ATOM   2850  HE2 PHE A 833      71.000  52.830  51.430  1.00  0.00           H
ATOM   2851  C   PHE A 833      68.560  50.010  54.470  1.00  0.00           C
ATOM   2852  O   PHE A 833      68.350  49.820  53.280  1.00  0.00           O
ATOM   2853  N   THR A 834      69.220  49.030  55.220  1.00  0.00           N
ATOM   2854  HN  THR A 834      69.400  49.050  56.200  1.00  0.00           H
ATOM   2855  CA  THR A 834      69.780  47.840  54.660  1.00  0.00           C
ATOM   2856  HA  THR A 834      70.360  48.120  53.790  1.00  0.00           H
ATOM   2857  CB  THR A 834      70.820  47.050  55.480  1.00  0.00           C
ATOM   2858  HB  THR A 834      71.130  46.060  55.070  1.00  0.00           H
ATOM   2859  OG1 THR A 834      70.320  46.740  56.780  1.00  0.00           O
ATOM   2860  HG1 THR A 834      70.240  47.640  57.120  1.00  0.00           H
ATOM   2861  CG2 THR A 834      72.040  47.930  55.740  1.00  0.00           C
ATOM   2862 HG21 THR A 834      72.360  48.290  54.730  1.00  0.00           H
ATOM   2863 HG22 THR A 834      72.840  47.280  56.150  1.00  0.00           H
ATOM   2864 HG23 THR A 834      71.830  48.810  56.390  1.00  0.00           H
ATOM   2865  C   THR A 834      68.710  46.970  53.990  1.00  0.00           C
ATOM   2866  O   THR A 834      68.900  46.480  52.870  1.00  0.00           O
ATOM   2867  N   THR A 835      67.500  46.830  54.560  1.00  0.00           N
ATOM   2868  HN  THR A 835      67.440  47.320  55.430  1.00  0.00           H
ATOM   2869  CA  THR A 835      66.300  46.220  54.100  1.00  0.00           C
ATOM   2870  HA  THR A 835      66.500  45.190  53.830  1.00  0.00           H
ATOM   2871  CB  THR A 835      65.140  46.080  55.100  1.00  0.00           C
ATOM   2872  HB  THR A 835      64.960  47.110  55.480  1.00  0.00           H
ATOM   2873  OG1 THR A 835      65.480  45.190  56.140  1.00  0.00           O
ATOM   2874  HG1 THR A 835      66.250  45.630  56.530  1.00  0.00           H
ATOM   2875  CG2 THR A 835      63.670  45.650  54.560  1.00  0.00           C
ATOM   2876 HG21 THR A 835      63.740  44.650  54.110  1.00  0.00           H
ATOM   2877 HG22 THR A 835      63.230  46.430  53.900  1.00  0.00           H
ATOM   2878 HG23 THR A 835      62.980  45.480  55.410  1.00  0.00           H
ATOM   2879  C   THR A 835      65.620  46.840  52.930  1.00  0.00           C
ATOM   2880  O   THR A 835      65.210  46.200  51.950  1.00  0.00           O
ATOM   2881  N   PHE A 836      65.490  48.180  52.980  1.00  0.00           N
ATOM   2882  HN  PHE A 836      65.800  48.680  53.790  1.00  0.00           H
ATOM   2883  CA  PHE A 836      65.010  48.940  51.860  1.00  0.00           C
ATOM   2884  HA  PHE A 836      63.970  48.720  51.730  1.00  0.00           H
ATOM   2885  CB  PHE A 836      64.980  50.410  52.340  1.00  0.00           C
ATOM   2886  HB1 PHE A 836      65.770  50.760  53.020  1.00  0.00           H
ATOM   2887  HB2 PHE A 836      64.040  50.480  52.930  1.00  0.00           H
ATOM   2888  CG  PHE A 836      64.890  51.430  51.240  1.00  0.00           C
ATOM   2889  CD1 PHE A 836      66.110  51.920  50.740  1.00  0.00           C
ATOM   2890  HD1 PHE A 836      67.040  51.620  51.190  1.00  0.00           H
ATOM   2891  CE1 PHE A 836      66.130  52.790  49.680  1.00  0.00           C
ATOM   2892  HE1 PHE A 836      67.000  53.120  49.130  1.00  0.00           H
ATOM   2893  CZ  PHE A 836      64.960  53.100  48.980  1.00  0.00           C
ATOM   2894  HZ  PHE A 836      64.880  53.780  48.150  1.00  0.00           H
ATOM   2895  CD2 PHE A 836      63.680  51.810  50.570  1.00  0.00           C
ATOM   2896  HD2 PHE A 836      62.750  51.380  50.900  1.00  0.00           H
ATOM   2897  CE2 PHE A 836      63.710  52.590  49.430  1.00  0.00           C
ATOM   2898  HE2 PHE A 836      62.860  52.870  48.830  1.00  0.00           H
ATOM   2899  C   PHE A 836      65.880  48.700  50.600  1.00  0.00           C
ATOM   2900  O   PHE A 836      65.410  48.570  49.500  1.00  0.00           O
ATOM   2901  N   PHE A 837      67.250  48.760  50.790  1.00  0.00           N
ATOM   2902  HN  PHE A 837      67.610  49.140  51.650  1.00  0.00           H
ATOM   2903  CA  PHE A 837      68.150  48.670  49.750  1.00  0.00           C
ATOM   2904  HA  PHE A 837      67.710  49.320  49.010  1.00  0.00           H
ATOM   2905  CB  PHE A 837      69.400  49.410  50.100  1.00  0.00           C
ATOM   2906  HB1 PHE A 837      69.870  48.810  50.910  1.00  0.00           H
ATOM   2907  HB2 PHE A 837      69.130  50.300  50.700  1.00  0.00           H
ATOM   2908  CG  PHE A 837      70.260  49.780  48.980  1.00  0.00           C
ATOM   2909  CD1 PHE A 837      70.010  50.940  48.170  1.00  0.00           C
ATOM   2910  HD1 PHE A 837      69.040  51.420  48.290  1.00  0.00           H
ATOM   2911  CE1 PHE A 837      70.990  51.360  47.230  1.00  0.00           C
ATOM   2912  HE1 PHE A 837      70.810  52.190  46.570  1.00  0.00           H
ATOM   2913  CZ  PHE A 837      72.140  50.590  47.100  1.00  0.00           C
ATOM   2914  HZ  PHE A 837      72.820  50.850  46.300  1.00  0.00           H
ATOM   2915  CD2 PHE A 837      71.430  49.020  48.760  1.00  0.00           C
ATOM   2916  HD2 PHE A 837      71.580  48.140  49.360  1.00  0.00           H
ATOM   2917  CE2 PHE A 837      72.380  49.410  47.840  1.00  0.00           C
ATOM   2918  HE2 PHE A 837      73.310  48.920  47.580  1.00  0.00           H
ATOM   2919  C   PHE A 837      68.450  47.330  49.140  1.00  0.00           C
ATOM   2920  O   PHE A 837      68.550  47.210  47.920  1.00  0.00           O
ATOM   2921  N   LEU A 838      68.480  46.350  50.010  1.00  0.00           N
ATOM   2922  HN  LEU A 838      68.550  46.470  50.990  1.00  0.00           H
ATOM   2923  CA  LEU A 838      68.450  44.910  49.760  1.00  0.00           C
ATOM   2924  HA  LEU A 838      69.260  44.690  49.090  1.00  0.00           H
ATOM   2925  CB  LEU A 838      68.620  44.050  51.020  1.00  0.00           C
ATOM   2926  HB1 LEU A 838      67.730  44.190  51.680  1.00  0.00           H
ATOM   2927  HB2 LEU A 838      69.570  44.440  51.450  1.00  0.00           H
ATOM   2928  CG  LEU A 838      68.740  42.570  50.700  1.00  0.00           C
ATOM   2929  HG  LEU A 838      67.780  42.210  50.260  1.00  0.00           H
ATOM   2930  CD1 LEU A 838      69.800  42.120  49.590  1.00  0.00           C
ATOM   2931 HD11 LEU A 838      70.130  41.080  49.750  1.00  0.00           H
ATOM   2932 HD12 LEU A 838      70.670  42.800  49.690  1.00  0.00           H
ATOM   2933 HD13 LEU A 838      69.450  42.240  48.540  1.00  0.00           H
ATOM   2934  CD2 LEU A 838      69.010  41.880  52.040  1.00  0.00           C
ATOM   2935 HD21 LEU A 838      68.250  41.930  52.860  1.00  0.00           H
ATOM   2936 HD22 LEU A 838      70.000  42.140  52.450  1.00  0.00           H
ATOM   2937 HD23 LEU A 838      69.220  40.790  51.930  1.00  0.00           H
ATOM   2938  C   LEU A 838      67.150  44.520  49.070  1.00  0.00           C
ATOM   2939  O   LEU A 838      67.170  43.830  48.050  1.00  0.00           O
ATOM   2940  N   SER A 839      65.950  44.920  49.530  1.00  0.00           N
ATOM   2941  HN  SER A 839      66.010  45.350  50.430  1.00  0.00           H
ATOM   2942  CA  SER A 839      64.660  44.640  48.850  1.00  0.00           C
ATOM   2943  HA  SER A 839      64.550  43.580  48.660  1.00  0.00           H
ATOM   2944  CB  SER A 839      63.290  45.070  49.670  1.00  0.00           C
ATOM   2945  HB1 SER A 839      63.300  44.420  50.570  1.00  0.00           H
ATOM   2946  HB2 SER A 839      62.380  44.820  49.090  1.00  0.00           H
ATOM   2947  OG  SER A 839      63.230  46.420  50.090  1.00  0.00           O
ATOM   2948  HG1 SER A 839      64.000  46.530  50.640  1.00  0.00           H
ATOM   2949  C   SER A 839      64.580  45.230  47.480  1.00  0.00           C
ATOM   2950  O   SER A 839      64.270  44.500  46.570  1.00  0.00           O
ATOM   2951  N   SER A 840      64.960  46.490  47.280  1.00  0.00           N
ATOM   2952  HN  SER A 840      64.920  47.130  48.040  1.00  0.00           H
ATOM   2953  CA  SER A 840      65.150  47.100  45.970  1.00  0.00           C
ATOM   2954  HA  SER A 840      64.320  46.840  45.330  1.00  0.00           H
ATOM   2955  CB  SER A 840      65.290  48.600  45.840  1.00  0.00           C
ATOM   2956  HB1 SER A 840      64.250  48.950  45.990  1.00  0.00           H
ATOM   2957  HB2 SER A 840      65.590  48.880  44.810  1.00  0.00           H
ATOM   2958  OG  SER A 840      66.060  49.320  46.890  1.00  0.00           O
ATOM   2959  HG1 SER A 840      65.640  49.060  47.720  1.00  0.00           H
ATOM   2960  C   SER A 840      66.270  46.400  45.080  1.00  0.00           C
ATOM   2961  O   SER A 840      66.070  46.220  43.870  1.00  0.00           O
ATOM   2962  N   PHE A 841      67.470  46.020  45.560  1.00  0.00           N
ATOM   2963  HN  PHE A 841      67.790  46.400  46.430  1.00  0.00           H
ATOM   2964  CA  PHE A 841      68.470  45.290  44.870  1.00  0.00           C
ATOM   2965  HA  PHE A 841      68.780  45.710  43.920  1.00  0.00           H
ATOM   2966  CB  PHE A 841      69.710  45.140  45.790  1.00  0.00           C
ATOM   2967  HB1 PHE A 841      69.510  44.550  46.710  1.00  0.00           H
ATOM   2968  HB2 PHE A 841      70.020  46.170  46.080  1.00  0.00           H
ATOM   2969  CG  PHE A 841      70.930  44.630  45.080  1.00  0.00           C
ATOM   2970  CD1 PHE A 841      71.450  43.360  45.450  1.00  0.00           C
ATOM   2971  HD1 PHE A 841      70.940  42.710  46.150  1.00  0.00           H
ATOM   2972  CE1 PHE A 841      72.630  42.840  44.920  1.00  0.00           C
ATOM   2973  HE1 PHE A 841      73.050  42.000  45.440  1.00  0.00           H
ATOM   2974  CZ  PHE A 841      73.360  43.720  44.080  1.00  0.00           C
ATOM   2975  HZ  PHE A 841      74.350  43.440  43.750  1.00  0.00           H
ATOM   2976  CD2 PHE A 841      71.650  45.460  44.210  1.00  0.00           C
ATOM   2977  HD2 PHE A 841      71.280  46.450  44.000  1.00  0.00           H
ATOM   2978  CE2 PHE A 841      72.860  44.960  43.670  1.00  0.00           C
ATOM   2979  HE2 PHE A 841      73.340  45.580  42.940  1.00  0.00           H
ATOM   2980  C   PHE A 841      67.980  43.990  44.410  1.00  0.00           C
ATOM   2981  O   PHE A 841      68.180  43.820  43.190  1.00  0.00           O
ATOM   2982  N   LEU A 842      67.360  43.180  45.280  1.00  0.00           N
ATOM   2983  HN  LEU A 842      67.230  43.560  46.200  1.00  0.00           H
ATOM   2984  CA  LEU A 842      66.780  41.910  44.920  1.00  0.00           C
ATOM   2985  HA  LEU A 842      67.550  41.310  44.450  1.00  0.00           H
ATOM   2986  CB  LEU A 842      66.310  41.080  46.100  1.00  0.00           C
ATOM   2987  HB1 LEU A 842      65.940  40.070  45.830  1.00  0.00           H
ATOM   2988  HB2 LEU A 842      65.480  41.670  46.530  1.00  0.00           H
ATOM   2989  CG  LEU A 842      67.410  40.900  47.090  1.00  0.00           C
ATOM   2990  HG  LEU A 842      68.050  41.780  47.340  1.00  0.00           H
ATOM   2991  CD1 LEU A 842      66.760  40.550  48.440  1.00  0.00           C
ATOM   2992 HD11 LEU A 842      66.070  41.370  48.730  1.00  0.00           H
ATOM   2993 HD12 LEU A 842      67.600  40.290  49.120  1.00  0.00           H
ATOM   2994 HD13 LEU A 842      66.180  39.600  48.360  1.00  0.00           H
ATOM   2995  CD2 LEU A 842      68.390  39.830  46.680  1.00  0.00           C
ATOM   2996 HD21 LEU A 842      68.000  38.830  46.390  1.00  0.00           H
ATOM   2997 HD22 LEU A 842      69.260  39.740  47.360  1.00  0.00           H
ATOM   2998 HD23 LEU A 842      68.860  40.130  45.730  1.00  0.00           H
ATOM   2999  C   LEU A 842      65.660  42.080  43.860  1.00  0.00           C
ATOM   3000  O   LEU A 842      65.600  41.360  42.880  1.00  0.00           O
ATOM   3001  N   LYS A 843      64.740  43.040  44.010  1.00  0.00           N
ATOM   3002  HN  LYS A 843      64.750  43.720  44.740  1.00  0.00           H
ATOM   3003  CA  LYS A 843      63.700  43.340  42.980  1.00  0.00           C
ATOM   3004  HA  LYS A 843      63.170  42.420  42.870  1.00  0.00           H
ATOM   3005  CB  LYS A 843      62.920  44.490  43.590  1.00  0.00           C
ATOM   3006  HB1 LYS A 843      63.540  45.380  43.860  1.00  0.00           H
ATOM   3007  HB2 LYS A 843      62.480  44.220  44.570  1.00  0.00           H
ATOM   3008  CG  LYS A 843      61.800  45.050  42.670  1.00  0.00           C
ATOM   3009  HG1 LYS A 843      62.270  45.500  41.770  1.00  0.00           H
ATOM   3010  HG2 LYS A 843      61.360  45.920  43.220  1.00  0.00           H
ATOM   3011  CD  LYS A 843      60.810  44.090  42.020  1.00  0.00           C
ATOM   3012  HD1 LYS A 843      61.320  43.470  41.250  1.00  0.00           H
ATOM   3013  HD2 LYS A 843      60.020  44.700  41.520  1.00  0.00           H
ATOM   3014  CE  LYS A 843      60.080  43.110  43.040  1.00  0.00           C
ATOM   3015  HE1 LYS A 843      59.530  43.800  43.710  1.00  0.00           H
ATOM   3016  HE2 LYS A 843      60.800  42.560  43.690  1.00  0.00           H
ATOM   3017  NZ  LYS A 843      59.220  42.220  42.380  1.00  0.00           N
ATOM   3018  HZ1 LYS A 843      59.890  41.540  41.950  1.00  0.00           H
ATOM   3019  HZ2 LYS A 843      58.620  42.640  41.630  1.00  0.00           H
ATOM   3020  HZ3 LYS A 843      58.650  41.790  43.130  1.00  0.00           H
ATOM   3021  C   LYS A 843      64.220  43.760  41.600  1.00  0.00           C
ATOM   3022  O   LYS A 843      63.620  43.430  40.530  1.00  0.00           O
ATOM   3023  N   GLN A 844      65.390  44.450  41.490  1.00  0.00           N
ATOM   3024  HN  GLN A 844      65.740  44.830  42.330  1.00  0.00           H
ATOM   3025  CA  GLN A 844      66.140  44.860  40.300  1.00  0.00           C
ATOM   3026  HA  GLN A 844      65.390  44.940  39.530  1.00  0.00           H
ATOM   3027  CB  GLN A 844      66.960  46.200  40.560  1.00  0.00           C
ATOM   3028  HB1 GLN A 844      67.600  46.440  39.690  1.00  0.00           H
ATOM   3029  HB2 GLN A 844      67.520  46.210  41.520  1.00  0.00           H
ATOM   3030  CG  GLN A 844      65.880  47.330  40.620  1.00  0.00           C
ATOM   3031  HG1 GLN A 844      65.330  47.240  41.580  1.00  0.00           H
ATOM   3032  HG2 GLN A 844      65.030  47.140  39.940  1.00  0.00           H
ATOM   3033  CD  GLN A 844      66.590  48.690  40.500  1.00  0.00           C
ATOM   3034  OE1 GLN A 844      66.350  49.500  39.630  1.00  0.00           O
ATOM   3035  NE2 GLN A 844      67.570  49.030  41.390  1.00  0.00           N
ATOM   3036 HE21 GLN A 844      67.930  49.950  41.470  1.00  0.00           H
ATOM   3037 HE22 GLN A 844      67.990  48.330  41.960  1.00  0.00           H
ATOM   3038  C   GLN A 844      67.190  43.850  39.860  1.00  0.00           C
ATOM   3039  O   GLN A 844      68.000  44.090  38.980  1.00  0.00           O
ATOM   3040  N   PHE A 845      67.200  42.670  40.520  1.00  0.00           N
ATOM   3041  HN  PHE A 845      66.560  42.590  41.270  1.00  0.00           H
ATOM   3042  CA  PHE A 845      68.090  41.550  40.200  1.00  0.00           C
ATOM   3043  HA  PHE A 845      69.090  41.920  40.080  1.00  0.00           H
ATOM   3044  CB  PHE A 845      68.160  40.480  41.370  1.00  0.00           C
ATOM   3045  HB1 PHE A 845      67.140  40.080  41.610  1.00  0.00           H
ATOM   3046  HB2 PHE A 845      68.400  41.030  42.300  1.00  0.00           H
ATOM   3047  CG  PHE A 845      69.100  39.300  41.050  1.00  0.00           C
ATOM   3048  CD1 PHE A 845      70.490  39.410  41.150  1.00  0.00           C
ATOM   3049  HD1 PHE A 845      71.000  40.330  41.350  1.00  0.00           H
ATOM   3050  CE1 PHE A 845      71.260  38.310  41.250  1.00  0.00           C
ATOM   3051  HE1 PHE A 845      72.320  38.460  41.430  1.00  0.00           H
ATOM   3052  CZ  PHE A 845      70.720  37.060  41.060  1.00  0.00           C
ATOM   3053  HZ  PHE A 845      71.360  36.190  40.970  1.00  0.00           H
ATOM   3054  CD2 PHE A 845      68.530  37.970  40.930  1.00  0.00           C
ATOM   3055  HD2 PHE A 845      67.470  37.860  40.800  1.00  0.00           H
ATOM   3056  CE2 PHE A 845      69.340  36.890  40.890  1.00  0.00           C
ATOM   3057  HE2 PHE A 845      69.000  35.900  40.680  1.00  0.00           H
ATOM   3058  C   PHE A 845      67.840  41.010  38.850  1.00  0.00           C
ATOM   3059  O   PHE A 845      68.770  40.570  38.190  1.00  0.00           O
ATOM   3060  N   LYS A 846      66.590  41.080  38.370  1.00  0.00           N
ATOM   3061  HN  LYS A 846      65.880  41.270  39.030  1.00  0.00           H
ATOM   3062  CA  LYS A 846      66.240  40.590  37.010  1.00  0.00           C
ATOM   3063  HA  LYS A 846      66.860  39.760  36.720  1.00  0.00           H
ATOM   3064  CB  LYS A 846      64.770  40.190  36.920  1.00  0.00           C
ATOM   3065  HB1 LYS A 846      64.640  39.350  37.630  1.00  0.00           H
ATOM   3066  HB2 LYS A 846      64.640  39.720  35.910  1.00  0.00           H
ATOM   3067  CG  LYS A 846      63.830  41.360  37.070  1.00  0.00           C
ATOM   3068  HG1 LYS A 846      64.190  42.210  36.460  1.00  0.00           H
ATOM   3069  HG2 LYS A 846      63.820  41.750  38.110  1.00  0.00           H
ATOM   3070  CD  LYS A 846      62.440  41.030  36.680  1.00  0.00           C
ATOM   3071  HD1 LYS A 846      62.200  40.180  37.340  1.00  0.00           H
ATOM   3072  HD2 LYS A 846      62.330  40.740  35.610  1.00  0.00           H
ATOM   3073  CE  LYS A 846      61.430  42.140  37.150  1.00  0.00           C
ATOM   3074  HE1 LYS A 846      61.580  43.100  36.630  1.00  0.00           H
ATOM   3075  HE2 LYS A 846      61.630  42.250  38.240  1.00  0.00           H
ATOM   3076  NZ  LYS A 846      60.110  41.540  36.930  1.00  0.00           N
ATOM   3077  HZ1 LYS A 846      60.140  40.600  37.370  1.00  0.00           H
ATOM   3078  HZ2 LYS A 846      59.790  41.490  35.950  1.00  0.00           H
ATOM   3079  HZ3 LYS A 846      59.390  42.080  37.460  1.00  0.00           H
ATOM   3080  C   LYS A 846      66.540  41.710  36.030  1.00  0.00           C
ATOM   3081  O   LYS A 846      66.070  41.710  34.900  1.00  0.00           O
ATOM   3082  N   THR A 847      67.280  42.780  36.420  1.00  0.00           N
ATOM   3083  HN  THR A 847      67.550  42.900  37.370  1.00  0.00           H
ATOM   3084  CA  THR A 847      67.810  43.710  35.440  1.00  0.00           C
ATOM   3085  HA  THR A 847      67.180  43.680  34.570  1.00  0.00           H
ATOM   3086  CB  THR A 847      67.600  45.230  35.800  1.00  0.00           C
ATOM   3087  HB  THR A 847      67.690  45.840  34.880  1.00  0.00           H
ATOM   3088  OG1 THR A 847      68.380  45.670  36.860  1.00  0.00           O
ATOM   3089  HG1 THR A 847      68.180  45.090  37.600  1.00  0.00           H
ATOM   3090  CG2 THR A 847      66.140  45.400  36.260  1.00  0.00           C
ATOM   3091 HG21 THR A 847      65.690  44.530  36.770  1.00  0.00           H
ATOM   3092 HG22 THR A 847      65.530  45.470  35.330  1.00  0.00           H
ATOM   3093 HG23 THR A 847      65.990  46.390  36.770  1.00  0.00           H
ATOM   3094  C   THR A 847      69.290  43.400  35.150  1.00  0.00           C
ATOM   3095  O   THR A 847      69.830  44.000  34.200  1.00  0.00           O
ATOM   3096  N   LYS A 848      69.870  42.410  35.760  1.00  0.00           N
ATOM   3097  HN  LYS A 848      69.440  41.760  36.370  1.00  0.00           H
ATOM   3098  CA  LYS A 848      71.280  42.270  35.570  1.00  0.00           C
ATOM   3099  HA  LYS A 848      71.720  43.230  35.340  1.00  0.00           H
ATOM   3100  CB  LYS A 848      71.880  41.850  36.970  1.00  0.00           C
ATOM   3101  HB1 LYS A 848      72.980  41.690  36.970  1.00  0.00           H
ATOM   3102  HB2 LYS A 848      71.370  40.910  37.240  1.00  0.00           H
ATOM   3103  CG  LYS A 848      71.660  42.900  38.140  1.00  0.00           C
ATOM   3104  HG1 LYS A 848      72.110  42.630  39.120  1.00  0.00           H
ATOM   3105  HG2 LYS A 848      70.570  43.030  38.370  1.00  0.00           H
ATOM   3106  CD  LYS A 848      72.070  44.360  37.750  1.00  0.00           C
ATOM   3107  HD1 LYS A 848      71.330  44.880  37.090  1.00  0.00           H
ATOM   3108  HD2 LYS A 848      73.090  44.380  37.290  1.00  0.00           H
ATOM   3109  CE  LYS A 848      72.150  45.190  39.010  1.00  0.00           C
ATOM   3110  HE1 LYS A 848      72.610  44.640  39.850  1.00  0.00           H
ATOM   3111  HE2 LYS A 848      71.140  45.530  39.350  1.00  0.00           H
ATOM   3112  NZ  LYS A 848      72.930  46.460  38.810  1.00  0.00           N
ATOM   3113  HZ1 LYS A 848      72.430  47.190  38.260  1.00  0.00           H
ATOM   3114  HZ2 LYS A 848      73.920  46.460  38.500  1.00  0.00           H
ATOM   3115  HZ3 LYS A 848      72.880  46.920  39.740  1.00  0.00           H
ATOM   3116  C   LYS A 848      71.770  41.360  34.490  1.00  0.00           C
ATOM   3117  O   LYS A 848      71.030  40.420  34.070  1.00  0.00           O
ATOM   3118  N   ARG A 849      72.950  41.650  33.870  1.00  0.00           N
ATOM   3119  HN  ARG A 849      73.450  42.450  34.230  1.00  0.00           H
ATOM   3120  CA  ARG A 849      73.530  41.040  32.680  1.00  0.00           C
ATOM   3121  HA  ARG A 849      72.740  40.830  31.980  1.00  0.00           H
ATOM   3122  CB  ARG A 849      74.740  41.860  32.200  1.00  0.00           C
ATOM   3123  HB1 ARG A 849      75.380  41.290  31.490  1.00  0.00           H
ATOM   3124  HB2 ARG A 849      75.360  42.070  33.100  1.00  0.00           H
ATOM   3125  CG  ARG A 849      74.280  43.190  31.510  1.00  0.00           C
ATOM   3126  HG1 ARG A 849      75.120  43.910  31.380  1.00  0.00           H
ATOM   3127  HG2 ARG A 849      73.540  43.660  32.190  1.00  0.00           H
ATOM   3128  CD  ARG A 849      73.590  43.060  30.090  1.00  0.00           C
ATOM   3129  HD1 ARG A 849      73.140  44.040  29.810  1.00  0.00           H
ATOM   3130  HD2 ARG A 849      72.820  42.280  30.250  1.00  0.00           H
ATOM   3131  NE  ARG A 849      74.750  42.690  29.150  1.00  0.00           N
ATOM   3132  HE  ARG A 849      75.690  42.730  29.500  1.00  0.00           H
ATOM   3133  CZ  ARG A 849      74.490  42.040  28.070  1.00  0.00           C
ATOM   3134  NH1 ARG A 849      75.420  41.400  27.400  1.00  0.00           N
ATOM   3135 HH11 ARG A 849      76.280  41.210  27.880  1.00  0.00           H
ATOM   3136 HH12 ARG A 849      75.040  40.790  26.720  1.00  0.00           H
ATOM   3137  NH2 ARG A 849      73.260  41.950  27.620  1.00  0.00           N
ATOM   3138 HH21 ARG A 849      72.590  42.580  28.010  1.00  0.00           H
ATOM   3139 HH22 ARG A 849      73.030  41.490  26.760  1.00  0.00           H
ATOM   3140  C   ARG A 849      73.950  39.580  32.990  1.00  0.00           C
ATOM   3141  O   ARG A 849      74.060  38.790  32.060  1.00  0.00           O
ATOM   3142  N   TYR A 850      74.050  39.150  34.260  1.00  0.00           N
ATOM   3143  HN  TYR A 850      74.030  39.830  34.980  1.00  0.00           H
ATOM   3144  CA  TYR A 850      74.410  37.870  34.640  1.00  0.00           C
ATOM   3145  HA  TYR A 850      74.720  37.270  33.800  1.00  0.00           H
ATOM   3146  CB  TYR A 850      75.630  37.870  35.620  1.00  0.00           C
ATOM   3147  HB1 TYR A 850      76.550  38.320  35.200  1.00  0.00           H
ATOM   3148  HB2 TYR A 850      75.980  36.830  35.810  1.00  0.00           H
ATOM   3149  CG  TYR A 850      75.490  38.360  37.030  1.00  0.00           C
ATOM   3150  CD1 TYR A 850      74.370  39.040  37.520  1.00  0.00           C
ATOM   3151  HD1 TYR A 850      73.550  39.320  36.880  1.00  0.00           H
ATOM   3152  CE1 TYR A 850      74.300  39.470  38.830  1.00  0.00           C
ATOM   3153  HE1 TYR A 850      73.490  40.070  39.220  1.00  0.00           H
ATOM   3154  CZ  TYR A 850      75.420  39.180  39.670  1.00  0.00           C
ATOM   3155  OH  TYR A 850      75.310  39.580  41.050  1.00  0.00           O
ATOM   3156  HH  TYR A 850      74.480  40.030  41.150  1.00  0.00           H
ATOM   3157  CD2 TYR A 850      76.570  38.100  37.860  1.00  0.00           C
ATOM   3158  HD2 TYR A 850      77.390  37.460  37.530  1.00  0.00           H
ATOM   3159  CE2 TYR A 850      76.510  38.510  39.230  1.00  0.00           C
ATOM   3160  HE2 TYR A 850      77.310  38.330  39.940  1.00  0.00           H
ATOM   3161  C   TYR A 850      73.300  37.110  35.280  1.00  0.00           C
ATOM   3162  O   TYR A 850      72.200  37.610  35.610  1.00  0.00           O
ATOM   3163  N   PHE A 851      73.570  35.730  35.280  1.00  0.00           N
ATOM   3164  HN  PHE A 851      74.440  35.420  34.910  1.00  0.00           H
ATOM   3165  CA  PHE A 851      72.720  34.660  35.740  1.00  0.00           C
ATOM   3166  HA  PHE A 851      73.410  33.820  35.760  1.00  0.00           H
ATOM   3167  CB  PHE A 851      72.040  34.840  37.070  1.00  0.00           C
ATOM   3168  HB1 PHE A 851      71.350  33.970  37.190  1.00  0.00           H
ATOM   3169  HB2 PHE A 851      71.520  35.810  37.190  1.00  0.00           H
ATOM   3170  CG  PHE A 851      73.000  34.750  38.180  1.00  0.00           C
ATOM   3171  CD1 PHE A 851      73.630  33.570  38.510  1.00  0.00           C
ATOM   3172  HD1 PHE A 851      73.410  32.690  37.910  1.00  0.00           H
ATOM   3173  CE1 PHE A 851      74.660  33.430  39.410  1.00  0.00           C
ATOM   3174  HE1 PHE A 851      75.050  32.440  39.590  1.00  0.00           H
ATOM   3175  CZ  PHE A 851      75.090  34.570  40.090  1.00  0.00           C
ATOM   3176  HZ  PHE A 851      75.790  34.510  40.910  1.00  0.00           H
ATOM   3177  CD2 PHE A 851      73.420  35.900  38.880  1.00  0.00           C
ATOM   3178  HD2 PHE A 851      72.930  36.840  38.650  1.00  0.00           H
ATOM   3179  CE2 PHE A 851      74.470  35.810  39.800  1.00  0.00           C
ATOM   3180  HE2 PHE A 851      74.840  36.730  40.240  1.00  0.00           H
ATOM   3181  C   PHE A 851      71.720  34.340  34.640  1.00  0.00           C
ATOM   3182  O   PHE A 851      71.310  35.210  33.900  1.00  0.00           O
ATOM   3183  N   PRO A 852      71.270  33.080  34.430  1.00  0.00           N
ATOM   3184  CD  PRO A 852      72.110  31.930  34.590  1.00  0.00           C
ATOM   3185  HD1 PRO A 852      72.330  31.820  35.670  1.00  0.00           H
ATOM   3186  HD2 PRO A 852      73.070  32.130  34.060  1.00  0.00           H
ATOM   3187  CA  PRO A 852      70.090  32.780  33.660  1.00  0.00           C
ATOM   3188  HA  PRO A 852      70.440  32.990  32.660  1.00  0.00           H
ATOM   3189  CB  PRO A 852      69.950  31.350  34.040  1.00  0.00           C
ATOM   3190  HB1 PRO A 852      69.110  30.870  33.500  1.00  0.00           H
ATOM   3191  HB2 PRO A 852      69.720  31.180  35.130  1.00  0.00           H
ATOM   3192  CG  PRO A 852      71.360  30.830  33.840  1.00  0.00           C
ATOM   3193  HG1 PRO A 852      71.640  29.870  34.330  1.00  0.00           H
ATOM   3194  HG2 PRO A 852      71.620  30.810  32.760  1.00  0.00           H
ATOM   3195  C   PRO A 852      68.850  33.570  33.910  1.00  0.00           C
ATOM   3196  O   PRO A 852      68.510  33.870  35.030  1.00  0.00           O
ATOM   3197  N   THR A 853      68.120  33.900  32.780  1.00  0.00           N
ATOM   3198  HN  THR A 853      68.400  33.610  31.870  1.00  0.00           H
ATOM   3199  CA  THR A 853      67.020  34.810  32.860  1.00  0.00           C
ATOM   3200  HA  THR A 853      67.440  35.700  33.300  1.00  0.00           H
ATOM   3201  CB  THR A 853      66.450  35.130  31.470  1.00  0.00           C
ATOM   3202  HB  THR A 853      66.090  34.220  30.940  1.00  0.00           H
ATOM   3203  OG1 THR A 853      67.410  35.840  30.680  1.00  0.00           O
ATOM   3204  HG1 THR A 853      67.920  35.210  30.160  1.00  0.00           H
ATOM   3205  CG2 THR A 853      65.270  36.100  31.480  1.00  0.00           C
ATOM   3206 HG21 THR A 853      65.570  37.080  31.920  1.00  0.00           H
ATOM   3207 HG22 THR A 853      64.420  35.730  32.080  1.00  0.00           H
ATOM   3208 HG23 THR A 853      64.860  36.230  30.450  1.00  0.00           H
ATOM   3209  C   THR A 853      65.930  34.360  33.670  1.00  0.00           C
ATOM   3210  O   THR A 853      65.510  34.980  34.620  1.00  0.00           O
ATOM   3211  N   LYS A 854      65.450  33.130  33.420  1.00  0.00           N
ATOM   3212  HN  LYS A 854      65.740  32.550  32.660  1.00  0.00           H
ATOM   3213  CA  LYS A 854      64.450  32.400  34.220  1.00  0.00           C
ATOM   3214  HA  LYS A 854      63.530  32.950  34.080  1.00  0.00           H
ATOM   3215  CB  LYS A 854      64.310  30.940  33.750  1.00  0.00           C
ATOM   3216  HB1 LYS A 854      65.320  30.500  33.620  1.00  0.00           H
ATOM   3217  HB2 LYS A 854      63.760  30.800  32.810  1.00  0.00           H
ATOM   3218  CG  LYS A 854      63.680  30.010  34.840  1.00  0.00           C
ATOM   3219  HG1 LYS A 854      64.290  29.950  35.770  1.00  0.00           H
ATOM   3220  HG2 LYS A 854      63.680  28.960  34.490  1.00  0.00           H
ATOM   3221  CD  LYS A 854      62.250  30.390  35.100  1.00  0.00           C
ATOM   3222  HD1 LYS A 854      61.700  30.220  34.150  1.00  0.00           H
ATOM   3223  HD2 LYS A 854      62.250  31.480  35.330  1.00  0.00           H
ATOM   3224  CE  LYS A 854      61.500  29.470  36.040  1.00  0.00           C
ATOM   3225  HE1 LYS A 854      61.430  28.440  35.610  1.00  0.00           H
ATOM   3226  HE2 LYS A 854      60.440  29.740  36.230  1.00  0.00           H
ATOM   3227  NZ  LYS A 854      62.120  29.340  37.330  1.00  0.00           N
ATOM   3228  HZ1 LYS A 854      62.110  30.240  37.850  1.00  0.00           H
ATOM   3229  HZ2 LYS A 854      63.100  29.010  37.340  1.00  0.00           H
ATOM   3230  HZ3 LYS A 854      61.520  28.720  37.910  1.00  0.00           H
ATOM   3231  C   LYS A 854      64.710  32.500  35.670  1.00  0.00           C
ATOM   3232  O   LYS A 854      63.900  32.980  36.490  1.00  0.00           O
ATOM   3233  N   VAL A 855      65.850  32.010  36.130  1.00  0.00           N
ATOM   3234  HN  VAL A 855      66.540  31.680  35.510  1.00  0.00           H
ATOM   3235  CA  VAL A 855      66.280  31.980  37.570  1.00  0.00           C
ATOM   3236  HA  VAL A 855      65.570  31.380  38.100  1.00  0.00           H
ATOM   3237  CB  VAL A 855      67.620  31.210  37.640  1.00  0.00           C
ATOM   3238  HB  VAL A 855      68.400  31.750  37.060  1.00  0.00           H
ATOM   3239  CG1 VAL A 855      68.080  31.190  39.080  1.00  0.00           C
ATOM   3240 HG11 VAL A 855      67.220  31.080  39.780  1.00  0.00           H
ATOM   3241 HG12 VAL A 855      68.720  32.060  39.370  1.00  0.00           H
ATOM   3242 HG13 VAL A 855      68.870  30.410  39.080  1.00  0.00           H
ATOM   3243  CG2 VAL A 855      67.500  29.810  37.010  1.00  0.00           C
ATOM   3244 HG21 VAL A 855      68.520  29.380  36.880  1.00  0.00           H
ATOM   3245 HG22 VAL A 855      66.850  29.780  36.110  1.00  0.00           H
ATOM   3246 HG23 VAL A 855      66.920  29.210  37.760  1.00  0.00           H
ATOM   3247  C   VAL A 855      66.410  33.330  38.360  1.00  0.00           C
ATOM   3248  O   VAL A 855      66.000  33.480  39.490  1.00  0.00           O
ATOM   3249  N   ARG A 856      67.020  34.360  37.690  1.00  0.00           N
ATOM   3250  HN  ARG A 856      67.520  34.210  36.840  1.00  0.00           H
ATOM   3251  CA  ARG A 856      67.160  35.690  38.260  1.00  0.00           C
ATOM   3252  HA  ARG A 856      67.350  35.510  39.310  1.00  0.00           H
ATOM   3253  CB  ARG A 856      68.200  36.600  37.600  1.00  0.00           C
ATOM   3254  HB1 ARG A 856      69.130  36.010  37.490  1.00  0.00           H
ATOM   3255  HB2 ARG A 856      68.520  37.470  38.220  1.00  0.00           H
ATOM   3256  CG  ARG A 856      67.730  37.100  36.170  1.00  0.00           C
ATOM   3257  HG1 ARG A 856      66.840  37.760  36.230  1.00  0.00           H
ATOM   3258  HG2 ARG A 856      67.400  36.260  35.510  1.00  0.00           H
ATOM   3259  CD  ARG A 856      68.800  38.030  35.510  1.00  0.00           C
ATOM   3260  HD1 ARG A 856      69.750  37.450  35.610  1.00  0.00           H
ATOM   3261  HD2 ARG A 856      69.170  38.970  36.000  1.00  0.00           H
ATOM   3262  NE  ARG A 856      68.380  38.430  34.130  1.00  0.00           N
ATOM   3263  HE  ARG A 856      67.400  38.650  34.010  1.00  0.00           H
ATOM   3264  CZ  ARG A 856      68.990  38.170  33.030  1.00  0.00           C
ATOM   3265  NH1 ARG A 856      70.260  37.700  32.950  1.00  0.00           N
ATOM   3266 HH11 ARG A 856      70.800  37.620  33.790  1.00  0.00           H
ATOM   3267 HH12 ARG A 856      70.670  38.020  32.100  1.00  0.00           H
ATOM   3268  NH2 ARG A 856      68.340  38.530  31.910  1.00  0.00           N
ATOM   3269 HH21 ARG A 856      68.760  38.310  31.030  1.00  0.00           H
ATOM   3270 HH22 ARG A 856      67.390  38.830  31.930  1.00  0.00           H
ATOM   3271  C   ARG A 856      65.820  36.360  38.380  1.00  0.00           C
ATOM   3272  O   ARG A 856      65.640  37.140  39.280  1.00  0.00           O
ATOM   3273  N   SER A 857      64.820  36.030  37.480  1.00  0.00           N
ATOM   3274  HN  SER A 857      64.980  35.480  36.670  1.00  0.00           H
ATOM   3275  CA  SER A 857      63.530  36.620  37.490  1.00  0.00           C
ATOM   3276  HA  SER A 857      63.570  37.680  37.690  1.00  0.00           H
ATOM   3277  CB  SER A 857      62.880  36.370  36.100  1.00  0.00           C
ATOM   3278  HB1 SER A 857      62.520  35.330  35.970  1.00  0.00           H
ATOM   3279  HB2 SER A 857      63.610  36.620  35.300  1.00  0.00           H
ATOM   3280  OG  SER A 857      61.650  37.110  35.870  1.00  0.00           O
ATOM   3281  HG1 SER A 857      61.740  37.510  35.010  1.00  0.00           H
ATOM   3282  C   SER A 857      62.650  36.040  38.530  1.00  0.00           C
ATOM   3283  O   SER A 857      61.800  36.700  39.120  1.00  0.00           O
ATOM   3284  N   THR A 858      62.970  34.750  38.780  1.00  0.00           N
ATOM   3285  HN  THR A 858      63.700  34.370  38.220  1.00  0.00           H
ATOM   3286  CA  THR A 858      62.290  33.920  39.860  1.00  0.00           C
ATOM   3287  HA  THR A 858      61.230  33.970  39.690  1.00  0.00           H
ATOM   3288  CB  THR A 858      62.590  32.480  39.920  1.00  0.00           C
ATOM   3289  HB  THR A 858      63.580  32.180  40.310  1.00  0.00           H
ATOM   3290  OG1 THR A 858      62.690  31.930  38.600  1.00  0.00           O
ATOM   3291  HG1 THR A 858      63.120  32.550  38.000  1.00  0.00           H
ATOM   3292  CG2 THR A 858      61.470  31.710  40.560  1.00  0.00           C
ATOM   3293 HG21 THR A 858      60.540  31.880  39.970  1.00  0.00           H
ATOM   3294 HG22 THR A 858      61.260  31.940  41.630  1.00  0.00           H
ATOM   3295 HG23 THR A 858      61.660  30.630  40.450  1.00  0.00           H
ATOM   3296  C   THR A 858      62.560  34.500  41.230  1.00  0.00           C
ATOM   3297  O   THR A 858      61.700  34.920  41.950  1.00  0.00           O
ATOM   3298  N   ILE A 859      63.860  34.810  41.430  1.00  0.00           N
ATOM   3299  HN  ILE A 859      64.460  34.680  40.640  1.00  0.00           H
ATOM   3300  CA  ILE A 859      64.460  35.560  42.510  1.00  0.00           C
ATOM   3301  HA  ILE A 859      64.140  35.100  43.430  1.00  0.00           H
ATOM   3302  CB  ILE A 859      65.970  35.370  42.570  1.00  0.00           C
ATOM   3303  HB  ILE A 859      66.370  35.620  41.560  1.00  0.00           H
ATOM   3304  CG2 ILE A 859      66.470  36.480  43.620  1.00  0.00           C
ATOM   3305 HG21 ILE A 859      67.550  36.300  43.820  1.00  0.00           H
ATOM   3306 HG22 ILE A 859      66.000  36.300  44.610  1.00  0.00           H
ATOM   3307 HG23 ILE A 859      66.250  37.520  43.330  1.00  0.00           H
ATOM   3308  CG1 ILE A 859      66.440  33.960  42.870  1.00  0.00           C
ATOM   3309 HG11 ILE A 859      65.800  33.180  42.410  1.00  0.00           H
ATOM   3310 HG12 ILE A 859      66.420  33.860  43.980  1.00  0.00           H
ATOM   3311  CD  ILE A 859      67.840  33.700  42.360  1.00  0.00           C
ATOM   3312  HD1 ILE A 859      67.960  33.540  41.270  1.00  0.00           H
ATOM   3313  HD2 ILE A 859      68.230  32.770  42.810  1.00  0.00           H
ATOM   3314  HD3 ILE A 859      68.520  34.530  42.640  1.00  0.00           H
ATOM   3315  C   ILE A 859      63.860  36.950  42.630  1.00  0.00           C
ATOM   3316  O   ILE A 859      63.580  37.400  43.720  1.00  0.00           O
ATOM   3317  N   SER A 860      63.730  37.770  41.570  1.00  0.00           N
ATOM   3318  HN  SER A 860      64.200  37.580  40.700  1.00  0.00           H
ATOM   3319  CA  SER A 860      63.050  39.070  41.700  1.00  0.00           C
ATOM   3320  HA  SER A 860      63.590  39.540  42.520  1.00  0.00           H
ATOM   3321  CB  SER A 860      63.230  39.970  40.470  1.00  0.00           C
ATOM   3322  HB1 SER A 860      62.660  40.920  40.600  1.00  0.00           H
ATOM   3323  HB2 SER A 860      62.740  39.470  39.620  1.00  0.00           H
ATOM   3324  OG  SER A 860      64.640  40.230  40.310  1.00  0.00           O
ATOM   3325  HG1 SER A 860      64.980  40.590  41.130  1.00  0.00           H
ATOM   3326  C   SER A 860      61.600  39.170  42.120  1.00  0.00           C
ATOM   3327  O   SER A 860      61.180  39.960  42.960  1.00  0.00           O
ATOM   3328  N   ASP A 861      60.730  38.290  41.560  1.00  0.00           N
ATOM   3329  HN  ASP A 861      61.100  37.650  40.880  1.00  0.00           H
ATOM   3330  CA  ASP A 861      59.400  37.950  42.100  1.00  0.00           C
ATOM   3331  HA  ASP A 861      58.920  38.920  42.030  1.00  0.00           H
ATOM   3332  CB  ASP A 861      58.550  37.010  41.240  1.00  0.00           C
ATOM   3333  HB1 ASP A 861      57.530  36.900  41.670  1.00  0.00           H
ATOM   3334  HB2 ASP A 861      58.900  35.960  41.120  1.00  0.00           H
ATOM   3335  CG  ASP A 861      58.590  37.610  39.830  1.00  0.00           C
ATOM   3336  OD1 ASP A 861      58.510  38.890  39.710  1.00  0.00           O
ATOM   3337  OD2 ASP A 861      58.500  36.800  38.880  1.00  0.00           O
ATOM   3338  C   ASP A 861      59.320  37.530  43.570  1.00  0.00           C
ATOM   3339  O   ASP A 861      58.330  37.820  44.250  1.00  0.00           O
ATOM   3340  N   PHE A 862      60.450  37.010  44.040  1.00  0.00           N
ATOM   3341  HN  PHE A 862      61.140  36.710  43.400  1.00  0.00           H
ATOM   3342  CA  PHE A 862      60.600  36.490  45.390  1.00  0.00           C
ATOM   3343  HA  PHE A 862      59.650  36.250  45.840  1.00  0.00           H
ATOM   3344  CB  PHE A 862      61.380  35.140  45.220  1.00  0.00           C
ATOM   3345  HB1 PHE A 862      62.380  35.500  44.920  1.00  0.00           H
ATOM   3346  HB2 PHE A 862      60.970  34.500  44.400  1.00  0.00           H
ATOM   3347  CG  PHE A 862      61.570  34.310  46.510  1.00  0.00           C
ATOM   3348  CD1 PHE A 862      62.800  33.880  47.050  1.00  0.00           C
ATOM   3349  HD1 PHE A 862      63.680  34.270  46.570  1.00  0.00           H
ATOM   3350  CE1 PHE A 862      62.760  32.920  48.060  1.00  0.00           C
ATOM   3351  HE1 PHE A 862      63.670  32.670  48.580  1.00  0.00           H
ATOM   3352  CZ  PHE A 862      61.560  32.290  48.500  1.00  0.00           C
ATOM   3353  HZ  PHE A 862      61.560  31.670  49.370  1.00  0.00           H
ATOM   3354  CD2 PHE A 862      60.360  33.800  47.010  1.00  0.00           C
ATOM   3355  HD2 PHE A 862      59.450  34.130  46.530  1.00  0.00           H
ATOM   3356  CE2 PHE A 862      60.340  32.830  47.980  1.00  0.00           C
ATOM   3357  HE2 PHE A 862      59.440  32.530  48.480  1.00  0.00           H
ATOM   3358  C   PHE A 862      61.220  37.490  46.350  1.00  0.00           C
ATOM   3359  O   PHE A 862      61.250  37.360  47.590  1.00  0.00           O
ATOM   3360  N   ALA A 863      61.660  38.600  45.720  1.00  0.00           N
ATOM   3361  HN  ALA A 863      61.500  38.800  44.760  1.00  0.00           H
ATOM   3362  CA  ALA A 863      62.590  39.510  46.470  1.00  0.00           C
ATOM   3363  HA  ALA A 863      63.490  38.940  46.620  1.00  0.00           H
ATOM   3364  CB  ALA A 863      62.910  40.540  45.440  1.00  0.00           C
ATOM   3365  HB1 ALA A 863      62.060  41.150  45.050  1.00  0.00           H
ATOM   3366  HB2 ALA A 863      63.420  40.100  44.550  1.00  0.00           H
ATOM   3367  HB3 ALA A 863      63.580  41.340  45.820  1.00  0.00           H
ATOM   3368  C   ALA A 863      62.030  40.110  47.730  1.00  0.00           C
ATOM   3369  O   ALA A 863      62.860  40.250  48.620  1.00  0.00           O
ATOM   3370  N   VAL A 864      60.710  40.490  47.940  1.00  0.00           N
ATOM   3371  HN  VAL A 864      59.970  40.340  47.280  1.00  0.00           H
ATOM   3372  CA  VAL A 864      60.290  41.090  49.180  1.00  0.00           C
ATOM   3373  HA  VAL A 864      61.010  41.840  49.420  1.00  0.00           H
ATOM   3374  CB  VAL A 864      59.030  41.860  49.070  1.00  0.00           C
ATOM   3375  HB  VAL A 864      58.260  41.190  48.640  1.00  0.00           H
ATOM   3376  CG1 VAL A 864      58.530  42.210  50.480  1.00  0.00           C
ATOM   3377 HG11 VAL A 864      59.250  42.760  51.120  1.00  0.00           H
ATOM   3378 HG12 VAL A 864      58.140  41.320  51.020  1.00  0.00           H
ATOM   3379 HG13 VAL A 864      57.590  42.810  50.410  1.00  0.00           H
ATOM   3380  CG2 VAL A 864      59.280  43.120  48.240  1.00  0.00           C
ATOM   3381 HG21 VAL A 864      58.310  43.660  48.140  1.00  0.00           H
ATOM   3382 HG22 VAL A 864      59.680  42.810  47.250  1.00  0.00           H
ATOM   3383 HG23 VAL A 864      60.000  43.800  48.740  1.00  0.00           H
ATOM   3384  C   VAL A 864      60.370  40.020  50.350  1.00  0.00           C
ATOM   3385  O   VAL A 864      60.950  40.220  51.410  1.00  0.00           O
ATOM   3386  N   PHE A 865      59.990  38.730  50.070  1.00  0.00           N
ATOM   3387  HN  PHE A 865      59.590  38.510  49.180  1.00  0.00           H
ATOM   3388  CA  PHE A 865      60.050  37.550  50.970  1.00  0.00           C
ATOM   3389  HA  PHE A 865      59.570  37.790  51.900  1.00  0.00           H
ATOM   3390  CB  PHE A 865      59.420  36.330  50.250  1.00  0.00           C
ATOM   3391  HB1 PHE A 865      60.020  35.950  49.380  1.00  0.00           H
ATOM   3392  HB2 PHE A 865      58.420  36.610  49.840  1.00  0.00           H
ATOM   3393  CG  PHE A 865      59.260  35.210  51.180  1.00  0.00           C
ATOM   3394  CD1 PHE A 865      58.150  35.080  52.020  1.00  0.00           C
ATOM   3395  HD1 PHE A 865      57.340  35.780  52.000  1.00  0.00           H
ATOM   3396  CE1 PHE A 865      57.990  33.960  52.860  1.00  0.00           C
ATOM   3397  HE1 PHE A 865      57.110  33.860  53.490  1.00  0.00           H
ATOM   3398  CZ  PHE A 865      59.050  33.050  52.960  1.00  0.00           C
ATOM   3399  HZ  PHE A 865      59.030  32.380  53.810  1.00  0.00           H
ATOM   3400  CD2 PHE A 865      60.280  34.240  51.250  1.00  0.00           C
ATOM   3401  HD2 PHE A 865      61.090  34.350  50.550  1.00  0.00           H
ATOM   3402  CE2 PHE A 865      60.180  33.140  52.110  1.00  0.00           C
ATOM   3403  HE2 PHE A 865      60.980  32.420  52.130  1.00  0.00           H
ATOM   3404  C   PHE A 865      61.560  37.320  51.310  1.00  0.00           C
ATOM   3405  O   PHE A 865      61.920  37.010  52.480  1.00  0.00           O
ATOM   3406  N   LEU A 866      62.440  37.330  50.290  1.00  0.00           N
ATOM   3407  HN  LEU A 866      61.980  37.420  49.400  1.00  0.00           H
ATOM   3408  CA  LEU A 866      63.830  37.000  50.410  1.00  0.00           C
ATOM   3409  HA  LEU A 866      63.900  36.090  51.000  1.00  0.00           H
ATOM   3410  CB  LEU A 866      64.490  36.740  48.960  1.00  0.00           C
ATOM   3411  HB1 LEU A 866      64.430  37.740  48.490  1.00  0.00           H
ATOM   3412  HB2 LEU A 866      63.940  36.010  48.320  1.00  0.00           H
ATOM   3413  CG  LEU A 866      65.950  36.240  48.930  1.00  0.00           C
ATOM   3414  HG  LEU A 866      66.640  37.030  49.290  1.00  0.00           H
ATOM   3415  CD1 LEU A 866      66.270  34.960  49.740  1.00  0.00           C
ATOM   3416 HD11 LEU A 866      65.700  34.070  49.380  1.00  0.00           H
ATOM   3417 HD12 LEU A 866      66.140  35.100  50.830  1.00  0.00           H
ATOM   3418 HD13 LEU A 866      67.350  34.690  49.760  1.00  0.00           H
ATOM   3419  CD2 LEU A 866      66.340  36.030  47.470  1.00  0.00           C
ATOM   3420 HD21 LEU A 866      65.670  35.240  47.070  1.00  0.00           H
ATOM   3421 HD22 LEU A 866      67.360  35.620  47.420  1.00  0.00           H
ATOM   3422 HD23 LEU A 866      66.310  36.930  46.830  1.00  0.00           H
ATOM   3423  C   LEU A 866      64.690  37.900  51.290  1.00  0.00           C
ATOM   3424  O   LEU A 866      65.310  37.410  52.250  1.00  0.00           O
ATOM   3425  N   THR A 867      64.530  39.230  51.190  1.00  0.00           N
ATOM   3426  HN  THR A 867      64.000  39.670  50.470  1.00  0.00           H
ATOM   3427  CA  THR A 867      64.860  40.270  52.270  1.00  0.00           C
ATOM   3428  HA  THR A 867      65.940  40.240  52.310  1.00  0.00           H
ATOM   3429  CB  THR A 867      64.330  41.690  51.910  1.00  0.00           C
ATOM   3430  HB  THR A 867      63.270  41.770  52.230  1.00  0.00           H
ATOM   3431  OG1 THR A 867      64.200  42.030  50.530  1.00  0.00           O
ATOM   3432  HG1 THR A 867      63.600  41.360  50.160  1.00  0.00           H
ATOM   3433  CG2 THR A 867      65.270  42.670  52.710  1.00  0.00           C
ATOM   3434 HG21 THR A 867      65.120  42.510  53.800  1.00  0.00           H
ATOM   3435 HG22 THR A 867      65.030  43.730  52.470  1.00  0.00           H
ATOM   3436 HG23 THR A 867      66.300  42.500  52.350  1.00  0.00           H
ATOM   3437  C   THR A 867      64.390  39.910  53.640  1.00  0.00           C
ATOM   3438  O   THR A 867      65.090  39.940  54.620  1.00  0.00           O
ATOM   3439  N   ILE A 868      63.140  39.420  53.720  1.00  0.00           N
ATOM   3440  HN  ILE A 868      62.610  39.220  52.920  1.00  0.00           H
ATOM   3441  CA  ILE A 868      62.520  39.040  55.060  1.00  0.00           C
ATOM   3442  HA  ILE A 868      62.760  39.880  55.700  1.00  0.00           H
ATOM   3443  CB  ILE A 868      61.000  38.780  54.970  1.00  0.00           C
ATOM   3444  HB  ILE A 868      60.700  38.070  54.170  1.00  0.00           H
ATOM   3445  CG2 ILE A 868      60.460  38.140  56.240  1.00  0.00           C
ATOM   3446 HG21 ILE A 868      60.620  38.560  57.250  1.00  0.00           H
ATOM   3447 HG22 ILE A 868      60.800  37.090  56.340  1.00  0.00           H
ATOM   3448 HG23 ILE A 868      59.360  37.970  56.140  1.00  0.00           H
ATOM   3449  CG1 ILE A 868      60.230  40.150  54.740  1.00  0.00           C
ATOM   3450 HG11 ILE A 868      60.670  40.630  53.850  1.00  0.00           H
ATOM   3451 HG12 ILE A 868      60.440  40.830  55.590  1.00  0.00           H
ATOM   3452  CD  ILE A 868      58.730  40.130  54.580  1.00  0.00           C
ATOM   3453  HD1 ILE A 868      58.580  39.430  53.730  1.00  0.00           H
ATOM   3454  HD2 ILE A 868      58.460  41.180  54.310  1.00  0.00           H
ATOM   3455  HD3 ILE A 868      58.260  39.720  55.500  1.00  0.00           H
ATOM   3456  C   ILE A 868      63.330  37.800  55.650  1.00  0.00           C
ATOM   3457  O   ILE A 868      63.710  37.820  56.810  1.00  0.00           O
ATOM   3458  N   VAL A 869      63.540  36.720  54.870  1.00  0.00           N
ATOM   3459  HN  VAL A 869      63.110  36.800  53.960  1.00  0.00           H
ATOM   3460  CA  VAL A 869      64.400  35.510  55.170  1.00  0.00           C
ATOM   3461  HA  VAL A 869      63.880  35.070  56.000  1.00  0.00           H
ATOM   3462  CB  VAL A 869      64.570  34.590  54.010  1.00  0.00           C
ATOM   3463  HB  VAL A 869      65.050  35.120  53.160  1.00  0.00           H
ATOM   3464  CG1 VAL A 869      65.600  33.460  54.320  1.00  0.00           C
ATOM   3465 HG11 VAL A 869      65.550  33.190  55.390  1.00  0.00           H
ATOM   3466 HG12 VAL A 869      66.620  33.820  54.060  1.00  0.00           H
ATOM   3467 HG13 VAL A 869      65.340  32.580  53.690  1.00  0.00           H
ATOM   3468  CG2 VAL A 869      63.260  33.980  53.530  1.00  0.00           C
ATOM   3469 HG21 VAL A 869      62.450  34.720  53.360  1.00  0.00           H
ATOM   3470 HG22 VAL A 869      62.870  33.140  54.130  1.00  0.00           H
ATOM   3471 HG23 VAL A 869      63.480  33.490  52.550  1.00  0.00           H
ATOM   3472  C   VAL A 869      65.710  35.960  55.680  1.00  0.00           C
ATOM   3473  O   VAL A 869      66.190  35.520  56.680  1.00  0.00           O
ATOM   3474  N   ILE A 870      66.400  36.840  54.890  1.00  0.00           N
ATOM   3475  HN  ILE A 870      65.930  37.240  54.110  1.00  0.00           H
ATOM   3476  CA  ILE A 870      67.720  37.190  55.150  1.00  0.00           C
ATOM   3477  HA  ILE A 870      68.300  36.290  55.040  1.00  0.00           H
ATOM   3478  CB  ILE A 870      68.350  38.040  54.000  1.00  0.00           C
ATOM   3479  HB  ILE A 870      67.700  38.910  53.760  1.00  0.00           H
ATOM   3480  CG2 ILE A 870      69.770  38.530  54.390  1.00  0.00           C
ATOM   3481 HG21 ILE A 870      70.380  39.200  53.740  1.00  0.00           H
ATOM   3482 HG22 ILE A 870      70.380  37.670  54.730  1.00  0.00           H
ATOM   3483 HG23 ILE A 870      69.580  39.130  55.310  1.00  0.00           H
ATOM   3484  CG1 ILE A 870      68.410  37.190  52.650  1.00  0.00           C
ATOM   3485 HG11 ILE A 870      67.500  36.590  52.460  1.00  0.00           H
ATOM   3486 HG12 ILE A 870      69.290  36.520  52.660  1.00  0.00           H
ATOM   3487  CD  ILE A 870      68.570  38.210  51.470  1.00  0.00           C
ATOM   3488  HD1 ILE A 870      69.540  38.720  51.590  1.00  0.00           H
ATOM   3489  HD2 ILE A 870      67.770  38.970  51.310  1.00  0.00           H
ATOM   3490  HD3 ILE A 870      68.490  37.670  50.500  1.00  0.00           H
ATOM   3491  C   ILE A 870      67.920  37.780  56.480  1.00  0.00           C
ATOM   3492  O   ILE A 870      68.930  37.450  57.170  1.00  0.00           O
ATOM   3493  N   MET A 871      66.980  38.620  56.950  1.00  0.00           N
ATOM   3494  HN  MET A 871      66.060  38.630  56.560  1.00  0.00           H
ATOM   3495  CA  MET A 871      67.140  39.330  58.310  1.00  0.00           C
ATOM   3496  HA  MET A 871      68.200  39.390  58.520  1.00  0.00           H
ATOM   3497  CB  MET A 871      66.490  40.710  58.320  1.00  0.00           C
ATOM   3498  HB1 MET A 871      66.630  41.230  59.300  1.00  0.00           H
ATOM   3499  HB2 MET A 871      65.380  40.630  58.260  1.00  0.00           H
ATOM   3500  CG  MET A 871      67.050  41.650  57.260  1.00  0.00           C
ATOM   3501  HG1 MET A 871      66.780  42.730  57.350  1.00  0.00           H
ATOM   3502  HG2 MET A 871      66.600  41.340  56.300  1.00  0.00           H
ATOM   3503  SD  MET A 871      68.880  41.620  57.010  1.00  0.00           S
ATOM   3504  CE  MET A 871      68.620  42.960  55.800  1.00  0.00           C
ATOM   3505  HE1 MET A 871      69.650  43.220  55.490  1.00  0.00           H
ATOM   3506  HE2 MET A 871      68.050  43.830  56.200  1.00  0.00           H
ATOM   3507  HE3 MET A 871      68.160  42.600  54.840  1.00  0.00           H
ATOM   3508  C   MET A 871      66.690  38.410  59.440  1.00  0.00           C
ATOM   3509  O   MET A 871      67.290  38.480  60.530  1.00  0.00           O
ATOM   3510  N   VAL A 872      65.740  37.440  59.310  1.00  0.00           N
ATOM   3511  HN  VAL A 872      65.110  37.420  58.540  1.00  0.00           H
ATOM   3512  CA  VAL A 872      65.550  36.380  60.360  1.00  0.00           C
ATOM   3513  HA  VAL A 872      65.590  36.930  61.290  1.00  0.00           H
ATOM   3514  CB  VAL A 872      64.290  35.560  60.320  1.00  0.00           C
ATOM   3515  HB  VAL A 872      64.310  34.660  60.970  1.00  0.00           H
ATOM   3516  CG1 VAL A 872      63.180  36.440  60.870  1.00  0.00           C
ATOM   3517 HG11 VAL A 872      62.880  37.320  60.260  1.00  0.00           H
ATOM   3518 HG12 VAL A 872      63.410  36.900  61.860  1.00  0.00           H
ATOM   3519 HG13 VAL A 872      62.200  35.970  61.100  1.00  0.00           H
ATOM   3520  CG2 VAL A 872      63.880  34.950  58.940  1.00  0.00           C
ATOM   3521 HG21 VAL A 872      64.520  34.130  58.550  1.00  0.00           H
ATOM   3522 HG22 VAL A 872      63.880  35.800  58.220  1.00  0.00           H
ATOM   3523 HG23 VAL A 872      62.830  34.600  58.990  1.00  0.00           H
ATOM   3524  C   VAL A 872      66.820  35.520  60.530  1.00  0.00           C
ATOM   3525  O   VAL A 872      67.080  35.070  61.630  1.00  0.00           O
ATOM   3526  N   THR A 873      67.510  35.280  59.430  1.00  0.00           N
ATOM   3527  HN  THR A 873      67.220  35.570  58.520  1.00  0.00           H
ATOM   3528  CA  THR A 873      68.700  34.410  59.440  1.00  0.00           C
ATOM   3529  HA  THR A 873      68.360  33.540  59.980  1.00  0.00           H
ATOM   3530  CB  THR A 873      69.000  33.990  58.020  1.00  0.00           C
ATOM   3531  HB  THR A 873      69.420  34.890  57.490  1.00  0.00           H
ATOM   3532  OG1 THR A 873      67.910  33.430  57.320  1.00  0.00           O
ATOM   3533  HG1 THR A 873      67.200  34.060  57.520  1.00  0.00           H
ATOM   3534  CG2 THR A 873      70.090  32.930  58.000  1.00  0.00           C
ATOM   3535 HG21 THR A 873      70.020  32.320  57.070  1.00  0.00           H
ATOM   3536 HG22 THR A 873      69.900  32.200  58.820  1.00  0.00           H
ATOM   3537 HG23 THR A 873      71.110  33.310  58.170  1.00  0.00           H
ATOM   3538  C   THR A 873      69.870  35.010  60.110  1.00  0.00           C
ATOM   3539  O   THR A 873      70.500  34.430  61.020  1.00  0.00           O
ATOM   3540  N   ILE A 874      70.200  36.300  59.770  1.00  0.00           N
ATOM   3541  HN  ILE A 874      69.640  36.720  59.050  1.00  0.00           H
ATOM   3542  CA  ILE A 874      71.340  37.080  60.380  1.00  0.00           C
ATOM   3543  HA  ILE A 874      72.240  36.500  60.470  1.00  0.00           H
ATOM   3544  CB  ILE A 874      71.620  38.350  59.450  1.00  0.00           C
ATOM   3545  HB  ILE A 874      70.790  39.080  59.400  1.00  0.00           H
ATOM   3546  CG2 ILE A 874      72.820  39.120  60.100  1.00  0.00           C
ATOM   3547 HG21 ILE A 874      72.800  39.250  61.200  1.00  0.00           H
ATOM   3548 HG22 ILE A 874      72.930  40.160  59.700  1.00  0.00           H
ATOM   3549 HG23 ILE A 874      73.780  38.640  59.830  1.00  0.00           H
ATOM   3550  CG1 ILE A 874      72.030  37.960  57.990  1.00  0.00           C
ATOM   3551 HG11 ILE A 874      71.290  37.220  57.610  1.00  0.00           H
ATOM   3552 HG12 ILE A 874      73.000  37.410  58.000  1.00  0.00           H
ATOM   3553  CD  ILE A 874      72.110  39.140  57.030  1.00  0.00           C
ATOM   3554  HD1 ILE A 874      71.150  39.630  56.780  1.00  0.00           H
ATOM   3555  HD2 ILE A 874      72.530  38.820  56.060  1.00  0.00           H
ATOM   3556  HD3 ILE A 874      72.750  39.970  57.420  1.00  0.00           H
ATOM   3557  C   ILE A 874      70.990  37.400  61.840  1.00  0.00           C
ATOM   3558  O   ILE A 874      71.800  37.340  62.670  1.00  0.00           O
ATOM   3559  N   ASP A 875      69.720  37.670  62.110  1.00  0.00           N
ATOM   3560  HN  ASP A 875      69.050  37.740  61.370  1.00  0.00           H
ATOM   3561  CA  ASP A 875      69.280  37.750  63.490  1.00  0.00           C
ATOM   3562  HA  ASP A 875      69.900  38.500  63.980  1.00  0.00           H
ATOM   3563  CB  ASP A 875      67.780  38.220  63.540  1.00  0.00           C
ATOM   3564  HB1 ASP A 875      67.060  37.450  63.160  1.00  0.00           H
ATOM   3565  HB2 ASP A 875      67.580  39.110  62.910  1.00  0.00           H
ATOM   3566  CG  ASP A 875      67.280  38.630  64.990  1.00  0.00           C
ATOM   3567  OD1 ASP A 875      66.090  38.620  65.410  1.00  0.00           O
ATOM   3568  OD2 ASP A 875      68.240  38.990  65.770  1.00  0.00           O
ATOM   3569  C   ASP A 875      69.390  36.430  64.260  1.00  0.00           C
ATOM   3570  O   ASP A 875      69.930  36.460  65.370  1.00  0.00           O
ATOM   3571  N   TYR A 876      69.060  35.260  63.710  1.00  0.00           N
ATOM   3572  HN  TYR A 876      68.500  35.210  62.890  1.00  0.00           H
ATOM   3573  CA  TYR A 876      69.360  34.010  64.350  1.00  0.00           C
ATOM   3574  HA  TYR A 876      68.900  33.900  65.330  1.00  0.00           H
ATOM   3575  CB  TYR A 876      68.670  32.810  63.560  1.00  0.00           C
ATOM   3576  HB1 TYR A 876      69.030  32.700  62.520  1.00  0.00           H
ATOM   3577  HB2 TYR A 876      67.590  33.070  63.540  1.00  0.00           H
ATOM   3578  CG  TYR A 876      68.880  31.420  64.130  1.00  0.00           C
ATOM   3579  CD1 TYR A 876      67.870  30.880  65.010  1.00  0.00           C
ATOM   3580  HD1 TYR A 876      66.960  31.460  65.150  1.00  0.00           H
ATOM   3581  CE1 TYR A 876      68.070  29.620  65.620  1.00  0.00           C
ATOM   3582  HE1 TYR A 876      67.360  29.180  66.300  1.00  0.00           H
ATOM   3583  CZ  TYR A 876      69.280  28.910  65.300  1.00  0.00           C
ATOM   3584  OH  TYR A 876      69.590  27.740  65.930  1.00  0.00           O
ATOM   3585  HH  TYR A 876      70.530  27.530  65.870  1.00  0.00           H
ATOM   3586  CD2 TYR A 876      69.960  30.630  63.850  1.00  0.00           C
ATOM   3587  HD2 TYR A 876      70.750  31.050  63.240  1.00  0.00           H
ATOM   3588  CE2 TYR A 876      70.230  29.410  64.460  1.00  0.00           C
ATOM   3589  HE2 TYR A 876      71.100  28.850  64.160  1.00  0.00           H
ATOM   3590  C   TYR A 876      70.890  33.750  64.520  1.00  0.00           C
ATOM   3591  O   TYR A 876      71.390  33.400  65.600  1.00  0.00           O
ATOM   3592  N   LEU A 877      71.760  33.940  63.540  1.00  0.00           N
ATOM   3593  HN  LEU A 877      71.450  34.250  62.640  1.00  0.00           H
ATOM   3594  CA  LEU A 877      73.190  33.690  63.590  1.00  0.00           C
ATOM   3595  HA  LEU A 877      73.380  32.770  64.100  1.00  0.00           H
ATOM   3596  CB  LEU A 877      73.720  33.790  62.080  1.00  0.00           C
ATOM   3597  HB1 LEU A 877      74.820  33.830  61.940  1.00  0.00           H
ATOM   3598  HB2 LEU A 877      73.370  34.790  61.750  1.00  0.00           H
ATOM   3599  CG  LEU A 877      73.200  32.720  61.040  1.00  0.00           C
ATOM   3600  HG  LEU A 877      72.110  32.640  61.190  1.00  0.00           H
ATOM   3601  CD1 LEU A 877      73.510  33.230  59.640  1.00  0.00           C
ATOM   3602 HD11 LEU A 877      72.980  34.130  59.250  1.00  0.00           H
ATOM   3603 HD12 LEU A 877      73.100  32.450  58.970  1.00  0.00           H
ATOM   3604 HD13 LEU A 877      74.600  33.340  59.460  1.00  0.00           H
ATOM   3605  CD2 LEU A 877      73.870  31.380  61.330  1.00  0.00           C
ATOM   3606 HD21 LEU A 877      73.430  30.570  60.710  1.00  0.00           H
ATOM   3607 HD22 LEU A 877      73.700  31.030  62.370  1.00  0.00           H
ATOM   3608 HD23 LEU A 877      74.950  31.340  61.090  1.00  0.00           H
ATOM   3609  C   LEU A 877      73.960  34.790  64.320  1.00  0.00           C
ATOM   3610  O   LEU A 877      74.870  34.400  65.060  1.00  0.00           O
ATOM   3611  N   VAL A 878      73.730  36.060  64.080  1.00  0.00           N
ATOM   3612  HN  VAL A 878      73.110  36.220  63.320  1.00  0.00           H
ATOM   3613  CA  VAL A 878      74.590  37.130  64.530  1.00  0.00           C
ATOM   3614  HA  VAL A 878      75.530  36.780  64.910  1.00  0.00           H
ATOM   3615  CB  VAL A 878      74.930  38.160  63.470  1.00  0.00           C
ATOM   3616  HB  VAL A 878      74.070  38.660  62.980  1.00  0.00           H
ATOM   3617  CG1 VAL A 878      75.780  39.290  64.050  1.00  0.00           C
ATOM   3618 HG11 VAL A 878      75.360  39.890  64.890  1.00  0.00           H
ATOM   3619 HG12 VAL A 878      76.190  39.930  63.240  1.00  0.00           H
ATOM   3620 HG13 VAL A 878      76.630  38.770  64.550  1.00  0.00           H
ATOM   3621  CG2 VAL A 878      75.700  37.440  62.300  1.00  0.00           C
ATOM   3622 HG21 VAL A 878      75.040  36.620  61.950  1.00  0.00           H
ATOM   3623 HG22 VAL A 878      76.680  36.940  62.480  1.00  0.00           H
ATOM   3624 HG23 VAL A 878      75.960  38.220  61.560  1.00  0.00           H
ATOM   3625  C   VAL A 878      73.820  37.890  65.630  1.00  0.00           C
ATOM   3626  O   VAL A 878      74.480  38.410  66.480  1.00  0.00           O
ATOM   3627  N   GLY A 879      72.480  37.990  65.620  1.00  0.00           N
ATOM   3628  HN  GLY A 879      72.050  37.510  64.860  1.00  0.00           H
ATOM   3629  CA  GLY A 879      71.820  38.820  66.520  1.00  0.00           C
ATOM   3630  HA1 GLY A 879      72.410  38.910  67.420  1.00  0.00           H
ATOM   3631  HA2 GLY A 879      70.820  38.470  66.720  1.00  0.00           H
ATOM   3632  C   GLY A 879      71.670  40.260  66.030  1.00  0.00           C
ATOM   3633  O   GLY A 879      72.700  40.980  65.790  1.00  0.00           O
ATOM   3634  N   VAL A 880      70.440  40.750  65.780  1.00  0.00           N
ATOM   3635  HN  VAL A 880      69.650  40.140  65.860  1.00  0.00           H
ATOM   3636  CA  VAL A 880      70.220  42.150  65.450  1.00  0.00           C
ATOM   3637  HA  VAL A 880      71.170  42.670  65.420  1.00  0.00           H
ATOM   3638  CB  VAL A 880      69.700  42.320  64.060  1.00  0.00           C
ATOM   3639  HB  VAL A 880      68.780  41.730  63.910  1.00  0.00           H
ATOM   3640  CG1 VAL A 880      69.280  43.830  63.880  1.00  0.00           C
ATOM   3641 HG11 VAL A 880      70.010  44.550  64.290  1.00  0.00           H
ATOM   3642 HG12 VAL A 880      68.300  44.030  64.360  1.00  0.00           H
ATOM   3643 HG13 VAL A 880      69.140  43.920  62.780  1.00  0.00           H
ATOM   3644  CG2 VAL A 880      70.710  41.890  63.030  1.00  0.00           C
ATOM   3645 HG21 VAL A 880      70.770  40.790  62.830  1.00  0.00           H
ATOM   3646 HG22 VAL A 880      71.710  42.180  63.400  1.00  0.00           H
ATOM   3647 HG23 VAL A 880      70.550  42.460  62.080  1.00  0.00           H
ATOM   3648  C   VAL A 880      69.370  42.740  66.440  1.00  0.00           C
ATOM   3649  O   VAL A 880      68.240  42.300  66.530  1.00  0.00           O
ATOM   3650  N   PRO A 881      69.760  43.730  67.270  1.00  0.00           N
ATOM   3651  CD  PRO A 881      71.150  43.920  67.740  1.00  0.00           C
ATOM   3652  HD1 PRO A 881      71.710  44.470  66.950  1.00  0.00           H
ATOM   3653  HD2 PRO A 881      71.650  42.950  67.900  1.00  0.00           H
ATOM   3654  CA  PRO A 881      68.790  44.410  68.120  1.00  0.00           C
ATOM   3655  HA  PRO A 881      68.450  43.780  68.930  1.00  0.00           H
ATOM   3656  CB  PRO A 881      69.620  45.560  68.680  1.00  0.00           C
ATOM   3657  HB1 PRO A 881      69.240  46.000  69.620  1.00  0.00           H
ATOM   3658  HB2 PRO A 881      69.820  46.410  67.990  1.00  0.00           H
ATOM   3659  CG  PRO A 881      70.940  44.780  68.920  1.00  0.00           C
ATOM   3660  HG1 PRO A 881      71.810  45.450  69.100  1.00  0.00           H
ATOM   3661  HG2 PRO A 881      70.830  44.120  69.810  1.00  0.00           H
ATOM   3662  C   PRO A 881      67.530  45.040  67.510  1.00  0.00           C
ATOM   3663  O   PRO A 881      67.730  45.740  66.530  1.00  0.00           O
ATOM   3664  N   SER A 882      66.280  44.860  67.990  1.00  0.00           N
ATOM   3665  HN  SER A 882      66.230  44.420  68.890  1.00  0.00           H
ATOM   3666  CA  SER A 882      65.120  45.060  67.140  1.00  0.00           C
ATOM   3667  HA  SER A 882      64.990  46.130  66.980  1.00  0.00           H
ATOM   3668  CB  SER A 882      65.240  44.410  65.710  1.00  0.00           C
ATOM   3669  HB1 SER A 882      64.280  44.060  65.290  1.00  0.00           H
ATOM   3670  HB2 SER A 882      66.070  43.690  65.680  1.00  0.00           H
ATOM   3671  OG  SER A 882      65.620  45.390  64.750  1.00  0.00           O
ATOM   3672  HG1 SER A 882      66.530  45.630  64.950  1.00  0.00           H
ATOM   3673  C   SER A 882      63.950  44.440  67.780  1.00  0.00           C
ATOM   3674  O   SER A 882      63.950  43.270  68.030  1.00  0.00           O
ATOM   3675  N   PRO A 883      62.820  45.130  67.890  1.00  0.00           N
ATOM   3676  CD  PRO A 883      62.650  46.490  67.370  1.00  0.00           C
ATOM   3677  HD1 PRO A 883      62.940  46.540  66.300  1.00  0.00           H
ATOM   3678  HD2 PRO A 883      63.290  47.230  67.910  1.00  0.00           H
ATOM   3679  CA  PRO A 883      61.470  44.540  68.160  1.00  0.00           C
ATOM   3680  HA  PRO A 883      61.600  44.020  69.100  1.00  0.00           H
ATOM   3681  CB  PRO A 883      60.570  45.790  68.350  1.00  0.00           C
ATOM   3682  HB1 PRO A 883      60.730  46.080  69.420  1.00  0.00           H
ATOM   3683  HB2 PRO A 883      59.490  45.590  68.190  1.00  0.00           H
ATOM   3684  CG  PRO A 883      61.180  46.840  67.370  1.00  0.00           C
ATOM   3685  HG1 PRO A 883      60.710  46.750  66.370  1.00  0.00           H
ATOM   3686  HG2 PRO A 883      61.000  47.830  67.850  1.00  0.00           H
ATOM   3687  C   PRO A 883      60.910  43.500  67.260  1.00  0.00           C
ATOM   3688  O   PRO A 883      61.150  43.610  66.050  1.00  0.00           O
ATOM   3689  N   LYS A 884      60.240  42.470  67.740  1.00  0.00           N
ATOM   3690  HN  LYS A 884      59.900  42.450  68.670  1.00  0.00           H
ATOM   3691  CA  LYS A 884      59.550  41.560  66.910  1.00  0.00           C
ATOM   3692  HA  LYS A 884      59.880  41.590  65.880  1.00  0.00           H
ATOM   3693  CB  LYS A 884      59.670  40.080  67.500  1.00  0.00           C
ATOM   3694  HB1 LYS A 884      59.020  39.390  66.920  1.00  0.00           H
ATOM   3695  HB2 LYS A 884      59.280  40.100  68.530  1.00  0.00           H
ATOM   3696  CG  LYS A 884      61.100  39.510  67.610  1.00  0.00           C
ATOM   3697  HG1 LYS A 884      60.980  38.410  67.720  1.00  0.00           H
ATOM   3698  HG2 LYS A 884      61.710  39.870  68.460  1.00  0.00           H
ATOM   3699  CD  LYS A 884      61.930  39.820  66.390  1.00  0.00           C
ATOM   3700  HD1 LYS A 884      61.730  40.900  66.220  1.00  0.00           H
ATOM   3701  HD2 LYS A 884      61.480  39.280  65.530  1.00  0.00           H
ATOM   3702  CE  LYS A 884      63.410  39.620  66.420  1.00  0.00           C
ATOM   3703  HE1 LYS A 884      63.710  40.190  67.330  1.00  0.00           H
ATOM   3704  HE2 LYS A 884      64.020  40.000  65.570  1.00  0.00           H
ATOM   3705  NZ  LYS A 884      63.740  38.180  66.460  1.00  0.00           N
ATOM   3706  HZ1 LYS A 884      63.060  37.700  65.850  1.00  0.00           H
ATOM   3707  HZ2 LYS A 884      63.590  37.780  67.410  1.00  0.00           H
ATOM   3708  HZ3 LYS A 884      64.720  38.030  66.130  1.00  0.00           H
ATOM   3709  C   LYS A 884      58.010  41.920  66.930  1.00  0.00           C
ATOM   3710  O   LYS A 884      57.540  42.600  67.820  1.00  0.00           O
ATOM   3711  N   LEU A 885      57.310  41.550  65.850  1.00  0.00           N
ATOM   3712  HN  LEU A 885      57.820  41.050  65.170  1.00  0.00           H
ATOM   3713  CA  LEU A 885      55.860  41.640  65.820  1.00  0.00           C
ATOM   3714  HA  LEU A 885      55.580  42.680  65.940  1.00  0.00           H
ATOM   3715  CB  LEU A 885      55.450  41.100  64.400  1.00  0.00           C
ATOM   3716  HB1 LEU A 885      55.890  40.090  64.340  1.00  0.00           H
ATOM   3717  HB2 LEU A 885      55.960  41.710  63.620  1.00  0.00           H
ATOM   3718  CG  LEU A 885      53.880  41.030  64.090  1.00  0.00           C
ATOM   3719  HG  LEU A 885      53.340  40.790  65.030  1.00  0.00           H
ATOM   3720  CD1 LEU A 885      53.270  42.440  63.750  1.00  0.00           C
ATOM   3721 HD11 LEU A 885      53.640  42.690  62.730  1.00  0.00           H
ATOM   3722 HD12 LEU A 885      53.620  43.160  64.520  1.00  0.00           H
ATOM   3723 HD13 LEU A 885      52.160  42.430  63.780  1.00  0.00           H
ATOM   3724  CD2 LEU A 885      53.490  39.950  62.960  1.00  0.00           C
ATOM   3725 HD21 LEU A 885      52.380  39.990  62.870  1.00  0.00           H
ATOM   3726 HD22 LEU A 885      53.930  38.970  63.240  1.00  0.00           H
ATOM   3727 HD23 LEU A 885      53.930  40.310  62.010  1.00  0.00           H
ATOM   3728  C   LEU A 885      55.150  40.830  66.910  1.00  0.00           C
ATOM   3729  O   LEU A 885      55.640  39.870  67.410  1.00  0.00           O
ATOM   3730  N   HSD A 886      54.040  41.460  67.410  1.00  0.00           N
ATOM   3731  HN  HSD A 886      53.760  42.370  67.100  1.00  0.00           H
ATOM   3732  CA  HSD A 886      53.190  40.910  68.440  1.00  0.00           C
ATOM   3733  HA  HSD A 886      53.800  40.310  69.090  1.00  0.00           H
ATOM   3734  CB  HSD A 886      52.310  41.940  69.210  1.00  0.00           C
ATOM   3735  HB1 HSD A 886      51.380  41.560  69.680  1.00  0.00           H
ATOM   3736  HB2 HSD A 886      52.000  42.710  68.480  1.00  0.00           H
ATOM   3737  ND1 HSD A 886      54.310  42.910  70.470  1.00  0.00           N
ATOM   3738  HD1 HSD A 886      55.010  42.290  70.120  1.00  0.00           H
ATOM   3739  CG  HSD A 886      52.960  42.770  70.320  1.00  0.00           C
ATOM   3740  CE1 HSD A 886      54.590  43.780  71.550  1.00  0.00           C
ATOM   3741  HE1 HSD A 886      55.580  43.710  71.990  1.00  0.00           H
ATOM   3742  NE2 HSD A 886      53.440  44.130  72.120  1.00  0.00           N
ATOM   3743  CD2 HSD A 886      52.440  43.490  71.340  1.00  0.00           C
ATOM   3744  HD2 HSD A 886      51.420  43.360  71.700  1.00  0.00           H
ATOM   3745  C   HSD A 886      52.160  40.000  67.780  1.00  0.00           C
ATOM   3746  O   HSD A 886      51.290  40.430  67.000  1.00  0.00           O
ATOM   3747  N   VAL A 887      52.230  38.730  68.050  1.00  0.00           N
ATOM   3748  HN  VAL A 887      52.900  38.240  68.610  1.00  0.00           H
ATOM   3749  CA  VAL A 887      51.330  37.700  67.500  1.00  0.00           C
ATOM   3750  HA  VAL A 887      50.770  38.200  66.740  1.00  0.00           H
ATOM   3751  CB  VAL A 887      52.150  36.710  66.730  1.00  0.00           C
ATOM   3752  HB  VAL A 887      53.100  36.520  67.270  1.00  0.00           H
ATOM   3753  CG1 VAL A 887      51.370  35.420  66.430  1.00  0.00           C
ATOM   3754 HG11 VAL A 887      52.090  34.690  65.980  1.00  0.00           H
ATOM   3755 HG12 VAL A 887      50.650  35.810  65.690  1.00  0.00           H
ATOM   3756 HG13 VAL A 887      50.740  34.960  67.210  1.00  0.00           H
ATOM   3757  CG2 VAL A 887      52.600  37.390  65.390  1.00  0.00           C
ATOM   3758 HG21 VAL A 887      53.180  36.660  64.780  1.00  0.00           H
ATOM   3759 HG22 VAL A 887      53.380  38.120  65.660  1.00  0.00           H
ATOM   3760 HG23 VAL A 887      51.800  37.860  64.780  1.00  0.00           H
ATOM   3761  C   VAL A 887      50.420  37.040  68.480  1.00  0.00           C
ATOM   3762  O   VAL A 887      50.940  36.290  69.320  1.00  0.00           O
ATOM   3763  N   PRO A 888      49.140  37.190  68.370  1.00  0.00           N
ATOM   3764  CD  PRO A 888      48.400  38.220  67.600  1.00  0.00           C
ATOM   3765  HD1 PRO A 888      48.590  38.260  66.510  1.00  0.00           H
ATOM   3766  HD2 PRO A 888      48.620  39.230  68.030  1.00  0.00           H
ATOM   3767  CA  PRO A 888      48.270  36.340  69.180  1.00  0.00           C
ATOM   3768  HA  PRO A 888      48.660  36.360  70.190  1.00  0.00           H
ATOM   3769  CB  PRO A 888      46.900  37.020  69.170  1.00  0.00           C
ATOM   3770  HB1 PRO A 888      46.750  37.830  69.910  1.00  0.00           H
ATOM   3771  HB2 PRO A 888      45.960  36.410  69.150  1.00  0.00           H
ATOM   3772  CG  PRO A 888      46.990  37.800  67.840  1.00  0.00           C
ATOM   3773  HG1 PRO A 888      46.800  37.080  67.030  1.00  0.00           H
ATOM   3774  HG2 PRO A 888      46.280  38.640  67.740  1.00  0.00           H
ATOM   3775  C   PRO A 888      48.160  34.890  68.770  1.00  0.00           C
ATOM   3776  O   PRO A 888      47.600  34.470  67.760  1.00  0.00           O
ATOM   3777  N   GLU A 889      48.580  34.000  69.660  1.00  0.00           N
ATOM   3778  HN  GLU A 889      49.020  34.240  70.520  1.00  0.00           H
ATOM   3779  CA  GLU A 889      48.530  32.600  69.360  1.00  0.00           C
ATOM   3780  HA  GLU A 889      48.580  32.370  68.320  1.00  0.00           H
ATOM   3781  CB  GLU A 889      49.730  31.850  69.940  1.00  0.00           C
ATOM   3782  HB1 GLU A 889      49.820  30.860  69.450  1.00  0.00           H
ATOM   3783  HB2 GLU A 889      49.590  31.760  71.040  1.00  0.00           H
ATOM   3784  CG  GLU A 889      50.980  32.720  69.750  1.00  0.00           C
ATOM   3785  HG1 GLU A 889      51.110  33.610  70.410  1.00  0.00           H
ATOM   3786  HG2 GLU A 889      50.930  33.290  68.800  1.00  0.00           H
ATOM   3787  CD  GLU A 889      52.240  31.920  69.840  1.00  0.00           C
ATOM   3788  OE1 GLU A 889      52.390  30.860  69.270  1.00  0.00           O
ATOM   3789  OE2 GLU A 889      53.220  32.400  70.490  1.00  0.00           O
ATOM   3790  C   GLU A 889      47.240  32.000  69.930  1.00  0.00           C
ATOM   3791  O   GLU A 889      46.400  32.640  70.510  1.00  0.00           O
ATOM   3792  N   LYS A 890      47.020  30.670  69.780  1.00  0.00           N
ATOM   3793  HN  LYS A 890      47.670  30.100  69.290  1.00  0.00           H
ATOM   3794  CA  LYS A 890      45.990  29.930  70.400  1.00  0.00           C
ATOM   3795  HA  LYS A 890      46.070  28.870  70.220  1.00  0.00           H
ATOM   3796  CB  LYS A 890      46.010  30.020  71.990  1.00  0.00           C
ATOM   3797  HB1 LYS A 890      45.130  29.460  72.340  1.00  0.00           H
ATOM   3798  HB2 LYS A 890      45.840  31.080  72.280  1.00  0.00           H
ATOM   3799  CG  LYS A 890      47.330  29.450  72.540  1.00  0.00           C
ATOM   3800  HG1 LYS A 890      48.110  30.130  72.140  1.00  0.00           H
ATOM   3801  HG2 LYS A 890      47.650  28.480  72.110  1.00  0.00           H
ATOM   3802  CD  LYS A 890      47.410  29.380  74.030  1.00  0.00           C
ATOM   3803  HD1 LYS A 890      46.980  30.340  74.350  1.00  0.00           H
ATOM   3804  HD2 LYS A 890      48.440  29.450  74.440  1.00  0.00           H
ATOM   3805  CE  LYS A 890      46.680  28.220  74.670  1.00  0.00           C
ATOM   3806  HE1 LYS A 890      45.660  28.100  74.230  1.00  0.00           H
ATOM   3807  HE2 LYS A 890      46.620  28.400  75.770  1.00  0.00           H
ATOM   3808  NZ  LYS A 890      47.490  26.980  74.510  1.00  0.00           N
ATOM   3809  HZ1 LYS A 890      48.330  27.100  75.130  1.00  0.00           H
ATOM   3810  HZ2 LYS A 890      47.670  26.840  73.490  1.00  0.00           H
ATOM   3811  HZ3 LYS A 890      46.910  26.150  74.750  1.00  0.00           H
ATOM   3812  C   LYS A 890      44.580  30.300  69.890  1.00  0.00           C
ATOM   3813  O   LYS A 890      43.520  30.040  70.510  1.00  0.00           O
ATOM   3814  N   PHE A 891      44.660  30.860  68.700  1.00  0.00           N
ATOM   3815  HN  PHE A 891      45.530  30.820  68.230  1.00  0.00           H
ATOM   3816  CA  PHE A 891      43.650  31.400  67.810  1.00  0.00           C
ATOM   3817  HA  PHE A 891      44.160  32.000  67.070  1.00  0.00           H
ATOM   3818  CB  PHE A 891      43.070  30.150  67.100  1.00  0.00           C
ATOM   3819  HB1 PHE A 891      42.690  29.550  67.950  1.00  0.00           H
ATOM   3820  HB2 PHE A 891      43.920  29.610  66.620  1.00  0.00           H
ATOM   3821  CG  PHE A 891      41.950  30.370  66.110  1.00  0.00           C
ATOM   3822  CD1 PHE A 891      42.270  30.890  64.840  1.00  0.00           C
ATOM   3823  HD1 PHE A 891      43.300  31.170  64.680  1.00  0.00           H
ATOM   3824  CE1 PHE A 891      41.250  31.230  63.970  1.00  0.00           C
ATOM   3825  HE1 PHE A 891      41.370  31.810  63.070  1.00  0.00           H
ATOM   3826  CZ  PHE A 891      39.930  31.090  64.300  1.00  0.00           C
ATOM   3827  HZ  PHE A 891      39.220  31.390  63.540  1.00  0.00           H
ATOM   3828  CD2 PHE A 891      40.570  30.050  66.420  1.00  0.00           C
ATOM   3829  HD2 PHE A 891      40.420  29.590  67.380  1.00  0.00           H
ATOM   3830  CE2 PHE A 891      39.540  30.430  65.520  1.00  0.00           C
ATOM   3831  HE2 PHE A 891      38.510  30.290  65.790  1.00  0.00           H
ATOM   3832  C   PHE A 891      42.640  32.330  68.320  1.00  0.00           C
ATOM   3833  O   PHE A 891      41.530  32.010  68.670  1.00  0.00           O
ATOM   3834  N   GLU A 892      43.000  33.690  68.510  1.00  0.00           N
ATOM   3835  HN  GLU A 892      43.840  34.100  68.170  1.00  0.00           H
ATOM   3836  CA  GLU A 892      42.260  34.690  69.230  1.00  0.00           C
ATOM   3837  HA  GLU A 892      41.230  34.420  69.060  1.00  0.00           H
ATOM   3838  CB  GLU A 892      42.560  34.720  70.690  1.00  0.00           C
ATOM   3839  HB1 GLU A 892      42.070  35.670  71.020  1.00  0.00           H
ATOM   3840  HB2 GLU A 892      43.650  34.940  70.790  1.00  0.00           H
ATOM   3841  CG  GLU A 892      42.100  33.460  71.430  1.00  0.00           C
ATOM   3842  HG1 GLU A 892      42.700  32.540  71.210  1.00  0.00           H
ATOM   3843  HG2 GLU A 892      41.090  33.260  71.030  1.00  0.00           H
ATOM   3844  CD  GLU A 892      42.100  33.610  72.930  1.00  0.00           C
ATOM   3845  OE1 GLU A 892      41.220  34.370  73.400  1.00  0.00           O
ATOM   3846  OE2 GLU A 892      42.890  32.990  73.610  1.00  0.00           O
ATOM   3847  C   GLU A 892      42.580  36.010  68.610  1.00  0.00           C
ATOM   3848  O   GLU A 892      43.610  36.260  68.010  1.00  0.00           O
ATOM   3849  N   PRO A 893      41.650  36.990  68.720  1.00  0.00           N
ATOM   3850  CD  PRO A 893      40.250  36.730  68.960  1.00  0.00           C
ATOM   3851  HD1 PRO A 893      40.130  36.180  69.930  1.00  0.00           H
ATOM   3852  HD2 PRO A 893      39.880  36.110  68.130  1.00  0.00           H
ATOM   3853  CA  PRO A 893      41.940  38.470  68.630  1.00  0.00           C
ATOM   3854  HA  PRO A 893      42.000  38.660  67.580  1.00  0.00           H
ATOM   3855  CB  PRO A 893      40.760  39.080  69.400  1.00  0.00           C
ATOM   3856  HB1 PRO A 893      40.490  40.090  69.010  1.00  0.00           H
ATOM   3857  HB2 PRO A 893      40.910  39.200  70.490  1.00  0.00           H
ATOM   3858  CG  PRO A 893      39.630  38.100  69.120  1.00  0.00           C
ATOM   3859  HG1 PRO A 893      38.780  38.090  69.840  1.00  0.00           H
ATOM   3860  HG2 PRO A 893      39.280  38.370  68.110  1.00  0.00           H
ATOM   3861  C   PRO A 893      43.300  38.950  69.270  1.00  0.00           C
ATOM   3862  O   PRO A 893      43.810  38.360  70.240  1.00  0.00           O
ATOM   3863  N   THR A 894      43.970  39.930  68.610  1.00  0.00           N
ATOM   3864  HN  THR A 894      43.730  40.210  67.690  1.00  0.00           H
ATOM   3865  CA  THR A 894      45.060  40.730  69.130  1.00  0.00           C
ATOM   3866  HA  THR A 894      45.750  39.930  69.390  1.00  0.00           H
ATOM   3867  CB  THR A 894      45.820  41.650  68.280  1.00  0.00           C
ATOM   3868  HB  THR A 894      45.340  42.640  68.100  1.00  0.00           H
ATOM   3869  OG1 THR A 894      45.860  41.080  66.930  1.00  0.00           O
ATOM   3870  HG1 THR A 894      44.980  41.200  66.590  1.00  0.00           H
ATOM   3871  CG2 THR A 894      47.210  41.820  68.740  1.00  0.00           C
ATOM   3872 HG21 THR A 894      47.950  41.950  67.910  1.00  0.00           H
ATOM   3873 HG22 THR A 894      47.540  40.870  69.200  1.00  0.00           H
ATOM   3874 HG23 THR A 894      47.250  42.590  69.540  1.00  0.00           H
ATOM   3875  C   THR A 894      44.800  41.420  70.420  1.00  0.00           C
ATOM   3876  O   THR A 894      45.620  41.510  71.290  1.00  0.00           O
ATOM   3877  N   HSD A 895      43.550  42.020  70.570  1.00  0.00           N
ATOM   3878  HN  HSD A 895      42.880  42.100  69.840  1.00  0.00           H
ATOM   3879  CA  HSD A 895      43.130  42.790  71.730  1.00  0.00           C
ATOM   3880  HA  HSD A 895      43.970  42.870  72.400  1.00  0.00           H
ATOM   3881  CB  HSD A 895      42.670  44.230  71.250  1.00  0.00           C
ATOM   3882  HB1 HSD A 895      41.660  44.170  70.770  1.00  0.00           H
ATOM   3883  HB2 HSD A 895      43.370  44.450  70.420  1.00  0.00           H
ATOM   3884  ND1 HSD A 895      43.830  46.180  72.540  1.00  0.00           N
ATOM   3885  HD1 HSD A 895      44.750  46.150  72.160  1.00  0.00           H
ATOM   3886  CG  HSD A 895      42.700  45.360  72.310  1.00  0.00           C
ATOM   3887  CE1 HSD A 895      43.420  47.000  73.550  1.00  0.00           C
ATOM   3888  HE1 HSD A 895      44.170  47.660  73.980  1.00  0.00           H
ATOM   3889  NE2 HSD A 895      42.180  46.800  73.940  1.00  0.00           N
ATOM   3890  CD2 HSD A 895      41.670  45.790  73.090  1.00  0.00           C
ATOM   3891  HD2 HSD A 895      40.630  45.520  73.080  1.00  0.00           H
ATOM   3892  C   HSD A 895      41.980  42.150  72.380  1.00  0.00           C
ATOM   3893  O   HSD A 895      40.940  42.030  71.720  1.00  0.00           O
ATOM   3894  N   PRO A 896      41.960  41.760  73.610  1.00  0.00           N
ATOM   3895  CD  PRO A 896      43.270  41.570  74.440  1.00  0.00           C
ATOM   3896  HD1 PRO A 896      43.650  42.550  74.780  1.00  0.00           H
ATOM   3897  HD2 PRO A 896      43.940  40.960  73.800  1.00  0.00           H
ATOM   3898  CA  PRO A 896      40.860  41.010  74.160  1.00  0.00           C
ATOM   3899  HA  PRO A 896      40.460  40.420  73.340  1.00  0.00           H
ATOM   3900  CB  PRO A 896      41.470  40.070  75.160  1.00  0.00           C
ATOM   3901  HB1 PRO A 896      41.750  39.130  74.640  1.00  0.00           H
ATOM   3902  HB2 PRO A 896      40.860  39.670  75.990  1.00  0.00           H
ATOM   3903  CG  PRO A 896      42.890  40.650  75.590  1.00  0.00           C
ATOM   3904  HG1 PRO A 896      42.810  41.170  76.560  1.00  0.00           H
ATOM   3905  HG2 PRO A 896      43.620  39.830  75.750  1.00  0.00           H
ATOM   3906  C   PRO A 896      39.780  41.900  74.750  1.00  0.00           C
ATOM   3907  O   PRO A 896      39.850  41.980  75.990  1.00  0.00           O
ATOM   3908  N   GLU A 897      38.890  42.500  74.040  1.00  0.00           N
ATOM   3909  HN  GLU A 897      38.980  42.450  73.040  1.00  0.00           H
ATOM   3910  CA  GLU A 897      37.650  42.960  74.600  1.00  0.00           C
ATOM   3911  HA  GLU A 897      37.880  43.160  75.630  1.00  0.00           H
ATOM   3912  CB  GLU A 897      37.290  44.420  74.060  1.00  0.00           C
ATOM   3913  HB1 GLU A 897      37.460  44.370  72.960  1.00  0.00           H
ATOM   3914  HB2 GLU A 897      38.110  45.050  74.480  1.00  0.00           H
ATOM   3915  CG  GLU A 897      35.810  44.860  74.210  1.00  0.00           C
ATOM   3916  HG1 GLU A 897      35.360  44.410  75.120  1.00  0.00           H
ATOM   3917  HG2 GLU A 897      35.150  44.600  73.350  1.00  0.00           H
ATOM   3918  CD  GLU A 897      35.810  46.400  74.460  1.00  0.00           C
ATOM   3919  OE1 GLU A 897      36.000  47.160  73.500  1.00  0.00           O
ATOM   3920  OE2 GLU A 897      35.610  46.940  75.610  1.00  0.00           O
ATOM   3921  C   GLU A 897      36.530  41.940  74.490  1.00  0.00           C
ATOM   3922  O   GLU A 897      35.710  41.850  75.400  1.00  0.00           O
ATOM   3923  N   ARG A 898      36.560  41.210  73.370  1.00  0.00           N
ATOM   3924  HN  ARG A 898      37.290  41.270  72.700  1.00  0.00           H
ATOM   3925  CA  ARG A 898      35.510  40.200  73.080  1.00  0.00           C
ATOM   3926  HA  ARG A 898      35.330  39.530  73.920  1.00  0.00           H
ATOM   3927  CB  ARG A 898      34.190  40.810  72.520  1.00  0.00           C
ATOM   3928  HB1 ARG A 898      33.800  41.560  73.240  1.00  0.00           H
ATOM   3929  HB2 ARG A 898      33.400  40.020  72.540  1.00  0.00           H
ATOM   3930  CG  ARG A 898      34.390  41.530  71.120  1.00  0.00           C
ATOM   3931  HG1 ARG A 898      33.340  41.500  70.780  1.00  0.00           H
ATOM   3932  HG2 ARG A 898      34.950  40.800  70.500  1.00  0.00           H
ATOM   3933  CD  ARG A 898      34.920  42.900  71.160  1.00  0.00           C
ATOM   3934  HD1 ARG A 898      35.850  43.050  71.760  1.00  0.00           H
ATOM   3935  HD2 ARG A 898      34.180  43.460  71.770  1.00  0.00           H
ATOM   3936  NE  ARG A 898      35.000  43.450  69.730  1.00  0.00           N
ATOM   3937  HE  ARG A 898      35.680  43.290  69.020  1.00  0.00           H
ATOM   3938  CZ  ARG A 898      34.070  44.170  69.180  1.00  0.00           C
ATOM   3939  NH1 ARG A 898      32.940  44.530  69.870  1.00  0.00           N
ATOM   3940 HH11 ARG A 898      32.180  44.920  69.330  1.00  0.00           H
ATOM   3941 HH12 ARG A 898      32.840  44.210  70.800  1.00  0.00           H
ATOM   3942  NH2 ARG A 898      34.070  44.420  67.870  1.00  0.00           N
ATOM   3943 HH21 ARG A 898      33.270  44.860  67.460  1.00  0.00           H
ATOM   3944 HH22 ARG A 898      34.750  44.000  67.280  1.00  0.00           H
ATOM   3945  C   ARG A 898      36.110  39.210  72.060  1.00  0.00           C
ATOM   3946  O   ARG A 898      37.240  39.420  71.540  1.00  0.00           O
ATOM   3947  N   GLY A 899      35.460  38.030  71.800  1.00  0.00           N
ATOM   3948  HN  GLY A 899      34.640  37.770  72.320  1.00  0.00           H
ATOM   3949  CA  GLY A 899      36.000  37.020  70.970  1.00  0.00           C
ATOM   3950  HA1 GLY A 899      35.390  36.130  71.090  1.00  0.00           H
ATOM   3951  HA2 GLY A 899      37.020  36.870  71.310  1.00  0.00           H
ATOM   3952  C   GLY A 899      35.930  37.240  69.460  1.00  0.00           C
ATOM   3953  O   GLY A 899      36.080  38.350  68.910  1.00  0.00           O
ATOM   3954  N   TRP A 900      35.900  36.120  68.700  1.00  0.00           N
ATOM   3955  HN  TRP A 900      35.860  35.170  69.000  1.00  0.00           H
ATOM   3956  CA  TRP A 900      35.750  36.240  67.310  1.00  0.00           C
ATOM   3957  HA  TRP A 900      36.300  37.040  66.840  1.00  0.00           H
ATOM   3958  CB  TRP A 900      36.260  34.910  66.660  1.00  0.00           C
ATOM   3959  HB1 TRP A 900      35.960  34.940  65.590  1.00  0.00           H
ATOM   3960  HB2 TRP A 900      35.660  34.030  67.000  1.00  0.00           H
ATOM   3961  CG  TRP A 900      37.690  34.640  66.790  1.00  0.00           C
ATOM   3962  CD1 TRP A 900      38.300  33.580  67.360  1.00  0.00           C
ATOM   3963  HD1 TRP A 900      37.920  32.900  68.120  1.00  0.00           H
ATOM   3964  NE1 TRP A 900      39.570  33.430  66.880  1.00  0.00           N
ATOM   3965  HE1 TRP A 900      40.270  32.840  67.210  1.00  0.00           H
ATOM   3966  CE2 TRP A 900      39.850  34.460  66.060  1.00  0.00           C
ATOM   3967  CD2 TRP A 900      38.650  35.240  65.940  1.00  0.00           C
ATOM   3968  CE3 TRP A 900      38.730  36.380  65.110  1.00  0.00           C
ATOM   3969  HE3 TRP A 900      37.870  37.010  64.920  1.00  0.00           H
ATOM   3970  CZ3 TRP A 900      39.970  36.750  64.650  1.00  0.00           C
ATOM   3971  HZ3 TRP A 900      40.090  37.670  64.100  1.00  0.00           H
ATOM   3972  CZ2 TRP A 900      41.080  34.800  65.450  1.00  0.00           C
ATOM   3973  HZ2 TRP A 900      42.010  34.260  65.470  1.00  0.00           H
ATOM   3974  CH2 TRP A 900      41.140  36.020  64.820  1.00  0.00           C
ATOM   3975  HH2 TRP A 900      42.130  36.360  64.530  1.00  0.00           H
ATOM   3976  C   TRP A 900      34.360  36.490  66.950  1.00  0.00           C
ATOM   3977  O   TRP A 900      34.030  37.270  66.080  1.00  0.00           O
ATOM   3978  N   ILE A 901      33.440  35.930  67.660  1.00  0.00           N
ATOM   3979  HN  ILE A 901      33.610  35.470  68.530  1.00  0.00           H
ATOM   3980  CA  ILE A 901      32.000  36.000  67.480  1.00  0.00           C
ATOM   3981  HA  ILE A 901      31.570  36.240  66.520  1.00  0.00           H
ATOM   3982  CB  ILE A 901      31.240  34.730  67.890  1.00  0.00           C
ATOM   3983  HB  ILE A 901      31.600  34.450  68.910  1.00  0.00           H
ATOM   3984  CG2 ILE A 901      29.690  34.970  67.810  1.00  0.00           C
ATOM   3985 HG21 ILE A 901      29.400  35.800  67.120  1.00  0.00           H
ATOM   3986 HG22 ILE A 901      29.290  35.440  68.730  1.00  0.00           H
ATOM   3987 HG23 ILE A 901      29.260  33.970  67.570  1.00  0.00           H
ATOM   3988  CG1 ILE A 901      31.640  33.590  66.890  1.00  0.00           C
ATOM   3989 HG11 ILE A 901      31.080  32.640  67.040  1.00  0.00           H
ATOM   3990 HG12 ILE A 901      32.700  33.380  67.120  1.00  0.00           H
ATOM   3991  CD  ILE A 901      31.330  34.020  65.460  1.00  0.00           C
ATOM   3992  HD1 ILE A 901      32.030  34.820  65.120  1.00  0.00           H
ATOM   3993  HD2 ILE A 901      30.310  34.420  65.290  1.00  0.00           H
ATOM   3994  HD3 ILE A 901      31.630  33.250  64.710  1.00  0.00           H
ATOM   3995  C   ILE A 901      31.500  37.080  68.420  1.00  0.00           C
ATOM   3996  O   ILE A 901      31.610  36.970  69.650  1.00  0.00           O
ATOM   3997  N   ILE A 902      30.910  38.120  67.720  1.00  0.00           N
ATOM   3998  HN  ILE A 902      30.860  38.120  66.730  1.00  0.00           H
ATOM   3999  CA  ILE A 902      30.250  39.160  68.410  1.00  0.00           C
ATOM   4000  HA  ILE A 902      29.810  38.610  69.230  1.00  0.00           H
ATOM   4001  CB  ILE A 902      31.150  40.260  69.070  1.00  0.00           C
ATOM   4002  HB  ILE A 902      32.020  39.670  69.460  1.00  0.00           H
ATOM   4003  CG2 ILE A 902      31.850  41.070  68.000  1.00  0.00           C
ATOM   4004 HG21 ILE A 902      31.130  41.420  67.240  1.00  0.00           H
ATOM   4005 HG22 ILE A 902      32.520  40.430  67.380  1.00  0.00           H
ATOM   4006 HG23 ILE A 902      32.460  41.920  68.390  1.00  0.00           H
ATOM   4007  CG1 ILE A 902      30.410  40.970  70.150  1.00  0.00           C
ATOM   4008 HG11 ILE A 902      29.430  41.300  69.730  1.00  0.00           H
ATOM   4009 HG12 ILE A 902      31.010  41.880  70.290  1.00  0.00           H
ATOM   4010  CD  ILE A 902      30.250  40.230  71.460  1.00  0.00           C
ATOM   4011  HD1 ILE A 902      31.220  40.040  71.980  1.00  0.00           H
ATOM   4012  HD2 ILE A 902      29.830  39.210  71.320  1.00  0.00           H
ATOM   4013  HD3 ILE A 902      29.530  40.730  72.160  1.00  0.00           H
ATOM   4014  C   ILE A 902      29.050  39.660  67.670  1.00  0.00           C
ATOM   4015  O   ILE A 902      29.110  39.870  66.440  1.00  0.00           O
ATOM   4016  N   SER A 903      27.890  39.840  68.280  1.00  0.00           N
ATOM   4017  HN  SER A 903      27.830  39.560  69.250  1.00  0.00           H
ATOM   4018  CA  SER A 903      26.660  40.110  67.550  1.00  0.00           C
ATOM   4019  HA  SER A 903      26.710  39.390  66.740  1.00  0.00           H
ATOM   4020  CB  SER A 903      25.280  39.950  68.400  1.00  0.00           C
ATOM   4021  HB1 SER A 903      25.310  40.740  69.180  1.00  0.00           H
ATOM   4022  HB2 SER A 903      25.210  38.940  68.870  1.00  0.00           H
ATOM   4023  OG  SER A 903      24.080  40.050  67.600  1.00  0.00           O
ATOM   4024  HG1 SER A 903      23.700  40.900  67.810  1.00  0.00           H
ATOM   4025  C   SER A 903      26.590  41.570  66.930  1.00  0.00           C
ATOM   4026  O   SER A 903      26.880  42.490  67.660  1.00  0.00           O
ATOM   4027  N   PRO A 904      26.080  41.890  65.660  1.00  0.00           N
ATOM   4028  CD  PRO A 904      25.750  40.840  64.660  1.00  0.00           C
ATOM   4029  HD1 PRO A 904      25.070  40.070  65.080  1.00  0.00           H
ATOM   4030  HD2 PRO A 904      26.700  40.330  64.390  1.00  0.00           H
ATOM   4031  CA  PRO A 904      25.960  43.290  65.140  1.00  0.00           C
ATOM   4032  HA  PRO A 904      26.840  43.770  65.540  1.00  0.00           H
ATOM   4033  CB  PRO A 904      25.990  43.040  63.590  1.00  0.00           C
ATOM   4034  HB1 PRO A 904      27.060  42.800  63.360  1.00  0.00           H
ATOM   4035  HB2 PRO A 904      25.600  43.730  62.820  1.00  0.00           H
ATOM   4036  CG  PRO A 904      25.280  41.700  63.490  1.00  0.00           C
ATOM   4037  HG1 PRO A 904      24.170  41.790  63.430  1.00  0.00           H
ATOM   4038  HG2 PRO A 904      25.500  41.140  62.560  1.00  0.00           H
ATOM   4039  C   PRO A 904      24.660  43.960  65.660  1.00  0.00           C
ATOM   4040  O   PRO A 904      23.780  43.240  66.020  1.00  0.00           O
ATOM   4041  N   LEU A 905      24.610  45.310  65.570  1.00  0.00           N
ATOM   4042  HN  LEU A 905      25.470  45.800  65.490  1.00  0.00           H
ATOM   4043  CA  LEU A 905      23.460  46.100  65.880  1.00  0.00           C
ATOM   4044  HA  LEU A 905      23.680  47.110  65.550  1.00  0.00           H
ATOM   4045  CB  LEU A 905      22.240  45.710  64.990  1.00  0.00           C
ATOM   4046  HB1 LEU A 905      21.650  46.660  65.090  1.00  0.00           H
ATOM   4047  HB2 LEU A 905      21.680  44.950  65.570  1.00  0.00           H
ATOM   4048  CG  LEU A 905      22.480  45.540  63.490  1.00  0.00           C
ATOM   4049  HG  LEU A 905      22.950  44.570  63.250  1.00  0.00           H
ATOM   4050  CD1 LEU A 905      21.040  45.600  62.950  1.00  0.00           C
ATOM   4051 HD11 LEU A 905      21.120  45.300  61.880  1.00  0.00           H
ATOM   4052 HD12 LEU A 905      20.470  46.520  63.190  1.00  0.00           H
ATOM   4053 HD13 LEU A 905      20.600  44.830  63.620  1.00  0.00           H
ATOM   4054  CD2 LEU A 905      23.270  46.680  62.890  1.00  0.00           C
ATOM   4055 HD21 LEU A 905      24.340  46.500  63.130  1.00  0.00           H
ATOM   4056 HD22 LEU A 905      22.940  47.660  63.280  1.00  0.00           H
ATOM   4057 HD23 LEU A 905      23.270  46.680  61.780  1.00  0.00           H
ATOM   4058  C   LEU A 905      23.230  46.220  67.350  1.00  0.00           C
ATOM   4059  O   LEU A 905      22.100  46.190  67.760  1.00  0.00           O
ATOM   4060  N   GLY A 906      24.350  46.390  68.140  1.00  0.00           N
ATOM   4061  HN  GLY A 906      25.310  46.530  67.870  1.00  0.00           H
ATOM   4062  CA  GLY A 906      24.280  46.410  69.580  1.00  0.00           C
ATOM   4063  HA1 GLY A 906      25.290  46.340  69.950  1.00  0.00           H
ATOM   4064  HA2 GLY A 906      23.630  45.610  69.930  1.00  0.00           H
ATOM   4065  C   GLY A 906      23.690  47.670  70.160  1.00  0.00           C
ATOM   4066  O   GLY A 906      22.870  48.400  69.650  1.00  0.00           O
ATOM   4067  N   ASP A 907      24.170  47.850  71.390  1.00  0.00           N
ATOM   4068  HN  ASP A 907      24.780  47.150  71.770  1.00  0.00           H
ATOM   4069  CA  ASP A 907      24.000  49.150  72.010  1.00  0.00           C
ATOM   4070  HA  ASP A 907      22.960  49.430  72.000  1.00  0.00           H
ATOM   4071  CB  ASP A 907      24.340  49.070  73.560  1.00  0.00           C
ATOM   4072  HB1 ASP A 907      24.220  50.060  74.040  1.00  0.00           H
ATOM   4073  HB2 ASP A 907      25.290  48.560  73.840  1.00  0.00           H
ATOM   4074  CG  ASP A 907      23.330  48.240  74.290  1.00  0.00           C
ATOM   4075  OD1 ASP A 907      23.820  47.540  75.170  1.00  0.00           O
ATOM   4076  OD2 ASP A 907      22.100  48.390  73.960  1.00  0.00           O
ATOM   4077  C   ASP A 907      24.860  50.290  71.320  1.00  0.00           C
ATOM   4078  O   ASP A 907      25.950  50.650  71.740  1.00  0.00           O
ATOM   4079  N   ASN A 908      24.360  50.740  70.160  1.00  0.00           N
ATOM   4080  HN  ASN A 908      23.520  50.310  69.870  1.00  0.00           H
ATOM   4081  CA  ASN A 908      24.950  51.890  69.510  1.00  0.00           C
ATOM   4082  HA  ASN A 908      25.880  52.190  69.980  1.00  0.00           H
ATOM   4083  CB  ASN A 908      25.230  51.600  68.010  1.00  0.00           C
ATOM   4084  HB1 ASN A 908      25.760  52.360  67.380  1.00  0.00           H
ATOM   4085  HB2 ASN A 908      24.260  51.310  67.560  1.00  0.00           H
ATOM   4086  CG  ASN A 908      26.080  50.280  67.890  1.00  0.00           C
ATOM   4087  OD1 ASN A 908      27.020  49.930  68.660  1.00  0.00           O
ATOM   4088  ND2 ASN A 908      25.730  49.450  66.860  1.00  0.00           N
ATOM   4089 HD21 ASN A 908      26.350  48.680  66.700  1.00  0.00           H
ATOM   4090 HD22 ASN A 908      24.810  49.490  66.480  1.00  0.00           H
ATOM   4091  C   ASN A 908      24.070  53.140  69.540  1.00  0.00           C
ATOM   4092  O   ASN A 908      22.930  52.950  69.120  1.00  0.00           O
ATOM   4093  N   PRO A 909      24.420  54.310  69.990  1.00  0.00           N
ATOM   4094  CD  PRO A 909      25.670  54.620  70.730  1.00  0.00           C
ATOM   4095  HD1 PRO A 909      26.460  54.440  69.960  1.00  0.00           H
ATOM   4096  HD2 PRO A 909      25.780  53.890  71.550  1.00  0.00           H
ATOM   4097  CA  PRO A 909      23.740  55.580  69.580  1.00  0.00           C
ATOM   4098  HA  PRO A 909      22.830  55.730  70.140  1.00  0.00           H
ATOM   4099  CB  PRO A 909      24.720  56.690  69.950  1.00  0.00           C
ATOM   4100  HB1 PRO A 909      24.180  57.620  70.260  1.00  0.00           H
ATOM   4101  HB2 PRO A 909      25.460  56.920  69.160  1.00  0.00           H
ATOM   4102  CG  PRO A 909      25.570  56.080  71.070  1.00  0.00           C
ATOM   4103  HG1 PRO A 909      26.550  56.610  71.170  1.00  0.00           H
ATOM   4104  HG2 PRO A 909      25.000  56.020  72.020  1.00  0.00           H
ATOM   4105  C   PRO A 909      23.370  55.660  68.110  1.00  0.00           C
ATOM   4106  O   PRO A 909      24.190  55.380  67.240  1.00  0.00           O
ATOM   4107  N   TRP A 910      22.100  56.020  67.760  1.00  0.00           N
ATOM   4108  HN  TRP A 910      21.450  56.170  68.510  1.00  0.00           H
ATOM   4109  CA  TRP A 910      21.560  56.000  66.440  1.00  0.00           C
ATOM   4110  HA  TRP A 910      21.640  55.000  66.020  1.00  0.00           H
ATOM   4111  CB  TRP A 910      20.060  56.250  66.570  1.00  0.00           C
ATOM   4112  HB1 TRP A 910      19.880  57.160  67.180  1.00  0.00           H
ATOM   4113  HB2 TRP A 910      19.630  55.450  67.210  1.00  0.00           H
ATOM   4114  CG  TRP A 910      19.250  56.100  65.310  1.00  0.00           C
ATOM   4115  CD1 TRP A 910      18.800  55.000  64.650  1.00  0.00           C
ATOM   4116  HD1 TRP A 910      19.010  53.950  64.820  1.00  0.00           H
ATOM   4117  NE1 TRP A 910      18.070  55.350  63.530  1.00  0.00           N
ATOM   4118  HE1 TRP A 910      17.650  54.700  62.930  1.00  0.00           H
ATOM   4119  CE2 TRP A 910      18.200  56.670  63.340  1.00  0.00           C
ATOM   4120  CD2 TRP A 910      18.870  57.220  64.500  1.00  0.00           C
ATOM   4121  CE3 TRP A 910      19.000  58.630  64.630  1.00  0.00           C
ATOM   4122  HE3 TRP A 910      19.390  58.870  65.610  1.00  0.00           H
ATOM   4123  CZ3 TRP A 910      18.490  59.440  63.620  1.00  0.00           C
ATOM   4124  HZ3 TRP A 910      18.540  60.510  63.730  1.00  0.00           H
ATOM   4125  CZ2 TRP A 910      17.730  57.510  62.370  1.00  0.00           C
ATOM   4126  HZ2 TRP A 910      17.220  57.090  61.510  1.00  0.00           H
ATOM   4127  CH2 TRP A 910      17.990  58.880  62.470  1.00  0.00           C
ATOM   4128  HH2 TRP A 910      17.620  59.470  61.640  1.00  0.00           H
ATOM   4129  C   TRP A 910      22.370  56.980  65.450  1.00  0.00           C
ATOM   4130  O   TRP A 910      22.730  56.580  64.340  1.00  0.00           O
ATOM   4131  N   TRP A 911      22.820  58.250  65.880  1.00  0.00           N
ATOM   4132  HN  TRP A 911      22.560  58.620  66.770  1.00  0.00           H
ATOM   4133  CA  TRP A 911      23.540  59.130  64.890  1.00  0.00           C
ATOM   4134  HA  TRP A 911      22.940  59.530  64.080  1.00  0.00           H
ATOM   4135  CB  TRP A 911      24.030  60.490  65.560  1.00  0.00           C
ATOM   4136  HB1 TRP A 911      23.120  60.730  66.150  1.00  0.00           H
ATOM   4137  HB2 TRP A 911      24.150  61.300  64.820  1.00  0.00           H
ATOM   4138  CG  TRP A 911      25.240  60.430  66.480  1.00  0.00           C
ATOM   4139  CD1 TRP A 911      25.310  59.950  67.790  1.00  0.00           C
ATOM   4140  HD1 TRP A 911      24.380  59.750  68.290  1.00  0.00           H
ATOM   4141  NE1 TRP A 911      26.610  59.920  68.210  1.00  0.00           N
ATOM   4142  HE1 TRP A 911      26.950  59.530  69.030  1.00  0.00           H
ATOM   4143  CE2 TRP A 911      27.410  60.480  67.200  1.00  0.00           C
ATOM   4144  CD2 TRP A 911      26.600  60.620  66.060  1.00  0.00           C
ATOM   4145  CE3 TRP A 911      27.090  61.020  64.830  1.00  0.00           C
ATOM   4146  HE3 TRP A 911      26.450  61.140  63.970  1.00  0.00           H
ATOM   4147  CZ3 TRP A 911      28.450  61.330  64.750  1.00  0.00           C
ATOM   4148  HZ3 TRP A 911      28.790  61.850  63.870  1.00  0.00           H
ATOM   4149  CZ2 TRP A 911      28.780  60.610  67.120  1.00  0.00           C
ATOM   4150  HZ2 TRP A 911      29.340  60.400  68.020  1.00  0.00           H
ATOM   4151  CH2 TRP A 911      29.240  61.110  65.870  1.00  0.00           C
ATOM   4152  HH2 TRP A 911      30.240  61.500  65.720  1.00  0.00           H
ATOM   4153  C   TRP A 911      24.810  58.490  64.290  1.00  0.00           C
ATOM   4154  O   TRP A 911      25.120  58.650  63.120  1.00  0.00           O
ATOM   4155  N   THR A 912      25.610  57.720  65.100  1.00  0.00           N
ATOM   4156  HN  THR A 912      25.270  57.580  66.020  1.00  0.00           H
ATOM   4157  CA  THR A 912      26.740  57.040  64.730  1.00  0.00           C
ATOM   4158  HA  THR A 912      27.490  57.710  64.330  1.00  0.00           H
ATOM   4159  CB  THR A 912      27.350  56.200  65.850  1.00  0.00           C
ATOM   4160  HB  THR A 912      28.330  55.870  65.440  1.00  0.00           H
ATOM   4161  OG1 THR A 912      26.550  54.980  66.250  1.00  0.00           O
ATOM   4162  HG1 THR A 912      25.680  55.300  66.510  1.00  0.00           H
ATOM   4163  CG2 THR A 912      27.580  57.020  67.090  1.00  0.00           C
ATOM   4164 HG21 THR A 912      26.620  57.390  67.520  1.00  0.00           H
ATOM   4165 HG22 THR A 912      28.110  57.960  66.840  1.00  0.00           H
ATOM   4166 HG23 THR A 912      28.190  56.410  67.800  1.00  0.00           H
ATOM   4167  C   THR A 912      26.540  56.120  63.530  1.00  0.00           C
ATOM   4168  O   THR A 912      27.410  55.890  62.690  1.00  0.00           O
ATOM   4169  N   LEU A 913      25.390  55.410  63.560  1.00  0.00           N
ATOM   4170  HN  LEU A 913      24.730  55.580  64.280  1.00  0.00           H
ATOM   4171  CA  LEU A 913      24.850  54.540  62.570  1.00  0.00           C
ATOM   4172  HA  LEU A 913      25.570  53.740  62.470  1.00  0.00           H
ATOM   4173  CB  LEU A 913      23.660  53.760  63.030  1.00  0.00           C
ATOM   4174  HB1 LEU A 913      23.510  53.050  62.180  1.00  0.00           H
ATOM   4175  HB2 LEU A 913      22.740  54.370  63.070  1.00  0.00           H
ATOM   4176  CG  LEU A 913      23.790  52.990  64.380  1.00  0.00           C
ATOM   4177  HG  LEU A 913      24.040  53.720  65.180  1.00  0.00           H
ATOM   4178  CD1 LEU A 913      22.450  52.270  64.700  1.00  0.00           C
ATOM   4179 HD11 LEU A 913      21.620  52.990  64.830  1.00  0.00           H
ATOM   4180 HD12 LEU A 913      22.480  51.620  65.600  1.00  0.00           H
ATOM   4181 HD13 LEU A 913      22.120  51.580  63.900  1.00  0.00           H
ATOM   4182  CD2 LEU A 913      24.840  51.940  64.320  1.00  0.00           C
ATOM   4183 HD21 LEU A 913      24.640  51.270  63.440  1.00  0.00           H
ATOM   4184 HD22 LEU A 913      24.930  51.330  65.250  1.00  0.00           H
ATOM   4185 HD23 LEU A 913      25.890  52.300  64.220  1.00  0.00           H
ATOM   4186  C   LEU A 913      24.530  55.270  61.280  1.00  0.00           C
ATOM   4187  O   LEU A 913      24.420  54.700  60.230  1.00  0.00           O
ATOM   4188  N   LEU A 914      24.270  56.610  61.270  1.00  0.00           N
ATOM   4189  HN  LEU A 914      24.250  57.090  62.150  1.00  0.00           H
ATOM   4190  CA  LEU A 914      24.040  57.420  60.040  1.00  0.00           C
ATOM   4191  HA  LEU A 914      23.480  56.800  59.360  1.00  0.00           H
ATOM   4192  CB  LEU A 914      23.180  58.690  60.410  1.00  0.00           C
ATOM   4193  HB1 LEU A 914      23.310  59.490  59.650  1.00  0.00           H
ATOM   4194  HB2 LEU A 914      23.610  59.130  61.340  1.00  0.00           H
ATOM   4195  CG  LEU A 914      21.640  58.480  60.440  1.00  0.00           C
ATOM   4196  HG  LEU A 914      21.210  59.450  60.750  1.00  0.00           H
ATOM   4197  CD1 LEU A 914      21.120  58.330  59.060  1.00  0.00           C
ATOM   4198 HD11 LEU A 914      21.470  59.120  58.360  1.00  0.00           H
ATOM   4199 HD12 LEU A 914      20.010  58.360  59.120  1.00  0.00           H
ATOM   4200 HD13 LEU A 914      21.380  57.360  58.590  1.00  0.00           H
ATOM   4201  CD2 LEU A 914      21.120  57.400  61.410  1.00  0.00           C
ATOM   4202 HD21 LEU A 914      21.160  57.760  62.470  1.00  0.00           H
ATOM   4203 HD22 LEU A 914      21.720  56.500  61.200  1.00  0.00           H
ATOM   4204 HD23 LEU A 914      20.050  57.210  61.180  1.00  0.00           H
ATOM   4205  C   LEU A 914      25.310  57.870  59.360  1.00  0.00           C
ATOM   4206  O   LEU A 914      25.490  57.610  58.190  1.00  0.00           O
ATOM   4207  N   ILE A 915      26.190  58.380  60.170  1.00  0.00           N
ATOM   4208  HN  ILE A 915      25.940  58.500  61.120  1.00  0.00           H
ATOM   4209  CA  ILE A 915      27.400  59.030  59.730  1.00  0.00           C
ATOM   4210  HA  ILE A 915      27.120  59.550  58.830  1.00  0.00           H
ATOM   4211  CB  ILE A 915      28.060  59.870  60.840  1.00  0.00           C
ATOM   4212  HB  ILE A 915      27.260  60.260  61.500  1.00  0.00           H
ATOM   4213  CG2 ILE A 915      28.910  59.020  61.790  1.00  0.00           C
ATOM   4214 HG21 ILE A 915      28.340  58.080  62.010  1.00  0.00           H
ATOM   4215 HG22 ILE A 915      29.190  59.560  62.710  1.00  0.00           H
ATOM   4216 HG23 ILE A 915      29.880  58.800  61.280  1.00  0.00           H
ATOM   4217  CG1 ILE A 915      28.810  61.090  60.200  1.00  0.00           C
ATOM   4218 HG11 ILE A 915      29.430  60.820  59.320  1.00  0.00           H
ATOM   4219 HG12 ILE A 915      29.350  61.650  61.000  1.00  0.00           H
ATOM   4220  CD  ILE A 915      27.760  62.120  59.740  1.00  0.00           C
ATOM   4221  HD1 ILE A 915      28.170  62.880  59.050  1.00  0.00           H
ATOM   4222  HD2 ILE A 915      27.200  62.580  60.570  1.00  0.00           H
ATOM   4223  HD3 ILE A 915      27.020  61.550  59.130  1.00  0.00           H
ATOM   4224  C   ILE A 915      28.420  57.980  59.200  1.00  0.00           C
ATOM   4225  O   ILE A 915      29.280  58.310  58.380  1.00  0.00           O
ATOM   4226  N   ALA A 916      28.140  56.650  59.550  1.00  0.00           N
ATOM   4227  HN  ALA A 916      27.430  56.500  60.240  1.00  0.00           H
ATOM   4228  CA  ALA A 916      28.830  55.480  59.000  1.00  0.00           C
ATOM   4229  HA  ALA A 916      29.880  55.580  59.220  1.00  0.00           H
ATOM   4230  CB  ALA A 916      28.310  54.190  59.670  1.00  0.00           C
ATOM   4231  HB1 ALA A 916      28.810  54.030  60.660  1.00  0.00           H
ATOM   4232  HB2 ALA A 916      28.670  53.290  59.140  1.00  0.00           H
ATOM   4233  HB3 ALA A 916      27.200  54.160  59.710  1.00  0.00           H
ATOM   4234  C   ALA A 916      28.680  55.400  57.460  1.00  0.00           C
ATOM   4235  O   ALA A 916      29.560  54.990  56.730  1.00  0.00           O
ATOM   4236  N   ALA A 917      27.560  55.860  56.940  1.00  0.00           N
ATOM   4237  HN  ALA A 917      26.880  56.240  57.560  1.00  0.00           H
ATOM   4238  CA  ALA A 917      27.280  55.900  55.460  1.00  0.00           C
ATOM   4239  HA  ALA A 917      27.530  54.930  55.050  1.00  0.00           H
ATOM   4240  CB  ALA A 917      25.820  56.190  55.190  1.00  0.00           C
ATOM   4241  HB1 ALA A 917      25.100  55.580  55.780  1.00  0.00           H
ATOM   4242  HB2 ALA A 917      25.490  56.210  54.130  1.00  0.00           H
ATOM   4243  HB3 ALA A 917      25.650  57.220  55.570  1.00  0.00           H
ATOM   4244  C   ALA A 917      28.130  56.920  54.650  1.00  0.00           C
ATOM   4245  O   ALA A 917      28.490  56.710  53.450  1.00  0.00           O
ATOM   4246  N   ILE A 918      28.520  58.070  55.230  1.00  0.00           N
ATOM   4247  HN  ILE A 918      28.450  58.270  56.200  1.00  0.00           H
ATOM   4248  CA  ILE A 918      29.300  59.070  54.460  1.00  0.00           C
ATOM   4249  HA  ILE A 918      28.710  59.180  53.560  1.00  0.00           H
ATOM   4250  CB  ILE A 918      29.340  60.400  55.140  1.00  0.00           C
ATOM   4251  HB  ILE A 918      30.030  60.390  55.990  1.00  0.00           H
ATOM   4252  CG2 ILE A 918      30.010  61.360  54.110  1.00  0.00           C
ATOM   4253 HG21 ILE A 918      29.570  61.130  53.110  1.00  0.00           H
ATOM   4254 HG22 ILE A 918      31.100  61.250  53.950  1.00  0.00           H
ATOM   4255 HG23 ILE A 918      29.730  62.410  54.370  1.00  0.00           H
ATOM   4256  CG1 ILE A 918      27.940  60.820  55.560  1.00  0.00           C
ATOM   4257 HG11 ILE A 918      27.990  61.900  55.820  1.00  0.00           H
ATOM   4258 HG12 ILE A 918      27.570  60.300  56.460  1.00  0.00           H
ATOM   4259  CD  ILE A 918      26.890  60.860  54.490  1.00  0.00           C
ATOM   4260  HD1 ILE A 918      27.350  61.320  53.590  1.00  0.00           H
ATOM   4261  HD2 ILE A 918      26.070  61.510  54.860  1.00  0.00           H
ATOM   4262  HD3 ILE A 918      26.500  59.860  54.180  1.00  0.00           H
ATOM   4263  C   ILE A 918      30.650  58.560  53.950  1.00  0.00           C
ATOM   4264  O   ILE A 918      30.850  58.740  52.720  1.00  0.00           O
ATOM   4265  N   PRO A 919      31.460  57.840  54.710  1.00  0.00           N
ATOM   4266  CD  PRO A 919      31.520  57.880  56.190  1.00  0.00           C
ATOM   4267  HD1 PRO A 919      30.550  57.700  56.700  1.00  0.00           H
ATOM   4268  HD2 PRO A 919      31.950  58.850  56.510  1.00  0.00           H
ATOM   4269  CA  PRO A 919      32.700  57.150  54.220  1.00  0.00           C
ATOM   4270  HA  PRO A 919      33.360  57.860  53.740  1.00  0.00           H
ATOM   4271  CB  PRO A 919      33.430  56.610  55.440  1.00  0.00           C
ATOM   4272  HB1 PRO A 919      34.280  57.270  55.730  1.00  0.00           H
ATOM   4273  HB2 PRO A 919      33.840  55.590  55.290  1.00  0.00           H
ATOM   4274  CG  PRO A 919      32.430  56.790  56.570  1.00  0.00           C
ATOM   4275  HG1 PRO A 919      31.800  55.880  56.510  1.00  0.00           H
ATOM   4276  HG2 PRO A 919      32.760  56.840  57.620  1.00  0.00           H
ATOM   4277  C   PRO A 919      32.350  56.140  53.270  1.00  0.00           C
ATOM   4278  O   PRO A 919      33.130  55.940  52.320  1.00  0.00           O
ATOM   4279  N   ALA A 920      31.260  55.300  53.510  1.00  0.00           N
ATOM   4280  HN  ALA A 920      30.560  55.570  54.170  1.00  0.00           H
ATOM   4281  CA  ALA A 920      30.960  54.110  52.720  1.00  0.00           C
ATOM   4282  HA  ALA A 920      31.810  53.480  52.920  1.00  0.00           H
ATOM   4283  CB  ALA A 920      29.670  53.330  53.250  1.00  0.00           C
ATOM   4284  HB1 ALA A 920      28.700  53.830  53.090  1.00  0.00           H
ATOM   4285  HB2 ALA A 920      29.850  53.070  54.310  1.00  0.00           H
ATOM   4286  HB3 ALA A 920      29.630  52.410  52.630  1.00  0.00           H
ATOM   4287  C   ALA A 920      30.870  54.450  51.230  1.00  0.00           C
ATOM   4288  O   ALA A 920      31.360  53.770  50.340  1.00  0.00           O
ATOM   4289  N   LEU A 921      30.220  55.580  50.900  1.00  0.00           N
ATOM   4290  HN  LEU A 921      29.760  56.030  51.660  1.00  0.00           H
ATOM   4291  CA  LEU A 921      30.110  56.110  49.530  1.00  0.00           C
ATOM   4292  HA  LEU A 921      29.710  55.270  48.980  1.00  0.00           H
ATOM   4293  CB  LEU A 921      29.250  57.470  49.310  1.00  0.00           C
ATOM   4294  HB1 LEU A 921      29.320  57.810  48.260  1.00  0.00           H
ATOM   4295  HB2 LEU A 921      29.820  58.260  49.850  1.00  0.00           H
ATOM   4296  CG  LEU A 921      27.750  57.530  49.790  1.00  0.00           C
ATOM   4297  HG  LEU A 921      27.780  57.280  50.870  1.00  0.00           H
ATOM   4298  CD1 LEU A 921      27.290  59.090  49.720  1.00  0.00           C
ATOM   4299 HD11 LEU A 921      27.360  59.490  48.680  1.00  0.00           H
ATOM   4300 HD12 LEU A 921      27.920  59.780  50.310  1.00  0.00           H
ATOM   4301 HD13 LEU A 921      26.270  59.160  50.160  1.00  0.00           H
ATOM   4302  CD2 LEU A 921      26.840  56.660  49.090  1.00  0.00           C
ATOM   4303 HD21 LEU A 921      26.720  57.140  48.100  1.00  0.00           H
ATOM   4304 HD22 LEU A 921      25.810  56.600  49.520  1.00  0.00           H
ATOM   4305 HD23 LEU A 921      27.330  55.660  49.060  1.00  0.00           H
ATOM   4306  C   LEU A 921      31.520  56.360  48.820  1.00  0.00           C
ATOM   4307  O   LEU A 921      31.820  55.790  47.780  1.00  0.00           O
ATOM   4308  N   LEU A 922      32.460  57.090  49.480  1.00  0.00           N
ATOM   4309  HN  LEU A 922      32.310  57.570  50.350  1.00  0.00           H
ATOM   4310  CA  LEU A 922      33.850  57.290  49.000  1.00  0.00           C
ATOM   4311  HA  LEU A 922      33.790  57.630  47.980  1.00  0.00           H
ATOM   4312  CB  LEU A 922      34.680  58.230  49.920  1.00  0.00           C
ATOM   4313  HB1 LEU A 922      35.740  58.110  49.640  1.00  0.00           H
ATOM   4314  HB2 LEU A 922      34.560  58.000  51.000  1.00  0.00           H
ATOM   4315  CG  LEU A 922      34.480  59.720  49.550  1.00  0.00           C
ATOM   4316  HG  LEU A 922      33.380  59.850  49.450  1.00  0.00           H
ATOM   4317  CD1 LEU A 922      35.000  60.630  50.670  1.00  0.00           C
ATOM   4318 HD11 LEU A 922      36.100  60.480  50.780  1.00  0.00           H
ATOM   4319 HD12 LEU A 922      34.580  60.370  51.670  1.00  0.00           H
ATOM   4320 HD13 LEU A 922      34.680  61.670  50.450  1.00  0.00           H
ATOM   4321  CD2 LEU A 922      34.990  60.130  48.150  1.00  0.00           C
ATOM   4322 HD21 LEU A 922      34.690  61.170  47.870  1.00  0.00           H
ATOM   4323 HD22 LEU A 922      34.510  59.530  47.350  1.00  0.00           H
ATOM   4324 HD23 LEU A 922      36.100  60.170  48.080  1.00  0.00           H
ATOM   4325  C   LEU A 922      34.690  55.940  48.930  1.00  0.00           C
ATOM   4326  O   LEU A 922      35.340  55.610  47.970  1.00  0.00           O
ATOM   4327  N   CYS A 923      34.540  55.120  49.990  1.00  0.00           N
ATOM   4328  HN  CYS A 923      33.910  55.360  50.720  1.00  0.00           H
ATOM   4329  CA  CYS A 923      35.140  53.720  50.080  1.00  0.00           C
ATOM   4330  HA  CYS A 923      36.210  53.760  49.980  1.00  0.00           H
ATOM   4331  CB  CYS A 923      35.000  53.150  51.490  1.00  0.00           C
ATOM   4332  HB1 CYS A 923      33.940  53.090  51.790  1.00  0.00           H
ATOM   4333  HB2 CYS A 923      35.470  53.850  52.210  1.00  0.00           H
ATOM   4334  SG  CYS A 923      35.590  51.380  51.800  1.00  0.00           S
ATOM   4335  HG1 CYS A 923      35.890  51.020  50.560  1.00  0.00           H
ATOM   4336  C   CYS A 923      34.570  52.810  48.950  1.00  0.00           C
ATOM   4337  O   CYS A 923      35.310  51.930  48.460  1.00  0.00           O
ATOM   4338  N   THR A 924      33.250  52.950  48.580  1.00  0.00           N
ATOM   4339  HN  THR A 924      32.680  53.490  49.190  1.00  0.00           H
ATOM   4340  CA  THR A 924      32.630  52.060  47.630  1.00  0.00           C
ATOM   4341  HA  THR A 924      32.860  51.020  47.810  1.00  0.00           H
ATOM   4342  CB  THR A 924      31.140  52.250  47.380  1.00  0.00           C
ATOM   4343  HB  THR A 924      30.890  53.260  46.990  1.00  0.00           H
ATOM   4344  OG1 THR A 924      30.440  51.850  48.570  1.00  0.00           O
ATOM   4345  HG1 THR A 924      30.660  52.390  49.320  1.00  0.00           H
ATOM   4346  CG2 THR A 924      30.570  51.370  46.260  1.00  0.00           C
ATOM   4347 HG21 THR A 924      30.780  50.310  46.470  1.00  0.00           H
ATOM   4348 HG22 THR A 924      31.000  51.720  45.290  1.00  0.00           H
ATOM   4349 HG23 THR A 924      29.470  51.450  46.180  1.00  0.00           H
ATOM   4350  C   THR A 924      33.230  52.340  46.270  1.00  0.00           C
ATOM   4351  O   THR A 924      33.600  51.460  45.480  1.00  0.00           O
ATOM   4352  N   ILE A 925      33.450  53.630  46.070  1.00  0.00           N
ATOM   4353  HN  ILE A 925      33.230  54.210  46.850  1.00  0.00           H
ATOM   4354  CA  ILE A 925      34.010  54.240  44.910  1.00  0.00           C
ATOM   4355  HA  ILE A 925      33.550  53.690  44.100  1.00  0.00           H
ATOM   4356  CB  ILE A 925      33.660  55.730  44.830  1.00  0.00           C
ATOM   4357  HB  ILE A 925      33.960  56.150  45.810  1.00  0.00           H
ATOM   4358  CG2 ILE A 925      34.410  56.360  43.600  1.00  0.00           C
ATOM   4359 HG21 ILE A 925      34.200  57.450  43.610  1.00  0.00           H
ATOM   4360 HG22 ILE A 925      34.040  55.970  42.630  1.00  0.00           H
ATOM   4361 HG23 ILE A 925      35.520  56.330  43.700  1.00  0.00           H
ATOM   4362  CG1 ILE A 925      32.130  55.890  44.710  1.00  0.00           C
ATOM   4363 HG11 ILE A 925      31.960  56.990  44.740  1.00  0.00           H
ATOM   4364 HG12 ILE A 925      31.630  55.370  45.550  1.00  0.00           H
ATOM   4365  CD  ILE A 925      31.500  55.330  43.440  1.00  0.00           C
ATOM   4366  HD1 ILE A 925      32.020  55.700  42.540  1.00  0.00           H
ATOM   4367  HD2 ILE A 925      30.470  55.730  43.360  1.00  0.00           H
ATOM   4368  HD3 ILE A 925      31.480  54.210  43.450  1.00  0.00           H
ATOM   4369  C   ILE A 925      35.490  53.940  44.550  1.00  0.00           C
ATOM   4370  O   ILE A 925      35.910  53.690  43.430  1.00  0.00           O
ATOM   4371  N   LEU A 926      36.310  53.920  45.600  1.00  0.00           N
ATOM   4372  HN  LEU A 926      36.180  54.440  46.440  1.00  0.00           H
ATOM   4373  CA  LEU A 926      37.620  53.240  45.430  1.00  0.00           C
ATOM   4374  HA  LEU A 926      38.210  53.690  44.650  1.00  0.00           H
ATOM   4375  CB  LEU A 926      38.380  53.440  46.710  1.00  0.00           C
ATOM   4376  HB1 LEU A 926      39.370  52.940  46.570  1.00  0.00           H
ATOM   4377  HB2 LEU A 926      37.770  52.980  47.510  1.00  0.00           H
ATOM   4378  CG  LEU A 926      38.610  54.920  47.150  1.00  0.00           C
ATOM   4379  HG  LEU A 926      37.650  55.480  47.010  1.00  0.00           H
ATOM   4380  CD1 LEU A 926      39.000  54.900  48.640  1.00  0.00           C
ATOM   4381 HD11 LEU A 926      38.230  54.590  49.370  1.00  0.00           H
ATOM   4382 HD12 LEU A 926      39.400  55.900  48.910  1.00  0.00           H
ATOM   4383 HD13 LEU A 926      39.750  54.110  48.810  1.00  0.00           H
ATOM   4384  CD2 LEU A 926      39.670  55.590  46.210  1.00  0.00           C
ATOM   4385 HD21 LEU A 926      39.380  55.500  45.140  1.00  0.00           H
ATOM   4386 HD22 LEU A 926      40.640  55.100  46.430  1.00  0.00           H
ATOM   4387 HD23 LEU A 926      39.720  56.650  46.530  1.00  0.00           H
ATOM   4388  C   LEU A 926      37.580  51.680  45.140  1.00  0.00           C
ATOM   4389  O   LEU A 926      38.330  51.150  44.320  1.00  0.00           O
ATOM   4390  N   ILE A 927      36.780  50.920  45.850  1.00  0.00           N
ATOM   4391  HN  ILE A 927      36.230  51.390  46.540  1.00  0.00           H
ATOM   4392  CA  ILE A 927      36.680  49.440  45.770  1.00  0.00           C
ATOM   4393  HA  ILE A 927      37.620  48.960  45.960  1.00  0.00           H
ATOM   4394  CB  ILE A 927      35.680  48.800  46.720  1.00  0.00           C
ATOM   4395  HB  ILE A 927      34.820  49.510  46.720  1.00  0.00           H
ATOM   4396  CG2 ILE A 927      35.160  47.340  46.320  1.00  0.00           C
ATOM   4397 HG21 ILE A 927      36.060  46.700  46.200  1.00  0.00           H
ATOM   4398 HG22 ILE A 927      34.500  47.330  45.420  1.00  0.00           H
ATOM   4399 HG23 ILE A 927      34.520  46.990  47.150  1.00  0.00           H
ATOM   4400  CG1 ILE A 927      36.250  48.800  48.180  1.00  0.00           C
ATOM   4401 HG11 ILE A 927      36.890  49.690  48.310  1.00  0.00           H
ATOM   4402 HG12 ILE A 927      36.980  47.970  48.220  1.00  0.00           H
ATOM   4403  CD  ILE A 927      35.260  48.560  49.290  1.00  0.00           C
ATOM   4404  HD1 ILE A 927      34.630  49.480  49.290  1.00  0.00           H
ATOM   4405  HD2 ILE A 927      35.870  48.320  50.190  1.00  0.00           H
ATOM   4406  HD3 ILE A 927      34.630  47.670  49.070  1.00  0.00           H
ATOM   4407  C   ILE A 927      36.260  49.110  44.330  1.00  0.00           C
ATOM   4408  O   ILE A 927      36.700  48.200  43.650  1.00  0.00           O
ATOM   4409  N   PHE A 928      35.250  49.900  43.800  1.00  0.00           N
ATOM   4410  HN  PHE A 928      34.840  50.580  44.410  1.00  0.00           H
ATOM   4411  CA  PHE A 928      34.770  49.930  42.420  1.00  0.00           C
ATOM   4412  HA  PHE A 928      34.330  48.980  42.190  1.00  0.00           H
ATOM   4413  CB  PHE A 928      33.680  50.960  42.410  1.00  0.00           C
ATOM   4414  HB1 PHE A 928      34.060  51.930  42.800  1.00  0.00           H
ATOM   4415  HB2 PHE A 928      32.890  50.660  43.130  1.00  0.00           H
ATOM   4416  CG  PHE A 928      33.140  51.150  41.010  1.00  0.00           C
ATOM   4417  CD1 PHE A 928      32.070  50.280  40.430  1.00  0.00           C
ATOM   4418  HD1 PHE A 928      31.670  49.580  41.140  1.00  0.00           H
ATOM   4419  CE1 PHE A 928      31.550  50.510  39.190  1.00  0.00           C
ATOM   4420  HE1 PHE A 928      30.720  49.910  38.820  1.00  0.00           H
ATOM   4421  CZ  PHE A 928      32.020  51.560  38.390  1.00  0.00           C
ATOM   4422  HZ  PHE A 928      31.700  51.550  37.370  1.00  0.00           H
ATOM   4423  CD2 PHE A 928      33.560  52.200  40.180  1.00  0.00           C
ATOM   4424  HD2 PHE A 928      34.360  52.810  40.590  1.00  0.00           H
ATOM   4425  CE2 PHE A 928      33.000  52.440  38.900  1.00  0.00           C
ATOM   4426  HE2 PHE A 928      33.410  53.230  38.300  1.00  0.00           H
ATOM   4427  C   PHE A 928      35.940  50.220  41.370  1.00  0.00           C
ATOM   4428  O   PHE A 928      36.200  49.410  40.550  1.00  0.00           O
ATOM   4429  N   MET A 929      36.650  51.350  41.530  1.00  0.00           N
ATOM   4430  HN  MET A 929      36.540  51.910  42.340  1.00  0.00           H
ATOM   4431  CA  MET A 929      37.880  51.630  40.840  1.00  0.00           C
ATOM   4432  HA  MET A 929      37.560  51.790  39.810  1.00  0.00           H
ATOM   4433  CB  MET A 929      38.570  52.980  41.260  1.00  0.00           C
ATOM   4434  HB1 MET A 929      39.650  52.880  40.990  1.00  0.00           H
ATOM   4435  HB2 MET A 929      38.500  52.920  42.370  1.00  0.00           H
ATOM   4436  CG  MET A 929      37.910  54.270  40.750  1.00  0.00           C
ATOM   4437  HG1 MET A 929      36.830  54.140  40.950  1.00  0.00           H
ATOM   4438  HG2 MET A 929      38.020  54.280  39.650  1.00  0.00           H
ATOM   4439  SD  MET A 929      38.520  55.750  41.630  1.00  0.00           S
ATOM   4440  CE  MET A 929      37.300  56.660  40.610  1.00  0.00           C
ATOM   4441  HE1 MET A 929      36.310  56.650  41.110  1.00  0.00           H
ATOM   4442  HE2 MET A 929      37.000  56.360  39.590  1.00  0.00           H
ATOM   4443  HE3 MET A 929      37.540  57.750  40.530  1.00  0.00           H
ATOM   4444  C   MET A 929      38.910  50.500  40.750  1.00  0.00           C
ATOM   4445  O   MET A 929      39.280  50.110  39.620  1.00  0.00           O
ATOM   4446  N   ASP A 930      39.390  49.930  41.890  1.00  0.00           N
ATOM   4447  HN  ASP A 930      39.070  50.310  42.760  1.00  0.00           H
ATOM   4448  CA  ASP A 930      40.310  48.820  41.930  1.00  0.00           C
ATOM   4449  HA  ASP A 930      41.220  49.040  41.400  1.00  0.00           H
ATOM   4450  CB  ASP A 930      40.650  48.360  43.400  1.00  0.00           C
ATOM   4451  HB1 ASP A 930      41.170  47.370  43.380  1.00  0.00           H
ATOM   4452  HB2 ASP A 930      39.760  48.380  44.060  1.00  0.00           H
ATOM   4453  CG  ASP A 930      41.710  49.280  44.020  1.00  0.00           C
ATOM   4454  OD1 ASP A 930      42.310  50.140  43.300  1.00  0.00           O
ATOM   4455  OD2 ASP A 930      42.110  49.040  45.170  1.00  0.00           O
ATOM   4456  C   ASP A 930      39.810  47.560  41.180  1.00  0.00           C
ATOM   4457  O   ASP A 930      40.470  46.980  40.270  1.00  0.00           O
ATOM   4458  N   GLN A 931      38.560  47.120  41.420  1.00  0.00           N
ATOM   4459  HN  GLN A 931      38.080  47.400  42.250  1.00  0.00           H
ATOM   4460  CA  GLN A 931      37.920  46.030  40.700  1.00  0.00           C
ATOM   4461  HA  GLN A 931      38.570  45.170  40.710  1.00  0.00           H
ATOM   4462  CB  GLN A 931      36.560  45.620  41.320  1.00  0.00           C
ATOM   4463  HB1 GLN A 931      35.860  45.080  40.640  1.00  0.00           H
ATOM   4464  HB2 GLN A 931      36.050  46.560  41.630  1.00  0.00           H
ATOM   4465  CG  GLN A 931      36.480  44.800  42.710  1.00  0.00           C
ATOM   4466  HG1 GLN A 931      35.480  44.510  43.090  1.00  0.00           H
ATOM   4467  HG2 GLN A 931      37.030  45.450  43.440  1.00  0.00           H
ATOM   4468  CD  GLN A 931      37.270  43.440  42.590  1.00  0.00           C
ATOM   4469  OE1 GLN A 931      38.100  43.190  43.440  1.00  0.00           O
ATOM   4470  NE2 GLN A 931      37.100  42.640  41.520  1.00  0.00           N
ATOM   4471 HE21 GLN A 931      37.730  41.860  41.550  1.00  0.00           H
ATOM   4472 HE22 GLN A 931      36.530  42.840  40.720  1.00  0.00           H
ATOM   4473  C   GLN A 931      37.730  46.270  39.180  1.00  0.00           C
ATOM   4474  O   GLN A 931      38.150  45.370  38.430  1.00  0.00           O
ATOM   4475  N   GLN A 932      37.260  47.500  38.830  1.00  0.00           N
ATOM   4476  HN  GLN A 932      37.200  48.250  39.490  1.00  0.00           H
ATOM   4477  CA  GLN A 932      37.020  47.900  37.490  1.00  0.00           C
ATOM   4478  HA  GLN A 932      36.420  47.120  37.040  1.00  0.00           H
ATOM   4479  CB  GLN A 932      36.180  49.180  37.300  1.00  0.00           C
ATOM   4480  HB1 GLN A 932      36.200  49.530  36.240  1.00  0.00           H
ATOM   4481  HB2 GLN A 932      36.750  49.970  37.860  1.00  0.00           H
ATOM   4482  CG  GLN A 932      34.680  49.240  37.740  1.00  0.00           C
ATOM   4483  HG1 GLN A 932      34.010  49.820  37.070  1.00  0.00           H
ATOM   4484  HG2 GLN A 932      34.650  49.790  38.690  1.00  0.00           H
ATOM   4485  CD  GLN A 932      33.990  47.870  37.900  1.00  0.00           C
ATOM   4486  OE1 GLN A 932      34.050  47.000  37.050  1.00  0.00           O
ATOM   4487  NE2 GLN A 932      33.480  47.640  39.140  1.00  0.00           N
ATOM   4488 HE21 GLN A 932      33.200  48.380  39.760  1.00  0.00           H
ATOM   4489 HE22 GLN A 932      33.240  46.720  39.440  1.00  0.00           H
ATOM   4490  C   GLN A 932      38.290  48.010  36.640  1.00  0.00           C
ATOM   4491  O   GLN A 932      38.220  47.620  35.480  1.00  0.00           O
ATOM   4492  N   ILE A 933      39.400  48.540  37.240  1.00  0.00           N
ATOM   4493  HN  ILE A 933      39.400  48.970  38.140  1.00  0.00           H
ATOM   4494  CA  ILE A 933      40.610  48.660  36.460  1.00  0.00           C
ATOM   4495  HA  ILE A 933      40.330  49.000  35.480  1.00  0.00           H
ATOM   4496  CB  ILE A 933      41.440  49.850  36.950  1.00  0.00           C
ATOM   4497  HB  ILE A 933      40.690  50.610  37.230  1.00  0.00           H
ATOM   4498  CG2 ILE A 933      42.290  49.410  38.230  1.00  0.00           C
ATOM   4499 HG21 ILE A 933      42.800  50.280  38.690  1.00  0.00           H
ATOM   4500 HG22 ILE A 933      43.080  48.660  38.000  1.00  0.00           H
ATOM   4501 HG23 ILE A 933      41.580  49.060  39.010  1.00  0.00           H
ATOM   4502  CG1 ILE A 933      42.450  50.490  35.930  1.00  0.00           C
ATOM   4503 HG11 ILE A 933      43.260  49.740  35.800  1.00  0.00           H
ATOM   4504 HG12 ILE A 933      42.820  51.450  36.340  1.00  0.00           H
ATOM   4505  CD  ILE A 933      41.870  50.810  34.520  1.00  0.00           C
ATOM   4506  HD1 ILE A 933      41.360  49.970  34.000  1.00  0.00           H
ATOM   4507  HD2 ILE A 933      42.680  51.120  33.810  1.00  0.00           H
ATOM   4508  HD3 ILE A 933      41.200  51.670  34.700  1.00  0.00           H
ATOM   4509  C   ILE A 933      41.390  47.330  36.350  1.00  0.00           C
ATOM   4510  O   ILE A 933      42.030  46.890  35.330  1.00  0.00           O
ATOM   4511  N   THR A 934      41.280  46.480  37.350  1.00  0.00           N
ATOM   4512  HN  THR A 934      40.790  46.890  38.130  1.00  0.00           H
ATOM   4513  CA  THR A 934      41.610  45.080  37.380  1.00  0.00           C
ATOM   4514  HA  THR A 934      42.680  44.990  37.300  1.00  0.00           H
ATOM   4515  CB  THR A 934      41.390  44.370  38.700  1.00  0.00           C
ATOM   4516  HB  THR A 934      40.310  44.470  38.950  1.00  0.00           H
ATOM   4517  OG1 THR A 934      42.060  45.020  39.770  1.00  0.00           O
ATOM   4518  HG1 THR A 934      41.340  45.550  40.140  1.00  0.00           H
ATOM   4519  CG2 THR A 934      41.840  42.880  38.770  1.00  0.00           C
ATOM   4520 HG21 THR A 934      42.950  42.810  38.860  1.00  0.00           H
ATOM   4521 HG22 THR A 934      41.520  42.210  37.940  1.00  0.00           H
ATOM   4522 HG23 THR A 934      41.430  42.520  39.730  1.00  0.00           H
ATOM   4523  C   THR A 934      40.970  44.310  36.270  1.00  0.00           C
ATOM   4524  O   THR A 934      41.680  43.520  35.630  1.00  0.00           O
ATOM   4525  N   ALA A 935      39.660  44.380  35.970  1.00  0.00           N
ATOM   4526  HN  ALA A 935      39.060  44.920  36.550  1.00  0.00           H
ATOM   4527  CA  ALA A 935      39.020  43.760  34.820  1.00  0.00           C
ATOM   4528  HA  ALA A 935      39.150  42.710  35.030  1.00  0.00           H
ATOM   4529  CB  ALA A 935      37.500  44.080  34.720  1.00  0.00           C
ATOM   4530  HB1 ALA A 935      37.140  43.980  33.660  1.00  0.00           H
ATOM   4531  HB2 ALA A 935      37.210  45.120  35.010  1.00  0.00           H
ATOM   4532  HB3 ALA A 935      36.920  43.410  35.390  1.00  0.00           H
ATOM   4533  C   ALA A 935      39.550  44.070  33.410  1.00  0.00           C
ATOM   4534  O   ALA A 935      39.750  43.210  32.500  1.00  0.00           O
ATOM   4535  N   VAL A 936      39.820  45.390  33.150  1.00  0.00           N
ATOM   4536  HN  VAL A 936      39.630  46.140  33.780  1.00  0.00           H
ATOM   4537  CA  VAL A 936      40.300  45.870  31.850  1.00  0.00           C
ATOM   4538  HA  VAL A 936      39.660  45.600  31.030  1.00  0.00           H
ATOM   4539  CB  VAL A 936      40.360  47.310  31.890  1.00  0.00           C
ATOM   4540  HB  VAL A 936      40.910  47.750  32.750  1.00  0.00           H
ATOM   4541  CG1 VAL A 936      40.980  47.850  30.580  1.00  0.00           C
ATOM   4542 HG11 VAL A 936      40.660  48.920  30.490  1.00  0.00           H
ATOM   4543 HG12 VAL A 936      40.670  47.350  29.640  1.00  0.00           H
ATOM   4544 HG13 VAL A 936      42.090  47.940  30.610  1.00  0.00           H
ATOM   4545  CG2 VAL A 936      38.850  47.790  31.970  1.00  0.00           C
ATOM   4546 HG21 VAL A 936      38.190  47.330  31.210  1.00  0.00           H
ATOM   4547 HG22 VAL A 936      38.810  48.900  31.970  1.00  0.00           H
ATOM   4548 HG23 VAL A 936      38.530  47.520  33.000  1.00  0.00           H
ATOM   4549  C   VAL A 936      41.680  45.310  31.540  1.00  0.00           C
ATOM   4550  O   VAL A 936      41.980  44.870  30.440  1.00  0.00           O
ATOM   4551  N   ILE A 937      42.590  45.340  32.510  1.00  0.00           N
ATOM   4552  HN  ILE A 937      42.520  46.020  33.230  1.00  0.00           H
ATOM   4553  CA  ILE A 937      43.900  44.830  32.310  1.00  0.00           C
ATOM   4554  HA  ILE A 937      44.250  45.110  31.330  1.00  0.00           H
ATOM   4555  CB  ILE A 937      44.970  45.430  33.240  1.00  0.00           C
ATOM   4556  HB  ILE A 937      45.960  45.120  32.870  1.00  0.00           H
ATOM   4557  CG2 ILE A 937      44.900  46.950  33.000  1.00  0.00           C
ATOM   4558 HG21 ILE A 937      45.010  47.100  31.910  1.00  0.00           H
ATOM   4559 HG22 ILE A 937      45.640  47.620  33.490  1.00  0.00           H
ATOM   4560 HG23 ILE A 937      43.930  47.380  33.330  1.00  0.00           H
ATOM   4561  CG1 ILE A 937      44.860  45.020  34.760  1.00  0.00           C
ATOM   4562 HG11 ILE A 937      43.790  45.020  35.060  1.00  0.00           H
ATOM   4563 HG12 ILE A 937      45.260  45.870  35.360  1.00  0.00           H
ATOM   4564  CD  ILE A 937      45.520  43.750  35.120  1.00  0.00           C
ATOM   4565  HD1 ILE A 937      45.850  43.620  36.170  1.00  0.00           H
ATOM   4566  HD2 ILE A 937      46.410  43.660  34.460  1.00  0.00           H
ATOM   4567  HD3 ILE A 937      44.960  42.830  34.860  1.00  0.00           H
ATOM   4568  C   ILE A 937      44.040  43.290  32.400  1.00  0.00           C
ATOM   4569  O   ILE A 937      45.040  42.720  31.910  1.00  0.00           O
ATOM   4570  N   ILE A 938      43.070  42.550  33.010  1.00  0.00           N
ATOM   4571  HN  ILE A 938      42.320  43.040  33.440  1.00  0.00           H
ATOM   4572  CA  ILE A 938      43.110  41.040  33.020  1.00  0.00           C
ATOM   4573  HA  ILE A 938      44.170  40.850  32.870  1.00  0.00           H
ATOM   4574  CB  ILE A 938      42.810  40.410  34.380  1.00  0.00           C
ATOM   4575  HB  ILE A 938      43.340  41.020  35.150  1.00  0.00           H
ATOM   4576  CG2 ILE A 938      41.240  40.390  34.580  1.00  0.00           C
ATOM   4577 HG21 ILE A 938      40.780  41.370  34.310  1.00  0.00           H
ATOM   4578 HG22 ILE A 938      40.880  40.240  35.620  1.00  0.00           H
ATOM   4579 HG23 ILE A 938      40.740  39.590  33.980  1.00  0.00           H
ATOM   4580  CG1 ILE A 938      43.340  38.990  34.650  1.00  0.00           C
ATOM   4581 HG11 ILE A 938      43.260  38.380  33.730  1.00  0.00           H
ATOM   4582 HG12 ILE A 938      42.610  38.530  35.350  1.00  0.00           H
ATOM   4583  CD  ILE A 938      44.740  38.900  35.170  1.00  0.00           C
ATOM   4584  HD1 ILE A 938      45.450  39.060  34.330  1.00  0.00           H
ATOM   4585  HD2 ILE A 938      45.110  37.930  35.580  1.00  0.00           H
ATOM   4586  HD3 ILE A 938      45.000  39.750  35.840  1.00  0.00           H
ATOM   4587  C   ILE A 938      42.390  40.430  31.910  1.00  0.00           C
ATOM   4588  O   ILE A 938      42.520  39.250  31.660  1.00  0.00           O
ATOM   4589  N   ASN A 939      41.690  41.240  31.110  1.00  0.00           N
ATOM   4590  HN  ASN A 939      41.470  42.160  31.410  1.00  0.00           H
ATOM   4591  CA  ASN A 939      40.960  40.810  29.920  1.00  0.00           C
ATOM   4592  HA  ASN A 939      41.020  39.730  29.800  1.00  0.00           H
ATOM   4593  CB  ASN A 939      39.470  41.070  29.940  1.00  0.00           C
ATOM   4594  HB1 ASN A 939      38.990  40.930  28.950  1.00  0.00           H
ATOM   4595  HB2 ASN A 939      39.290  42.160  30.080  1.00  0.00           H
ATOM   4596  CG  ASN A 939      38.740  40.250  31.010  1.00  0.00           C
ATOM   4597  OD1 ASN A 939      38.000  39.320  30.710  1.00  0.00           O
ATOM   4598  ND2 ASN A 939      38.980  40.620  32.250  1.00  0.00           N
ATOM   4599 HD21 ASN A 939      39.530  41.440  32.370  1.00  0.00           H
ATOM   4600 HD22 ASN A 939      38.530  40.170  33.020  1.00  0.00           H
ATOM   4601  C   ASN A 939      41.650  41.330  28.630  1.00  0.00           C
ATOM   4602  O   ASN A 939      41.050  41.250  27.550  1.00  0.00           O
ATOM   4603  N   ARG A 940      42.870  41.870  28.640  1.00  0.00           N
ATOM   4604  HN  ARG A 940      43.220  42.160  29.540  1.00  0.00           H
ATOM   4605  CA  ARG A 940      43.700  42.330  27.450  1.00  0.00           C
ATOM   4606  HA  ARG A 940      43.060  43.080  27.010  1.00  0.00           H
ATOM   4607  CB  ARG A 940      45.050  43.080  27.770  1.00  0.00           C
ATOM   4608  HB1 ARG A 940      45.770  43.120  26.910  1.00  0.00           H
ATOM   4609  HB2 ARG A 940      45.650  42.530  28.520  1.00  0.00           H
ATOM   4610  CG  ARG A 940      45.000  44.490  28.400  1.00  0.00           C
ATOM   4611  HG1 ARG A 940      44.880  44.480  29.500  1.00  0.00           H
ATOM   4612  HG2 ARG A 940      44.260  45.190  27.940  1.00  0.00           H
ATOM   4613  CD  ARG A 940      46.340  45.260  28.410  1.00  0.00           C
ATOM   4614  HD1 ARG A 940      46.900  45.430  27.460  1.00  0.00           H
ATOM   4615  HD2 ARG A 940      47.080  44.680  28.990  1.00  0.00           H
ATOM   4616  NE  ARG A 940      46.130  46.620  29.080  1.00  0.00           N
ATOM   4617  HE  ARG A 940      45.290  47.070  28.820  1.00  0.00           H
ATOM   4618  CZ  ARG A 940      47.010  47.410  29.660  1.00  0.00           C
ATOM   4619  NH1 ARG A 940      46.580  48.540  30.190  1.00  0.00           N
ATOM   4620 HH11 ARG A 940      45.710  48.980  29.950  1.00  0.00           H
ATOM   4621 HH12 ARG A 940      47.100  49.140  30.790  1.00  0.00           H
ATOM   4622  NH2 ARG A 940      48.320  47.130  29.760  1.00  0.00           N
ATOM   4623 HH21 ARG A 940      48.790  46.270  29.540  1.00  0.00           H
ATOM   4624 HH22 ARG A 940      48.870  47.770  30.290  1.00  0.00           H
ATOM   4625  C   ARG A 940      43.960  41.190  26.500  1.00  0.00           C
ATOM   4626  O   ARG A 940      44.020  40.040  26.830  1.00  0.00           O
ATOM   4627  N   LYS A 941      43.980  41.540  25.210  1.00  0.00           N
ATOM   4628  HN  LYS A 941      44.170  42.490  24.980  1.00  0.00           H
ATOM   4629  CA  LYS A 941      43.980  40.570  24.040  1.00  0.00           C
ATOM   4630  HA  LYS A 941      43.350  39.720  24.220  1.00  0.00           H
ATOM   4631  CB  LYS A 941      43.440  41.260  22.760  1.00  0.00           C
ATOM   4632  HB1 LYS A 941      43.520  40.670  21.820  1.00  0.00           H
ATOM   4633  HB2 LYS A 941      43.920  42.250  22.620  1.00  0.00           H
ATOM   4634  CG  LYS A 941      42.000  41.780  22.950  1.00  0.00           C
ATOM   4635  HG1 LYS A 941      41.690  42.340  22.040  1.00  0.00           H
ATOM   4636  HG2 LYS A 941      41.850  42.560  23.730  1.00  0.00           H
ATOM   4637  CD  LYS A 941      40.930  40.720  23.220  1.00  0.00           C
ATOM   4638  HD1 LYS A 941      40.980  40.450  24.300  1.00  0.00           H
ATOM   4639  HD2 LYS A 941      41.200  39.820  22.650  1.00  0.00           H
ATOM   4640  CE  LYS A 941      39.570  41.230  22.790  1.00  0.00           C
ATOM   4641  HE1 LYS A 941      38.840  40.480  23.150  1.00  0.00           H
ATOM   4642  HE2 LYS A 941      39.410  41.390  21.720  1.00  0.00           H
ATOM   4643  NZ  LYS A 941      39.150  42.430  23.480  1.00  0.00           N
ATOM   4644  HZ1 LYS A 941      38.110  42.380  23.580  1.00  0.00           H
ATOM   4645  HZ2 LYS A 941      39.290  43.300  22.920  1.00  0.00           H
ATOM   4646  HZ3 LYS A 941      39.620  42.630  24.390  1.00  0.00           H
ATOM   4647  C   LYS A 941      45.340  40.110  23.780  1.00  0.00           C
ATOM   4648  O   LYS A 941      45.620  39.290  22.930  1.00  0.00           O
ATOM   4649  N   GLU A 942      46.340  40.640  24.510  1.00  0.00           N
ATOM   4650  HN  GLU A 942      46.040  41.150  25.310  1.00  0.00           H
ATOM   4651  CA  GLU A 942      47.740  40.540  24.360  1.00  0.00           C
ATOM   4652  HA  GLU A 942      47.960  40.830  23.340  1.00  0.00           H
ATOM   4653  CB  GLU A 942      48.550  41.590  25.260  1.00  0.00           C
ATOM   4654  HB1 GLU A 942      49.470  41.100  25.670  1.00  0.00           H
ATOM   4655  HB2 GLU A 942      47.920  41.750  26.160  1.00  0.00           H
ATOM   4656  CG  GLU A 942      48.820  42.880  24.520  1.00  0.00           C
ATOM   4657  HG1 GLU A 942      48.680  43.650  25.300  1.00  0.00           H
ATOM   4658  HG2 GLU A 942      48.220  43.130  23.610  1.00  0.00           H
ATOM   4659  CD  GLU A 942      50.250  42.930  24.110  1.00  0.00           C
ATOM   4660  OE1 GLU A 942      50.550  42.590  22.970  1.00  0.00           O
ATOM   4661  OE2 GLU A 942      51.140  43.460  24.870  1.00  0.00           O
ATOM   4662  C   GLU A 942      48.290  39.120  24.520  1.00  0.00           C
ATOM   4663  O   GLU A 942      49.050  38.550  23.700  1.00  0.00           O
ATOM   4664  N   HSD A 943      47.840  38.470  25.610  1.00  0.00           N
ATOM   4665  HN  HSD A 943      47.470  39.050  26.320  1.00  0.00           H
ATOM   4666  CA  HSD A 943      48.100  37.080  25.950  1.00  0.00           C
ATOM   4667  HA  HSD A 943      48.930  36.670  25.390  1.00  0.00           H
ATOM   4668  CB  HSD A 943      48.680  36.980  27.400  1.00  0.00           C
ATOM   4669  HB1 HSD A 943      49.270  36.040  27.540  1.00  0.00           H
ATOM   4670  HB2 HSD A 943      47.850  36.940  28.130  1.00  0.00           H
ATOM   4671  ND1 HSD A 943      50.830  38.460  27.400  1.00  0.00           N
ATOM   4672  HD1 HSD A 943      51.390  37.900  26.780  1.00  0.00           H
ATOM   4673  CG  HSD A 943      49.540  38.170  27.880  1.00  0.00           C
ATOM   4674  CE1 HSD A 943      51.250  39.570  28.020  1.00  0.00           C
ATOM   4675  HE1 HSD A 943      52.120  40.160  27.710  1.00  0.00           H
ATOM   4676  NE2 HSD A 943      50.370  40.050  28.870  1.00  0.00           N
ATOM   4677  CD2 HSD A 943      49.290  39.140  28.850  1.00  0.00           C
ATOM   4678  HD2 HSD A 943      48.410  39.410  29.430  1.00  0.00           H
ATOM   4679  C   HSD A 943      46.800  36.260  25.730  1.00  0.00           C
ATOM   4680  O   HSD A 943      46.710  35.190  26.260  1.00  0.00           O
ATOM   4681  N   LYS A 944      45.720  36.790  25.150  1.00  0.00           N
ATOM   4682  HN  LYS A 944      45.830  37.690  24.710  1.00  0.00           H
ATOM   4683  CA  LYS A 944      44.470  36.050  24.860  1.00  0.00           C
ATOM   4684  HA  LYS A 944      43.880  36.850  24.460  1.00  0.00           H
ATOM   4685  CB  LYS A 944      44.720  34.880  23.890  1.00  0.00           C
ATOM   4686  HB1 LYS A 944      43.770  34.320  23.790  1.00  0.00           H
ATOM   4687  HB2 LYS A 944      45.420  34.130  24.320  1.00  0.00           H
ATOM   4688  CG  LYS A 944      45.380  35.260  22.570  1.00  0.00           C
ATOM   4689  HG1 LYS A 944      46.130  34.560  22.160  1.00  0.00           H
ATOM   4690  HG2 LYS A 944      46.090  36.060  22.850  1.00  0.00           H
ATOM   4691  CD  LYS A 944      44.470  35.650  21.340  1.00  0.00           C
ATOM   4692  HD1 LYS A 944      43.910  34.730  21.080  1.00  0.00           H
ATOM   4693  HD2 LYS A 944      45.150  35.970  20.520  1.00  0.00           H
ATOM   4694  CE  LYS A 944      43.320  36.650  21.680  1.00  0.00           C
ATOM   4695  HE1 LYS A 944      43.780  37.620  21.910  1.00  0.00           H
ATOM   4696  HE2 LYS A 944      42.770  36.320  22.580  1.00  0.00           H
ATOM   4697  NZ  LYS A 944      42.370  36.790  20.500  1.00  0.00           N
ATOM   4698  HZ1 LYS A 944      41.870  35.920  20.190  1.00  0.00           H
ATOM   4699  HZ2 LYS A 944      42.720  37.310  19.660  1.00  0.00           H
ATOM   4700  HZ3 LYS A 944      41.600  37.400  20.860  1.00  0.00           H
ATOM   4701  C   LYS A 944      43.620  35.690  26.050  1.00  0.00           C
ATOM   4702  O   LYS A 944      42.830  34.810  26.090  1.00  0.00           O
ATOM   4703  N   LEU A 945      43.700  36.430  27.170  1.00  0.00           N
ATOM   4704  HN  LEU A 945      44.450  37.080  27.070  1.00  0.00           H
ATOM   4705  CA  LEU A 945      42.930  36.330  28.370  1.00  0.00           C
ATOM   4706  HA  LEU A 945      42.910  35.340  28.790  1.00  0.00           H
ATOM   4707  CB  LEU A 945      43.560  37.220  29.490  1.00  0.00           C
ATOM   4708  HB1 LEU A 945      42.860  37.040  30.340  1.00  0.00           H
ATOM   4709  HB2 LEU A 945      43.430  38.300  29.310  1.00  0.00           H
ATOM   4710  CG  LEU A 945      45.030  37.080  29.900  1.00  0.00           C
ATOM   4711  HG  LEU A 945      45.680  36.790  29.050  1.00  0.00           H
ATOM   4712  CD1 LEU A 945      45.530  38.400  30.520  1.00  0.00           C
ATOM   4713 HD11 LEU A 945      46.520  38.320  31.000  1.00  0.00           H
ATOM   4714 HD12 LEU A 945      44.770  38.690  31.260  1.00  0.00           H
ATOM   4715 HD13 LEU A 945      45.540  39.180  29.720  1.00  0.00           H
ATOM   4716  CD2 LEU A 945      45.230  35.820  30.830  1.00  0.00           C
ATOM   4717 HD21 LEU A 945      44.560  35.770  31.710  1.00  0.00           H
ATOM   4718 HD22 LEU A 945      46.230  35.760  31.310  1.00  0.00           H
ATOM   4719 HD23 LEU A 945      45.290  34.870  30.250  1.00  0.00           H
ATOM   4720  C   LEU A 945      41.440  36.670  28.020  1.00  0.00           C
ATOM   4721  O   LEU A 945      41.300  37.700  27.410  1.00  0.00           O
ATOM   4722  N   LYS A 946      40.480  35.910  28.470  1.00  0.00           N
ATOM   4723  HN  LYS A 946      40.630  35.090  29.020  1.00  0.00           H
ATOM   4724  CA  LYS A 946      39.150  36.040  28.130  1.00  0.00           C
ATOM   4725  HA  LYS A 946      38.990  37.120  28.140  1.00  0.00           H
ATOM   4726  CB  LYS A 946      39.020  35.570  26.680  1.00  0.00           C
ATOM   4727  HB1 LYS A 946      39.790  36.140  26.110  1.00  0.00           H
ATOM   4728  HB2 LYS A 946      38.010  35.840  26.330  1.00  0.00           H
ATOM   4729  CG  LYS A 946      39.350  34.120  26.480  1.00  0.00           C
ATOM   4730  HG1 LYS A 946      38.510  33.480  26.830  1.00  0.00           H
ATOM   4731  HG2 LYS A 946      40.350  33.810  26.850  1.00  0.00           H
ATOM   4732  CD  LYS A 946      39.480  33.800  24.940  1.00  0.00           C
ATOM   4733  HD1 LYS A 946      39.920  32.780  24.810  1.00  0.00           H
ATOM   4734  HD2 LYS A 946      40.270  34.420  24.450  1.00  0.00           H
ATOM   4735  CE  LYS A 946      38.190  33.880  24.070  1.00  0.00           C
ATOM   4736  HE1 LYS A 946      38.190  33.550  23.010  1.00  0.00           H
ATOM   4737  HE2 LYS A 946      37.850  34.940  24.100  1.00  0.00           H
ATOM   4738  NZ  LYS A 946      37.090  33.110  24.660  1.00  0.00           N
ATOM   4739  HZ1 LYS A 946      36.330  33.270  23.970  1.00  0.00           H
ATOM   4740  HZ2 LYS A 946      36.790  33.300  25.650  1.00  0.00           H
ATOM   4741  HZ3 LYS A 946      37.380  32.120  24.580  1.00  0.00           H
ATOM   4742  C   LYS A 946      38.060  35.490  28.990  1.00  0.00           C
ATOM   4743  O   LYS A 946      36.860  35.660  28.740  1.00  0.00           O
ATOM   4744  N   LYS A 947      38.320  34.870  30.120  1.00  0.00           N
ATOM   4745  HN  LYS A 947      39.300  34.790  30.310  1.00  0.00           H
ATOM   4746  CA  LYS A 947      37.270  34.110  30.890  1.00  0.00           C
ATOM   4747  HA  LYS A 947      36.510  33.730  30.220  1.00  0.00           H
ATOM   4748  CB  LYS A 947      37.730  32.740  31.490  1.00  0.00           C
ATOM   4749  HB1 LYS A 947      36.920  32.360  32.150  1.00  0.00           H
ATOM   4750  HB2 LYS A 947      38.660  32.990  32.040  1.00  0.00           H
ATOM   4751  CG  LYS A 947      38.140  31.650  30.430  1.00  0.00           C
ATOM   4752  HG1 LYS A 947      38.610  30.840  31.040  1.00  0.00           H
ATOM   4753  HG2 LYS A 947      38.790  32.070  29.640  1.00  0.00           H
ATOM   4754  CD  LYS A 947      36.970  31.080  29.650  1.00  0.00           C
ATOM   4755  HD1 LYS A 947      36.590  31.710  28.810  1.00  0.00           H
ATOM   4756  HD2 LYS A 947      36.080  30.870  30.280  1.00  0.00           H
ATOM   4757  CE  LYS A 947      37.530  29.800  28.930  1.00  0.00           C
ATOM   4758  HE1 LYS A 947      37.960  29.070  29.660  1.00  0.00           H
ATOM   4759  HE2 LYS A 947      38.220  30.260  28.210  1.00  0.00           H
ATOM   4760  NZ  LYS A 947      36.460  29.040  28.260  1.00  0.00           N
ATOM   4761  HZ1 LYS A 947      36.020  28.380  28.930  1.00  0.00           H
ATOM   4762  HZ2 LYS A 947      36.990  28.480  27.560  1.00  0.00           H
ATOM   4763  HZ3 LYS A 947      35.680  29.550  27.800  1.00  0.00           H
ATOM   4764  C   LYS A 947      36.610  34.960  31.930  1.00  0.00           C
ATOM   4765  O   LYS A 947      35.680  34.550  32.690  1.00  0.00           O
ATOM   4766  N   GLY A 948      36.990  36.280  31.990  1.00  0.00           N
ATOM   4767  HN  GLY A 948      37.640  36.540  31.280  1.00  0.00           H
ATOM   4768  CA  GLY A 948      36.350  37.310  32.780  1.00  0.00           C
ATOM   4769  HA1 GLY A 948      36.820  38.250  32.540  1.00  0.00           H
ATOM   4770  HA2 GLY A 948      36.450  37.020  33.810  1.00  0.00           H
ATOM   4771  C   GLY A 948      34.880  37.470  32.590  1.00  0.00           C
ATOM   4772  O   GLY A 948      34.430  37.790  31.500  1.00  0.00           O
ATOM   4773  N   ALA A 949      33.990  37.320  33.630  1.00  0.00           N
ATOM   4774  HN  ALA A 949      34.390  37.090  34.510  1.00  0.00           H
ATOM   4775  CA  ALA A 949      32.520  37.220  33.440  1.00  0.00           C
ATOM   4776  HA  ALA A 949      32.290  36.920  32.430  1.00  0.00           H
ATOM   4777  CB  ALA A 949      32.080  36.090  34.460  1.00  0.00           C
ATOM   4778  HB1 ALA A 949      32.420  36.160  35.510  1.00  0.00           H
ATOM   4779  HB2 ALA A 949      32.330  35.120  33.970  1.00  0.00           H
ATOM   4780  HB3 ALA A 949      30.970  36.150  34.540  1.00  0.00           H
ATOM   4781  C   ALA A 949      31.750  38.470  33.800  1.00  0.00           C
ATOM   4782  O   ALA A 949      31.150  38.580  34.910  1.00  0.00           O
ATOM   4783  N   GLY A 950      31.620  39.490  32.900  1.00  0.00           N
ATOM   4784  HN  GLY A 950      32.010  39.420  31.980  1.00  0.00           H
ATOM   4785  CA  GLY A 950      30.950  40.700  33.160  1.00  0.00           C
ATOM   4786  HA1 GLY A 950      30.000  40.480  33.620  1.00  0.00           H
ATOM   4787  HA2 GLY A 950      30.980  41.310  32.270  1.00  0.00           H
ATOM   4788  C   GLY A 950      31.570  41.570  34.150  1.00  0.00           C
ATOM   4789  O   GLY A 950      32.580  41.270  34.700  1.00  0.00           O
ATOM   4790  N   TYR A 951      30.920  42.680  34.520  1.00  0.00           N
ATOM   4791  HN  TYR A 951      29.980  42.760  34.210  1.00  0.00           H
ATOM   4792  CA  TYR A 951      31.620  43.620  35.450  1.00  0.00           C
ATOM   4793  HA  TYR A 951      32.660  43.400  35.650  1.00  0.00           H
ATOM   4794  CB  TYR A 951      31.540  45.030  34.910  1.00  0.00           C
ATOM   4795  HB1 TYR A 951      31.860  45.810  35.640  1.00  0.00           H
ATOM   4796  HB2 TYR A 951      30.490  45.280  34.640  1.00  0.00           H
ATOM   4797  CG  TYR A 951      32.440  45.180  33.720  1.00  0.00           C
ATOM   4798  CD1 TYR A 951      33.790  44.650  33.650  1.00  0.00           C
ATOM   4799  HD1 TYR A 951      34.130  44.190  34.560  1.00  0.00           H
ATOM   4800  CE1 TYR A 951      34.550  44.850  32.490  1.00  0.00           C
ATOM   4801  HE1 TYR A 951      35.560  44.460  32.470  1.00  0.00           H
ATOM   4802  CZ  TYR A 951      34.010  45.420  31.330  1.00  0.00           C
ATOM   4803  OH  TYR A 951      34.770  45.500  30.150  1.00  0.00           O
ATOM   4804  HH  TYR A 951      34.220  46.010  29.560  1.00  0.00           H
ATOM   4805  CD2 TYR A 951      31.830  45.630  32.530  1.00  0.00           C
ATOM   4806  HD2 TYR A 951      30.780  45.870  32.520  1.00  0.00           H
ATOM   4807  CE2 TYR A 951      32.650  45.740  31.360  1.00  0.00           C
ATOM   4808  HE2 TYR A 951      32.130  46.160  30.520  1.00  0.00           H
ATOM   4809  C   TYR A 951      31.030  43.510  36.880  1.00  0.00           C
ATOM   4810  O   TYR A 951      31.480  44.150  37.870  1.00  0.00           O
ATOM   4811  N   HSD A 952      30.020  42.580  37.150  1.00  0.00           N
ATOM   4812  HN  HSD A 952      29.640  42.000  36.430  1.00  0.00           H
ATOM   4813  CA  HSD A 952      29.440  42.490  38.430  1.00  0.00           C
ATOM   4814  HA  HSD A 952      29.880  43.300  39.010  1.00  0.00           H
ATOM   4815  CB  HSD A 952      27.920  42.690  38.210  1.00  0.00           C
ATOM   4816  HB1 HSD A 952      27.270  42.350  39.050  1.00  0.00           H
ATOM   4817  HB2 HSD A 952      27.570  42.020  37.390  1.00  0.00           H
ATOM   4818  ND1 HSD A 952      26.810  44.340  36.740  1.00  0.00           N
ATOM   4819  HD1 HSD A 952      26.170  43.740  36.270  1.00  0.00           H
ATOM   4820  CG  HSD A 952      27.590  44.050  37.830  1.00  0.00           C
ATOM   4821  CE1 HSD A 952      26.640  45.670  36.720  1.00  0.00           C
ATOM   4822  HE1 HSD A 952      26.020  46.150  35.960  1.00  0.00           H
ATOM   4823  NE2 HSD A 952      27.290  46.260  37.710  1.00  0.00           N
ATOM   4824  CD2 HSD A 952      27.860  45.250  38.430  1.00  0.00           C
ATOM   4825  HD2 HSD A 952      28.570  45.410  39.240  1.00  0.00           H
ATOM   4826  C   HSD A 952      29.650  41.280  39.370  1.00  0.00           C
ATOM   4827  O   HSD A 952      29.610  41.570  40.580  1.00  0.00           O
ATOM   4828  N   LEU A 953      29.900  40.040  38.870  1.00  0.00           N
ATOM   4829  HN  LEU A 953      29.840  39.980  37.870  1.00  0.00           H
ATOM   4830  CA  LEU A 953      30.030  38.800  39.630  1.00  0.00           C
ATOM   4831  HA  LEU A 953      29.200  38.830  40.310  1.00  0.00           H
ATOM   4832  CB  LEU A 953      30.070  37.460  38.800  1.00  0.00           C
ATOM   4833  HB1 LEU A 953      30.760  37.620  37.940  1.00  0.00           H
ATOM   4834  HB2 LEU A 953      29.080  37.300  38.320  1.00  0.00           H
ATOM   4835  CG  LEU A 953      30.550  36.130  39.440  1.00  0.00           C
ATOM   4836  HG  LEU A 953      31.570  36.310  39.880  1.00  0.00           H
ATOM   4837  CD1 LEU A 953      29.660  35.850  40.630  1.00  0.00           C
ATOM   4838 HD11 LEU A 953      28.650  35.570  40.250  1.00  0.00           H
ATOM   4839 HD12 LEU A 953      29.620  36.720  41.330  1.00  0.00           H
ATOM   4840 HD13 LEU A 953      30.180  35.020  41.140  1.00  0.00           H
ATOM   4841  CD2 LEU A 953      30.610  35.050  38.380  1.00  0.00           C
ATOM   4842 HD21 LEU A 953      31.050  35.530  37.470  1.00  0.00           H
ATOM   4843 HD22 LEU A 953      29.600  34.700  38.090  1.00  0.00           H
ATOM   4844 HD23 LEU A 953      31.290  34.230  38.670  1.00  0.00           H
ATOM   4845  C   LEU A 953      31.300  38.800  40.580  1.00  0.00           C
ATOM   4846  O   LEU A 953      31.180  38.550  41.800  1.00  0.00           O
ATOM   4847  N   ASP A 954      32.430  39.240  40.100  1.00  0.00           N
ATOM   4848  HN  ASP A 954      32.510  39.410  39.120  1.00  0.00           H
ATOM   4849  CA  ASP A 954      33.650  39.520  40.930  1.00  0.00           C
ATOM   4850  HA  ASP A 954      33.940  38.600  41.440  1.00  0.00           H
ATOM   4851  CB  ASP A 954      34.760  39.990  40.010  1.00  0.00           C
ATOM   4852  HB1 ASP A 954      34.970  39.180  39.290  1.00  0.00           H
ATOM   4853  HB2 ASP A 954      35.690  40.220  40.570  1.00  0.00           H
ATOM   4854  CG  ASP A 954      34.570  41.280  39.140  1.00  0.00           C
ATOM   4855  OD1 ASP A 954      34.130  41.290  37.980  1.00  0.00           O
ATOM   4856  OD2 ASP A 954      34.900  42.460  39.750  1.00  0.00           O
ATOM   4857  HD2 ASP A 954      34.670  43.130  39.090  1.00  0.00           H
ATOM   4858  C   ASP A 954      33.410  40.490  42.110  1.00  0.00           C
ATOM   4859  O   ASP A 954      33.630  40.220  43.270  1.00  0.00           O
ATOM   4860  N   LEU A 955      32.770  41.630  41.790  1.00  0.00           N
ATOM   4861  HN  LEU A 955      32.420  41.930  40.910  1.00  0.00           H
ATOM   4862  CA  LEU A 955      32.370  42.680  42.680  1.00  0.00           C
ATOM   4863  HA  LEU A 955      33.310  42.870  43.170  1.00  0.00           H
ATOM   4864  CB  LEU A 955      32.040  43.940  41.770  1.00  0.00           C
ATOM   4865  HB1 LEU A 955      31.250  43.630  41.040  1.00  0.00           H
ATOM   4866  HB2 LEU A 955      32.950  44.180  41.190  1.00  0.00           H
ATOM   4867  CG  LEU A 955      31.600  45.130  42.610  1.00  0.00           C
ATOM   4868  HG  LEU A 955      30.690  44.910  43.200  1.00  0.00           H
ATOM   4869  CD1 LEU A 955      32.680  45.600  43.650  1.00  0.00           C
ATOM   4870 HD11 LEU A 955      32.290  46.540  44.100  1.00  0.00           H
ATOM   4871 HD12 LEU A 955      33.610  45.930  43.130  1.00  0.00           H
ATOM   4872 HD13 LEU A 955      32.810  44.870  44.490  1.00  0.00           H
ATOM   4873  CD2 LEU A 955      31.190  46.260  41.660  1.00  0.00           C
ATOM   4874 HD21 LEU A 955      30.310  45.950  41.050  1.00  0.00           H
ATOM   4875 HD22 LEU A 955      32.000  46.670  41.010  1.00  0.00           H
ATOM   4876 HD23 LEU A 955      30.780  47.090  42.270  1.00  0.00           H
ATOM   4877  C   LEU A 955      31.310  42.250  43.730  1.00  0.00           C
ATOM   4878  O   LEU A 955      31.410  42.650  44.890  1.00  0.00           O
ATOM   4879  N   LEU A 956      30.340  41.410  43.360  1.00  0.00           N
ATOM   4880  HN  LEU A 956      30.220  40.840  42.540  1.00  0.00           H
ATOM   4881  CA  LEU A 956      29.480  40.800  44.330  1.00  0.00           C
ATOM   4882  HA  LEU A 956      29.050  41.610  44.910  1.00  0.00           H
ATOM   4883  CB  LEU A 956      28.350  40.030  43.720  1.00  0.00           C
ATOM   4884  HB1 LEU A 956      28.820  39.150  43.240  1.00  0.00           H
ATOM   4885  HB2 LEU A 956      28.000  40.620  42.840  1.00  0.00           H
ATOM   4886  CG  LEU A 956      27.190  39.550  44.590  1.00  0.00           C
ATOM   4887  HG  LEU A 956      27.530  38.810  45.350  1.00  0.00           H
ATOM   4888  CD1 LEU A 956      26.450  40.600  45.320  1.00  0.00           C
ATOM   4889 HD11 LEU A 956      25.800  40.150  46.100  1.00  0.00           H
ATOM   4890 HD12 LEU A 956      25.950  41.340  44.660  1.00  0.00           H
ATOM   4891 HD13 LEU A 956      27.140  41.270  45.900  1.00  0.00           H
ATOM   4892  CD2 LEU A 956      26.150  38.770  43.730  1.00  0.00           C
ATOM   4893 HD21 LEU A 956      25.190  38.640  44.280  1.00  0.00           H
ATOM   4894 HD22 LEU A 956      26.540  37.740  43.620  1.00  0.00           H
ATOM   4895 HD23 LEU A 956      25.930  39.260  42.760  1.00  0.00           H
ATOM   4896  C   LEU A 956      30.140  39.900  45.380  1.00  0.00           C
ATOM   4897  O   LEU A 956      29.860  39.950  46.570  1.00  0.00           O
ATOM   4898  N   MET A 957      31.100  39.080  44.940  1.00  0.00           N
ATOM   4899  HN  MET A 957      31.240  38.850  43.980  1.00  0.00           H
ATOM   4900  CA  MET A 957      31.790  38.180  45.930  1.00  0.00           C
ATOM   4901  HA  MET A 957      30.980  37.740  46.490  1.00  0.00           H
ATOM   4902  CB  MET A 957      32.530  37.120  45.200  1.00  0.00           C
ATOM   4903  HB1 MET A 957      33.200  36.590  45.910  1.00  0.00           H
ATOM   4904  HB2 MET A 957      33.310  37.520  44.500  1.00  0.00           H
ATOM   4905  CG  MET A 957      31.670  36.060  44.540  1.00  0.00           C
ATOM   4906  HG1 MET A 957      32.290  35.360  43.940  1.00  0.00           H
ATOM   4907  HG2 MET A 957      30.980  36.530  43.810  1.00  0.00           H
ATOM   4908  SD  MET A 957      30.770  35.020  45.760  1.00  0.00           S
ATOM   4909  CE  MET A 957      29.080  35.500  45.130  1.00  0.00           C
ATOM   4910  HE1 MET A 957      29.110  35.480  44.020  1.00  0.00           H
ATOM   4911  HE2 MET A 957      28.790  36.550  45.270  1.00  0.00           H
ATOM   4912  HE3 MET A 957      28.180  34.940  45.470  1.00  0.00           H
ATOM   4913  C   MET A 957      32.670  38.910  46.920  1.00  0.00           C
ATOM   4914  O   MET A 957      32.770  38.430  48.020  1.00  0.00           O
ATOM   4915  N   VAL A 958      33.320  40.000  46.540  1.00  0.00           N
ATOM   4916  HN  VAL A 958      33.200  40.320  45.600  1.00  0.00           H
ATOM   4917  CA  VAL A 958      33.950  40.830  47.550  1.00  0.00           C
ATOM   4918  HA  VAL A 958      34.600  40.240  48.180  1.00  0.00           H
ATOM   4919  CB  VAL A 958      34.800  41.960  46.960  1.00  0.00           C
ATOM   4920  HB  VAL A 958      34.420  42.390  46.010  1.00  0.00           H
ATOM   4921  CG1 VAL A 958      35.300  42.990  48.010  1.00  0.00           C
ATOM   4922 HG11 VAL A 958      36.060  43.620  47.490  1.00  0.00           H
ATOM   4923 HG12 VAL A 958      35.900  42.510  48.820  1.00  0.00           H
ATOM   4924 HG13 VAL A 958      34.480  43.510  48.560  1.00  0.00           H
ATOM   4925  CG2 VAL A 958      36.040  41.240  46.280  1.00  0.00           C
ATOM   4926 HG21 VAL A 958      36.850  41.940  45.980  1.00  0.00           H
ATOM   4927 HG22 VAL A 958      35.700  40.670  45.400  1.00  0.00           H
ATOM   4928 HG23 VAL A 958      36.470  40.530  47.010  1.00  0.00           H
ATOM   4929  C   VAL A 958      32.890  41.460  48.420  1.00  0.00           C
ATOM   4930  O   VAL A 958      32.910  41.430  49.670  1.00  0.00           O
ATOM   4931  N   GLY A 959      31.840  42.000  47.790  1.00  0.00           N
ATOM   4932  HN  GLY A 959      31.840  42.080  46.800  1.00  0.00           H
ATOM   4933  CA  GLY A 959      30.810  42.700  48.500  1.00  0.00           C
ATOM   4934  HA1 GLY A 959      30.010  43.010  47.840  1.00  0.00           H
ATOM   4935  HA2 GLY A 959      31.200  43.590  48.980  1.00  0.00           H
ATOM   4936  C   GLY A 959      30.140  41.980  49.660  1.00  0.00           C
ATOM   4937  O   GLY A 959      30.040  42.560  50.770  1.00  0.00           O
ATOM   4938  N   VAL A 960      29.690  40.730  49.460  1.00  0.00           N
ATOM   4939  HN  VAL A 960      29.830  40.230  48.610  1.00  0.00           H
ATOM   4940  CA  VAL A 960      29.080  39.860  50.490  1.00  0.00           C
ATOM   4941  HA  VAL A 960      28.310  40.510  50.890  1.00  0.00           H
ATOM   4942  CB  VAL A 960      28.290  38.660  49.990  1.00  0.00           C
ATOM   4943  HB  VAL A 960      27.750  38.150  50.820  1.00  0.00           H
ATOM   4944  CG1 VAL A 960      27.160  39.190  49.120  1.00  0.00           C
ATOM   4945 HG11 VAL A 960      26.770  38.330  48.540  1.00  0.00           H
ATOM   4946 HG12 VAL A 960      27.590  39.910  48.400  1.00  0.00           H
ATOM   4947 HG13 VAL A 960      26.310  39.740  49.610  1.00  0.00           H
ATOM   4948  CG2 VAL A 960      29.290  37.710  49.270  1.00  0.00           C
ATOM   4949 HG21 VAL A 960      30.010  37.310  50.020  1.00  0.00           H
ATOM   4950 HG22 VAL A 960      29.760  38.140  48.360  1.00  0.00           H
ATOM   4951 HG23 VAL A 960      28.740  36.790  48.970  1.00  0.00           H
ATOM   4952  C   VAL A 960      30.010  39.570  51.700  1.00  0.00           C
ATOM   4953  O   VAL A 960      29.590  39.700  52.880  1.00  0.00           O
ATOM   4954  N   MET A 961      31.290  39.290  51.460  1.00  0.00           N
ATOM   4955  HN  MET A 961      31.640  39.260  50.520  1.00  0.00           H
ATOM   4956  CA  MET A 961      32.340  38.850  52.330  1.00  0.00           C
ATOM   4957  HA  MET A 961      31.790  38.390  53.140  1.00  0.00           H
ATOM   4958  CB  MET A 961      33.370  37.880  51.620  1.00  0.00           C
ATOM   4959  HB1 MET A 961      34.280  37.880  52.250  1.00  0.00           H
ATOM   4960  HB2 MET A 961      33.740  38.240  50.640  1.00  0.00           H
ATOM   4961  CG  MET A 961      33.030  36.410  51.390  1.00  0.00           C
ATOM   4962  HG1 MET A 961      33.950  35.850  51.090  1.00  0.00           H
ATOM   4963  HG2 MET A 961      32.360  36.390  50.500  1.00  0.00           H
ATOM   4964  SD  MET A 961      32.270  35.700  52.830  1.00  0.00           S
ATOM   4965  CE  MET A 961      30.550  35.340  52.230  1.00  0.00           C
ATOM   4966  HE1 MET A 961      30.310  36.130  51.480  1.00  0.00           H
ATOM   4967  HE2 MET A 961      29.810  35.320  53.040  1.00  0.00           H
ATOM   4968  HE3 MET A 961      30.600  34.480  51.520  1.00  0.00           H
ATOM   4969  C   MET A 961      33.060  40.020  53.000  1.00  0.00           C
ATOM   4970  O   MET A 961      33.640  39.890  54.130  1.00  0.00           O
ATOM   4971  N   LEU A 962      33.110  41.170  52.340  1.00  0.00           N
ATOM   4972  HN  LEU A 962      32.940  41.320  51.360  1.00  0.00           H
ATOM   4973  CA  LEU A 962      33.310  42.360  53.190  1.00  0.00           C
ATOM   4974  HA  LEU A 962      34.280  42.300  53.670  1.00  0.00           H
ATOM   4975  CB  LEU A 962      33.310  43.640  52.250  1.00  0.00           C
ATOM   4976  HB1 LEU A 962      32.350  43.710  51.700  1.00  0.00           H
ATOM   4977  HB2 LEU A 962      34.070  43.320  51.510  1.00  0.00           H
ATOM   4978  CG  LEU A 962      33.730  44.970  52.950  1.00  0.00           C
ATOM   4979  HG  LEU A 962      34.270  44.640  53.860  1.00  0.00           H
ATOM   4980  CD1 LEU A 962      34.560  45.840  52.010  1.00  0.00           C
ATOM   4981 HD11 LEU A 962      34.960  46.740  52.490  1.00  0.00           H
ATOM   4982 HD12 LEU A 962      33.810  46.180  51.270  1.00  0.00           H
ATOM   4983 HD13 LEU A 962      35.390  45.270  51.550  1.00  0.00           H
ATOM   4984  CD2 LEU A 962      32.440  45.710  53.410  1.00  0.00           C
ATOM   4985 HD21 LEU A 962      31.800  45.210  54.170  1.00  0.00           H
ATOM   4986 HD22 LEU A 962      31.880  45.950  52.480  1.00  0.00           H
ATOM   4987 HD23 LEU A 962      32.710  46.710  53.810  1.00  0.00           H
ATOM   4988  C   LEU A 962      32.300  42.600  54.300  1.00  0.00           C
ATOM   4989  O   LEU A 962      32.710  42.900  55.430  1.00  0.00           O
ATOM   4990  N   GLY A 963      31.020  42.410  54.060  1.00  0.00           N
ATOM   4991  HN  GLY A 963      30.800  42.100  53.140  1.00  0.00           H
ATOM   4992  CA  GLY A 963      29.920  42.360  55.110  1.00  0.00           C
ATOM   4993  HA1 GLY A 963      28.990  42.010  54.680  1.00  0.00           H
ATOM   4994  HA2 GLY A 963      29.950  43.350  55.530  1.00  0.00           H
ATOM   4995  C   GLY A 963      30.320  41.280  56.120  1.00  0.00           C
ATOM   4996  O   GLY A 963      30.370  41.630  57.280  1.00  0.00           O
ATOM   4997  N   VAL A 964      30.710  40.030  55.700  1.00  0.00           N
ATOM   4998  HN  VAL A 964      30.770  39.730  54.760  1.00  0.00           H
ATOM   4999  CA  VAL A 964      31.210  39.040  56.680  1.00  0.00           C
ATOM   5000  HA  VAL A 964      30.450  38.910  57.430  1.00  0.00           H
ATOM   5001  CB  VAL A 964      31.460  37.670  56.030  1.00  0.00           C
ATOM   5002  HB  VAL A 964      32.270  37.700  55.260  1.00  0.00           H
ATOM   5003  CG1 VAL A 964      31.990  36.580  57.020  1.00  0.00           C
ATOM   5004 HG11 VAL A 964      32.980  36.920  57.390  1.00  0.00           H
ATOM   5005 HG12 VAL A 964      32.010  35.600  56.510  1.00  0.00           H
ATOM   5006 HG13 VAL A 964      31.270  36.550  57.870  1.00  0.00           H
ATOM   5007  CG2 VAL A 964      30.160  37.090  55.430  1.00  0.00           C
ATOM   5008 HG21 VAL A 964      30.400  36.130  54.930  1.00  0.00           H
ATOM   5009 HG22 VAL A 964      29.690  37.770  54.690  1.00  0.00           H
ATOM   5010 HG23 VAL A 964      29.460  36.850  56.250  1.00  0.00           H
ATOM   5011  C   VAL A 964      32.460  39.430  57.480  1.00  0.00           C
ATOM   5012  O   VAL A 964      32.500  39.200  58.640  1.00  0.00           O
ATOM   5013  N   CYS A 965      33.430  40.110  56.830  1.00  0.00           N
ATOM   5014  HN  CYS A 965      33.400  40.260  55.850  1.00  0.00           H
ATOM   5015  CA  CYS A 965      34.670  40.580  57.550  1.00  0.00           C
ATOM   5016  HA  CYS A 965      35.130  39.800  58.160  1.00  0.00           H
ATOM   5017  CB  CYS A 965      35.750  41.120  56.540  1.00  0.00           C
ATOM   5018  HB1 CYS A 965      36.360  41.850  57.140  1.00  0.00           H
ATOM   5019  HB2 CYS A 965      35.220  41.630  55.700  1.00  0.00           H
ATOM   5020  SG  CYS A 965      36.760  39.800  55.770  1.00  0.00           S
ATOM   5021  HG1 CYS A 965      36.000  39.800  54.680  1.00  0.00           H
ATOM   5022  C   CYS A 965      34.340  41.620  58.550  1.00  0.00           C
ATOM   5023  O   CYS A 965      34.830  41.680  59.710  1.00  0.00           O
ATOM   5024  N   SER A 966      33.390  42.590  58.210  1.00  0.00           N
ATOM   5025  HN  SER A 966      33.020  42.660  57.280  1.00  0.00           H
ATOM   5026  CA  SER A 966      32.870  43.650  59.060  1.00  0.00           C
ATOM   5027  HA  SER A 966      33.600  44.370  59.410  1.00  0.00           H
ATOM   5028  CB  SER A 966      31.850  44.510  58.250  1.00  0.00           C
ATOM   5029  HB1 SER A 966      31.590  45.360  58.930  1.00  0.00           H
ATOM   5030  HB2 SER A 966      30.910  43.970  57.970  1.00  0.00           H
ATOM   5031  OG  SER A 966      32.540  44.990  57.090  1.00  0.00           O
ATOM   5032  HG1 SER A 966      32.530  44.320  56.400  1.00  0.00           H
ATOM   5033  C   SER A 966      32.140  43.090  60.250  1.00  0.00           C
ATOM   5034  O   SER A 966      32.340  43.540  61.360  1.00  0.00           O
ATOM   5035  N   VAL A 967      31.310  42.000  60.080  1.00  0.00           N
ATOM   5036  HN  VAL A 967      31.130  41.530  59.220  1.00  0.00           H
ATOM   5037  CA  VAL A 967      30.720  41.410  61.280  1.00  0.00           C
ATOM   5038  HA  VAL A 967      30.330  42.160  61.960  1.00  0.00           H
ATOM   5039  CB  VAL A 967      29.530  40.530  61.010  1.00  0.00           C
ATOM   5040  HB  VAL A 967      29.770  39.610  60.430  1.00  0.00           H
ATOM   5041  CG1 VAL A 967      28.900  40.060  62.330  1.00  0.00           C
ATOM   5042 HG11 VAL A 967      27.950  39.520  62.110  1.00  0.00           H
ATOM   5043 HG12 VAL A 967      28.590  40.910  62.980  1.00  0.00           H
ATOM   5044 HG13 VAL A 967      29.560  39.400  62.930  1.00  0.00           H
ATOM   5045  CG2 VAL A 967      28.510  41.380  60.200  1.00  0.00           C
ATOM   5046 HG21 VAL A 967      28.980  41.910  59.350  1.00  0.00           H
ATOM   5047 HG22 VAL A 967      27.890  41.960  60.910  1.00  0.00           H
ATOM   5048 HG23 VAL A 967      27.750  40.760  59.690  1.00  0.00           H
ATOM   5049  C   VAL A 967      31.720  40.730  62.250  1.00  0.00           C
ATOM   5050  O   VAL A 967      31.610  40.860  63.500  1.00  0.00           O
ATOM   5051  N   MET A 968      32.680  40.020  61.630  1.00  0.00           N
ATOM   5052  HN  MET A 968      32.730  39.860  60.660  1.00  0.00           H
ATOM   5053  CA  MET A 968      33.690  39.370  62.340  1.00  0.00           C
ATOM   5054  HA  MET A 968      33.310  38.720  63.120  1.00  0.00           H
ATOM   5055  CB  MET A 968      34.510  38.440  61.440  1.00  0.00           C
ATOM   5056  HB1 MET A 968      35.520  38.270  61.870  1.00  0.00           H
ATOM   5057  HB2 MET A 968      34.800  38.970  60.490  1.00  0.00           H
ATOM   5058  CG  MET A 968      33.770  37.140  61.290  1.00  0.00           C
ATOM   5059  HG1 MET A 968      34.160  36.570  60.420  1.00  0.00           H
ATOM   5060  HG2 MET A 968      32.760  37.400  60.890  1.00  0.00           H
[truncated: 6,873,249 more chars]
