# Supplementary material for: CryoEM and computational modeling structural insights into the pH regulator NBCn1
Source: Nat Commun. 2025 Nov 11;16:9932. doi: 10.1038/s41467-025-64868-z (PMC12606367; doi:10.1038/s41467-025-64868-z)
Supplement: Supplementary file 7 — Supplementary Data 5 [file 41467_2025_64868_MOESM7_ESM.zip › 100ns_z_restr_MD_NBCn1_2NaCO3/hNBCn1_IF/z-restr_hNBCn1_IF_2NaCO3_first_step_37.pdb]

REMARK    GENERATED BY TRJCONV
TITLE     Title t= 4100.00000 step= 2050000
REMARK    THIS IS A SIMULATION BOX
CRYST1   93.819   93.819  101.697  90.00  90.00  90.00 P 1           1
MODEL        1
ATOM      1  N   LEU A 585      24.890  39.220  36.860  1.00  0.00           N
ATOM      2  HT1 LEU A 585      24.730  40.250  36.820  1.00  0.00           H
ATOM      3  HT2 LEU A 585      24.040  38.650  36.710  1.00  0.00           H
ATOM      4  HT3 LEU A 585      25.440  39.110  35.990  1.00  0.00           H
ATOM      5  CA  LEU A 585      25.670  38.750  38.010  1.00  0.00           C
ATOM      6  HA  LEU A 585      26.680  38.990  37.750  1.00  0.00           H
ATOM      7  CB  LEU A 585      25.230  39.540  39.230  1.00  0.00           C
ATOM      8  HB1 LEU A 585      24.140  39.410  39.420  1.00  0.00           H
ATOM      9  HB2 LEU A 585      25.340  40.640  39.070  1.00  0.00           H
ATOM     10  CG  LEU A 585      25.990  39.110  40.480  1.00  0.00           C
ATOM     11  HG  LEU A 585      26.300  38.050  40.420  1.00  0.00           H
ATOM     12  CD1 LEU A 585      27.160  40.120  40.650  1.00  0.00           C
ATOM     13 HD11 LEU A 585      26.860  41.200  40.560  1.00  0.00           H
ATOM     14 HD12 LEU A 585      27.820  40.010  39.770  1.00  0.00           H
ATOM     15 HD13 LEU A 585      27.800  40.010  41.550  1.00  0.00           H
ATOM     16  CD2 LEU A 585      24.900  39.190  41.500  1.00  0.00           C
ATOM     17 HD21 LEU A 585      25.180  38.950  42.550  1.00  0.00           H
ATOM     18 HD22 LEU A 585      24.150  38.390  41.320  1.00  0.00           H
ATOM     19 HD23 LEU A 585      24.460  40.200  41.630  1.00  0.00           H
ATOM     20  C   LEU A 585      25.620  37.280  38.240  1.00  0.00           C
ATOM     21  O   LEU A 585      26.620  36.570  38.170  1.00  0.00           O
ATOM     22  N   ILE A 586      24.420  36.660  38.510  1.00  0.00           N
ATOM     23  HN  ILE A 586      23.600  37.210  38.590  1.00  0.00           H
ATOM     24  CA  ILE A 586      24.280  35.260  38.610  1.00  0.00           C
ATOM     25  HA  ILE A 586      25.160  34.820  39.050  1.00  0.00           H
ATOM     26  CB  ILE A 586      23.040  34.900  39.530  1.00  0.00           C
ATOM     27  HB  ILE A 586      22.180  35.310  38.950  1.00  0.00           H
ATOM     28  CG2 ILE A 586      22.830  33.370  39.600  1.00  0.00           C
ATOM     29 HG21 ILE A 586      23.690  32.850  40.050  1.00  0.00           H
ATOM     30 HG22 ILE A 586      22.380  33.090  38.620  1.00  0.00           H
ATOM     31 HG23 ILE A 586      21.960  33.190  40.270  1.00  0.00           H
ATOM     32  CG1 ILE A 586      22.980  35.610  40.940  1.00  0.00           C
ATOM     33 HG11 ILE A 586      22.040  35.210  41.370  1.00  0.00           H
ATOM     34 HG12 ILE A 586      22.870  36.710  40.810  1.00  0.00           H
ATOM     35  CD  ILE A 586      24.130  35.360  41.850  1.00  0.00           C
ATOM     36  HD1 ILE A 586      25.120  35.710  41.490  1.00  0.00           H
ATOM     37  HD2 ILE A 586      24.120  34.300  42.150  1.00  0.00           H
ATOM     38  HD3 ILE A 586      23.900  35.920  42.780  1.00  0.00           H
ATOM     39  C   ILE A 586      24.100  34.520  37.250  1.00  0.00           C
ATOM     40  O   ILE A 586      24.500  33.400  37.100  1.00  0.00           O
ATOM     41  N   LEU A 587      23.640  35.210  36.260  1.00  0.00           N
ATOM     42  HN  LEU A 587      23.240  36.110  36.320  1.00  0.00           H
ATOM     43  CA  LEU A 587      23.830  34.710  34.850  1.00  0.00           C
ATOM     44  HA  LEU A 587      23.310  33.770  34.740  1.00  0.00           H
ATOM     45  CB  LEU A 587      22.990  35.680  33.940  1.00  0.00           C
ATOM     46  HB1 LEU A 587      23.280  36.750  34.120  1.00  0.00           H
ATOM     47  HB2 LEU A 587      21.970  35.730  34.380  1.00  0.00           H
ATOM     48  CG  LEU A 587      22.970  35.390  32.370  1.00  0.00           C
ATOM     49  HG  LEU A 587      23.880  35.840  31.910  1.00  0.00           H
ATOM     50  CD1 LEU A 587      22.870  33.860  32.050  1.00  0.00           C
ATOM     51 HD11 LEU A 587      22.670  33.680  30.970  1.00  0.00           H
ATOM     52 HD12 LEU A 587      22.080  33.390  32.680  1.00  0.00           H
ATOM     53 HD13 LEU A 587      23.840  33.370  32.280  1.00  0.00           H
ATOM     54  CD2 LEU A 587      21.860  36.190  31.650  1.00  0.00           C
ATOM     55 HD21 LEU A 587      21.980  37.300  31.680  1.00  0.00           H
ATOM     56 HD22 LEU A 587      20.930  35.840  32.150  1.00  0.00           H
ATOM     57 HD23 LEU A 587      21.880  35.850  30.590  1.00  0.00           H
ATOM     58  C   LEU A 587      25.340  34.600  34.480  1.00  0.00           C
ATOM     59  O   LEU A 587      25.760  33.560  33.980  1.00  0.00           O
ATOM     60  N   ASP A 588      26.190  35.560  34.860  1.00  0.00           N
ATOM     61  HN  ASP A 588      25.920  36.500  35.120  1.00  0.00           H
ATOM     62  CA  ASP A 588      27.640  35.350  34.820  1.00  0.00           C
ATOM     63  HA  ASP A 588      27.850  35.200  33.770  1.00  0.00           H
ATOM     64  CB  ASP A 588      28.390  36.610  35.280  1.00  0.00           C
ATOM     65  HB1 ASP A 588      29.500  36.590  35.230  1.00  0.00           H
ATOM     66  HB2 ASP A 588      28.240  36.840  36.360  1.00  0.00           H
ATOM     67  CG  ASP A 588      27.830  37.870  34.500  1.00  0.00           C
ATOM     68  OD1 ASP A 588      26.740  38.320  34.950  1.00  0.00           O
ATOM     69  OD2 ASP A 588      28.370  38.350  33.490  1.00  0.00           O
ATOM     70  C   ASP A 588      28.120  34.120  35.620  1.00  0.00           C
ATOM     71  O   ASP A 588      29.010  33.430  35.140  1.00  0.00           O
ATOM     72  N   ILE A 589      27.550  33.800  36.850  1.00  0.00           N
ATOM     73  HN  ILE A 589      26.820  34.340  37.240  1.00  0.00           H
ATOM     74  CA  ILE A 589      27.920  32.620  37.640  1.00  0.00           C
ATOM     75  HA  ILE A 589      28.990  32.510  37.530  1.00  0.00           H
ATOM     76  CB  ILE A 589      27.500  32.660  39.100  1.00  0.00           C
ATOM     77  HB  ILE A 589      26.410  32.900  39.120  1.00  0.00           H
ATOM     78  CG2 ILE A 589      27.680  31.280  39.870  1.00  0.00           C
ATOM     79 HG21 ILE A 589      28.780  31.140  39.910  1.00  0.00           H
ATOM     80 HG22 ILE A 589      27.110  30.460  39.360  1.00  0.00           H
ATOM     81 HG23 ILE A 589      27.420  31.370  40.950  1.00  0.00           H
ATOM     82  CG1 ILE A 589      28.220  33.790  39.830  1.00  0.00           C
ATOM     83 HG11 ILE A 589      28.120  34.740  39.240  1.00  0.00           H
ATOM     84 HG12 ILE A 589      29.330  33.720  39.840  1.00  0.00           H
ATOM     85  CD  ILE A 589      27.660  34.040  41.190  1.00  0.00           C
ATOM     86  HD1 ILE A 589      28.160  33.410  41.960  1.00  0.00           H
ATOM     87  HD2 ILE A 589      26.560  33.870  41.160  1.00  0.00           H
ATOM     88  HD3 ILE A 589      27.820  35.070  41.580  1.00  0.00           H
ATOM     89  C   ILE A 589      27.460  31.340  37.010  1.00  0.00           C
ATOM     90  O   ILE A 589      28.220  30.390  36.940  1.00  0.00           O
ATOM     91  N   LYS A 590      26.210  31.360  36.550  1.00  0.00           N
ATOM     92  HN  LYS A 590      25.560  32.080  36.750  1.00  0.00           H
ATOM     93  CA  LYS A 590      25.580  30.180  35.810  1.00  0.00           C
ATOM     94  HA  LYS A 590      25.490  29.430  36.570  1.00  0.00           H
ATOM     95  CB  LYS A 590      24.050  30.480  35.390  1.00  0.00           C
ATOM     96  HB1 LYS A 590      23.750  29.800  34.560  1.00  0.00           H
ATOM     97  HB2 LYS A 590      24.020  31.510  34.990  1.00  0.00           H
ATOM     98  CG  LYS A 590      23.080  30.260  36.530  1.00  0.00           C
ATOM     99  HG1 LYS A 590      23.380  31.090  37.200  1.00  0.00           H
ATOM    100  HG2 LYS A 590      23.220  29.280  37.010  1.00  0.00           H
ATOM    101  CD  LYS A 590      21.590  30.440  36.150  1.00  0.00           C
ATOM    102  HD1 LYS A 590      21.020  30.260  37.090  1.00  0.00           H
ATOM    103  HD2 LYS A 590      21.200  29.770  35.350  1.00  0.00           H
ATOM    104  CE  LYS A 590      21.310  31.910  35.820  1.00  0.00           C
ATOM    105  HE1 LYS A 590      21.840  32.250  34.910  1.00  0.00           H
ATOM    106  HE2 LYS A 590      21.690  32.460  36.710  1.00  0.00           H
ATOM    107  NZ  LYS A 590      20.000  32.330  35.660  1.00  0.00           N
ATOM    108  HZ1 LYS A 590      19.430  32.040  36.490  1.00  0.00           H
ATOM    109  HZ2 LYS A 590      19.490  31.880  34.890  1.00  0.00           H
ATOM    110  HZ3 LYS A 590      19.850  33.360  35.620  1.00  0.00           H
ATOM    111  C   LYS A 590      26.290  29.800  34.530  1.00  0.00           C
ATOM    112  O   LYS A 590      26.420  28.570  34.250  1.00  0.00           O
ATOM    113  N   ARG A 591      26.610  30.850  33.670  1.00  0.00           N
ATOM    114  HN  ARG A 591      26.250  31.740  33.920  1.00  0.00           H
ATOM    115  CA  ARG A 591      27.510  30.720  32.520  1.00  0.00           C
ATOM    116  HA  ARG A 591      27.080  30.080  31.760  1.00  0.00           H
ATOM    117  CB  ARG A 591      27.790  32.080  31.800  1.00  0.00           C
ATOM    118  HB1 ARG A 591      28.720  31.960  31.230  1.00  0.00           H
ATOM    119  HB2 ARG A 591      27.790  32.870  32.590  1.00  0.00           H
ATOM    120  CG  ARG A 591      26.730  32.530  30.730  1.00  0.00           C
ATOM    121  HG1 ARG A 591      25.720  32.410  31.170  1.00  0.00           H
ATOM    122  HG2 ARG A 591      26.820  31.850  29.850  1.00  0.00           H
ATOM    123  CD  ARG A 591      27.030  33.960  30.220  1.00  0.00           C
ATOM    124  HD1 ARG A 591      27.980  34.020  29.650  1.00  0.00           H
ATOM    125  HD2 ARG A 591      26.960  34.730  31.020  1.00  0.00           H
ATOM    126  NE  ARG A 591      26.010  34.310  29.190  1.00  0.00           N
ATOM    127  HE  ARG A 591      25.440  33.580  28.810  1.00  0.00           H
ATOM    128  CZ  ARG A 591      25.560  35.540  29.030  1.00  0.00           C
ATOM    129  NH1 ARG A 591      26.150  36.650  29.460  1.00  0.00           N
ATOM    130 HH11 ARG A 591      27.140  36.570  29.610  1.00  0.00           H
ATOM    131 HH12 ARG A 591      25.880  37.530  29.060  1.00  0.00           H
ATOM    132  NH2 ARG A 591      24.660  35.860  28.140  1.00  0.00           N
ATOM    133 HH21 ARG A 591      24.390  36.810  28.000  1.00  0.00           H
ATOM    134 HH22 ARG A 591      24.460  35.300  27.330  1.00  0.00           H
ATOM    135  C   ARG A 591      28.820  29.940  32.660  1.00  0.00           C
ATOM    136  O   ARG A 591      29.100  28.980  31.930  1.00  0.00           O
ATOM    137  N   LYS A 592      29.630  30.300  33.660  1.00  0.00           N
ATOM    138  HN  LYS A 592      29.280  30.910  34.360  1.00  0.00           H
ATOM    139  CA  LYS A 592      30.880  29.620  33.910  1.00  0.00           C
ATOM    140  HA  LYS A 592      31.400  29.330  33.010  1.00  0.00           H
ATOM    141  CB  LYS A 592      31.960  30.620  34.430  1.00  0.00           C
ATOM    142  HB1 LYS A 592      32.840  30.070  34.810  1.00  0.00           H
ATOM    143  HB2 LYS A 592      31.470  31.220  35.220  1.00  0.00           H
ATOM    144  CG  LYS A 592      32.540  31.600  33.390  1.00  0.00           C
ATOM    145  HG1 LYS A 592      32.790  30.990  32.490  1.00  0.00           H
ATOM    146  HG2 LYS A 592      33.470  32.030  33.810  1.00  0.00           H
ATOM    147  CD  LYS A 592      31.610  32.750  32.990  1.00  0.00           C
ATOM    148  HD1 LYS A 592      31.270  33.130  33.980  1.00  0.00           H
ATOM    149  HD2 LYS A 592      30.780  32.370  32.360  1.00  0.00           H
ATOM    150  CE  LYS A 592      32.360  33.900  32.300  1.00  0.00           C
ATOM    151  HE1 LYS A 592      33.250  34.120  32.930  1.00  0.00           H
ATOM    152  HE2 LYS A 592      31.600  34.710  32.200  1.00  0.00           H
ATOM    153  NZ  LYS A 592      32.790  33.520  30.950  1.00  0.00           N
ATOM    154  HZ1 LYS A 592      33.600  32.890  31.130  1.00  0.00           H
ATOM    155  HZ2 LYS A 592      33.120  34.370  30.450  1.00  0.00           H
ATOM    156  HZ3 LYS A 592      32.020  33.060  30.430  1.00  0.00           H
ATOM    157  C   LYS A 592      30.850  28.430  34.780  1.00  0.00           C
ATOM    158  O   LYS A 592      31.910  27.860  35.020  1.00  0.00           O
ATOM    159  N   ALA A 593      29.660  28.020  35.260  1.00  0.00           N
ATOM    160  HN  ALA A 593      28.760  28.430  35.160  1.00  0.00           H
ATOM    161  CA  ALA A 593      29.390  26.890  36.070  1.00  0.00           C
ATOM    162  HA  ALA A 593      29.830  27.160  37.020  1.00  0.00           H
ATOM    163  CB  ALA A 593      27.870  26.890  36.390  1.00  0.00           C
ATOM    164  HB1 ALA A 593      27.650  27.820  36.940  1.00  0.00           H
ATOM    165  HB2 ALA A 593      27.700  26.070  37.120  1.00  0.00           H
ATOM    166  HB3 ALA A 593      27.210  26.710  35.500  1.00  0.00           H
ATOM    167  C   ALA A 593      29.850  25.530  35.510  1.00  0.00           C
ATOM    168  O   ALA A 593      30.520  24.860  36.260  1.00  0.00           O
ATOM    169  N   PRO A 594      29.580  24.950  34.310  1.00  0.00           N
ATOM    170  CD  PRO A 594      28.900  25.590  33.210  1.00  0.00           C
ATOM    171  HD1 PRO A 594      29.380  26.570  33.030  1.00  0.00           H
ATOM    172  HD2 PRO A 594      27.830  25.710  33.470  1.00  0.00           H
ATOM    173  CA  PRO A 594      30.060  23.610  33.940  1.00  0.00           C
ATOM    174  HA  PRO A 594      29.990  23.010  34.840  1.00  0.00           H
ATOM    175  CB  PRO A 594      29.150  23.360  32.620  1.00  0.00           C
ATOM    176  HB1 PRO A 594      28.150  23.040  32.990  1.00  0.00           H
ATOM    177  HB2 PRO A 594      29.540  22.510  32.030  1.00  0.00           H
ATOM    178  CG  PRO A 594      29.130  24.760  31.980  1.00  0.00           C
ATOM    179  HG1 PRO A 594      30.110  24.980  31.510  1.00  0.00           H
ATOM    180  HG2 PRO A 594      28.230  24.950  31.350  1.00  0.00           H
ATOM    181  C   PRO A 594      31.490  23.610  33.670  1.00  0.00           C
ATOM    182  O   PRO A 594      32.110  22.550  33.460  1.00  0.00           O
ATOM    183  N   PHE A 595      32.200  24.780  33.690  1.00  0.00           N
ATOM    184  HN  PHE A 595      31.780  25.640  34.000  1.00  0.00           H
ATOM    185  CA  PHE A 595      33.680  24.810  33.590  1.00  0.00           C
ATOM    186  HA  PHE A 595      33.940  24.020  32.900  1.00  0.00           H
ATOM    187  CB  PHE A 595      34.080  26.170  33.000  1.00  0.00           C
ATOM    188  HB1 PHE A 595      35.190  26.240  32.900  1.00  0.00           H
ATOM    189  HB2 PHE A 595      33.860  26.960  33.750  1.00  0.00           H
ATOM    190  CG  PHE A 595      33.530  26.470  31.570  1.00  0.00           C
ATOM    191  CD1 PHE A 595      33.270  25.470  30.620  1.00  0.00           C
ATOM    192  HD1 PHE A 595      33.480  24.430  30.810  1.00  0.00           H
ATOM    193  CE1 PHE A 595      32.700  25.830  29.380  1.00  0.00           C
ATOM    194  HE1 PHE A 595      32.440  25.030  28.690  1.00  0.00           H
ATOM    195  CZ  PHE A 595      32.420  27.130  29.130  1.00  0.00           C
ATOM    196  HZ  PHE A 595      31.890  27.480  28.270  1.00  0.00           H
ATOM    197  CD2 PHE A 595      33.220  27.810  31.270  1.00  0.00           C
ATOM    198  HD2 PHE A 595      33.350  28.600  32.010  1.00  0.00           H
ATOM    199  CE2 PHE A 595      32.740  28.180  30.010  1.00  0.00           C
ATOM    200  HE2 PHE A 595      32.380  29.190  29.880  1.00  0.00           H
ATOM    201  C   PHE A 595      34.380  24.630  34.960  1.00  0.00           C
ATOM    202  O   PHE A 595      35.550  24.940  35.100  1.00  0.00           O
ATOM    203  N   PHE A 596      33.600  24.260  36.050  1.00  0.00           N
ATOM    204  HN  PHE A 596      32.620  24.160  35.950  1.00  0.00           H
ATOM    205  CA  PHE A 596      34.200  24.310  37.410  1.00  0.00           C
ATOM    206  HA  PHE A 596      34.480  25.350  37.520  1.00  0.00           H
ATOM    207  CB  PHE A 596      32.950  24.060  38.400  1.00  0.00           C
ATOM    208  HB1 PHE A 596      32.590  23.030  38.290  1.00  0.00           H
ATOM    209  HB2 PHE A 596      32.120  24.760  38.180  1.00  0.00           H
ATOM    210  CG  PHE A 596      33.370  24.070  39.880  1.00  0.00           C
ATOM    211  CD1 PHE A 596      33.220  25.300  40.590  1.00  0.00           C
ATOM    212  HD1 PHE A 596      33.000  26.180  39.980  1.00  0.00           H
ATOM    213  CE1 PHE A 596      33.670  25.460  41.930  1.00  0.00           C
ATOM    214  HE1 PHE A 596      33.560  26.460  42.330  1.00  0.00           H
ATOM    215  CZ  PHE A 596      34.210  24.330  42.600  1.00  0.00           C
ATOM    216  HZ  PHE A 596      34.790  24.540  43.480  1.00  0.00           H
ATOM    217  CD2 PHE A 596      33.890  22.950  40.600  1.00  0.00           C
ATOM    218  HD2 PHE A 596      33.870  21.990  40.090  1.00  0.00           H
ATOM    219  CE2 PHE A 596      34.390  23.120  41.910  1.00  0.00           C
ATOM    220  HE2 PHE A 596      34.810  22.260  42.400  1.00  0.00           H
ATOM    221  C   PHE A 596      35.300  23.360  37.680  1.00  0.00           C
ATOM    222  O   PHE A 596      36.410  23.800  38.030  1.00  0.00           O
ATOM    223  N   LEU A 597      35.000  21.990  37.420  1.00  0.00           N
ATOM    224  HN  LEU A 597      34.160  21.730  36.960  1.00  0.00           H
ATOM    225  CA  LEU A 597      35.890  20.920  37.880  1.00  0.00           C
ATOM    226  HA  LEU A 597      36.080  21.100  38.930  1.00  0.00           H
ATOM    227  CB  LEU A 597      35.080  19.480  37.750  1.00  0.00           C
ATOM    228  HB1 LEU A 597      35.090  19.370  36.650  1.00  0.00           H
ATOM    229  HB2 LEU A 597      34.020  19.590  38.040  1.00  0.00           H
ATOM    230  CG  LEU A 597      35.720  18.490  38.680  1.00  0.00           C
ATOM    231  HG  LEU A 597      36.730  18.820  39.030  1.00  0.00           H
ATOM    232  CD1 LEU A 597      35.020  18.570  40.020  1.00  0.00           C
ATOM    233 HD11 LEU A 597      35.230  19.500  40.600  1.00  0.00           H
ATOM    234 HD12 LEU A 597      35.240  17.750  40.740  1.00  0.00           H
ATOM    235 HD13 LEU A 597      33.920  18.470  39.880  1.00  0.00           H
ATOM    236  CD2 LEU A 597      35.680  17.020  38.210  1.00  0.00           C
ATOM    237 HD21 LEU A 597      35.790  16.300  39.040  1.00  0.00           H
ATOM    238 HD22 LEU A 597      36.600  16.910  37.600  1.00  0.00           H
ATOM    239 HD23 LEU A 597      34.700  16.800  37.730  1.00  0.00           H
ATOM    240  C   LEU A 597      37.230  20.870  37.050  1.00  0.00           C
ATOM    241  O   LEU A 597      38.320  20.370  37.390  1.00  0.00           O
ATOM    242  N   SER A 598      37.090  21.520  35.910  1.00  0.00           N
ATOM    243  HN  SER A 598      36.160  21.770  35.650  1.00  0.00           H
ATOM    244  CA  SER A 598      38.070  21.770  34.810  1.00  0.00           C
ATOM    245  HA  SER A 598      38.350  20.790  34.450  1.00  0.00           H
ATOM    246  CB  SER A 598      37.510  22.720  33.700  1.00  0.00           C
ATOM    247  HB1 SER A 598      38.100  22.790  32.770  1.00  0.00           H
ATOM    248  HB2 SER A 598      37.540  23.750  34.140  1.00  0.00           H
ATOM    249  OG  SER A 598      36.160  22.330  33.350  1.00  0.00           O
ATOM    250  HG1 SER A 598      36.060  22.470  32.400  1.00  0.00           H
ATOM    251  C   SER A 598      39.370  22.370  35.350  1.00  0.00           C
ATOM    252  O   SER A 598      40.480  22.130  34.900  1.00  0.00           O
ATOM    253  N   ASP A 599      39.300  23.270  36.330  1.00  0.00           N
ATOM    254  HN  ASP A 599      38.430  23.470  36.760  1.00  0.00           H
ATOM    255  CA  ASP A 599      40.450  24.000  36.840  1.00  0.00           C
ATOM    256  HA  ASP A 599      41.050  24.250  35.980  1.00  0.00           H
ATOM    257  CB  ASP A 599      40.030  25.270  37.570  1.00  0.00           C
ATOM    258  HB1 ASP A 599      40.880  25.690  38.140  1.00  0.00           H
ATOM    259  HB2 ASP A 599      39.150  25.040  38.210  1.00  0.00           H
ATOM    260  CG  ASP A 599      39.510  26.350  36.620  1.00  0.00           C
ATOM    261  OD1 ASP A 599      39.380  26.110  35.380  1.00  0.00           O
ATOM    262  OD2 ASP A 599      39.310  27.530  37.090  1.00  0.00           O
ATOM    263  C   ASP A 599      41.310  23.140  37.720  1.00  0.00           C
ATOM    264  O   ASP A 599      42.480  23.290  37.880  1.00  0.00           O
ATOM    265  N   PHE A 600      40.600  22.180  38.410  1.00  0.00           N
ATOM    266  HN  PHE A 600      39.610  22.070  38.420  1.00  0.00           H
ATOM    267  CA  PHE A 600      41.340  21.180  39.070  1.00  0.00           C
ATOM    268  HA  PHE A 600      42.120  21.660  39.650  1.00  0.00           H
ATOM    269  CB  PHE A 600      40.540  20.260  39.940  1.00  0.00           C
ATOM    270  HB1 PHE A 600      41.140  19.430  40.370  1.00  0.00           H
ATOM    271  HB2 PHE A 600      39.730  19.750  39.390  1.00  0.00           H
ATOM    272  CG  PHE A 600      39.920  21.110  41.020  1.00  0.00           C
ATOM    273  CD1 PHE A 600      38.590  21.490  41.030  1.00  0.00           C
ATOM    274  HD1 PHE A 600      37.930  21.200  40.220  1.00  0.00           H
ATOM    275  CE1 PHE A 600      38.100  22.290  42.050  1.00  0.00           C
ATOM    276  HE1 PHE A 600      37.050  22.560  42.030  1.00  0.00           H
ATOM    277  CZ  PHE A 600      38.920  22.650  43.090  1.00  0.00           C
ATOM    278  HZ  PHE A 600      38.580  23.350  43.850  1.00  0.00           H
ATOM    279  CD2 PHE A 600      40.730  21.400  42.120  1.00  0.00           C
ATOM    280  HD2 PHE A 600      41.780  21.150  42.140  1.00  0.00           H
ATOM    281  CE2 PHE A 600      40.280  22.250  43.110  1.00  0.00           C
ATOM    282  HE2 PHE A 600      40.960  22.590  43.880  1.00  0.00           H
ATOM    283  C   PHE A 600      42.150  20.260  38.170  1.00  0.00           C
ATOM    284  O   PHE A 600      43.300  19.800  38.520  1.00  0.00           O
ATOM    285  N   LYS A 601      41.600  19.910  37.000  1.00  0.00           N
ATOM    286  HN  LYS A 601      40.760  20.290  36.650  1.00  0.00           H
ATOM    287  CA  LYS A 601      42.270  19.100  35.970  1.00  0.00           C
ATOM    288  HA  LYS A 601      42.660  18.190  36.410  1.00  0.00           H
ATOM    289  CB  LYS A 601      41.220  18.660  34.890  1.00  0.00           C
ATOM    290  HB1 LYS A 601      41.790  18.010  34.190  1.00  0.00           H
ATOM    291  HB2 LYS A 601      40.900  19.560  34.320  1.00  0.00           H
ATOM    292  CG  LYS A 601      40.030  17.850  35.480  1.00  0.00           C
ATOM    293  HG1 LYS A 601      39.530  18.490  36.230  1.00  0.00           H
ATOM    294  HG2 LYS A 601      40.260  16.940  36.080  1.00  0.00           H
ATOM    295  CD  LYS A 601      39.050  17.470  34.380  1.00  0.00           C
ATOM    296  HD1 LYS A 601      38.990  18.370  33.750  1.00  0.00           H
ATOM    297  HD2 LYS A 601      38.070  17.190  34.820  1.00  0.00           H
ATOM    298  CE  LYS A 601      39.640  16.370  33.440  1.00  0.00           C
ATOM    299  HE1 LYS A 601      40.610  16.720  33.030  1.00  0.00           H
ATOM    300  HE2 LYS A 601      38.830  16.070  32.740  1.00  0.00           H
ATOM    301  NZ  LYS A 601      39.900  15.050  34.170  1.00  0.00           N
ATOM    302  HZ1 LYS A 601      40.120  14.280  33.510  1.00  0.00           H
ATOM    303  HZ2 LYS A 601      39.030  14.780  34.670  1.00  0.00           H
ATOM    304  HZ3 LYS A 601      40.670  15.000  34.870  1.00  0.00           H
ATOM    305  C   LYS A 601      43.440  19.950  35.390  1.00  0.00           C
ATOM    306  O   LYS A 601      44.490  19.390  35.070  1.00  0.00           O
ATOM    307  N   ASP A 602      43.340  21.250  35.440  1.00  0.00           N
ATOM    308  HN  ASP A 602      42.650  21.730  35.960  1.00  0.00           H
ATOM    309  CA  ASP A 602      44.380  22.040  34.790  1.00  0.00           C
ATOM    310  HA  ASP A 602      44.810  21.460  33.980  1.00  0.00           H
ATOM    311  CB  ASP A 602      43.670  23.270  34.130  1.00  0.00           C
ATOM    312  HB1 ASP A 602      44.320  24.130  33.830  1.00  0.00           H
ATOM    313  HB2 ASP A 602      42.970  23.530  34.950  1.00  0.00           H
ATOM    314  CG  ASP A 602      42.910  22.910  32.780  1.00  0.00           C
ATOM    315  OD1 ASP A 602      43.350  21.960  32.110  1.00  0.00           O
ATOM    316  OD2 ASP A 602      42.060  23.670  32.380  1.00  0.00           O
ATOM    317  C   ASP A 602      45.490  22.440  35.740  1.00  0.00           C
ATOM    318  O   ASP A 602      46.380  23.190  35.450  1.00  0.00           O
ATOM    319  N   ALA A 603      45.370  21.950  36.980  1.00  0.00           N
ATOM    320  HN  ALA A 603      44.610  21.350  37.210  1.00  0.00           H
ATOM    321  CA  ALA A 603      46.360  22.140  38.030  1.00  0.00           C
ATOM    322  HA  ALA A 603      46.950  23.020  37.770  1.00  0.00           H
ATOM    323  CB  ALA A 603      45.650  22.290  39.370  1.00  0.00           C
ATOM    324  HB1 ALA A 603      45.000  23.190  39.430  1.00  0.00           H
ATOM    325  HB2 ALA A 603      46.460  22.400  40.130  1.00  0.00           H
ATOM    326  HB3 ALA A 603      45.110  21.350  39.590  1.00  0.00           H
ATOM    327  C   ALA A 603      47.390  21.060  38.110  1.00  0.00           C
ATOM    328  O   ALA A 603      48.130  20.980  39.060  1.00  0.00           O
ATOM    329  N   LEU A 604      47.440  20.150  37.150  1.00  0.00           N
ATOM    330  HN  LEU A 604      46.760  20.330  36.440  1.00  0.00           H
ATOM    331  CA  LEU A 604      48.400  19.140  37.220  1.00  0.00           C
ATOM    332  HA  LEU A 604      48.710  18.850  38.220  1.00  0.00           H
ATOM    333  CB  LEU A 604      47.880  17.700  36.870  1.00  0.00           C
ATOM    334  HB1 LEU A 604      48.710  16.960  36.980  1.00  0.00           H
ATOM    335  HB2 LEU A 604      47.530  17.740  35.820  1.00  0.00           H
ATOM    336  CG  LEU A 604      46.680  17.280  37.700  1.00  0.00           C
ATOM    337  HG  LEU A 604      45.790  17.920  37.510  1.00  0.00           H
ATOM    338  CD1 LEU A 604      46.330  15.860  37.110  1.00  0.00           C
ATOM    339 HD11 LEU A 604      47.240  15.280  36.810  1.00  0.00           H
ATOM    340 HD12 LEU A 604      45.650  16.080  36.250  1.00  0.00           H
ATOM    341 HD13 LEU A 604      45.720  15.240  37.780  1.00  0.00           H
ATOM    342  CD2 LEU A 604      47.000  17.290  39.250  1.00  0.00           C
ATOM    343 HD21 LEU A 604      48.000  16.880  39.510  1.00  0.00           H
ATOM    344 HD22 LEU A 604      46.260  16.630  39.740  1.00  0.00           H
ATOM    345 HD23 LEU A 604      47.050  18.270  39.770  1.00  0.00           H
ATOM    346  C   LEU A 604      49.630  19.430  36.330  1.00  0.00           C
ATOM    347  O   LEU A 604      49.960  18.690  35.420  1.00  0.00           O
ATOM    348  N   SER A 605      50.360  20.520  36.640  1.00  0.00           N
ATOM    349  HN  SER A 605      50.230  20.950  37.530  1.00  0.00           H
ATOM    350  CA  SER A 605      51.510  20.940  35.830  1.00  0.00           C
ATOM    351  HA  SER A 605      51.910  20.040  35.380  1.00  0.00           H
ATOM    352  CB  SER A 605      51.160  22.210  35.000  1.00  0.00           C
ATOM    353  HB1 SER A 605      50.820  23.070  35.610  1.00  0.00           H
ATOM    354  HB2 SER A 605      50.360  21.880  34.300  1.00  0.00           H
ATOM    355  OG  SER A 605      52.150  22.640  34.090  1.00  0.00           O
ATOM    356  HG1 SER A 605      51.970  22.110  33.310  1.00  0.00           H
ATOM    357  C   SER A 605      52.610  21.450  36.790  1.00  0.00           C
ATOM    358  O   SER A 605      52.350  22.060  37.800  1.00  0.00           O
ATOM    359  N   LEU A 606      53.900  21.170  36.410  1.00  0.00           N
ATOM    360  HN  LEU A 606      54.120  20.380  35.840  1.00  0.00           H
ATOM    361  CA  LEU A 606      55.010  21.770  37.090  1.00  0.00           C
ATOM    362  HA  LEU A 606      54.910  21.350  38.070  1.00  0.00           H
ATOM    363  CB  LEU A 606      56.370  21.310  36.450  1.00  0.00           C
ATOM    364  HB1 LEU A 606      56.580  21.760  35.460  1.00  0.00           H
ATOM    365  HB2 LEU A 606      56.340  20.220  36.270  1.00  0.00           H
ATOM    366  CG  LEU A 606      57.660  21.470  37.250  1.00  0.00           C
ATOM    367  HG  LEU A 606      57.840  22.560  37.350  1.00  0.00           H
ATOM    368  CD1 LEU A 606      57.660  20.740  38.620  1.00  0.00           C
ATOM    369 HD11 LEU A 606      56.880  21.200  39.270  1.00  0.00           H
ATOM    370 HD12 LEU A 606      58.690  20.830  39.040  1.00  0.00           H
ATOM    371 HD13 LEU A 606      57.450  19.660  38.500  1.00  0.00           H
ATOM    372  CD2 LEU A 606      58.790  20.940  36.380  1.00  0.00           C
ATOM    373 HD21 LEU A 606      59.750  21.000  36.930  1.00  0.00           H
ATOM    374 HD22 LEU A 606      58.850  21.440  35.380  1.00  0.00           H
ATOM    375 HD23 LEU A 606      58.790  19.850  36.180  1.00  0.00           H
ATOM    376  C   LEU A 606      54.990  23.340  37.120  1.00  0.00           C
ATOM    377  O   LEU A 606      55.400  23.900  38.100  1.00  0.00           O
ATOM    378  N   GLN A 607      54.610  24.020  36.070  1.00  0.00           N
ATOM    379  HN  GLN A 607      54.500  23.500  35.220  1.00  0.00           H
ATOM    380  CA  GLN A 607      54.430  25.450  36.140  1.00  0.00           C
ATOM    381  HA  GLN A 607      55.380  25.890  36.400  1.00  0.00           H
ATOM    382  CB  GLN A 607      54.180  25.960  34.700  1.00  0.00           C
ATOM    383  HB1 GLN A 607      53.310  25.390  34.280  1.00  0.00           H
ATOM    384  HB2 GLN A 607      55.130  25.730  34.170  1.00  0.00           H
ATOM    385  CG  GLN A 607      53.890  27.480  34.690  1.00  0.00           C
ATOM    386  HG1 GLN A 607      54.830  27.860  35.150  1.00  0.00           H
ATOM    387  HG2 GLN A 607      53.060  27.970  35.230  1.00  0.00           H
ATOM    388  CD  GLN A 607      53.800  27.860  33.200  1.00  0.00           C
ATOM    389  OE1 GLN A 607      53.170  27.220  32.410  1.00  0.00           O
ATOM    390  NE2 GLN A 607      54.490  28.990  32.830  1.00  0.00           N
ATOM    391 HE21 GLN A 607      54.620  28.970  31.840  1.00  0.00           H
ATOM    392 HE22 GLN A 607      54.960  29.560  33.500  1.00  0.00           H
ATOM    393  C   GLN A 607      53.410  26.020  37.240  1.00  0.00           C
ATOM    394  O   GLN A 607      53.730  27.000  37.970  1.00  0.00           O
ATOM    395  N   CYS A 608      52.260  25.430  37.480  1.00  0.00           N
ATOM    396  HN  CYS A 608      52.020  24.660  36.900  1.00  0.00           H
ATOM    397  CA  CYS A 608      51.430  25.840  38.570  1.00  0.00           C
ATOM    398  HA  CYS A 608      51.260  26.910  38.450  1.00  0.00           H
ATOM    399  CB  CYS A 608      50.160  25.040  38.520  1.00  0.00           C
ATOM    400  HB1 CYS A 608      49.650  25.140  39.510  1.00  0.00           H
ATOM    401  HB2 CYS A 608      50.270  23.950  38.360  1.00  0.00           H
ATOM    402  SG  CYS A 608      49.040  25.610  37.220  1.00  0.00           S
ATOM    403  HG1 CYS A 608      48.690  26.750  37.790  1.00  0.00           H
ATOM    404  C   CYS A 608      52.140  25.680  39.970  1.00  0.00           C
ATOM    405  O   CYS A 608      52.050  26.520  40.840  1.00  0.00           O
ATOM    406  N   LEU A 609      52.850  24.560  40.150  1.00  0.00           N
ATOM    407  HN  LEU A 609      52.990  23.990  39.340  1.00  0.00           H
ATOM    408  CA  LEU A 609      53.530  24.210  41.390  1.00  0.00           C
ATOM    409  HA  LEU A 609      52.800  24.270  42.190  1.00  0.00           H
ATOM    410  CB  LEU A 609      54.120  22.780  41.400  1.00  0.00           C
ATOM    411  HB1 LEU A 609      54.750  22.650  42.290  1.00  0.00           H
ATOM    412  HB2 LEU A 609      54.910  22.690  40.610  1.00  0.00           H
ATOM    413  CG  LEU A 609      53.090  21.570  41.150  1.00  0.00           C
ATOM    414  HG  LEU A 609      52.550  21.780  40.200  1.00  0.00           H
ATOM    415  CD1 LEU A 609      53.700  20.220  41.160  1.00  0.00           C
ATOM    416 HD11 LEU A 609      54.430  20.180  40.320  1.00  0.00           H
ATOM    417 HD12 LEU A 609      52.890  19.520  40.850  1.00  0.00           H
ATOM    418 HD13 LEU A 609      54.180  19.790  42.080  1.00  0.00           H
ATOM    419  CD2 LEU A 609      52.010  21.560  42.210  1.00  0.00           C
ATOM    420 HD21 LEU A 609      51.550  22.570  42.200  1.00  0.00           H
ATOM    421 HD22 LEU A 609      52.410  21.290  43.220  1.00  0.00           H
ATOM    422 HD23 LEU A 609      51.250  20.780  41.960  1.00  0.00           H
ATOM    423  C   LEU A 609      54.680  25.220  41.670  1.00  0.00           C
ATOM    424  O   LEU A 609      54.870  25.770  42.720  1.00  0.00           O
ATOM    425  N   ALA A 610      55.480  25.530  40.610  1.00  0.00           N
ATOM    426  HN  ALA A 610      55.460  25.040  39.730  1.00  0.00           H
ATOM    427  CA  ALA A 610      56.470  26.540  40.590  1.00  0.00           C
ATOM    428  HA  ALA A 610      57.120  26.300  41.430  1.00  0.00           H
ATOM    429  CB  ALA A 610      57.230  26.490  39.330  1.00  0.00           C
ATOM    430  HB1 ALA A 610      57.510  25.440  39.130  1.00  0.00           H
ATOM    431  HB2 ALA A 610      58.170  27.070  39.440  1.00  0.00           H
ATOM    432  HB3 ALA A 610      56.750  26.980  38.450  1.00  0.00           H
ATOM    433  C   ALA A 610      55.880  27.920  40.900  1.00  0.00           C
ATOM    434  O   ALA A 610      56.400  28.700  41.650  1.00  0.00           O
ATOM    435  N   SER A 611      54.670  28.290  40.350  1.00  0.00           N
ATOM    436  HN  SER A 611      54.240  27.720  39.650  1.00  0.00           H
ATOM    437  CA  SER A 611      53.870  29.550  40.650  1.00  0.00           C
ATOM    438  HA  SER A 611      54.470  30.400  40.380  1.00  0.00           H
ATOM    439  CB  SER A 611      52.650  29.730  39.700  1.00  0.00           C
ATOM    440  HB1 SER A 611      51.930  28.900  39.840  1.00  0.00           H
ATOM    441  HB2 SER A 611      52.880  29.520  38.630  1.00  0.00           H
ATOM    442  OG  SER A 611      51.960  30.950  39.820  1.00  0.00           O
ATOM    443  HG1 SER A 611      52.550  31.640  39.500  1.00  0.00           H
ATOM    444  C   SER A 611      53.430  29.660  42.070  1.00  0.00           C
ATOM    445  O   SER A 611      53.700  30.720  42.650  1.00  0.00           O
ATOM    446  N   ILE A 612      52.890  28.610  42.650  1.00  0.00           N
ATOM    447  HN  ILE A 612      52.680  27.880  42.000  1.00  0.00           H
ATOM    448  CA  ILE A 612      52.410  28.560  44.060  1.00  0.00           C
ATOM    449  HA  ILE A 612      51.780  29.430  44.200  1.00  0.00           H
ATOM    450  CB  ILE A 612      51.510  27.270  44.300  1.00  0.00           C
ATOM    451  HB  ILE A 612      52.090  26.360  44.040  1.00  0.00           H
ATOM    452  CG2 ILE A 612      51.240  27.300  45.830  1.00  0.00           C
ATOM    453 HG21 ILE A 612      50.870  28.330  46.050  1.00  0.00           H
ATOM    454 HG22 ILE A 612      52.110  27.060  46.480  1.00  0.00           H
ATOM    455 HG23 ILE A 612      50.440  26.650  46.250  1.00  0.00           H
ATOM    456  CG1 ILE A 612      50.240  27.310  43.440  1.00  0.00           C
ATOM    457 HG11 ILE A 612      50.490  27.510  42.370  1.00  0.00           H
ATOM    458 HG12 ILE A 612      49.530  28.100  43.740  1.00  0.00           H
ATOM    459  CD  ILE A 612      49.480  25.940  43.540  1.00  0.00           C
ATOM    460  HD1 ILE A 612      49.300  25.630  44.600  1.00  0.00           H
ATOM    461  HD2 ILE A 612      50.050  25.060  43.140  1.00  0.00           H
ATOM    462  HD3 ILE A 612      48.460  25.980  43.110  1.00  0.00           H
ATOM    463  C   ILE A 612      53.500  28.820  45.020  1.00  0.00           C
ATOM    464  O   ILE A 612      53.360  29.540  46.020  1.00  0.00           O
ATOM    465  N   LEU A 613      54.690  28.220  44.830  1.00  0.00           N
ATOM    466  HN  LEU A 613      54.820  27.750  43.950  1.00  0.00           H
ATOM    467  CA  LEU A 613      55.870  28.320  45.680  1.00  0.00           C
ATOM    468  HA  LEU A 613      55.510  27.870  46.590  1.00  0.00           H
ATOM    469  CB  LEU A 613      56.960  27.330  45.260  1.00  0.00           C
ATOM    470  HB1 LEU A 613      57.530  27.500  44.320  1.00  0.00           H
ATOM    471  HB2 LEU A 613      56.440  26.370  45.080  1.00  0.00           H
ATOM    472  CG  LEU A 613      58.010  26.940  46.360  1.00  0.00           C
ATOM    473  HG  LEU A 613      57.600  26.930  47.400  1.00  0.00           H
ATOM    474  CD1 LEU A 613      58.630  25.580  46.010  1.00  0.00           C
ATOM    475 HD11 LEU A 613      59.510  25.510  46.680  1.00  0.00           H
ATOM    476 HD12 LEU A 613      58.960  25.710  44.960  1.00  0.00           H
ATOM    477 HD13 LEU A 613      58.000  24.670  46.140  1.00  0.00           H
ATOM    478  CD2 LEU A 613      59.170  27.960  46.330  1.00  0.00           C
ATOM    479 HD21 LEU A 613      59.860  27.780  47.170  1.00  0.00           H
ATOM    480 HD22 LEU A 613      58.730  28.990  46.320  1.00  0.00           H
ATOM    481 HD23 LEU A 613      59.740  27.820  45.380  1.00  0.00           H
ATOM    482  C   LEU A 613      56.430  29.720  45.730  1.00  0.00           C
ATOM    483  O   LEU A 613      56.820  30.290  46.740  1.00  0.00           O
ATOM    484  N   PHE A 614      56.440  30.360  44.530  1.00  0.00           N
ATOM    485  HN  PHE A 614      56.260  29.900  43.660  1.00  0.00           H
ATOM    486  CA  PHE A 614      56.690  31.750  44.240  1.00  0.00           C
ATOM    487  HA  PHE A 614      57.680  32.040  44.540  1.00  0.00           H
ATOM    488  CB  PHE A 614      56.750  31.950  42.720  1.00  0.00           C
ATOM    489  HB1 PHE A 614      56.120  31.250  42.130  1.00  0.00           H
ATOM    490  HB2 PHE A 614      57.800  31.850  42.370  1.00  0.00           H
ATOM    491  CG  PHE A 614      56.370  33.320  42.360  1.00  0.00           C
ATOM    492  CD1 PHE A 614      57.020  34.480  42.920  1.00  0.00           C
ATOM    493  HD1 PHE A 614      57.790  34.320  43.660  1.00  0.00           H
ATOM    494  CE1 PHE A 614      56.660  35.710  42.480  1.00  0.00           C
ATOM    495  HE1 PHE A 614      57.100  36.670  42.740  1.00  0.00           H
ATOM    496  CZ  PHE A 614      55.680  35.900  41.510  1.00  0.00           C
ATOM    497  HZ  PHE A 614      55.500  36.930  41.250  1.00  0.00           H
ATOM    498  CD2 PHE A 614      55.330  33.520  41.480  1.00  0.00           C
ATOM    499  HD2 PHE A 614      54.790  32.720  41.000  1.00  0.00           H
ATOM    500  CE2 PHE A 614      54.920  34.790  41.040  1.00  0.00           C
ATOM    501  HE2 PHE A 614      54.170  34.940  40.280  1.00  0.00           H
ATOM    502  C   PHE A 614      55.690  32.640  45.030  1.00  0.00           C
ATOM    503  O   PHE A 614      56.060  33.400  45.900  1.00  0.00           O
ATOM    504  N   LEU A 615      54.340  32.420  44.820  1.00  0.00           N
ATOM    505  HN  LEU A 615      53.990  31.720  44.190  1.00  0.00           H
ATOM    506  CA  LEU A 615      53.330  33.340  45.350  1.00  0.00           C
ATOM    507  HA  LEU A 615      53.700  34.340  45.150  1.00  0.00           H
ATOM    508  CB  LEU A 615      51.910  33.140  44.630  1.00  0.00           C
ATOM    509  HB1 LEU A 615      51.110  33.660  45.190  1.00  0.00           H
ATOM    510  HB2 LEU A 615      51.590  32.070  44.510  1.00  0.00           H
ATOM    511  CG  LEU A 615      51.910  33.610  43.170  1.00  0.00           C
ATOM    512  HG  LEU A 615      52.900  33.300  42.780  1.00  0.00           H
ATOM    513  CD1 LEU A 615      50.820  32.960  42.260  1.00  0.00           C
ATOM    514 HD11 LEU A 615      51.100  31.880  42.210  1.00  0.00           H
ATOM    515 HD12 LEU A 615      50.870  33.420  41.260  1.00  0.00           H
ATOM    516 HD13 LEU A 615      49.840  33.020  42.790  1.00  0.00           H
ATOM    517  CD2 LEU A 615      51.750  35.130  43.150  1.00  0.00           C
ATOM    518 HD21 LEU A 615      52.190  35.440  42.190  1.00  0.00           H
ATOM    519 HD22 LEU A 615      52.440  35.570  43.890  1.00  0.00           H
ATOM    520 HD23 LEU A 615      50.670  35.420  43.180  1.00  0.00           H
ATOM    521  C   LEU A 615      53.250  33.260  46.870  1.00  0.00           C
ATOM    522  O   LEU A 615      52.720  34.150  47.520  1.00  0.00           O
ATOM    523  N   TYR A 616      53.560  32.080  47.420  1.00  0.00           N
ATOM    524  HN  TYR A 616      53.850  31.320  46.840  1.00  0.00           H
ATOM    525  CA  TYR A 616      53.290  31.790  48.840  1.00  0.00           C
ATOM    526  HA  TYR A 616      52.290  32.160  49.010  1.00  0.00           H
ATOM    527  CB  TYR A 616      53.540  30.250  49.140  1.00  0.00           C
ATOM    528  HB1 TYR A 616      54.500  29.860  48.740  1.00  0.00           H
ATOM    529  HB2 TYR A 616      52.720  29.720  48.620  1.00  0.00           H
ATOM    530  CG  TYR A 616      53.240  29.830  50.540  1.00  0.00           C
ATOM    531  CD1 TYR A 616      53.960  28.700  51.110  1.00  0.00           C
ATOM    532  HD1 TYR A 616      54.690  28.170  50.520  1.00  0.00           H
ATOM    533  CE1 TYR A 616      53.870  28.550  52.480  1.00  0.00           C
ATOM    534  HE1 TYR A 616      54.610  27.860  52.840  1.00  0.00           H
ATOM    535  CZ  TYR A 616      53.010  29.280  53.270  1.00  0.00           C
ATOM    536  OH  TYR A 616      53.160  29.150  54.710  1.00  0.00           O
ATOM    537  HH  TYR A 616      52.570  29.840  55.030  1.00  0.00           H
ATOM    538  CD2 TYR A 616      52.300  30.500  51.330  1.00  0.00           C
ATOM    539  HD2 TYR A 616      51.650  31.260  50.930  1.00  0.00           H
ATOM    540  CE2 TYR A 616      52.200  30.270  52.720  1.00  0.00           C
ATOM    541  HE2 TYR A 616      51.570  30.910  53.300  1.00  0.00           H
ATOM    542  C   TYR A 616      54.170  32.680  49.680  1.00  0.00           C
ATOM    543  O   TYR A 616      53.660  33.430  50.520  1.00  0.00           O
ATOM    544  N   CYS A 617      55.460  32.760  49.270  1.00  0.00           N
ATOM    545  HN  CYS A 617      55.820  32.110  48.610  1.00  0.00           H
ATOM    546  CA  CYS A 617      56.330  33.770  49.840  1.00  0.00           C
ATOM    547  HA  CYS A 617      56.180  33.670  50.910  1.00  0.00           H
ATOM    548  CB  CYS A 617      57.760  33.410  49.440  1.00  0.00           C
ATOM    549  HB1 CYS A 617      58.380  34.090  50.060  1.00  0.00           H
ATOM    550  HB2 CYS A 617      58.040  33.570  48.380  1.00  0.00           H
ATOM    551  SG  CYS A 617      58.000  31.650  49.930  1.00  0.00           S
ATOM    552  HG1 CYS A 617      57.760  31.010  48.800  1.00  0.00           H
ATOM    553  C   CYS A 617      56.050  35.190  49.560  1.00  0.00           C
ATOM    554  O   CYS A 617      55.970  36.060  50.460  1.00  0.00           O
ATOM    555  N   ALA A 618      55.710  35.440  48.200  1.00  0.00           N
ATOM    556  HN  ALA A 618      55.780  34.660  47.600  1.00  0.00           H
ATOM    557  CA  ALA A 618      55.390  36.760  47.730  1.00  0.00           C
ATOM    558  HA  ALA A 618      56.240  37.400  47.870  1.00  0.00           H
ATOM    559  CB  ALA A 618      55.110  36.560  46.240  1.00  0.00           C
ATOM    560  HB1 ALA A 618      54.960  37.530  45.720  1.00  0.00           H
ATOM    561  HB2 ALA A 618      54.230  35.950  45.920  1.00  0.00           H
ATOM    562  HB3 ALA A 618      56.030  36.270  45.680  1.00  0.00           H
ATOM    563  C   ALA A 618      54.250  37.480  48.350  1.00  0.00           C
ATOM    564  O   ALA A 618      54.240  38.660  48.730  1.00  0.00           O
ATOM    565  N   CYS A 619      53.130  36.770  48.480  1.00  0.00           N
ATOM    566  HN  CYS A 619      53.150  35.860  48.050  1.00  0.00           H
ATOM    567  CA  CYS A 619      51.920  37.220  49.140  1.00  0.00           C
ATOM    568  HA  CYS A 619      51.670  38.180  48.720  1.00  0.00           H
ATOM    569  CB  CYS A 619      50.720  36.250  49.010  1.00  0.00           C
ATOM    570  HB1 CYS A 619      49.790  36.650  49.470  1.00  0.00           H
ATOM    571  HB2 CYS A 619      50.880  35.250  49.480  1.00  0.00           H
ATOM    572  SG  CYS A 619      50.320  36.130  47.170  1.00  0.00           S
ATOM    573  HG1 CYS A 619      51.370  35.460  46.700  1.00  0.00           H
ATOM    574  C   CYS A 619      52.030  37.440  50.590  1.00  0.00           C
ATOM    575  O   CYS A 619      51.660  38.480  51.080  1.00  0.00           O
ATOM    576  N   MET A 620      52.630  36.500  51.260  1.00  0.00           N
ATOM    577  HN  MET A 620      52.930  35.680  50.800  1.00  0.00           H
ATOM    578  CA  MET A 620      52.740  36.580  52.690  1.00  0.00           C
ATOM    579  HA  MET A 620      51.710  36.620  53.030  1.00  0.00           H
ATOM    580  CB  MET A 620      53.430  35.320  53.200  1.00  0.00           C
ATOM    581  HB1 MET A 620      53.870  35.340  54.230  1.00  0.00           H
ATOM    582  HB2 MET A 620      54.370  35.130  52.640  1.00  0.00           H
ATOM    583  CG  MET A 620      52.520  34.090  53.160  1.00  0.00           C
ATOM    584  HG1 MET A 620      53.090  33.130  53.220  1.00  0.00           H
ATOM    585  HG2 MET A 620      52.060  34.150  52.140  1.00  0.00           H
ATOM    586  SD  MET A 620      51.280  33.960  54.460  1.00  0.00           S
ATOM    587  CE  MET A 620      52.230  33.900  55.940  1.00  0.00           C
ATOM    588  HE1 MET A 620      52.600  34.920  56.140  1.00  0.00           H
ATOM    589  HE2 MET A 620      53.020  33.120  55.870  1.00  0.00           H
ATOM    590  HE3 MET A 620      51.570  33.590  56.770  1.00  0.00           H
ATOM    591  C   MET A 620      53.500  37.750  53.290  1.00  0.00           C
ATOM    592  O   MET A 620      53.200  38.240  54.370  1.00  0.00           O
ATOM    593  N   SER A 621      54.670  38.130  52.680  1.00  0.00           N
ATOM    594  HN  SER A 621      54.820  37.650  51.820  1.00  0.00           H
ATOM    595  CA  SER A 621      55.610  39.180  53.110  1.00  0.00           C
ATOM    596  HA  SER A 621      55.820  38.910  54.130  1.00  0.00           H
ATOM    597  CB  SER A 621      56.970  39.190  52.360  1.00  0.00           C
ATOM    598  HB1 SER A 621      57.690  39.880  52.870  1.00  0.00           H
ATOM    599  HB2 SER A 621      56.780  39.530  51.320  1.00  0.00           H
ATOM    600  OG  SER A 621      57.630  37.980  52.460  1.00  0.00           O
ATOM    601  HG1 SER A 621      57.010  37.300  52.190  1.00  0.00           H
ATOM    602  C   SER A 621      55.040  40.630  53.310  1.00  0.00           C
ATOM    603  O   SER A 621      55.230  41.260  54.360  1.00  0.00           O
ATOM    604  N   PRO A 622      54.120  41.110  52.460  1.00  0.00           N
ATOM    605  CD  PRO A 622      54.190  40.930  51.040  1.00  0.00           C
ATOM    606  HD1 PRO A 622      54.040  39.860  50.770  1.00  0.00           H
ATOM    607  HD2 PRO A 622      55.150  41.390  50.720  1.00  0.00           H
ATOM    608  CA  PRO A 622      53.260  42.290  52.820  1.00  0.00           C
ATOM    609  HA  PRO A 622      53.880  43.110  53.160  1.00  0.00           H
ATOM    610  CB  PRO A 622      52.660  42.730  51.470  1.00  0.00           C
ATOM    611  HB1 PRO A 622      53.050  43.750  51.250  1.00  0.00           H
ATOM    612  HB2 PRO A 622      51.550  42.810  51.520  1.00  0.00           H
ATOM    613  CG  PRO A 622      53.160  41.850  50.350  1.00  0.00           C
ATOM    614  HG1 PRO A 622      52.350  41.220  49.940  1.00  0.00           H
ATOM    615  HG2 PRO A 622      53.650  42.330  49.490  1.00  0.00           H
ATOM    616  C   PRO A 622      52.160  42.040  53.840  1.00  0.00           C
ATOM    617  O   PRO A 622      51.960  42.920  54.710  1.00  0.00           O
ATOM    618  N   VAL A 623      51.400  40.920  53.770  1.00  0.00           N
ATOM    619  HN  VAL A 623      51.470  40.300  53.010  1.00  0.00           H
ATOM    620  CA  VAL A 623      50.240  40.850  54.700  1.00  0.00           C
ATOM    621  HA  VAL A 623      49.750  41.810  54.680  1.00  0.00           H
ATOM    622  CB  VAL A 623      49.270  39.740  54.230  1.00  0.00           C
ATOM    623  HB  VAL A 623      49.240  39.650  53.120  1.00  0.00           H
ATOM    624  CG1 VAL A 623      49.650  38.390  54.790  1.00  0.00           C
ATOM    625 HG11 VAL A 623      49.650  38.460  55.900  1.00  0.00           H
ATOM    626 HG12 VAL A 623      50.670  38.150  54.430  1.00  0.00           H
ATOM    627 HG13 VAL A 623      48.920  37.630  54.420  1.00  0.00           H
ATOM    628  CG2 VAL A 623      47.900  40.290  54.660  1.00  0.00           C
ATOM    629 HG21 VAL A 623      47.110  39.770  54.080  1.00  0.00           H
ATOM    630 HG22 VAL A 623      47.710  41.340  54.320  1.00  0.00           H
ATOM    631 HG23 VAL A 623      47.840  40.300  55.770  1.00  0.00           H
ATOM    632  C   VAL A 623      50.690  40.760  56.190  1.00  0.00           C
ATOM    633  O   VAL A 623      49.980  41.320  57.080  1.00  0.00           O
ATOM    634  N   ILE A 624      51.820  40.140  56.480  1.00  0.00           N
ATOM    635  HN  ILE A 624      52.260  39.730  55.680  1.00  0.00           H
ATOM    636  CA  ILE A 624      52.510  40.210  57.780  1.00  0.00           C
ATOM    637  HA  ILE A 624      51.820  39.990  58.570  1.00  0.00           H
ATOM    638  CB  ILE A 624      53.560  39.100  57.780  1.00  0.00           C
ATOM    639  HB  ILE A 624      54.220  39.100  56.880  1.00  0.00           H
ATOM    640  CG2 ILE A 624      54.480  39.220  58.970  1.00  0.00           C
ATOM    641 HG21 ILE A 624      53.990  39.370  59.950  1.00  0.00           H
ATOM    642 HG22 ILE A 624      55.160  40.080  58.760  1.00  0.00           H
ATOM    643 HG23 ILE A 624      55.070  38.280  59.010  1.00  0.00           H
ATOM    644  CG1 ILE A 624      52.960  37.660  57.710  1.00  0.00           C
ATOM    645 HG11 ILE A 624      53.740  36.900  57.890  1.00  0.00           H
ATOM    646 HG12 ILE A 624      52.480  37.520  56.720  1.00  0.00           H
ATOM    647  CD  ILE A 624      51.980  37.480  58.870  1.00  0.00           C
ATOM    648  HD1 ILE A 624      50.940  37.790  58.650  1.00  0.00           H
ATOM    649  HD2 ILE A 624      52.440  38.040  59.720  1.00  0.00           H
ATOM    650  HD3 ILE A 624      51.960  36.410  59.170  1.00  0.00           H
ATOM    651  C   ILE A 624      53.050  41.590  58.220  1.00  0.00           C
ATOM    652  O   ILE A 624      52.980  41.960  59.410  1.00  0.00           O
ATOM    653  N   THR A 625      53.620  42.410  57.310  1.00  0.00           N
ATOM    654  HN  THR A 625      53.520  42.010  56.400  1.00  0.00           H
ATOM    655  CA  THR A 625      54.010  43.800  57.500  1.00  0.00           C
ATOM    656  HA  THR A 625      54.540  43.750  58.440  1.00  0.00           H
ATOM    657  CB  THR A 625      54.760  44.410  56.310  1.00  0.00           C
ATOM    658  HB  THR A 625      54.190  44.280  55.370  1.00  0.00           H
ATOM    659  OG1 THR A 625      55.950  43.670  56.060  1.00  0.00           O
ATOM    660  HG1 THR A 625      55.710  42.860  55.610  1.00  0.00           H
ATOM    661  CG2 THR A 625      55.160  45.850  56.570  1.00  0.00           C
ATOM    662 HG21 THR A 625      55.590  45.980  57.580  1.00  0.00           H
ATOM    663 HG22 THR A 625      54.400  46.650  56.450  1.00  0.00           H
ATOM    664 HG23 THR A 625      55.900  46.190  55.820  1.00  0.00           H
ATOM    665  C   THR A 625      52.790  44.620  57.770  1.00  0.00           C
ATOM    666  O   THR A 625      52.830  45.490  58.690  1.00  0.00           O
ATOM    667  N   PHE A 626      51.710  44.400  56.930  1.00  0.00           N
ATOM    668  HN  PHE A 626      51.700  43.720  56.190  1.00  0.00           H
ATOM    669  CA  PHE A 626      50.400  45.040  57.110  1.00  0.00           C
ATOM    670  HA  PHE A 626      50.650  46.090  57.250  1.00  0.00           H
ATOM    671  CB  PHE A 626      49.530  44.700  55.850  1.00  0.00           C
ATOM    672  HB1 PHE A 626      49.640  43.610  55.680  1.00  0.00           H
ATOM    673  HB2 PHE A 626      49.990  45.200  54.970  1.00  0.00           H
ATOM    674  CG  PHE A 626      48.080  45.190  55.890  1.00  0.00           C
ATOM    675  CD1 PHE A 626      47.030  44.450  56.370  1.00  0.00           C
ATOM    676  HD1 PHE A 626      47.260  43.570  56.950  1.00  0.00           H
ATOM    677  CE1 PHE A 626      45.670  44.890  56.190  1.00  0.00           C
ATOM    678  HE1 PHE A 626      44.910  44.200  56.500  1.00  0.00           H
ATOM    679  CZ  PHE A 626      45.400  46.150  55.600  1.00  0.00           C
ATOM    680  HZ  PHE A 626      44.420  46.520  55.800  1.00  0.00           H
ATOM    681  CD2 PHE A 626      47.780  46.440  55.280  1.00  0.00           C
ATOM    682  HD2 PHE A 626      48.620  46.990  54.890  1.00  0.00           H
ATOM    683  CE2 PHE A 626      46.460  46.910  55.190  1.00  0.00           C
ATOM    684  HE2 PHE A 626      46.360  47.880  54.740  1.00  0.00           H
ATOM    685  C   PHE A 626      49.680  44.780  58.380  1.00  0.00           C
ATOM    686  O   PHE A 626      49.090  45.670  58.940  1.00  0.00           O
ATOM    687  N   GLY A 627      49.730  43.560  58.910  1.00  0.00           N
ATOM    688  HN  GLY A 627      50.060  42.790  58.370  1.00  0.00           H
ATOM    689  CA  GLY A 627      49.270  43.240  60.250  1.00  0.00           C
ATOM    690  HA1 GLY A 627      49.310  42.180  60.480  1.00  0.00           H
ATOM    691  HA2 GLY A 627      48.240  43.480  60.350  1.00  0.00           H
ATOM    692  C   GLY A 627      50.070  43.970  61.350  1.00  0.00           C
ATOM    693  O   GLY A 627      49.560  44.480  62.400  1.00  0.00           O
ATOM    694  N   GLY A 628      51.430  44.020  61.280  1.00  0.00           N
ATOM    695  HN  GLY A 628      51.830  43.540  60.510  1.00  0.00           H
ATOM    696  CA  GLY A 628      52.370  44.960  61.950  1.00  0.00           C
ATOM    697  HA1 GLY A 628      53.330  44.920  61.430  1.00  0.00           H
ATOM    698  HA2 GLY A 628      52.470  44.660  62.980  1.00  0.00           H
ATOM    699  C   GLY A 628      51.850  46.410  61.930  1.00  0.00           C
ATOM    700  O   GLY A 628      51.440  46.910  62.970  1.00  0.00           O
ATOM    701  N   LEU A 629      51.730  46.970  60.720  1.00  0.00           N
ATOM    702  HN  LEU A 629      52.100  46.480  59.940  1.00  0.00           H
ATOM    703  CA  LEU A 629      51.200  48.320  60.450  1.00  0.00           C
ATOM    704  HA  LEU A 629      51.820  49.090  60.880  1.00  0.00           H
ATOM    705  CB  LEU A 629      51.180  48.740  58.990  1.00  0.00           C
ATOM    706  HB1 LEU A 629      50.750  49.770  58.940  1.00  0.00           H
ATOM    707  HB2 LEU A 629      50.560  48.000  58.430  1.00  0.00           H
ATOM    708  CG  LEU A 629      52.610  48.750  58.400  1.00  0.00           C
ATOM    709  HG  LEU A 629      53.250  47.900  58.700  1.00  0.00           H
ATOM    710  CD1 LEU A 629      52.440  48.690  56.840  1.00  0.00           C
ATOM    711 HD11 LEU A 629      51.670  49.360  56.400  1.00  0.00           H
ATOM    712 HD12 LEU A 629      52.190  47.620  56.680  1.00  0.00           H
ATOM    713 HD13 LEU A 629      53.380  49.030  56.370  1.00  0.00           H
ATOM    714  CD2 LEU A 629      53.350  50.050  58.700  1.00  0.00           C
ATOM    715 HD21 LEU A 629      54.270  50.160  58.100  1.00  0.00           H
ATOM    716 HD22 LEU A 629      53.590  50.200  59.770  1.00  0.00           H
ATOM    717 HD23 LEU A 629      52.660  50.830  58.330  1.00  0.00           H
ATOM    718  C   LEU A 629      49.820  48.550  61.120  1.00  0.00           C
ATOM    719  O   LEU A 629      49.650  49.580  61.760  1.00  0.00           O
ATOM    720  N   LEU A 630      48.850  47.670  60.980  1.00  0.00           N
ATOM    721  HN  LEU A 630      49.020  46.840  60.460  1.00  0.00           H
ATOM    722  CA  LEU A 630      47.590  47.700  61.680  1.00  0.00           C
ATOM    723  HA  LEU A 630      47.180  48.700  61.560  1.00  0.00           H
ATOM    724  CB  LEU A 630      46.580  46.590  61.210  1.00  0.00           C
ATOM    725  HB1 LEU A 630      45.740  46.650  61.940  1.00  0.00           H
ATOM    726  HB2 LEU A 630      47.100  45.620  61.330  1.00  0.00           H
ATOM    727  CG  LEU A 630      46.000  46.840  59.830  1.00  0.00           C
ATOM    728  HG  LEU A 630      46.820  47.000  59.100  1.00  0.00           H
ATOM    729  CD1 LEU A 630      45.140  45.710  59.280  1.00  0.00           C
ATOM    730 HD11 LEU A 630      45.680  44.730  59.260  1.00  0.00           H
ATOM    731 HD12 LEU A 630      44.780  45.910  58.250  1.00  0.00           H
ATOM    732 HD13 LEU A 630      44.260  45.590  59.950  1.00  0.00           H
ATOM    733  CD2 LEU A 630      45.220  48.150  59.910  1.00  0.00           C
ATOM    734 HD21 LEU A 630      44.910  48.340  58.860  1.00  0.00           H
ATOM    735 HD22 LEU A 630      45.830  49.020  60.230  1.00  0.00           H
ATOM    736 HD23 LEU A 630      44.350  48.070  60.580  1.00  0.00           H
ATOM    737  C   LEU A 630      47.730  47.650  63.200  1.00  0.00           C
ATOM    738  O   LEU A 630      46.960  48.310  63.920  1.00  0.00           O
ATOM    739  N   GLY A 631      48.670  46.780  63.700  1.00  0.00           N
ATOM    740  HN  GLY A 631      49.150  46.090  63.180  1.00  0.00           H
ATOM    741  CA  GLY A 631      49.100  46.760  65.030  1.00  0.00           C
ATOM    742  HA1 GLY A 631      49.940  46.090  65.090  1.00  0.00           H
ATOM    743  HA2 GLY A 631      48.310  46.500  65.720  1.00  0.00           H
ATOM    744  C   GLY A 631      49.570  48.110  65.520  1.00  0.00           C
ATOM    745  O   GLY A 631      49.120  48.600  66.550  1.00  0.00           O
ATOM    746  N   GLU A 632      50.530  48.660  64.820  1.00  0.00           N
ATOM    747  HN  GLU A 632      50.870  48.220  63.990  1.00  0.00           H
ATOM    748  CA  GLU A 632      50.980  49.990  65.220  1.00  0.00           C
ATOM    749  HA  GLU A 632      51.210  49.940  66.270  1.00  0.00           H
ATOM    750  CB  GLU A 632      52.070  50.590  64.330  1.00  0.00           C
ATOM    751  HB1 GLU A 632      52.510  51.550  64.680  1.00  0.00           H
ATOM    752  HB2 GLU A 632      51.910  50.670  63.230  1.00  0.00           H
ATOM    753  CG  GLU A 632      53.260  49.650  64.470  1.00  0.00           C
ATOM    754  HG1 GLU A 632      54.060  49.900  63.730  1.00  0.00           H
ATOM    755  HG2 GLU A 632      52.940  48.620  64.220  1.00  0.00           H
ATOM    756  CD  GLU A 632      53.810  49.630  65.850  1.00  0.00           C
ATOM    757  OE1 GLU A 632      53.500  48.710  66.620  1.00  0.00           O
ATOM    758  OE2 GLU A 632      54.720  50.550  66.100  1.00  0.00           O
ATOM    759  C   GLU A 632      49.790  51.060  65.170  1.00  0.00           C
ATOM    760  O   GLU A 632      49.560  51.750  66.150  1.00  0.00           O
ATOM    761  N   ALA A 633      49.080  51.160  64.020  1.00  0.00           N
ATOM    762  HN  ALA A 633      49.240  50.440  63.340  1.00  0.00           H
ATOM    763  CA  ALA A 633      48.110  52.160  63.740  1.00  0.00           C
ATOM    764  HA  ALA A 633      48.580  53.110  63.940  1.00  0.00           H
ATOM    765  CB  ALA A 633      47.780  51.980  62.250  1.00  0.00           C
ATOM    766  HB1 ALA A 633      47.290  50.990  62.110  1.00  0.00           H
ATOM    767  HB2 ALA A 633      48.720  51.940  61.670  1.00  0.00           H
ATOM    768  HB3 ALA A 633      47.170  52.860  61.960  1.00  0.00           H
ATOM    769  C   ALA A 633      46.890  52.230  64.640  1.00  0.00           C
ATOM    770  O   ALA A 633      46.330  53.300  65.020  1.00  0.00           O
ATOM    771  N   THR A 634      46.440  51.010  65.050  1.00  0.00           N
ATOM    772  HN  THR A 634      46.960  50.190  64.850  1.00  0.00           H
ATOM    773  CA  THR A 634      45.080  50.890  65.720  1.00  0.00           C
ATOM    774  HA  THR A 634      44.480  51.710  65.340  1.00  0.00           H
ATOM    775  CB  THR A 634      44.280  49.730  65.180  1.00  0.00           C
ATOM    776  HB  THR A 634      43.320  49.780  65.720  1.00  0.00           H
ATOM    777  OG1 THR A 634      44.860  48.450  65.520  1.00  0.00           O
ATOM    778  HG1 THR A 634      45.530  48.450  64.840  1.00  0.00           H
ATOM    779  CG2 THR A 634      43.950  49.650  63.710  1.00  0.00           C
ATOM    780 HG21 THR A 634      44.840  49.530  63.050  1.00  0.00           H
ATOM    781 HG22 THR A 634      43.390  50.530  63.330  1.00  0.00           H
ATOM    782 HG23 THR A 634      43.330  48.800  63.360  1.00  0.00           H
ATOM    783  C   THR A 634      45.270  50.800  67.240  1.00  0.00           C
ATOM    784  O   THR A 634      44.360  50.480  68.020  1.00  0.00           O
ATOM    785  N   GLU A 635      46.600  51.000  67.670  1.00  0.00           N
ATOM    786  HN  GLU A 635      47.360  51.230  67.080  1.00  0.00           H
ATOM    787  CA  GLU A 635      46.980  50.810  68.990  1.00  0.00           C
ATOM    788  HA  GLU A 635      48.060  50.860  69.000  1.00  0.00           H
ATOM    789  CB  GLU A 635      46.590  51.860  70.020  1.00  0.00           C
ATOM    790  HB1 GLU A 635      46.870  51.520  71.030  1.00  0.00           H
ATOM    791  HB2 GLU A 635      45.480  51.850  70.090  1.00  0.00           H
ATOM    792  CG  GLU A 635      47.170  53.220  69.720  1.00  0.00           C
ATOM    793  HG1 GLU A 635      46.980  53.490  68.660  1.00  0.00           H
ATOM    794  HG2 GLU A 635      48.260  53.050  69.780  1.00  0.00           H
ATOM    795  CD  GLU A 635      46.670  54.240  70.690  1.00  0.00           C
ATOM    796  OE1 GLU A 635      47.360  55.260  70.860  1.00  0.00           O
ATOM    797  OE2 GLU A 635      45.570  54.050  71.300  1.00  0.00           O
ATOM    798  C   GLU A 635      46.800  49.280  69.370  1.00  0.00           C
ATOM    799  O   GLU A 635      46.550  49.010  70.520  1.00  0.00           O
ATOM    800  N   GLY A 636      46.870  48.340  68.450  1.00  0.00           N
ATOM    801  HN  GLY A 636      46.970  48.680  67.510  1.00  0.00           H
ATOM    802  CA  GLY A 636      46.930  46.890  68.630  1.00  0.00           C
ATOM    803  HA1 GLY A 636      47.400  46.640  69.560  1.00  0.00           H
ATOM    804  HA2 GLY A 636      47.420  46.500  67.740  1.00  0.00           H
ATOM    805  C   GLY A 636      45.570  46.390  68.790  1.00  0.00           C
ATOM    806  O   GLY A 636      45.420  45.500  69.640  1.00  0.00           O
ATOM    807  N   ARG A 637      44.490  46.880  68.070  1.00  0.00           N
ATOM    808  HN  ARG A 637      44.570  47.700  67.500  1.00  0.00           H
ATOM    809  CA  ARG A 637      43.120  46.300  68.070  1.00  0.00           C
ATOM    810  HA  ARG A 637      43.050  45.810  69.030  1.00  0.00           H
ATOM    811  CB  ARG A 637      41.970  47.270  67.950  1.00  0.00           C
ATOM    812  HB1 ARG A 637      41.010  46.880  67.550  1.00  0.00           H
ATOM    813  HB2 ARG A 637      42.190  48.140  67.300  1.00  0.00           H
ATOM    814  CG  ARG A 637      41.490  47.950  69.310  1.00  0.00           C
ATOM    815  HG1 ARG A 637      41.420  47.050  69.970  1.00  0.00           H
ATOM    816  HG2 ARG A 637      40.460  48.340  69.250  1.00  0.00           H
ATOM    817  CD  ARG A 637      42.340  49.010  70.070  1.00  0.00           C
ATOM    818  HD1 ARG A 637      42.140  50.000  69.600  1.00  0.00           H
ATOM    819  HD2 ARG A 637      43.390  48.710  70.160  1.00  0.00           H
ATOM    820  NE  ARG A 637      41.750  48.950  71.440  1.00  0.00           N
ATOM    821  HE  ARG A 637      41.510  48.050  71.800  1.00  0.00           H
ATOM    822  CZ  ARG A 637      42.280  49.750  72.400  1.00  0.00           C
ATOM    823  NH1 ARG A 637      42.170  49.410  73.630  1.00  0.00           N
ATOM    824 HH11 ARG A 637      41.590  48.640  73.890  1.00  0.00           H
ATOM    825 HH12 ARG A 637      42.620  49.980  74.320  1.00  0.00           H
ATOM    826  NH2 ARG A 637      42.940  50.800  72.080  1.00  0.00           N
ATOM    827 HH21 ARG A 637      43.070  50.980  71.110  1.00  0.00           H
ATOM    828 HH22 ARG A 637      43.420  51.350  72.770  1.00  0.00           H
ATOM    829  C   ARG A 637      42.970  45.190  67.080  1.00  0.00           C
ATOM    830  O   ARG A 637      42.030  44.390  67.090  1.00  0.00           O
ATOM    831  N   ILE A 638      43.770  45.110  66.050  1.00  0.00           N
ATOM    832  HN  ILE A 638      44.390  45.840  65.770  1.00  0.00           H
ATOM    833  CA  ILE A 638      43.690  44.070  65.000  1.00  0.00           C
ATOM    834  HA  ILE A 638      43.370  43.160  65.480  1.00  0.00           H
ATOM    835  CB  ILE A 638      42.870  44.370  63.820  1.00  0.00           C
ATOM    836  HB  ILE A 638      43.230  43.860  62.900  1.00  0.00           H
ATOM    837  CG2 ILE A 638      41.430  43.940  64.050  1.00  0.00           C
ATOM    838 HG21 ILE A 638      41.020  43.870  63.020  1.00  0.00           H
ATOM    839 HG22 ILE A 638      40.840  44.730  64.580  1.00  0.00           H
ATOM    840 HG23 ILE A 638      41.150  42.930  64.450  1.00  0.00           H
ATOM    841  CG1 ILE A 638      42.820  45.890  63.460  1.00  0.00           C
ATOM    842 HG11 ILE A 638      43.810  46.360  63.250  1.00  0.00           H
ATOM    843 HG12 ILE A 638      42.320  46.430  64.290  1.00  0.00           H
ATOM    844  CD  ILE A 638      42.000  46.190  62.220  1.00  0.00           C
ATOM    845  HD1 ILE A 638      40.930  45.960  62.410  1.00  0.00           H
ATOM    846  HD2 ILE A 638      42.350  45.700  61.280  1.00  0.00           H
ATOM    847  HD3 ILE A 638      41.940  47.280  62.040  1.00  0.00           H
ATOM    848  C   ILE A 638      45.120  43.970  64.570  1.00  0.00           C
ATOM    849  O   ILE A 638      45.850  44.960  64.550  1.00  0.00           O
ATOM    850  N   SER A 639      45.630  42.840  64.220  1.00  0.00           N
ATOM    851  HN  SER A 639      45.240  41.920  64.290  1.00  0.00           H
ATOM    852  CA  SER A 639      47.030  42.730  63.730  1.00  0.00           C
ATOM    853  HA  SER A 639      47.220  43.570  63.080  1.00  0.00           H
ATOM    854  CB  SER A 639      48.020  42.560  64.870  1.00  0.00           C
ATOM    855  HB1 SER A 639      47.640  41.750  65.510  1.00  0.00           H
ATOM    856  HB2 SER A 639      47.990  43.430  65.560  1.00  0.00           H
ATOM    857  OG  SER A 639      49.420  42.420  64.460  1.00  0.00           O
ATOM    858  HG1 SER A 639      49.820  43.240  64.150  1.00  0.00           H
ATOM    859  C   SER A 639      47.080  41.600  62.720  1.00  0.00           C
ATOM    860  O   SER A 639      46.110  41.430  61.920  1.00  0.00           O
ATOM    861  N   ALA A 640      48.190  40.870  62.690  1.00  0.00           N
ATOM    862  HN  ALA A 640      48.890  41.050  63.380  1.00  0.00           H
ATOM    863  CA  ALA A 640      48.480  39.830  61.730  1.00  0.00           C
ATOM    864  HA  ALA A 640      48.410  40.320  60.770  1.00  0.00           H
ATOM    865  CB  ALA A 640      49.970  39.400  61.890  1.00  0.00           C
ATOM    866  HB1 ALA A 640      50.350  38.700  61.120  1.00  0.00           H
ATOM    867  HB2 ALA A 640      50.370  39.060  62.870  1.00  0.00           H
ATOM    868  HB3 ALA A 640      50.490  40.350  61.670  1.00  0.00           H
ATOM    869  C   ALA A 640      47.610  38.630  61.590  1.00  0.00           C
ATOM    870  O   ALA A 640      47.260  38.190  60.460  1.00  0.00           O
ATOM    871  N   ILE A 641      47.250  38.090  62.760  1.00  0.00           N
ATOM    872  HN  ILE A 641      47.460  38.540  63.630  1.00  0.00           H
ATOM    873  CA  ILE A 641      46.410  36.870  62.810  1.00  0.00           C
ATOM    874  HA  ILE A 641      46.770  36.140  62.100  1.00  0.00           H
ATOM    875  CB  ILE A 641      46.390  36.180  64.150  1.00  0.00           C
ATOM    876  HB  ILE A 641      46.040  36.990  64.840  1.00  0.00           H
ATOM    877  CG2 ILE A 641      45.300  35.100  64.270  1.00  0.00           C
ATOM    878 HG21 ILE A 641      44.310  35.610  64.240  1.00  0.00           H
ATOM    879 HG22 ILE A 641      45.410  34.630  65.260  1.00  0.00           H
ATOM    880 HG23 ILE A 641      45.330  34.290  63.520  1.00  0.00           H
ATOM    881  CG1 ILE A 641      47.770  35.770  64.780  1.00  0.00           C
ATOM    882 HG11 ILE A 641      47.580  35.460  65.840  1.00  0.00           H
ATOM    883 HG12 ILE A 641      48.310  36.740  64.750  1.00  0.00           H
ATOM    884  CD  ILE A 641      48.350  34.570  63.950  1.00  0.00           C
ATOM    885  HD1 ILE A 641      47.710  33.670  63.930  1.00  0.00           H
ATOM    886  HD2 ILE A 641      49.340  34.120  64.210  1.00  0.00           H
ATOM    887  HD3 ILE A 641      48.430  34.970  62.920  1.00  0.00           H
ATOM    888  C   ILE A 641      45.090  37.030  62.110  1.00  0.00           C
ATOM    889  O   ILE A 641      44.610  36.210  61.380  1.00  0.00           O
ATOM    890  N   GLU A 642      44.380  38.160  62.460  1.00  0.00           N
ATOM    891  HN  GLU A 642      44.810  38.790  63.100  1.00  0.00           H
ATOM    892  CA  GLU A 642      43.130  38.630  61.860  1.00  0.00           C
ATOM    893  HA  GLU A 642      42.400  37.830  61.930  1.00  0.00           H
ATOM    894  CB  GLU A 642      42.490  39.820  62.640  1.00  0.00           C
ATOM    895  HB1 GLU A 642      41.450  39.870  62.260  1.00  0.00           H
ATOM    896  HB2 GLU A 642      42.930  40.820  62.400  1.00  0.00           H
ATOM    897  CG  GLU A 642      42.480  39.590  64.140  1.00  0.00           C
ATOM    898  HG1 GLU A 642      42.680  38.560  64.500  1.00  0.00           H
ATOM    899  HG2 GLU A 642      41.530  40.040  64.510  1.00  0.00           H
ATOM    900  CD  GLU A 642      43.590  40.300  64.900  1.00  0.00           C
ATOM    901  OE1 GLU A 642      43.400  40.750  66.000  1.00  0.00           O
ATOM    902  OE2 GLU A 642      44.740  40.220  64.400  1.00  0.00           O
ATOM    903  C   GLU A 642      43.250  38.850  60.360  1.00  0.00           C
ATOM    904  O   GLU A 642      42.510  38.340  59.570  1.00  0.00           O
ATOM    905  N   SER A 643      44.370  39.580  60.100  1.00  0.00           N
ATOM    906  HN  SER A 643      44.810  40.020  60.870  1.00  0.00           H
ATOM    907  CA  SER A 643      44.860  39.870  58.760  1.00  0.00           C
ATOM    908  HA  SER A 643      44.110  40.440  58.240  1.00  0.00           H
ATOM    909  CB  SER A 643      46.180  40.780  58.710  1.00  0.00           C
ATOM    910  HB1 SER A 643      46.460  40.850  57.630  1.00  0.00           H
ATOM    911  HB2 SER A 643      47.060  40.290  59.190  1.00  0.00           H
ATOM    912  OG  SER A 643      45.990  42.070  59.270  1.00  0.00           O
ATOM    913  HG1 SER A 643      45.650  41.810  60.120  1.00  0.00           H
ATOM    914  C   SER A 643      44.970  38.660  57.900  1.00  0.00           C
ATOM    915  O   SER A 643      44.430  38.670  56.810  1.00  0.00           O
ATOM    916  N   LEU A 644      45.700  37.590  58.380  1.00  0.00           N
ATOM    917  HN  LEU A 644      46.170  37.620  59.250  1.00  0.00           H
ATOM    918  CA  LEU A 644      45.820  36.340  57.650  1.00  0.00           C
ATOM    919  HA  LEU A 644      46.180  36.490  56.650  1.00  0.00           H
ATOM    920  CB  LEU A 644      46.800  35.390  58.370  1.00  0.00           C
ATOM    921  HB1 LEU A 644      46.860  34.430  57.800  1.00  0.00           H
ATOM    922  HB2 LEU A 644      46.280  35.290  59.350  1.00  0.00           H
ATOM    923  CG  LEU A 644      48.280  35.820  58.520  1.00  0.00           C
ATOM    924  HG  LEU A 644      48.340  36.930  58.570  1.00  0.00           H
ATOM    925  CD1 LEU A 644      48.770  35.160  59.840  1.00  0.00           C
ATOM    926 HD11 LEU A 644      49.130  34.100  59.740  1.00  0.00           H
ATOM    927 HD12 LEU A 644      47.920  35.220  60.550  1.00  0.00           H
ATOM    928 HD13 LEU A 644      49.610  35.760  60.250  1.00  0.00           H
ATOM    929  CD2 LEU A 644      49.130  35.270  57.300  1.00  0.00           C
ATOM    930 HD21 LEU A 644      48.960  34.170  57.250  1.00  0.00           H
ATOM    931 HD22 LEU A 644      50.200  35.520  57.370  1.00  0.00           H
ATOM    932 HD23 LEU A 644      48.640  35.790  56.450  1.00  0.00           H
ATOM    933  C   LEU A 644      44.430  35.660  57.480  1.00  0.00           C
ATOM    934  O   LEU A 644      44.100  35.280  56.350  1.00  0.00           O
ATOM    935  N   PHE A 645      43.620  35.550  58.590  1.00  0.00           N
ATOM    936  HN  PHE A 645      43.980  35.870  59.470  1.00  0.00           H
ATOM    937  CA  PHE A 645      42.320  34.940  58.530  1.00  0.00           C
ATOM    938  HA  PHE A 645      42.350  33.890  58.280  1.00  0.00           H
ATOM    939  CB  PHE A 645      41.810  34.990  59.960  1.00  0.00           C
ATOM    940  HB1 PHE A 645      41.780  36.020  60.360  1.00  0.00           H
ATOM    941  HB2 PHE A 645      42.530  34.360  60.540  1.00  0.00           H
ATOM    942  CG  PHE A 645      40.480  34.330  60.250  1.00  0.00           C
ATOM    943  CD1 PHE A 645      39.920  34.590  61.580  1.00  0.00           C
ATOM    944  HD1 PHE A 645      40.490  35.310  62.150  1.00  0.00           H
ATOM    945  CE1 PHE A 645      38.670  34.080  61.970  1.00  0.00           C
ATOM    946  HE1 PHE A 645      38.330  34.340  62.960  1.00  0.00           H
ATOM    947  CZ  PHE A 645      37.960  33.290  61.080  1.00  0.00           C
ATOM    948  HZ  PHE A 645      36.960  32.940  61.320  1.00  0.00           H
ATOM    949  CD2 PHE A 645      39.750  33.470  59.420  1.00  0.00           C
ATOM    950  HD2 PHE A 645      40.110  33.120  58.470  1.00  0.00           H
ATOM    951  CE2 PHE A 645      38.480  33.000  59.810  1.00  0.00           C
ATOM    952  HE2 PHE A 645      37.830  32.440  59.150  1.00  0.00           H
ATOM    953  C   PHE A 645      41.340  35.580  57.530  1.00  0.00           C
ATOM    954  O   PHE A 645      40.710  34.880  56.730  1.00  0.00           O
ATOM    955  N   GLY A 646      41.180  36.900  57.710  1.00  0.00           N
ATOM    956  HN  GLY A 646      41.720  37.370  58.410  1.00  0.00           H
ATOM    957  CA  GLY A 646      40.310  37.690  56.960  1.00  0.00           C
ATOM    958  HA1 GLY A 646      40.380  38.730  57.240  1.00  0.00           H
ATOM    959  HA2 GLY A 646      39.310  37.400  57.210  1.00  0.00           H
ATOM    960  C   GLY A 646      40.640  37.710  55.480  1.00  0.00           C
ATOM    961  O   GLY A 646      39.780  37.660  54.570  1.00  0.00           O
ATOM    962  N   ALA A 647      41.940  37.820  55.220  1.00  0.00           N
ATOM    963  HN  ALA A 647      42.630  37.800  55.940  1.00  0.00           H
ATOM    964  CA  ALA A 647      42.430  37.580  53.850  1.00  0.00           C
ATOM    965  HA  ALA A 647      41.940  38.340  53.270  1.00  0.00           H
ATOM    966  CB  ALA A 647      43.980  37.760  53.870  1.00  0.00           C
ATOM    967  HB1 ALA A 647      44.360  37.120  54.700  1.00  0.00           H
ATOM    968  HB2 ALA A 647      44.200  38.820  54.110  1.00  0.00           H
ATOM    969  HB3 ALA A 647      44.490  37.520  52.910  1.00  0.00           H
ATOM    970  C   ALA A 647      42.150  36.260  53.240  1.00  0.00           C
ATOM    971  O   ALA A 647      41.610  36.160  52.190  1.00  0.00           O
ATOM    972  N   SER A 648      42.470  35.140  53.940  1.00  0.00           N
ATOM    973  HN  SER A 648      42.820  35.270  54.860  1.00  0.00           H
ATOM    974  CA  SER A 648      42.250  33.780  53.550  1.00  0.00           C
ATOM    975  HA  SER A 648      42.660  33.650  52.550  1.00  0.00           H
ATOM    976  CB  SER A 648      42.890  32.720  54.500  1.00  0.00           C
ATOM    977  HB1 SER A 648      43.960  32.850  54.240  1.00  0.00           H
ATOM    978  HB2 SER A 648      42.470  31.710  54.260  1.00  0.00           H
ATOM    979  OG  SER A 648      42.850  33.000  55.860  1.00  0.00           O
ATOM    980  HG1 SER A 648      43.470  33.730  55.970  1.00  0.00           H
ATOM    981  C   SER A 648      40.780  33.450  53.270  1.00  0.00           C
ATOM    982  O   SER A 648      40.490  32.890  52.210  1.00  0.00           O
ATOM    983  N   LEU A 649      39.990  33.810  54.290  1.00  0.00           N
ATOM    984  HN  LEU A 649      40.430  34.180  55.090  1.00  0.00           H
ATOM    985  CA  LEU A 649      38.500  33.650  54.240  1.00  0.00           C
ATOM    986  HA  LEU A 649      38.280  32.590  54.140  1.00  0.00           H
ATOM    987  CB  LEU A 649      37.850  34.210  55.530  1.00  0.00           C
ATOM    988  HB1 LEU A 649      38.260  35.240  55.610  1.00  0.00           H
ATOM    989  HB2 LEU A 649      38.160  33.600  56.400  1.00  0.00           H
ATOM    990  CG  LEU A 649      36.350  34.500  55.730  1.00  0.00           C
ATOM    991  HG  LEU A 649      35.980  35.240  54.990  1.00  0.00           H
ATOM    992  CD1 LEU A 649      35.560  33.220  55.620  1.00  0.00           C
ATOM    993 HD11 LEU A 649      34.520  33.570  55.800  1.00  0.00           H
ATOM    994 HD12 LEU A 649      35.900  32.560  56.450  1.00  0.00           H
ATOM    995 HD13 LEU A 649      35.720  32.790  54.610  1.00  0.00           H
ATOM    996  CD2 LEU A 649      36.090  35.170  57.080  1.00  0.00           C
ATOM    997 HD21 LEU A 649      36.380  36.230  56.910  1.00  0.00           H
ATOM    998 HD22 LEU A 649      36.660  34.740  57.930  1.00  0.00           H
ATOM    999 HD23 LEU A 649      35.030  34.980  57.350  1.00  0.00           H
ATOM   1000  C   LEU A 649      37.830  34.360  53.090  1.00  0.00           C
ATOM   1001  O   LEU A 649      37.070  33.750  52.360  1.00  0.00           O
ATOM   1002  N   THR A 650      38.170  35.670  52.830  1.00  0.00           N
ATOM   1003  HN  THR A 650      38.820  36.160  53.410  1.00  0.00           H
ATOM   1004  CA  THR A 650      37.770  36.490  51.720  1.00  0.00           C
ATOM   1005  HA  THR A 650      36.690  36.490  51.720  1.00  0.00           H
ATOM   1006  CB  THR A 650      38.230  38.030  51.850  1.00  0.00           C
ATOM   1007  HB  THR A 650      39.320  38.120  52.050  1.00  0.00           H
ATOM   1008  OG1 THR A 650      37.440  38.700  52.820  1.00  0.00           O
ATOM   1009  HG1 THR A 650      37.990  38.620  53.600  1.00  0.00           H
ATOM   1010  CG2 THR A 650      37.790  38.770  50.590  1.00  0.00           C
ATOM   1011 HG21 THR A 650      36.720  38.530  50.380  1.00  0.00           H
ATOM   1012 HG22 THR A 650      38.300  38.400  49.670  1.00  0.00           H
ATOM   1013 HG23 THR A 650      37.710  39.870  50.670  1.00  0.00           H
ATOM   1014  C   THR A 650      38.280  35.900  50.380  1.00  0.00           C
ATOM   1015  O   THR A 650      37.540  35.760  49.420  1.00  0.00           O
ATOM   1016  N   GLY A 651      39.530  35.390  50.420  1.00  0.00           N
ATOM   1017  HN  GLY A 651      40.170  35.510  51.180  1.00  0.00           H
ATOM   1018  CA  GLY A 651      40.240  34.670  49.480  1.00  0.00           C
ATOM   1019  HA1 GLY A 651      41.040  34.280  50.090  1.00  0.00           H
ATOM   1020  HA2 GLY A 651      40.570  35.250  48.620  1.00  0.00           H
ATOM   1021  C   GLY A 651      39.580  33.490  48.960  1.00  0.00           C
ATOM   1022  O   GLY A 651      39.310  33.380  47.730  1.00  0.00           O
ATOM   1023  N   ILE A 652      39.350  32.410  49.770  1.00  0.00           N
ATOM   1024  HN  ILE A 652      39.760  32.400  50.680  1.00  0.00           H
ATOM   1025  CA  ILE A 652      38.870  31.150  49.410  1.00  0.00           C
ATOM   1026  HA  ILE A 652      39.510  30.830  48.600  1.00  0.00           H
ATOM   1027  CB  ILE A 652      38.840  30.120  50.550  1.00  0.00           C
ATOM   1028  HB  ILE A 652      38.460  30.560  51.500  1.00  0.00           H
ATOM   1029  CG2 ILE A 652      37.960  28.830  50.170  1.00  0.00           C
ATOM   1030 HG21 ILE A 652      38.030  28.040  50.940  1.00  0.00           H
ATOM   1031 HG22 ILE A 652      38.300  28.400  49.200  1.00  0.00           H
ATOM   1032 HG23 ILE A 652      36.940  29.260  50.080  1.00  0.00           H
ATOM   1033  CG1 ILE A 652      40.240  29.660  50.700  1.00  0.00           C
ATOM   1034 HG11 ILE A 652      40.950  30.520  50.710  1.00  0.00           H
ATOM   1035 HG12 ILE A 652      40.530  29.060  49.810  1.00  0.00           H
ATOM   1036  CD  ILE A 652      40.490  28.830  52.030  1.00  0.00           C
ATOM   1037  HD1 ILE A 652      39.680  28.070  52.120  1.00  0.00           H
ATOM   1038  HD2 ILE A 652      40.570  29.500  52.920  1.00  0.00           H
ATOM   1039  HD3 ILE A 652      41.520  28.410  52.110  1.00  0.00           H
ATOM   1040  C   ILE A 652      37.520  31.210  48.720  1.00  0.00           C
ATOM   1041  O   ILE A 652      37.330  30.560  47.700  1.00  0.00           O
ATOM   1042  N   ALA A 653      36.690  32.110  49.210  1.00  0.00           N
ATOM   1043  HN  ALA A 653      36.900  32.660  50.010  1.00  0.00           H
ATOM   1044  CA  ALA A 653      35.360  32.290  48.580  1.00  0.00           C
ATOM   1045  HA  ALA A 653      35.020  31.290  48.430  1.00  0.00           H
ATOM   1046  CB  ALA A 653      34.380  32.980  49.540  1.00  0.00           C
ATOM   1047  HB1 ALA A 653      34.490  34.080  49.610  1.00  0.00           H
ATOM   1048  HB2 ALA A 653      34.410  32.540  50.560  1.00  0.00           H
ATOM   1049  HB3 ALA A 653      33.420  32.660  49.090  1.00  0.00           H
ATOM   1050  C   ALA A 653      35.320  32.950  47.180  1.00  0.00           C
ATOM   1051  O   ALA A 653      34.660  32.560  46.220  1.00  0.00           O
ATOM   1052  N   TYR A 654      36.270  33.880  47.000  1.00  0.00           N
ATOM   1053  HN  TYR A 654      36.760  34.170  47.830  1.00  0.00           H
ATOM   1054  CA  TYR A 654      36.550  34.610  45.770  1.00  0.00           C
ATOM   1055  HA  TYR A 654      35.590  34.910  45.380  1.00  0.00           H
ATOM   1056  CB  TYR A 654      37.490  35.870  46.170  1.00  0.00           C
ATOM   1057  HB1 TYR A 654      38.450  35.480  46.540  1.00  0.00           H
ATOM   1058  HB2 TYR A 654      36.960  36.440  46.960  1.00  0.00           H
ATOM   1059  CG  TYR A 654      37.730  36.710  44.940  1.00  0.00           C
ATOM   1060  CD1 TYR A 654      36.820  37.770  44.580  1.00  0.00           C
ATOM   1061  HD1 TYR A 654      35.830  37.790  45.030  1.00  0.00           H
ATOM   1062  CE1 TYR A 654      37.210  38.720  43.600  1.00  0.00           C
ATOM   1063  HE1 TYR A 654      36.650  39.630  43.400  1.00  0.00           H
ATOM   1064  CZ  TYR A 654      38.440  38.570  42.950  1.00  0.00           C
ATOM   1065  OH  TYR A 654      38.750  39.600  42.040  1.00  0.00           O
ATOM   1066  HH  TYR A 654      39.670  39.430  41.830  1.00  0.00           H
ATOM   1067  CD2 TYR A 654      39.000  36.680  44.290  1.00  0.00           C
ATOM   1068  HD2 TYR A 654      39.710  35.900  44.510  1.00  0.00           H
ATOM   1069  CE2 TYR A 654      39.300  37.600  43.290  1.00  0.00           C
ATOM   1070  HE2 TYR A 654      40.330  37.600  42.980  1.00  0.00           H
ATOM   1071  C   TYR A 654      37.100  33.720  44.690  1.00  0.00           C
ATOM   1072  O   TYR A 654      36.870  33.880  43.520  1.00  0.00           O
ATOM   1073  N   SER A 655      38.020  32.840  45.000  1.00  0.00           N
ATOM   1074  HN  SER A 655      38.340  32.750  45.950  1.00  0.00           H
ATOM   1075  CA  SER A 655      38.800  32.050  44.080  1.00  0.00           C
ATOM   1076  HA  SER A 655      38.860  32.450  43.080  1.00  0.00           H
ATOM   1077  CB  SER A 655      40.280  31.850  44.510  1.00  0.00           C
ATOM   1078  HB1 SER A 655      40.940  32.690  44.220  1.00  0.00           H
ATOM   1079  HB2 SER A 655      40.790  31.030  43.960  1.00  0.00           H
ATOM   1080  OG  SER A 655      40.260  31.690  45.920  1.00  0.00           O
ATOM   1081  HG1 SER A 655      40.050  32.460  46.440  1.00  0.00           H
ATOM   1082  C   SER A 655      38.070  30.640  43.910  1.00  0.00           C
ATOM   1083  O   SER A 655      38.070  30.060  42.890  1.00  0.00           O
ATOM   1084  N   LEU A 656      37.380  30.040  44.880  1.00  0.00           N
ATOM   1085  HN  LEU A 656      37.440  30.340  45.830  1.00  0.00           H
ATOM   1086  CA  LEU A 656      36.520  28.880  44.660  1.00  0.00           C
ATOM   1087  HA  LEU A 656      37.010  28.080  44.130  1.00  0.00           H
ATOM   1088  CB  LEU A 656      36.080  28.240  46.020  1.00  0.00           C
ATOM   1089  HB1 LEU A 656      35.450  28.990  46.560  1.00  0.00           H
ATOM   1090  HB2 LEU A 656      37.050  28.170  46.550  1.00  0.00           H
ATOM   1091  CG  LEU A 656      35.380  26.850  46.040  1.00  0.00           C
ATOM   1092  HG  LEU A 656      34.490  26.760  45.390  1.00  0.00           H
ATOM   1093  CD1 LEU A 656      36.370  25.700  45.660  1.00  0.00           C
ATOM   1094 HD11 LEU A 656      37.220  25.760  46.360  1.00  0.00           H
ATOM   1095 HD12 LEU A 656      36.730  26.070  44.680  1.00  0.00           H
ATOM   1096 HD13 LEU A 656      35.920  24.700  45.510  1.00  0.00           H
ATOM   1097  CD2 LEU A 656      34.960  26.630  47.550  1.00  0.00           C
ATOM   1098 HD21 LEU A 656      35.730  26.950  48.290  1.00  0.00           H
ATOM   1099 HD22 LEU A 656      34.790  25.580  47.840  1.00  0.00           H
ATOM   1100 HD23 LEU A 656      34.080  27.270  47.750  1.00  0.00           H
ATOM   1101  C   LEU A 656      35.200  29.190  43.960  1.00  0.00           C
ATOM   1102  O   LEU A 656      34.830  28.450  43.080  1.00  0.00           O
ATOM   1103  N   PHE A 657      34.570  30.360  44.220  1.00  0.00           N
ATOM   1104  HN  PHE A 657      34.910  31.050  44.850  1.00  0.00           H
ATOM   1105  CA  PHE A 657      33.380  30.730  43.460  1.00  0.00           C
ATOM   1106  HA  PHE A 657      32.890  29.840  43.110  1.00  0.00           H
ATOM   1107  CB  PHE A 657      32.330  31.460  44.320  1.00  0.00           C
ATOM   1108  HB1 PHE A 657      31.320  31.530  43.840  1.00  0.00           H
ATOM   1109  HB2 PHE A 657      32.690  32.490  44.560  1.00  0.00           H
ATOM   1110  CG  PHE A 657      31.930  30.900  45.700  1.00  0.00           C
ATOM   1111  CD1 PHE A 657      31.340  31.610  46.720  1.00  0.00           C
ATOM   1112  HD1 PHE A 657      31.140  32.640  46.470  1.00  0.00           H
ATOM   1113  CE1 PHE A 657      30.970  30.980  47.940  1.00  0.00           C
ATOM   1114  HE1 PHE A 657      30.580  31.540  48.780  1.00  0.00           H
ATOM   1115  CZ  PHE A 657      31.300  29.600  48.130  1.00  0.00           C
ATOM   1116  HZ  PHE A 657      30.990  29.030  48.990  1.00  0.00           H
ATOM   1117  CD2 PHE A 657      32.200  29.500  45.940  1.00  0.00           C
ATOM   1118  HD2 PHE A 657      32.580  28.920  45.110  1.00  0.00           H
ATOM   1119  CE2 PHE A 657      31.790  28.840  47.080  1.00  0.00           C
ATOM   1120  HE2 PHE A 657      31.990  27.790  47.190  1.00  0.00           H
ATOM   1121  C   PHE A 657      33.640  31.570  42.250  1.00  0.00           C
ATOM   1122  O   PHE A 657      32.720  32.070  41.620  1.00  0.00           O
ATOM   1123  N   ALA A 658      34.960  31.710  41.820  1.00  0.00           N
ATOM   1124  HN  ALA A 658      35.710  31.330  42.350  1.00  0.00           H
ATOM   1125  CA  ALA A 658      35.490  32.490  40.730  1.00  0.00           C
ATOM   1126  HA  ALA A 658      36.480  32.770  41.070  1.00  0.00           H
ATOM   1127  CB  ALA A 658      35.830  31.620  39.430  1.00  0.00           C
ATOM   1128  HB1 ALA A 658      36.510  30.790  39.730  1.00  0.00           H
ATOM   1129  HB2 ALA A 658      36.450  32.290  38.790  1.00  0.00           H
ATOM   1130  HB3 ALA A 658      34.890  31.240  38.980  1.00  0.00           H
ATOM   1131  C   ALA A 658      34.780  33.840  40.450  1.00  0.00           C
ATOM   1132  O   ALA A 658      34.090  33.950  39.400  1.00  0.00           O
ATOM   1133  N   GLY A 659      35.190  34.860  41.250  1.00  0.00           N
ATOM   1134  HN  GLY A 659      35.610  34.630  42.120  1.00  0.00           H
ATOM   1135  CA  GLY A 659      34.780  36.230  40.870  1.00  0.00           C
ATOM   1136  HA1 GLY A 659      34.740  36.800  41.790  1.00  0.00           H
ATOM   1137  HA2 GLY A 659      33.760  36.230  40.500  1.00  0.00           H
ATOM   1138  C   GLY A 659      35.710  36.790  39.820  1.00  0.00           C
ATOM   1139  O   GLY A 659      35.310  37.510  38.940  1.00  0.00           O
ATOM   1140  N   GLN A 660      36.950  36.380  39.870  1.00  0.00           N
ATOM   1141  HN  GLN A 660      37.400  35.780  40.530  1.00  0.00           H
ATOM   1142  CA  GLN A 660      37.830  36.710  38.780  1.00  0.00           C
ATOM   1143  HA  GLN A 660      37.400  36.240  37.910  1.00  0.00           H
ATOM   1144  CB  GLN A 660      38.100  38.240  38.630  1.00  0.00           C
ATOM   1145  HB1 GLN A 660      38.360  38.610  39.640  1.00  0.00           H
ATOM   1146  HB2 GLN A 660      37.200  38.770  38.250  1.00  0.00           H
ATOM   1147  CG  GLN A 660      39.150  38.620  37.550  1.00  0.00           C
ATOM   1148  HG1 GLN A 660      40.130  38.420  38.030  1.00  0.00           H
ATOM   1149  HG2 GLN A 660      38.990  39.710  37.390  1.00  0.00           H
ATOM   1150  CD  GLN A 660      38.990  37.910  36.180  1.00  0.00           C
ATOM   1151  OE1 GLN A 660      39.760  37.060  35.750  1.00  0.00           O
ATOM   1152  NE2 GLN A 660      37.990  38.320  35.380  1.00  0.00           N
ATOM   1153 HE21 GLN A 660      38.000  37.870  34.490  1.00  0.00           H
ATOM   1154 HE22 GLN A 660      37.330  39.050  35.600  1.00  0.00           H
ATOM   1155  C   GLN A 660      39.200  36.100  39.000  1.00  0.00           C
ATOM   1156  O   GLN A 660      40.040  36.650  39.770  1.00  0.00           O
ATOM   1157  N   PRO A 661      39.580  34.940  38.490  1.00  0.00           N
ATOM   1158  CD  PRO A 661      38.710  34.160  37.600  1.00  0.00           C
ATOM   1159  HD1 PRO A 661      38.670  34.560  36.560  1.00  0.00           H
ATOM   1160  HD2 PRO A 661      37.680  34.130  38.010  1.00  0.00           H
ATOM   1161  CA  PRO A 661      40.490  33.990  39.230  1.00  0.00           C
ATOM   1162  HA  PRO A 661      40.350  34.080  40.300  1.00  0.00           H
ATOM   1163  CB  PRO A 661      40.070  32.590  38.750  1.00  0.00           C
ATOM   1164  HB1 PRO A 661      39.370  32.130  39.490  1.00  0.00           H
ATOM   1165  HB2 PRO A 661      40.920  31.910  38.510  1.00  0.00           H
ATOM   1166  CG  PRO A 661      39.340  32.790  37.430  1.00  0.00           C
ATOM   1167  HG1 PRO A 661      39.920  32.870  36.490  1.00  0.00           H
ATOM   1168  HG2 PRO A 661      38.590  31.980  37.290  1.00  0.00           H
ATOM   1169  C   PRO A 661      41.900  34.310  38.800  1.00  0.00           C
ATOM   1170  O   PRO A 661      42.860  33.690  39.270  1.00  0.00           O
ATOM   1171  N   LEU A 662      42.090  35.330  37.950  1.00  0.00           N
ATOM   1172  HN  LEU A 662      41.350  35.870  37.570  1.00  0.00           H
ATOM   1173  CA  LEU A 662      43.390  35.620  37.490  1.00  0.00           C
ATOM   1174  HA  LEU A 662      44.110  34.850  37.740  1.00  0.00           H
ATOM   1175  CB  LEU A 662      43.330  35.760  35.940  1.00  0.00           C
ATOM   1176  HB1 LEU A 662      44.310  36.220  35.650  1.00  0.00           H
ATOM   1177  HB2 LEU A 662      42.510  36.460  35.680  1.00  0.00           H
ATOM   1178  CG  LEU A 662      43.180  34.360  35.190  1.00  0.00           C
ATOM   1179  HG  LEU A 662      42.100  34.110  35.350  1.00  0.00           H
ATOM   1180  CD1 LEU A 662      43.330  34.470  33.690  1.00  0.00           C
ATOM   1181 HD11 LEU A 662      44.320  34.870  33.390  1.00  0.00           H
ATOM   1182 HD12 LEU A 662      42.560  35.110  33.210  1.00  0.00           H
ATOM   1183 HD13 LEU A 662      43.200  33.530  33.110  1.00  0.00           H
ATOM   1184  CD2 LEU A 662      44.150  33.310  35.670  1.00  0.00           C
ATOM   1185 HD21 LEU A 662      45.180  33.680  35.800  1.00  0.00           H
ATOM   1186 HD22 LEU A 662      44.050  32.370  35.100  1.00  0.00           H
ATOM   1187 HD23 LEU A 662      43.820  32.940  36.670  1.00  0.00           H
ATOM   1188  C   LEU A 662      43.950  36.740  38.360  1.00  0.00           C
ATOM   1189  O   LEU A 662      45.080  37.190  38.290  1.00  0.00           O
ATOM   1190  N   THR A 663      43.060  37.160  39.330  1.00  0.00           N
ATOM   1191  HN  THR A 663      42.180  36.710  39.480  1.00  0.00           H
ATOM   1192  CA  THR A 663      43.410  38.270  40.290  1.00  0.00           C
ATOM   1193  HA  THR A 663      44.370  38.670  39.980  1.00  0.00           H
ATOM   1194  CB  THR A 663      42.470  39.400  40.510  1.00  0.00           C
ATOM   1195  HB  THR A 663      42.660  40.050  41.380  1.00  0.00           H
ATOM   1196  OG1 THR A 663      41.090  39.040  40.760  1.00  0.00           O
ATOM   1197  HG1 THR A 663      40.840  38.300  40.190  1.00  0.00           H
ATOM   1198  CG2 THR A 663      42.390  40.270  39.260  1.00  0.00           C
ATOM   1199 HG21 THR A 663      42.310  39.650  38.340  1.00  0.00           H
ATOM   1200 HG22 THR A 663      43.320  40.870  39.170  1.00  0.00           H
ATOM   1201 HG23 THR A 663      41.620  41.060  39.400  1.00  0.00           H
ATOM   1202  C   THR A 663      43.650  37.620  41.690  1.00  0.00           C
ATOM   1203  O   THR A 663      42.950  36.700  42.150  1.00  0.00           O
ATOM   1204  N   ILE A 664      44.660  38.160  42.380  1.00  0.00           N
ATOM   1205  HN  ILE A 664      45.210  38.890  42.010  1.00  0.00           H
ATOM   1206  CA  ILE A 664      45.040  37.800  43.700  1.00  0.00           C
ATOM   1207  HA  ILE A 664      44.440  36.980  44.040  1.00  0.00           H
ATOM   1208  CB  ILE A 664      46.510  37.500  43.750  1.00  0.00           C
ATOM   1209  HB  ILE A 664      47.070  38.440  43.520  1.00  0.00           H
ATOM   1210  CG2 ILE A 664      46.910  36.960  45.160  1.00  0.00           C
ATOM   1211 HG21 ILE A 664      47.920  36.500  45.190  1.00  0.00           H
ATOM   1212 HG22 ILE A 664      46.250  36.150  45.550  1.00  0.00           H
ATOM   1213 HG23 ILE A 664      46.830  37.720  45.960  1.00  0.00           H
ATOM   1214  CG1 ILE A 664      46.810  36.360  42.730  1.00  0.00           C
ATOM   1215 HG11 ILE A 664      47.900  36.240  42.840  1.00  0.00           H
ATOM   1216 HG12 ILE A 664      46.570  36.690  41.690  1.00  0.00           H
ATOM   1217  CD  ILE A 664      46.170  34.970  43.020  1.00  0.00           C
ATOM   1218  HD1 ILE A 664      46.540  34.150  42.370  1.00  0.00           H
ATOM   1219  HD2 ILE A 664      45.130  35.020  42.650  1.00  0.00           H
ATOM   1220  HD3 ILE A 664      46.070  34.800  44.120  1.00  0.00           H
ATOM   1221  C   ILE A 664      44.640  39.020  44.610  1.00  0.00           C
ATOM   1222  O   ILE A 664      44.770  40.200  44.220  1.00  0.00           O
ATOM   1223  N   LEU A 665      44.190  38.740  45.820  1.00  0.00           N
ATOM   1224  HN  LEU A 665      44.130  37.760  45.950  1.00  0.00           H
ATOM   1225  CA  LEU A 665      43.890  39.660  46.880  1.00  0.00           C
ATOM   1226  HA  LEU A 665      43.590  40.610  46.490  1.00  0.00           H
ATOM   1227  CB  LEU A 665      42.840  39.100  47.880  1.00  0.00           C
ATOM   1228  HB1 LEU A 665      42.580  39.820  48.690  1.00  0.00           H
ATOM   1229  HB2 LEU A 665      43.280  38.220  48.410  1.00  0.00           H
ATOM   1230  CG  LEU A 665      41.470  38.700  47.210  1.00  0.00           C
ATOM   1231  HG  LEU A 665      41.700  37.860  46.520  1.00  0.00           H
ATOM   1232  CD1 LEU A 665      40.590  38.020  48.300  1.00  0.00           C
ATOM   1233 HD11 LEU A 665      41.190  37.310  48.910  1.00  0.00           H
ATOM   1234 HD12 LEU A 665      39.670  37.520  47.940  1.00  0.00           H
ATOM   1235 HD13 LEU A 665      40.230  38.880  48.900  1.00  0.00           H
ATOM   1236  CD2 LEU A 665      40.770  39.870  46.560  1.00  0.00           C
ATOM   1237 HD21 LEU A 665      41.420  40.410  45.830  1.00  0.00           H
ATOM   1238 HD22 LEU A 665      40.590  40.620  47.370  1.00  0.00           H
ATOM   1239 HD23 LEU A 665      39.840  39.580  46.050  1.00  0.00           H
ATOM   1240  C   LEU A 665      45.170  40.030  47.610  1.00  0.00           C
ATOM   1241  O   LEU A 665      46.140  39.270  47.770  1.00  0.00           O
ATOM   1242  N   GLY A 666      45.120  41.250  48.200  1.00  0.00           N
ATOM   1243  HN  GLY A 666      44.320  41.840  48.110  1.00  0.00           H
ATOM   1244  CA  GLY A 666      46.210  41.800  49.120  1.00  0.00           C
ATOM   1245  HA1 GLY A 666      47.100  42.010  48.540  1.00  0.00           H
ATOM   1246  HA2 GLY A 666      46.310  41.140  49.960  1.00  0.00           H
ATOM   1247  C   GLY A 666      45.790  43.120  49.710  1.00  0.00           C
ATOM   1248  O   GLY A 666      44.660  43.490  49.450  1.00  0.00           O
ATOM   1249  N   SER A 667      46.560  43.850  50.570  1.00  0.00           N
ATOM   1250  HN  SER A 667      47.490  43.510  50.690  1.00  0.00           H
ATOM   1251  CA  SER A 667      46.250  45.180  51.130  1.00  0.00           C
ATOM   1252  HA  SER A 667      45.330  45.180  51.700  1.00  0.00           H
ATOM   1253  CB  SER A 667      47.320  45.600  52.160  1.00  0.00           C
ATOM   1254  HB1 SER A 667      47.320  44.830  52.970  1.00  0.00           H
ATOM   1255  HB2 SER A 667      47.050  46.590  52.590  1.00  0.00           H
ATOM   1256  OG  SER A 667      48.670  45.680  51.660  1.00  0.00           O
ATOM   1257  HG1 SER A 667      49.050  44.810  51.530  1.00  0.00           H
ATOM   1258  C   SER A 667      46.120  46.270  50.110  1.00  0.00           C
ATOM   1259  O   SER A 667      46.440  46.190  48.920  1.00  0.00           O
ATOM   1260  N   THR A 668      45.650  47.400  50.550  1.00  0.00           N
ATOM   1261  HN  THR A 668      45.500  47.570  51.520  1.00  0.00           H
ATOM   1262  CA  THR A 668      45.680  48.640  49.760  1.00  0.00           C
ATOM   1263  HA  THR A 668      46.480  48.650  49.030  1.00  0.00           H
ATOM   1264  CB  THR A 668      44.350  48.860  49.040  1.00  0.00           C
ATOM   1265  HB  THR A 668      44.060  47.890  48.570  1.00  0.00           H
ATOM   1266  OG1 THR A 668      44.360  49.820  48.000  1.00  0.00           O
ATOM   1267  HG1 THR A 668      43.650  49.530  47.430  1.00  0.00           H
ATOM   1268  CG2 THR A 668      43.230  49.190  50.000  1.00  0.00           C
ATOM   1269 HG21 THR A 668      43.270  50.280  50.210  1.00  0.00           H
ATOM   1270 HG22 THR A 668      43.270  48.530  50.880  1.00  0.00           H
ATOM   1271 HG23 THR A 668      42.280  49.050  49.450  1.00  0.00           H
ATOM   1272  C   THR A 668      45.940  49.760  50.730  1.00  0.00           C
ATOM   1273  O   THR A 668      45.420  49.800  51.840  1.00  0.00           O
ATOM   1274  N   GLY A 669      46.700  50.770  50.240  1.00  0.00           N
ATOM   1275  HN  GLY A 669      47.240  50.550  49.420  1.00  0.00           H
ATOM   1276  CA  GLY A 669      46.920  51.970  50.980  1.00  0.00           C
ATOM   1277  HA1 GLY A 669      47.670  52.490  50.400  1.00  0.00           H
ATOM   1278  HA2 GLY A 669      47.420  51.580  51.850  1.00  0.00           H
ATOM   1279  C   GLY A 669      45.840  52.910  51.410  1.00  0.00           C
ATOM   1280  O   GLY A 669      45.960  53.320  52.550  1.00  0.00           O
ATOM   1281  N   PRO A 670      44.790  53.260  50.590  1.00  0.00           N
ATOM   1282  CD  PRO A 670      44.690  53.080  49.180  1.00  0.00           C
ATOM   1283  HD1 PRO A 670      44.660  52.000  48.890  1.00  0.00           H
ATOM   1284  HD2 PRO A 670      45.580  53.470  48.650  1.00  0.00           H
ATOM   1285  CA  PRO A 670      43.510  53.660  51.100  1.00  0.00           C
ATOM   1286  HA  PRO A 670      43.660  54.610  51.600  1.00  0.00           H
ATOM   1287  CB  PRO A 670      42.510  53.820  49.920  1.00  0.00           C
ATOM   1288  HB1 PRO A 670      41.810  54.670  50.040  1.00  0.00           H
ATOM   1289  HB2 PRO A 670      41.950  52.860  49.860  1.00  0.00           H
ATOM   1290  CG  PRO A 670      43.440  53.860  48.700  1.00  0.00           C
ATOM   1291  HG1 PRO A 670      43.140  53.370  47.750  1.00  0.00           H
ATOM   1292  HG2 PRO A 670      43.810  54.910  48.590  1.00  0.00           H
ATOM   1293  C   PRO A 670      42.930  52.970  52.350  1.00  0.00           C
ATOM   1294  O   PRO A 670      42.430  53.670  53.240  1.00  0.00           O
ATOM   1295  N   VAL A 671      42.780  51.610  52.450  1.00  0.00           N
ATOM   1296  HN  VAL A 671      42.890  50.950  51.720  1.00  0.00           H
ATOM   1297  CA  VAL A 671      42.260  50.980  53.630  1.00  0.00           C
ATOM   1298  HA  VAL A 671      41.300  51.460  53.760  1.00  0.00           H
ATOM   1299  CB  VAL A 671      42.060  49.490  53.380  1.00  0.00           C
ATOM   1300  HB  VAL A 671      42.980  49.100  52.900  1.00  0.00           H
ATOM   1301  CG1 VAL A 671      41.760  48.710  54.750  1.00  0.00           C
ATOM   1302 HG11 VAL A 671      41.440  47.700  54.450  1.00  0.00           H
ATOM   1303 HG12 VAL A 671      40.940  49.270  55.250  1.00  0.00           H
ATOM   1304 HG13 VAL A 671      42.640  48.680  55.440  1.00  0.00           H
ATOM   1305  CG2 VAL A 671      40.810  49.350  52.510  1.00  0.00           C
ATOM   1306 HG21 VAL A 671      40.930  49.820  51.510  1.00  0.00           H
ATOM   1307 HG22 VAL A 671      39.860  49.770  52.900  1.00  0.00           H
ATOM   1308 HG23 VAL A 671      40.650  48.280  52.240  1.00  0.00           H
ATOM   1309  C   VAL A 671      43.140  51.230  54.860  1.00  0.00           C
ATOM   1310  O   VAL A 671      42.570  51.450  55.950  1.00  0.00           O
ATOM   1311  N   LEU A 672      44.460  51.280  54.700  1.00  0.00           N
ATOM   1312  HN  LEU A 672      44.810  51.230  53.770  1.00  0.00           H
ATOM   1313  CA  LEU A 672      45.380  51.560  55.850  1.00  0.00           C
ATOM   1314  HA  LEU A 672      45.310  50.700  56.510  1.00  0.00           H
ATOM   1315  CB  LEU A 672      46.900  51.550  55.340  1.00  0.00           C
ATOM   1316  HB1 LEU A 672      47.130  52.450  54.740  1.00  0.00           H
ATOM   1317  HB2 LEU A 672      46.950  50.740  54.580  1.00  0.00           H
ATOM   1318  CG  LEU A 672      47.810  51.320  56.520  1.00  0.00           C
ATOM   1319  HG  LEU A 672      47.760  52.180  57.210  1.00  0.00           H
ATOM   1320  CD1 LEU A 672      47.620  49.960  57.220  1.00  0.00           C
ATOM   1321 HD11 LEU A 672      46.690  49.940  57.840  1.00  0.00           H
ATOM   1322 HD12 LEU A 672      48.420  49.690  57.940  1.00  0.00           H
ATOM   1323 HD13 LEU A 672      47.610  49.110  56.520  1.00  0.00           H
ATOM   1324  CD2 LEU A 672      49.220  51.370  55.940  1.00  0.00           C
ATOM   1325 HD21 LEU A 672      49.380  52.390  55.540  1.00  0.00           H
ATOM   1326 HD22 LEU A 672      49.280  50.650  55.090  1.00  0.00           H
ATOM   1327 HD23 LEU A 672      49.940  51.090  56.730  1.00  0.00           H
ATOM   1328  C   LEU A 672      45.120  52.970  56.490  1.00  0.00           C
ATOM   1329  O   LEU A 672      44.840  53.080  57.690  1.00  0.00           O
ATOM   1330  N   VAL A 673      45.120  54.060  55.680  1.00  0.00           N
ATOM   1331  HN  VAL A 673      45.410  53.960  54.730  1.00  0.00           H
ATOM   1332  CA  VAL A 673      44.760  55.400  56.060  1.00  0.00           C
ATOM   1333  HA  VAL A 673      45.420  55.830  56.800  1.00  0.00           H
ATOM   1334  CB  VAL A 673      44.970  56.260  54.800  1.00  0.00           C
ATOM   1335  HB  VAL A 673      44.370  55.970  53.910  1.00  0.00           H
ATOM   1336  CG1 VAL A 673      44.820  57.750  55.130  1.00  0.00           C
ATOM   1337 HG11 VAL A 673      45.420  58.340  54.410  1.00  0.00           H
ATOM   1338 HG12 VAL A 673      44.970  57.930  56.220  1.00  0.00           H
ATOM   1339 HG13 VAL A 673      43.720  57.960  55.070  1.00  0.00           H
ATOM   1340  CG2 VAL A 673      46.490  56.030  54.310  1.00  0.00           C
ATOM   1341 HG21 VAL A 673      47.230  56.220  55.130  1.00  0.00           H
ATOM   1342 HG22 VAL A 673      46.640  56.760  53.490  1.00  0.00           H
ATOM   1343 HG23 VAL A 673      46.690  55.050  53.870  1.00  0.00           H
ATOM   1344  C   VAL A 673      43.320  55.530  56.630  1.00  0.00           C
ATOM   1345  O   VAL A 673      43.090  56.190  57.690  1.00  0.00           O
ATOM   1346  N   PHE A 674      42.340  54.930  55.960  1.00  0.00           N
ATOM   1347  HN  PHE A 674      42.540  54.450  55.110  1.00  0.00           H
ATOM   1348  CA  PHE A 674      40.970  54.920  56.450  1.00  0.00           C
ATOM   1349  HA  PHE A 674      40.600  55.940  56.470  1.00  0.00           H
ATOM   1350  CB  PHE A 674      39.940  54.240  55.460  1.00  0.00           C
ATOM   1351  HB1 PHE A 674      40.230  53.190  55.560  1.00  0.00           H
ATOM   1352  HB2 PHE A 674      40.080  54.610  54.420  1.00  0.00           H
ATOM   1353  CG  PHE A 674      38.510  54.520  55.950  1.00  0.00           C
ATOM   1354  CD1 PHE A 674      37.870  55.720  55.630  1.00  0.00           C
ATOM   1355  HD1 PHE A 674      38.430  56.480  55.130  1.00  0.00           H
ATOM   1356  CE1 PHE A 674      36.490  55.870  55.680  1.00  0.00           C
ATOM   1357  HE1 PHE A 674      36.040  56.810  55.420  1.00  0.00           H
ATOM   1358  CZ  PHE A 674      35.760  54.850  56.260  1.00  0.00           C
ATOM   1359  HZ  PHE A 674      34.680  54.890  56.160  1.00  0.00           H
ATOM   1360  CD2 PHE A 674      37.780  53.470  56.550  1.00  0.00           C
ATOM   1361  HD2 PHE A 674      38.250  52.500  56.600  1.00  0.00           H
ATOM   1362  CE2 PHE A 674      36.390  53.630  56.760  1.00  0.00           C
ATOM   1363  HE2 PHE A 674      35.820  52.810  57.180  1.00  0.00           H
ATOM   1364  C   PHE A 674      40.940  54.340  57.920  1.00  0.00           C
ATOM   1365  O   PHE A 674      40.350  55.000  58.730  1.00  0.00           O
ATOM   1366  N   GLU A 675      41.510  53.160  58.130  1.00  0.00           N
ATOM   1367  HN  GLU A 675      42.000  52.700  57.400  1.00  0.00           H
ATOM   1368  CA  GLU A 675      41.440  52.630  59.510  1.00  0.00           C
ATOM   1369  HA  GLU A 675      40.380  52.480  59.620  1.00  0.00           H
ATOM   1370  CB  GLU A 675      42.200  51.310  59.510  1.00  0.00           C
ATOM   1371  HB1 GLU A 675      42.040  51.000  60.570  1.00  0.00           H
ATOM   1372  HB2 GLU A 675      43.270  51.500  59.260  1.00  0.00           H
ATOM   1373  CG  GLU A 675      41.560  50.180  58.640  1.00  0.00           C
ATOM   1374  HG1 GLU A 675      42.440  49.700  58.150  1.00  0.00           H
ATOM   1375  HG2 GLU A 675      40.990  50.680  57.840  1.00  0.00           H
ATOM   1376  CD  GLU A 675      40.690  49.170  59.330  1.00  0.00           C
ATOM   1377  OE1 GLU A 675      40.490  48.040  58.790  1.00  0.00           O
ATOM   1378  OE2 GLU A 675      40.130  49.420  60.420  1.00  0.00           O
ATOM   1379  C   GLU A 675      41.990  53.540  60.570  1.00  0.00           C
ATOM   1380  O   GLU A 675      41.510  53.760  61.650  1.00  0.00           O
ATOM   1381  N   LYS A 676      43.170  54.230  60.220  1.00  0.00           N
ATOM   1382  HN  LYS A 676      43.550  53.930  59.350  1.00  0.00           H
ATOM   1383  CA  LYS A 676      43.820  55.160  61.070  1.00  0.00           C
ATOM   1384  HA  LYS A 676      43.860  54.770  62.070  1.00  0.00           H
ATOM   1385  CB  LYS A 676      45.310  55.570  60.650  1.00  0.00           C
ATOM   1386  HB1 LYS A 676      45.170  55.910  59.600  1.00  0.00           H
ATOM   1387  HB2 LYS A 676      45.810  54.580  60.500  1.00  0.00           H
ATOM   1388  CG  LYS A 676      46.100  56.570  61.410  1.00  0.00           C
ATOM   1389  HG1 LYS A 676      45.640  57.580  61.380  1.00  0.00           H
ATOM   1390  HG2 LYS A 676      47.110  56.570  60.970  1.00  0.00           H
ATOM   1391  CD  LYS A 676      46.430  56.230  62.950  1.00  0.00           C
ATOM   1392  HD1 LYS A 676      47.030  55.300  62.960  1.00  0.00           H
ATOM   1393  HD2 LYS A 676      45.590  55.960  63.620  1.00  0.00           H
ATOM   1394  CE  LYS A 676      47.150  57.370  63.640  1.00  0.00           C
ATOM   1395  HE1 LYS A 676      47.100  57.340  64.750  1.00  0.00           H
ATOM   1396  HE2 LYS A 676      46.610  58.290  63.310  1.00  0.00           H
ATOM   1397  NZ  LYS A 676      48.550  57.430  63.370  1.00  0.00           N
ATOM   1398  HZ1 LYS A 676      48.980  58.220  63.880  1.00  0.00           H
ATOM   1399  HZ2 LYS A 676      48.850  57.530  62.390  1.00  0.00           H
ATOM   1400  HZ3 LYS A 676      48.990  56.670  63.940  1.00  0.00           H
ATOM   1401  C   LYS A 676      43.050  56.460  61.340  1.00  0.00           C
ATOM   1402  O   LYS A 676      43.050  56.960  62.470  1.00  0.00           O
ATOM   1403  N   ILE A 677      42.330  57.040  60.310  1.00  0.00           N
ATOM   1404  HN  ILE A 677      42.440  56.630  59.410  1.00  0.00           H
ATOM   1405  CA  ILE A 677      41.490  58.180  60.570  1.00  0.00           C
ATOM   1406  HA  ILE A 677      42.040  58.730  61.330  1.00  0.00           H
ATOM   1407  CB  ILE A 677      41.280  59.120  59.390  1.00  0.00           C
ATOM   1408  HB  ILE A 677      40.860  58.530  58.540  1.00  0.00           H
ATOM   1409  CG2 ILE A 677      40.210  60.250  59.520  1.00  0.00           C
ATOM   1410 HG21 ILE A 677      40.450  60.880  60.400  1.00  0.00           H
ATOM   1411 HG22 ILE A 677      39.210  59.780  59.680  1.00  0.00           H
ATOM   1412 HG23 ILE A 677      40.370  60.880  58.620  1.00  0.00           H
ATOM   1413  CG1 ILE A 677      42.660  59.600  58.800  1.00  0.00           C
ATOM   1414 HG11 ILE A 677      43.400  58.770  58.860  1.00  0.00           H
ATOM   1415 HG12 ILE A 677      42.980  60.500  59.370  1.00  0.00           H
ATOM   1416  CD  ILE A 677      42.690  59.940  57.280  1.00  0.00           C
ATOM   1417  HD1 ILE A 677      42.350  59.080  56.680  1.00  0.00           H
ATOM   1418  HD2 ILE A 677      43.650  60.360  56.910  1.00  0.00           H
ATOM   1419  HD3 ILE A 677      41.930  60.720  57.020  1.00  0.00           H
ATOM   1420  C   ILE A 677      40.170  57.770  61.250  1.00  0.00           C
ATOM   1421  O   ILE A 677      39.670  58.410  62.160  1.00  0.00           O
ATOM   1422  N   LEU A 678      39.670  56.580  60.980  1.00  0.00           N
ATOM   1423  HN  LEU A 678      40.090  56.050  60.260  1.00  0.00           H
ATOM   1424  CA  LEU A 678      38.510  55.960  61.650  1.00  0.00           C
ATOM   1425  HA  LEU A 678      37.710  56.660  61.530  1.00  0.00           H
ATOM   1426  CB  LEU A 678      38.190  54.610  61.000  1.00  0.00           C
ATOM   1427  HB1 LEU A 678      39.090  53.980  60.970  1.00  0.00           H
ATOM   1428  HB2 LEU A 678      37.950  54.840  59.940  1.00  0.00           H
ATOM   1429  CG  LEU A 678      36.970  53.810  61.590  1.00  0.00           C
ATOM   1430  HG  LEU A 678      37.280  53.380  62.570  1.00  0.00           H
ATOM   1431  CD1 LEU A 678      35.690  54.680  61.750  1.00  0.00           C
ATOM   1432 HD11 LEU A 678      35.450  55.190  60.790  1.00  0.00           H
ATOM   1433 HD12 LEU A 678      35.900  55.490  62.480  1.00  0.00           H
ATOM   1434 HD13 LEU A 678      34.870  54.000  62.080  1.00  0.00           H
ATOM   1435  CD2 LEU A 678      36.620  52.530  60.730  1.00  0.00           C
ATOM   1436 HD21 LEU A 678      37.470  51.820  60.670  1.00  0.00           H
ATOM   1437 HD22 LEU A 678      36.470  52.900  59.690  1.00  0.00           H
ATOM   1438 HD23 LEU A 678      35.670  52.040  61.030  1.00  0.00           H
ATOM   1439  C   LEU A 678      38.730  55.730  63.120  1.00  0.00           C
ATOM   1440  O   LEU A 678      37.850  55.980  63.920  1.00  0.00           O
ATOM   1441  N   TYR A 679      39.870  55.240  63.590  1.00  0.00           N
ATOM   1442  HN  TYR A 679      40.540  54.860  62.960  1.00  0.00           H
ATOM   1443  CA  TYR A 679      40.270  55.210  64.950  1.00  0.00           C
ATOM   1444  HA  TYR A 679      39.500  54.700  65.500  1.00  0.00           H
ATOM   1445  CB  TYR A 679      41.640  54.660  64.990  1.00  0.00           C
ATOM   1446  HB1 TYR A 679      42.440  55.280  64.530  1.00  0.00           H
ATOM   1447  HB2 TYR A 679      41.700  53.780  64.320  1.00  0.00           H
ATOM   1448  CG  TYR A 679      42.180  54.300  66.360  1.00  0.00           C
ATOM   1449  CD1 TYR A 679      41.350  53.500  67.170  1.00  0.00           C
ATOM   1450  HD1 TYR A 679      40.440  53.090  66.780  1.00  0.00           H
ATOM   1451  CE1 TYR A 679      41.780  53.020  68.430  1.00  0.00           C
ATOM   1452  HE1 TYR A 679      41.100  52.370  68.940  1.00  0.00           H
ATOM   1453  CZ  TYR A 679      42.940  53.590  68.980  1.00  0.00           C
ATOM   1454  OH  TYR A 679      43.280  53.230  70.290  1.00  0.00           O
ATOM   1455  HH  TYR A 679      44.150  53.530  70.580  1.00  0.00           H
ATOM   1456  CD2 TYR A 679      43.440  54.780  66.840  1.00  0.00           C
ATOM   1457  HD2 TYR A 679      44.150  55.390  66.280  1.00  0.00           H
ATOM   1458  CE2 TYR A 679      43.750  54.420  68.150  1.00  0.00           C
ATOM   1459  HE2 TYR A 679      44.680  54.790  68.550  1.00  0.00           H
ATOM   1460  C   TYR A 679      40.320  56.620  65.560  1.00  0.00           C
ATOM   1461  O   TYR A 679      39.770  56.900  66.590  1.00  0.00           O
ATOM   1462  N   LYS A 680      40.960  57.540  64.820  1.00  0.00           N
ATOM   1463  HN  LYS A 680      41.310  57.330  63.920  1.00  0.00           H
ATOM   1464  CA  LYS A 680      41.160  58.890  65.360  1.00  0.00           C
ATOM   1465  HA  LYS A 680      41.790  58.820  66.240  1.00  0.00           H
ATOM   1466  CB  LYS A 680      42.010  59.650  64.340  1.00  0.00           C
ATOM   1467  HB1 LYS A 680      41.470  59.580  63.370  1.00  0.00           H
ATOM   1468  HB2 LYS A 680      42.910  59.090  64.000  1.00  0.00           H
ATOM   1469  CG  LYS A 680      42.100  61.130  64.530  1.00  0.00           C
ATOM   1470  HG1 LYS A 680      41.090  61.570  64.360  1.00  0.00           H
ATOM   1471  HG2 LYS A 680      42.720  61.450  63.670  1.00  0.00           H
ATOM   1472  CD  LYS A 680      42.750  61.490  65.910  1.00  0.00           C
ATOM   1473  HD1 LYS A 680      43.630  60.870  66.180  1.00  0.00           H
ATOM   1474  HD2 LYS A 680      41.920  61.190  66.590  1.00  0.00           H
ATOM   1475  CE  LYS A 680      43.130  62.980  65.940  1.00  0.00           C
ATOM   1476  HE1 LYS A 680      42.530  63.530  65.180  1.00  0.00           H
ATOM   1477  HE2 LYS A 680      44.170  63.150  65.590  1.00  0.00           H
ATOM   1478  NZ  LYS A 680      42.990  63.530  67.350  1.00  0.00           N
ATOM   1479  HZ1 LYS A 680      42.050  63.370  67.790  1.00  0.00           H
ATOM   1480  HZ2 LYS A 680      43.180  64.540  67.530  1.00  0.00           H
ATOM   1481  HZ3 LYS A 680      43.660  63.020  67.960  1.00  0.00           H
ATOM   1482  C   LYS A 680      39.830  59.610  65.590  1.00  0.00           C
ATOM   1483  O   LYS A 680      39.630  60.340  66.520  1.00  0.00           O
ATOM   1484  N   PHE A 681      38.920  59.460  64.620  1.00  0.00           N
ATOM   1485  HN  PHE A 681      39.160  59.060  63.750  1.00  0.00           H
ATOM   1486  CA  PHE A 681      37.560  60.000  64.690  1.00  0.00           C
ATOM   1487  HA  PHE A 681      37.600  61.040  65.010  1.00  0.00           H
ATOM   1488  CB  PHE A 681      36.860  59.720  63.400  1.00  0.00           C
ATOM   1489  HB1 PHE A 681      36.900  58.630  63.180  1.00  0.00           H
ATOM   1490  HB2 PHE A 681      37.340  60.190  62.510  1.00  0.00           H
ATOM   1491  CG  PHE A 681      35.440  60.290  63.330  1.00  0.00           C
ATOM   1492  CD1 PHE A 681      34.420  59.320  63.340  1.00  0.00           C
ATOM   1493  HD1 PHE A 681      34.590  58.260  63.500  1.00  0.00           H
ATOM   1494  CE1 PHE A 681      33.060  59.750  63.220  1.00  0.00           C
ATOM   1495  HE1 PHE A 681      32.280  59.000  63.250  1.00  0.00           H
ATOM   1496  CZ  PHE A 681      32.750  61.070  63.040  1.00  0.00           C
ATOM   1497  HZ  PHE A 681      31.690  61.310  63.000  1.00  0.00           H
ATOM   1498  CD2 PHE A 681      35.080  61.680  63.220  1.00  0.00           C
ATOM   1499  HD2 PHE A 681      35.870  62.420  63.300  1.00  0.00           H
ATOM   1500  CE2 PHE A 681      33.750  62.060  63.140  1.00  0.00           C
ATOM   1501  HE2 PHE A 681      33.630  63.100  62.900  1.00  0.00           H
ATOM   1502  C   PHE A 681      36.860  59.400  65.960  1.00  0.00           C
ATOM   1503  O   PHE A 681      36.170  60.100  66.700  1.00  0.00           O
ATOM   1504  N   CYS A 682      37.010  58.070  66.240  1.00  0.00           N
ATOM   1505  HN  CYS A 682      37.530  57.410  65.690  1.00  0.00           H
ATOM   1506  CA  CYS A 682      36.410  57.410  67.370  1.00  0.00           C
ATOM   1507  HA  CYS A 682      35.370  57.710  67.320  1.00  0.00           H
ATOM   1508  CB  CYS A 682      36.610  55.890  67.230  1.00  0.00           C
ATOM   1509  HB1 CYS A 682      36.380  55.410  68.210  1.00  0.00           H
ATOM   1510  HB2 CYS A 682      37.660  55.750  66.890  1.00  0.00           H
ATOM   1511  SG  CYS A 682      35.300  55.200  66.180  1.00  0.00           S
ATOM   1512  HG1 CYS A 682      36.100  55.170  65.130  1.00  0.00           H
ATOM   1513  C   CYS A 682      36.960  57.860  68.670  1.00  0.00           C
ATOM   1514  O   CYS A 682      36.260  58.140  69.650  1.00  0.00           O
ATOM   1515  N   ARG A 683      38.310  58.080  68.690  1.00  0.00           N
ATOM   1516  HN  ARG A 683      38.830  58.020  67.860  1.00  0.00           H
ATOM   1517  CA  ARG A 683      39.010  58.670  69.800  1.00  0.00           C
ATOM   1518  HA  ARG A 683      38.820  58.020  70.640  1.00  0.00           H
ATOM   1519  CB  ARG A 683      40.520  58.570  69.520  1.00  0.00           C
ATOM   1520  HB1 ARG A 683      40.920  59.200  70.330  1.00  0.00           H
ATOM   1521  HB2 ARG A 683      40.880  59.100  68.610  1.00  0.00           H
ATOM   1522  CG  ARG A 683      41.060  57.180  69.640  1.00  0.00           C
ATOM   1523  HG1 ARG A 683      41.550  56.710  68.760  1.00  0.00           H
ATOM   1524  HG2 ARG A 683      40.330  56.450  70.060  1.00  0.00           H
ATOM   1525  CD  ARG A 683      42.300  57.060  70.620  1.00  0.00           C
ATOM   1526  HD1 ARG A 683      43.030  57.820  70.260  1.00  0.00           H
ATOM   1527  HD2 ARG A 683      42.750  56.060  70.470  1.00  0.00           H
ATOM   1528  NE  ARG A 683      41.830  57.350  71.980  1.00  0.00           N
ATOM   1529  HE  ARG A 683      40.900  57.070  72.230  1.00  0.00           H
ATOM   1530  CZ  ARG A 683      42.530  57.910  72.940  1.00  0.00           C
ATOM   1531  NH1 ARG A 683      42.070  58.090  74.130  1.00  0.00           N
ATOM   1532 HH11 ARG A 683      42.690  58.280  74.890  1.00  0.00           H
ATOM   1533 HH12 ARG A 683      41.100  57.910  74.360  1.00  0.00           H
ATOM   1534  NH2 ARG A 683      43.720  58.350  72.780  1.00  0.00           N
ATOM   1535 HH21 ARG A 683      44.140  57.950  71.970  1.00  0.00           H
ATOM   1536 HH22 ARG A 683      44.300  58.300  73.610  1.00  0.00           H
ATOM   1537  C   ARG A 683      38.590  60.070  70.140  1.00  0.00           C
ATOM   1538  O   ARG A 683      38.330  60.300  71.310  1.00  0.00           O
ATOM   1539  N   ASP A 684      38.390  60.970  69.230  1.00  0.00           N
ATOM   1540  HN  ASP A 684      38.720  60.740  68.320  1.00  0.00           H
ATOM   1541  CA  ASP A 684      37.960  62.320  69.480  1.00  0.00           C
ATOM   1542  HA  ASP A 684      38.510  62.720  70.320  1.00  0.00           H
ATOM   1543  CB  ASP A 684      38.210  63.280  68.240  1.00  0.00           C
ATOM   1544  HB1 ASP A 684      37.830  64.310  68.420  1.00  0.00           H
ATOM   1545  HB2 ASP A 684      37.760  62.840  67.330  1.00  0.00           H
ATOM   1546  CG  ASP A 684      39.690  63.580  68.040  1.00  0.00           C
ATOM   1547  OD1 ASP A 684      39.990  64.290  67.080  1.00  0.00           O
ATOM   1548  OD2 ASP A 684      40.590  63.110  68.770  1.00  0.00           O
ATOM   1549  C   ASP A 684      36.500  62.320  69.960  1.00  0.00           C
ATOM   1550  O   ASP A 684      36.210  63.110  70.860  1.00  0.00           O
ATOM   1551  N   TYR A 685      35.520  61.490  69.420  1.00  0.00           N
ATOM   1552  HN  TYR A 685      35.810  60.780  68.780  1.00  0.00           H
ATOM   1553  CA  TYR A 685      34.140  61.590  69.750  1.00  0.00           C
ATOM   1554  HA  TYR A 685      34.060  62.550  70.240  1.00  0.00           H
ATOM   1555  CB  TYR A 685      33.200  61.580  68.530  1.00  0.00           C
ATOM   1556  HB1 TYR A 685      32.110  61.440  68.690  1.00  0.00           H
ATOM   1557  HB2 TYR A 685      33.490  60.780  67.820  1.00  0.00           H
ATOM   1558  CG  TYR A 685      33.390  62.860  67.700  1.00  0.00           C
ATOM   1559  CD1 TYR A 685      34.410  63.050  66.770  1.00  0.00           C
ATOM   1560  HD1 TYR A 685      35.110  62.250  66.620  1.00  0.00           H
ATOM   1561  CE1 TYR A 685      34.600  64.230  66.050  1.00  0.00           C
ATOM   1562  HE1 TYR A 685      35.450  64.420  65.420  1.00  0.00           H
ATOM   1563  CZ  TYR A 685      33.610  65.230  66.150  1.00  0.00           C
ATOM   1564  OH  TYR A 685      33.770  66.400  65.360  1.00  0.00           O
ATOM   1565  HH  TYR A 685      34.620  66.340  64.890  1.00  0.00           H
ATOM   1566  CD2 TYR A 685      32.380  63.830  67.670  1.00  0.00           C
ATOM   1567  HD2 TYR A 685      31.490  63.700  68.270  1.00  0.00           H
ATOM   1568  CE2 TYR A 685      32.440  64.960  66.910  1.00  0.00           C
ATOM   1569  HE2 TYR A 685      31.620  65.650  67.010  1.00  0.00           H
ATOM   1570  C   TYR A 685      33.670  60.640  70.840  1.00  0.00           C
ATOM   1571  O   TYR A 685      32.520  60.640  71.250  1.00  0.00           O
ATOM   1572  N   GLN A 686      34.680  59.860  71.410  1.00  0.00           N
ATOM   1573  HN  GLN A 686      35.620  59.960  71.070  1.00  0.00           H
ATOM   1574  CA  GLN A 686      34.360  58.930  72.490  1.00  0.00           C
ATOM   1575  HA  GLN A 686      35.330  58.520  72.780  1.00  0.00           H
ATOM   1576  CB  GLN A 686      33.960  59.790  73.690  1.00  0.00           C
ATOM   1577  HB1 GLN A 686      33.620  59.160  74.550  1.00  0.00           H
ATOM   1578  HB2 GLN A 686      33.140  60.520  73.520  1.00  0.00           H
ATOM   1579  CG  GLN A 686      35.200  60.610  74.240  1.00  0.00           C
ATOM   1580  HG1 GLN A 686      35.580  61.400  73.560  1.00  0.00           H
ATOM   1581  HG2 GLN A 686      36.070  59.940  74.440  1.00  0.00           H
ATOM   1582  CD  GLN A 686      34.820  61.260  75.590  1.00  0.00           C
ATOM   1583  OE1 GLN A 686      35.120  60.590  76.640  1.00  0.00           O
ATOM   1584  NE2 GLN A 686      34.140  62.390  75.600  1.00  0.00           N
ATOM   1585 HE21 GLN A 686      34.300  63.040  76.360  1.00  0.00           H
ATOM   1586 HE22 GLN A 686      33.820  62.730  74.720  1.00  0.00           H
ATOM   1587  C   GLN A 686      33.420  57.770  72.180  1.00  0.00           C
ATOM   1588  O   GLN A 686      32.590  57.280  72.960  1.00  0.00           O
ATOM   1589  N   LEU A 687      33.690  57.190  70.990  1.00  0.00           N
ATOM   1590  HN  LEU A 687      34.370  57.570  70.370  1.00  0.00           H
ATOM   1591  CA  LEU A 687      32.950  56.180  70.350  1.00  0.00           C
ATOM   1592  HA  LEU A 687      32.120  55.910  70.980  1.00  0.00           H
ATOM   1593  CB  LEU A 687      32.450  56.540  68.930  1.00  0.00           C
ATOM   1594  HB1 LEU A 687      31.740  55.730  68.650  1.00  0.00           H
ATOM   1595  HB2 LEU A 687      33.310  56.340  68.240  1.00  0.00           H
ATOM   1596  CG  LEU A 687      31.700  57.860  68.700  1.00  0.00           C
ATOM   1597  HG  LEU A 687      32.430  58.680  68.850  1.00  0.00           H
ATOM   1598  CD1 LEU A 687      31.100  58.020  67.280  1.00  0.00           C
ATOM   1599 HD11 LEU A 687      30.360  57.240  66.960  1.00  0.00           H
ATOM   1600 HD12 LEU A 687      31.970  58.080  66.570  1.00  0.00           H
ATOM   1601 HD13 LEU A 687      30.670  59.040  67.290  1.00  0.00           H
ATOM   1602  CD2 LEU A 687      30.630  58.240  69.700  1.00  0.00           C
ATOM   1603 HD21 LEU A 687      29.770  57.530  69.650  1.00  0.00           H
ATOM   1604 HD22 LEU A 687      30.180  59.250  69.680  1.00  0.00           H
ATOM   1605 HD23 LEU A 687      31.170  58.120  70.670  1.00  0.00           H
ATOM   1606  C   LEU A 687      33.740  54.880  70.240  1.00  0.00           C
ATOM   1607  O   LEU A 687      34.960  54.870  70.090  1.00  0.00           O
ATOM   1608  N   SER A 688      33.050  53.700  70.240  1.00  0.00           N
ATOM   1609  HN  SER A 688      32.050  53.640  70.370  1.00  0.00           H
ATOM   1610  CA  SER A 688      33.600  52.370  70.190  1.00  0.00           C
ATOM   1611  HA  SER A 688      34.430  52.410  70.880  1.00  0.00           H
ATOM   1612  CB  SER A 688      32.570  51.220  70.510  1.00  0.00           C
ATOM   1613  HB1 SER A 688      31.880  51.070  69.640  1.00  0.00           H
ATOM   1614  HB2 SER A 688      31.950  51.590  71.340  1.00  0.00           H
ATOM   1615  OG  SER A 688      33.290  50.030  70.710  1.00  0.00           O
ATOM   1616  HG1 SER A 688      33.960  50.240  71.370  1.00  0.00           H
ATOM   1617  C   SER A 688      34.110  52.100  68.780  1.00  0.00           C
ATOM   1618  O   SER A 688      33.340  52.000  67.900  1.00  0.00           O
ATOM   1619  N   TYR A 689      35.460  52.030  68.550  1.00  0.00           N
ATOM   1620  HN  TYR A 689      36.090  52.140  69.310  1.00  0.00           H
ATOM   1621  CA  TYR A 689      36.080  51.870  67.290  1.00  0.00           C
ATOM   1622  HA  TYR A 689      35.670  52.670  66.690  1.00  0.00           H
ATOM   1623  CB  TYR A 689      37.590  52.040  67.430  1.00  0.00           C
ATOM   1624  HB1 TYR A 689      37.850  51.490  68.360  1.00  0.00           H
ATOM   1625  HB2 TYR A 689      37.940  53.090  67.550  1.00  0.00           H
ATOM   1626  CG  TYR A 689      38.440  51.440  66.300  1.00  0.00           C
ATOM   1627  CD1 TYR A 689      39.480  50.530  66.660  1.00  0.00           C
ATOM   1628  HD1 TYR A 689      39.640  50.130  67.650  1.00  0.00           H
ATOM   1629  CE1 TYR A 689      40.280  50.000  65.610  1.00  0.00           C
ATOM   1630  HE1 TYR A 689      41.020  49.230  65.780  1.00  0.00           H
ATOM   1631  CZ  TYR A 689      40.120  50.400  64.300  1.00  0.00           C
ATOM   1632  OH  TYR A 689      40.900  49.830  63.240  1.00  0.00           O
ATOM   1633  HH  TYR A 689      40.660  50.280  62.420  1.00  0.00           H
ATOM   1634  CD2 TYR A 689      38.220  51.900  64.950  1.00  0.00           C
ATOM   1635  HD2 TYR A 689      37.450  52.640  64.760  1.00  0.00           H
ATOM   1636  CE2 TYR A 689      39.120  51.390  64.020  1.00  0.00           C
ATOM   1637  HE2 TYR A 689      38.970  51.650  62.980  1.00  0.00           H
ATOM   1638  C   TYR A 689      35.730  50.560  66.570  1.00  0.00           C
ATOM   1639  O   TYR A 689      35.290  50.620  65.420  1.00  0.00           O
ATOM   1640  N   LEU A 690      35.810  49.410  67.270  1.00  0.00           N
ATOM   1641  HN  LEU A 690      36.350  49.440  68.110  1.00  0.00           H
ATOM   1642  CA  LEU A 690      35.560  48.080  66.630  1.00  0.00           C
ATOM   1643  HA  LEU A 690      35.940  48.090  65.620  1.00  0.00           H
ATOM   1644  CB  LEU A 690      36.150  46.790  67.210  1.00  0.00           C
ATOM   1645  HB1 LEU A 690      35.760  45.880  66.710  1.00  0.00           H
ATOM   1646  HB2 LEU A 690      35.940  46.720  68.300  1.00  0.00           H
ATOM   1647  CG  LEU A 690      37.770  46.640  67.230  1.00  0.00           C
ATOM   1648  HG  LEU A 690      38.240  47.600  67.500  1.00  0.00           H
ATOM   1649  CD1 LEU A 690      38.140  45.580  68.280  1.00  0.00           C
ATOM   1650 HD11 LEU A 690      39.250  45.490  68.350  1.00  0.00           H
ATOM   1651 HD12 LEU A 690      37.610  44.610  68.170  1.00  0.00           H
ATOM   1652 HD13 LEU A 690      37.920  45.930  69.310  1.00  0.00           H
ATOM   1653  CD2 LEU A 690      38.340  46.190  65.890  1.00  0.00           C
ATOM   1654 HD21 LEU A 690      39.380  45.830  65.970  1.00  0.00           H
ATOM   1655 HD22 LEU A 690      38.510  47.050  65.210  1.00  0.00           H
ATOM   1656 HD23 LEU A 690      37.670  45.440  65.400  1.00  0.00           H
ATOM   1657  C   LEU A 690      34.080  47.810  66.340  1.00  0.00           C
ATOM   1658  O   LEU A 690      33.770  47.100  65.350  1.00  0.00           O
ATOM   1659  N   SER A 691      33.220  48.320  67.230  1.00  0.00           N
ATOM   1660  HN  SER A 691      33.490  48.680  68.120  1.00  0.00           H
ATOM   1661  CA  SER A 691      31.810  48.310  66.850  1.00  0.00           C
ATOM   1662  HA  SER A 691      31.700  47.290  66.530  1.00  0.00           H
ATOM   1663  CB  SER A 691      30.870  48.500  68.040  1.00  0.00           C
ATOM   1664  HB1 SER A 691      31.120  49.430  68.600  1.00  0.00           H
ATOM   1665  HB2 SER A 691      31.090  47.800  68.870  1.00  0.00           H
ATOM   1666  OG  SER A 691      29.500  48.520  67.730  1.00  0.00           O
ATOM   1667  HG1 SER A 691      29.250  47.620  67.940  1.00  0.00           H
ATOM   1668  C   SER A 691      31.390  49.220  65.740  1.00  0.00           C
ATOM   1669  O   SER A 691      30.560  48.870  64.960  1.00  0.00           O
ATOM   1670  N   LEU A 692      31.870  50.430  65.660  1.00  0.00           N
ATOM   1671  HN  LEU A 692      32.510  50.680  66.370  1.00  0.00           H
ATOM   1672  CA  LEU A 692      31.600  51.260  64.580  1.00  0.00           C
ATOM   1673  HA  LEU A 692      30.540  51.200  64.380  1.00  0.00           H
ATOM   1674  CB  LEU A 692      32.000  52.730  64.920  1.00  0.00           C
ATOM   1675  HB1 LEU A 692      33.060  52.880  65.220  1.00  0.00           H
ATOM   1676  HB2 LEU A 692      31.420  53.100  65.800  1.00  0.00           H
ATOM   1677  CG  LEU A 692      31.690  53.690  63.770  1.00  0.00           C
ATOM   1678  HG  LEU A 692      32.260  53.320  62.900  1.00  0.00           H
ATOM   1679  CD1 LEU A 692      30.230  53.720  63.410  1.00  0.00           C
ATOM   1680 HD11 LEU A 692      30.060  54.570  62.710  1.00  0.00           H
ATOM   1681 HD12 LEU A 692      29.620  53.950  64.320  1.00  0.00           H
ATOM   1682 HD13 LEU A 692      29.920  52.780  62.910  1.00  0.00           H
ATOM   1683  CD2 LEU A 692      32.280  55.130  64.040  1.00  0.00           C
ATOM   1684 HD21 LEU A 692      31.690  55.500  64.900  1.00  0.00           H
ATOM   1685 HD22 LEU A 692      32.070  55.850  63.220  1.00  0.00           H
ATOM   1686 HD23 LEU A 692      33.370  55.190  64.210  1.00  0.00           H
ATOM   1687  C   LEU A 692      32.210  50.810  63.240  1.00  0.00           C
ATOM   1688  O   LEU A 692      31.620  51.050  62.180  1.00  0.00           O
ATOM   1689  N   ARG A 693      33.490  50.280  63.240  1.00  0.00           N
ATOM   1690  HN  ARG A 693      33.920  50.170  64.130  1.00  0.00           H
ATOM   1691  CA  ARG A 693      34.060  49.630  62.140  1.00  0.00           C
ATOM   1692  HA  ARG A 693      34.210  50.350  61.340  1.00  0.00           H
ATOM   1693  CB  ARG A 693      35.410  49.180  62.640  1.00  0.00           C
ATOM   1694  HB1 ARG A 693      35.310  48.460  63.470  1.00  0.00           H
ATOM   1695  HB2 ARG A 693      35.890  50.110  63.010  1.00  0.00           H
ATOM   1696  CG  ARG A 693      36.380  48.450  61.660  1.00  0.00           C
ATOM   1697  HG1 ARG A 693      36.660  49.170  60.860  1.00  0.00           H
ATOM   1698  HG2 ARG A 693      35.860  47.630  61.120  1.00  0.00           H
ATOM   1699  CD  ARG A 693      37.570  48.000  62.450  1.00  0.00           C
ATOM   1700  HD1 ARG A 693      37.140  47.180  63.050  1.00  0.00           H
ATOM   1701  HD2 ARG A 693      38.100  48.860  62.910  1.00  0.00           H
ATOM   1702  NE  ARG A 693      38.570  47.430  61.450  1.00  0.00           N
ATOM   1703  HE  ARG A 693      39.140  48.100  61.000  1.00  0.00           H
ATOM   1704  CZ  ARG A 693      38.380  46.290  60.880  1.00  0.00           C
ATOM   1705  NH1 ARG A 693      37.600  45.320  61.320  1.00  0.00           N
ATOM   1706 HH11 ARG A 693      37.140  45.540  62.190  1.00  0.00           H
ATOM   1707 HH12 ARG A 693      37.530  44.500  60.780  1.00  0.00           H
ATOM   1708  NH2 ARG A 693      38.910  46.100  59.660  1.00  0.00           N
ATOM   1709 HH21 ARG A 693      38.380  45.550  59.010  1.00  0.00           H
ATOM   1710 HH22 ARG A 693      39.500  46.840  59.350  1.00  0.00           H
ATOM   1711  C   ARG A 693      33.320  48.430  61.630  1.00  0.00           C
ATOM   1712  O   ARG A 693      32.990  48.320  60.460  1.00  0.00           O
ATOM   1713  N   THR A 694      32.800  47.590  62.530  1.00  0.00           N
ATOM   1714  HN  THR A 694      33.140  47.640  63.470  1.00  0.00           H
ATOM   1715  CA  THR A 694      31.810  46.550  62.150  1.00  0.00           C
ATOM   1716  HA  THR A 694      32.240  46.020  61.300  1.00  0.00           H
ATOM   1717  CB  THR A 694      31.460  45.600  63.310  1.00  0.00           C
ATOM   1718  HB  THR A 694      31.240  46.250  64.180  1.00  0.00           H
ATOM   1719  OG1 THR A 694      32.580  44.720  63.470  1.00  0.00           O
ATOM   1720  HG1 THR A 694      32.470  43.950  62.920  1.00  0.00           H
ATOM   1721  CG2 THR A 694      30.200  44.700  63.200  1.00  0.00           C
ATOM   1722 HG21 THR A 694      29.260  45.300  63.250  1.00  0.00           H
ATOM   1723 HG22 THR A 694      30.070  43.820  63.860  1.00  0.00           H
ATOM   1724 HG23 THR A 694      30.190  44.180  62.220  1.00  0.00           H
ATOM   1725  C   THR A 694      30.500  46.990  61.570  1.00  0.00           C
ATOM   1726  O   THR A 694      29.990  46.460  60.570  1.00  0.00           O
ATOM   1727  N   SER A 695      29.990  48.120  62.100  1.00  0.00           N
ATOM   1728  HN  SER A 695      30.530  48.600  62.790  1.00  0.00           H
ATOM   1729  CA  SER A 695      28.800  48.870  61.530  1.00  0.00           C
ATOM   1730  HA  SER A 695      27.910  48.260  61.500  1.00  0.00           H
ATOM   1731  CB  SER A 695      28.300  50.020  62.480  1.00  0.00           C
ATOM   1732  HB1 SER A 695      27.310  50.200  62.010  1.00  0.00           H
ATOM   1733  HB2 SER A 695      28.890  50.950  62.660  1.00  0.00           H
ATOM   1734  OG  SER A 695      28.090  49.410  63.690  1.00  0.00           O
ATOM   1735  HG1 SER A 695      28.930  49.330  64.150  1.00  0.00           H
ATOM   1736  C   SER A 695      29.060  49.440  60.110  1.00  0.00           C
ATOM   1737  O   SER A 695      28.280  49.300  59.150  1.00  0.00           O
ATOM   1738  N   ILE A 696      30.250  50.080  59.980  1.00  0.00           N
ATOM   1739  HN  ILE A 696      30.630  50.410  60.840  1.00  0.00           H
ATOM   1740  CA  ILE A 696      30.730  50.620  58.680  1.00  0.00           C
ATOM   1741  HA  ILE A 696      30.000  51.290  58.250  1.00  0.00           H
ATOM   1742  CB  ILE A 696      31.960  51.580  58.800  1.00  0.00           C
ATOM   1743  HB  ILE A 696      32.770  51.060  59.370  1.00  0.00           H
ATOM   1744  CG2 ILE A 696      32.760  51.720  57.490  1.00  0.00           C
ATOM   1745 HG21 ILE A 696      33.720  52.250  57.590  1.00  0.00           H
ATOM   1746 HG22 ILE A 696      32.150  52.280  56.740  1.00  0.00           H
ATOM   1747 HG23 ILE A 696      33.060  50.750  57.040  1.00  0.00           H
ATOM   1748  CG1 ILE A 696      31.560  52.890  59.460  1.00  0.00           C
ATOM   1749 HG11 ILE A 696      30.790  52.720  60.240  1.00  0.00           H
ATOM   1750 HG12 ILE A 696      31.100  53.410  58.600  1.00  0.00           H
ATOM   1751  CD  ILE A 696      32.730  53.760  59.910  1.00  0.00           C
ATOM   1752  HD1 ILE A 696      33.390  53.970  59.050  1.00  0.00           H
ATOM   1753  HD2 ILE A 696      33.270  53.210  60.710  1.00  0.00           H
ATOM   1754  HD3 ILE A 696      32.340  54.660  60.440  1.00  0.00           H
ATOM   1755  C   ILE A 696      30.890  49.530  57.700  1.00  0.00           C
ATOM   1756  O   ILE A 696      30.400  49.690  56.590  1.00  0.00           O
ATOM   1757  N   GLY A 697      31.520  48.460  58.230  1.00  0.00           N
ATOM   1758  HN  GLY A 697      32.000  48.450  59.100  1.00  0.00           H
ATOM   1759  CA  GLY A 697      31.760  47.210  57.520  1.00  0.00           C
ATOM   1760  HA1 GLY A 697      32.280  46.620  58.260  1.00  0.00           H
ATOM   1761  HA2 GLY A 697      32.400  47.380  56.670  1.00  0.00           H
ATOM   1762  C   GLY A 697      30.450  46.520  56.960  1.00  0.00           C
ATOM   1763  O   GLY A 697      30.410  46.040  55.820  1.00  0.00           O
ATOM   1764  N   LEU A 698      29.430  46.460  57.790  1.00  0.00           N
ATOM   1765  HN  LEU A 698      29.560  46.810  58.720  1.00  0.00           H
ATOM   1766  CA  LEU A 698      28.130  46.000  57.400  1.00  0.00           C
ATOM   1767  HA  LEU A 698      28.290  45.040  56.940  1.00  0.00           H
ATOM   1768  CB  LEU A 698      27.170  45.770  58.650  1.00  0.00           C
ATOM   1769  HB1 LEU A 698      26.110  45.740  58.340  1.00  0.00           H
ATOM   1770  HB2 LEU A 698      27.300  46.630  59.350  1.00  0.00           H
ATOM   1771  CG  LEU A 698      27.510  44.430  59.280  1.00  0.00           C
ATOM   1772  HG  LEU A 698      28.610  44.360  59.270  1.00  0.00           H
ATOM   1773  CD1 LEU A 698      26.960  44.430  60.780  1.00  0.00           C
ATOM   1774 HD11 LEU A 698      27.280  45.310  61.370  1.00  0.00           H
ATOM   1775 HD12 LEU A 698      27.480  43.610  61.330  1.00  0.00           H
ATOM   1776 HD13 LEU A 698      25.860  44.350  60.700  1.00  0.00           H
ATOM   1777  CD2 LEU A 698      26.990  43.240  58.540  1.00  0.00           C
ATOM   1778 HD21 LEU A 698      27.120  43.210  57.440  1.00  0.00           H
ATOM   1779 HD22 LEU A 698      25.920  43.060  58.790  1.00  0.00           H
ATOM   1780 HD23 LEU A 698      27.550  42.370  58.950  1.00  0.00           H
ATOM   1781  C   LEU A 698      27.370  46.850  56.380  1.00  0.00           C
ATOM   1782  O   LEU A 698      26.820  46.310  55.380  1.00  0.00           O
ATOM   1783  N   TRP A 699      27.300  48.130  56.530  1.00  0.00           N
ATOM   1784  HN  TRP A 699      27.720  48.590  57.300  1.00  0.00           H
ATOM   1785  CA  TRP A 699      26.900  49.030  55.420  1.00  0.00           C
ATOM   1786  HA  TRP A 699      25.920  48.840  54.990  1.00  0.00           H
ATOM   1787  CB  TRP A 699      26.770  50.450  56.010  1.00  0.00           C
ATOM   1788  HB1 TRP A 699      26.900  51.190  55.180  1.00  0.00           H
ATOM   1789  HB2 TRP A 699      27.730  50.550  56.560  1.00  0.00           H
ATOM   1790  CG  TRP A 699      25.650  50.780  56.880  1.00  0.00           C
ATOM   1791  CD1 TRP A 699      25.660  51.070  58.190  1.00  0.00           C
ATOM   1792  HD1 TRP A 699      26.590  51.110  58.740  1.00  0.00           H
ATOM   1793  NE1 TRP A 699      24.420  51.120  58.700  1.00  0.00           N
ATOM   1794  HE1 TRP A 699      24.090  51.420  59.580  1.00  0.00           H
ATOM   1795  CE2 TRP A 699      23.500  50.730  57.730  1.00  0.00           C
ATOM   1796  CD2 TRP A 699      24.240  50.540  56.560  1.00  0.00           C
ATOM   1797  CE3 TRP A 699      23.640  50.100  55.370  1.00  0.00           C
ATOM   1798  HE3 TRP A 699      24.130  50.020  54.410  1.00  0.00           H
ATOM   1799  CZ3 TRP A 699      22.230  49.870  55.430  1.00  0.00           C
ATOM   1800  HZ3 TRP A 699      21.670  49.610  54.540  1.00  0.00           H
ATOM   1801  CZ2 TRP A 699      22.110  50.500  57.740  1.00  0.00           C
ATOM   1802  HZ2 TRP A 699      21.520  50.890  58.570  1.00  0.00           H
ATOM   1803  CH2 TRP A 699      21.440  50.120  56.530  1.00  0.00           C
ATOM   1804  HH2 TRP A 699      20.420  49.780  56.520  1.00  0.00           H
ATOM   1805  C   TRP A 699      27.770  49.030  54.190  1.00  0.00           C
ATOM   1806  O   TRP A 699      27.220  48.880  53.070  1.00  0.00           O
ATOM   1807  N   THR A 700      29.160  48.970  54.300  1.00  0.00           N
ATOM   1808  HN  THR A 700      29.500  49.050  55.230  1.00  0.00           H
ATOM   1809  CA  THR A 700      30.040  48.970  53.130  1.00  0.00           C
ATOM   1810  HA  THR A 700      29.760  49.830  52.530  1.00  0.00           H
ATOM   1811  CB  THR A 700      31.510  49.120  53.440  1.00  0.00           C
ATOM   1812  HB  THR A 700      31.770  48.240  54.060  1.00  0.00           H
ATOM   1813  OG1 THR A 700      31.880  50.280  54.030  1.00  0.00           O
ATOM   1814  HG1 THR A 700      31.340  50.500  54.800  1.00  0.00           H
ATOM   1815  CG2 THR A 700      32.420  49.090  52.220  1.00  0.00           C
ATOM   1816 HG21 THR A 700      32.490  50.050  51.670  1.00  0.00           H
ATOM   1817 HG22 THR A 700      32.210  48.220  51.570  1.00  0.00           H
ATOM   1818 HG23 THR A 700      33.470  48.900  52.560  1.00  0.00           H
ATOM   1819  C   THR A 700      29.790  47.780  52.170  1.00  0.00           C
ATOM   1820  O   THR A 700      29.390  47.980  51.020  1.00  0.00           O
ATOM   1821  N   SER A 701      29.710  46.590  52.730  1.00  0.00           N
ATOM   1822  HN  SER A 701      29.970  46.490  53.690  1.00  0.00           H
ATOM   1823  CA  SER A 701      29.100  45.390  52.140  1.00  0.00           C
ATOM   1824  HA  SER A 701      29.870  45.050  51.460  1.00  0.00           H
ATOM   1825  CB  SER A 701      28.780  44.320  53.230  1.00  0.00           C
ATOM   1826  HB1 SER A 701      28.170  44.680  54.090  1.00  0.00           H
ATOM   1827  HB2 SER A 701      29.750  44.120  53.720  1.00  0.00           H
ATOM   1828  OG  SER A 701      28.450  43.090  52.610  1.00  0.00           O
ATOM   1829  HG1 SER A 701      29.270  42.640  52.390  1.00  0.00           H
ATOM   1830  C   SER A 701      27.900  45.620  51.370  1.00  0.00           C
ATOM   1831  O   SER A 701      27.930  45.510  50.150  1.00  0.00           O
ATOM   1832  N   PHE A 702      26.850  46.140  52.000  1.00  0.00           N
ATOM   1833  HN  PHE A 702      27.000  46.270  52.970  1.00  0.00           H
ATOM   1834  CA  PHE A 702      25.530  46.350  51.440  1.00  0.00           C
ATOM   1835  HA  PHE A 702      25.310  45.410  50.970  1.00  0.00           H
ATOM   1836  CB  PHE A 702      24.460  46.620  52.560  1.00  0.00           C
ATOM   1837  HB1 PHE A 702      24.780  47.420  53.260  1.00  0.00           H
ATOM   1838  HB2 PHE A 702      24.290  45.660  53.090  1.00  0.00           H
ATOM   1839  CG  PHE A 702      23.140  47.070  51.950  1.00  0.00           C
ATOM   1840  CD1 PHE A 702      22.330  46.110  51.340  1.00  0.00           C
ATOM   1841  HD1 PHE A 702      22.830  45.170  51.160  1.00  0.00           H
ATOM   1842  CE1 PHE A 702      21.140  46.520  50.720  1.00  0.00           C
ATOM   1843  HE1 PHE A 702      20.590  45.700  50.280  1.00  0.00           H
ATOM   1844  CZ  PHE A 702      20.820  47.850  50.770  1.00  0.00           C
ATOM   1845  HZ  PHE A 702      19.920  48.160  50.260  1.00  0.00           H
ATOM   1846  CD2 PHE A 702      22.890  48.390  52.030  1.00  0.00           C
ATOM   1847  HD2 PHE A 702      23.480  49.140  52.550  1.00  0.00           H
ATOM   1848  CE2 PHE A 702      21.670  48.770  51.370  1.00  0.00           C
ATOM   1849  HE2 PHE A 702      21.460  49.840  51.340  1.00  0.00           H
ATOM   1850  C   PHE A 702      25.490  47.400  50.360  1.00  0.00           C
ATOM   1851  O   PHE A 702      24.880  47.120  49.340  1.00  0.00           O
ATOM   1852  N   LEU A 703      26.210  48.530  50.460  1.00  0.00           N
ATOM   1853  HN  LEU A 703      26.670  48.830  51.290  1.00  0.00           H
ATOM   1854  CA  LEU A 703      26.320  49.490  49.470  1.00  0.00           C
ATOM   1855  HA  LEU A 703      25.350  49.740  49.090  1.00  0.00           H
ATOM   1856  CB  LEU A 703      26.900  50.790  50.160  1.00  0.00           C
ATOM   1857  HB1 LEU A 703      27.000  51.490  49.290  1.00  0.00           H
ATOM   1858  HB2 LEU A 703      27.880  50.580  50.630  1.00  0.00           H
ATOM   1859  CG  LEU A 703      25.970  51.400  51.260  1.00  0.00           C
ATOM   1860  HG  LEU A 703      25.720  50.590  51.980  1.00  0.00           H
ATOM   1861  CD1 LEU A 703      26.740  52.380  52.120  1.00  0.00           C
ATOM   1862 HD11 LEU A 703      26.080  52.990  52.770  1.00  0.00           H
ATOM   1863 HD12 LEU A 703      27.380  53.030  51.470  1.00  0.00           H
ATOM   1864 HD13 LEU A 703      27.410  51.940  52.880  1.00  0.00           H
ATOM   1865  CD2 LEU A 703      24.530  51.930  50.880  1.00  0.00           C
ATOM   1866 HD21 LEU A 703      23.920  52.250  51.760  1.00  0.00           H
ATOM   1867 HD22 LEU A 703      24.050  51.150  50.250  1.00  0.00           H
ATOM   1868 HD23 LEU A 703      24.630  52.800  50.210  1.00  0.00           H
ATOM   1869  C   LEU A 703      27.190  49.120  48.280  1.00  0.00           C
ATOM   1870  O   LEU A 703      26.700  49.460  47.220  1.00  0.00           O
ATOM   1871  N   CYS A 704      28.310  48.340  48.430  1.00  0.00           N
ATOM   1872  HN  CYS A 704      28.560  48.020  49.340  1.00  0.00           H
ATOM   1873  CA  CYS A 704      28.950  47.680  47.330  1.00  0.00           C
ATOM   1874  HA  CYS A 704      29.330  48.450  46.680  1.00  0.00           H
ATOM   1875  CB  CYS A 704      30.040  46.750  47.830  1.00  0.00           C
ATOM   1876  HB1 CYS A 704      30.540  46.180  47.020  1.00  0.00           H
ATOM   1877  HB2 CYS A 704      29.780  46.010  48.610  1.00  0.00           H
ATOM   1878  SG  CYS A 704      31.400  47.590  48.660  1.00  0.00           S
ATOM   1879  HG1 CYS A 704      30.660  47.970  49.680  1.00  0.00           H
ATOM   1880  C   CYS A 704      28.070  46.800  46.400  1.00  0.00           C
ATOM   1881  O   CYS A 704      28.230  46.850  45.190  1.00  0.00           O
ATOM   1882  N   ILE A 705      27.080  46.030  46.960  1.00  0.00           N
ATOM   1883  HN  ILE A 705      27.090  45.960  47.960  1.00  0.00           H
ATOM   1884  CA  ILE A 705      26.020  45.350  46.240  1.00  0.00           C
ATOM   1885  HA  ILE A 705      26.600  44.720  45.600  1.00  0.00           H
ATOM   1886  CB  ILE A 705      25.240  44.410  47.090  1.00  0.00           C
ATOM   1887  HB  ILE A 705      24.660  44.860  47.930  1.00  0.00           H
ATOM   1888  CG2 ILE A 705      24.250  43.630  46.260  1.00  0.00           C
ATOM   1889 HG21 ILE A 705      23.350  44.240  46.050  1.00  0.00           H
ATOM   1890 HG22 ILE A 705      23.870  42.730  46.780  1.00  0.00           H
ATOM   1891 HG23 ILE A 705      24.750  43.310  45.310  1.00  0.00           H
ATOM   1892  CG1 ILE A 705      26.200  43.390  47.820  1.00  0.00           C
ATOM   1893 HG11 ILE A 705      26.850  44.020  48.460  1.00  0.00           H
ATOM   1894 HG12 ILE A 705      26.720  42.710  47.120  1.00  0.00           H
ATOM   1895  CD  ILE A 705      25.430  42.540  48.850  1.00  0.00           C
ATOM   1896  HD1 ILE A 705      24.780  43.130  49.540  1.00  0.00           H
ATOM   1897  HD2 ILE A 705      26.070  42.020  49.570  1.00  0.00           H
ATOM   1898  HD3 ILE A 705      24.820  41.780  48.320  1.00  0.00           H
ATOM   1899  C   ILE A 705      25.020  46.190  45.440  1.00  0.00           C
ATOM   1900  O   ILE A 705      24.750  45.960  44.310  1.00  0.00           O
ATOM   1901  N   VAL A 706      24.460  47.220  46.080  1.00  0.00           N
ATOM   1902  HN  VAL A 706      24.530  47.300  47.070  1.00  0.00           H
ATOM   1903  CA  VAL A 706      23.610  48.300  45.430  1.00  0.00           C
ATOM   1904  HA  VAL A 706      22.790  47.780  44.950  1.00  0.00           H
ATOM   1905  CB  VAL A 706      23.090  49.180  46.530  1.00  0.00           C
ATOM   1906  HB  VAL A 706      23.940  49.510  47.160  1.00  0.00           H
ATOM   1907  CG1 VAL A 706      22.240  50.350  46.090  1.00  0.00           C
ATOM   1908 HG11 VAL A 706      22.910  51.030  45.520  1.00  0.00           H
ATOM   1909 HG12 VAL A 706      21.940  50.790  47.070  1.00  0.00           H
ATOM   1910 HG13 VAL A 706      21.330  50.040  45.530  1.00  0.00           H
ATOM   1911  CG2 VAL A 706      22.070  48.290  47.360  1.00  0.00           C
ATOM   1912 HG21 VAL A 706      21.480  48.920  48.060  1.00  0.00           H
ATOM   1913 HG22 VAL A 706      22.600  47.600  48.070  1.00  0.00           H
ATOM   1914 HG23 VAL A 706      21.390  47.710  46.710  1.00  0.00           H
ATOM   1915  C   VAL A 706      24.320  49.110  44.330  1.00  0.00           C
ATOM   1916  O   VAL A 706      23.770  49.410  43.270  1.00  0.00           O
ATOM   1917  N   LEU A 707      25.610  49.400  44.460  1.00  0.00           N
ATOM   1918  HN  LEU A 707      26.060  49.280  45.340  1.00  0.00           H
ATOM   1919  CA  LEU A 707      26.500  50.000  43.430  1.00  0.00           C
ATOM   1920  HA  LEU A 707      25.980  50.880  43.080  1.00  0.00           H
ATOM   1921  CB  LEU A 707      27.940  50.260  43.890  1.00  0.00           C
ATOM   1922  HB1 LEU A 707      28.480  49.340  44.210  1.00  0.00           H
ATOM   1923  HB2 LEU A 707      27.820  50.950  44.760  1.00  0.00           H
ATOM   1924  CG  LEU A 707      28.810  50.960  42.870  1.00  0.00           C
ATOM   1925  HG  LEU A 707      28.890  50.340  41.950  1.00  0.00           H
ATOM   1926  CD1 LEU A 707      28.070  52.190  42.360  1.00  0.00           C
ATOM   1927 HD11 LEU A 707      28.830  52.870  41.930  1.00  0.00           H
ATOM   1928 HD12 LEU A 707      27.770  52.840  43.220  1.00  0.00           H
ATOM   1929 HD13 LEU A 707      27.230  52.050  41.660  1.00  0.00           H
ATOM   1930  CD2 LEU A 707      30.150  51.230  43.480  1.00  0.00           C
ATOM   1931 HD21 LEU A 707      30.770  51.910  42.860  1.00  0.00           H
ATOM   1932 HD22 LEU A 707      30.660  50.300  43.790  1.00  0.00           H
ATOM   1933 HD23 LEU A 707      30.020  51.810  44.410  1.00  0.00           H
ATOM   1934  C   LEU A 707      26.490  49.030  42.290  1.00  0.00           C
ATOM   1935  O   LEU A 707      26.260  49.490  41.130  1.00  0.00           O
ATOM   1936  N   VAL A 708      26.630  47.680  42.530  1.00  0.00           N
ATOM   1937  HN  VAL A 708      27.010  47.330  43.390  1.00  0.00           H
ATOM   1938  CA  VAL A 708      26.480  46.740  41.420  1.00  0.00           C
ATOM   1939  HA  VAL A 708      27.140  47.060  40.630  1.00  0.00           H
ATOM   1940  CB  VAL A 708      26.940  45.320  41.830  1.00  0.00           C
ATOM   1941  HB  VAL A 708      26.370  45.020  42.750  1.00  0.00           H
ATOM   1942  CG1 VAL A 708      26.650  44.300  40.710  1.00  0.00           C
ATOM   1943 HG11 VAL A 708      27.210  43.360  40.890  1.00  0.00           H
ATOM   1944 HG12 VAL A 708      27.140  44.690  39.790  1.00  0.00           H
ATOM   1945 HG13 VAL A 708      25.570  44.210  40.470  1.00  0.00           H
ATOM   1946  CG2 VAL A 708      28.450  45.420  42.030  1.00  0.00           C
ATOM   1947 HG21 VAL A 708      28.710  46.060  42.900  1.00  0.00           H
ATOM   1948 HG22 VAL A 708      28.880  45.880  41.110  1.00  0.00           H
ATOM   1949 HG23 VAL A 708      28.910  44.420  42.190  1.00  0.00           H
ATOM   1950  C   VAL A 708      25.080  46.770  40.800  1.00  0.00           C
ATOM   1951  O   VAL A 708      24.820  46.820  39.620  1.00  0.00           O
ATOM   1952  N   ALA A 709      24.020  46.750  41.610  1.00  0.00           N
ATOM   1953  HN  ALA A 709      24.240  46.550  42.570  1.00  0.00           H
ATOM   1954  CA  ALA A 709      22.650  46.590  41.260  1.00  0.00           C
ATOM   1955  HA  ALA A 709      22.490  45.650  40.730  1.00  0.00           H
ATOM   1956  CB  ALA A 709      21.860  46.490  42.610  1.00  0.00           C
ATOM   1957  HB1 ALA A 709      21.820  47.500  43.070  1.00  0.00           H
ATOM   1958  HB2 ALA A 709      22.270  45.680  43.250  1.00  0.00           H
ATOM   1959  HB3 ALA A 709      20.830  46.140  42.370  1.00  0.00           H
ATOM   1960  C   ALA A 709      22.100  47.710  40.390  1.00  0.00           C
ATOM   1961  O   ALA A 709      21.310  47.540  39.470  1.00  0.00           O
ATOM   1962  N   THR A 710      22.580  48.930  40.690  1.00  0.00           N
ATOM   1963  HN  THR A 710      23.040  49.090  41.550  1.00  0.00           H
ATOM   1964  CA  THR A 710      22.290  50.140  39.910  1.00  0.00           C
ATOM   1965  HA  THR A 710      21.290  50.000  39.530  1.00  0.00           H
ATOM   1966  CB  THR A 710      22.270  51.390  40.860  1.00  0.00           C
ATOM   1967  HB  THR A 710      22.210  52.330  40.260  1.00  0.00           H
ATOM   1968  OG1 THR A 710      23.400  51.490  41.650  1.00  0.00           O
ATOM   1969  HG1 THR A 710      23.370  50.730  42.240  1.00  0.00           H
ATOM   1970  CG2 THR A 710      21.050  51.230  41.770  1.00  0.00           C
ATOM   1971 HG21 THR A 710      20.140  51.090  41.150  1.00  0.00           H
ATOM   1972 HG22 THR A 710      20.920  52.150  42.360  1.00  0.00           H
ATOM   1973 HG23 THR A 710      21.180  50.420  42.520  1.00  0.00           H
ATOM   1974  C   THR A 710      23.340  50.410  38.780  1.00  0.00           C
ATOM   1975  O   THR A 710      23.200  51.420  38.120  1.00  0.00           O
ATOM   1976  N   ASP A 711      24.260  49.480  38.540  1.00  0.00           N
ATOM   1977  HN  ASP A 711      24.140  48.620  39.060  1.00  0.00           H
ATOM   1978  CA  ASP A 711      25.350  49.550  37.590  1.00  0.00           C
ATOM   1979  HA  ASP A 711      25.710  48.530  37.650  1.00  0.00           H
ATOM   1980  CB  ASP A 711      24.850  49.480  36.120  1.00  0.00           C
ATOM   1981  HB1 ASP A 711      24.060  50.260  35.970  1.00  0.00           H
ATOM   1982  HB2 ASP A 711      24.310  48.520  36.000  1.00  0.00           H
ATOM   1983  CG  ASP A 711      25.850  49.590  35.010  1.00  0.00           C
ATOM   1984  OD1 ASP A 711      27.080  49.720  35.190  1.00  0.00           O
ATOM   1985  OD2 ASP A 711      25.440  49.560  33.800  1.00  0.00           O
ATOM   1986  C   ASP A 711      26.480  50.520  38.020  1.00  0.00           C
ATOM   1987  O   ASP A 711      26.230  51.670  38.330  1.00  0.00           O
ATOM   1988  N   ALA A 712      27.760  50.090  37.960  1.00  0.00           N
ATOM   1989  HN  ALA A 712      28.000  49.170  37.650  1.00  0.00           H
ATOM   1990  CA  ALA A 712      28.930  50.830  38.380  1.00  0.00           C
ATOM   1991  HA  ALA A 712      28.640  51.400  39.250  1.00  0.00           H
ATOM   1992  CB  ALA A 712      29.990  49.900  38.960  1.00  0.00           C
ATOM   1993  HB1 ALA A 712      30.690  50.490  39.580  1.00  0.00           H
ATOM   1994  HB2 ALA A 712      30.560  49.310  38.210  1.00  0.00           H
ATOM   1995  HB3 ALA A 712      29.460  49.160  39.600  1.00  0.00           H
ATOM   1996  C   ALA A 712      29.470  51.800  37.380  1.00  0.00           C
ATOM   1997  O   ALA A 712      30.230  52.710  37.610  1.00  0.00           O
ATOM   1998  N   SER A 713      29.030  51.660  36.160  1.00  0.00           N
ATOM   1999  HN  SER A 713      28.220  51.080  36.080  1.00  0.00           H
ATOM   2000  CA  SER A 713      29.450  52.350  34.930  1.00  0.00           C
ATOM   2001  HA  SER A 713      30.480  52.100  34.690  1.00  0.00           H
ATOM   2002  CB  SER A 713      28.550  51.950  33.690  1.00  0.00           C
ATOM   2003  HB1 SER A 713      28.770  52.530  32.770  1.00  0.00           H
ATOM   2004  HB2 SER A 713      27.510  52.310  33.850  1.00  0.00           H
ATOM   2005  OG  SER A 713      28.710  50.560  33.350  1.00  0.00           O
ATOM   2006  HG1 SER A 713      28.050  50.040  33.810  1.00  0.00           H
ATOM   2007  C   SER A 713      29.390  53.850  35.050  1.00  0.00           C
ATOM   2008  O   SER A 713      30.320  54.580  34.650  1.00  0.00           O
ATOM   2009  N   SER A 714      28.260  54.300  35.670  1.00  0.00           N
ATOM   2010  HN  SER A 714      27.430  53.770  35.840  1.00  0.00           H
ATOM   2011  CA  SER A 714      28.000  55.690  36.150  1.00  0.00           C
ATOM   2012  HA  SER A 714      28.020  56.270  35.230  1.00  0.00           H
ATOM   2013  CB  SER A 714      26.580  55.990  36.740  1.00  0.00           C
ATOM   2014  HB1 SER A 714      25.870  55.950  35.880  1.00  0.00           H
ATOM   2015  HB2 SER A 714      26.460  57.010  37.160  1.00  0.00           H
ATOM   2016  OG  SER A 714      26.190  55.040  37.750  1.00  0.00           O
ATOM   2017  HG1 SER A 714      25.920  54.250  37.260  1.00  0.00           H
ATOM   2018  C   SER A 714      29.020  56.390  37.020  1.00  0.00           C
ATOM   2019  O   SER A 714      29.260  57.610  36.980  1.00  0.00           O
ATOM   2020  N   LEU A 715      29.670  55.590  37.940  1.00  0.00           N
ATOM   2021  HN  LEU A 715      29.310  54.660  38.070  1.00  0.00           H
ATOM   2022  CA  LEU A 715      30.780  56.040  38.750  1.00  0.00           C
ATOM   2023  HA  LEU A 715      30.660  57.080  39.020  1.00  0.00           H
ATOM   2024  CB  LEU A 715      30.840  55.140  40.040  1.00  0.00           C
ATOM   2025  HB1 LEU A 715      31.020  54.090  39.700  1.00  0.00           H
ATOM   2026  HB2 LEU A 715      29.790  55.190  40.400  1.00  0.00           H
ATOM   2027  CG  LEU A 715      31.720  55.620  41.230  1.00  0.00           C
ATOM   2028  HG  LEU A 715      32.780  55.760  40.960  1.00  0.00           H
ATOM   2029  CD1 LEU A 715      31.370  57.090  41.650  1.00  0.00           C
ATOM   2030 HD11 LEU A 715      31.980  57.340  42.550  1.00  0.00           H
ATOM   2031 HD12 LEU A 715      30.300  57.070  41.930  1.00  0.00           H
ATOM   2032 HD13 LEU A 715      31.580  57.850  40.860  1.00  0.00           H
ATOM   2033  CD2 LEU A 715      31.620  54.740  42.470  1.00  0.00           C
ATOM   2034 HD21 LEU A 715      32.150  53.780  42.270  1.00  0.00           H
ATOM   2035 HD22 LEU A 715      30.630  54.430  42.840  1.00  0.00           H
ATOM   2036 HD23 LEU A 715      32.000  55.210  43.390  1.00  0.00           H
ATOM   2037  C   LEU A 715      32.180  56.000  38.180  1.00  0.00           C
ATOM   2038  O   LEU A 715      33.010  56.860  38.530  1.00  0.00           O
ATOM   2039  N   VAL A 716      32.370  55.130  37.200  1.00  0.00           N
ATOM   2040  HN  VAL A 716      31.650  54.490  36.950  1.00  0.00           H
ATOM   2041  CA  VAL A 716      33.480  55.020  36.270  1.00  0.00           C
ATOM   2042  HA  VAL A 716      34.430  55.050  36.790  1.00  0.00           H
ATOM   2043  CB  VAL A 716      33.390  53.850  35.270  1.00  0.00           C
ATOM   2044  HB  VAL A 716      32.300  53.780  35.060  1.00  0.00           H
ATOM   2045  CG1 VAL A 716      34.330  54.070  34.020  1.00  0.00           C
ATOM   2046 HG11 VAL A 716      34.320  53.110  33.440  1.00  0.00           H
ATOM   2047 HG12 VAL A 716      35.380  54.330  34.270  1.00  0.00           H
ATOM   2048 HG13 VAL A 716      34.010  54.880  33.340  1.00  0.00           H
ATOM   2049  CG2 VAL A 716      33.810  52.580  35.920  1.00  0.00           C
ATOM   2050 HG21 VAL A 716      34.910  52.540  35.920  1.00  0.00           H
ATOM   2051 HG22 VAL A 716      33.560  51.700  35.300  1.00  0.00           H
ATOM   2052 HG23 VAL A 716      33.450  52.480  36.970  1.00  0.00           H
ATOM   2053  C   VAL A 716      33.590  56.300  35.410  1.00  0.00           C
ATOM   2054  O   VAL A 716      34.590  56.940  35.230  1.00  0.00           O
ATOM   2055  N   CYS A 717      32.480  56.820  34.980  1.00  0.00           N
ATOM   2056  HN  CYS A 717      31.620  56.320  35.070  1.00  0.00           H
ATOM   2057  CA  CYS A 717      32.420  58.190  34.410  1.00  0.00           C
ATOM   2058  HA  CYS A 717      33.070  58.280  33.550  1.00  0.00           H
ATOM   2059  CB  CYS A 717      30.970  58.420  33.970  1.00  0.00           C
ATOM   2060  HB1 CYS A 717      30.830  59.480  33.670  1.00  0.00           H
ATOM   2061  HB2 CYS A 717      30.220  58.220  34.760  1.00  0.00           H
ATOM   2062  SG  CYS A 717      30.650  57.440  32.480  1.00  0.00           S
ATOM   2063  HG1 CYS A 717      31.670  56.710  32.900  1.00  0.00           H
ATOM   2064  C   CYS A 717      32.890  59.330  35.330  1.00  0.00           C
ATOM   2065  O   CYS A 717      33.620  60.220  34.950  1.00  0.00           O
ATOM   2066  N   TYR A 718      32.400  59.300  36.630  1.00  0.00           N
ATOM   2067  HN  TYR A 718      31.710  58.660  36.980  1.00  0.00           H
ATOM   2068  CA  TYR A 718      32.920  60.270  37.620  1.00  0.00           C
ATOM   2069  HA  TYR A 718      32.850  61.300  37.300  1.00  0.00           H
ATOM   2070  CB  TYR A 718      31.990  60.280  38.840  1.00  0.00           C
ATOM   2071  HB1 TYR A 718      32.430  60.940  39.600  1.00  0.00           H
ATOM   2072  HB2 TYR A 718      31.950  59.300  39.360  1.00  0.00           H
ATOM   2073  CG  TYR A 718      30.570  60.700  38.700  1.00  0.00           C
ATOM   2074  CD1 TYR A 718      30.340  61.950  37.960  1.00  0.00           C
ATOM   2075  HD1 TYR A 718      31.130  62.560  37.550  1.00  0.00           H
ATOM   2076  CE1 TYR A 718      29.050  62.440  37.900  1.00  0.00           C
ATOM   2077  HE1 TYR A 718      29.030  63.440  37.520  1.00  0.00           H
ATOM   2078  CZ  TYR A 718      27.980  61.700  38.380  1.00  0.00           C
ATOM   2079  OH  TYR A 718      26.730  62.260  38.250  1.00  0.00           O
ATOM   2080  HH  TYR A 718      26.760  63.210  38.150  1.00  0.00           H
ATOM   2081  CD2 TYR A 718      29.540  60.050  39.320  1.00  0.00           C
ATOM   2082  HD2 TYR A 718      29.710  59.100  39.800  1.00  0.00           H
ATOM   2083  CE2 TYR A 718      28.210  60.460  39.020  1.00  0.00           C
ATOM   2084  HE2 TYR A 718      27.440  59.900  39.530  1.00  0.00           H
ATOM   2085  C   TYR A 718      34.340  60.050  38.020  1.00  0.00           C
ATOM   2086  O   TYR A 718      35.240  60.880  37.790  1.00  0.00           O
ATOM   2087  N   ILE A 719      34.660  58.950  38.620  1.00  0.00           N
ATOM   2088  HN  ILE A 719      34.070  58.150  38.640  1.00  0.00           H
ATOM   2089  CA  ILE A 719      36.000  58.700  39.120  1.00  0.00           C
ATOM   2090  HA  ILE A 719      36.250  59.670  39.530  1.00  0.00           H
ATOM   2091  CB  ILE A 719      36.100  57.680  40.350  1.00  0.00           C
ATOM   2092  HB  ILE A 719      35.650  56.750  39.960  1.00  0.00           H
ATOM   2093  CG2 ILE A 719      37.540  57.370  40.740  1.00  0.00           C
ATOM   2094 HG21 ILE A 719      37.990  56.930  39.820  1.00  0.00           H
ATOM   2095 HG22 ILE A 719      37.650  56.610  41.550  1.00  0.00           H
ATOM   2096 HG23 ILE A 719      38.120  58.300  40.950  1.00  0.00           H
ATOM   2097  CG1 ILE A 719      35.270  58.220  41.480  1.00  0.00           C
ATOM   2098 HG11 ILE A 719      35.020  57.380  42.180  1.00  0.00           H
ATOM   2099 HG12 ILE A 719      34.320  58.510  41.010  1.00  0.00           H
ATOM   2100  CD  ILE A 719      35.890  59.340  42.360  1.00  0.00           C
ATOM   2101  HD1 ILE A 719      35.170  59.790  43.080  1.00  0.00           H
ATOM   2102  HD2 ILE A 719      36.420  60.110  41.770  1.00  0.00           H
ATOM   2103  HD3 ILE A 719      36.720  58.900  42.950  1.00  0.00           H
ATOM   2104  C   ILE A 719      36.940  58.350  37.980  1.00  0.00           C
ATOM   2105  O   ILE A 719      36.770  57.260  37.460  1.00  0.00           O
ATOM   2106  N   THR A 720      38.020  59.100  37.690  1.00  0.00           N
ATOM   2107  HN  THR A 720      38.210  59.880  38.270  1.00  0.00           H
ATOM   2108  CA  THR A 720      38.830  58.790  36.490  1.00  0.00           C
ATOM   2109  HA  THR A 720      38.760  57.790  36.110  1.00  0.00           H
ATOM   2110  CB  THR A 720      38.450  59.650  35.230  1.00  0.00           C
ATOM   2111  HB  THR A 720      39.160  59.380  34.410  1.00  0.00           H
ATOM   2112  OG1 THR A 720      38.540  61.110  35.460  1.00  0.00           O
ATOM   2113  HG1 THR A 720      38.800  61.440  34.600  1.00  0.00           H
ATOM   2114  CG2 THR A 720      37.050  59.290  34.710  1.00  0.00           C
ATOM   2115 HG21 THR A 720      37.010  58.200  34.470  1.00  0.00           H
ATOM   2116 HG22 THR A 720      36.810  59.990  33.870  1.00  0.00           H
ATOM   2117 HG23 THR A 720      36.360  59.470  35.550  1.00  0.00           H
ATOM   2118  C   THR A 720      40.220  58.860  36.900  1.00  0.00           C
ATOM   2119  O   THR A 720      40.500  59.340  38.030  1.00  0.00           O
ATOM   2120  N   ARG A 721      41.280  58.450  36.040  1.00  0.00           N
ATOM   2121  HN  ARG A 721      41.000  57.960  35.220  1.00  0.00           H
ATOM   2122  CA  ARG A 721      42.670  58.220  36.420  1.00  0.00           C
ATOM   2123  HA  ARG A 721      42.520  57.430  37.140  1.00  0.00           H
ATOM   2124  CB  ARG A 721      43.530  57.680  35.250  1.00  0.00           C
ATOM   2125  HB1 ARG A 721      44.590  57.820  35.570  1.00  0.00           H
ATOM   2126  HB2 ARG A 721      43.300  58.390  34.430  1.00  0.00           H
ATOM   2127  CG  ARG A 721      43.130  56.290  34.780  1.00  0.00           C
ATOM   2128  HG1 ARG A 721      43.750  56.040  33.900  1.00  0.00           H
ATOM   2129  HG2 ARG A 721      42.120  56.300  34.330  1.00  0.00           H
ATOM   2130  CD  ARG A 721      43.310  55.170  35.870  1.00  0.00           C
ATOM   2131  HD1 ARG A 721      43.170  54.160  35.410  1.00  0.00           H
ATOM   2132  HD2 ARG A 721      42.660  55.230  36.770  1.00  0.00           H
ATOM   2133  NE  ARG A 721      44.770  55.260  36.270  1.00  0.00           N
ATOM   2134  HE  ARG A 721      45.460  55.580  35.630  1.00  0.00           H
ATOM   2135  CZ  ARG A 721      45.270  54.690  37.390  1.00  0.00           C
ATOM   2136  NH1 ARG A 721      44.470  54.390  38.450  1.00  0.00           N
ATOM   2137 HH11 ARG A 721      43.470  54.460  38.440  1.00  0.00           H
ATOM   2138 HH12 ARG A 721      44.880  54.170  39.340  1.00  0.00           H
ATOM   2139  NH2 ARG A 721      46.550  54.570  37.610  1.00  0.00           N
ATOM   2140 HH21 ARG A 721      47.200  54.380  36.890  1.00  0.00           H
ATOM   2141 HH22 ARG A 721      46.630  54.140  38.520  1.00  0.00           H
ATOM   2142  C   ARG A 721      43.330  59.550  36.950  1.00  0.00           C
ATOM   2143  O   ARG A 721      44.350  59.500  37.610  1.00  0.00           O
ATOM   2144  N   PHE A 722      42.830  60.760  36.690  1.00  0.00           N
ATOM   2145  HN  PHE A 722      42.070  60.840  36.040  1.00  0.00           H
ATOM   2146  CA  PHE A 722      43.190  62.060  37.330  1.00  0.00           C
ATOM   2147  HA  PHE A 722      44.210  62.160  37.010  1.00  0.00           H
ATOM   2148  CB  PHE A 722      42.580  63.280  36.650  1.00  0.00           C
ATOM   2149  HB1 PHE A 722      41.550  62.960  36.400  1.00  0.00           H
ATOM   2150  HB2 PHE A 722      43.060  63.500  35.670  1.00  0.00           H
ATOM   2151  CG  PHE A 722      42.780  64.490  37.470  1.00  0.00           C
ATOM   2152  CD1 PHE A 722      43.930  65.280  37.330  1.00  0.00           C
ATOM   2153  HD1 PHE A 722      44.650  64.960  36.590  1.00  0.00           H
ATOM   2154  CE1 PHE A 722      44.020  66.480  37.970  1.00  0.00           C
ATOM   2155  HE1 PHE A 722      44.970  67.010  37.890  1.00  0.00           H
ATOM   2156  CZ  PHE A 722      43.040  66.840  38.920  1.00  0.00           C
ATOM   2157  HZ  PHE A 722      43.040  67.800  39.410  1.00  0.00           H
ATOM   2158  CD2 PHE A 722      41.700  65.040  38.230  1.00  0.00           C
ATOM   2159  HD2 PHE A 722      40.800  64.440  38.220  1.00  0.00           H
ATOM   2160  CE2 PHE A 722      41.860  66.180  39.040  1.00  0.00           C
ATOM   2161  HE2 PHE A 722      41.130  66.430  39.790  1.00  0.00           H
ATOM   2162  C   PHE A 722      43.040  61.980  38.870  1.00  0.00           C
ATOM   2163  O   PHE A 722      43.950  62.210  39.650  1.00  0.00           O
ATOM   2164  N   THR A 723      41.790  61.710  39.290  1.00  0.00           N
ATOM   2165  HN  THR A 723      41.050  61.540  38.650  1.00  0.00           H
ATOM   2166  CA  THR A 723      41.370  61.430  40.630  1.00  0.00           C
ATOM   2167  HA  THR A 723      41.520  62.350  41.190  1.00  0.00           H
ATOM   2168  CB  THR A 723      39.890  61.230  40.700  1.00  0.00           C
ATOM   2169  HB  THR A 723      39.570  60.390  40.050  1.00  0.00           H
ATOM   2170  OG1 THR A 723      39.170  62.420  40.430  1.00  0.00           O
ATOM   2171  HG1 THR A 723      38.730  62.440  39.570  1.00  0.00           H
ATOM   2172  CG2 THR A 723      39.430  60.850  42.050  1.00  0.00           C
ATOM   2173 HG21 THR A 723      39.940  59.960  42.480  1.00  0.00           H
ATOM   2174 HG22 THR A 723      38.350  60.570  42.130  1.00  0.00           H
ATOM   2175 HG23 THR A 723      39.710  61.550  42.860  1.00  0.00           H
ATOM   2176  C   THR A 723      42.100  60.360  41.310  1.00  0.00           C
ATOM   2177  O   THR A 723      42.540  60.510  42.430  1.00  0.00           O
ATOM   2178  N   GLU A 724      42.180  59.210  40.630  1.00  0.00           N
ATOM   2179  HN  GLU A 724      41.750  59.000  39.760  1.00  0.00           H
ATOM   2180  CA  GLU A 724      42.810  57.970  41.140  1.00  0.00           C
ATOM   2181  HA  GLU A 724      42.420  57.740  42.120  1.00  0.00           H
ATOM   2182  CB  GLU A 724      42.660  56.830  40.050  1.00  0.00           C
ATOM   2183  HB1 GLU A 724      43.380  56.020  40.300  1.00  0.00           H
ATOM   2184  HB2 GLU A 724      42.970  57.290  39.100  1.00  0.00           H
ATOM   2185  CG  GLU A 724      41.220  56.280  40.010  1.00  0.00           C
ATOM   2186  HG1 GLU A 724      40.560  57.150  39.800  1.00  0.00           H
ATOM   2187  HG2 GLU A 724      40.830  55.800  40.930  1.00  0.00           H
ATOM   2188  CD  GLU A 724      41.080  55.360  38.810  1.00  0.00           C
ATOM   2189  OE1 GLU A 724      40.230  55.610  37.890  1.00  0.00           O
ATOM   2190  OE2 GLU A 724      41.860  54.380  38.780  1.00  0.00           O
ATOM   2191  C   GLU A 724      44.260  58.070  41.470  1.00  0.00           C
ATOM   2192  O   GLU A 724      44.720  57.480  42.430  1.00  0.00           O
ATOM   2193  N   GLU A 725      44.920  58.750  40.580  1.00  0.00           N
ATOM   2194  HN  GLU A 725      44.560  59.060  39.710  1.00  0.00           H
ATOM   2195  CA  GLU A 725      46.340  58.960  40.700  1.00  0.00           C
ATOM   2196  HA  GLU A 725      46.720  58.110  41.250  1.00  0.00           H
ATOM   2197  CB  GLU A 725      47.210  58.990  39.410  1.00  0.00           C
ATOM   2198  HB1 GLU A 725      48.250  59.090  39.790  1.00  0.00           H
ATOM   2199  HB2 GLU A 725      47.160  59.940  38.840  1.00  0.00           H
ATOM   2200  CG  GLU A 725      47.270  57.720  38.470  1.00  0.00           C
ATOM   2201  HG1 GLU A 725      46.220  57.720  38.110  1.00  0.00           H
ATOM   2202  HG2 GLU A 725      47.590  56.820  39.040  1.00  0.00           H
ATOM   2203  CD  GLU A 725      48.270  58.000  37.340  1.00  0.00           C
ATOM   2204  OE1 GLU A 725      47.860  57.840  36.220  1.00  0.00           O
ATOM   2205  OE2 GLU A 725      49.490  58.280  37.640  1.00  0.00           O
ATOM   2206  C   GLU A 725      46.670  60.100  41.690  1.00  0.00           C
ATOM   2207  O   GLU A 725      47.630  59.960  42.410  1.00  0.00           O
ATOM   2208  N   ALA A 726      45.870  61.220  41.710  1.00  0.00           N
ATOM   2209  HN  ALA A 726      45.030  61.350  41.190  1.00  0.00           H
ATOM   2210  CA  ALA A 726      46.150  62.310  42.560  1.00  0.00           C
ATOM   2211  HA  ALA A 726      47.220  62.520  42.490  1.00  0.00           H
ATOM   2212  CB  ALA A 726      45.280  63.430  42.360  1.00  0.00           C
ATOM   2213  HB1 ALA A 726      45.530  64.010  41.450  1.00  0.00           H
ATOM   2214  HB2 ALA A 726      45.420  64.140  43.210  1.00  0.00           H
ATOM   2215  HB3 ALA A 726      44.220  63.110  42.280  1.00  0.00           H
ATOM   2216  C   ALA A 726      46.050  61.840  44.050  1.00  0.00           C
ATOM   2217  O   ALA A 726      46.950  62.190  44.840  1.00  0.00           O
ATOM   2218  N   PHE A 727      44.980  61.120  44.430  1.00  0.00           N
ATOM   2219  HN  PHE A 727      44.220  61.010  43.790  1.00  0.00           H
ATOM   2220  CA  PHE A 727      44.770  60.570  45.770  1.00  0.00           C
ATOM   2221  HA  PHE A 727      44.780  61.410  46.450  1.00  0.00           H
ATOM   2222  CB  PHE A 727      43.350  59.870  45.650  1.00  0.00           C
ATOM   2223  HB1 PHE A 727      43.590  59.090  44.910  1.00  0.00           H
ATOM   2224  HB2 PHE A 727      42.560  60.420  45.100  1.00  0.00           H
ATOM   2225  CG  PHE A 727      42.850  59.250  46.910  1.00  0.00           C
ATOM   2226  CD1 PHE A 727      42.580  57.880  47.080  1.00  0.00           C
ATOM   2227  HD1 PHE A 727      42.800  57.250  46.240  1.00  0.00           H
ATOM   2228  CE1 PHE A 727      41.960  57.410  48.260  1.00  0.00           C
ATOM   2229  HE1 PHE A 727      41.820  56.340  48.340  1.00  0.00           H
ATOM   2230  CZ  PHE A 727      41.570  58.250  49.230  1.00  0.00           C
ATOM   2231  HZ  PHE A 727      41.130  57.900  50.160  1.00  0.00           H
ATOM   2232  CD2 PHE A 727      42.540  60.080  48.000  1.00  0.00           C
ATOM   2233  HD2 PHE A 727      42.740  61.150  47.950  1.00  0.00           H
ATOM   2234  CE2 PHE A 727      41.880  59.580  49.120  1.00  0.00           C
ATOM   2235  HE2 PHE A 727      41.710  60.250  49.970  1.00  0.00           H
ATOM   2236  C   PHE A 727      45.940  59.620  46.210  1.00  0.00           C
ATOM   2237  O   PHE A 727      46.530  59.580  47.280  1.00  0.00           O
ATOM   2238  N   ALA A 728      46.280  58.770  45.210  1.00  0.00           N
ATOM   2239  HN  ALA A 728      45.970  58.760  44.270  1.00  0.00           H
ATOM   2240  CA  ALA A 728      47.290  57.750  45.400  1.00  0.00           C
ATOM   2241  HA  ALA A 728      47.100  57.190  46.300  1.00  0.00           H
ATOM   2242  CB  ALA A 728      47.230  56.790  44.200  1.00  0.00           C
ATOM   2243  HB1 ALA A 728      46.240  56.300  44.080  1.00  0.00           H
ATOM   2244  HB2 ALA A 728      47.980  55.970  44.120  1.00  0.00           H
ATOM   2245  HB3 ALA A 728      47.360  57.320  43.230  1.00  0.00           H
ATOM   2246  C   ALA A 728      48.630  58.250  45.540  1.00  0.00           C
ATOM   2247  O   ALA A 728      49.370  57.780  46.360  1.00  0.00           O
ATOM   2248  N   ALA A 729      49.040  59.320  44.850  1.00  0.00           N
ATOM   2249  HN  ALA A 729      48.370  59.690  44.210  1.00  0.00           H
ATOM   2250  CA  ALA A 729      50.370  59.870  44.950  1.00  0.00           C
ATOM   2251  HA  ALA A 729      50.980  59.020  44.690  1.00  0.00           H
ATOM   2252  CB  ALA A 729      50.330  61.050  43.860  1.00  0.00           C
ATOM   2253  HB1 ALA A 729      51.370  61.430  43.840  1.00  0.00           H
ATOM   2254  HB2 ALA A 729      49.660  61.830  44.260  1.00  0.00           H
ATOM   2255  HB3 ALA A 729      49.890  60.670  42.920  1.00  0.00           H
ATOM   2256  C   ALA A 729      50.710  60.320  46.360  1.00  0.00           C
ATOM   2257  O   ALA A 729      51.830  60.070  46.820  1.00  0.00           O
ATOM   2258  N   LEU A 730      49.770  61.020  47.080  1.00  0.00           N
ATOM   2259  HN  LEU A 730      48.890  61.330  46.750  1.00  0.00           H
ATOM   2260  CA  LEU A 730      49.920  61.320  48.520  1.00  0.00           C
ATOM   2261  HA  LEU A 730      50.680  62.060  48.720  1.00  0.00           H
ATOM   2262  CB  LEU A 730      48.610  61.890  49.030  1.00  0.00           C
ATOM   2263  HB1 LEU A 730      47.870  61.080  49.200  1.00  0.00           H
ATOM   2264  HB2 LEU A 730      48.150  62.480  48.200  1.00  0.00           H
ATOM   2265  CG  LEU A 730      48.690  62.710  50.290  1.00  0.00           C
ATOM   2266  HG  LEU A 730      49.400  62.240  50.980  1.00  0.00           H
ATOM   2267  CD1 LEU A 730      49.250  64.110  49.950  1.00  0.00           C
ATOM   2268 HD11 LEU A 730      48.530  64.650  49.310  1.00  0.00           H
ATOM   2269 HD12 LEU A 730      50.310  64.140  49.610  1.00  0.00           H
ATOM   2270 HD13 LEU A 730      49.330  64.610  50.940  1.00  0.00           H
ATOM   2271  CD2 LEU A 730      47.350  62.840  51.120  1.00  0.00           C
ATOM   2272 HD21 LEU A 730      47.030  61.870  51.550  1.00  0.00           H
ATOM   2273 HD22 LEU A 730      46.550  63.130  50.390  1.00  0.00           H
ATOM   2274 HD23 LEU A 730      47.590  63.590  51.890  1.00  0.00           H
ATOM   2275  C   LEU A 730      50.130  60.080  49.400  1.00  0.00           C
ATOM   2276  O   LEU A 730      51.020  60.080  50.270  1.00  0.00           O
ATOM   2277  N   ILE A 731      49.380  59.020  49.250  1.00  0.00           N
ATOM   2278  HN  ILE A 731      48.600  59.000  48.610  1.00  0.00           H
ATOM   2279  CA  ILE A 731      49.400  57.770  49.980  1.00  0.00           C
ATOM   2280  HA  ILE A 731      49.420  58.030  51.030  1.00  0.00           H
ATOM   2281  CB  ILE A 731      48.180  56.910  49.790  1.00  0.00           C
ATOM   2282  HB  ILE A 731      48.170  56.510  48.740  1.00  0.00           H
ATOM   2283  CG2 ILE A 731      48.060  55.640  50.760  1.00  0.00           C
ATOM   2284 HG21 ILE A 731      47.110  55.110  50.500  1.00  0.00           H
ATOM   2285 HG22 ILE A 731      48.160  56.030  51.800  1.00  0.00           H
ATOM   2286 HG23 ILE A 731      48.870  54.920  50.530  1.00  0.00           H
ATOM   2287  CG1 ILE A 731      46.900  57.780  49.980  1.00  0.00           C
ATOM   2288 HG11 ILE A 731      46.910  58.770  49.500  1.00  0.00           H
ATOM   2289 HG12 ILE A 731      46.700  57.880  51.070  1.00  0.00           H
ATOM   2290  CD  ILE A 731      45.700  57.070  49.310  1.00  0.00           C
ATOM   2291  HD1 ILE A 731      44.940  57.850  49.100  1.00  0.00           H
ATOM   2292  HD2 ILE A 731      45.250  56.340  50.010  1.00  0.00           H
ATOM   2293  HD3 ILE A 731      45.950  56.550  48.360  1.00  0.00           H
ATOM   2294  C   ILE A 731      50.680  56.900  49.930  1.00  0.00           C
ATOM   2295  O   ILE A 731      51.130  56.390  50.940  1.00  0.00           O
ATOM   2296  N   CYS A 732      51.260  56.810  48.730  1.00  0.00           N
ATOM   2297  HN  CYS A 732      50.720  57.050  47.930  1.00  0.00           H
ATOM   2298  CA  CYS A 732      52.570  56.320  48.510  1.00  0.00           C
ATOM   2299  HA  CYS A 732      52.640  55.290  48.850  1.00  0.00           H
ATOM   2300  CB  CYS A 732      52.920  56.430  47.070  1.00  0.00           C
ATOM   2301  HB1 CYS A 732      53.960  56.070  47.000  1.00  0.00           H
ATOM   2302  HB2 CYS A 732      52.890  57.520  46.850  1.00  0.00           H
ATOM   2303  SG  CYS A 732      51.740  55.600  46.030  1.00  0.00           S
ATOM   2304  HG1 CYS A 732      52.040  54.430  46.550  1.00  0.00           H
ATOM   2305  C   CYS A 732      53.600  57.230  49.310  1.00  0.00           C
ATOM   2306  O   CYS A 732      54.510  56.780  50.030  1.00  0.00           O
ATOM   2307  N   ILE A 733      53.390  58.510  49.240  1.00  0.00           N
ATOM   2308  HN  ILE A 733      52.570  58.750  48.740  1.00  0.00           H
ATOM   2309  CA  ILE A 733      54.290  59.480  49.880  1.00  0.00           C
ATOM   2310  HA  ILE A 733      55.260  59.090  49.580  1.00  0.00           H
ATOM   2311  CB  ILE A 733      54.050  60.860  49.160  1.00  0.00           C
ATOM   2312  HB  ILE A 733      52.950  60.800  49.010  1.00  0.00           H
ATOM   2313  CG2 ILE A 733      54.360  61.980  50.090  1.00  0.00           C
ATOM   2314 HG21 ILE A 733      54.310  62.900  49.450  1.00  0.00           H
ATOM   2315 HG22 ILE A 733      55.410  61.870  50.430  1.00  0.00           H
ATOM   2316 HG23 ILE A 733      53.690  62.070  50.970  1.00  0.00           H
ATOM   2317  CG1 ILE A 733      54.700  60.940  47.780  1.00  0.00           C
ATOM   2318 HG11 ILE A 733      54.220  61.800  47.250  1.00  0.00           H
ATOM   2319 HG12 ILE A 733      54.400  60.080  47.150  1.00  0.00           H
ATOM   2320  CD  ILE A 733      56.120  60.990  47.670  1.00  0.00           C
ATOM   2321  HD1 ILE A 733      56.370  60.900  46.590  1.00  0.00           H
ATOM   2322  HD2 ILE A 733      56.470  60.040  48.110  1.00  0.00           H
ATOM   2323  HD3 ILE A 733      56.560  61.820  48.250  1.00  0.00           H
ATOM   2324  C   ILE A 733      54.320  59.500  51.410  1.00  0.00           C
ATOM   2325  O   ILE A 733      55.350  59.610  52.100  1.00  0.00           O
ATOM   2326  N   ILE A 734      53.120  59.340  52.020  1.00  0.00           N
ATOM   2327  HN  ILE A 734      52.270  59.330  51.500  1.00  0.00           H
ATOM   2328  CA  ILE A 734      52.910  59.100  53.460  1.00  0.00           C
ATOM   2329  HA  ILE A 734      53.370  59.920  53.990  1.00  0.00           H
ATOM   2330  CB  ILE A 734      51.440  59.150  53.910  1.00  0.00           C
ATOM   2331  HB  ILE A 734      50.870  58.620  53.120  1.00  0.00           H
ATOM   2332  CG2 ILE A 734      51.160  58.500  55.260  1.00  0.00           C
ATOM   2333 HG21 ILE A 734      50.070  58.250  55.190  1.00  0.00           H
ATOM   2334 HG22 ILE A 734      51.310  59.240  56.070  1.00  0.00           H
ATOM   2335 HG23 ILE A 734      51.750  57.570  55.360  1.00  0.00           H
ATOM   2336  CG1 ILE A 734      50.860  60.580  53.850  1.00  0.00           C
ATOM   2337 HG11 ILE A 734      51.030  61.140  52.910  1.00  0.00           H
ATOM   2338 HG12 ILE A 734      51.300  61.260  54.620  1.00  0.00           H
ATOM   2339  CD  ILE A 734      49.320  60.650  53.930  1.00  0.00           C
ATOM   2340  HD1 ILE A 734      48.930  61.690  53.800  1.00  0.00           H
ATOM   2341  HD2 ILE A 734      48.980  60.250  54.900  1.00  0.00           H
ATOM   2342  HD3 ILE A 734      48.890  60.040  53.100  1.00  0.00           H
ATOM   2343  C   ILE A 734      53.660  57.930  54.000  1.00  0.00           C
ATOM   2344  O   ILE A 734      54.230  57.980  55.070  1.00  0.00           O
ATOM   2345  N   PHE A 735      53.760  56.830  53.170  1.00  0.00           N
ATOM   2346  HN  PHE A 735      53.310  56.770  52.270  1.00  0.00           H
ATOM   2347  CA  PHE A 735      54.430  55.610  53.590  1.00  0.00           C
ATOM   2348  HA  PHE A 735      54.080  55.310  54.570  1.00  0.00           H
ATOM   2349  CB  PHE A 735      54.220  54.360  52.540  1.00  0.00           C
ATOM   2350  HB1 PHE A 735      54.950  53.530  52.610  1.00  0.00           H
ATOM   2351  HB2 PHE A 735      54.240  54.740  51.500  1.00  0.00           H
ATOM   2352  CG  PHE A 735      52.800  53.770  52.710  1.00  0.00           C
ATOM   2353  CD1 PHE A 735      51.760  54.280  53.470  1.00  0.00           C
ATOM   2354  HD1 PHE A 735      51.910  55.220  54.000  1.00  0.00           H
ATOM   2355  CE1 PHE A 735      50.540  53.680  53.480  1.00  0.00           C
ATOM   2356  HE1 PHE A 735      49.730  54.180  53.990  1.00  0.00           H
ATOM   2357  CZ  PHE A 735      50.360  52.460  52.820  1.00  0.00           C
ATOM   2358  HZ  PHE A 735      49.350  52.110  52.850  1.00  0.00           H
ATOM   2359  CD2 PHE A 735      52.590  52.510  52.080  1.00  0.00           C
ATOM   2360  HD2 PHE A 735      53.280  52.210  51.300  1.00  0.00           H
ATOM   2361  CE2 PHE A 735      51.370  51.880  52.120  1.00  0.00           C
ATOM   2362  HE2 PHE A 735      51.120  50.990  51.550  1.00  0.00           H
ATOM   2363  C   PHE A 735      55.970  55.730  53.790  1.00  0.00           C
ATOM   2364  O   PHE A 735      56.590  55.200  54.660  1.00  0.00           O
ATOM   2365  N   ILE A 736      56.550  56.500  52.880  1.00  0.00           N
ATOM   2366  HN  ILE A 736      56.010  56.820  52.120  1.00  0.00           H
ATOM   2367  CA  ILE A 736      57.920  57.020  53.040  1.00  0.00           C
ATOM   2368  HA  ILE A 736      58.500  56.120  53.210  1.00  0.00           H
ATOM   2369  CB  ILE A 736      58.430  57.720  51.750  1.00  0.00           C
ATOM   2370  HB  ILE A 736      57.690  58.540  51.620  1.00  0.00           H
ATOM   2371  CG2 ILE A 736      59.760  58.370  52.000  1.00  0.00           C
ATOM   2372 HG21 ILE A 736      59.790  59.180  52.770  1.00  0.00           H
ATOM   2373 HG22 ILE A 736      60.060  58.920  51.080  1.00  0.00           H
ATOM   2374 HG23 ILE A 736      60.640  57.700  52.120  1.00  0.00           H
ATOM   2375  CG1 ILE A 736      58.410  56.830  50.480  1.00  0.00           C
ATOM   2376 HG11 ILE A 736      57.670  56.000  50.590  1.00  0.00           H
ATOM   2377 HG12 ILE A 736      59.440  56.400  50.430  1.00  0.00           H
ATOM   2378  CD  ILE A 736      58.040  57.500  49.210  1.00  0.00           C
ATOM   2379  HD1 ILE A 736      56.970  57.810  49.240  1.00  0.00           H
ATOM   2380  HD2 ILE A 736      58.210  56.710  48.450  1.00  0.00           H
ATOM   2381  HD3 ILE A 736      58.640  58.390  48.970  1.00  0.00           H
ATOM   2382  C   ILE A 736      58.090  57.820  54.350  1.00  0.00           C
ATOM   2383  O   ILE A 736      59.050  57.680  55.120  1.00  0.00           O
ATOM   2384  N   TYR A 737      57.140  58.740  54.650  1.00  0.00           N
ATOM   2385  HN  TYR A 737      56.410  58.890  53.970  1.00  0.00           H
ATOM   2386  CA  TYR A 737      57.130  59.770  55.690  1.00  0.00           C
ATOM   2387  HA  TYR A 737      58.030  60.360  55.610  1.00  0.00           H
ATOM   2388  CB  TYR A 737      56.090  60.820  55.400  1.00  0.00           C
ATOM   2389  HB1 TYR A 737      55.060  60.490  55.670  1.00  0.00           H
ATOM   2390  HB2 TYR A 737      56.190  61.080  54.330  1.00  0.00           H
ATOM   2391  CG  TYR A 737      56.460  62.060  56.210  1.00  0.00           C
ATOM   2392  CD1 TYR A 737      56.020  62.110  57.520  1.00  0.00           C
ATOM   2393  HD1 TYR A 737      55.480  61.280  57.930  1.00  0.00           H
ATOM   2394  CE1 TYR A 737      56.160  63.240  58.270  1.00  0.00           C
ATOM   2395  HE1 TYR A 737      55.770  63.350  59.270  1.00  0.00           H
ATOM   2396  CZ  TYR A 737      56.930  64.300  57.720  1.00  0.00           C
ATOM   2397  OH  TYR A 737      57.200  65.400  58.600  1.00  0.00           O
ATOM   2398  HH  TYR A 737      57.030  65.150  59.520  1.00  0.00           H
ATOM   2399  CD2 TYR A 737      57.220  63.130  55.680  1.00  0.00           C
ATOM   2400  HD2 TYR A 737      57.480  63.080  54.630  1.00  0.00           H
ATOM   2401  CE2 TYR A 737      57.440  64.280  56.450  1.00  0.00           C
ATOM   2402  HE2 TYR A 737      58.110  65.060  56.120  1.00  0.00           H
ATOM   2403  C   TYR A 737      57.040  59.110  57.030  1.00  0.00           C
ATOM   2404  O   TYR A 737      57.740  59.480  57.970  1.00  0.00           O
ATOM   2405  N   GLU A 738      56.100  58.180  57.080  1.00  0.00           N
ATOM   2406  HN  GLU A 738      55.480  58.210  56.280  1.00  0.00           H
ATOM   2407  CA  GLU A 738      55.700  57.390  58.180  1.00  0.00           C
ATOM   2408  HA  GLU A 738      55.550  58.110  58.970  1.00  0.00           H
ATOM   2409  CB  GLU A 738      54.380  56.590  57.940  1.00  0.00           C
ATOM   2410  HB1 GLU A 738      54.260  55.730  58.640  1.00  0.00           H
ATOM   2411  HB2 GLU A 738      54.360  56.250  56.890  1.00  0.00           H
ATOM   2412  CG  GLU A 738      53.130  57.500  57.960  1.00  0.00           C
ATOM   2413  HG1 GLU A 738      52.320  56.830  57.570  1.00  0.00           H
ATOM   2414  HG2 GLU A 738      53.190  58.360  57.260  1.00  0.00           H
ATOM   2415  CD  GLU A 738      52.690  57.980  59.330  1.00  0.00           C
ATOM   2416  OE1 GLU A 738      52.880  57.230  60.280  1.00  0.00           O
ATOM   2417  OE2 GLU A 738      52.130  59.080  59.390  1.00  0.00           O
ATOM   2418  C   GLU A 738      56.840  56.490  58.630  1.00  0.00           C
ATOM   2419  O   GLU A 738      57.070  56.210  59.820  1.00  0.00           O
ATOM   2420  N   ALA A 739      57.520  55.940  57.670  1.00  0.00           N
ATOM   2421  HN  ALA A 739      57.150  56.130  56.750  1.00  0.00           H
ATOM   2422  CA  ALA A 739      58.700  55.150  57.930  1.00  0.00           C
ATOM   2423  HA  ALA A 739      58.330  54.420  58.640  1.00  0.00           H
ATOM   2424  CB  ALA A 739      59.330  54.500  56.680  1.00  0.00           C
ATOM   2425  HB1 ALA A 739      58.560  54.360  55.900  1.00  0.00           H
ATOM   2426  HB2 ALA A 739      59.820  53.540  56.940  1.00  0.00           H
ATOM   2427  HB3 ALA A 739      60.060  55.150  56.130  1.00  0.00           H
ATOM   2428  C   ALA A 739      59.790  55.940  58.690  1.00  0.00           C
ATOM   2429  O   ALA A 739      60.310  55.490  59.720  1.00  0.00           O
ATOM   2430  N   LEU A 740      60.080  57.180  58.240  1.00  0.00           N
ATOM   2431  HN  LEU A 740      59.800  57.530  57.350  1.00  0.00           H
ATOM   2432  CA  LEU A 740      61.170  57.950  58.860  1.00  0.00           C
ATOM   2433  HA  LEU A 740      62.050  57.360  59.080  1.00  0.00           H
ATOM   2434  CB  LEU A 740      61.590  59.120  57.950  1.00  0.00           C
ATOM   2435  HB1 LEU A 740      62.370  59.750  58.440  1.00  0.00           H
ATOM   2436  HB2 LEU A 740      60.680  59.730  57.780  1.00  0.00           H
ATOM   2437  CG  LEU A 740      62.140  58.740  56.570  1.00  0.00           C
ATOM   2438  HG  LEU A 740      61.390  58.370  55.840  1.00  0.00           H
ATOM   2439  CD1 LEU A 740      62.670  60.040  55.880  1.00  0.00           C
ATOM   2440 HD11 LEU A 740      61.880  60.800  55.710  1.00  0.00           H
ATOM   2441 HD12 LEU A 740      63.170  59.730  54.930  1.00  0.00           H
ATOM   2442 HD13 LEU A 740      63.410  60.520  56.550  1.00  0.00           H
ATOM   2443  CD2 LEU A 740      63.120  57.540  56.700  1.00  0.00           C
ATOM   2444 HD21 LEU A 740      63.820  57.750  57.540  1.00  0.00           H
ATOM   2445 HD22 LEU A 740      63.770  57.460  55.800  1.00  0.00           H
ATOM   2446 HD23 LEU A 740      62.700  56.590  57.100  1.00  0.00           H
ATOM   2447  C   LEU A 740      60.650  58.610  60.130  1.00  0.00           C
ATOM   2448  O   LEU A 740      61.430  58.910  61.000  1.00  0.00           O
ATOM   2449  N   GLU A 741      59.300  58.820  60.310  1.00  0.00           N
ATOM   2450  HN  GLU A 741      58.710  58.770  59.510  1.00  0.00           H
ATOM   2451  CA  GLU A 741      58.680  59.500  61.460  1.00  0.00           C
ATOM   2452  HA  GLU A 741      59.350  60.250  61.830  1.00  0.00           H
ATOM   2453  CB  GLU A 741      57.340  60.230  61.130  1.00  0.00           C
ATOM   2454  HB1 GLU A 741      56.700  59.740  60.360  1.00  0.00           H
ATOM   2455  HB2 GLU A 741      57.660  61.220  60.750  1.00  0.00           H
ATOM   2456  CG  GLU A 741      56.400  60.560  62.330  1.00  0.00           C
ATOM   2457  HG1 GLU A 741      56.970  60.930  63.200  1.00  0.00           H
ATOM   2458  HG2 GLU A 741      55.780  59.710  62.670  1.00  0.00           H
ATOM   2459  CD  GLU A 741      55.410  61.650  62.010  1.00  0.00           C
ATOM   2460  OE1 GLU A 741      54.260  61.370  61.600  1.00  0.00           O
ATOM   2461  OE2 GLU A 741      55.700  62.850  62.250  1.00  0.00           O
ATOM   2462  C   GLU A 741      58.520  58.500  62.620  1.00  0.00           C
ATOM   2463  O   GLU A 741      58.510  58.900  63.790  1.00  0.00           O
ATOM   2464  N   LYS A 742      58.550  57.220  62.230  1.00  0.00           N
ATOM   2465  HN  LYS A 742      58.650  56.880  61.300  1.00  0.00           H
ATOM   2466  CA  LYS A 742      58.670  56.150  63.220  1.00  0.00           C
ATOM   2467  HA  LYS A 742      57.910  56.300  63.960  1.00  0.00           H
ATOM   2468  CB  LYS A 742      58.470  54.720  62.670  1.00  0.00           C
ATOM   2469  HB1 LYS A 742      59.040  54.480  61.740  1.00  0.00           H
ATOM   2470  HB2 LYS A 742      57.400  54.770  62.360  1.00  0.00           H
ATOM   2471  CG  LYS A 742      58.600  53.530  63.590  1.00  0.00           C
ATOM   2472  HG1 LYS A 742      59.680  53.560  63.830  1.00  0.00           H
ATOM   2473  HG2 LYS A 742      58.410  52.540  63.110  1.00  0.00           H
ATOM   2474  CD  LYS A 742      57.710  53.490  64.860  1.00  0.00           C
ATOM   2475  HD1 LYS A 742      57.910  54.330  65.550  1.00  0.00           H
ATOM   2476  HD2 LYS A 742      58.010  52.600  65.460  1.00  0.00           H
ATOM   2477  CE  LYS A 742      56.230  53.430  64.580  1.00  0.00           C
ATOM   2478  HE1 LYS A 742      56.090  52.660  63.780  1.00  0.00           H
ATOM   2479  HE2 LYS A 742      55.840  54.450  64.390  1.00  0.00           H
ATOM   2480  NZ  LYS A 742      55.440  53.010  65.790  1.00  0.00           N
ATOM   2481  HZ1 LYS A 742      54.590  53.600  65.700  1.00  0.00           H
ATOM   2482  HZ2 LYS A 742      56.010  53.190  66.640  1.00  0.00           H
ATOM   2483  HZ3 LYS A 742      55.260  52.000  65.680  1.00  0.00           H
ATOM   2484  C   LYS A 742      59.980  56.300  64.070  1.00  0.00           C
ATOM   2485  O   LYS A 742      60.020  56.190  65.310  1.00  0.00           O
ATOM   2486  N   LEU A 743      61.110  56.630  63.460  1.00  0.00           N
ATOM   2487  HN  LEU A 743      61.200  56.760  62.480  1.00  0.00           H
ATOM   2488  CA  LEU A 743      62.400  56.610  64.060  1.00  0.00           C
ATOM   2489  HA  LEU A 743      62.540  55.590  64.390  1.00  0.00           H
ATOM   2490  CB  LEU A 743      63.510  56.910  63.040  1.00  0.00           C
ATOM   2491  HB1 LEU A 743      64.480  56.740  63.540  1.00  0.00           H
ATOM   2492  HB2 LEU A 743      63.530  57.990  62.770  1.00  0.00           H
ATOM   2493  CG  LEU A 743      63.510  56.280  61.610  1.00  0.00           C
ATOM   2494  HG  LEU A 743      62.700  56.620  60.940  1.00  0.00           H
ATOM   2495  CD1 LEU A 743      64.760  56.870  60.830  1.00  0.00           C
ATOM   2496 HD11 LEU A 743      64.530  57.890  60.460  1.00  0.00           H
ATOM   2497 HD12 LEU A 743      65.000  56.260  59.930  1.00  0.00           H
ATOM   2498 HD13 LEU A 743      65.700  56.920  61.420  1.00  0.00           H
ATOM   2499  CD2 LEU A 743      63.500  54.820  61.480  1.00  0.00           C
ATOM   2500 HD21 LEU A 743      64.360  54.200  61.860  1.00  0.00           H
ATOM   2501 HD22 LEU A 743      63.300  54.550  60.430  1.00  0.00           H
ATOM   2502 HD23 LEU A 743      62.670  54.490  62.150  1.00  0.00           H
ATOM   2503  C   LEU A 743      62.600  57.520  65.340  1.00  0.00           C
ATOM   2504  O   LEU A 743      63.270  57.210  66.340  1.00  0.00           O
ATOM   2505  N   PHE A 744      62.040  58.640  65.170  1.00  0.00           N
ATOM   2506  HN  PHE A 744      61.650  58.840  64.270  1.00  0.00           H
ATOM   2507  CA  PHE A 744      61.990  59.780  66.160  1.00  0.00           C
ATOM   2508  HA  PHE A 744      63.000  59.900  66.480  1.00  0.00           H
ATOM   2509  CB  PHE A 744      61.390  61.020  65.690  1.00  0.00           C
ATOM   2510  HB1 PHE A 744      61.170  61.750  66.500  1.00  0.00           H
ATOM   2511  HB2 PHE A 744      60.430  60.750  65.180  1.00  0.00           H
ATOM   2512  CG  PHE A 744      62.320  61.670  64.690  1.00  0.00           C
ATOM   2513  CD1 PHE A 744      63.150  62.770  65.000  1.00  0.00           C
ATOM   2514  HD1 PHE A 744      62.850  63.150  65.960  1.00  0.00           H
ATOM   2515  CE1 PHE A 744      64.100  63.290  64.190  1.00  0.00           C
ATOM   2516  HE1 PHE A 744      64.650  64.160  64.510  1.00  0.00           H
ATOM   2517  CZ  PHE A 744      64.350  62.680  63.000  1.00  0.00           C
ATOM   2518  HZ  PHE A 744      65.040  63.060  62.270  1.00  0.00           H
ATOM   2519  CD2 PHE A 744      62.460  61.080  63.450  1.00  0.00           C
ATOM   2520  HD2 PHE A 744      61.920  60.200  63.140  1.00  0.00           H
ATOM   2521  CE2 PHE A 744      63.510  61.560  62.610  1.00  0.00           C
ATOM   2522  HE2 PHE A 744      63.670  61.140  61.630  1.00  0.00           H
ATOM   2523  C   PHE A 744      61.210  59.260  67.380  1.00  0.00           C
ATOM   2524  O   PHE A 744      61.680  59.490  68.480  1.00  0.00           O
ATOM   2525  N   ASP A 745      60.120  58.570  67.200  1.00  0.00           N
ATOM   2526  HN  ASP A 745      59.910  58.390  66.240  1.00  0.00           H
ATOM   2527  CA  ASP A 745      59.250  58.020  68.260  1.00  0.00           C
ATOM   2528  HA  ASP A 745      58.970  58.830  68.920  1.00  0.00           H
ATOM   2529  CB  ASP A 745      57.960  57.520  67.540  1.00  0.00           C
ATOM   2530  HB1 ASP A 745      58.170  56.570  67.000  1.00  0.00           H
ATOM   2531  HB2 ASP A 745      57.690  58.280  66.780  1.00  0.00           H
ATOM   2532  CG  ASP A 745      56.890  57.350  68.590  1.00  0.00           C
ATOM   2533  OD1 ASP A 745      57.040  57.900  69.760  1.00  0.00           O
ATOM   2534  OD2 ASP A 745      55.880  56.600  68.380  1.00  0.00           O
ATOM   2535  C   ASP A 745      59.930  56.920  69.050  1.00  0.00           C
ATOM   2536  O   ASP A 745      59.970  56.920  70.300  1.00  0.00           O
ATOM   2537  N   LEU A 746      60.630  55.980  68.330  1.00  0.00           N
ATOM   2538  HN  LEU A 746      60.460  55.890  67.350  1.00  0.00           H
ATOM   2539  CA  LEU A 746      61.650  55.120  68.960  1.00  0.00           C
ATOM   2540  HA  LEU A 746      61.010  54.680  69.710  1.00  0.00           H
ATOM   2541  CB  LEU A 746      62.240  54.060  68.020  1.00  0.00           C
ATOM   2542  HB1 LEU A 746      62.830  53.390  68.670  1.00  0.00           H
ATOM   2543  HB2 LEU A 746      62.980  54.520  67.330  1.00  0.00           H
ATOM   2544  CG  LEU A 746      61.310  53.240  67.060  1.00  0.00           C
ATOM   2545  HG  LEU A 746      60.900  53.870  66.250  1.00  0.00           H
ATOM   2546  CD1 LEU A 746      62.270  52.230  66.360  1.00  0.00           C
ATOM   2547 HD11 LEU A 746      62.830  51.690  67.140  1.00  0.00           H
ATOM   2548 HD12 LEU A 746      62.980  52.790  65.730  1.00  0.00           H
ATOM   2549 HD13 LEU A 746      61.720  51.470  65.750  1.00  0.00           H
ATOM   2550  CD2 LEU A 746      60.320  52.330  67.820  1.00  0.00           C
ATOM   2551 HD21 LEU A 746      60.900  51.590  68.430  1.00  0.00           H
ATOM   2552 HD22 LEU A 746      59.570  51.800  67.200  1.00  0.00           H
ATOM   2553 HD23 LEU A 746      59.750  53.120  68.350  1.00  0.00           H
ATOM   2554  C   LEU A 746      62.790  55.790  69.610  1.00  0.00           C
ATOM   2555  O   LEU A 746      63.250  55.390  70.710  1.00  0.00           O
ATOM   2556  N   GLY A 747      63.340  56.890  69.040  1.00  0.00           N
ATOM   2557  HN  GLY A 747      63.100  57.090  68.090  1.00  0.00           H
ATOM   2558  CA  GLY A 747      64.220  57.850  69.680  1.00  0.00           C
ATOM   2559  HA1 GLY A 747      64.330  58.750  69.080  1.00  0.00           H
ATOM   2560  HA2 GLY A 747      65.170  57.360  69.800  1.00  0.00           H
ATOM   2561  C   GLY A 747      63.760  58.360  71.020  1.00  0.00           C
ATOM   2562  O   GLY A 747      64.520  58.320  72.000  1.00  0.00           O
ATOM   2563  N   GLU A 748      62.490  58.850  71.120  1.00  0.00           N
ATOM   2564  HN  GLU A 748      61.930  58.930  70.300  1.00  0.00           H
ATOM   2565  CA  GLU A 748      61.930  59.330  72.380  1.00  0.00           C
ATOM   2566  HA  GLU A 748      62.680  59.970  72.840  1.00  0.00           H
ATOM   2567  CB  GLU A 748      60.650  60.140  72.020  1.00  0.00           C
ATOM   2568  HB1 GLU A 748      60.220  60.510  72.990  1.00  0.00           H
ATOM   2569  HB2 GLU A 748      59.930  59.450  71.540  1.00  0.00           H
ATOM   2570  CG  GLU A 748      60.880  61.440  71.180  1.00  0.00           C
ATOM   2571  HG1 GLU A 748      60.860  61.210  70.100  1.00  0.00           H
ATOM   2572  HG2 GLU A 748      61.870  61.840  71.470  1.00  0.00           H
ATOM   2573  CD  GLU A 748      59.730  62.460  71.130  1.00  0.00           C
ATOM   2574  OE1 GLU A 748      58.690  62.160  71.690  1.00  0.00           O
ATOM   2575  OE2 GLU A 748      60.010  63.570  70.590  1.00  0.00           O
ATOM   2576  C   GLU A 748      61.590  58.210  73.300  1.00  0.00           C
ATOM   2577  O   GLU A 748      61.560  58.370  74.530  1.00  0.00           O
ATOM   2578  N   THR A 749      61.340  56.990  72.760  1.00  0.00           N
ATOM   2579  HN  THR A 749      61.200  56.880  71.780  1.00  0.00           H
ATOM   2580  CA  THR A 749      61.010  55.840  73.650  1.00  0.00           C
ATOM   2581  HA  THR A 749      60.310  56.120  74.420  1.00  0.00           H
ATOM   2582  CB  THR A 749      60.160  54.790  72.880  1.00  0.00           C
ATOM   2583  HB  THR A 749      60.700  54.330  72.030  1.00  0.00           H
ATOM   2584  OG1 THR A 749      59.040  55.490  72.210  1.00  0.00           O
ATOM   2585  HG1 THR A 749      59.410  56.170  71.640  1.00  0.00           H
ATOM   2586  CG2 THR A 749      59.730  53.610  73.840  1.00  0.00           C
ATOM   2587 HG21 THR A 749      59.190  53.940  74.760  1.00  0.00           H
ATOM   2588 HG22 THR A 749      60.670  53.080  74.070  1.00  0.00           H
ATOM   2589 HG23 THR A 749      59.060  52.910  73.300  1.00  0.00           H
ATOM   2590  C   THR A 749      62.280  55.410  74.350  1.00  0.00           C
ATOM   2591  O   THR A 749      62.360  55.230  75.550  1.00  0.00           O
ATOM   2592  N   TYR A 750      63.370  55.190  73.550  1.00  0.00           N
ATOM   2593  HN  TYR A 750      63.140  55.430  72.610  1.00  0.00           H
ATOM   2594  CA  TYR A 750      64.450  54.300  74.050  1.00  0.00           C
ATOM   2595  HA  TYR A 750      64.100  53.960  75.010  1.00  0.00           H
ATOM   2596  CB  TYR A 750      64.730  53.180  73.080  1.00  0.00           C
ATOM   2597  HB1 TYR A 750      65.470  52.530  73.610  1.00  0.00           H
ATOM   2598  HB2 TYR A 750      65.330  53.400  72.180  1.00  0.00           H
ATOM   2599  CG  TYR A 750      63.620  52.240  72.750  1.00  0.00           C
ATOM   2600  CD1 TYR A 750      63.220  52.090  71.380  1.00  0.00           C
ATOM   2601  HD1 TYR A 750      63.690  52.670  70.610  1.00  0.00           H
ATOM   2602  CE1 TYR A 750      62.210  51.140  71.040  1.00  0.00           C
ATOM   2603  HE1 TYR A 750      61.960  50.910  70.010  1.00  0.00           H
ATOM   2604  CZ  TYR A 750      61.520  50.460  72.110  1.00  0.00           C
ATOM   2605  OH  TYR A 750      60.540  49.560  71.650  1.00  0.00           O
ATOM   2606  HH  TYR A 750      60.180  49.010  72.350  1.00  0.00           H
ATOM   2607  CD2 TYR A 750      62.910  51.560  73.750  1.00  0.00           C
ATOM   2608  HD2 TYR A 750      63.210  51.600  74.780  1.00  0.00           H
ATOM   2609  CE2 TYR A 750      61.840  50.730  73.430  1.00  0.00           C
ATOM   2610  HE2 TYR A 750      61.290  50.330  74.260  1.00  0.00           H
ATOM   2611  C   TYR A 750      65.720  55.070  74.310  1.00  0.00           C
ATOM   2612  O   TYR A 750      66.660  54.640  74.940  1.00  0.00           O
ATOM   2613  N   ALA A 751      65.700  56.390  73.810  1.00  0.00           N
ATOM   2614  HN  ALA A 751      64.820  56.670  73.440  1.00  0.00           H
ATOM   2615  CA  ALA A 751      66.890  57.070  73.210  1.00  0.00           C
ATOM   2616  HA  ALA A 751      66.570  57.250  72.200  1.00  0.00           H
ATOM   2617  CB  ALA A 751      67.220  58.360  73.860  1.00  0.00           C
ATOM   2618  HB1 ALA A 751      67.660  58.170  74.860  1.00  0.00           H
ATOM   2619  HB2 ALA A 751      66.320  58.970  74.090  1.00  0.00           H
ATOM   2620  HB3 ALA A 751      67.970  58.920  73.280  1.00  0.00           H
ATOM   2621  C   ALA A 751      68.140  56.220  72.990  1.00  0.00           C
ATOM   2622  O   ALA A 751      67.960  55.290  72.270  1.00  0.00           O
ATOM   2623  N   PHE A 752      69.300  56.600  73.570  1.00  0.00           N
ATOM   2624  HN  PHE A 752      69.200  57.360  74.200  1.00  0.00           H
ATOM   2625  CA  PHE A 752      70.660  56.260  73.130  1.00  0.00           C
ATOM   2626  HA  PHE A 752      70.670  55.610  72.270  1.00  0.00           H
ATOM   2627  CB  PHE A 752      71.560  57.490  72.810  1.00  0.00           C
ATOM   2628  HB1 PHE A 752      72.450  57.160  72.230  1.00  0.00           H
ATOM   2629  HB2 PHE A 752      71.830  57.930  73.790  1.00  0.00           H
ATOM   2630  CG  PHE A 752      70.800  58.560  72.120  1.00  0.00           C
ATOM   2631  CD1 PHE A 752      70.360  58.440  70.750  1.00  0.00           C
ATOM   2632  HD1 PHE A 752      70.580  57.540  70.200  1.00  0.00           H
ATOM   2633  CE1 PHE A 752      69.750  59.510  70.120  1.00  0.00           C
ATOM   2634  HE1 PHE A 752      69.280  59.380  69.160  1.00  0.00           H
ATOM   2635  CZ  PHE A 752      69.480  60.630  70.870  1.00  0.00           C
ATOM   2636  HZ  PHE A 752      69.020  61.450  70.340  1.00  0.00           H
ATOM   2637  CD2 PHE A 752      70.660  59.800  72.780  1.00  0.00           C
ATOM   2638  HD2 PHE A 752      70.890  59.930  73.830  1.00  0.00           H
ATOM   2639  CE2 PHE A 752      70.010  60.840  72.150  1.00  0.00           C
ATOM   2640  HE2 PHE A 752      69.700  61.790  72.560  1.00  0.00           H
ATOM   2641  C   PHE A 752      71.170  55.340  74.280  1.00  0.00           C
ATOM   2642  O   PHE A 752      70.630  55.520  75.400  1.00  0.00           O
ATOM   2643  N   PRO A 822      72.010  54.340  74.140  1.00  0.00           N
ATOM   2644  CD  PRO A 822      72.510  53.690  75.360  1.00  0.00           C
ATOM   2645  HD1 PRO A 822      71.720  53.010  75.740  1.00  0.00           H
ATOM   2646  HD2 PRO A 822      72.730  54.510  76.070  1.00  0.00           H
ATOM   2647  CA  PRO A 822      72.950  54.320  73.060  1.00  0.00           C
ATOM   2648  HA  PRO A 822      72.940  55.180  72.390  1.00  0.00           H
ATOM   2649  CB  PRO A 822      74.330  54.040  73.750  1.00  0.00           C
ATOM   2650  HB1 PRO A 822      74.660  55.040  74.100  1.00  0.00           H
ATOM   2651  HB2 PRO A 822      75.080  53.630  73.040  1.00  0.00           H
ATOM   2652  CG  PRO A 822      73.950  53.200  74.980  1.00  0.00           C
ATOM   2653  HG1 PRO A 822      73.860  52.160  74.610  1.00  0.00           H
ATOM   2654  HG2 PRO A 822      74.670  53.230  75.830  1.00  0.00           H
ATOM   2655  C   PRO A 822      72.610  53.210  72.130  1.00  0.00           C
ATOM   2656  O   PRO A 822      73.380  53.010  71.210  1.00  0.00           O
ATOM   2657  N   ASP A 823      71.590  52.310  72.300  1.00  0.00           N
ATOM   2658  HN  ASP A 823      71.030  52.550  73.090  1.00  0.00           H
ATOM   2659  CA  ASP A 823      71.500  51.040  71.740  1.00  0.00           C
ATOM   2660  HA  ASP A 823      72.420  50.730  71.280  1.00  0.00           H
ATOM   2661  CB  ASP A 823      71.140  50.010  72.790  1.00  0.00           C
ATOM   2662  HB1 ASP A 823      70.730  49.120  72.270  1.00  0.00           H
ATOM   2663  HB2 ASP A 823      70.370  50.350  73.520  1.00  0.00           H
ATOM   2664  CG  ASP A 823      72.280  49.560  73.630  1.00  0.00           C
ATOM   2665  OD1 ASP A 823      73.470  49.630  73.210  1.00  0.00           O
ATOM   2666  OD2 ASP A 823      72.090  48.860  74.670  1.00  0.00           O
ATOM   2667  C   ASP A 823      70.450  51.020  70.630  1.00  0.00           C
ATOM   2668  O   ASP A 823      70.790  51.280  69.470  1.00  0.00           O
ATOM   2669  N   VAL A 824      69.180  50.680  70.960  1.00  0.00           N
ATOM   2670  HN  VAL A 824      68.890  50.730  71.920  1.00  0.00           H
ATOM   2671  CA  VAL A 824      68.190  50.160  70.120  1.00  0.00           C
ATOM   2672  HA  VAL A 824      68.520  49.310  69.540  1.00  0.00           H
ATOM   2673  CB  VAL A 824      66.910  49.850  70.890  1.00  0.00           C
ATOM   2674  HB  VAL A 824      66.570  50.710  71.500  1.00  0.00           H
ATOM   2675  CG1 VAL A 824      65.830  49.240  70.100  1.00  0.00           C
ATOM   2676 HG11 VAL A 824      65.100  48.650  70.680  1.00  0.00           H
ATOM   2677 HG12 VAL A 824      66.210  48.570  69.290  1.00  0.00           H
ATOM   2678 HG13 VAL A 824      65.130  49.960  69.650  1.00  0.00           H
ATOM   2679  CG2 VAL A 824      67.240  48.910  72.080  1.00  0.00           C
ATOM   2680 HG21 VAL A 824      66.310  48.540  72.570  1.00  0.00           H
ATOM   2681 HG22 VAL A 824      67.720  49.530  72.860  1.00  0.00           H
ATOM   2682 HG23 VAL A 824      67.870  48.030  71.800  1.00  0.00           H
ATOM   2683  C   VAL A 824      67.780  51.100  69.050  1.00  0.00           C
ATOM   2684  O   VAL A 824      67.330  50.610  68.030  1.00  0.00           O
ATOM   2685  N   LEU A 825      67.920  52.420  69.220  1.00  0.00           N
ATOM   2686  HN  LEU A 825      68.220  52.780  70.090  1.00  0.00           H
ATOM   2687  CA  LEU A 825      67.730  53.390  68.100  1.00  0.00           C
ATOM   2688  HA  LEU A 825      66.710  53.200  67.790  1.00  0.00           H
ATOM   2689  CB  LEU A 825      67.970  54.840  68.600  1.00  0.00           C
ATOM   2690  HB1 LEU A 825      69.010  55.030  68.960  1.00  0.00           H
ATOM   2691  HB2 LEU A 825      67.230  55.040  69.390  1.00  0.00           H
ATOM   2692  CG  LEU A 825      67.770  55.930  67.490  1.00  0.00           C
ATOM   2693  HG  LEU A 825      68.510  55.740  66.690  1.00  0.00           H
ATOM   2694  CD1 LEU A 825      66.380  55.770  66.750  1.00  0.00           C
ATOM   2695 HD11 LEU A 825      66.460  56.450  65.870  1.00  0.00           H
ATOM   2696 HD12 LEU A 825      65.630  56.100  67.480  1.00  0.00           H
ATOM   2697 HD13 LEU A 825      66.160  54.760  66.330  1.00  0.00           H
ATOM   2698  CD2 LEU A 825      67.970  57.350  68.020  1.00  0.00           C
ATOM   2699 HD21 LEU A 825      67.920  58.180  67.300  1.00  0.00           H
ATOM   2700 HD22 LEU A 825      69.000  57.340  68.430  1.00  0.00           H
ATOM   2701 HD23 LEU A 825      67.240  57.700  68.790  1.00  0.00           H
ATOM   2702  C   LEU A 825      68.600  53.110  66.850  1.00  0.00           C
ATOM   2703  O   LEU A 825      68.050  52.900  65.780  1.00  0.00           O
ATOM   2704  N   PHE A 826      69.950  53.010  67.040  1.00  0.00           N
ATOM   2705  HN  PHE A 826      70.340  53.130  67.950  1.00  0.00           H
ATOM   2706  CA  PHE A 826      70.810  52.870  65.910  1.00  0.00           C
ATOM   2707  HA  PHE A 826      70.570  53.630  65.180  1.00  0.00           H
ATOM   2708  CB  PHE A 826      72.280  53.040  66.460  1.00  0.00           C
ATOM   2709  HB1 PHE A 826      73.010  53.110  65.630  1.00  0.00           H
ATOM   2710  HB2 PHE A 826      72.580  52.180  67.090  1.00  0.00           H
ATOM   2711  CG  PHE A 826      72.380  54.250  67.310  1.00  0.00           C
ATOM   2712  CD1 PHE A 826      72.000  55.500  66.820  1.00  0.00           C
ATOM   2713  HD1 PHE A 826      71.380  55.520  65.920  1.00  0.00           H
ATOM   2714  CE1 PHE A 826      72.450  56.640  67.390  1.00  0.00           C
ATOM   2715  HE1 PHE A 826      72.230  57.610  66.960  1.00  0.00           H
ATOM   2716  CZ  PHE A 826      73.170  56.650  68.610  1.00  0.00           C
ATOM   2717  HZ  PHE A 826      73.510  57.550  69.080  1.00  0.00           H
ATOM   2718  CD2 PHE A 826      73.230  54.250  68.450  1.00  0.00           C
ATOM   2719  HD2 PHE A 826      73.860  53.400  68.700  1.00  0.00           H
ATOM   2720  CE2 PHE A 826      73.510  55.410  69.190  1.00  0.00           C
ATOM   2721  HE2 PHE A 826      74.150  55.430  70.070  1.00  0.00           H
ATOM   2722  C   PHE A 826      70.710  51.520  65.360  1.00  0.00           C
ATOM   2723  O   PHE A 826      70.650  51.390  64.190  1.00  0.00           O
ATOM   2724  N   TRP A 827      70.600  50.490  66.250  1.00  0.00           N
ATOM   2725  HN  TRP A 827      70.610  50.720  67.210  1.00  0.00           H
ATOM   2726  CA  TRP A 827      70.410  49.090  65.870  1.00  0.00           C
ATOM   2727  HA  TRP A 827      71.220  48.900  65.190  1.00  0.00           H
ATOM   2728  CB  TRP A 827      70.620  48.120  67.060  1.00  0.00           C
ATOM   2729  HB1 TRP A 827      70.540  47.040  66.790  1.00  0.00           H
ATOM   2730  HB2 TRP A 827      69.710  48.290  67.670  1.00  0.00           H
ATOM   2731  CG  TRP A 827      71.860  48.320  67.900  1.00  0.00           C
ATOM   2732  CD1 TRP A 827      72.070  48.280  69.270  1.00  0.00           C
ATOM   2733  HD1 TRP A 827      71.300  48.020  69.990  1.00  0.00           H
ATOM   2734  NE1 TRP A 827      73.410  48.310  69.560  1.00  0.00           N
ATOM   2735  HE1 TRP A 827      73.780  48.150  70.460  1.00  0.00           H
ATOM   2736  CE2 TRP A 827      74.090  48.480  68.450  1.00  0.00           C
ATOM   2737  CD2 TRP A 827      73.170  48.490  67.290  1.00  0.00           C
ATOM   2738  CE3 TRP A 827      73.710  48.600  65.970  1.00  0.00           C
ATOM   2739  HE3 TRP A 827      73.110  48.620  65.060  1.00  0.00           H
ATOM   2740  CZ3 TRP A 827      75.100  48.690  65.880  1.00  0.00           C
ATOM   2741  HZ3 TRP A 827      75.640  48.630  64.950  1.00  0.00           H
ATOM   2742  CZ2 TRP A 827      75.480  48.680  68.240  1.00  0.00           C
ATOM   2743  HZ2 TRP A 827      76.120  48.900  69.090  1.00  0.00           H
ATOM   2744  CH2 TRP A 827      75.990  48.760  66.980  1.00  0.00           C
ATOM   2745  HH2 TRP A 827      77.050  48.810  66.780  1.00  0.00           H
ATOM   2746  C   TRP A 827      69.120  48.860  65.050  1.00  0.00           C
ATOM   2747  O   TRP A 827      69.120  48.140  64.010  1.00  0.00           O
ATOM   2748  N   CYS A 828      67.970  49.460  65.490  1.00  0.00           N
ATOM   2749  HN  CYS A 828      67.850  49.880  66.390  1.00  0.00           H
ATOM   2750  CA  CYS A 828      66.890  49.550  64.560  1.00  0.00           C
ATOM   2751  HA  CYS A 828      66.600  48.540  64.300  1.00  0.00           H
ATOM   2752  CB  CYS A 828      65.660  50.230  65.200  1.00  0.00           C
ATOM   2753  HB1 CYS A 828      64.900  50.320  64.400  1.00  0.00           H
ATOM   2754  HB2 CYS A 828      65.930  51.250  65.570  1.00  0.00           H
ATOM   2755  SG  CYS A 828      65.040  49.210  66.590  1.00  0.00           S
ATOM   2756  HG1 CYS A 828      65.930  49.520  67.510  1.00  0.00           H
ATOM   2757  C   CYS A 828      67.030  50.340  63.240  1.00  0.00           C
ATOM   2758  O   CYS A 828      66.750  49.810  62.140  1.00  0.00           O
ATOM   2759  N   VAL A 829      67.530  51.540  63.270  1.00  0.00           N
ATOM   2760  HN  VAL A 829      67.820  51.830  64.170  1.00  0.00           H
ATOM   2761  CA  VAL A 829      67.680  52.380  62.120  1.00  0.00           C
ATOM   2762  HA  VAL A 829      66.730  52.490  61.620  1.00  0.00           H
ATOM   2763  CB  VAL A 829      68.080  53.830  62.340  1.00  0.00           C
ATOM   2764  HB  VAL A 829      69.010  53.780  62.950  1.00  0.00           H
ATOM   2765  CG1 VAL A 829      68.420  54.560  61.050  1.00  0.00           C
ATOM   2766 HG11 VAL A 829      67.590  54.490  60.300  1.00  0.00           H
ATOM   2767 HG12 VAL A 829      69.290  54.130  60.520  1.00  0.00           H
ATOM   2768 HG13 VAL A 829      68.650  55.620  61.230  1.00  0.00           H
ATOM   2769  CG2 VAL A 829      66.920  54.490  63.000  1.00  0.00           C
ATOM   2770 HG21 VAL A 829      67.310  55.480  63.340  1.00  0.00           H
ATOM   2771 HG22 VAL A 829      66.470  54.090  63.950  1.00  0.00           H
ATOM   2772 HG23 VAL A 829      66.190  54.820  62.240  1.00  0.00           H
ATOM   2773  C   VAL A 829      68.660  51.680  61.100  1.00  0.00           C
ATOM   2774  O   VAL A 829      68.440  51.540  59.890  1.00  0.00           O
ATOM   2775  N   ILE A 830      69.820  51.070  61.540  1.00  0.00           N
ATOM   2776  HN  ILE A 830      69.960  51.200  62.520  1.00  0.00           H
ATOM   2777  CA  ILE A 830      70.780  50.340  60.720  1.00  0.00           C
ATOM   2778  HA  ILE A 830      70.990  51.050  59.940  1.00  0.00           H
ATOM   2779  CB  ILE A 830      72.120  50.040  61.410  1.00  0.00           C
ATOM   2780  HB  ILE A 830      72.400  50.890  62.080  1.00  0.00           H
ATOM   2781  CG2 ILE A 830      72.090  48.810  62.260  1.00  0.00           C
ATOM   2782 HG21 ILE A 830      73.100  48.600  62.660  1.00  0.00           H
ATOM   2783 HG22 ILE A 830      71.790  47.920  61.670  1.00  0.00           H
ATOM   2784 HG23 ILE A 830      71.430  48.930  63.140  1.00  0.00           H
ATOM   2785  CG1 ILE A 830      73.140  49.790  60.350  1.00  0.00           C
ATOM   2786 HG11 ILE A 830      72.840  48.990  59.640  1.00  0.00           H
ATOM   2787 HG12 ILE A 830      74.020  49.230  60.720  1.00  0.00           H
ATOM   2788  CD  ILE A 830      73.530  51.070  59.550  1.00  0.00           C
ATOM   2789  HD1 ILE A 830      72.800  51.220  58.730  1.00  0.00           H
ATOM   2790  HD2 ILE A 830      74.540  50.950  59.090  1.00  0.00           H
ATOM   2791  HD3 ILE A 830      73.600  52.000  60.160  1.00  0.00           H
ATOM   2792  C   ILE A 830      70.120  49.130  60.100  1.00  0.00           C
ATOM   2793  O   ILE A 830      70.250  48.880  58.910  1.00  0.00           O
ATOM   2794  N   LEU A 831      69.310  48.360  60.760  1.00  0.00           N
ATOM   2795  HN  LEU A 831      69.240  48.520  61.750  1.00  0.00           H
ATOM   2796  CA  LEU A 831      68.440  47.290  60.270  1.00  0.00           C
ATOM   2797  HA  LEU A 831      69.080  46.620  59.730  1.00  0.00           H
ATOM   2798  CB  LEU A 831      67.860  46.490  61.500  1.00  0.00           C
ATOM   2799  HB1 LEU A 831      67.290  47.190  62.130  1.00  0.00           H
ATOM   2800  HB2 LEU A 831      68.720  46.100  62.080  1.00  0.00           H
ATOM   2801  CG  LEU A 831      66.940  45.290  61.190  1.00  0.00           C
ATOM   2802  HG  LEU A 831      65.960  45.640  60.810  1.00  0.00           H
ATOM   2803  CD1 LEU A 831      67.690  44.310  60.280  1.00  0.00           C
ATOM   2804 HD11 LEU A 831      68.050  44.750  59.340  1.00  0.00           H
ATOM   2805 HD12 LEU A 831      67.070  43.440  59.970  1.00  0.00           H
ATOM   2806 HD13 LEU A 831      68.560  43.910  60.840  1.00  0.00           H
ATOM   2807  CD2 LEU A 831      66.610  44.530  62.510  1.00  0.00           C
ATOM   2808 HD21 LEU A 831      65.860  43.730  62.300  1.00  0.00           H
ATOM   2809 HD22 LEU A 831      66.240  45.150  63.370  1.00  0.00           H
ATOM   2810 HD23 LEU A 831      67.540  44.030  62.860  1.00  0.00           H
ATOM   2811  C   LEU A 831      67.390  47.720  59.200  1.00  0.00           C
ATOM   2812  O   LEU A 831      67.170  46.980  58.240  1.00  0.00           O
ATOM   2813  N   PHE A 832      66.630  48.790  59.460  1.00  0.00           N
ATOM   2814  HN  PHE A 832      66.810  49.260  60.320  1.00  0.00           H
ATOM   2815  CA  PHE A 832      65.590  49.200  58.620  1.00  0.00           C
ATOM   2816  HA  PHE A 832      64.960  48.330  58.510  1.00  0.00           H
ATOM   2817  CB  PHE A 832      64.800  50.280  59.460  1.00  0.00           C
ATOM   2818  HB1 PHE A 832      65.240  50.550  60.440  1.00  0.00           H
ATOM   2819  HB2 PHE A 832      63.920  49.660  59.690  1.00  0.00           H
ATOM   2820  CG  PHE A 832      64.350  51.570  58.700  1.00  0.00           C
ATOM   2821  CD1 PHE A 832      65.080  52.730  58.940  1.00  0.00           C
ATOM   2822  HD1 PHE A 832      66.040  52.720  59.450  1.00  0.00           H
ATOM   2823  CE1 PHE A 832      64.690  53.920  58.230  1.00  0.00           C
ATOM   2824  HE1 PHE A 832      65.330  54.780  58.380  1.00  0.00           H
ATOM   2825  CZ  PHE A 832      63.510  53.880  57.410  1.00  0.00           C
ATOM   2826  HZ  PHE A 832      63.070  54.710  56.880  1.00  0.00           H
ATOM   2827  CD2 PHE A 832      63.080  51.610  58.050  1.00  0.00           C
ATOM   2828  HD2 PHE A 832      62.460  50.730  57.950  1.00  0.00           H
ATOM   2829  CE2 PHE A 832      62.660  52.800  57.420  1.00  0.00           C
ATOM   2830  HE2 PHE A 832      61.720  52.760  56.890  1.00  0.00           H
ATOM   2831  C   PHE A 832      66.150  49.650  57.230  1.00  0.00           C
ATOM   2832  O   PHE A 832      65.610  49.240  56.230  1.00  0.00           O
ATOM   2833  N   PHE A 833      67.190  50.460  57.260  1.00  0.00           N
ATOM   2834  HN  PHE A 833      67.530  50.800  58.120  1.00  0.00           H
ATOM   2835  CA  PHE A 833      67.920  50.990  56.050  1.00  0.00           C
ATOM   2836  HA  PHE A 833      67.150  51.390  55.410  1.00  0.00           H
ATOM   2837  CB  PHE A 833      69.070  52.050  56.400  1.00  0.00           C
ATOM   2838  HB1 PHE A 833      69.720  52.120  55.500  1.00  0.00           H
ATOM   2839  HB2 PHE A 833      69.800  51.870  57.220  1.00  0.00           H
ATOM   2840  CG  PHE A 833      68.540  53.500  56.640  1.00  0.00           C
ATOM   2841  CD1 PHE A 833      67.490  54.150  56.020  1.00  0.00           C
ATOM   2842  HD1 PHE A 833      67.130  53.460  55.260  1.00  0.00           H
ATOM   2843  CE1 PHE A 833      67.060  55.480  56.280  1.00  0.00           C
ATOM   2844  HE1 PHE A 833      66.230  55.920  55.750  1.00  0.00           H
ATOM   2845  CZ  PHE A 833      67.810  56.200  57.300  1.00  0.00           C
ATOM   2846  HZ  PHE A 833      67.530  57.210  57.530  1.00  0.00           H
ATOM   2847  CD2 PHE A 833      69.190  54.280  57.610  1.00  0.00           C
ATOM   2848  HD2 PHE A 833      70.070  53.800  58.010  1.00  0.00           H
ATOM   2849  CE2 PHE A 833      68.890  55.600  57.920  1.00  0.00           C
ATOM   2850  HE2 PHE A 833      69.570  56.180  58.520  1.00  0.00           H
ATOM   2851  C   PHE A 833      68.490  49.890  55.220  1.00  0.00           C
ATOM   2852  O   PHE A 833      68.350  49.820  54.000  1.00  0.00           O
ATOM   2853  N   THR A 834      69.140  48.900  55.920  1.00  0.00           N
ATOM   2854  HN  THR A 834      69.180  48.950  56.920  1.00  0.00           H
ATOM   2855  CA  THR A 834      69.690  47.770  55.180  1.00  0.00           C
ATOM   2856  HA  THR A 834      70.090  48.070  54.230  1.00  0.00           H
ATOM   2857  CB  THR A 834      70.800  46.980  55.950  1.00  0.00           C
ATOM   2858  HB  THR A 834      71.100  46.120  55.310  1.00  0.00           H
ATOM   2859  OG1 THR A 834      70.390  46.620  57.250  1.00  0.00           O
ATOM   2860  HG1 THR A 834      70.610  47.320  57.870  1.00  0.00           H
ATOM   2861  CG2 THR A 834      72.080  47.770  56.170  1.00  0.00           C
ATOM   2862 HG21 THR A 834      72.470  48.050  55.160  1.00  0.00           H
ATOM   2863 HG22 THR A 834      72.810  47.220  56.800  1.00  0.00           H
ATOM   2864 HG23 THR A 834      71.860  48.720  56.700  1.00  0.00           H
ATOM   2865  C   THR A 834      68.580  46.830  54.690  1.00  0.00           C
ATOM   2866  O   THR A 834      68.740  46.220  53.650  1.00  0.00           O
ATOM   2867  N   THR A 835      67.500  46.750  55.430  1.00  0.00           N
ATOM   2868  HN  THR A 835      67.540  47.190  56.320  1.00  0.00           H
ATOM   2869  CA  THR A 835      66.260  46.040  54.970  1.00  0.00           C
ATOM   2870  HA  THR A 835      66.570  45.150  54.430  1.00  0.00           H
ATOM   2871  CB  THR A 835      65.170  45.780  55.990  1.00  0.00           C
ATOM   2872  HB  THR A 835      64.810  46.800  56.280  1.00  0.00           H
ATOM   2873  OG1 THR A 835      65.670  45.080  57.120  1.00  0.00           O
ATOM   2874  HG1 THR A 835      66.450  45.540  57.450  1.00  0.00           H
ATOM   2875  CG2 THR A 835      63.920  45.080  55.330  1.00  0.00           C
ATOM   2876 HG21 THR A 835      63.120  44.810  56.050  1.00  0.00           H
ATOM   2877 HG22 THR A 835      64.220  44.140  54.820  1.00  0.00           H
ATOM   2878 HG23 THR A 835      63.540  45.700  54.490  1.00  0.00           H
ATOM   2879  C   THR A 835      65.630  46.690  53.750  1.00  0.00           C
ATOM   2880  O   THR A 835      65.280  45.980  52.770  1.00  0.00           O
ATOM   2881  N   PHE A 836      65.580  48.050  53.740  1.00  0.00           N
ATOM   2882  HN  PHE A 836      65.850  48.600  54.530  1.00  0.00           H
ATOM   2883  CA  PHE A 836      65.280  48.710  52.480  1.00  0.00           C
ATOM   2884  HA  PHE A 836      64.340  48.250  52.200  1.00  0.00           H
ATOM   2885  CB  PHE A 836      64.910  50.190  52.640  1.00  0.00           C
ATOM   2886  HB1 PHE A 836      65.730  50.760  53.110  1.00  0.00           H
ATOM   2887  HB2 PHE A 836      64.020  50.320  53.300  1.00  0.00           H
ATOM   2888  CG  PHE A 836      64.550  50.790  51.300  1.00  0.00           C
ATOM   2889  CD1 PHE A 836      65.500  51.510  50.640  1.00  0.00           C
ATOM   2890  HD1 PHE A 836      66.440  51.620  51.180  1.00  0.00           H
ATOM   2891  CE1 PHE A 836      65.250  52.210  49.450  1.00  0.00           C
ATOM   2892  HE1 PHE A 836      66.010  52.690  48.860  1.00  0.00           H
ATOM   2893  CZ  PHE A 836      63.910  52.120  49.000  1.00  0.00           C
ATOM   2894  HZ  PHE A 836      63.680  52.820  48.220  1.00  0.00           H
ATOM   2895  CD2 PHE A 836      63.240  50.680  50.810  1.00  0.00           C
ATOM   2896  HD2 PHE A 836      62.380  50.180  51.230  1.00  0.00           H
ATOM   2897  CE2 PHE A 836      62.960  51.400  49.650  1.00  0.00           C
ATOM   2898  HE2 PHE A 836      61.960  51.370  49.240  1.00  0.00           H
ATOM   2899  C   PHE A 836      66.310  48.440  51.260  1.00  0.00           C
ATOM   2900  O   PHE A 836      65.910  48.080  50.180  1.00  0.00           O
ATOM   2901  N   PHE A 837      67.610  48.640  51.510  1.00  0.00           N
ATOM   2902  HN  PHE A 837      67.850  49.230  52.270  1.00  0.00           H
ATOM   2903  CA  PHE A 837      68.640  48.530  50.500  1.00  0.00           C
ATOM   2904  HA  PHE A 837      68.400  49.110  49.620  1.00  0.00           H
ATOM   2905  CB  PHE A 837      69.990  49.050  51.100  1.00  0.00           C
ATOM   2906  HB1 PHE A 837      70.130  48.620  52.120  1.00  0.00           H
ATOM   2907  HB2 PHE A 837      69.920  50.140  51.300  1.00  0.00           H
ATOM   2908  CG  PHE A 837      71.170  48.890  50.200  1.00  0.00           C
ATOM   2909  CD1 PHE A 837      71.300  49.550  48.940  1.00  0.00           C
ATOM   2910  HD1 PHE A 837      70.480  50.170  48.590  1.00  0.00           H
ATOM   2911  CE1 PHE A 837      72.380  49.290  48.140  1.00  0.00           C
ATOM   2912  HE1 PHE A 837      72.550  49.860  47.230  1.00  0.00           H
ATOM   2913  CZ  PHE A 837      73.430  48.450  48.570  1.00  0.00           C
ATOM   2914  HZ  PHE A 837      74.320  48.370  47.950  1.00  0.00           H
ATOM   2915  CD2 PHE A 837      72.230  48.100  50.660  1.00  0.00           C
ATOM   2916  HD2 PHE A 837      72.300  47.830  51.710  1.00  0.00           H
ATOM   2917  CE2 PHE A 837      73.350  47.850  49.840  1.00  0.00           C
ATOM   2918  HE2 PHE A 837      74.210  47.320  50.230  1.00  0.00           H
ATOM   2919  C   PHE A 837      68.620  47.140  49.920  1.00  0.00           C
ATOM   2920  O   PHE A 837      68.610  46.970  48.670  1.00  0.00           O
ATOM   2921  N   LEU A 838      68.530  46.120  50.810  1.00  0.00           N
ATOM   2922  HN  LEU A 838      68.450  46.370  51.770  1.00  0.00           H
ATOM   2923  CA  LEU A 838      68.670  44.750  50.310  1.00  0.00           C
ATOM   2924  HA  LEU A 838      69.590  44.800  49.770  1.00  0.00           H
ATOM   2925  CB  LEU A 838      68.780  43.770  51.580  1.00  0.00           C
ATOM   2926  HB1 LEU A 838      67.900  43.920  52.230  1.00  0.00           H
ATOM   2927  HB2 LEU A 838      69.710  44.100  52.100  1.00  0.00           H
ATOM   2928  CG  LEU A 838      68.940  42.310  51.180  1.00  0.00           C
ATOM   2929  HG  LEU A 838      67.950  41.900  50.870  1.00  0.00           H
ATOM   2930  CD1 LEU A 838      70.010  42.110  50.150  1.00  0.00           C
ATOM   2931 HD11 LEU A 838      70.080  41.030  49.900  1.00  0.00           H
ATOM   2932 HD12 LEU A 838      70.940  42.590  50.520  1.00  0.00           H
ATOM   2933 HD13 LEU A 838      69.790  42.640  49.200  1.00  0.00           H
ATOM   2934  CD2 LEU A 838      69.260  41.450  52.420  1.00  0.00           C
ATOM   2935 HD21 LEU A 838      69.260  40.410  52.030  1.00  0.00           H
ATOM   2936 HD22 LEU A 838      68.420  41.430  53.150  1.00  0.00           H
ATOM   2937 HD23 LEU A 838      70.200  41.580  52.990  1.00  0.00           H
ATOM   2938  C   LEU A 838      67.470  44.370  49.470  1.00  0.00           C
ATOM   2939  O   LEU A 838      67.600  43.870  48.330  1.00  0.00           O
ATOM   2940  N   SER A 839      66.280  44.680  49.960  1.00  0.00           N
ATOM   2941  HN  SER A 839      66.290  45.160  50.840  1.00  0.00           H
ATOM   2942  CA  SER A 839      65.020  44.450  49.290  1.00  0.00           C
ATOM   2943  HA  SER A 839      65.010  43.390  49.050  1.00  0.00           H
ATOM   2944  CB  SER A 839      63.790  44.740  50.260  1.00  0.00           C
ATOM   2945  HB1 SER A 839      63.880  44.120  51.180  1.00  0.00           H
ATOM   2946  HB2 SER A 839      62.860  44.490  49.720  1.00  0.00           H
ATOM   2947  OG  SER A 839      63.650  46.120  50.560  1.00  0.00           O
ATOM   2948  HG1 SER A 839      64.290  46.310  51.250  1.00  0.00           H
ATOM   2949  C   SER A 839      64.690  45.190  47.960  1.00  0.00           C
ATOM   2950  O   SER A 839      64.310  44.640  46.950  1.00  0.00           O
ATOM   2951  N   SER A 840      65.140  46.480  47.960  1.00  0.00           N
ATOM   2952  HN  SER A 840      65.340  46.930  48.830  1.00  0.00           H
ATOM   2953  CA  SER A 840      65.160  47.260  46.770  1.00  0.00           C
ATOM   2954  HA  SER A 840      64.260  47.110  46.190  1.00  0.00           H
ATOM   2955  CB  SER A 840      65.230  48.810  46.950  1.00  0.00           C
ATOM   2956  HB1 SER A 840      64.230  48.980  47.390  1.00  0.00           H
ATOM   2957  HB2 SER A 840      65.290  49.320  45.960  1.00  0.00           H
ATOM   2958  OG  SER A 840      66.290  49.320  47.800  1.00  0.00           O
ATOM   2959  HG1 SER A 840      66.140  48.900  48.660  1.00  0.00           H
ATOM   2960  C   SER A 840      66.260  46.760  45.760  1.00  0.00           C
ATOM   2961  O   SER A 840      66.030  46.720  44.580  1.00  0.00           O
ATOM   2962  N   PHE A 841      67.590  46.370  46.250  1.00  0.00           N
ATOM   2963  HN  PHE A 841      67.750  46.470  47.240  1.00  0.00           H
ATOM   2964  CA  PHE A 841      68.650  45.830  45.430  1.00  0.00           C
ATOM   2965  HA  PHE A 841      68.740  46.470  44.580  1.00  0.00           H
ATOM   2966  CB  PHE A 841      70.010  45.650  46.120  1.00  0.00           C
ATOM   2967  HB1 PHE A 841      69.880  45.130  47.110  1.00  0.00           H
ATOM   2968  HB2 PHE A 841      70.430  46.620  46.440  1.00  0.00           H
ATOM   2969  CG  PHE A 841      71.080  44.960  45.290  1.00  0.00           C
ATOM   2970  CD1 PHE A 841      71.370  43.590  45.670  1.00  0.00           C
ATOM   2971  HD1 PHE A 841      70.870  43.200  46.540  1.00  0.00           H
ATOM   2972  CE1 PHE A 841      72.410  42.880  44.980  1.00  0.00           C
ATOM   2973  HE1 PHE A 841      72.550  41.850  45.240  1.00  0.00           H
ATOM   2974  CZ  PHE A 841      73.100  43.500  43.970  1.00  0.00           C
ATOM   2975  HZ  PHE A 841      73.870  43.000  43.410  1.00  0.00           H
ATOM   2976  CD2 PHE A 841      71.850  45.550  44.320  1.00  0.00           C
ATOM   2977  HD2 PHE A 841      71.630  46.550  43.970  1.00  0.00           H
ATOM   2978  CE2 PHE A 841      72.850  44.830  43.660  1.00  0.00           C
ATOM   2979  HE2 PHE A 841      73.440  45.310  42.900  1.00  0.00           H
ATOM   2980  C   PHE A 841      68.130  44.490  44.810  1.00  0.00           C
ATOM   2981  O   PHE A 841      68.300  44.380  43.640  1.00  0.00           O
ATOM   2982  N   LEU A 842      67.660  43.520  45.540  1.00  0.00           N
ATOM   2983  HN  LEU A 842      67.490  43.810  46.480  1.00  0.00           H
ATOM   2984  CA  LEU A 842      67.070  42.290  45.070  1.00  0.00           C
ATOM   2985  HA  LEU A 842      67.830  41.750  44.530  1.00  0.00           H
ATOM   2986  CB  LEU A 842      66.730  41.460  46.320  1.00  0.00           C
ATOM   2987  HB1 LEU A 842      66.260  40.490  46.000  1.00  0.00           H
ATOM   2988  HB2 LEU A 842      66.070  41.940  47.070  1.00  0.00           H
ATOM   2989  CG  LEU A 842      68.010  40.890  47.040  1.00  0.00           C
ATOM   2990  HG  LEU A 842      68.540  41.760  47.490  1.00  0.00           H
ATOM   2991  CD1 LEU A 842      67.440  39.900  48.070  1.00  0.00           C
ATOM   2992 HD11 LEU A 842      66.640  40.330  48.700  1.00  0.00           H
ATOM   2993 HD12 LEU A 842      68.200  39.430  48.740  1.00  0.00           H
ATOM   2994 HD13 LEU A 842      66.820  39.070  47.680  1.00  0.00           H
ATOM   2995  CD2 LEU A 842      69.090  40.150  46.250  1.00  0.00           C
ATOM   2996 HD21 LEU A 842      69.880  39.580  46.790  1.00  0.00           H
ATOM   2997 HD22 LEU A 842      69.590  40.830  45.530  1.00  0.00           H
ATOM   2998 HD23 LEU A 842      68.690  39.420  45.520  1.00  0.00           H
ATOM   2999  C   LEU A 842      65.810  42.600  44.170  1.00  0.00           C
ATOM   3000  O   LEU A 842      65.680  42.000  43.160  1.00  0.00           O
ATOM   3001  N   LYS A 843      64.890  43.500  44.470  1.00  0.00           N
ATOM   3002  HN  LYS A 843      64.850  44.050  45.300  1.00  0.00           H
ATOM   3003  CA  LYS A 843      63.850  43.880  43.540  1.00  0.00           C
ATOM   3004  HA  LYS A 843      63.360  42.960  43.270  1.00  0.00           H
ATOM   3005  CB  LYS A 843      62.930  44.960  44.160  1.00  0.00           C
ATOM   3006  HB1 LYS A 843      63.620  45.810  44.310  1.00  0.00           H
ATOM   3007  HB2 LYS A 843      62.550  44.570  45.140  1.00  0.00           H
ATOM   3008  CG  LYS A 843      61.760  45.460  43.170  1.00  0.00           C
ATOM   3009  HG1 LYS A 843      62.130  45.680  42.160  1.00  0.00           H
ATOM   3010  HG2 LYS A 843      61.350  46.390  43.630  1.00  0.00           H
ATOM   3011  CD  LYS A 843      60.640  44.390  42.970  1.00  0.00           C
ATOM   3012  HD1 LYS A 843      60.090  44.470  43.920  1.00  0.00           H
ATOM   3013  HD2 LYS A 843      61.210  43.430  42.950  1.00  0.00           H
ATOM   3014  CE  LYS A 843      59.840  44.560  41.730  1.00  0.00           C
ATOM   3015  HE1 LYS A 843      59.450  45.560  41.470  1.00  0.00           H
ATOM   3016  HE2 LYS A 843      59.020  43.830  41.880  1.00  0.00           H
ATOM   3017  NZ  LYS A 843      60.550  43.970  40.610  1.00  0.00           N
ATOM   3018  HZ1 LYS A 843      60.010  44.030  39.730  1.00  0.00           H
ATOM   3019  HZ2 LYS A 843      60.880  43.000  40.800  1.00  0.00           H
ATOM   3020  HZ3 LYS A 843      61.490  44.410  40.500  1.00  0.00           H
ATOM   3021  C   LYS A 843      64.330  44.350  42.220  1.00  0.00           C
ATOM   3022  O   LYS A 843      63.850  44.010  41.110  1.00  0.00           O
ATOM   3023  N   GLN A 844      65.420  45.170  42.180  1.00  0.00           N
ATOM   3024  HN  GLN A 844      65.830  45.420  43.040  1.00  0.00           H
ATOM   3025  CA  GLN A 844      66.080  45.760  41.020  1.00  0.00           C
ATOM   3026  HA  GLN A 844      65.430  45.930  40.170  1.00  0.00           H
ATOM   3027  CB  GLN A 844      66.680  47.100  41.430  1.00  0.00           C
ATOM   3028  HB1 GLN A 844      67.260  47.440  40.540  1.00  0.00           H
ATOM   3029  HB2 GLN A 844      67.420  47.020  42.250  1.00  0.00           H
ATOM   3030  CG  GLN A 844      65.640  48.240  41.770  1.00  0.00           C
ATOM   3031  HG1 GLN A 844      66.110  49.250  41.730  1.00  0.00           H
ATOM   3032  HG2 GLN A 844      65.060  48.100  42.700  1.00  0.00           H
ATOM   3033  CD  GLN A 844      64.620  48.310  40.660  1.00  0.00           C
ATOM   3034  OE1 GLN A 844      63.440  48.220  41.020  1.00  0.00           O
ATOM   3035  NE2 GLN A 844      64.980  48.470  39.350  1.00  0.00           N
ATOM   3036 HE21 GLN A 844      64.270  48.520  38.660  1.00  0.00           H
ATOM   3037 HE22 GLN A 844      65.940  48.640  39.140  1.00  0.00           H
ATOM   3038  C   GLN A 844      67.140  44.790  40.470  1.00  0.00           C
ATOM   3039  O   GLN A 844      68.010  45.170  39.680  1.00  0.00           O
ATOM   3040  N   PHE A 845      67.160  43.540  40.990  1.00  0.00           N
ATOM   3041  HN  PHE A 845      66.510  43.260  41.690  1.00  0.00           H
ATOM   3042  CA  PHE A 845      68.210  42.590  40.670  1.00  0.00           C
ATOM   3043  HA  PHE A 845      69.110  43.170  40.720  1.00  0.00           H
ATOM   3044  CB  PHE A 845      68.410  41.370  41.630  1.00  0.00           C
ATOM   3045  HB1 PHE A 845      67.610  40.640  41.410  1.00  0.00           H
ATOM   3046  HB2 PHE A 845      68.320  41.680  42.690  1.00  0.00           H
ATOM   3047  CG  PHE A 845      69.730  40.610  41.450  1.00  0.00           C
ATOM   3048  CD1 PHE A 845      70.830  41.040  42.150  1.00  0.00           C
ATOM   3049  HD1 PHE A 845      70.750  41.890  42.820  1.00  0.00           H
ATOM   3050  CE1 PHE A 845      72.100  40.310  42.040  1.00  0.00           C
ATOM   3051  HE1 PHE A 845      72.910  40.660  42.650  1.00  0.00           H
ATOM   3052  CZ  PHE A 845      72.200  39.220  41.180  1.00  0.00           C
ATOM   3053  HZ  PHE A 845      73.110  38.710  40.900  1.00  0.00           H
ATOM   3054  CD2 PHE A 845      69.850  39.390  40.780  1.00  0.00           C
ATOM   3055  HD2 PHE A 845      69.010  38.870  40.360  1.00  0.00           H
ATOM   3056  CE2 PHE A 845      71.110  38.770  40.490  1.00  0.00           C
ATOM   3057  HE2 PHE A 845      71.080  37.870  39.880  1.00  0.00           H
ATOM   3058  C   PHE A 845      68.090  42.150  39.200  1.00  0.00           C
ATOM   3059  O   PHE A 845      68.990  41.880  38.440  1.00  0.00           O
ATOM   3060  N   LYS A 846      66.860  42.270  38.650  1.00  0.00           N
ATOM   3061  HN  LYS A 846      66.030  42.520  39.130  1.00  0.00           H
ATOM   3062  CA  LYS A 846      66.490  42.040  37.240  1.00  0.00           C
ATOM   3063  HA  LYS A 846      66.920  41.130  36.850  1.00  0.00           H
ATOM   3064  CB  LYS A 846      65.030  41.830  37.130  1.00  0.00           C
ATOM   3065  HB1 LYS A 846      64.840  40.970  37.800  1.00  0.00           H
ATOM   3066  HB2 LYS A 846      64.690  41.540  36.120  1.00  0.00           H
ATOM   3067  CG  LYS A 846      64.120  43.010  37.590  1.00  0.00           C
ATOM   3068  HG1 LYS A 846      64.300  43.740  36.780  1.00  0.00           H
ATOM   3069  HG2 LYS A 846      64.530  43.480  38.520  1.00  0.00           H
ATOM   3070  CD  LYS A 846      62.650  42.760  37.920  1.00  0.00           C
ATOM   3071  HD1 LYS A 846      62.290  43.760  38.240  1.00  0.00           H
ATOM   3072  HD2 LYS A 846      62.610  42.120  38.820  1.00  0.00           H
ATOM   3073  CE  LYS A 846      61.830  42.170  36.790  1.00  0.00           C
ATOM   3074  HE1 LYS A 846      62.440  41.380  36.310  1.00  0.00           H
ATOM   3075  HE2 LYS A 846      61.600  42.960  36.060  1.00  0.00           H
ATOM   3076  NZ  LYS A 846      60.510  41.650  37.310  1.00  0.00           N
ATOM   3077  HZ1 LYS A 846      59.870  41.240  36.600  1.00  0.00           H
ATOM   3078  HZ2 LYS A 846      59.930  42.370  37.780  1.00  0.00           H
ATOM   3079  HZ3 LYS A 846      60.680  40.880  37.980  1.00  0.00           H
ATOM   3080  C   LYS A 846      67.120  42.940  36.230  1.00  0.00           C
ATOM   3081  O   LYS A 846      67.270  42.600  35.090  1.00  0.00           O
ATOM   3082  N   THR A 847      67.630  44.170  36.690  1.00  0.00           N
ATOM   3083  HN  THR A 847      67.550  44.420  37.650  1.00  0.00           H
ATOM   3084  CA  THR A 847      68.190  45.220  35.820  1.00  0.00           C
ATOM   3085  HA  THR A 847      68.050  44.910  34.800  1.00  0.00           H
ATOM   3086  CB  THR A 847      67.560  46.630  36.070  1.00  0.00           C
ATOM   3087  HB  THR A 847      67.960  47.350  35.320  1.00  0.00           H
ATOM   3088  OG1 THR A 847      68.000  47.200  37.320  1.00  0.00           O
ATOM   3089  HG1 THR A 847      67.480  48.010  37.360  1.00  0.00           H
ATOM   3090  CG2 THR A 847      66.090  46.520  35.960  1.00  0.00           C
ATOM   3091 HG21 THR A 847      65.670  47.540  35.790  1.00  0.00           H
ATOM   3092 HG22 THR A 847      65.660  45.970  36.820  1.00  0.00           H
ATOM   3093 HG23 THR A 847      65.770  45.890  35.110  1.00  0.00           H
ATOM   3094  C   THR A 847      69.700  45.210  36.050  1.00  0.00           C
ATOM   3095  O   THR A 847      70.470  46.050  35.500  1.00  0.00           O
ATOM   3096  N   LYS A 848      70.170  44.180  36.810  1.00  0.00           N
ATOM   3097  HN  LYS A 848      69.480  43.680  37.320  1.00  0.00           H
ATOM   3098  CA  LYS A 848      71.610  44.050  36.890  1.00  0.00           C
ATOM   3099  HA  LYS A 848      72.130  44.990  36.770  1.00  0.00           H
ATOM   3100  CB  LYS A 848      72.050  43.490  38.270  1.00  0.00           C
ATOM   3101  HB1 LYS A 848      73.160  43.460  38.270  1.00  0.00           H
ATOM   3102  HB2 LYS A 848      71.680  42.450  38.310  1.00  0.00           H
ATOM   3103  CG  LYS A 848      71.570  44.270  39.520  1.00  0.00           C
ATOM   3104  HG1 LYS A 848      71.620  43.610  40.410  1.00  0.00           H
ATOM   3105  HG2 LYS A 848      70.480  44.450  39.370  1.00  0.00           H
ATOM   3106  CD  LYS A 848      72.140  45.640  39.730  1.00  0.00           C
ATOM   3107  HD1 LYS A 848      72.270  46.120  38.750  1.00  0.00           H
ATOM   3108  HD2 LYS A 848      73.180  45.580  40.110  1.00  0.00           H
ATOM   3109  CE  LYS A 848      71.250  46.600  40.560  1.00  0.00           C
ATOM   3110  HE1 LYS A 848      71.810  47.520  40.790  1.00  0.00           H
ATOM   3111  HE2 LYS A 848      70.940  46.200  41.550  1.00  0.00           H
ATOM   3112  NZ  LYS A 848      70.130  47.180  39.810  1.00  0.00           N
ATOM   3113  HZ1 LYS A 848      69.380  46.500  39.600  1.00  0.00           H
ATOM   3114  HZ2 LYS A 848      70.430  47.640  38.940  1.00  0.00           H
ATOM   3115  HZ3 LYS A 848      69.770  47.840  40.530  1.00  0.00           H
ATOM   3116  C   LYS A 848      72.160  43.120  35.850  1.00  0.00           C
ATOM   3117  O   LYS A 848      71.420  42.670  34.990  1.00  0.00           O
ATOM   3118  N   ARG A 849      73.460  42.800  35.740  1.00  0.00           N
ATOM   3119  HN  ARG A 849      74.100  43.180  36.400  1.00  0.00           H
ATOM   3120  CA  ARG A 849      74.140  42.030  34.710  1.00  0.00           C
ATOM   3121  HA  ARG A 849      73.590  41.780  33.810  1.00  0.00           H
ATOM   3122  CB  ARG A 849      75.390  42.780  34.290  1.00  0.00           C
ATOM   3123  HB1 ARG A 849      75.920  42.190  33.500  1.00  0.00           H
ATOM   3124  HB2 ARG A 849      76.140  42.980  35.070  1.00  0.00           H
ATOM   3125  CG  ARG A 849      75.060  44.100  33.650  1.00  0.00           C
ATOM   3126  HG1 ARG A 849      76.040  44.380  33.200  1.00  0.00           H
ATOM   3127  HG2 ARG A 849      74.810  44.850  34.440  1.00  0.00           H
ATOM   3128  CD  ARG A 849      73.880  44.050  32.630  1.00  0.00           C
ATOM   3129  HD1 ARG A 849      72.880  43.840  33.080  1.00  0.00           H
ATOM   3130  HD2 ARG A 849      74.100  43.300  31.840  1.00  0.00           H
ATOM   3131  NE  ARG A 849      73.940  45.440  32.070  1.00  0.00           N
ATOM   3132  HE  ARG A 849      73.120  46.010  32.040  1.00  0.00           H
ATOM   3133  CZ  ARG A 849      74.820  45.850  31.150  1.00  0.00           C
ATOM   3134  NH1 ARG A 849      74.770  47.170  30.940  1.00  0.00           N
ATOM   3135 HH11 ARG A 849      74.170  47.710  31.530  1.00  0.00           H
ATOM   3136 HH12 ARG A 849      75.220  47.540  30.120  1.00  0.00           H
ATOM   3137  NH2 ARG A 849      75.680  45.140  30.430  1.00  0.00           N
ATOM   3138 HH21 ARG A 849      75.780  44.170  30.640  1.00  0.00           H
ATOM   3139 HH22 ARG A 849      76.430  45.570  29.910  1.00  0.00           H
ATOM   3140  C   ARG A 849      74.600  40.680  35.280  1.00  0.00           C
ATOM   3141  O   ARG A 849      75.420  39.980  34.710  1.00  0.00           O
ATOM   3142  N   TYR A 850      74.150  40.220  36.480  1.00  0.00           N
ATOM   3143  HN  TYR A 850      73.540  40.760  37.060  1.00  0.00           H
ATOM   3144  CA  TYR A 850      74.660  39.000  37.100  1.00  0.00           C
ATOM   3145  HA  TYR A 850      75.660  38.840  36.690  1.00  0.00           H
ATOM   3146  CB  TYR A 850      74.700  39.290  38.650  1.00  0.00           C
ATOM   3147  HB1 TYR A 850      75.190  38.430  39.160  1.00  0.00           H
ATOM   3148  HB2 TYR A 850      73.650  39.340  39.000  1.00  0.00           H
ATOM   3149  CG  TYR A 850      75.530  40.500  39.150  1.00  0.00           C
ATOM   3150  CD1 TYR A 850      76.610  41.050  38.360  1.00  0.00           C
ATOM   3151  HD1 TYR A 850      76.900  40.640  37.410  1.00  0.00           H
ATOM   3152  CE1 TYR A 850      77.310  42.220  38.780  1.00  0.00           C
ATOM   3153  HE1 TYR A 850      78.180  42.520  38.200  1.00  0.00           H
ATOM   3154  CZ  TYR A 850      76.910  42.900  39.950  1.00  0.00           C
ATOM   3155  OH  TYR A 850      77.500  44.100  40.430  1.00  0.00           O
ATOM   3156  HH  TYR A 850      78.390  44.150  40.090  1.00  0.00           H
ATOM   3157  CD2 TYR A 850      75.170  41.200  40.290  1.00  0.00           C
ATOM   3158  HD2 TYR A 850      74.300  40.850  40.830  1.00  0.00           H
ATOM   3159  CE2 TYR A 850      75.870  42.370  40.670  1.00  0.00           C
ATOM   3160  HE2 TYR A 850      75.580  42.870  41.590  1.00  0.00           H
ATOM   3161  C   TYR A 850      73.720  37.820  36.930  1.00  0.00           C
ATOM   3162  O   TYR A 850      72.570  38.000  36.720  1.00  0.00           O
ATOM   3163  N   PHE A 851      74.220  36.560  37.010  1.00  0.00           N
ATOM   3164  HN  PHE A 851      75.190  36.340  37.120  1.00  0.00           H
ATOM   3165  CA  PHE A 851      73.450  35.330  36.820  1.00  0.00           C
ATOM   3166  HA  PHE A 851      74.110  34.520  37.100  1.00  0.00           H
ATOM   3167  CB  PHE A 851      72.300  35.130  37.830  1.00  0.00           C
ATOM   3168  HB1 PHE A 851      71.530  34.380  37.550  1.00  0.00           H
ATOM   3169  HB2 PHE A 851      71.810  36.100  38.100  1.00  0.00           H
ATOM   3170  CG  PHE A 851      72.780  34.570  39.220  1.00  0.00           C
ATOM   3171  CD1 PHE A 851      72.960  33.210  39.500  1.00  0.00           C
ATOM   3172  HD1 PHE A 851      73.060  32.520  38.670  1.00  0.00           H
ATOM   3173  CE1 PHE A 851      73.190  32.810  40.840  1.00  0.00           C
ATOM   3174  HE1 PHE A 851      73.550  31.800  40.990  1.00  0.00           H
ATOM   3175  CZ  PHE A 851      73.070  33.670  41.870  1.00  0.00           C
ATOM   3176  HZ  PHE A 851      73.130  33.280  42.870  1.00  0.00           H
ATOM   3177  CD2 PHE A 851      72.770  35.450  40.320  1.00  0.00           C
ATOM   3178  HD2 PHE A 851      72.570  36.500  40.130  1.00  0.00           H
ATOM   3179  CE2 PHE A 851      72.820  34.960  41.630  1.00  0.00           C
ATOM   3180  HE2 PHE A 851      72.680  35.690  42.410  1.00  0.00           H
ATOM   3181  C   PHE A 851      72.890  35.260  35.390  1.00  0.00           C
ATOM   3182  O   PHE A 851      72.840  36.230  34.610  1.00  0.00           O
ATOM   3183  N   PRO A 852      72.440  34.040  34.930  1.00  0.00           N
ATOM   3184  CD  PRO A 852      72.870  32.700  35.370  1.00  0.00           C
ATOM   3185  HD1 PRO A 852      72.430  32.300  36.310  1.00  0.00           H
ATOM   3186  HD2 PRO A 852      73.970  32.650  35.230  1.00  0.00           H
ATOM   3187  CA  PRO A 852      71.450  33.920  33.760  1.00  0.00           C
ATOM   3188  HA  PRO A 852      71.990  34.340  32.930  1.00  0.00           H
ATOM   3189  CB  PRO A 852      71.080  32.400  33.740  1.00  0.00           C
ATOM   3190  HB1 PRO A 852      70.650  32.100  32.770  1.00  0.00           H
ATOM   3191  HB2 PRO A 852      70.290  32.190  34.500  1.00  0.00           H
ATOM   3192  CG  PRO A 852      72.360  31.750  34.300  1.00  0.00           C
ATOM   3193  HG1 PRO A 852      72.100  30.710  34.620  1.00  0.00           H
ATOM   3194  HG2 PRO A 852      72.980  31.790  33.390  1.00  0.00           H
ATOM   3195  C   PRO A 852      70.170  34.700  33.930  1.00  0.00           C
ATOM   3196  O   PRO A 852      69.780  34.980  35.070  1.00  0.00           O
ATOM   3197  N   THR A 853      69.550  35.150  32.780  1.00  0.00           N
ATOM   3198  HN  THR A 853      69.970  34.980  31.880  1.00  0.00           H
ATOM   3199  CA  THR A 853      68.490  36.210  32.850  1.00  0.00           C
ATOM   3200  HA  THR A 853      68.880  37.100  33.330  1.00  0.00           H
ATOM   3201  CB  THR A 853      68.000  36.670  31.490  1.00  0.00           C
ATOM   3202  HB  THR A 853      67.350  35.860  31.100  1.00  0.00           H
ATOM   3203  OG1 THR A 853      69.080  36.850  30.610  1.00  0.00           O
ATOM   3204  HG1 THR A 853      68.670  36.920  29.730  1.00  0.00           H
ATOM   3205  CG2 THR A 853      67.280  38.050  31.670  1.00  0.00           C
ATOM   3206 HG21 THR A 853      66.240  37.890  32.050  1.00  0.00           H
ATOM   3207 HG22 THR A 853      67.190  38.560  30.690  1.00  0.00           H
ATOM   3208 HG23 THR A 853      67.710  38.750  32.420  1.00  0.00           H
ATOM   3209  C   THR A 853      67.280  35.770  33.650  1.00  0.00           C
ATOM   3210  O   THR A 853      66.770  36.560  34.450  1.00  0.00           O
ATOM   3211  N   LYS A 854      66.840  34.540  33.510  1.00  0.00           N
ATOM   3212  HN  LYS A 854      67.260  33.930  32.840  1.00  0.00           H
ATOM   3213  CA  LYS A 854      65.780  33.980  34.330  1.00  0.00           C
ATOM   3214  HA  LYS A 854      64.880  34.570  34.260  1.00  0.00           H
ATOM   3215  CB  LYS A 854      65.160  32.640  33.870  1.00  0.00           C
ATOM   3216  HB1 LYS A 854      65.860  31.770  33.960  1.00  0.00           H
ATOM   3217  HB2 LYS A 854      64.940  32.600  32.790  1.00  0.00           H
ATOM   3218  CG  LYS A 854      63.970  32.090  34.610  1.00  0.00           C
ATOM   3219  HG1 LYS A 854      63.260  32.920  34.850  1.00  0.00           H
ATOM   3220  HG2 LYS A 854      64.370  31.860  35.610  1.00  0.00           H
ATOM   3221  CD  LYS A 854      63.380  30.840  33.990  1.00  0.00           C
ATOM   3222  HD1 LYS A 854      62.870  30.420  34.900  1.00  0.00           H
ATOM   3223  HD2 LYS A 854      64.250  30.260  33.650  1.00  0.00           H
ATOM   3224  CE  LYS A 854      62.260  31.240  32.970  1.00  0.00           C
ATOM   3225  HE1 LYS A 854      62.710  31.870  32.160  1.00  0.00           H
ATOM   3226  HE2 LYS A 854      61.390  31.670  33.520  1.00  0.00           H
ATOM   3227  NZ  LYS A 854      61.710  29.970  32.230  1.00  0.00           N
ATOM   3228  HZ1 LYS A 854      62.540  29.420  31.950  1.00  0.00           H
ATOM   3229  HZ2 LYS A 854      61.090  30.220  31.440  1.00  0.00           H
ATOM   3230  HZ3 LYS A 854      61.250  29.340  32.890  1.00  0.00           H
ATOM   3231  C   LYS A 854      66.110  33.830  35.840  1.00  0.00           C
ATOM   3232  O   LYS A 854      65.280  34.040  36.680  1.00  0.00           O
ATOM   3233  N   VAL A 855      67.380  33.460  36.140  1.00  0.00           N
ATOM   3234  HN  VAL A 855      68.050  33.440  35.390  1.00  0.00           H
ATOM   3235  CA  VAL A 855      67.890  33.240  37.480  1.00  0.00           C
ATOM   3236  HA  VAL A 855      67.280  32.520  38.010  1.00  0.00           H
ATOM   3237  CB  VAL A 855      69.240  32.500  37.370  1.00  0.00           C
ATOM   3238  HB  VAL A 855      70.030  33.040  36.810  1.00  0.00           H
ATOM   3239  CG1 VAL A 855      69.840  32.320  38.710  1.00  0.00           C
ATOM   3240 HG11 VAL A 855      69.180  32.050  39.580  1.00  0.00           H
ATOM   3241 HG12 VAL A 855      70.300  33.260  39.060  1.00  0.00           H
ATOM   3242 HG13 VAL A 855      70.600  31.510  38.650  1.00  0.00           H
ATOM   3243  CG2 VAL A 855      68.910  31.180  36.720  1.00  0.00           C
ATOM   3244 HG21 VAL A 855      68.640  31.180  35.640  1.00  0.00           H
ATOM   3245 HG22 VAL A 855      68.030  30.670  37.170  1.00  0.00           H
ATOM   3246 HG23 VAL A 855      69.770  30.480  36.790  1.00  0.00           H
ATOM   3247  C   VAL A 855      68.000  34.550  38.280  1.00  0.00           C
ATOM   3248  O   VAL A 855      67.560  34.600  39.390  1.00  0.00           O
ATOM   3249  N   ARG A 856      68.440  35.650  37.550  1.00  0.00           N
ATOM   3250  HN  ARG A 856      68.830  35.630  36.640  1.00  0.00           H
ATOM   3251  CA  ARG A 856      68.450  36.970  38.200  1.00  0.00           C
ATOM   3252  HA  ARG A 856      68.820  36.920  39.210  1.00  0.00           H
ATOM   3253  CB  ARG A 856      69.230  38.030  37.450  1.00  0.00           C
ATOM   3254  HB1 ARG A 856      70.280  37.710  37.350  1.00  0.00           H
ATOM   3255  HB2 ARG A 856      69.280  38.920  38.130  1.00  0.00           H
ATOM   3256  CG  ARG A 856      68.660  38.540  36.130  1.00  0.00           C
ATOM   3257  HG1 ARG A 856      67.580  38.740  36.270  1.00  0.00           H
ATOM   3258  HG2 ARG A 856      68.560  37.680  35.450  1.00  0.00           H
ATOM   3259  CD  ARG A 856      69.280  39.830  35.550  1.00  0.00           C
ATOM   3260  HD1 ARG A 856      69.380  40.460  36.450  1.00  0.00           H
ATOM   3261  HD2 ARG A 856      68.600  40.260  34.770  1.00  0.00           H
ATOM   3262  NE  ARG A 856      70.690  39.540  35.100  1.00  0.00           N
ATOM   3263  HE  ARG A 856      71.250  38.920  35.650  1.00  0.00           H
ATOM   3264  CZ  ARG A 856      71.040  39.470  33.830  1.00  0.00           C
ATOM   3265  NH1 ARG A 856      70.310  39.960  32.860  1.00  0.00           N
ATOM   3266 HH11 ARG A 856      69.430  40.430  32.910  1.00  0.00           H
ATOM   3267 HH12 ARG A 856      70.560  39.650  31.940  1.00  0.00           H
ATOM   3268  NH2 ARG A 856      72.080  38.720  33.560  1.00  0.00           N
ATOM   3269 HH21 ARG A 856      72.190  38.460  32.590  1.00  0.00           H
ATOM   3270 HH22 ARG A 856      72.610  38.270  34.280  1.00  0.00           H
ATOM   3271  C   ARG A 856      67.050  37.480  38.410  1.00  0.00           C
ATOM   3272  O   ARG A 856      66.740  38.270  39.310  1.00  0.00           O
ATOM   3273  N   SER A 857      66.060  37.070  37.580  1.00  0.00           N
ATOM   3274  HN  SER A 857      66.340  36.380  36.920  1.00  0.00           H
ATOM   3275  CA  SER A 857      64.630  37.380  37.720  1.00  0.00           C
ATOM   3276  HA  SER A 857      64.600  38.440  37.900  1.00  0.00           H
ATOM   3277  CB  SER A 857      63.890  37.150  36.400  1.00  0.00           C
ATOM   3278  HB1 SER A 857      62.820  37.450  36.460  1.00  0.00           H
ATOM   3279  HB2 SER A 857      63.880  36.060  36.170  1.00  0.00           H
ATOM   3280  OG  SER A 857      64.530  37.870  35.380  1.00  0.00           O
ATOM   3281  HG1 SER A 857      65.280  37.370  35.020  1.00  0.00           H
ATOM   3282  C   SER A 857      64.000  36.570  38.880  1.00  0.00           C
ATOM   3283  O   SER A 857      63.010  37.020  39.460  1.00  0.00           O
ATOM   3284  N   THR A 858      64.400  35.260  39.060  1.00  0.00           N
ATOM   3285  HN  THR A 858      64.770  34.870  38.230  1.00  0.00           H
ATOM   3286  CA  THR A 858      63.910  34.390  40.110  1.00  0.00           C
ATOM   3287  HA  THR A 858      62.830  34.480  40.040  1.00  0.00           H
ATOM   3288  CB  THR A 858      64.280  32.970  39.990  1.00  0.00           C
ATOM   3289  HB  THR A 858      65.380  32.850  39.830  1.00  0.00           H
ATOM   3290  OG1 THR A 858      63.500  32.360  38.960  1.00  0.00           O
ATOM   3291  HG1 THR A 858      64.020  31.610  38.660  1.00  0.00           H
ATOM   3292  CG2 THR A 858      64.010  32.220  41.290  1.00  0.00           C
ATOM   3293 HG21 THR A 858      64.380  31.190  41.190  1.00  0.00           H
ATOM   3294 HG22 THR A 858      62.900  32.190  41.400  1.00  0.00           H
ATOM   3295 HG23 THR A 858      64.490  32.760  42.140  1.00  0.00           H
ATOM   3296  C   THR A 858      64.320  35.010  41.380  1.00  0.00           C
ATOM   3297  O   THR A 858      63.650  34.970  42.360  1.00  0.00           O
ATOM   3298  N   ILE A 859      65.630  35.410  41.520  1.00  0.00           N
ATOM   3299  HN  ILE A 859      66.160  35.320  40.690  1.00  0.00           H
ATOM   3300  CA  ILE A 859      66.120  36.310  42.630  1.00  0.00           C
ATOM   3301  HA  ILE A 859      66.060  35.700  43.520  1.00  0.00           H
ATOM   3302  CB  ILE A 859      67.530  36.750  42.440  1.00  0.00           C
ATOM   3303  HB  ILE A 859      67.650  37.150  41.400  1.00  0.00           H
ATOM   3304  CG2 ILE A 859      67.960  37.830  43.530  1.00  0.00           C
ATOM   3305 HG21 ILE A 859      67.810  37.450  44.570  1.00  0.00           H
ATOM   3306 HG22 ILE A 859      67.390  38.780  43.460  1.00  0.00           H
ATOM   3307 HG23 ILE A 859      69.050  38.030  43.500  1.00  0.00           H
ATOM   3308  CG1 ILE A 859      68.390  35.410  42.520  1.00  0.00           C
ATOM   3309 HG11 ILE A 859      68.060  34.740  41.690  1.00  0.00           H
ATOM   3310 HG12 ILE A 859      68.220  34.970  43.530  1.00  0.00           H
ATOM   3311  CD  ILE A 859      69.880  35.610  42.250  1.00  0.00           C
ATOM   3312  HD1 ILE A 859      70.110  36.610  42.690  1.00  0.00           H
ATOM   3313  HD2 ILE A 859      70.110  35.580  41.160  1.00  0.00           H
ATOM   3314  HD3 ILE A 859      70.460  34.840  42.790  1.00  0.00           H
ATOM   3315  C   ILE A 859      65.240  37.450  42.930  1.00  0.00           C
ATOM   3316  O   ILE A 859      64.820  37.510  44.060  1.00  0.00           O
ATOM   3317  N   SER A 860      64.830  38.270  41.950  1.00  0.00           N
ATOM   3318  HN  SER A 860      65.280  38.300  41.050  1.00  0.00           H
ATOM   3319  CA  SER A 860      63.900  39.370  42.100  1.00  0.00           C
ATOM   3320  HA  SER A 860      64.240  39.910  42.970  1.00  0.00           H
ATOM   3321  CB  SER A 860      63.850  40.240  40.840  1.00  0.00           C
ATOM   3322  HB1 SER A 860      63.040  41.000  40.920  1.00  0.00           H
ATOM   3323  HB2 SER A 860      63.730  39.600  39.940  1.00  0.00           H
ATOM   3324  OG  SER A 860      65.060  41.050  40.710  1.00  0.00           O
ATOM   3325  HG1 SER A 860      65.240  41.490  41.540  1.00  0.00           H
ATOM   3326  C   SER A 860      62.470  38.940  42.530  1.00  0.00           C
ATOM   3327  O   SER A 860      61.820  39.530  43.380  1.00  0.00           O
ATOM   3328  N   ASP A 861      62.060  37.810  41.990  1.00  0.00           N
ATOM   3329  HN  ASP A 861      62.590  37.320  41.290  1.00  0.00           H
ATOM   3330  CA  ASP A 861      60.850  37.230  42.450  1.00  0.00           C
ATOM   3331  HA  ASP A 861      60.100  38.010  42.380  1.00  0.00           H
ATOM   3332  CB  ASP A 861      60.380  35.980  41.600  1.00  0.00           C
ATOM   3333  HB1 ASP A 861      59.390  35.600  41.950  1.00  0.00           H
ATOM   3334  HB2 ASP A 861      61.020  35.100  41.820  1.00  0.00           H
ATOM   3335  CG  ASP A 861      60.340  36.240  40.140  1.00  0.00           C
ATOM   3336  OD1 ASP A 861      60.170  35.250  39.410  1.00  0.00           O
ATOM   3337  OD2 ASP A 861      60.190  37.420  39.680  1.00  0.00           O
ATOM   3338  C   ASP A 861      60.770  36.930  44.000  1.00  0.00           C
ATOM   3339  O   ASP A 861      59.810  37.310  44.670  1.00  0.00           O
ATOM   3340  N   PHE A 862      61.850  36.360  44.540  1.00  0.00           N
ATOM   3341  HN  PHE A 862      62.600  35.990  43.990  1.00  0.00           H
ATOM   3342  CA  PHE A 862      61.860  35.960  45.940  1.00  0.00           C
ATOM   3343  HA  PHE A 862      60.880  35.880  46.360  1.00  0.00           H
ATOM   3344  CB  PHE A 862      62.720  34.720  45.920  1.00  0.00           C
ATOM   3345  HB1 PHE A 862      63.170  34.350  46.880  1.00  0.00           H
ATOM   3346  HB2 PHE A 862      63.470  34.780  45.110  1.00  0.00           H
ATOM   3347  CG  PHE A 862      61.830  33.530  45.460  1.00  0.00           C
ATOM   3348  CD1 PHE A 862      60.800  33.130  46.270  1.00  0.00           C
ATOM   3349  HD1 PHE A 862      60.620  33.630  47.210  1.00  0.00           H
ATOM   3350  CE1 PHE A 862      60.000  32.000  46.030  1.00  0.00           C
ATOM   3351  HE1 PHE A 862      59.170  31.720  46.670  1.00  0.00           H
ATOM   3352  CZ  PHE A 862      60.310  31.280  44.920  1.00  0.00           C
ATOM   3353  HZ  PHE A 862      59.860  30.350  44.620  1.00  0.00           H
ATOM   3354  CD2 PHE A 862      62.120  32.730  44.310  1.00  0.00           C
ATOM   3355  HD2 PHE A 862      63.020  32.940  43.760  1.00  0.00           H
ATOM   3356  CE2 PHE A 862      61.350  31.630  44.050  1.00  0.00           C
ATOM   3357  HE2 PHE A 862      61.430  31.170  43.080  1.00  0.00           H
ATOM   3358  C   PHE A 862      62.480  36.940  46.880  1.00  0.00           C
ATOM   3359  O   PHE A 862      62.640  36.670  48.050  1.00  0.00           O
ATOM   3360  N   ALA A 863      62.780  38.160  46.370  1.00  0.00           N
ATOM   3361  HN  ALA A 863      62.500  38.460  45.460  1.00  0.00           H
ATOM   3362  CA  ALA A 863      63.570  39.200  47.010  1.00  0.00           C
ATOM   3363  HA  ALA A 863      64.550  38.780  47.250  1.00  0.00           H
ATOM   3364  CB  ALA A 863      63.680  40.370  46.040  1.00  0.00           C
ATOM   3365  HB1 ALA A 863      64.230  40.120  45.120  1.00  0.00           H
ATOM   3366  HB2 ALA A 863      64.240  41.260  46.410  1.00  0.00           H
ATOM   3367  HB3 ALA A 863      62.680  40.800  45.810  1.00  0.00           H
ATOM   3368  C   ALA A 863      63.060  39.660  48.360  1.00  0.00           C
ATOM   3369  O   ALA A 863      63.800  39.580  49.360  1.00  0.00           O
ATOM   3370  N   VAL A 864      61.810  40.170  48.570  1.00  0.00           N
ATOM   3371  HN  VAL A 864      61.100  40.120  47.870  1.00  0.00           H
ATOM   3372  CA  VAL A 864      61.330  40.550  49.900  1.00  0.00           C
ATOM   3373  HA  VAL A 864      62.010  41.300  50.290  1.00  0.00           H
ATOM   3374  CB  VAL A 864      60.050  41.400  49.830  1.00  0.00           C
ATOM   3375  HB  VAL A 864      59.130  40.810  49.640  1.00  0.00           H
ATOM   3376  CG1 VAL A 864      59.950  42.150  51.270  1.00  0.00           C
ATOM   3377 HG11 VAL A 864      59.130  42.900  51.330  1.00  0.00           H
ATOM   3378 HG12 VAL A 864      60.870  42.720  51.550  1.00  0.00           H
ATOM   3379 HG13 VAL A 864      59.760  41.400  52.070  1.00  0.00           H
ATOM   3380  CG2 VAL A 864      60.210  42.480  48.660  1.00  0.00           C
ATOM   3381 HG21 VAL A 864      61.200  42.910  48.910  1.00  0.00           H
ATOM   3382 HG22 VAL A 864      59.360  43.200  48.620  1.00  0.00           H
ATOM   3383 HG23 VAL A 864      60.270  41.990  47.670  1.00  0.00           H
ATOM   3384  C   VAL A 864      61.310  39.490  51.050  1.00  0.00           C
ATOM   3385  O   VAL A 864      61.860  39.710  52.140  1.00  0.00           O
ATOM   3386  N   PHE A 865      60.790  38.290  50.720  1.00  0.00           N
ATOM   3387  HN  PHE A 865      60.210  38.140  49.920  1.00  0.00           H
ATOM   3388  CA  PHE A 865      60.910  37.120  51.570  1.00  0.00           C
ATOM   3389  HA  PHE A 865      60.410  37.360  52.500  1.00  0.00           H
ATOM   3390  CB  PHE A 865      60.220  35.850  50.890  1.00  0.00           C
ATOM   3391  HB1 PHE A 865      60.860  35.400  50.100  1.00  0.00           H
ATOM   3392  HB2 PHE A 865      59.220  36.130  50.460  1.00  0.00           H
ATOM   3393  CG  PHE A 865      59.960  34.730  51.870  1.00  0.00           C
ATOM   3394  CD1 PHE A 865      60.890  33.690  51.860  1.00  0.00           C
ATOM   3395  HD1 PHE A 865      61.740  33.750  51.200  1.00  0.00           H
ATOM   3396  CE1 PHE A 865      60.680  32.530  52.610  1.00  0.00           C
ATOM   3397  HE1 PHE A 865      61.320  31.660  52.510  1.00  0.00           H
ATOM   3398  CZ  PHE A 865      59.490  32.440  53.350  1.00  0.00           C
ATOM   3399  HZ  PHE A 865      59.220  31.570  53.940  1.00  0.00           H
ATOM   3400  CD2 PHE A 865      58.770  34.590  52.580  1.00  0.00           C
ATOM   3401  HD2 PHE A 865      58.070  35.400  52.500  1.00  0.00           H
ATOM   3402  CE2 PHE A 865      58.540  33.440  53.320  1.00  0.00           C
ATOM   3403  HE2 PHE A 865      57.650  33.420  53.920  1.00  0.00           H
ATOM   3404  C   PHE A 865      62.440  36.800  51.850  1.00  0.00           C
ATOM   3405  O   PHE A 865      62.830  36.590  53.010  1.00  0.00           O
ATOM   3406  N   LEU A 866      63.400  36.860  50.840  1.00  0.00           N
ATOM   3407  HN  LEU A 866      63.020  37.050  49.940  1.00  0.00           H
ATOM   3408  CA  LEU A 866      64.740  36.600  51.020  1.00  0.00           C
ATOM   3409  HA  LEU A 866      64.810  35.640  51.510  1.00  0.00           H
ATOM   3410  CB  LEU A 866      65.500  36.430  49.670  1.00  0.00           C
ATOM   3411  HB1 LEU A 866      65.600  37.470  49.280  1.00  0.00           H
ATOM   3412  HB2 LEU A 866      64.950  35.640  49.110  1.00  0.00           H
ATOM   3413  CG  LEU A 866      66.970  35.770  49.680  1.00  0.00           C
ATOM   3414  HG  LEU A 866      67.700  36.320  50.300  1.00  0.00           H
ATOM   3415  CD1 LEU A 866      66.940  34.310  50.100  1.00  0.00           C
ATOM   3416 HD11 LEU A 866      65.960  33.860  49.840  1.00  0.00           H
ATOM   3417 HD12 LEU A 866      67.060  34.310  51.200  1.00  0.00           H
ATOM   3418 HD13 LEU A 866      67.800  33.800  49.610  1.00  0.00           H
ATOM   3419  CD2 LEU A 866      67.600  35.910  48.330  1.00  0.00           C
ATOM   3420 HD21 LEU A 866      67.250  35.260  47.500  1.00  0.00           H
ATOM   3421 HD22 LEU A 866      68.690  35.660  48.360  1.00  0.00           H
ATOM   3422 HD23 LEU A 866      67.450  36.970  48.030  1.00  0.00           H
ATOM   3423  C   LEU A 866      65.450  37.630  51.940  1.00  0.00           C
ATOM   3424  O   LEU A 866      66.250  37.260  52.830  1.00  0.00           O
ATOM   3425  N   THR A 867      65.080  38.930  51.860  1.00  0.00           N
ATOM   3426  HN  THR A 867      64.370  39.140  51.210  1.00  0.00           H
ATOM   3427  CA  THR A 867      65.450  39.960  52.810  1.00  0.00           C
ATOM   3428  HA  THR A 867      66.530  39.920  52.880  1.00  0.00           H
ATOM   3429  CB  THR A 867      65.000  41.290  52.330  1.00  0.00           C
ATOM   3430  HB  THR A 867      63.900  41.260  52.210  1.00  0.00           H
ATOM   3431  OG1 THR A 867      65.490  41.500  51.000  1.00  0.00           O
ATOM   3432  HG1 THR A 867      65.110  40.850  50.410  1.00  0.00           H
ATOM   3433  CG2 THR A 867      65.340  42.470  53.240  1.00  0.00           C
ATOM   3434 HG21 THR A 867      64.890  43.370  52.780  1.00  0.00           H
ATOM   3435 HG22 THR A 867      66.440  42.550  53.150  1.00  0.00           H
ATOM   3436 HG23 THR A 867      64.930  42.460  54.280  1.00  0.00           H
ATOM   3437  C   THR A 867      64.960  39.650  54.190  1.00  0.00           C
ATOM   3438  O   THR A 867      65.740  39.810  55.130  1.00  0.00           O
ATOM   3439  N   ILE A 868      63.700  39.190  54.340  1.00  0.00           N
ATOM   3440  HN  ILE A 868      63.210  39.020  53.500  1.00  0.00           H
ATOM   3441  CA  ILE A 868      63.180  38.820  55.710  1.00  0.00           C
ATOM   3442  HA  ILE A 868      63.430  39.680  56.300  1.00  0.00           H
ATOM   3443  CB  ILE A 868      61.690  38.700  55.830  1.00  0.00           C
ATOM   3444  HB  ILE A 868      61.210  38.000  55.090  1.00  0.00           H
ATOM   3445  CG2 ILE A 868      61.240  38.260  57.230  1.00  0.00           C
ATOM   3446 HG21 ILE A 868      60.130  38.240  57.300  1.00  0.00           H
ATOM   3447 HG22 ILE A 868      61.750  38.830  58.040  1.00  0.00           H
ATOM   3448 HG23 ILE A 868      61.550  37.220  57.450  1.00  0.00           H
ATOM   3449  CG1 ILE A 868      61.020  40.040  55.490  1.00  0.00           C
ATOM   3450 HG11 ILE A 868      61.440  40.450  54.550  1.00  0.00           H
ATOM   3451 HG12 ILE A 868      61.350  40.870  56.140  1.00  0.00           H
ATOM   3452  CD  ILE A 868      59.490  40.070  55.240  1.00  0.00           C
ATOM   3453  HD1 ILE A 868      58.950  41.030  55.100  1.00  0.00           H
ATOM   3454  HD2 ILE A 868      58.960  39.510  56.040  1.00  0.00           H
ATOM   3455  HD3 ILE A 868      59.420  39.620  54.240  1.00  0.00           H
ATOM   3456  C   ILE A 868      63.940  37.690  56.430  1.00  0.00           C
ATOM   3457  O   ILE A 868      64.410  37.760  57.580  1.00  0.00           O
ATOM   3458  N   VAL A 869      64.230  36.600  55.700  1.00  0.00           N
ATOM   3459  HN  VAL A 869      64.010  36.600  54.730  1.00  0.00           H
ATOM   3460  CA  VAL A 869      64.970  35.390  56.130  1.00  0.00           C
ATOM   3461  HA  VAL A 869      64.420  34.910  56.920  1.00  0.00           H
ATOM   3462  CB  VAL A 869      65.120  34.380  54.950  1.00  0.00           C
ATOM   3463  HB  VAL A 869      65.530  34.860  54.050  1.00  0.00           H
ATOM   3464  CG1 VAL A 869      65.970  33.160  55.210  1.00  0.00           C
ATOM   3465 HG11 VAL A 869      67.030  33.370  55.480  1.00  0.00           H
ATOM   3466 HG12 VAL A 869      65.990  32.470  54.340  1.00  0.00           H
ATOM   3467 HG13 VAL A 869      65.440  32.550  55.970  1.00  0.00           H
ATOM   3468  CG2 VAL A 869      63.720  33.850  54.500  1.00  0.00           C
ATOM   3469 HG21 VAL A 869      63.120  34.790  54.440  1.00  0.00           H
ATOM   3470 HG22 VAL A 869      63.260  33.180  55.250  1.00  0.00           H
ATOM   3471 HG23 VAL A 869      63.740  33.440  53.460  1.00  0.00           H
ATOM   3472  C   VAL A 869      66.430  35.670  56.580  1.00  0.00           C
ATOM   3473  O   VAL A 869      66.800  35.260  57.660  1.00  0.00           O
ATOM   3474  N   ILE A 870      67.190  36.480  55.800  1.00  0.00           N
ATOM   3475  HN  ILE A 870      66.790  36.870  54.970  1.00  0.00           H
ATOM   3476  CA  ILE A 870      68.550  36.980  56.120  1.00  0.00           C
ATOM   3477  HA  ILE A 870      69.200  36.140  56.300  1.00  0.00           H
ATOM   3478  CB  ILE A 870      69.190  37.640  54.890  1.00  0.00           C
ATOM   3479  HB  ILE A 870      68.460  38.350  54.460  1.00  0.00           H
ATOM   3480  CG2 ILE A 870      70.530  38.300  55.250  1.00  0.00           C
ATOM   3481 HG21 ILE A 870      71.120  37.580  55.850  1.00  0.00           H
ATOM   3482 HG22 ILE A 870      70.290  39.230  55.810  1.00  0.00           H
ATOM   3483 HG23 ILE A 870      71.120  38.620  54.370  1.00  0.00           H
ATOM   3484  CG1 ILE A 870      69.430  36.580  53.760  1.00  0.00           C
ATOM   3485 HG11 ILE A 870      68.590  35.860  53.730  1.00  0.00           H
ATOM   3486 HG12 ILE A 870      70.300  35.980  54.080  1.00  0.00           H
ATOM   3487  CD  ILE A 870      69.720  37.190  52.410  1.00  0.00           C
ATOM   3488  HD1 ILE A 870      68.850  37.780  52.050  1.00  0.00           H
ATOM   3489  HD2 ILE A 870      69.740  36.290  51.760  1.00  0.00           H
ATOM   3490  HD3 ILE A 870      70.630  37.820  52.510  1.00  0.00           H
ATOM   3491  C   ILE A 870      68.600  37.850  57.340  1.00  0.00           C
ATOM   3492  O   ILE A 870      69.550  37.550  58.140  1.00  0.00           O
ATOM   3493  N   MET A 871      67.640  38.750  57.600  1.00  0.00           N
ATOM   3494  HN  MET A 871      66.950  38.930  56.910  1.00  0.00           H
ATOM   3495  CA  MET A 871      67.580  39.480  58.780  1.00  0.00           C
ATOM   3496  HA  MET A 871      68.550  39.860  59.040  1.00  0.00           H
ATOM   3497  CB  MET A 871      66.640  40.670  58.590  1.00  0.00           C
ATOM   3498  HB1 MET A 871      66.570  41.110  59.610  1.00  0.00           H
ATOM   3499  HB2 MET A 871      65.640  40.270  58.340  1.00  0.00           H
ATOM   3500  CG  MET A 871      67.160  41.690  57.540  1.00  0.00           C
ATOM   3501  HG1 MET A 871      66.430  42.520  57.510  1.00  0.00           H
ATOM   3502  HG2 MET A 871      67.120  41.200  56.550  1.00  0.00           H
ATOM   3503  SD  MET A 871      68.810  42.350  57.750  1.00  0.00           S
ATOM   3504  CE  MET A 871      68.730  43.300  56.170  1.00  0.00           C
ATOM   3505  HE1 MET A 871      67.980  44.110  56.090  1.00  0.00           H
ATOM   3506  HE2 MET A 871      68.710  42.630  55.270  1.00  0.00           H
ATOM   3507  HE3 MET A 871      69.670  43.860  56.000  1.00  0.00           H
ATOM   3508  C   MET A 871      67.300  38.620  60.010  1.00  0.00           C
ATOM   3509  O   MET A 871      67.980  38.810  61.020  1.00  0.00           O
ATOM   3510  N   VAL A 872      66.300  37.720  60.030  1.00  0.00           N
ATOM   3511  HN  VAL A 872      65.680  37.670  59.240  1.00  0.00           H
ATOM   3512  CA  VAL A 872      65.860  36.920  61.190  1.00  0.00           C
ATOM   3513  HA  VAL A 872      65.600  37.510  62.050  1.00  0.00           H
ATOM   3514  CB  VAL A 872      64.530  36.190  60.990  1.00  0.00           C
ATOM   3515  HB  VAL A 872      64.390  35.590  61.920  1.00  0.00           H
ATOM   3516  CG1 VAL A 872      63.400  37.140  60.960  1.00  0.00           C
ATOM   3517 HG11 VAL A 872      62.390  36.660  61.020  1.00  0.00           H
ATOM   3518 HG12 VAL A 872      63.460  37.640  59.960  1.00  0.00           H
ATOM   3519 HG13 VAL A 872      63.430  37.870  61.780  1.00  0.00           H
ATOM   3520  CG2 VAL A 872      64.500  35.190  59.810  1.00  0.00           C
ATOM   3521 HG21 VAL A 872      64.450  35.740  58.850  1.00  0.00           H
ATOM   3522 HG22 VAL A 872      63.530  34.670  59.910  1.00  0.00           H
ATOM   3523 HG23 VAL A 872      65.280  34.400  59.880  1.00  0.00           H
ATOM   3524  C   VAL A 872      66.950  35.850  61.450  1.00  0.00           C
ATOM   3525  O   VAL A 872      67.090  35.420  62.590  1.00  0.00           O
ATOM   3526  N   THR A 873      67.810  35.430  60.460  1.00  0.00           N
ATOM   3527  HN  THR A 873      67.570  35.820  59.580  1.00  0.00           H
ATOM   3528  CA  THR A 873      68.970  34.590  60.600  1.00  0.00           C
ATOM   3529  HA  THR A 873      68.700  33.740  61.210  1.00  0.00           H
ATOM   3530  CB  THR A 873      69.490  34.030  59.230  1.00  0.00           C
ATOM   3531  HB  THR A 873      69.770  34.850  58.520  1.00  0.00           H
ATOM   3532  OG1 THR A 873      68.540  33.220  58.550  1.00  0.00           O
ATOM   3533  HG1 THR A 873      67.770  33.800  58.560  1.00  0.00           H
ATOM   3534  CG2 THR A 873      70.770  33.170  59.290  1.00  0.00           C
ATOM   3535 HG21 THR A 873      71.070  32.700  58.330  1.00  0.00           H
ATOM   3536 HG22 THR A 873      70.510  32.290  59.910  1.00  0.00           H
ATOM   3537 HG23 THR A 873      71.690  33.510  59.810  1.00  0.00           H
ATOM   3538  C   THR A 873      70.000  35.420  61.210  1.00  0.00           C
ATOM   3539  O   THR A 873      70.680  34.960  62.200  1.00  0.00           O
ATOM   3540  N   ILE A 874      70.250  36.740  60.800  1.00  0.00           N
ATOM   3541  HN  ILE A 874      69.810  36.980  59.930  1.00  0.00           H
ATOM   3542  CA  ILE A 874      71.210  37.630  61.430  1.00  0.00           C
ATOM   3543  HA  ILE A 874      72.160  37.100  61.520  1.00  0.00           H
ATOM   3544  CB  ILE A 874      71.410  38.870  60.600  1.00  0.00           C
ATOM   3545  HB  ILE A 874      70.420  39.330  60.410  1.00  0.00           H
ATOM   3546  CG2 ILE A 874      72.230  39.860  61.420  1.00  0.00           C
ATOM   3547 HG21 ILE A 874      71.690  40.390  62.230  1.00  0.00           H
ATOM   3548 HG22 ILE A 874      72.510  40.630  60.650  1.00  0.00           H
ATOM   3549 HG23 ILE A 874      73.270  39.570  61.710  1.00  0.00           H
ATOM   3550  CG1 ILE A 874      72.190  38.600  59.240  1.00  0.00           C
ATOM   3551 HG11 ILE A 874      71.700  37.690  58.820  1.00  0.00           H
ATOM   3552 HG12 ILE A 874      73.260  38.400  59.460  1.00  0.00           H
ATOM   3553  CD  ILE A 874      72.290  39.770  58.150  1.00  0.00           C
ATOM   3554  HD1 ILE A 874      72.780  39.390  57.230  1.00  0.00           H
ATOM   3555  HD2 ILE A 874      72.860  40.630  58.580  1.00  0.00           H
ATOM   3556  HD3 ILE A 874      71.350  40.220  57.750  1.00  0.00           H
ATOM   3557  C   ILE A 874      70.880  37.950  62.860  1.00  0.00           C
ATOM   3558  O   ILE A 874      71.690  37.930  63.740  1.00  0.00           O
ATOM   3559  N   ASP A 875      69.570  38.130  63.130  1.00  0.00           N
ATOM   3560  HN  ASP A 875      68.940  38.200  62.370  1.00  0.00           H
ATOM   3561  CA  ASP A 875      69.100  38.300  64.480  1.00  0.00           C
ATOM   3562  HA  ASP A 875      69.610  39.130  64.940  1.00  0.00           H
ATOM   3563  CB  ASP A 875      67.630  38.870  64.450  1.00  0.00           C
ATOM   3564  HB1 ASP A 875      66.930  38.290  63.810  1.00  0.00           H
ATOM   3565  HB2 ASP A 875      67.820  39.840  63.940  1.00  0.00           H
ATOM   3566  CG  ASP A 875      67.090  39.100  65.850  1.00  0.00           C
ATOM   3567  OD1 ASP A 875      67.750  39.750  66.690  1.00  0.00           O
ATOM   3568  OD2 ASP A 875      65.910  38.670  66.210  1.00  0.00           O
ATOM   3569  C   ASP A 875      69.280  37.080  65.390  1.00  0.00           C
ATOM   3570  O   ASP A 875      69.730  37.130  66.550  1.00  0.00           O
ATOM   3571  N   TYR A 876      68.940  35.830  64.840  1.00  0.00           N
ATOM   3572  HN  TYR A 876      68.470  35.850  63.970  1.00  0.00           H
ATOM   3573  CA  TYR A 876      69.120  34.520  65.540  1.00  0.00           C
ATOM   3574  HA  TYR A 876      68.540  34.580  66.450  1.00  0.00           H
ATOM   3575  CB  TYR A 876      68.460  33.300  64.770  1.00  0.00           C
ATOM   3576  HB1 TYR A 876      69.070  33.260  63.840  1.00  0.00           H
ATOM   3577  HB2 TYR A 876      67.370  33.500  64.610  1.00  0.00           H
ATOM   3578  CG  TYR A 876      68.550  31.920  65.440  1.00  0.00           C
ATOM   3579  CD1 TYR A 876      69.380  30.960  64.830  1.00  0.00           C
ATOM   3580  HD1 TYR A 876      69.950  31.130  63.930  1.00  0.00           H
ATOM   3581  CE1 TYR A 876      69.760  29.840  65.510  1.00  0.00           C
ATOM   3582  HE1 TYR A 876      70.340  29.040  65.070  1.00  0.00           H
ATOM   3583  CZ  TYR A 876      69.210  29.540  66.740  1.00  0.00           C
ATOM   3584  OH  TYR A 876      69.410  28.260  67.340  1.00  0.00           O
ATOM   3585  HH  TYR A 876      68.660  27.990  67.890  1.00  0.00           H
ATOM   3586  CD2 TYR A 876      67.940  31.670  66.650  1.00  0.00           C
ATOM   3587  HD2 TYR A 876      67.380  32.450  67.170  1.00  0.00           H
ATOM   3588  CE2 TYR A 876      68.280  30.400  67.290  1.00  0.00           C
ATOM   3589  HE2 TYR A 876      68.090  30.220  68.330  1.00  0.00           H
ATOM   3590  C   TYR A 876      70.560  34.140  65.870  1.00  0.00           C
ATOM   3591  O   TYR A 876      70.870  33.690  67.010  1.00  0.00           O
ATOM   3592  N   LEU A 877      71.500  34.440  64.940  1.00  0.00           N
ATOM   3593  HN  LEU A 877      71.140  34.840  64.100  1.00  0.00           H
ATOM   3594  CA  LEU A 877      72.920  34.190  65.220  1.00  0.00           C
ATOM   3595  HA  LEU A 877      73.100  33.280  65.760  1.00  0.00           H
ATOM   3596  CB  LEU A 877      73.570  34.050  63.810  1.00  0.00           C
ATOM   3597  HB1 LEU A 877      74.660  33.990  63.940  1.00  0.00           H
ATOM   3598  HB2 LEU A 877      73.320  34.900  63.130  1.00  0.00           H
ATOM   3599  CG  LEU A 877      73.200  32.750  63.080  1.00  0.00           C
ATOM   3600  HG  LEU A 877      72.170  32.900  62.670  1.00  0.00           H
ATOM   3601  CD1 LEU A 877      74.150  32.620  61.830  1.00  0.00           C
ATOM   3602 HD11 LEU A 877      73.720  31.870  61.120  1.00  0.00           H
ATOM   3603 HD12 LEU A 877      75.210  32.420  62.040  1.00  0.00           H
ATOM   3604 HD13 LEU A 877      74.230  33.570  61.250  1.00  0.00           H
ATOM   3605  CD2 LEU A 877      73.180  31.390  63.920  1.00  0.00           C
ATOM   3606 HD21 LEU A 877      72.930  30.600  63.190  1.00  0.00           H
ATOM   3607 HD22 LEU A 877      72.380  31.580  64.660  1.00  0.00           H
ATOM   3608 HD23 LEU A 877      74.160  31.240  64.420  1.00  0.00           H
ATOM   3609  C   LEU A 877      73.630  35.380  65.940  1.00  0.00           C
ATOM   3610  O   LEU A 877      74.290  35.150  66.940  1.00  0.00           O
ATOM   3611  N   VAL A 878      73.440  36.650  65.560  1.00  0.00           N
ATOM   3612  HN  VAL A 878      72.850  36.910  64.790  1.00  0.00           H
ATOM   3613  CA  VAL A 878      74.130  37.690  66.270  1.00  0.00           C
ATOM   3614  HA  VAL A 878      74.900  37.300  66.920  1.00  0.00           H
ATOM   3615  CB  VAL A 878      74.700  38.760  65.440  1.00  0.00           C
ATOM   3616  HB  VAL A 878      73.820  39.200  64.920  1.00  0.00           H
ATOM   3617  CG1 VAL A 878      75.500  39.720  66.340  1.00  0.00           C
ATOM   3618 HG11 VAL A 878      76.360  39.260  66.860  1.00  0.00           H
ATOM   3619 HG12 VAL A 878      74.920  40.200  67.160  1.00  0.00           H
ATOM   3620 HG13 VAL A 878      75.890  40.610  65.800  1.00  0.00           H
ATOM   3621  CG2 VAL A 878      75.690  38.280  64.410  1.00  0.00           C
ATOM   3622 HG21 VAL A 878      76.540  37.700  64.810  1.00  0.00           H
ATOM   3623 HG22 VAL A 878      76.160  39.080  63.800  1.00  0.00           H
ATOM   3624 HG23 VAL A 878      75.240  37.640  63.610  1.00  0.00           H
ATOM   3625  C   VAL A 878      73.270  38.350  67.420  1.00  0.00           C
ATOM   3626  O   VAL A 878      73.690  38.500  68.600  1.00  0.00           O
ATOM   3627  N   GLY A 879      72.040  38.720  67.040  1.00  0.00           N
ATOM   3628  HN  GLY A 879      71.920  38.610  66.050  1.00  0.00           H
ATOM   3629  CA  GLY A 879      71.040  39.480  67.830  1.00  0.00           C
ATOM   3630  HA1 GLY A 879      71.290  39.320  68.860  1.00  0.00           H
ATOM   3631  HA2 GLY A 879      70.050  39.200  67.510  1.00  0.00           H
ATOM   3632  C   GLY A 879      71.160  40.950  67.570  1.00  0.00           C
ATOM   3633  O   GLY A 879      72.180  41.520  67.890  1.00  0.00           O
ATOM   3634  N   VAL A 880      70.120  41.480  66.950  1.00  0.00           N
ATOM   3635  HN  VAL A 880      69.390  40.880  66.670  1.00  0.00           H
ATOM   3636  CA  VAL A 880      70.010  42.950  66.650  1.00  0.00           C
ATOM   3637  HA  VAL A 880      71.010  43.350  66.760  1.00  0.00           H
ATOM   3638  CB  VAL A 880      69.720  43.300  65.210  1.00  0.00           C
ATOM   3639  HB  VAL A 880      69.040  42.580  64.710  1.00  0.00           H
ATOM   3640  CG1 VAL A 880      69.320  44.770  65.050  1.00  0.00           C
ATOM   3641 HG11 VAL A 880      69.440  45.140  64.020  1.00  0.00           H
ATOM   3642 HG12 VAL A 880      70.100  45.400  65.540  1.00  0.00           H
ATOM   3643 HG13 VAL A 880      68.390  45.210  65.480  1.00  0.00           H
ATOM   3644  CG2 VAL A 880      71.010  43.120  64.330  1.00  0.00           C
ATOM   3645 HG21 VAL A 880      71.280  42.080  64.620  1.00  0.00           H
ATOM   3646 HG22 VAL A 880      71.880  43.780  64.520  1.00  0.00           H
ATOM   3647 HG23 VAL A 880      70.640  43.210  63.280  1.00  0.00           H
ATOM   3648  C   VAL A 880      68.930  43.500  67.540  1.00  0.00           C
ATOM   3649  O   VAL A 880      67.760  43.110  67.360  1.00  0.00           O
ATOM   3650  N   PRO A 881      69.220  44.170  68.630  1.00  0.00           N
ATOM   3651  CD  PRO A 881      70.560  44.450  69.040  1.00  0.00           C
ATOM   3652  HD1 PRO A 881      71.160  45.110  68.370  1.00  0.00           H
ATOM   3653  HD2 PRO A 881      71.200  43.540  69.130  1.00  0.00           H
ATOM   3654  CA  PRO A 881      68.200  44.930  69.410  1.00  0.00           C
ATOM   3655  HA  PRO A 881      67.740  44.210  70.060  1.00  0.00           H
ATOM   3656  CB  PRO A 881      69.100  45.970  70.220  1.00  0.00           C
ATOM   3657  HB1 PRO A 881      68.590  46.320  71.140  1.00  0.00           H
ATOM   3658  HB2 PRO A 881      69.280  46.890  69.630  1.00  0.00           H
ATOM   3659  CG  PRO A 881      70.380  45.180  70.410  1.00  0.00           C
ATOM   3660  HG1 PRO A 881      71.260  45.800  70.670  1.00  0.00           H
ATOM   3661  HG2 PRO A 881      70.190  44.390  71.180  1.00  0.00           H
ATOM   3662  C   PRO A 881      67.020  45.640  68.730  1.00  0.00           C
ATOM   3663  O   PRO A 881      67.180  46.520  67.890  1.00  0.00           O
ATOM   3664  N   SER A 882      65.760  45.270  69.020  1.00  0.00           N
ATOM   3665  HN  SER A 882      65.670  44.510  69.670  1.00  0.00           H
ATOM   3666  CA  SER A 882      64.580  45.840  68.370  1.00  0.00           C
ATOM   3667  HA  SER A 882      64.700  46.920  68.330  1.00  0.00           H
ATOM   3668  CB  SER A 882      64.320  45.250  66.930  1.00  0.00           C
ATOM   3669  HB1 SER A 882      63.420  45.810  66.620  1.00  0.00           H
ATOM   3670  HB2 SER A 882      64.000  44.180  66.910  1.00  0.00           H
ATOM   3671  OG  SER A 882      65.440  45.550  66.030  1.00  0.00           O
ATOM   3672  HG1 SER A 882      66.030  46.130  66.520  1.00  0.00           H
ATOM   3673  C   SER A 882      63.310  45.570  69.220  1.00  0.00           C
ATOM   3674  O   SER A 882      63.310  44.530  69.920  1.00  0.00           O
ATOM   3675  N   PRO A 883      62.260  46.320  69.110  1.00  0.00           N
ATOM   3676  CD  PRO A 883      62.230  47.600  68.410  1.00  0.00           C
ATOM   3677  HD1 PRO A 883      62.810  47.480  67.480  1.00  0.00           H
ATOM   3678  HD2 PRO A 883      62.600  48.370  69.120  1.00  0.00           H
ATOM   3679  CA  PRO A 883      60.920  45.680  69.220  1.00  0.00           C
ATOM   3680  HA  PRO A 883      60.890  45.230  70.200  1.00  0.00           H
ATOM   3681  CB  PRO A 883      59.940  46.920  69.110  1.00  0.00           C
ATOM   3682  HB1 PRO A 883      59.750  47.430  70.070  1.00  0.00           H
ATOM   3683  HB2 PRO A 883      58.900  46.670  68.800  1.00  0.00           H
ATOM   3684  CG  PRO A 883      60.680  47.850  68.150  1.00  0.00           C
ATOM   3685  HG1 PRO A 883      60.390  47.660  67.100  1.00  0.00           H
ATOM   3686  HG2 PRO A 883      60.520  48.930  68.370  1.00  0.00           H
ATOM   3687  C   PRO A 883      60.550  44.650  68.140  1.00  0.00           C
ATOM   3688  O   PRO A 883      60.920  44.730  66.980  1.00  0.00           O
ATOM   3689  N   LYS A 884      59.810  43.600  68.520  1.00  0.00           N
ATOM   3690  HN  LYS A 884      59.350  43.500  69.390  1.00  0.00           H
ATOM   3691  CA  LYS A 884      59.530  42.430  67.770  1.00  0.00           C
ATOM   3692  HA  LYS A 884      60.090  42.450  66.840  1.00  0.00           H
ATOM   3693  CB  LYS A 884      60.090  41.230  68.450  1.00  0.00           C
ATOM   3694  HB1 LYS A 884      59.980  40.350  67.790  1.00  0.00           H
ATOM   3695  HB2 LYS A 884      59.540  41.010  69.400  1.00  0.00           H
ATOM   3696  CG  LYS A 884      61.630  41.240  68.820  1.00  0.00           C
ATOM   3697  HG1 LYS A 884      61.900  40.260  69.270  1.00  0.00           H
ATOM   3698  HG2 LYS A 884      61.790  42.120  69.480  1.00  0.00           H
ATOM   3699  CD  LYS A 884      62.570  41.350  67.630  1.00  0.00           C
ATOM   3700  HD1 LYS A 884      63.590  41.540  68.040  1.00  0.00           H
ATOM   3701  HD2 LYS A 884      62.360  42.300  67.090  1.00  0.00           H
ATOM   3702  CE  LYS A 884      62.780  40.100  66.770  1.00  0.00           C
ATOM   3703  HE1 LYS A 884      63.210  40.360  65.780  1.00  0.00           H
ATOM   3704  HE2 LYS A 884      61.830  39.560  66.560  1.00  0.00           H
ATOM   3705  NZ  LYS A 884      63.690  39.110  67.460  1.00  0.00           N
ATOM   3706  HZ1 LYS A 884      64.400  38.780  66.780  1.00  0.00           H
ATOM   3707  HZ2 LYS A 884      63.140  38.350  67.890  1.00  0.00           H
ATOM   3708  HZ3 LYS A 884      64.290  39.620  68.140  1.00  0.00           H
ATOM   3709  C   LYS A 884      58.070  42.250  67.520  1.00  0.00           C
ATOM   3710  O   LYS A 884      57.290  42.740  68.350  1.00  0.00           O
ATOM   3711  N   LEU A 885      57.580  41.700  66.410  1.00  0.00           N
ATOM   3712  HN  LEU A 885      58.220  41.410  65.710  1.00  0.00           H
ATOM   3713  CA  LEU A 885      56.200  41.480  66.130  1.00  0.00           C
ATOM   3714  HA  LEU A 885      55.720  42.460  66.140  1.00  0.00           H
ATOM   3715  CB  LEU A 885      55.900  41.070  64.670  1.00  0.00           C
ATOM   3716  HB1 LEU A 885      56.330  40.060  64.590  1.00  0.00           H
ATOM   3717  HB2 LEU A 885      56.460  41.760  64.010  1.00  0.00           H
ATOM   3718  CG  LEU A 885      54.440  41.100  64.130  1.00  0.00           C
ATOM   3719  HG  LEU A 885      53.930  40.380  64.810  1.00  0.00           H
ATOM   3720  CD1 LEU A 885      53.870  42.490  64.380  1.00  0.00           C
ATOM   3721 HD11 LEU A 885      54.560  43.150  63.800  1.00  0.00           H
ATOM   3722 HD12 LEU A 885      53.750  42.880  65.430  1.00  0.00           H
ATOM   3723 HD13 LEU A 885      52.840  42.560  63.970  1.00  0.00           H
ATOM   3724  CD2 LEU A 885      54.340  40.570  62.710  1.00  0.00           C
ATOM   3725 HD21 LEU A 885      53.290  40.430  62.370  1.00  0.00           H
ATOM   3726 HD22 LEU A 885      54.880  39.610  62.590  1.00  0.00           H
ATOM   3727 HD23 LEU A 885      54.800  41.310  62.030  1.00  0.00           H
ATOM   3728  C   LEU A 885      55.360  40.610  67.120  1.00  0.00           C
ATOM   3729  O   LEU A 885      55.630  39.490  67.320  1.00  0.00           O
ATOM   3730  N   HSD A 886      54.260  41.160  67.740  1.00  0.00           N
ATOM   3731  HN  HSD A 886      53.980  42.110  67.610  1.00  0.00           H
ATOM   3732  CA  HSD A 886      53.350  40.430  68.650  1.00  0.00           C
ATOM   3733  HA  HSD A 886      53.980  39.760  69.230  1.00  0.00           H
ATOM   3734  CB  HSD A 886      52.690  41.340  69.640  1.00  0.00           C
ATOM   3735  HB1 HSD A 886      51.830  40.870  70.140  1.00  0.00           H
ATOM   3736  HB2 HSD A 886      52.330  42.130  68.940  1.00  0.00           H
ATOM   3737  ND1 HSD A 886      54.940  42.230  70.510  1.00  0.00           N
ATOM   3738  HD1 HSD A 886      55.560  42.190  69.730  1.00  0.00           H
ATOM   3739  CG  HSD A 886      53.640  41.920  70.690  1.00  0.00           C
ATOM   3740  CE1 HSD A 886      55.450  42.520  71.770  1.00  0.00           C
ATOM   3741  HE1 HSD A 886      56.410  43.010  71.950  1.00  0.00           H
ATOM   3742  NE2 HSD A 886      54.500  42.380  72.690  1.00  0.00           N
ATOM   3743  CD2 HSD A 886      53.360  42.040  72.050  1.00  0.00           C
ATOM   3744  HD2 HSD A 886      52.450  41.950  72.630  1.00  0.00           H
ATOM   3745  C   HSD A 886      52.280  39.650  67.850  1.00  0.00           C
ATOM   3746  O   HSD A 886      51.860  40.040  66.750  1.00  0.00           O
ATOM   3747  N   VAL A 887      51.850  38.530  68.380  1.00  0.00           N
ATOM   3748  HN  VAL A 887      52.170  38.070  69.210  1.00  0.00           H
ATOM   3749  CA  VAL A 887      50.740  37.830  67.800  1.00  0.00           C
ATOM   3750  HA  VAL A 887      50.050  38.510  67.330  1.00  0.00           H
ATOM   3751  CB  VAL A 887      51.120  36.730  66.800  1.00  0.00           C
ATOM   3752  HB  VAL A 887      50.210  36.100  66.720  1.00  0.00           H
ATOM   3753  CG1 VAL A 887      51.510  37.340  65.460  1.00  0.00           C
ATOM   3754 HG11 VAL A 887      50.760  38.100  65.130  1.00  0.00           H
ATOM   3755 HG12 VAL A 887      51.460  36.520  64.720  1.00  0.00           H
ATOM   3756 HG13 VAL A 887      52.520  37.770  65.660  1.00  0.00           H
ATOM   3757  CG2 VAL A 887      52.380  35.990  67.330  1.00  0.00           C
ATOM   3758 HG21 VAL A 887      52.290  35.360  68.230  1.00  0.00           H
ATOM   3759 HG22 VAL A 887      53.260  36.630  67.560  1.00  0.00           H
ATOM   3760 HG23 VAL A 887      52.750  35.280  66.560  1.00  0.00           H
ATOM   3761  C   VAL A 887      50.130  37.240  69.080  1.00  0.00           C
ATOM   3762  O   VAL A 887      50.900  36.720  69.860  1.00  0.00           O
ATOM   3763  N   PRO A 888      48.880  37.350  69.250  1.00  0.00           N
ATOM   3764  CD  PRO A 888      47.970  38.080  68.410  1.00  0.00           C
ATOM   3765  HD1 PRO A 888      48.130  37.880  67.330  1.00  0.00           H
ATOM   3766  HD2 PRO A 888      48.100  39.160  68.670  1.00  0.00           H
ATOM   3767  CA  PRO A 888      48.200  36.610  70.230  1.00  0.00           C
ATOM   3768  HA  PRO A 888      48.570  36.610  71.250  1.00  0.00           H
ATOM   3769  CB  PRO A 888      46.770  37.140  70.250  1.00  0.00           C
ATOM   3770  HB1 PRO A 888      46.620  38.020  70.920  1.00  0.00           H
ATOM   3771  HB2 PRO A 888      46.040  36.340  70.490  1.00  0.00           H
ATOM   3772  CG  PRO A 888      46.610  37.640  68.860  1.00  0.00           C
ATOM   3773  HG1 PRO A 888      46.320  36.800  68.200  1.00  0.00           H
ATOM   3774  HG2 PRO A 888      45.860  38.450  68.780  1.00  0.00           H
ATOM   3775  C   PRO A 888      48.240  35.120  69.730  1.00  0.00           C
ATOM   3776  O   PRO A 888      48.160  34.800  68.560  1.00  0.00           O
ATOM   3777  N   GLU A 889      48.490  34.150  70.620  1.00  0.00           N
ATOM   3778  HN  GLU A 889      48.660  34.460  71.560  1.00  0.00           H
ATOM   3779  CA  GLU A 889      48.630  32.760  70.330  1.00  0.00           C
ATOM   3780  HA  GLU A 889      48.850  32.570  69.300  1.00  0.00           H
ATOM   3781  CB  GLU A 889      49.770  32.350  71.240  1.00  0.00           C
ATOM   3782  HB1 GLU A 889      49.910  31.240  71.300  1.00  0.00           H
ATOM   3783  HB2 GLU A 889      49.520  32.650  72.280  1.00  0.00           H
ATOM   3784  CG  GLU A 889      51.060  33.020  70.940  1.00  0.00           C
ATOM   3785  HG1 GLU A 889      50.900  34.110  70.770  1.00  0.00           H
ATOM   3786  HG2 GLU A 889      51.480  32.660  69.980  1.00  0.00           H
ATOM   3787  CD  GLU A 889      51.980  32.880  72.060  1.00  0.00           C
ATOM   3788  OE1 GLU A 889      51.930  33.520  73.110  1.00  0.00           O
ATOM   3789  OE2 GLU A 889      52.930  32.090  71.910  1.00  0.00           O
ATOM   3790  C   GLU A 889      47.340  31.970  70.610  1.00  0.00           C
ATOM   3791  O   GLU A 889      46.500  32.370  71.460  1.00  0.00           O
ATOM   3792  N   LYS A 890      47.140  30.760  69.950  1.00  0.00           N
ATOM   3793  HN  LYS A 890      47.870  30.630  69.270  1.00  0.00           H
ATOM   3794  CA  LYS A 890      46.190  29.680  70.130  1.00  0.00           C
ATOM   3795  HA  LYS A 890      46.630  28.890  69.550  1.00  0.00           H
ATOM   3796  CB  LYS A 890      46.100  29.190  71.600  1.00  0.00           C
ATOM   3797  HB1 LYS A 890      45.470  28.270  71.600  1.00  0.00           H
ATOM   3798  HB2 LYS A 890      45.540  29.900  72.230  1.00  0.00           H
ATOM   3799  CG  LYS A 890      47.440  28.850  72.280  1.00  0.00           C
ATOM   3800  HG1 LYS A 890      47.160  28.490  73.290  1.00  0.00           H
ATOM   3801  HG2 LYS A 890      48.000  29.800  72.390  1.00  0.00           H
ATOM   3802  CD  LYS A 890      48.320  27.800  71.610  1.00  0.00           C
ATOM   3803  HD1 LYS A 890      49.270  27.730  72.180  1.00  0.00           H
ATOM   3804  HD2 LYS A 890      48.550  28.230  70.600  1.00  0.00           H
ATOM   3805  CE  LYS A 890      47.670  26.420  71.520  1.00  0.00           C
ATOM   3806  HE1 LYS A 890      46.740  26.330  70.930  1.00  0.00           H
ATOM   3807  HE2 LYS A 890      47.470  25.930  72.490  1.00  0.00           H
ATOM   3808  NZ  LYS A 890      48.700  25.440  70.920  1.00  0.00           N
ATOM   3809  HZ1 LYS A 890      48.200  24.520  70.890  1.00  0.00           H
ATOM   3810  HZ2 LYS A 890      49.560  25.360  71.490  1.00  0.00           H
ATOM   3811  HZ3 LYS A 890      49.070  25.720  69.990  1.00  0.00           H
ATOM   3812  C   LYS A 890      44.760  29.890  69.620  1.00  0.00           C
ATOM   3813  O   LYS A 890      43.710  29.250  70.000  1.00  0.00           O
ATOM   3814  N   PHE A 891      44.780  30.800  68.580  1.00  0.00           N
ATOM   3815  HN  PHE A 891      45.660  31.220  68.360  1.00  0.00           H
ATOM   3816  CA  PHE A 891      43.740  31.080  67.620  1.00  0.00           C
ATOM   3817  HA  PHE A 891      44.170  31.590  66.760  1.00  0.00           H
ATOM   3818  CB  PHE A 891      43.180  29.730  67.010  1.00  0.00           C
ATOM   3819  HB1 PHE A 891      42.610  29.230  67.820  1.00  0.00           H
ATOM   3820  HB2 PHE A 891      44.020  29.090  66.670  1.00  0.00           H
ATOM   3821  CG  PHE A 891      42.180  29.850  65.950  1.00  0.00           C
ATOM   3822  CD1 PHE A 891      41.000  29.020  66.020  1.00  0.00           C
ATOM   3823  HD1 PHE A 891      40.870  28.400  66.880  1.00  0.00           H
ATOM   3824  CE1 PHE A 891      40.150  29.050  64.930  1.00  0.00           C
ATOM   3825  HE1 PHE A 891      39.230  28.480  64.950  1.00  0.00           H
ATOM   3826  CZ  PHE A 891      40.370  29.880  63.870  1.00  0.00           C
ATOM   3827  HZ  PHE A 891      39.600  30.080  63.130  1.00  0.00           H
ATOM   3828  CD2 PHE A 891      42.400  30.740  64.890  1.00  0.00           C
ATOM   3829  HD2 PHE A 891      43.240  31.400  64.710  1.00  0.00           H
ATOM   3830  CE2 PHE A 891      41.470  30.760  63.800  1.00  0.00           C
ATOM   3831  HE2 PHE A 891      41.530  31.580  63.090  1.00  0.00           H
ATOM   3832  C   PHE A 891      42.760  32.010  68.210  1.00  0.00           C
ATOM   3833  O   PHE A 891      41.520  31.820  68.280  1.00  0.00           O
ATOM   3834  N   GLU A 892      43.330  33.190  68.560  1.00  0.00           N
ATOM   3835  HN  GLU A 892      44.290  33.380  68.390  1.00  0.00           H
ATOM   3836  CA  GLU A 892      42.600  34.140  69.320  1.00  0.00           C
ATOM   3837  HA  GLU A 892      41.550  33.920  69.440  1.00  0.00           H
ATOM   3838  CB  GLU A 892      43.180  34.050  70.800  1.00  0.00           C
ATOM   3839  HB1 GLU A 892      44.280  34.180  70.750  1.00  0.00           H
ATOM   3840  HB2 GLU A 892      43.140  32.990  71.160  1.00  0.00           H
ATOM   3841  CG  GLU A 892      42.660  35.010  71.840  1.00  0.00           C
ATOM   3842  HG1 GLU A 892      41.560  34.900  71.790  1.00  0.00           H
ATOM   3843  HG2 GLU A 892      42.920  36.080  71.670  1.00  0.00           H
ATOM   3844  CD  GLU A 892      43.000  34.610  73.210  1.00  0.00           C
ATOM   3845  OE1 GLU A 892      42.360  33.710  73.760  1.00  0.00           O
ATOM   3846  OE2 GLU A 892      43.820  35.380  73.860  1.00  0.00           O
ATOM   3847  C   GLU A 892      42.720  35.600  68.710  1.00  0.00           C
ATOM   3848  O   GLU A 892      43.800  35.910  68.250  1.00  0.00           O
ATOM   3849  N   PRO A 893      41.760  36.500  68.860  1.00  0.00           N
ATOM   3850  CD  PRO A 893      40.320  36.210  69.120  1.00  0.00           C
ATOM   3851  HD1 PRO A 893      40.260  36.140  70.220  1.00  0.00           H
ATOM   3852  HD2 PRO A 893      39.950  35.260  68.670  1.00  0.00           H
ATOM   3853  CA  PRO A 893      41.890  37.880  68.460  1.00  0.00           C
ATOM   3854  HA  PRO A 893      42.210  37.920  67.430  1.00  0.00           H
ATOM   3855  CB  PRO A 893      40.530  38.510  68.630  1.00  0.00           C
ATOM   3856  HB1 PRO A 893      40.320  39.260  67.840  1.00  0.00           H
ATOM   3857  HB2 PRO A 893      40.390  38.970  69.650  1.00  0.00           H
ATOM   3858  CG  PRO A 893      39.560  37.360  68.510  1.00  0.00           C
ATOM   3859  HG1 PRO A 893      38.550  37.580  68.890  1.00  0.00           H
ATOM   3860  HG2 PRO A 893      39.430  37.230  67.420  1.00  0.00           H
ATOM   3861  C   PRO A 893      42.830  38.720  69.330  1.00  0.00           C
ATOM   3862  O   PRO A 893      43.040  38.410  70.500  1.00  0.00           O
ATOM   3863  N   THR A 894      43.420  39.730  68.670  1.00  0.00           N
ATOM   3864  HN  THR A 894      43.370  39.910  67.690  1.00  0.00           H
ATOM   3865  CA  THR A 894      44.360  40.630  69.400  1.00  0.00           C
ATOM   3866  HA  THR A 894      45.040  40.020  69.970  1.00  0.00           H
ATOM   3867  CB  THR A 894      45.250  41.530  68.540  1.00  0.00           C
ATOM   3868  HB  THR A 894      44.750  42.450  68.160  1.00  0.00           H
ATOM   3869  OG1 THR A 894      45.630  40.820  67.360  1.00  0.00           O
ATOM   3870  HG1 THR A 894      44.880  40.730  66.750  1.00  0.00           H
ATOM   3871  CG2 THR A 894      46.560  41.810  69.250  1.00  0.00           C
ATOM   3872 HG21 THR A 894      46.300  42.480  70.090  1.00  0.00           H
ATOM   3873 HG22 THR A 894      47.240  42.170  68.440  1.00  0.00           H
ATOM   3874 HG23 THR A 894      46.910  40.850  69.660  1.00  0.00           H
ATOM   3875  C   THR A 894      43.660  41.550  70.380  1.00  0.00           C
ATOM   3876  O   THR A 894      44.180  41.950  71.400  1.00  0.00           O
ATOM   3877  N   HSD A 895      42.500  42.030  70.030  1.00  0.00           N
ATOM   3878  HN  HSD A 895      42.020  41.860  69.160  1.00  0.00           H
ATOM   3879  CA  HSD A 895      41.590  42.740  71.010  1.00  0.00           C
ATOM   3880  HA  HSD A 895      42.150  43.530  71.480  1.00  0.00           H
ATOM   3881  CB  HSD A 895      40.310  43.270  70.240  1.00  0.00           C
ATOM   3882  HB1 HSD A 895      39.730  42.400  69.870  1.00  0.00           H
ATOM   3883  HB2 HSD A 895      40.570  43.970  69.430  1.00  0.00           H
ATOM   3884  ND1 HSD A 895      39.460  45.150  71.760  1.00  0.00           N
ATOM   3885  HD1 HSD A 895      40.270  45.730  71.860  1.00  0.00           H
ATOM   3886  CG  HSD A 895      39.320  43.970  71.060  1.00  0.00           C
ATOM   3887  CE1 HSD A 895      38.270  45.460  72.280  1.00  0.00           C
ATOM   3888  HE1 HSD A 895      38.100  46.180  73.080  1.00  0.00           H
ATOM   3889  NE2 HSD A 895      37.390  44.590  71.920  1.00  0.00           N
ATOM   3890  CD2 HSD A 895      38.050  43.630  71.220  1.00  0.00           C
ATOM   3891  HD2 HSD A 895      37.450  43.000  70.570  1.00  0.00           H
ATOM   3892  C   HSD A 895      41.130  41.850  72.170  1.00  0.00           C
ATOM   3893  O   HSD A 895      40.390  40.890  71.930  1.00  0.00           O
ATOM   3894  N   PRO A 896      41.370  42.090  73.450  1.00  0.00           N
ATOM   3895  CD  PRO A 896      42.120  43.280  73.880  1.00  0.00           C
ATOM   3896  HD1 PRO A 896      41.490  44.140  73.550  1.00  0.00           H
ATOM   3897  HD2 PRO A 896      43.120  43.280  73.410  1.00  0.00           H
ATOM   3898  CA  PRO A 896      41.390  40.970  74.410  1.00  0.00           C
ATOM   3899  HA  PRO A 896      41.700  40.000  74.040  1.00  0.00           H
ATOM   3900  CB  PRO A 896      42.510  41.500  75.370  1.00  0.00           C
ATOM   3901  HB1 PRO A 896      43.510  41.220  74.970  1.00  0.00           H
ATOM   3902  HB2 PRO A 896      42.430  41.080  76.400  1.00  0.00           H
ATOM   3903  CG  PRO A 896      42.410  43.030  75.290  1.00  0.00           C
ATOM   3904  HG1 PRO A 896      41.520  43.420  75.820  1.00  0.00           H
ATOM   3905  HG2 PRO A 896      43.280  43.470  75.810  1.00  0.00           H
ATOM   3906  C   PRO A 896      40.100  40.840  75.160  1.00  0.00           C
ATOM   3907  O   PRO A 896      40.100  40.380  76.250  1.00  0.00           O
ATOM   3908  N   GLU A 897      38.940  41.370  74.720  1.00  0.00           N
ATOM   3909  HN  GLU A 897      38.910  42.030  73.970  1.00  0.00           H
ATOM   3910  CA  GLU A 897      37.730  41.230  75.580  1.00  0.00           C
ATOM   3911  HA  GLU A 897      37.930  40.940  76.600  1.00  0.00           H
ATOM   3912  CB  GLU A 897      37.080  42.610  75.760  1.00  0.00           C
ATOM   3913  HB1 GLU A 897      36.150  42.690  76.350  1.00  0.00           H
ATOM   3914  HB2 GLU A 897      36.740  42.930  74.750  1.00  0.00           H
ATOM   3915  CG  GLU A 897      38.080  43.650  76.340  1.00  0.00           C
ATOM   3916  HG1 GLU A 897      37.690  44.690  76.230  1.00  0.00           H
ATOM   3917  HG2 GLU A 897      39.060  43.650  75.820  1.00  0.00           H
ATOM   3918  CD  GLU A 897      38.180  43.520  77.900  1.00  0.00           C
ATOM   3919  OE1 GLU A 897      38.060  42.450  78.500  1.00  0.00           O
ATOM   3920  OE2 GLU A 897      38.260  44.590  78.530  1.00  0.00           O
ATOM   3921  C   GLU A 897      36.580  40.370  75.080  1.00  0.00           C
ATOM   3922  O   GLU A 897      35.500  40.170  75.740  1.00  0.00           O
ATOM   3923  N   ARG A 898      36.730  39.780  73.850  1.00  0.00           N
ATOM   3924  HN  ARG A 898      37.500  39.930  73.240  1.00  0.00           H
ATOM   3925  CA  ARG A 898      35.660  38.960  73.360  1.00  0.00           C
ATOM   3926  HA  ARG A 898      35.160  38.510  74.220  1.00  0.00           H
ATOM   3927  CB  ARG A 898      34.570  39.680  72.490  1.00  0.00           C
ATOM   3928  HB1 ARG A 898      34.110  40.340  73.250  1.00  0.00           H
ATOM   3929  HB2 ARG A 898      33.630  39.130  72.270  1.00  0.00           H
ATOM   3930  CG  ARG A 898      35.220  40.560  71.450  1.00  0.00           C
ATOM   3931  HG1 ARG A 898      36.080  40.080  70.940  1.00  0.00           H
ATOM   3932  HG2 ARG A 898      35.490  41.580  71.820  1.00  0.00           H
ATOM   3933  CD  ARG A 898      34.310  40.810  70.290  1.00  0.00           C
ATOM   3934  HD1 ARG A 898      33.440  41.390  70.670  1.00  0.00           H
ATOM   3935  HD2 ARG A 898      34.070  39.950  69.650  1.00  0.00           H
ATOM   3936  NE  ARG A 898      35.050  41.740  69.390  1.00  0.00           N
ATOM   3937  HE  ARG A 898      35.080  42.720  69.540  1.00  0.00           H
ATOM   3938  CZ  ARG A 898      35.920  41.400  68.410  1.00  0.00           C
ATOM   3939  NH1 ARG A 898      36.300  40.170  68.250  1.00  0.00           N
ATOM   3940 HH11 ARG A 898      36.780  39.960  67.400  1.00  0.00           H
ATOM   3941 HH12 ARG A 898      35.900  39.440  68.810  1.00  0.00           H
ATOM   3942  NH2 ARG A 898      36.470  42.370  67.730  1.00  0.00           N
ATOM   3943 HH21 ARG A 898      37.020  42.100  66.940  1.00  0.00           H
ATOM   3944 HH22 ARG A 898      36.260  43.340  67.880  1.00  0.00           H
ATOM   3945  C   ARG A 898      36.290  37.760  72.520  1.00  0.00           C
ATOM   3946  O   ARG A 898      37.490  37.680  72.230  1.00  0.00           O
ATOM   3947  N   GLY A 899      35.520  36.720  72.100  1.00  0.00           N
ATOM   3948  HN  GLY A 899      34.600  36.600  72.490  1.00  0.00           H
ATOM   3949  CA  GLY A 899      35.820  35.840  70.990  1.00  0.00           C
ATOM   3950  HA1 GLY A 899      35.010  35.130  71.110  1.00  0.00           H
ATOM   3951  HA2 GLY A 899      36.790  35.370  71.050  1.00  0.00           H
ATOM   3952  C   GLY A 899      35.710  36.480  69.690  1.00  0.00           C
ATOM   3953  O   GLY A 899      35.450  37.670  69.620  1.00  0.00           O
ATOM   3954  N   TRP A 900      35.880  35.670  68.570  1.00  0.00           N
ATOM   3955  HN  TRP A 900      36.320  34.780  68.690  1.00  0.00           H
ATOM   3956  CA  TRP A 900      35.920  36.260  67.270  1.00  0.00           C
ATOM   3957  HA  TRP A 900      36.790  36.910  67.300  1.00  0.00           H
ATOM   3958  CB  TRP A 900      36.380  35.210  66.220  1.00  0.00           C
ATOM   3959  HB1 TRP A 900      36.190  35.640  65.220  1.00  0.00           H
ATOM   3960  HB2 TRP A 900      35.740  34.310  66.220  1.00  0.00           H
ATOM   3961  CG  TRP A 900      37.770  34.630  66.270  1.00  0.00           C
ATOM   3962  CD1 TRP A 900      38.210  33.460  66.870  1.00  0.00           C
ATOM   3963  HD1 TRP A 900      37.510  32.750  67.320  1.00  0.00           H
ATOM   3964  NE1 TRP A 900      39.620  33.410  66.730  1.00  0.00           N
ATOM   3965  HE1 TRP A 900      40.230  32.670  66.890  1.00  0.00           H
ATOM   3966  CE2 TRP A 900      40.110  34.450  66.000  1.00  0.00           C
ATOM   3967  CD2 TRP A 900      38.960  35.200  65.720  1.00  0.00           C
ATOM   3968  CE3 TRP A 900      39.140  36.260  64.870  1.00  0.00           C
ATOM   3969  HE3 TRP A 900      38.280  36.890  64.680  1.00  0.00           H
ATOM   3970  CZ3 TRP A 900      40.370  36.640  64.410  1.00  0.00           C
ATOM   3971  HZ3 TRP A 900      40.440  37.630  63.960  1.00  0.00           H
ATOM   3972  CZ2 TRP A 900      41.380  34.770  65.540  1.00  0.00           C
ATOM   3973  HZ2 TRP A 900      42.270  34.230  65.810  1.00  0.00           H
ATOM   3974  CH2 TRP A 900      41.490  35.890  64.730  1.00  0.00           C
ATOM   3975  HH2 TRP A 900      42.430  36.140  64.290  1.00  0.00           H
ATOM   3976  C   TRP A 900      34.700  37.060  66.770  1.00  0.00           C
ATOM   3977  O   TRP A 900      34.890  38.150  66.170  1.00  0.00           O
ATOM   3978  N   ILE A 901      33.530  36.580  66.920  1.00  0.00           N
ATOM   3979  HN  ILE A 901      33.540  35.810  67.550  1.00  0.00           H
ATOM   3980  CA  ILE A 901      32.310  37.170  66.430  1.00  0.00           C
ATOM   3981  HA  ILE A 901      32.410  37.600  65.440  1.00  0.00           H
ATOM   3982  CB  ILE A 901      31.090  36.140  66.420  1.00  0.00           C
ATOM   3983  HB  ILE A 901      31.510  35.300  65.820  1.00  0.00           H
ATOM   3984  CG2 ILE A 901      30.790  35.430  67.790  1.00  0.00           C
ATOM   3985 HG21 ILE A 901      30.010  34.660  67.650  1.00  0.00           H
ATOM   3986 HG22 ILE A 901      30.410  36.060  68.640  1.00  0.00           H
ATOM   3987 HG23 ILE A 901      31.660  34.810  68.080  1.00  0.00           H
ATOM   3988  CG1 ILE A 901      29.790  36.640  65.810  1.00  0.00           C
ATOM   3989 HG11 ILE A 901      29.520  37.650  66.170  1.00  0.00           H
ATOM   3990 HG12 ILE A 901      28.960  35.920  66.020  1.00  0.00           H
ATOM   3991  CD  ILE A 901      29.970  36.720  64.260  1.00  0.00           C
ATOM   3992  HD1 ILE A 901      29.130  37.250  63.770  1.00  0.00           H
ATOM   3993  HD2 ILE A 901      30.040  35.710  63.790  1.00  0.00           H
ATOM   3994  HD3 ILE A 901      30.910  37.300  64.090  1.00  0.00           H
ATOM   3995  C   ILE A 901      31.960  38.400  67.270  1.00  0.00           C
ATOM   3996  O   ILE A 901      32.120  38.360  68.490  1.00  0.00           O
ATOM   3997  N   ILE A 902      31.320  39.390  66.580  1.00  0.00           N
ATOM   3998  HN  ILE A 902      31.330  39.260  65.580  1.00  0.00           H
ATOM   3999  CA  ILE A 902      30.960  40.720  67.160  1.00  0.00           C
ATOM   4000  HA  ILE A 902      31.260  40.760  68.190  1.00  0.00           H
ATOM   4001  CB  ILE A 902      31.520  41.940  66.330  1.00  0.00           C
ATOM   4002  HB  ILE A 902      31.390  41.790  65.240  1.00  0.00           H
ATOM   4003  CG2 ILE A 902      30.810  43.320  66.660  1.00  0.00           C
ATOM   4004 HG21 ILE A 902      29.770  43.300  66.300  1.00  0.00           H
ATOM   4005 HG22 ILE A 902      31.300  44.130  66.080  1.00  0.00           H
ATOM   4006 HG23 ILE A 902      30.900  43.600  67.730  1.00  0.00           H
ATOM   4007  CG1 ILE A 902      33.030  41.980  66.650  1.00  0.00           C
ATOM   4008 HG11 ILE A 902      33.480  41.000  66.410  1.00  0.00           H
ATOM   4009 HG12 ILE A 902      33.100  42.260  67.730  1.00  0.00           H
ATOM   4010  CD  ILE A 902      33.760  43.020  65.890  1.00  0.00           C
ATOM   4011  HD1 ILE A 902      33.780  42.730  64.830  1.00  0.00           H
ATOM   4012  HD2 ILE A 902      34.800  43.190  66.240  1.00  0.00           H
ATOM   4013  HD3 ILE A 902      33.200  43.990  65.950  1.00  0.00           H
ATOM   4014  C   ILE A 902      29.420  40.700  67.100  1.00  0.00           C
ATOM   4015  O   ILE A 902      28.790  40.240  66.130  1.00  0.00           O
ATOM   4016  N   SER A 903      28.750  41.230  68.160  1.00  0.00           N
ATOM   4017  HN  SER A 903      29.210  41.690  68.920  1.00  0.00           H
ATOM   4018  CA  SER A 903      27.270  41.350  68.190  1.00  0.00           C
ATOM   4019  HA  SER A 903      26.880  40.520  67.630  1.00  0.00           H
ATOM   4020  CB  SER A 903      26.790  41.260  69.670  1.00  0.00           C
ATOM   4021  HB1 SER A 903      27.220  42.100  70.260  1.00  0.00           H
ATOM   4022  HB2 SER A 903      27.250  40.380  70.170  1.00  0.00           H
ATOM   4023  OG  SER A 903      25.360  41.120  69.760  1.00  0.00           O
ATOM   4024  HG1 SER A 903      25.120  40.330  69.270  1.00  0.00           H
ATOM   4025  C   SER A 903      26.790  42.660  67.640  1.00  0.00           C
ATOM   4026  O   SER A 903      27.290  43.690  68.100  1.00  0.00           O
ATOM   4027  N   PRO A 904      26.030  42.770  66.550  1.00  0.00           N
ATOM   4028  CD  PRO A 904      25.640  41.680  65.660  1.00  0.00           C
ATOM   4029  HD1 PRO A 904      24.740  41.210  66.130  1.00  0.00           H
ATOM   4030  HD2 PRO A 904      26.400  40.870  65.560  1.00  0.00           H
ATOM   4031  CA  PRO A 904      25.830  43.970  65.800  1.00  0.00           C
ATOM   4032  HA  PRO A 904      26.860  44.130  65.540  1.00  0.00           H
ATOM   4033  CB  PRO A 904      25.030  43.680  64.630  1.00  0.00           C
ATOM   4034  HB1 PRO A 904      25.390  44.340  63.810  1.00  0.00           H
ATOM   4035  HB2 PRO A 904      23.960  43.960  64.640  1.00  0.00           H
ATOM   4036  CG  PRO A 904      25.270  42.280  64.320  1.00  0.00           C
ATOM   4037  HG1 PRO A 904      24.380  41.850  63.820  1.00  0.00           H
ATOM   4038  HG2 PRO A 904      26.080  42.130  63.580  1.00  0.00           H
ATOM   4039  C   PRO A 904      25.270  45.090  66.710  1.00  0.00           C
ATOM   4040  O   PRO A 904      24.380  44.900  67.470  1.00  0.00           O
ATOM   4041  N   LEU A 905      25.870  46.300  66.680  1.00  0.00           N
ATOM   4042  HN  LEU A 905      26.640  46.550  66.100  1.00  0.00           H
ATOM   4043  CA  LEU A 905      25.640  47.400  67.570  1.00  0.00           C
ATOM   4044  HA  LEU A 905      26.280  48.190  67.220  1.00  0.00           H
ATOM   4045  CB  LEU A 905      24.230  47.980  67.610  1.00  0.00           C
ATOM   4046  HB1 LEU A 905      24.350  48.960  68.120  1.00  0.00           H
ATOM   4047  HB2 LEU A 905      23.620  47.240  68.160  1.00  0.00           H
ATOM   4048  CG  LEU A 905      23.670  48.260  66.160  1.00  0.00           C
ATOM   4049  HG  LEU A 905      23.430  47.220  65.830  1.00  0.00           H
ATOM   4050  CD1 LEU A 905      22.370  48.890  66.220  1.00  0.00           C
ATOM   4051 HD11 LEU A 905      22.450  49.930  66.600  1.00  0.00           H
ATOM   4052 HD12 LEU A 905      21.680  48.400  66.930  1.00  0.00           H
ATOM   4053 HD13 LEU A 905      21.830  49.000  65.250  1.00  0.00           H
ATOM   4054  CD2 LEU A 905      24.620  48.950  65.180  1.00  0.00           C
ATOM   4055 HD21 LEU A 905      24.260  48.960  64.120  1.00  0.00           H
ATOM   4056 HD22 LEU A 905      25.680  48.630  65.230  1.00  0.00           H
ATOM   4057 HD23 LEU A 905      24.580  50.000  65.530  1.00  0.00           H
ATOM   4058  C   LEU A 905      26.270  47.320  68.920  1.00  0.00           C
ATOM   4059  O   LEU A 905      26.750  48.230  69.590  1.00  0.00           O
ATOM   4060  N   GLY A 906      26.190  46.120  69.500  1.00  0.00           N
ATOM   4061  HN  GLY A 906      25.870  45.320  69.000  1.00  0.00           H
ATOM   4062  CA  GLY A 906      26.610  45.880  70.890  1.00  0.00           C
ATOM   4063  HA1 GLY A 906      27.610  46.220  71.060  1.00  0.00           H
ATOM   4064  HA2 GLY A 906      26.500  44.820  71.090  1.00  0.00           H
ATOM   4065  C   GLY A 906      25.650  46.520  71.850  1.00  0.00           C
ATOM   4066  O   GLY A 906      24.420  46.710  71.550  1.00  0.00           O
ATOM   4067  N   ASP A 907      26.140  47.050  72.960  1.00  0.00           N
ATOM   4068  HN  ASP A 907      27.090  47.070  73.240  1.00  0.00           H
ATOM   4069  CA  ASP A 907      25.380  47.710  74.010  1.00  0.00           C
ATOM   4070  HA  ASP A 907      24.340  47.450  74.030  1.00  0.00           H
ATOM   4071  CB  ASP A 907      26.150  47.410  75.370  1.00  0.00           C
ATOM   4072  HB1 ASP A 907      25.610  47.940  76.190  1.00  0.00           H
ATOM   4073  HB2 ASP A 907      27.200  47.760  75.330  1.00  0.00           H
ATOM   4074  CG  ASP A 907      26.020  45.970  75.700  1.00  0.00           C
ATOM   4075  OD1 ASP A 907      25.020  45.330  75.320  1.00  0.00           O
ATOM   4076  OD2 ASP A 907      26.980  45.450  76.420  1.00  0.00           O
ATOM   4077  C   ASP A 907      25.310  49.260  73.770  1.00  0.00           C
ATOM   4078  O   ASP A 907      24.860  50.020  74.590  1.00  0.00           O
ATOM   4079  N   ASN A 908      25.750  49.610  72.550  1.00  0.00           N
ATOM   4080  HN  ASN A 908      26.000  48.940  71.850  1.00  0.00           H
ATOM   4081  CA  ASN A 908      25.750  51.030  72.190  1.00  0.00           C
ATOM   4082  HA  ASN A 908      26.240  51.530  73.020  1.00  0.00           H
ATOM   4083  CB  ASN A 908      26.620  51.350  70.970  1.00  0.00           C
ATOM   4084  HB1 ASN A 908      26.600  52.450  70.810  1.00  0.00           H
ATOM   4085  HB2 ASN A 908      26.280  50.830  70.040  1.00  0.00           H
ATOM   4086  CG  ASN A 908      28.070  50.980  71.260  1.00  0.00           C
ATOM   4087  OD1 ASN A 908      28.760  51.720  71.940  1.00  0.00           O
ATOM   4088  ND2 ASN A 908      28.590  49.950  70.670  1.00  0.00           N
ATOM   4089 HD21 ASN A 908      29.540  49.800  70.970  1.00  0.00           H
ATOM   4090 HD22 ASN A 908      28.160  49.440  69.920  1.00  0.00           H
ATOM   4091  C   ASN A 908      24.370  51.600  71.970  1.00  0.00           C
ATOM   4092  O   ASN A 908      23.420  50.810  71.750  1.00  0.00           O
ATOM   4093  N   PRO A 909      24.130  52.900  72.120  1.00  0.00           N
ATOM   4094  CD  PRO A 909      24.930  53.770  73.000  1.00  0.00           C
ATOM   4095  HD1 PRO A 909      26.000  53.650  72.720  1.00  0.00           H
ATOM   4096  HD2 PRO A 909      24.860  53.470  74.070  1.00  0.00           H
ATOM   4097  CA  PRO A 909      23.110  53.660  71.430  1.00  0.00           C
ATOM   4098  HA  PRO A 909      22.200  53.480  71.970  1.00  0.00           H
ATOM   4099  CB  PRO A 909      23.580  55.140  71.560  1.00  0.00           C
ATOM   4100  HB1 PRO A 909      22.670  55.780  71.610  1.00  0.00           H
ATOM   4101  HB2 PRO A 909      24.340  55.350  70.780  1.00  0.00           H
ATOM   4102  CG  PRO A 909      24.340  55.160  72.910  1.00  0.00           C
ATOM   4103  HG1 PRO A 909      25.160  55.910  72.970  1.00  0.00           H
ATOM   4104  HG2 PRO A 909      23.690  55.340  73.790  1.00  0.00           H
ATOM   4105  C   PRO A 909      22.870  53.150  70.050  1.00  0.00           C
ATOM   4106  O   PRO A 909      23.810  52.840  69.320  1.00  0.00           O
ATOM   4107  N   TRP A 910      21.580  53.040  69.670  1.00  0.00           N
ATOM   4108  HN  TRP A 910      20.860  53.490  70.200  1.00  0.00           H
ATOM   4109  CA  TRP A 910      21.160  52.680  68.320  1.00  0.00           C
ATOM   4110  HA  TRP A 910      21.660  51.760  68.040  1.00  0.00           H
ATOM   4111  CB  TRP A 910      19.610  52.290  68.420  1.00  0.00           C
ATOM   4112  HB1 TRP A 910      19.070  53.180  68.810  1.00  0.00           H
ATOM   4113  HB2 TRP A 910      19.680  51.480  69.190  1.00  0.00           H
ATOM   4114  CG  TRP A 910      19.060  51.700  67.170  1.00  0.00           C
ATOM   4115  CD1 TRP A 910      19.140  50.400  66.900  1.00  0.00           C
ATOM   4116  HD1 TRP A 910      19.550  49.670  67.570  1.00  0.00           H
ATOM   4117  NE1 TRP A 910      18.490  50.130  65.750  1.00  0.00           N
ATOM   4118  HE1 TRP A 910      18.370  49.230  65.380  1.00  0.00           H
ATOM   4119  CE2 TRP A 910      17.880  51.250  65.260  1.00  0.00           C
ATOM   4120  CD2 TRP A 910      18.320  52.280  66.090  1.00  0.00           C
ATOM   4121  CE3 TRP A 910      17.880  53.510  65.720  1.00  0.00           C
ATOM   4122  HE3 TRP A 910      18.180  54.360  66.310  1.00  0.00           H
ATOM   4123  CZ3 TRP A 910      17.290  53.860  64.470  1.00  0.00           C
ATOM   4124  HZ3 TRP A 910      16.970  54.880  64.260  1.00  0.00           H
ATOM   4125  CZ2 TRP A 910      17.280  51.490  64.040  1.00  0.00           C
ATOM   4126  HZ2 TRP A 910      17.080  50.720  63.310  1.00  0.00           H
ATOM   4127  CH2 TRP A 910      17.030  52.780  63.680  1.00  0.00           C
ATOM   4128  HH2 TRP A 910      16.670  53.020  62.690  1.00  0.00           H
ATOM   4129  C   TRP A 910      21.460  53.640  67.180  1.00  0.00           C
ATOM   4130  O   TRP A 910      21.650  53.230  66.010  1.00  0.00           O
ATOM   4131  N   TRP A 911      21.640  54.950  67.450  1.00  0.00           N
ATOM   4132  HN  TRP A 911      21.260  55.260  68.330  1.00  0.00           H
ATOM   4133  CA  TRP A 911      22.120  55.910  66.460  1.00  0.00           C
ATOM   4134  HA  TRP A 911      21.330  55.860  65.710  1.00  0.00           H
ATOM   4135  CB  TRP A 911      22.010  57.380  66.980  1.00  0.00           C
ATOM   4136  HB1 TRP A 911      20.940  57.650  66.990  1.00  0.00           H
ATOM   4137  HB2 TRP A 911      22.480  58.060  66.250  1.00  0.00           H
ATOM   4138  CG  TRP A 911      22.590  57.720  68.340  1.00  0.00           C
ATOM   4139  CD1 TRP A 911      21.940  57.730  69.580  1.00  0.00           C
ATOM   4140  HD1 TRP A 911      20.910  57.420  69.660  1.00  0.00           H
ATOM   4141  NE1 TRP A 911      22.790  58.260  70.550  1.00  0.00           N
ATOM   4142  HE1 TRP A 911      22.360  58.450  71.400  1.00  0.00           H
ATOM   4143  CE2 TRP A 911      23.990  58.410  69.990  1.00  0.00           C
ATOM   4144  CD2 TRP A 911      23.940  58.130  68.610  1.00  0.00           C
ATOM   4145  CE3 TRP A 911      25.100  58.180  67.800  1.00  0.00           C
ATOM   4146  HE3 TRP A 911      25.100  57.920  66.760  1.00  0.00           H
ATOM   4147  CZ3 TRP A 911      26.350  58.350  68.450  1.00  0.00           C
ATOM   4148  HZ3 TRP A 911      27.260  58.290  67.870  1.00  0.00           H
ATOM   4149  CZ2 TRP A 911      25.280  58.570  70.650  1.00  0.00           C
ATOM   4150  HZ2 TRP A 911      25.440  58.560  71.710  1.00  0.00           H
ATOM   4151  CH2 TRP A 911      26.420  58.530  69.840  1.00  0.00           C
ATOM   4152  HH2 TRP A 911      27.400  58.720  70.270  1.00  0.00           H
ATOM   4153  C   TRP A 911      23.510  55.520  65.840  1.00  0.00           C
ATOM   4154  O   TRP A 911      23.940  55.990  64.780  1.00  0.00           O
ATOM   4155  N   THR A 912      24.190  54.580  66.490  1.00  0.00           N
ATOM   4156  HN  THR A 912      23.930  54.320  67.410  1.00  0.00           H
ATOM   4157  CA  THR A 912      25.530  54.040  66.050  1.00  0.00           C
ATOM   4158  HA  THR A 912      26.240  54.850  66.000  1.00  0.00           H
ATOM   4159  CB  THR A 912      26.110  52.980  66.990  1.00  0.00           C
ATOM   4160  HB  THR A 912      25.490  52.060  67.050  1.00  0.00           H
ATOM   4161  OG1 THR A 912      26.320  53.550  68.250  1.00  0.00           O
ATOM   4162  HG1 THR A 912      25.530  53.390  68.770  1.00  0.00           H
ATOM   4163  CG2 THR A 912      27.460  52.430  66.490  1.00  0.00           C
ATOM   4164 HG21 THR A 912      28.120  53.310  66.330  1.00  0.00           H
ATOM   4165 HG22 THR A 912      27.420  51.670  65.680  1.00  0.00           H
ATOM   4166 HG23 THR A 912      27.890  51.920  67.380  1.00  0.00           H
ATOM   4167  C   THR A 912      25.430  53.400  64.680  1.00  0.00           C
ATOM   4168  O   THR A 912      26.320  53.550  63.850  1.00  0.00           O
ATOM   4169  N   LEU A 913      24.310  52.730  64.420  1.00  0.00           N
ATOM   4170  HN  LEU A 913      23.600  52.660  65.110  1.00  0.00           H
ATOM   4171  CA  LEU A 913      23.930  52.260  63.090  1.00  0.00           C
ATOM   4172  HA  LEU A 913      24.580  51.480  62.710  1.00  0.00           H
ATOM   4173  CB  LEU A 913      22.540  51.650  63.260  1.00  0.00           C
ATOM   4174  HB1 LEU A 913      21.740  52.410  63.380  1.00  0.00           H
ATOM   4175  HB2 LEU A 913      22.390  50.990  64.140  1.00  0.00           H
ATOM   4176  CG  LEU A 913      22.000  50.770  62.080  1.00  0.00           C
ATOM   4177  HG  LEU A 913      21.990  51.450  61.210  1.00  0.00           H
ATOM   4178  CD1 LEU A 913      22.980  49.570  61.770  1.00  0.00           C
ATOM   4179 HD11 LEU A 913      24.010  49.930  61.630  1.00  0.00           H
ATOM   4180 HD12 LEU A 913      22.700  49.130  60.780  1.00  0.00           H
ATOM   4181 HD13 LEU A 913      22.960  48.880  62.640  1.00  0.00           H
ATOM   4182  CD2 LEU A 913      20.680  50.230  62.510  1.00  0.00           C
ATOM   4183 HD21 LEU A 913      20.410  49.360  61.870  1.00  0.00           H
ATOM   4184 HD22 LEU A 913      20.000  51.100  62.410  1.00  0.00           H
ATOM   4185 HD23 LEU A 913      20.720  49.930  63.580  1.00  0.00           H
ATOM   4186  C   LEU A 913      23.800  53.360  62.050  1.00  0.00           C
ATOM   4187  O   LEU A 913      24.280  53.210  60.960  1.00  0.00           O
ATOM   4188  N   LEU A 914      23.060  54.470  62.360  1.00  0.00           N
ATOM   4189  HN  LEU A 914      22.540  54.590  63.190  1.00  0.00           H
ATOM   4190  CA  LEU A 914      22.820  55.610  61.470  1.00  0.00           C
ATOM   4191  HA  LEU A 914      22.370  55.270  60.550  1.00  0.00           H
ATOM   4192  CB  LEU A 914      21.820  56.540  62.160  1.00  0.00           C
ATOM   4193  HB1 LEU A 914      21.540  57.260  61.350  1.00  0.00           H
ATOM   4194  HB2 LEU A 914      22.280  57.070  63.020  1.00  0.00           H
ATOM   4195  CG  LEU A 914      20.490  55.840  62.610  1.00  0.00           C
ATOM   4196  HG  LEU A 914      20.710  55.060  63.380  1.00  0.00           H
ATOM   4197  CD1 LEU A 914      19.490  56.800  63.350  1.00  0.00           C
ATOM   4198 HD11 LEU A 914      19.010  57.390  62.530  1.00  0.00           H
ATOM   4199 HD12 LEU A 914      20.070  57.460  64.020  1.00  0.00           H
ATOM   4200 HD13 LEU A 914      18.700  56.170  63.820  1.00  0.00           H
ATOM   4201  CD2 LEU A 914      19.800  55.270  61.400  1.00  0.00           C
ATOM   4202 HD21 LEU A 914      19.460  56.060  60.700  1.00  0.00           H
ATOM   4203 HD22 LEU A 914      18.840  54.770  61.650  1.00  0.00           H
ATOM   4204 HD23 LEU A 914      20.440  54.550  60.860  1.00  0.00           H
ATOM   4205  C   LEU A 914      24.100  56.360  61.150  1.00  0.00           C
ATOM   4206  O   LEU A 914      24.190  56.800  60.000  1.00  0.00           O
ATOM   4207  N   ILE A 915      25.110  56.660  62.060  1.00  0.00           N
ATOM   4208  HN  ILE A 915      25.100  56.500  63.050  1.00  0.00           H
ATOM   4209  CA  ILE A 915      26.280  57.430  61.590  1.00  0.00           C
ATOM   4210  HA  ILE A 915      25.850  58.290  61.100  1.00  0.00           H
ATOM   4211  CB  ILE A 915      27.050  58.080  62.840  1.00  0.00           C
ATOM   4212  HB  ILE A 915      27.850  58.740  62.470  1.00  0.00           H
ATOM   4213  CG2 ILE A 915      26.120  58.910  63.690  1.00  0.00           C
ATOM   4214 HG21 ILE A 915      25.890  59.830  63.100  1.00  0.00           H
ATOM   4215 HG22 ILE A 915      26.600  59.340  64.600  1.00  0.00           H
ATOM   4216 HG23 ILE A 915      25.130  58.450  63.890  1.00  0.00           H
ATOM   4217  CG1 ILE A 915      27.940  57.010  63.610  1.00  0.00           C
ATOM   4218 HG11 ILE A 915      28.250  56.140  62.990  1.00  0.00           H
ATOM   4219 HG12 ILE A 915      27.290  56.610  64.410  1.00  0.00           H
ATOM   4220  CD  ILE A 915      29.200  57.610  64.210  1.00  0.00           C
ATOM   4221  HD1 ILE A 915      28.960  58.270  65.070  1.00  0.00           H
ATOM   4222  HD2 ILE A 915      29.710  58.260  63.440  1.00  0.00           H
ATOM   4223  HD3 ILE A 915      29.910  56.810  64.520  1.00  0.00           H
ATOM   4224  C   ILE A 915      27.140  56.820  60.490  1.00  0.00           C
ATOM   4225  O   ILE A 915      27.750  57.530  59.750  1.00  0.00           O
ATOM   4226  N   ALA A 916      27.260  55.470  60.580  1.00  0.00           N
ATOM   4227  HN  ALA A 916      26.780  55.070  61.360  1.00  0.00           H
ATOM   4228  CA  ALA A 916      28.120  54.590  59.810  1.00  0.00           C
ATOM   4229  HA  ALA A 916      29.090  55.070  59.850  1.00  0.00           H
ATOM   4230  CB  ALA A 916      27.960  53.260  60.500  1.00  0.00           C
ATOM   4231  HB1 ALA A 916      26.890  53.010  60.360  1.00  0.00           H
ATOM   4232  HB2 ALA A 916      28.190  53.370  61.580  1.00  0.00           H
ATOM   4233  HB3 ALA A 916      28.630  52.460  60.140  1.00  0.00           H
ATOM   4234  C   ALA A 916      27.890  54.310  58.280  1.00  0.00           C
ATOM   4235  O   ALA A 916      28.840  53.930  57.520  1.00  0.00           O
ATOM   4236  N   ALA A 917      26.650  54.500  57.780  1.00  0.00           N
ATOM   4237  HN  ALA A 917      25.950  54.530  58.490  1.00  0.00           H
ATOM   4238  CA  ALA A 917      26.320  54.630  56.350  1.00  0.00           C
ATOM   4239  HA  ALA A 917      26.560  53.680  55.870  1.00  0.00           H
ATOM   4240  CB  ALA A 917      24.810  55.030  56.120  1.00  0.00           C
ATOM   4241  HB1 ALA A 917      24.590  56.030  56.530  1.00  0.00           H
ATOM   4242  HB2 ALA A 917      24.130  54.350  56.670  1.00  0.00           H
ATOM   4243  HB3 ALA A 917      24.580  55.050  55.030  1.00  0.00           H
ATOM   4244  C   ALA A 917      27.280  55.590  55.560  1.00  0.00           C
ATOM   4245  O   ALA A 917      27.930  55.180  54.580  1.00  0.00           O
ATOM   4246  N   ILE A 918      27.350  56.870  55.980  1.00  0.00           N
ATOM   4247  HN  ILE A 918      26.750  57.170  56.720  1.00  0.00           H
ATOM   4248  CA  ILE A 918      28.120  57.930  55.380  1.00  0.00           C
ATOM   4249  HA  ILE A 918      27.770  58.040  54.360  1.00  0.00           H
ATOM   4250  CB  ILE A 918      27.890  59.290  56.090  1.00  0.00           C
ATOM   4251  HB  ILE A 918      28.040  59.160  57.180  1.00  0.00           H
ATOM   4252  CG2 ILE A 918      28.720  60.390  55.530  1.00  0.00           C
ATOM   4253 HG21 ILE A 918      28.480  60.600  54.460  1.00  0.00           H
ATOM   4254 HG22 ILE A 918      29.800  60.260  55.680  1.00  0.00           H
ATOM   4255 HG23 ILE A 918      28.350  61.330  56.000  1.00  0.00           H
ATOM   4256  CG1 ILE A 918      26.390  59.660  55.860  1.00  0.00           C
ATOM   4257 HG11 ILE A 918      26.030  59.330  54.870  1.00  0.00           H
ATOM   4258 HG12 ILE A 918      26.210  60.760  55.830  1.00  0.00           H
ATOM   4259  CD  ILE A 918      25.440  59.150  56.950  1.00  0.00           C
ATOM   4260  HD1 ILE A 918      25.760  59.350  57.990  1.00  0.00           H
ATOM   4261  HD2 ILE A 918      25.260  58.050  56.920  1.00  0.00           H
ATOM   4262  HD3 ILE A 918      24.430  59.630  56.920  1.00  0.00           H
ATOM   4263  C   ILE A 918      29.610  57.550  55.230  1.00  0.00           C
ATOM   4264  O   ILE A 918      30.160  57.790  54.190  1.00  0.00           O
ATOM   4265  N   PRO A 919      30.400  57.040  56.190  1.00  0.00           N
ATOM   4266  CD  PRO A 919      30.070  57.380  57.590  1.00  0.00           C
ATOM   4267  HD1 PRO A 919      29.180  56.790  57.900  1.00  0.00           H
ATOM   4268  HD2 PRO A 919      29.960  58.490  57.690  1.00  0.00           H
ATOM   4269  CA  PRO A 919      31.700  56.580  55.960  1.00  0.00           C
ATOM   4270  HA  PRO A 919      32.280  57.350  55.460  1.00  0.00           H
ATOM   4271  CB  PRO A 919      32.260  56.370  57.350  1.00  0.00           C
ATOM   4272  HB1 PRO A 919      33.220  56.900  57.410  1.00  0.00           H
ATOM   4273  HB2 PRO A 919      32.250  55.310  57.660  1.00  0.00           H
ATOM   4274  CG  PRO A 919      31.290  56.970  58.420  1.00  0.00           C
ATOM   4275  HG1 PRO A 919      31.050  56.230  59.210  1.00  0.00           H
ATOM   4276  HG2 PRO A 919      31.740  57.850  58.940  1.00  0.00           H
ATOM   4277  C   PRO A 919      31.850  55.380  55.130  1.00  0.00           C
ATOM   4278  O   PRO A 919      32.920  55.150  54.500  1.00  0.00           O
ATOM   4279  N   ALA A 920      30.860  54.480  55.130  1.00  0.00           N
ATOM   4280  HN  ALA A 920      30.060  54.700  55.680  1.00  0.00           H
ATOM   4281  CA  ALA A 920      30.890  53.240  54.380  1.00  0.00           C
ATOM   4282  HA  ALA A 920      31.780  52.640  54.600  1.00  0.00           H
ATOM   4283  CB  ALA A 920      29.660  52.480  54.970  1.00  0.00           C
ATOM   4284  HB1 ALA A 920      29.810  52.250  56.050  1.00  0.00           H
ATOM   4285  HB2 ALA A 920      29.440  51.480  54.510  1.00  0.00           H
ATOM   4286  HB3 ALA A 920      28.720  53.040  54.790  1.00  0.00           H
ATOM   4287  C   ALA A 920      30.720  53.510  52.940  1.00  0.00           C
ATOM   4288  O   ALA A 920      31.200  52.850  52.070  1.00  0.00           O
ATOM   4289  N   LEU A 921      29.960  54.590  52.600  1.00  0.00           N
ATOM   4290  HN  LEU A 921      29.270  54.770  53.310  1.00  0.00           H
ATOM   4291  CA  LEU A 921      29.640  55.140  51.290  1.00  0.00           C
ATOM   4292  HA  LEU A 921      29.320  54.330  50.650  1.00  0.00           H
ATOM   4293  CB  LEU A 921      28.640  56.310  51.490  1.00  0.00           C
ATOM   4294  HB1 LEU A 921      29.110  57.050  52.180  1.00  0.00           H
ATOM   4295  HB2 LEU A 921      27.790  55.970  52.120  1.00  0.00           H
ATOM   4296  CG  LEU A 921      28.140  57.020  50.250  1.00  0.00           C
ATOM   4297  HG  LEU A 921      28.840  57.720  49.770  1.00  0.00           H
ATOM   4298  CD1 LEU A 921      27.680  56.150  49.040  1.00  0.00           C
ATOM   4299 HD11 LEU A 921      27.810  56.710  48.090  1.00  0.00           H
ATOM   4300 HD12 LEU A 921      26.710  55.640  49.230  1.00  0.00           H
ATOM   4301 HD13 LEU A 921      28.480  55.380  48.940  1.00  0.00           H
ATOM   4302  CD2 LEU A 921      26.980  57.860  50.790  1.00  0.00           C
ATOM   4303 HD21 LEU A 921      27.280  58.360  51.720  1.00  0.00           H
ATOM   4304 HD22 LEU A 921      26.090  57.220  50.960  1.00  0.00           H
ATOM   4305 HD23 LEU A 921      26.790  58.610  49.980  1.00  0.00           H
ATOM   4306  C   LEU A 921      30.870  55.690  50.660  1.00  0.00           C
ATOM   4307  O   LEU A 921      31.190  55.410  49.520  1.00  0.00           O
ATOM   4308  N   LEU A 922      31.730  56.380  51.460  1.00  0.00           N
ATOM   4309  HN  LEU A 922      31.530  56.490  52.430  1.00  0.00           H
ATOM   4310  CA  LEU A 922      33.020  56.910  51.130  1.00  0.00           C
ATOM   4311  HA  LEU A 922      33.020  57.470  50.200  1.00  0.00           H
ATOM   4312  CB  LEU A 922      33.640  57.800  52.170  1.00  0.00           C
ATOM   4313  HB1 LEU A 922      34.710  58.000  51.910  1.00  0.00           H
ATOM   4314  HB2 LEU A 922      33.660  57.230  53.110  1.00  0.00           H
ATOM   4315  CG  LEU A 922      32.920  59.100  52.630  1.00  0.00           C
ATOM   4316  HG  LEU A 922      31.860  58.800  52.780  1.00  0.00           H
ATOM   4317  CD1 LEU A 922      33.540  59.580  53.910  1.00  0.00           C
ATOM   4318 HD11 LEU A 922      33.250  59.050  54.830  1.00  0.00           H
ATOM   4319 HD12 LEU A 922      33.270  60.650  54.090  1.00  0.00           H
ATOM   4320 HD13 LEU A 922      34.640  59.640  53.780  1.00  0.00           H
ATOM   4321  CD2 LEU A 922      33.140  60.130  51.490  1.00  0.00           C
ATOM   4322 HD21 LEU A 922      32.890  61.140  51.880  1.00  0.00           H
ATOM   4323 HD22 LEU A 922      32.480  59.910  50.620  1.00  0.00           H
ATOM   4324 HD23 LEU A 922      34.190  60.190  51.170  1.00  0.00           H
ATOM   4325  C   LEU A 922      34.060  55.820  50.860  1.00  0.00           C
ATOM   4326  O   LEU A 922      34.850  55.810  49.880  1.00  0.00           O
ATOM   4327  N   CYS A 923      33.960  54.810  51.770  1.00  0.00           N
ATOM   4328  HN  CYS A 923      33.340  54.930  52.550  1.00  0.00           H
ATOM   4329  CA  CYS A 923      34.670  53.500  51.770  1.00  0.00           C
ATOM   4330  HA  CYS A 923      35.720  53.770  51.650  1.00  0.00           H
ATOM   4331  CB  CYS A 923      34.570  52.590  52.980  1.00  0.00           C
ATOM   4332  HB1 CYS A 923      33.520  52.240  53.070  1.00  0.00           H
ATOM   4333  HB2 CYS A 923      34.630  53.150  53.940  1.00  0.00           H
ATOM   4334  SG  CYS A 923      35.710  51.170  53.010  1.00  0.00           S
ATOM   4335  HG1 CYS A 923      35.520  50.810  54.270  1.00  0.00           H
ATOM   4336  C   CYS A 923      34.330  52.730  50.500  1.00  0.00           C
ATOM   4337  O   CYS A 923      35.240  52.220  49.910  1.00  0.00           O
ATOM   4338  N   THR A 924      33.030  52.790  50.110  1.00  0.00           N
ATOM   4339  HN  THR A 924      32.360  53.050  50.790  1.00  0.00           H
ATOM   4340  CA  THR A 924      32.550  52.020  48.990  1.00  0.00           C
ATOM   4341  HA  THR A 924      32.880  50.990  49.120  1.00  0.00           H
ATOM   4342  CB  THR A 924      31.050  52.220  48.770  1.00  0.00           C
ATOM   4343  HB  THR A 924      30.760  53.280  48.590  1.00  0.00           H
ATOM   4344  OG1 THR A 924      30.270  51.820  49.850  1.00  0.00           O
ATOM   4345  HG1 THR A 924      30.550  52.430  50.520  1.00  0.00           H
ATOM   4346  CG2 THR A 924      30.450  51.440  47.640  1.00  0.00           C
ATOM   4347 HG21 THR A 924      30.600  50.330  47.710  1.00  0.00           H
ATOM   4348 HG22 THR A 924      30.850  51.800  46.670  1.00  0.00           H
ATOM   4349 HG23 THR A 924      29.390  51.730  47.540  1.00  0.00           H
ATOM   4350  C   THR A 924      33.240  52.380  47.730  1.00  0.00           C
ATOM   4351  O   THR A 924      33.580  51.510  46.900  1.00  0.00           O
ATOM   4352  N   ILE A 925      33.550  53.700  47.530  1.00  0.00           N
ATOM   4353  HN  ILE A 925      33.370  54.380  48.220  1.00  0.00           H
ATOM   4354  CA  ILE A 925      34.240  54.270  46.340  1.00  0.00           C
ATOM   4355  HA  ILE A 925      33.750  53.920  45.440  1.00  0.00           H
ATOM   4356  CB  ILE A 925      34.280  55.790  46.370  1.00  0.00           C
ATOM   4357  HB  ILE A 925      34.990  56.150  47.150  1.00  0.00           H
ATOM   4358  CG2 ILE A 925      34.820  56.290  45.040  1.00  0.00           C
ATOM   4359 HG21 ILE A 925      34.830  57.390  44.890  1.00  0.00           H
ATOM   4360 HG22 ILE A 925      34.230  55.760  44.260  1.00  0.00           H
ATOM   4361 HG23 ILE A 925      35.850  55.930  44.800  1.00  0.00           H
ATOM   4362  CG1 ILE A 925      32.960  56.550  46.660  1.00  0.00           C
ATOM   4363 HG11 ILE A 925      32.840  56.240  47.730  1.00  0.00           H
ATOM   4364 HG12 ILE A 925      32.060  56.170  46.140  1.00  0.00           H
ATOM   4365  CD  ILE A 925      33.180  58.100  46.530  1.00  0.00           C
ATOM   4366  HD1 ILE A 925      34.020  58.430  47.180  1.00  0.00           H
ATOM   4367  HD2 ILE A 925      32.230  58.530  46.930  1.00  0.00           H
ATOM   4368  HD3 ILE A 925      33.310  58.480  45.500  1.00  0.00           H
ATOM   4369  C   ILE A 925      35.640  53.690  46.350  1.00  0.00           C
ATOM   4370  O   ILE A 925      36.220  53.420  45.290  1.00  0.00           O
ATOM   4371  N   LEU A 926      36.290  53.510  47.520  1.00  0.00           N
ATOM   4372  HN  LEU A 926      35.940  53.720  48.430  1.00  0.00           H
ATOM   4373  CA  LEU A 926      37.580  52.890  47.560  1.00  0.00           C
ATOM   4374  HA  LEU A 926      38.120  53.340  46.740  1.00  0.00           H
ATOM   4375  CB  LEU A 926      38.230  53.160  48.940  1.00  0.00           C
ATOM   4376  HB1 LEU A 926      39.300  52.850  48.900  1.00  0.00           H
ATOM   4377  HB2 LEU A 926      37.800  52.410  49.630  1.00  0.00           H
ATOM   4378  CG  LEU A 926      38.140  54.580  49.590  1.00  0.00           C
ATOM   4379  HG  LEU A 926      37.050  54.820  49.640  1.00  0.00           H
ATOM   4380  CD1 LEU A 926      38.670  54.600  51.090  1.00  0.00           C
ATOM   4381 HD11 LEU A 926      38.280  55.560  51.510  1.00  0.00           H
ATOM   4382 HD12 LEU A 926      39.760  54.510  51.290  1.00  0.00           H
ATOM   4383 HD13 LEU A 926      38.170  53.770  51.630  1.00  0.00           H
ATOM   4384  CD2 LEU A 926      38.900  55.570  48.730  1.00  0.00           C
ATOM   4385 HD21 LEU A 926      39.970  55.320  48.870  1.00  0.00           H
ATOM   4386 HD22 LEU A 926      38.830  56.590  49.170  1.00  0.00           H
ATOM   4387 HD23 LEU A 926      38.700  55.520  47.640  1.00  0.00           H
ATOM   4388  C   LEU A 926      37.580  51.320  47.270  1.00  0.00           C
ATOM   4389  O   LEU A 926      38.400  50.800  46.510  1.00  0.00           O
ATOM   4390  N   ILE A 927      36.520  50.610  47.780  1.00  0.00           N
ATOM   4391  HN  ILE A 927      35.780  51.070  48.270  1.00  0.00           H
ATOM   4392  CA  ILE A 927      36.370  49.210  47.410  1.00  0.00           C
ATOM   4393  HA  ILE A 927      37.340  48.760  47.580  1.00  0.00           H
ATOM   4394  CB  ILE A 927      35.320  48.500  48.290  1.00  0.00           C
ATOM   4395  HB  ILE A 927      34.320  48.950  48.180  1.00  0.00           H
ATOM   4396  CG2 ILE A 927      35.150  47.000  47.870  1.00  0.00           C
ATOM   4397 HG21 ILE A 927      36.040  46.380  48.110  1.00  0.00           H
ATOM   4398 HG22 ILE A 927      35.020  46.870  46.770  1.00  0.00           H
ATOM   4399 HG23 ILE A 927      34.260  46.570  48.380  1.00  0.00           H
ATOM   4400  CG1 ILE A 927      35.550  48.790  49.790  1.00  0.00           C
ATOM   4401 HG11 ILE A 927      34.810  48.210  50.370  1.00  0.00           H
ATOM   4402 HG12 ILE A 927      35.430  49.860  50.050  1.00  0.00           H
ATOM   4403  CD  ILE A 927      36.910  48.350  50.270  1.00  0.00           C
ATOM   4404  HD1 ILE A 927      37.140  48.740  51.280  1.00  0.00           H
ATOM   4405  HD2 ILE A 927      37.720  48.720  49.590  1.00  0.00           H
ATOM   4406  HD3 ILE A 927      37.070  47.260  50.230  1.00  0.00           H
ATOM   4407  C   ILE A 927      36.090  49.050  45.840  1.00  0.00           C
ATOM   4408  O   ILE A 927      36.660  48.200  45.130  1.00  0.00           O
ATOM   4409  N   PHE A 928      35.300  49.970  45.260  1.00  0.00           N
ATOM   4410  HN  PHE A 928      34.800  50.590  45.870  1.00  0.00           H
ATOM   4411  CA  PHE A 928      35.290  50.160  43.780  1.00  0.00           C
ATOM   4412  HA  PHE A 928      34.950  49.290  43.240  1.00  0.00           H
ATOM   4413  CB  PHE A 928      34.150  51.230  43.500  1.00  0.00           C
ATOM   4414  HB1 PHE A 928      34.300  52.030  44.240  1.00  0.00           H
ATOM   4415  HB2 PHE A 928      33.160  50.740  43.660  1.00  0.00           H
ATOM   4416  CG  PHE A 928      34.180  51.880  42.100  1.00  0.00           C
ATOM   4417  CD1 PHE A 928      33.470  51.280  40.980  1.00  0.00           C
ATOM   4418  HD1 PHE A 928      32.770  50.480  41.180  1.00  0.00           H
ATOM   4419  CE1 PHE A 928      33.640  51.790  39.630  1.00  0.00           C
ATOM   4420  HE1 PHE A 928      33.060  51.420  38.800  1.00  0.00           H
ATOM   4421  CZ  PHE A 928      34.450  52.910  39.440  1.00  0.00           C
ATOM   4422  HZ  PHE A 928      34.440  53.420  38.480  1.00  0.00           H
ATOM   4423  CD2 PHE A 928      35.060  52.950  41.810  1.00  0.00           C
ATOM   4424  HD2 PHE A 928      35.660  53.370  42.600  1.00  0.00           H
ATOM   4425  CE2 PHE A 928      35.200  53.410  40.500  1.00  0.00           C
ATOM   4426  HE2 PHE A 928      36.000  54.080  40.210  1.00  0.00           H
ATOM   4427  C   PHE A 928      36.620  50.500  43.090  1.00  0.00           C
ATOM   4428  O   PHE A 928      36.930  49.870  42.060  1.00  0.00           O
ATOM   4429  N   MET A 929      37.490  51.400  43.620  1.00  0.00           N
ATOM   4430  HN  MET A 929      37.260  51.850  44.480  1.00  0.00           H
ATOM   4431  CA  MET A 929      38.780  51.790  43.010  1.00  0.00           C
ATOM   4432  HA  MET A 929      38.560  52.390  42.160  1.00  0.00           H
ATOM   4433  CB  MET A 929      39.700  52.760  43.920  1.00  0.00           C
ATOM   4434  HB1 MET A 929      40.700  52.750  43.450  1.00  0.00           H
ATOM   4435  HB2 MET A 929      39.850  52.490  44.980  1.00  0.00           H
ATOM   4436  CG  MET A 929      39.250  54.260  43.830  1.00  0.00           C
ATOM   4437  HG1 MET A 929      38.140  54.330  43.760  1.00  0.00           H
ATOM   4438  HG2 MET A 929      39.630  54.670  42.870  1.00  0.00           H
ATOM   4439  SD  MET A 929      39.970  55.310  45.270  1.00  0.00           S
ATOM   4440  CE  MET A 929      39.140  56.880  44.860  1.00  0.00           C
ATOM   4441  HE1 MET A 929      39.470  57.710  45.520  1.00  0.00           H
ATOM   4442  HE2 MET A 929      38.040  56.730  44.970  1.00  0.00           H
ATOM   4443  HE3 MET A 929      39.280  57.210  43.810  1.00  0.00           H
ATOM   4444  C   MET A 929      39.600  50.570  42.530  1.00  0.00           C
ATOM   4445  O   MET A 929      39.920  50.610  41.320  1.00  0.00           O
ATOM   4446  N   ASP A 930      40.000  49.660  43.520  1.00  0.00           N
ATOM   4447  HN  ASP A 930      39.860  49.910  44.480  1.00  0.00           H
ATOM   4448  CA  ASP A 930      40.740  48.430  43.340  1.00  0.00           C
ATOM   4449  HA  ASP A 930      41.630  48.700  42.790  1.00  0.00           H
ATOM   4450  CB  ASP A 930      41.240  48.100  44.780  1.00  0.00           C
ATOM   4451  HB1 ASP A 930      41.710  47.100  44.790  1.00  0.00           H
ATOM   4452  HB2 ASP A 930      40.350  48.040  45.460  1.00  0.00           H
ATOM   4453  CG  ASP A 930      42.300  49.080  45.270  1.00  0.00           C
ATOM   4454  OD1 ASP A 930      42.380  50.230  44.720  1.00  0.00           O
ATOM   4455  OD2 ASP A 930      42.870  48.790  46.310  1.00  0.00           O
ATOM   4456  C   ASP A 930      40.080  47.400  42.550  1.00  0.00           C
ATOM   4457  O   ASP A 930      40.660  46.950  41.580  1.00  0.00           O
ATOM   4458  N   GLN A 931      38.780  46.980  42.730  1.00  0.00           N
ATOM   4459  HN  GLN A 931      38.260  47.420  43.460  1.00  0.00           H
ATOM   4460  CA  GLN A 931      38.010  45.970  42.010  1.00  0.00           C
ATOM   4461  HA  GLN A 931      38.580  45.050  42.080  1.00  0.00           H
ATOM   4462  CB  GLN A 931      36.660  45.630  42.700  1.00  0.00           C
ATOM   4463  HB1 GLN A 931      36.100  44.890  42.100  1.00  0.00           H
ATOM   4464  HB2 GLN A 931      36.070  46.570  42.750  1.00  0.00           H
ATOM   4465  CG  GLN A 931      36.750  45.040  44.140  1.00  0.00           C
ATOM   4466  HG1 GLN A 931      35.750  44.790  44.540  1.00  0.00           H
ATOM   4467  HG2 GLN A 931      37.130  45.680  44.970  1.00  0.00           H
ATOM   4468  CD  GLN A 931      37.730  43.820  44.240  1.00  0.00           C
ATOM   4469  OE1 GLN A 931      38.820  44.010  44.770  1.00  0.00           O
ATOM   4470  NE2 GLN A 931      37.390  42.670  43.700  1.00  0.00           N
ATOM   4471 HE21 GLN A 931      38.140  42.040  43.490  1.00  0.00           H
ATOM   4472 HE22 GLN A 931      36.450  42.460  43.450  1.00  0.00           H
ATOM   4473  C   GLN A 931      37.800  46.260  40.590  1.00  0.00           C
ATOM   4474  O   GLN A 931      38.090  45.370  39.750  1.00  0.00           O
ATOM   4475  N   GLN A 932      37.420  47.560  40.280  1.00  0.00           N
ATOM   4476  HN  GLN A 932      37.190  48.190  41.030  1.00  0.00           H
ATOM   4477  CA  GLN A 932      37.220  48.000  38.910  1.00  0.00           C
ATOM   4478  HA  GLN A 932      36.470  47.430  38.390  1.00  0.00           H
ATOM   4479  CB  GLN A 932      36.720  49.440  39.000  1.00  0.00           C
ATOM   4480  HB1 GLN A 932      37.490  49.970  39.610  1.00  0.00           H
ATOM   4481  HB2 GLN A 932      35.790  49.400  39.610  1.00  0.00           H
ATOM   4482  CG  GLN A 932      36.360  50.190  37.690  1.00  0.00           C
ATOM   4483  HG1 GLN A 932      37.280  50.380  37.090  1.00  0.00           H
ATOM   4484  HG2 GLN A 932      35.890  51.150  37.940  1.00  0.00           H
ATOM   4485  CD  GLN A 932      35.300  49.360  36.910  1.00  0.00           C
ATOM   4486  OE1 GLN A 932      34.110  49.340  37.180  1.00  0.00           O
ATOM   4487  NE2 GLN A 932      35.780  48.520  35.950  1.00  0.00           N
ATOM   4488 HE21 GLN A 932      36.760  48.450  35.790  1.00  0.00           H
ATOM   4489 HE22 GLN A 932      35.150  47.780  35.700  1.00  0.00           H
ATOM   4490  C   GLN A 932      38.520  47.910  38.080  1.00  0.00           C
ATOM   4491  O   GLN A 932      38.470  47.390  36.960  1.00  0.00           O
ATOM   4492  N   ILE A 933      39.690  48.350  38.540  1.00  0.00           N
ATOM   4493  HN  ILE A 933      39.670  48.920  39.360  1.00  0.00           H
ATOM   4494  CA  ILE A 933      40.870  48.420  37.670  1.00  0.00           C
ATOM   4495  HA  ILE A 933      40.600  48.770  36.680  1.00  0.00           H
ATOM   4496  CB  ILE A 933      41.900  49.390  38.150  1.00  0.00           C
ATOM   4497  HB  ILE A 933      41.380  50.370  38.040  1.00  0.00           H
ATOM   4498  CG2 ILE A 933      42.380  49.180  39.580  1.00  0.00           C
ATOM   4499 HG21 ILE A 933      41.590  49.180  40.360  1.00  0.00           H
ATOM   4500 HG22 ILE A 933      43.130  49.950  39.850  1.00  0.00           H
ATOM   4501 HG23 ILE A 933      42.850  48.190  39.770  1.00  0.00           H
ATOM   4502  CG1 ILE A 933      43.120  49.550  37.210  1.00  0.00           C
ATOM   4503 HG11 ILE A 933      42.890  49.350  36.140  1.00  0.00           H
ATOM   4504 HG12 ILE A 933      43.910  48.880  37.570  1.00  0.00           H
ATOM   4505  CD  ILE A 933      43.830  50.920  37.300  1.00  0.00           C
ATOM   4506  HD1 ILE A 933      43.030  51.680  37.140  1.00  0.00           H
ATOM   4507  HD2 ILE A 933      44.650  51.130  36.580  1.00  0.00           H
ATOM   4508  HD3 ILE A 933      44.190  51.070  38.340  1.00  0.00           H
ATOM   4509  C   ILE A 933      41.570  47.130  37.510  1.00  0.00           C
ATOM   4510  O   ILE A 933      42.230  46.800  36.530  1.00  0.00           O
ATOM   4511  N   THR A 934      41.450  46.240  38.480  1.00  0.00           N
ATOM   4512  HN  THR A 934      41.030  46.550  39.330  1.00  0.00           H
ATOM   4513  CA  THR A 934      41.800  44.840  38.430  1.00  0.00           C
ATOM   4514  HA  THR A 934      42.850  44.750  38.200  1.00  0.00           H
ATOM   4515  CB  THR A 934      41.820  44.120  39.830  1.00  0.00           C
ATOM   4516  HB  THR A 934      42.310  43.120  39.800  1.00  0.00           H
ATOM   4517  OG1 THR A 934      40.520  43.890  40.350  1.00  0.00           O
ATOM   4518  HG1 THR A 934      40.240  44.750  40.670  1.00  0.00           H
ATOM   4519  CG2 THR A 934      42.640  44.910  40.890  1.00  0.00           C
ATOM   4520 HG21 THR A 934      42.390  45.970  40.680  1.00  0.00           H
ATOM   4521 HG22 THR A 934      43.710  44.790  40.620  1.00  0.00           H
ATOM   4522 HG23 THR A 934      42.420  44.570  41.920  1.00  0.00           H
ATOM   4523  C   THR A 934      41.090  44.070  37.340  1.00  0.00           C
ATOM   4524  O   THR A 934      41.660  43.290  36.620  1.00  0.00           O
ATOM   4525  N   ALA A 935      39.790  44.310  37.270  1.00  0.00           N
ATOM   4526  HN  ALA A 935      39.300  44.870  37.940  1.00  0.00           H
ATOM   4527  CA  ALA A 935      39.030  43.940  36.120  1.00  0.00           C
ATOM   4528  HA  ALA A 935      39.110  42.870  36.020  1.00  0.00           H
ATOM   4529  CB  ALA A 935      37.540  44.320  36.360  1.00  0.00           C
ATOM   4530  HB1 ALA A 935      37.360  45.330  36.790  1.00  0.00           H
ATOM   4531  HB2 ALA A 935      37.070  43.620  37.070  1.00  0.00           H
ATOM   4532  HB3 ALA A 935      37.010  44.190  35.390  1.00  0.00           H
ATOM   4533  C   ALA A 935      39.560  44.580  34.760  1.00  0.00           C
ATOM   4534  O   ALA A 935      39.530  43.890  33.800  1.00  0.00           O
ATOM   4535  N   VAL A 936      39.910  45.870  34.730  1.00  0.00           N
ATOM   4536  HN  VAL A 936      39.710  46.490  35.490  1.00  0.00           H
ATOM   4537  CA  VAL A 936      40.480  46.520  33.500  1.00  0.00           C
ATOM   4538  HA  VAL A 936      39.780  46.200  32.750  1.00  0.00           H
ATOM   4539  CB  VAL A 936      40.590  48.020  33.680  1.00  0.00           C
ATOM   4540  HB  VAL A 936      41.210  48.210  34.570  1.00  0.00           H
ATOM   4541  CG1 VAL A 936      41.250  48.630  32.420  1.00  0.00           C
ATOM   4542 HG11 VAL A 936      42.300  48.290  32.310  1.00  0.00           H
ATOM   4543 HG12 VAL A 936      41.090  49.730  32.410  1.00  0.00           H
ATOM   4544 HG13 VAL A 936      40.610  48.330  31.560  1.00  0.00           H
ATOM   4545  CG2 VAL A 936      39.160  48.500  33.770  1.00  0.00           C
ATOM   4546 HG21 VAL A 936      38.670  48.170  34.710  1.00  0.00           H
ATOM   4547 HG22 VAL A 936      38.500  48.020  33.020  1.00  0.00           H
ATOM   4548 HG23 VAL A 936      39.190  49.600  33.600  1.00  0.00           H
ATOM   4549  C   VAL A 936      41.760  45.870  33.060  1.00  0.00           C
ATOM   4550  O   VAL A 936      41.960  45.570  31.890  1.00  0.00           O
ATOM   4551  N   ILE A 937      42.720  45.530  33.910  1.00  0.00           N
ATOM   4552  HN  ILE A 937      42.500  45.760  34.860  1.00  0.00           H
ATOM   4553  CA  ILE A 937      44.050  44.990  33.570  1.00  0.00           C
ATOM   4554  HA  ILE A 937      44.520  45.620  32.840  1.00  0.00           H
ATOM   4555  CB  ILE A 937      45.010  44.850  34.720  1.00  0.00           C
ATOM   4556  HB  ILE A 937      44.530  44.220  35.500  1.00  0.00           H
ATOM   4557  CG2 ILE A 937      46.310  44.180  34.260  1.00  0.00           C
ATOM   4558 HG21 ILE A 937      46.190  43.100  34.050  1.00  0.00           H
ATOM   4559 HG22 ILE A 937      47.150  44.230  35.000  1.00  0.00           H
ATOM   4560 HG23 ILE A 937      46.670  44.670  33.340  1.00  0.00           H
ATOM   4561  CG1 ILE A 937      45.290  46.170  35.390  1.00  0.00           C
ATOM   4562 HG11 ILE A 937      45.840  45.830  36.300  1.00  0.00           H
ATOM   4563 HG12 ILE A 937      44.360  46.520  35.870  1.00  0.00           H
ATOM   4564  CD  ILE A 937      45.940  47.260  34.530  1.00  0.00           C
ATOM   4565  HD1 ILE A 937      45.280  47.460  33.660  1.00  0.00           H
ATOM   4566  HD2 ILE A 937      46.980  47.070  34.200  1.00  0.00           H
ATOM   4567  HD3 ILE A 937      46.140  48.220  35.050  1.00  0.00           H
ATOM   4568  C   ILE A 937      43.840  43.600  32.930  1.00  0.00           C
ATOM   4569  O   ILE A 937      44.470  43.190  31.950  1.00  0.00           O
ATOM   4570  N   ILE A 938      42.870  42.850  33.440  1.00  0.00           N
ATOM   4571  HN  ILE A 938      42.460  43.290  34.240  1.00  0.00           H
ATOM   4572  CA  ILE A 938      42.290  41.690  32.820  1.00  0.00           C
ATOM   4573  HA  ILE A 938      43.100  41.000  32.600  1.00  0.00           H
ATOM   4574  CB  ILE A 938      41.370  41.030  33.820  1.00  0.00           C
ATOM   4575  HB  ILE A 938      40.770  41.800  34.340  1.00  0.00           H
ATOM   4576  CG2 ILE A 938      40.610  39.860  33.140  1.00  0.00           C
ATOM   4577 HG21 ILE A 938      41.330  39.150  32.680  1.00  0.00           H
ATOM   4578 HG22 ILE A 938      39.930  40.170  32.310  1.00  0.00           H
ATOM   4579 HG23 ILE A 938      39.920  39.200  33.720  1.00  0.00           H
ATOM   4580  CG1 ILE A 938      42.190  40.470  34.990  1.00  0.00           C
ATOM   4581 HG11 ILE A 938      41.400  40.040  35.650  1.00  0.00           H
ATOM   4582 HG12 ILE A 938      42.670  41.320  35.520  1.00  0.00           H
ATOM   4583  CD  ILE A 938      43.200  39.320  34.630  1.00  0.00           C
ATOM   4584  HD1 ILE A 938      43.950  39.070  35.420  1.00  0.00           H
ATOM   4585  HD2 ILE A 938      43.910  39.660  33.850  1.00  0.00           H
ATOM   4586  HD3 ILE A 938      42.680  38.400  34.290  1.00  0.00           H
ATOM   4587  C   ILE A 938      41.600  41.960  31.440  1.00  0.00           C
ATOM   4588  O   ILE A 938      41.900  41.270  30.460  1.00  0.00           O
ATOM   4589  N   ASN A 939      40.730  42.960  31.310  1.00  0.00           N
ATOM   4590  HN  ASN A 939      40.580  43.450  32.170  1.00  0.00           H
ATOM   4591  CA  ASN A 939      39.920  43.260  30.090  1.00  0.00           C
ATOM   4592  HA  ASN A 939      39.630  42.380  29.530  1.00  0.00           H
ATOM   4593  CB  ASN A 939      38.590  43.880  30.380  1.00  0.00           C
ATOM   4594  HB1 ASN A 939      38.090  44.240  29.470  1.00  0.00           H
ATOM   4595  HB2 ASN A 939      38.730  44.710  31.110  1.00  0.00           H
ATOM   4596  CG  ASN A 939      37.590  42.840  30.850  1.00  0.00           C
ATOM   4597  OD1 ASN A 939      36.720  42.490  30.140  1.00  0.00           O
ATOM   4598  ND2 ASN A 939      37.870  42.270  32.040  1.00  0.00           N
ATOM   4599 HD21 ASN A 939      38.590  42.730  32.570  1.00  0.00           H
ATOM   4600 HD22 ASN A 939      37.350  41.450  32.250  1.00  0.00           H
ATOM   4601  C   ASN A 939      40.710  44.070  29.180  1.00  0.00           C
ATOM   4602  O   ASN A 939      40.840  45.270  29.370  1.00  0.00           O
ATOM   4603  N   ARG A 940      41.370  43.430  28.210  1.00  0.00           N
ATOM   4604  HN  ARG A 940      41.270  42.450  28.170  1.00  0.00           H
ATOM   4605  CA  ARG A 940      42.330  44.190  27.360  1.00  0.00           C
ATOM   4606  HA  ARG A 940      41.970  45.200  27.390  1.00  0.00           H
ATOM   4607  CB  ARG A 940      43.860  44.030  27.710  1.00  0.00           C
ATOM   4608  HB1 ARG A 940      44.630  44.440  27.030  1.00  0.00           H
ATOM   4609  HB2 ARG A 940      43.990  42.920  27.790  1.00  0.00           H
ATOM   4610  CG  ARG A 940      44.240  44.690  29.070  1.00  0.00           C
ATOM   4611  HG1 ARG A 940      45.180  44.180  29.350  1.00  0.00           H
ATOM   4612  HG2 ARG A 940      43.480  44.450  29.850  1.00  0.00           H
ATOM   4613  CD  ARG A 940      44.320  46.190  28.980  1.00  0.00           C
ATOM   4614  HD1 ARG A 940      44.840  46.370  28.010  1.00  0.00           H
ATOM   4615  HD2 ARG A 940      44.910  46.690  29.770  1.00  0.00           H
ATOM   4616  NE  ARG A 940      42.970  46.880  28.950  1.00  0.00           N
ATOM   4617  HE  ARG A 940      42.120  46.390  29.120  1.00  0.00           H
ATOM   4618  CZ  ARG A 940      42.890  48.180  28.820  1.00  0.00           C
ATOM   4619  NH1 ARG A 940      41.700  48.750  28.730  1.00  0.00           N
ATOM   4620 HH11 ARG A 940      40.910  48.130  28.750  1.00  0.00           H
ATOM   4621 HH12 ARG A 940      41.590  49.630  29.190  1.00  0.00           H
ATOM   4622  NH2 ARG A 940      43.820  49.040  28.900  1.00  0.00           N
ATOM   4623 HH21 ARG A 940      44.760  48.710  28.770  1.00  0.00           H
ATOM   4624 HH22 ARG A 940      43.670  49.980  28.630  1.00  0.00           H
ATOM   4625  C   ARG A 940      42.110  43.710  25.950  1.00  0.00           C
ATOM   4626  O   ARG A 940      41.560  42.650  25.800  1.00  0.00           O
ATOM   4627  N   LYS A 941      42.520  44.500  24.920  1.00  0.00           N
ATOM   4628  HN  LYS A 941      42.980  45.350  25.110  1.00  0.00           H
ATOM   4629  CA  LYS A 941      42.320  44.150  23.530  1.00  0.00           C
ATOM   4630  HA  LYS A 941      41.250  43.990  23.420  1.00  0.00           H
ATOM   4631  CB  LYS A 941      42.620  45.390  22.610  1.00  0.00           C
ATOM   4632  HB1 LYS A 941      43.520  45.850  23.060  1.00  0.00           H
ATOM   4633  HB2 LYS A 941      41.840  46.140  22.830  1.00  0.00           H
ATOM   4634  CG  LYS A 941      42.780  45.150  21.140  1.00  0.00           C
ATOM   4635  HG1 LYS A 941      43.740  44.680  20.860  1.00  0.00           H
ATOM   4636  HG2 LYS A 941      43.030  46.120  20.650  1.00  0.00           H
ATOM   4637  CD  LYS A 941      41.430  44.610  20.540  1.00  0.00           C
ATOM   4638  HD1 LYS A 941      40.560  45.290  20.630  1.00  0.00           H
ATOM   4639  HD2 LYS A 941      41.200  43.720  21.150  1.00  0.00           H
ATOM   4640  CE  LYS A 941      41.550  44.230  19.010  1.00  0.00           C
ATOM   4641  HE1 LYS A 941      42.530  43.700  18.900  1.00  0.00           H
ATOM   4642  HE2 LYS A 941      41.670  45.110  18.330  1.00  0.00           H
ATOM   4643  NZ  LYS A 941      40.420  43.330  18.640  1.00  0.00           N
ATOM   4644  HZ1 LYS A 941      40.100  42.730  19.430  1.00  0.00           H
ATOM   4645  HZ2 LYS A 941      40.710  42.790  17.790  1.00  0.00           H
ATOM   4646  HZ3 LYS A 941      39.600  43.880  18.330  1.00  0.00           H
ATOM   4647  C   LYS A 941      43.120  42.790  23.140  1.00  0.00           C
ATOM   4648  O   LYS A 941      42.670  41.880  22.410  1.00  0.00           O
ATOM   4649  N   GLU A 942      44.280  42.590  23.750  1.00  0.00           N
ATOM   4650  HN  GLU A 942      44.700  43.260  24.370  1.00  0.00           H
ATOM   4651  CA  GLU A 942      45.220  41.500  23.330  1.00  0.00           C
ATOM   4652  HA  GLU A 942      44.860  41.200  22.360  1.00  0.00           H
ATOM   4653  CB  GLU A 942      46.660  42.040  23.350  1.00  0.00           C
ATOM   4654  HB1 GLU A 942      47.390  41.210  23.220  1.00  0.00           H
ATOM   4655  HB2 GLU A 942      46.810  42.480  24.360  1.00  0.00           H
ATOM   4656  CG  GLU A 942      46.960  43.160  22.340  1.00  0.00           C
ATOM   4657  HG1 GLU A 942      46.160  43.920  22.510  1.00  0.00           H
ATOM   4658  HG2 GLU A 942      46.690  42.700  21.370  1.00  0.00           H
ATOM   4659  CD  GLU A 942      48.330  43.800  22.520  1.00  0.00           C
ATOM   4660  OE1 GLU A 942      48.550  45.010  22.220  1.00  0.00           O
ATOM   4661  OE2 GLU A 942      49.290  43.040  22.910  1.00  0.00           O
ATOM   4662  C   GLU A 942      45.010  40.280  24.240  1.00  0.00           C
ATOM   4663  O   GLU A 942      45.750  39.300  24.270  1.00  0.00           O
ATOM   4664  N   HSD A 943      44.020  40.360  25.180  1.00  0.00           N
ATOM   4665  HN  HSD A 943      43.440  41.170  25.190  1.00  0.00           H
ATOM   4666  CA  HSD A 943      43.590  39.270  26.030  1.00  0.00           C
ATOM   4667  HA  HSD A 943      44.460  38.620  26.070  1.00  0.00           H
ATOM   4668  CB  HSD A 943      43.340  39.670  27.490  1.00  0.00           C
ATOM   4669  HB1 HSD A 943      42.910  38.850  28.110  1.00  0.00           H
ATOM   4670  HB2 HSD A 943      42.710  40.590  27.440  1.00  0.00           H
ATOM   4671  ND1 HSD A 943      44.450  40.680  29.400  1.00  0.00           N
ATOM   4672  HD1 HSD A 943      43.620  40.920  29.910  1.00  0.00           H
ATOM   4673  CG  HSD A 943      44.630  40.080  28.220  1.00  0.00           C
ATOM   4674  CE1 HSD A 943      45.690  40.910  29.980  1.00  0.00           C
ATOM   4675  HE1 HSD A 943      45.820  41.360  30.960  1.00  0.00           H
ATOM   4676  NE2 HSD A 943      46.650  40.410  29.180  1.00  0.00           N
ATOM   4677  CD2 HSD A 943      45.960  39.850  28.100  1.00  0.00           C
ATOM   4678  HD2 HSD A 943      46.550  39.240  27.420  1.00  0.00           H
ATOM   4679  C   HSD A 943      42.360  38.590  25.440  1.00  0.00           C
ATOM   4680  O   HSD A 943      41.380  39.180  25.140  1.00  0.00           O
ATOM   4681  N   LYS A 944      42.470  37.310  25.230  1.00  0.00           N
ATOM   4682  HN  LYS A 944      43.330  36.870  25.470  1.00  0.00           H
ATOM   4683  CA  LYS A 944      41.350  36.410  24.870  1.00  0.00           C
ATOM   4684  HA  LYS A 944      40.410  36.910  24.750  1.00  0.00           H
ATOM   4685  CB  LYS A 944      41.810  35.700  23.610  1.00  0.00           C
ATOM   4686  HB1 LYS A 944      42.650  35.030  23.880  1.00  0.00           H
ATOM   4687  HB2 LYS A 944      42.270  36.440  22.900  1.00  0.00           H
ATOM   4688  CG  LYS A 944      40.700  35.000  22.850  1.00  0.00           C
ATOM   4689  HG1 LYS A 944      40.040  34.300  23.420  1.00  0.00           H
ATOM   4690  HG2 LYS A 944      41.230  34.330  22.130  1.00  0.00           H
ATOM   4691  CD  LYS A 944      39.930  36.110  22.080  1.00  0.00           C
ATOM   4692  HD1 LYS A 944      40.650  36.450  21.310  1.00  0.00           H
ATOM   4693  HD2 LYS A 944      39.690  36.970  22.750  1.00  0.00           H
ATOM   4694  CE  LYS A 944      38.650  35.610  21.360  1.00  0.00           C
ATOM   4695  HE1 LYS A 944      38.180  34.780  21.920  1.00  0.00           H
ATOM   4696  HE2 LYS A 944      38.830  35.150  20.360  1.00  0.00           H
ATOM   4697  NZ  LYS A 944      37.600  36.660  21.260  1.00  0.00           N
ATOM   4698  HZ1 LYS A 944      37.920  37.470  20.690  1.00  0.00           H
ATOM   4699  HZ2 LYS A 944      37.370  37.050  22.190  1.00  0.00           H
ATOM   4700  HZ3 LYS A 944      36.750  36.380  20.720  1.00  0.00           H
ATOM   4701  C   LYS A 944      41.180  35.430  25.970  1.00  0.00           C
ATOM   4702  O   LYS A 944      42.080  34.700  26.380  1.00  0.00           O
ATOM   4703  N   LEU A 945      39.940  35.400  26.490  1.00  0.00           N
ATOM   4704  HN  LEU A 945      39.140  35.950  26.220  1.00  0.00           H
ATOM   4705  CA  LEU A 945      39.620  34.570  27.680  1.00  0.00           C
ATOM   4706  HA  LEU A 945      40.450  33.970  28.000  1.00  0.00           H
ATOM   4707  CB  LEU A 945      39.250  35.420  28.930  1.00  0.00           C
ATOM   4708  HB1 LEU A 945      38.840  34.720  29.690  1.00  0.00           H
ATOM   4709  HB2 LEU A 945      38.470  36.080  28.510  1.00  0.00           H
ATOM   4710  CG  LEU A 945      40.370  36.200  29.550  1.00  0.00           C
ATOM   4711  HG  LEU A 945      40.890  36.740  28.720  1.00  0.00           H
ATOM   4712  CD1 LEU A 945      39.860  37.270  30.520  1.00  0.00           C
ATOM   4713 HD11 LEU A 945      40.700  37.810  31.020  1.00  0.00           H
ATOM   4714 HD12 LEU A 945      39.180  36.820  31.280  1.00  0.00           H
ATOM   4715 HD13 LEU A 945      39.330  38.000  29.870  1.00  0.00           H
ATOM   4716  CD2 LEU A 945      41.460  35.280  30.100  1.00  0.00           C
ATOM   4717 HD21 LEU A 945      42.340  35.840  30.480  1.00  0.00           H
ATOM   4718 HD22 LEU A 945      41.860  34.640  29.300  1.00  0.00           H
ATOM   4719 HD23 LEU A 945      40.960  34.730  30.930  1.00  0.00           H
ATOM   4720  C   LEU A 945      38.550  33.520  27.380  1.00  0.00           C
ATOM   4721  O   LEU A 945      37.420  33.890  27.080  1.00  0.00           O
ATOM   4722  N   LYS A 946      38.910  32.190  27.430  1.00  0.00           N
ATOM   4723  HN  LYS A 946      39.790  31.910  27.780  1.00  0.00           H
ATOM   4724  CA  LYS A 946      38.000  31.060  27.030  1.00  0.00           C
ATOM   4725  HA  LYS A 946      37.440  31.460  26.190  1.00  0.00           H
ATOM   4726  CB  LYS A 946      39.000  30.020  26.350  1.00  0.00           C
ATOM   4727  HB1 LYS A 946      38.690  28.960  26.190  1.00  0.00           H
ATOM   4728  HB2 LYS A 946      39.830  29.810  27.060  1.00  0.00           H
ATOM   4729  CG  LYS A 946      39.520  30.590  25.000  1.00  0.00           C
ATOM   4730  HG1 LYS A 946      40.500  30.070  24.840  1.00  0.00           H
ATOM   4731  HG2 LYS A 946      39.930  31.620  25.090  1.00  0.00           H
ATOM   4732  CD  LYS A 946      38.660  30.650  23.720  1.00  0.00           C
ATOM   4733  HD1 LYS A 946      39.350  30.830  22.880  1.00  0.00           H
ATOM   4734  HD2 LYS A 946      38.000  31.540  23.850  1.00  0.00           H
ATOM   4735  CE  LYS A 946      37.760  29.440  23.390  1.00  0.00           C
ATOM   4736  HE1 LYS A 946      36.940  29.260  24.120  1.00  0.00           H
ATOM   4737  HE2 LYS A 946      38.340  28.490  23.360  1.00  0.00           H
ATOM   4738  NZ  LYS A 946      37.200  29.590  22.040  1.00  0.00           N
ATOM   4739  HZ1 LYS A 946      37.940  29.240  21.400  1.00  0.00           H
ATOM   4740  HZ2 LYS A 946      36.920  30.550  21.790  1.00  0.00           H
ATOM   4741  HZ3 LYS A 946      36.370  28.960  21.950  1.00  0.00           H
ATOM   4742  C   LYS A 946      37.070  30.380  28.030  1.00  0.00           C
ATOM   4743  O   LYS A 946      36.050  29.750  27.760  1.00  0.00           O
ATOM   4744  N   LYS A 947      37.410  30.590  29.340  1.00  0.00           N
ATOM   4745  HN  LYS A 947      38.280  31.060  29.520  1.00  0.00           H
ATOM   4746  CA  LYS A 947      36.570  30.350  30.470  1.00  0.00           C
ATOM   4747  HA  LYS A 947      35.700  29.840  30.080  1.00  0.00           H
ATOM   4748  CB  LYS A 947      37.370  29.500  31.530  1.00  0.00           C
ATOM   4749  HB1 LYS A 947      36.730  29.440  32.440  1.00  0.00           H
ATOM   4750  HB2 LYS A 947      38.340  30.040  31.620  1.00  0.00           H
ATOM   4751  CG  LYS A 947      37.820  28.120  31.080  1.00  0.00           C
ATOM   4752  HG1 LYS A 947      38.460  28.360  30.200  1.00  0.00           H
ATOM   4753  HG2 LYS A 947      36.970  27.500  30.730  1.00  0.00           H
ATOM   4754  CD  LYS A 947      38.690  27.470  32.240  1.00  0.00           C
ATOM   4755  HD1 LYS A 947      37.930  27.380  33.050  1.00  0.00           H
ATOM   4756  HD2 LYS A 947      39.550  28.120  32.520  1.00  0.00           H
ATOM   4757  CE  LYS A 947      39.400  26.190  31.920  1.00  0.00           C
ATOM   4758  HE1 LYS A 947      40.040  26.440  31.050  1.00  0.00           H
ATOM   4759  HE2 LYS A 947      38.680  25.390  31.650  1.00  0.00           H
ATOM   4760  NZ  LYS A 947      40.370  25.790  32.920  1.00  0.00           N
ATOM   4761  HZ1 LYS A 947      40.040  25.640  33.890  1.00  0.00           H
ATOM   4762  HZ2 LYS A 947      40.970  26.650  32.920  1.00  0.00           H
ATOM   4763  HZ3 LYS A 947      40.890  24.980  32.540  1.00  0.00           H
ATOM   4764  C   LYS A 947      36.190  31.690  31.170  1.00  0.00           C
ATOM   4765  O   LYS A 947      35.000  31.920  31.400  1.00  0.00           O
ATOM   4766  N   GLY A 948      37.170  32.590  31.450  1.00  0.00           N
ATOM   4767  HN  GLY A 948      38.100  32.300  31.230  1.00  0.00           H
ATOM   4768  CA  GLY A 948      36.790  33.960  31.820  1.00  0.00           C
ATOM   4769  HA1 GLY A 948      36.100  34.360  31.090  1.00  0.00           H
ATOM   4770  HA2 GLY A 948      37.650  34.600  31.680  1.00  0.00           H
ATOM   4771  C   GLY A 948      36.160  34.140  33.220  1.00  0.00           C
ATOM   4772  O   GLY A 948      36.090  33.200  34.040  1.00  0.00           O
ATOM   4773  N   ALA A 949      35.610  35.290  33.460  1.00  0.00           N
ATOM   4774  HN  ALA A 949      35.560  36.100  32.870  1.00  0.00           H
ATOM   4775  CA  ALA A 949      34.820  35.510  34.680  1.00  0.00           C
ATOM   4776  HA  ALA A 949      34.170  34.650  34.780  1.00  0.00           H
ATOM   4777  CB  ALA A 949      35.560  35.710  36.040  1.00  0.00           C
ATOM   4778  HB1 ALA A 949      34.970  35.500  36.960  1.00  0.00           H
ATOM   4779  HB2 ALA A 949      36.040  36.700  36.170  1.00  0.00           H
ATOM   4780  HB3 ALA A 949      36.400  34.990  36.120  1.00  0.00           H
ATOM   4781  C   ALA A 949      33.980  36.830  34.250  1.00  0.00           C
ATOM   4782  O   ALA A 949      34.390  37.590  33.390  1.00  0.00           O
ATOM   4783  N   GLY A 950      32.830  37.040  34.920  1.00  0.00           N
ATOM   4784  HN  GLY A 950      32.570  36.420  35.660  1.00  0.00           H
ATOM   4785  CA  GLY A 950      32.100  38.300  34.740  1.00  0.00           C
ATOM   4786  HA1 GLY A 950      31.200  38.220  35.320  1.00  0.00           H
ATOM   4787  HA2 GLY A 950      31.800  38.440  33.710  1.00  0.00           H
ATOM   4788  C   GLY A 950      32.810  39.550  35.180  1.00  0.00           C
ATOM   4789  O   GLY A 950      33.560  39.530  36.120  1.00  0.00           O
ATOM   4790  N   TYR A 951      32.520  40.650  34.530  1.00  0.00           N
ATOM   4791  HN  TYR A 951      31.850  40.690  33.800  1.00  0.00           H
ATOM   4792  CA  TYR A 951      33.090  41.890  34.750  1.00  0.00           C
ATOM   4793  HA  TYR A 951      34.150  41.680  34.670  1.00  0.00           H
ATOM   4794  CB  TYR A 951      32.690  42.850  33.560  1.00  0.00           C
ATOM   4795  HB1 TYR A 951      31.610  43.130  33.570  1.00  0.00           H
ATOM   4796  HB2 TYR A 951      32.710  42.260  32.630  1.00  0.00           H
ATOM   4797  CG  TYR A 951      33.570  44.020  33.440  1.00  0.00           C
ATOM   4798  CD1 TYR A 951      33.030  45.340  33.320  1.00  0.00           C
ATOM   4799  HD1 TYR A 951      31.950  45.450  33.330  1.00  0.00           H
ATOM   4800  CE1 TYR A 951      33.840  46.430  33.260  1.00  0.00           C
ATOM   4801  HE1 TYR A 951      33.380  47.390  33.140  1.00  0.00           H
ATOM   4802  CZ  TYR A 951      35.180  46.340  33.130  1.00  0.00           C
ATOM   4803  OH  TYR A 951      35.980  47.470  33.060  1.00  0.00           O
ATOM   4804  HH  TYR A 951      35.370  48.210  33.030  1.00  0.00           H
ATOM   4805  CD2 TYR A 951      34.960  43.930  33.330  1.00  0.00           C
ATOM   4806  HD2 TYR A 951      35.380  42.940  33.290  1.00  0.00           H
ATOM   4807  CE2 TYR A 951      35.760  45.070  33.110  1.00  0.00           C
ATOM   4808  HE2 TYR A 951      36.830  44.950  33.030  1.00  0.00           H
ATOM   4809  C   TYR A 951      32.910  42.640  36.070  1.00  0.00           C
ATOM   4810  O   TYR A 951      33.880  43.190  36.570  1.00  0.00           O
ATOM   4811  N   HSD A 952      31.610  42.740  36.530  1.00  0.00           N
ATOM   4812  HN  HSD A 952      30.910  42.250  36.020  1.00  0.00           H
ATOM   4813  CA  HSD A 952      31.170  43.480  37.680  1.00  0.00           C
ATOM   4814  HA  HSD A 952      31.930  44.160  38.030  1.00  0.00           H
ATOM   4815  CB  HSD A 952      29.940  44.360  37.440  1.00  0.00           C
ATOM   4816  HB1 HSD A 952      30.200  44.990  36.570  1.00  0.00           H
ATOM   4817  HB2 HSD A 952      29.660  44.980  38.330  1.00  0.00           H
ATOM   4818  ND1 HSD A 952      28.450  43.380  35.670  1.00  0.00           N
ATOM   4819  HD1 HSD A 952      28.640  44.070  34.980  1.00  0.00           H
ATOM   4820  CG  HSD A 952      28.770  43.480  37.020  1.00  0.00           C
ATOM   4821  CE1 HSD A 952      27.440  42.430  35.590  1.00  0.00           C
ATOM   4822  HE1 HSD A 952      26.900  42.290  34.650  1.00  0.00           H
ATOM   4823  NE2 HSD A 952      27.100  41.990  36.780  1.00  0.00           N
ATOM   4824  CD2 HSD A 952      27.980  42.590  37.690  1.00  0.00           C
ATOM   4825  HD2 HSD A 952      27.950  42.280  38.730  1.00  0.00           H
ATOM   4826  C   HSD A 952      30.930  42.480  38.700  1.00  0.00           C
ATOM   4827  O   HSD A 952      30.510  42.800  39.850  1.00  0.00           O
ATOM   4828  N   LEU A 953      31.150  41.180  38.490  1.00  0.00           N
ATOM   4829  HN  LEU A 953      31.500  40.910  37.610  1.00  0.00           H
ATOM   4830  CA  LEU A 953      31.060  40.180  39.590  1.00  0.00           C
ATOM   4831  HA  LEU A 953      30.080  40.350  40.000  1.00  0.00           H
ATOM   4832  CB  LEU A 953      31.070  38.740  38.960  1.00  0.00           C
ATOM   4833  HB1 LEU A 953      31.960  38.670  38.290  1.00  0.00           H
ATOM   4834  HB2 LEU A 953      30.160  38.510  38.360  1.00  0.00           H
ATOM   4835  CG  LEU A 953      31.190  37.540  39.950  1.00  0.00           C
ATOM   4836  HG  LEU A 953      32.200  37.710  40.380  1.00  0.00           H
ATOM   4837  CD1 LEU A 953      30.140  37.470  41.150  1.00  0.00           C
ATOM   4838 HD11 LEU A 953      30.120  38.400  41.770  1.00  0.00           H
ATOM   4839 HD12 LEU A 953      30.280  36.580  41.810  1.00  0.00           H
ATOM   4840 HD13 LEU A 953      29.170  37.250  40.650  1.00  0.00           H
ATOM   4841  CD2 LEU A 953      31.280  36.130  39.280  1.00  0.00           C
ATOM   4842 HD21 LEU A 953      32.180  36.300  38.650  1.00  0.00           H
ATOM   4843 HD22 LEU A 953      30.440  35.750  38.660  1.00  0.00           H
ATOM   4844 HD23 LEU A 953      31.370  35.330  40.060  1.00  0.00           H
ATOM   4845  C   LEU A 953      32.150  40.430  40.680  1.00  0.00           C
ATOM   4846  O   LEU A 953      31.960  40.100  41.850  1.00  0.00           O
ATOM   4847  N   ASP A 954      33.370  40.910  40.350  1.00  0.00           N
ATOM   4848  HN  ASP A 954      33.600  41.070  39.400  1.00  0.00           H
ATOM   4849  CA  ASP A 954      34.380  40.920  41.380  1.00  0.00           C
ATOM   4850  HA  ASP A 954      34.180  40.050  41.990  1.00  0.00           H
ATOM   4851  CB  ASP A 954      35.860  40.940  40.960  1.00  0.00           C
ATOM   4852  HB1 ASP A 954      35.980  40.000  40.390  1.00  0.00           H
ATOM   4853  HB2 ASP A 954      36.490  40.990  41.870  1.00  0.00           H
ATOM   4854  CG  ASP A 954      36.210  42.060  39.980  1.00  0.00           C
ATOM   4855  OD1 ASP A 954      35.940  42.170  38.790  1.00  0.00           O
ATOM   4856  OD2 ASP A 954      36.770  43.170  40.610  1.00  0.00           O
ATOM   4857  HD2 ASP A 954      37.080  43.820  39.970  1.00  0.00           H
ATOM   4858  C   ASP A 954      34.110  41.870  42.570  1.00  0.00           C
ATOM   4859  O   ASP A 954      34.490  41.590  43.690  1.00  0.00           O
ATOM   4860  N   LEU A 955      33.540  43.050  42.310  1.00  0.00           N
ATOM   4861  HN  LEU A 955      33.430  43.270  41.350  1.00  0.00           H
ATOM   4862  CA  LEU A 955      33.120  44.000  43.280  1.00  0.00           C
ATOM   4863  HA  LEU A 955      33.990  44.310  43.830  1.00  0.00           H
ATOM   4864  CB  LEU A 955      32.600  45.300  42.570  1.00  0.00           C
ATOM   4865  HB1 LEU A 955      31.760  45.040  41.900  1.00  0.00           H
ATOM   4866  HB2 LEU A 955      33.460  45.460  41.890  1.00  0.00           H
ATOM   4867  CG  LEU A 955      32.230  46.580  43.460  1.00  0.00           C
ATOM   4868  HG  LEU A 955      31.310  46.330  44.030  1.00  0.00           H
ATOM   4869  CD1 LEU A 955      33.390  46.990  44.380  1.00  0.00           C
ATOM   4870 HD11 LEU A 955      34.270  47.180  43.740  1.00  0.00           H
ATOM   4871 HD12 LEU A 955      33.810  46.260  45.100  1.00  0.00           H
ATOM   4872 HD13 LEU A 955      33.100  47.890  44.970  1.00  0.00           H
ATOM   4873  CD2 LEU A 955      31.990  47.780  42.520  1.00  0.00           C
ATOM   4874 HD21 LEU A 955      31.040  47.520  41.990  1.00  0.00           H
ATOM   4875 HD22 LEU A 955      32.800  47.930  41.770  1.00  0.00           H
ATOM   4876 HD23 LEU A 955      31.860  48.710  43.120  1.00  0.00           H
ATOM   4877  C   LEU A 955      32.100  43.420  44.240  1.00  0.00           C
ATOM   4878  O   LEU A 955      32.120  43.630  45.440  1.00  0.00           O
ATOM   4879  N   LEU A 956      31.080  42.640  43.640  1.00  0.00           N
ATOM   4880  HN  LEU A 956      31.030  42.380  42.690  1.00  0.00           H
ATOM   4881  CA  LEU A 956      30.080  42.030  44.560  1.00  0.00           C
ATOM   4882  HA  LEU A 956      29.620  42.770  45.200  1.00  0.00           H
ATOM   4883  CB  LEU A 956      28.960  41.200  43.860  1.00  0.00           C
ATOM   4884  HB1 LEU A 956      29.590  40.420  43.360  1.00  0.00           H
ATOM   4885  HB2 LEU A 956      28.520  41.810  43.050  1.00  0.00           H
ATOM   4886  CG  LEU A 956      27.850  40.610  44.730  1.00  0.00           C
ATOM   4887  HG  LEU A 956      28.120  40.700  45.800  1.00  0.00           H
ATOM   4888  CD1 LEU A 956      26.600  41.340  44.650  1.00  0.00           C
ATOM   4889 HD11 LEU A 956      25.960  41.110  45.540  1.00  0.00           H
ATOM   4890 HD12 LEU A 956      26.160  41.080  43.670  1.00  0.00           H
ATOM   4891 HD13 LEU A 956      26.810  42.430  44.750  1.00  0.00           H
ATOM   4892  CD2 LEU A 956      27.630  39.100  44.590  1.00  0.00           C
ATOM   4893 HD21 LEU A 956      27.260  38.920  43.550  1.00  0.00           H
ATOM   4894 HD22 LEU A 956      26.910  38.810  45.380  1.00  0.00           H
ATOM   4895 HD23 LEU A 956      28.460  38.390  44.750  1.00  0.00           H
ATOM   4896  C   LEU A 956      30.710  40.990  45.570  1.00  0.00           C
ATOM   4897  O   LEU A 956      30.560  41.140  46.760  1.00  0.00           O
ATOM   4898  N   MET A 957      31.590  40.030  45.070  1.00  0.00           N
ATOM   4899  HN  MET A 957      31.710  39.950  44.080  1.00  0.00           H
ATOM   4900  CA  MET A 957      32.190  39.050  45.970  1.00  0.00           C
ATOM   4901  HA  MET A 957      31.390  38.680  46.590  1.00  0.00           H
ATOM   4902  CB  MET A 957      32.960  38.030  45.190  1.00  0.00           C
ATOM   4903  HB1 MET A 957      33.690  37.510  45.860  1.00  0.00           H
ATOM   4904  HB2 MET A 957      33.530  38.440  44.330  1.00  0.00           H
ATOM   4905  CG  MET A 957      31.980  36.910  44.690  1.00  0.00           C
ATOM   4906  HG1 MET A 957      31.250  37.450  44.050  1.00  0.00           H
ATOM   4907  HG2 MET A 957      31.470  36.550  45.610  1.00  0.00           H
ATOM   4908  SD  MET A 957      32.750  35.520  43.810  1.00  0.00           S
ATOM   4909  CE  MET A 957      31.200  34.630  43.860  1.00  0.00           C
ATOM   4910  HE1 MET A 957      30.370  35.360  43.720  1.00  0.00           H
ATOM   4911  HE2 MET A 957      31.020  34.230  44.890  1.00  0.00           H
ATOM   4912  HE3 MET A 957      31.050  33.920  43.030  1.00  0.00           H
ATOM   4913  C   MET A 957      33.110  39.670  47.050  1.00  0.00           C
ATOM   4914  O   MET A 957      32.870  39.530  48.240  1.00  0.00           O
ATOM   4915  N   VAL A 958      34.000  40.550  46.710  1.00  0.00           N
ATOM   4916  HN  VAL A 958      34.170  40.830  45.760  1.00  0.00           H
ATOM   4917  CA  VAL A 958      34.750  41.260  47.770  1.00  0.00           C
ATOM   4918  HA  VAL A 958      35.280  40.530  48.370  1.00  0.00           H
ATOM   4919  CB  VAL A 958      35.850  42.040  47.020  1.00  0.00           C
ATOM   4920  HB  VAL A 958      35.450  42.330  46.030  1.00  0.00           H
ATOM   4921  CG1 VAL A 958      36.300  43.280  47.780  1.00  0.00           C
ATOM   4922 HG11 VAL A 958      36.540  43.030  48.840  1.00  0.00           H
ATOM   4923 HG12 VAL A 958      35.710  44.220  47.790  1.00  0.00           H
ATOM   4924 HG13 VAL A 958      37.260  43.580  47.300  1.00  0.00           H
ATOM   4925  CG2 VAL A 958      36.980  41.040  46.900  1.00  0.00           C
ATOM   4926 HG21 VAL A 958      36.670  40.080  46.400  1.00  0.00           H
ATOM   4927 HG22 VAL A 958      37.440  40.910  47.890  1.00  0.00           H
ATOM   4928 HG23 VAL A 958      37.730  41.550  46.260  1.00  0.00           H
ATOM   4929  C   VAL A 958      33.940  42.070  48.750  1.00  0.00           C
ATOM   4930  O   VAL A 958      34.180  41.940  49.910  1.00  0.00           O
ATOM   4931  N   GLY A 959      32.900  42.830  48.330  1.00  0.00           N
ATOM   4932  HN  GLY A 959      32.670  42.860  47.360  1.00  0.00           H
ATOM   4933  CA  GLY A 959      31.950  43.450  49.290  1.00  0.00           C
ATOM   4934  HA1 GLY A 959      31.360  44.100  48.670  1.00  0.00           H
ATOM   4935  HA2 GLY A 959      32.570  44.020  49.980  1.00  0.00           H
ATOM   4936  C   GLY A 959      31.110  42.560  50.110  1.00  0.00           C
ATOM   4937  O   GLY A 959      30.940  42.790  51.320  1.00  0.00           O
ATOM   4938  N   VAL A 960      30.600  41.430  49.560  1.00  0.00           N
ATOM   4939  HN  VAL A 960      30.750  41.350  48.580  1.00  0.00           H
ATOM   4940  CA  VAL A 960      30.010  40.390  50.340  1.00  0.00           C
ATOM   4941  HA  VAL A 960      29.200  40.790  50.920  1.00  0.00           H
ATOM   4942  CB  VAL A 960      29.460  39.240  49.440  1.00  0.00           C
ATOM   4943  HB  VAL A 960      30.110  39.240  48.530  1.00  0.00           H
ATOM   4944  CG1 VAL A 960      29.250  37.820  50.170  1.00  0.00           C
ATOM   4945 HG11 VAL A 960      28.630  37.100  49.600  1.00  0.00           H
ATOM   4946 HG12 VAL A 960      28.810  38.000  51.160  1.00  0.00           H
ATOM   4947 HG13 VAL A 960      30.230  37.300  50.040  1.00  0.00           H
ATOM   4948  CG2 VAL A 960      28.020  39.750  49.080  1.00  0.00           C
ATOM   4949 HG21 VAL A 960      27.640  39.140  48.220  1.00  0.00           H
ATOM   4950 HG22 VAL A 960      28.040  40.780  48.660  1.00  0.00           H
ATOM   4951 HG23 VAL A 960      27.280  39.760  49.900  1.00  0.00           H
ATOM   4952  C   VAL A 960      30.960  39.860  51.390  1.00  0.00           C
ATOM   4953  O   VAL A 960      30.580  39.820  52.520  1.00  0.00           O
ATOM   4954  N   MET A 961      32.210  39.500  51.030  1.00  0.00           N
ATOM   4955  HN  MET A 961      32.510  39.590  50.090  1.00  0.00           H
ATOM   4956  CA  MET A 961      33.070  38.840  51.990  1.00  0.00           C
ATOM   4957  HA  MET A 961      32.400  38.240  52.580  1.00  0.00           H
ATOM   4958  CB  MET A 961      34.140  37.950  51.260  1.00  0.00           C
ATOM   4959  HB1 MET A 961      34.890  37.520  51.960  1.00  0.00           H
ATOM   4960  HB2 MET A 961      34.670  38.440  50.420  1.00  0.00           H
ATOM   4961  CG  MET A 961      33.580  36.720  50.450  1.00  0.00           C
ATOM   4962  HG1 MET A 961      34.340  36.130  49.920  1.00  0.00           H
ATOM   4963  HG2 MET A 961      32.910  37.080  49.620  1.00  0.00           H
ATOM   4964  SD  MET A 961      32.540  35.500  51.430  1.00  0.00           S
ATOM   4965  CE  MET A 961      33.450  35.350  53.040  1.00  0.00           C
ATOM   4966  HE1 MET A 961      33.770  36.350  53.380  1.00  0.00           H
ATOM   4967  HE2 MET A 961      34.360  34.730  52.920  1.00  0.00           H
ATOM   4968  HE3 MET A 961      32.740  34.900  53.780  1.00  0.00           H
ATOM   4969  C   MET A 961      33.760  39.800  52.930  1.00  0.00           C
ATOM   4970  O   MET A 961      34.190  39.380  53.990  1.00  0.00           O
ATOM   4971  N   LEU A 962      33.830  41.100  52.620  1.00  0.00           N
ATOM   4972  HN  LEU A 962      33.640  41.410  51.700  1.00  0.00           H
ATOM   4973  CA  LEU A 962      34.060  42.210  53.430  1.00  0.00           C
ATOM   4974  HA  LEU A 962      35.010  42.030  53.900  1.00  0.00           H
ATOM   4975  CB  LEU A 962      34.220  43.510  52.660  1.00  0.00           C
ATOM   4976  HB1 LEU A 962      33.380  43.660  51.930  1.00  0.00           H
ATOM   4977  HB2 LEU A 962      35.170  43.380  52.100  1.00  0.00           H
ATOM   4978  CG  LEU A 962      34.330  44.810  53.460  1.00  0.00           C
ATOM   4979  HG  LEU A 962      34.960  44.610  54.340  1.00  0.00           H
ATOM   4980  CD1 LEU A 962      35.100  45.850  52.590  1.00  0.00           C
ATOM   4981 HD11 LEU A 962      35.920  45.320  52.090  1.00  0.00           H
ATOM   4982 HD12 LEU A 962      35.320  46.810  53.120  1.00  0.00           H
ATOM   4983 HD13 LEU A 962      34.430  46.160  51.760  1.00  0.00           H
ATOM   4984  CD2 LEU A 962      33.000  45.520  53.870  1.00  0.00           C
ATOM   4985 HD21 LEU A 962      33.240  46.470  54.390  1.00  0.00           H
ATOM   4986 HD22 LEU A 962      32.430  44.840  54.540  1.00  0.00           H
ATOM   4987 HD23 LEU A 962      32.340  45.630  52.990  1.00  0.00           H
ATOM   4988  C   LEU A 962      33.120  42.320  54.610  1.00  0.00           C
ATOM   4989  O   LEU A 962      33.510  42.650  55.750  1.00  0.00           O
ATOM   4990  N   GLY A 963      31.840  41.940  54.440  1.00  0.00           N
ATOM   4991  HN  GLY A 963      31.480  41.620  53.560  1.00  0.00           H
ATOM   4992  CA  GLY A 963      30.790  41.880  55.500  1.00  0.00           C
ATOM   4993  HA1 GLY A 963      29.790  41.800  55.090  1.00  0.00           H
ATOM   4994  HA2 GLY A 963      30.810  42.780  56.070  1.00  0.00           H
ATOM   4995  C   GLY A 963      31.020  40.720  56.500  1.00  0.00           C
ATOM   4996  O   GLY A 963      30.840  40.840  57.720  1.00  0.00           O
ATOM   4997  N   VAL A 964      31.430  39.600  55.950  1.00  0.00           N
ATOM   4998  HN  VAL A 964      31.660  39.680  54.980  1.00  0.00           H
ATOM   4999  CA  VAL A 964      31.860  38.470  56.690  1.00  0.00           C
ATOM   5000  HA  VAL A 964      31.140  38.260  57.470  1.00  0.00           H
ATOM   5001  CB  VAL A 964      31.980  37.160  55.890  1.00  0.00           C
ATOM   5002  HB  VAL A 964      32.890  37.140  55.230  1.00  0.00           H
ATOM   5003  CG1 VAL A 964      32.090  36.060  56.950  1.00  0.00           C
ATOM   5004 HG11 VAL A 964      31.300  36.010  57.730  1.00  0.00           H
ATOM   5005 HG12 VAL A 964      33.130  36.040  57.360  1.00  0.00           H
ATOM   5006 HG13 VAL A 964      32.030  35.030  56.530  1.00  0.00           H
ATOM   5007  CG2 VAL A 964      30.810  36.970  54.970  1.00  0.00           C
ATOM   5008 HG21 VAL A 964      29.870  36.960  55.580  1.00  0.00           H
ATOM   5009 HG22 VAL A 964      30.810  36.050  54.350  1.00  0.00           H
ATOM   5010 HG23 VAL A 964      30.780  37.800  54.240  1.00  0.00           H
ATOM   5011  C   VAL A 964      33.170  38.640  57.550  1.00  0.00           C
ATOM   5012  O   VAL A 964      33.240  38.300  58.720  1.00  0.00           O
ATOM   5013  N   CYS A 965      34.200  39.310  57.040  1.00  0.00           N
ATOM   5014  HN  CYS A 965      34.130  39.460  56.060  1.00  0.00           H
ATOM   5015  CA  CYS A 965      35.320  39.840  57.860  1.00  0.00           C
ATOM   5016  HA  CYS A 965      35.770  39.010  58.380  1.00  0.00           H
ATOM   5017  CB  CYS A 965      36.280  40.540  56.890  1.00  0.00           C
ATOM   5018  HB1 CYS A 965      37.010  41.170  57.420  1.00  0.00           H
ATOM   5019  HB2 CYS A 965      35.800  41.250  56.190  1.00  0.00           H
ATOM   5020  SG  CYS A 965      37.140  39.210  55.990  1.00  0.00           S
ATOM   5021  HG1 CYS A 965      36.040  38.710  55.440  1.00  0.00           H
ATOM   5022  C   CYS A 965      34.830  40.790  58.920  1.00  0.00           C
ATOM   5023  O   CYS A 965      35.410  40.920  60.000  1.00  0.00           O
ATOM   5024  N   SER A 966      33.840  41.680  58.580  1.00  0.00           N
ATOM   5025  HN  SER A 966      33.490  41.910  57.680  1.00  0.00           H
ATOM   5026  CA  SER A 966      33.410  42.660  59.580  1.00  0.00           C
ATOM   5027  HA  SER A 966      34.290  43.120  59.990  1.00  0.00           H
ATOM   5028  CB  SER A 966      32.530  43.750  58.910  1.00  0.00           C
ATOM   5029  HB1 SER A 966      32.150  44.480  59.660  1.00  0.00           H
ATOM   5030  HB2 SER A 966      31.690  43.170  58.490  1.00  0.00           H
ATOM   5031  OG  SER A 966      33.240  44.510  57.910  1.00  0.00           O
ATOM   5032  HG1 SER A 966      33.390  43.950  57.130  1.00  0.00           H
ATOM   5033  C   SER A 966      32.600  42.150  60.760  1.00  0.00           C
ATOM   5034  O   SER A 966      32.780  42.650  61.860  1.00  0.00           O
ATOM   5035  N   VAL A 967      31.740  41.090  60.590  1.00  0.00           N
ATOM   5036  HN  VAL A 967      31.600  40.730  59.680  1.00  0.00           H
ATOM   5037  CA  VAL A 967      31.050  40.420  61.740  1.00  0.00           C
ATOM   5038  HA  VAL A 967      30.620  41.080  62.470  1.00  0.00           H
ATOM   5039  CB  VAL A 967      29.910  39.460  61.300  1.00  0.00           C
ATOM   5040  HB  VAL A 967      29.620  38.740  62.100  1.00  0.00           H
ATOM   5041  CG1 VAL A 967      28.620  40.210  60.880  1.00  0.00           C
ATOM   5042 HG11 VAL A 967      28.760  40.640  59.860  1.00  0.00           H
ATOM   5043 HG12 VAL A 967      28.330  41.070  61.520  1.00  0.00           H
ATOM   5044 HG13 VAL A 967      27.810  39.450  60.850  1.00  0.00           H
ATOM   5045  CG2 VAL A 967      30.330  38.490  60.140  1.00  0.00           C
ATOM   5046 HG21 VAL A 967      31.200  37.830  60.330  1.00  0.00           H
ATOM   5047 HG22 VAL A 967      30.550  39.050  59.200  1.00  0.00           H
ATOM   5048 HG23 VAL A 967      29.530  37.750  59.900  1.00  0.00           H
ATOM   5049  C   VAL A 967      32.090  39.720  62.570  1.00  0.00           C
ATOM   5050  O   VAL A 967      31.830  39.580  63.770  1.00  0.00           O
ATOM   5051  N   MET A 968      33.190  39.260  61.920  1.00  0.00           N
ATOM   5052  HN  MET A 968      33.040  39.170  60.940  1.00  0.00           H
ATOM   5053  CA  MET A 968      34.350  38.570  62.580  1.00  0.00           C
ATOM   5054  HA  MET A 968      34.060  38.190  63.540  1.00  0.00           H
ATOM   5055  CB  MET A 968      34.800  37.390  61.570  1.00  0.00           C
ATOM   5056  HB1 MET A 968      35.810  37.030  61.890  1.00  0.00           H
ATOM   5057  HB2 MET A 968      35.010  37.770  60.550  1.00  0.00           H
ATOM   5058  CG  MET A 968      33.910  36.180  61.580  1.00  0.00           C
ATOM   5059  HG1 MET A 968      34.410  35.350  61.020  1.00  0.00           H
ATOM   5060  HG2 MET A 968      32.990  36.470  61.040  1.00  0.00           H
[truncated: 6,873,249 more chars]
