# Supplementary material for: CryoEM and computational modeling structural insights into the pH regulator NBCn1
Source: Nat Commun. 2025 Nov 11;16:9932. doi: 10.1038/s41467-025-64868-z (PMC12606367; doi:10.1038/s41467-025-64868-z)
Supplement: Supplementary file 7 — Supplementary Data 5 [file 41467_2025_64868_MOESM7_ESM.zip › 100ns_z_restr_MD_NBCn1_2NaCO3/hNBCn1_IF/z-restr_hNBCn1_IF_2NaCO3_last_step_19.pdb]

REMARK    GENERATED BY TRJCONV
TITLE     Title t= 101000.00000 step= 50500000
REMARK    THIS IS A SIMULATION BOX
CRYST1   92.805   92.805  103.737  90.00  90.00  90.00 P 1           1
MODEL        1
ATOM      1  N   LEU A 585      23.600  37.410  36.740  1.00  0.00           N
ATOM      2  HT1 LEU A 585      22.650  37.020  36.870  1.00  0.00           H
ATOM      3  HT2 LEU A 585      23.980  36.770  36.020  1.00  0.00           H
ATOM      4  HT3 LEU A 585      23.550  38.390  36.370  1.00  0.00           H
ATOM      5  CA  LEU A 585      24.300  37.510  38.070  1.00  0.00           C
ATOM      6  HA  LEU A 585      25.280  37.920  37.910  1.00  0.00           H
ATOM      7  CB  LEU A 585      23.450  38.530  38.980  1.00  0.00           C
ATOM      8  HB1 LEU A 585      22.420  38.110  39.130  1.00  0.00           H
ATOM      9  HB2 LEU A 585      23.390  39.510  38.470  1.00  0.00           H
ATOM     10  CG  LEU A 585      24.060  38.850  40.300  1.00  0.00           C
ATOM     11  HG  LEU A 585      23.980  37.950  40.940  1.00  0.00           H
ATOM     12  CD1 LEU A 585      25.500  39.220  40.100  1.00  0.00           C
ATOM     13 HD11 LEU A 585      25.570  40.120  39.440  1.00  0.00           H
ATOM     14 HD12 LEU A 585      26.140  38.430  39.650  1.00  0.00           H
ATOM     15 HD13 LEU A 585      26.030  39.560  41.020  1.00  0.00           H
ATOM     16  CD2 LEU A 585      23.480  40.090  41.000  1.00  0.00           C
ATOM     17 HD21 LEU A 585      22.390  40.000  41.240  1.00  0.00           H
ATOM     18 HD22 LEU A 585      23.580  41.080  40.510  1.00  0.00           H
ATOM     19 HD23 LEU A 585      24.000  40.180  41.970  1.00  0.00           H
ATOM     20  C   LEU A 585      24.640  36.190  38.800  1.00  0.00           C
ATOM     21  O   LEU A 585      25.690  35.620  38.590  1.00  0.00           O
ATOM     22  N   ILE A 586      23.780  35.620  39.620  1.00  0.00           N
ATOM     23  HN  ILE A 586      22.910  36.080  39.750  1.00  0.00           H
ATOM     24  CA  ILE A 586      23.970  34.310  40.250  1.00  0.00           C
ATOM     25  HA  ILE A 586      24.990  34.320  40.620  1.00  0.00           H
ATOM     26  CB  ILE A 586      23.000  34.190  41.460  1.00  0.00           C
ATOM     27  HB  ILE A 586      21.960  34.220  41.120  1.00  0.00           H
ATOM     28  CG2 ILE A 586      23.400  32.830  42.010  1.00  0.00           C
ATOM     29 HG21 ILE A 586      23.080  32.010  41.330  1.00  0.00           H
ATOM     30 HG22 ILE A 586      22.880  32.570  42.960  1.00  0.00           H
ATOM     31 HG23 ILE A 586      24.480  32.650  42.250  1.00  0.00           H
ATOM     32  CG1 ILE A 586      23.180  35.390  42.510  1.00  0.00           C
ATOM     33 HG11 ILE A 586      22.520  35.230  43.400  1.00  0.00           H
ATOM     34 HG12 ILE A 586      22.690  36.280  42.080  1.00  0.00           H
ATOM     35  CD  ILE A 586      24.490  35.830  43.060  1.00  0.00           C
ATOM     36  HD1 ILE A 586      24.520  36.780  43.630  1.00  0.00           H
ATOM     37  HD2 ILE A 586      25.100  36.070  42.160  1.00  0.00           H
ATOM     38  HD3 ILE A 586      25.050  34.980  43.520  1.00  0.00           H
ATOM     39  C   ILE A 586      23.990  33.150  39.270  1.00  0.00           C
ATOM     40  O   ILE A 586      24.680  32.160  39.420  1.00  0.00           O
ATOM     41  N   LEU A 587      23.290  33.360  38.130  1.00  0.00           N
ATOM     42  HN  LEU A 587      22.710  34.170  38.090  1.00  0.00           H
ATOM     43  CA  LEU A 587      23.220  32.390  37.070  1.00  0.00           C
ATOM     44  HA  LEU A 587      22.840  31.450  37.460  1.00  0.00           H
ATOM     45  CB  LEU A 587      22.260  32.880  36.030  1.00  0.00           C
ATOM     46  HB1 LEU A 587      22.690  33.710  35.420  1.00  0.00           H
ATOM     47  HB2 LEU A 587      21.390  33.190  36.620  1.00  0.00           H
ATOM     48  CG  LEU A 587      21.820  31.830  34.940  1.00  0.00           C
ATOM     49  HG  LEU A 587      22.690  31.620  34.270  1.00  0.00           H
ATOM     50  CD1 LEU A 587      21.490  30.440  35.490  1.00  0.00           C
ATOM     51 HD11 LEU A 587      20.720  30.540  36.280  1.00  0.00           H
ATOM     52 HD12 LEU A 587      22.390  29.980  35.960  1.00  0.00           H
ATOM     53 HD13 LEU A 587      21.150  29.900  34.590  1.00  0.00           H
ATOM     54  CD2 LEU A 587      20.720  32.300  33.960  1.00  0.00           C
ATOM     55 HD21 LEU A 587      20.260  31.460  33.400  1.00  0.00           H
ATOM     56 HD22 LEU A 587      21.040  33.070  33.210  1.00  0.00           H
ATOM     57 HD23 LEU A 587      19.930  32.760  34.580  1.00  0.00           H
ATOM     58  C   LEU A 587      24.560  32.000  36.450  1.00  0.00           C
ATOM     59  O   LEU A 587      25.000  30.810  36.300  1.00  0.00           O
ATOM     60  N   ASP A 588      25.310  33.040  36.210  1.00  0.00           N
ATOM     61  HN  ASP A 588      24.940  33.960  36.170  1.00  0.00           H
ATOM     62  CA  ASP A 588      26.720  33.010  35.790  1.00  0.00           C
ATOM     63  HA  ASP A 588      26.690  32.560  34.800  1.00  0.00           H
ATOM     64  CB  ASP A 588      27.290  34.450  35.620  1.00  0.00           C
ATOM     65  HB1 ASP A 588      28.160  34.310  34.940  1.00  0.00           H
ATOM     66  HB2 ASP A 588      27.660  34.910  36.560  1.00  0.00           H
ATOM     67  CG  ASP A 588      26.220  35.410  35.010  1.00  0.00           C
ATOM     68  OD1 ASP A 588      26.510  36.130  33.990  1.00  0.00           O
ATOM     69  OD2 ASP A 588      25.100  35.500  35.510  1.00  0.00           O
ATOM     70  C   ASP A 588      27.590  32.180  36.690  1.00  0.00           C
ATOM     71  O   ASP A 588      28.260  31.270  36.170  1.00  0.00           O
ATOM     72  N   ILE A 589      27.460  32.280  38.020  1.00  0.00           N
ATOM     73  HN  ILE A 589      26.880  33.030  38.300  1.00  0.00           H
ATOM     74  CA  ILE A 589      28.160  31.560  38.970  1.00  0.00           C
ATOM     75  HA  ILE A 589      29.170  31.670  38.610  1.00  0.00           H
ATOM     76  CB  ILE A 589      27.920  32.060  40.350  1.00  0.00           C
ATOM     77  HB  ILE A 589      26.850  31.920  40.610  1.00  0.00           H
ATOM     78  CG2 ILE A 589      28.690  31.280  41.460  1.00  0.00           C
ATOM     79 HG21 ILE A 589      29.690  31.270  40.960  1.00  0.00           H
ATOM     80 HG22 ILE A 589      28.270  30.290  41.740  1.00  0.00           H
ATOM     81 HG23 ILE A 589      28.760  31.900  42.380  1.00  0.00           H
ATOM     82  CG1 ILE A 589      28.050  33.610  40.540  1.00  0.00           C
ATOM     83 HG11 ILE A 589      27.740  33.810  41.590  1.00  0.00           H
ATOM     84 HG12 ILE A 589      27.250  34.080  39.900  1.00  0.00           H
ATOM     85  CD  ILE A 589      29.420  34.140  40.170  1.00  0.00           C
ATOM     86  HD1 ILE A 589      29.730  33.660  39.230  1.00  0.00           H
ATOM     87  HD2 ILE A 589      30.070  33.870  41.040  1.00  0.00           H
ATOM     88  HD3 ILE A 589      29.460  35.250  40.090  1.00  0.00           H
ATOM     89  C   ILE A 589      27.870  30.140  38.900  1.00  0.00           C
ATOM     90  O   ILE A 589      28.730  29.320  38.950  1.00  0.00           O
ATOM     91  N   LYS A 590      26.630  29.830  38.640  1.00  0.00           N
ATOM     92  HN  LYS A 590      25.940  30.550  38.570  1.00  0.00           H
ATOM     93  CA  LYS A 590      26.140  28.470  38.300  1.00  0.00           C
ATOM     94  HA  LYS A 590      26.570  27.780  39.020  1.00  0.00           H
ATOM     95  CB  LYS A 590      24.590  28.460  38.330  1.00  0.00           C
ATOM     96  HB1 LYS A 590      24.220  27.440  38.080  1.00  0.00           H
ATOM     97  HB2 LYS A 590      24.100  29.220  37.690  1.00  0.00           H
ATOM     98  CG  LYS A 590      24.180  28.660  39.770  1.00  0.00           C
ATOM     99  HG1 LYS A 590      24.430  29.650  40.210  1.00  0.00           H
ATOM    100  HG2 LYS A 590      24.720  27.870  40.340  1.00  0.00           H
ATOM    101  CD  LYS A 590      22.680  28.360  39.910  1.00  0.00           C
ATOM    102  HD1 LYS A 590      22.620  28.390  41.010  1.00  0.00           H
ATOM    103  HD2 LYS A 590      22.460  27.320  39.600  1.00  0.00           H
ATOM    104  CE  LYS A 590      21.660  29.360  39.240  1.00  0.00           C
ATOM    105  HE1 LYS A 590      21.690  29.050  38.170  1.00  0.00           H
ATOM    106  HE2 LYS A 590      22.080  30.390  39.340  1.00  0.00           H
ATOM    107  NZ  LYS A 590      20.340  29.270  39.930  1.00  0.00           N
ATOM    108  HZ1 LYS A 590      19.830  30.140  39.710  1.00  0.00           H
ATOM    109  HZ2 LYS A 590      20.470  29.290  40.970  1.00  0.00           H
ATOM    110  HZ3 LYS A 590      19.770  28.480  39.570  1.00  0.00           H
ATOM    111  C   LYS A 590      26.580  27.850  37.040  1.00  0.00           C
ATOM    112  O   LYS A 590      26.830  26.700  36.950  1.00  0.00           O
ATOM    113  N   ARG A 591      26.660  28.690  35.950  1.00  0.00           N
ATOM    114  HN  ARG A 591      26.290  29.620  36.030  1.00  0.00           H
ATOM    115  CA  ARG A 591      27.030  28.110  34.700  1.00  0.00           C
ATOM    116  HA  ARG A 591      26.490  27.180  34.560  1.00  0.00           H
ATOM    117  CB  ARG A 591      26.560  29.080  33.550  1.00  0.00           C
ATOM    118  HB1 ARG A 591      26.980  28.710  32.580  1.00  0.00           H
ATOM    119  HB2 ARG A 591      26.980  30.100  33.680  1.00  0.00           H
ATOM    120  CG  ARG A 591      25.020  28.990  33.440  1.00  0.00           C
ATOM    121  HG1 ARG A 591      24.510  29.050  34.420  1.00  0.00           H
ATOM    122  HG2 ARG A 591      24.670  28.030  33.000  1.00  0.00           H
ATOM    123  CD  ARG A 591      24.420  30.130  32.550  1.00  0.00           C
ATOM    124  HD1 ARG A 591      24.970  30.230  31.600  1.00  0.00           H
ATOM    125  HD2 ARG A 591      24.350  31.070  33.140  1.00  0.00           H
ATOM    126  NE  ARG A 591      22.990  29.730  32.180  1.00  0.00           N
ATOM    127  HE  ARG A 591      22.640  28.870  32.540  1.00  0.00           H
ATOM    128  CZ  ARG A 591      22.220  30.420  31.420  1.00  0.00           C
ATOM    129  NH1 ARG A 591      22.490  31.570  30.840  1.00  0.00           N
ATOM    130 HH11 ARG A 591      23.400  31.930  31.070  1.00  0.00           H
ATOM    131 HH12 ARG A 591      21.690  32.150  30.670  1.00  0.00           H
ATOM    132  NH2 ARG A 591      20.980  29.950  31.230  1.00  0.00           N
ATOM    133 HH21 ARG A 591      20.500  30.140  30.380  1.00  0.00           H
ATOM    134 HH22 ARG A 591      20.810  29.090  31.710  1.00  0.00           H
ATOM    135  C   ARG A 591      28.520  27.940  34.580  1.00  0.00           C
ATOM    136  O   ARG A 591      29.140  27.230  33.760  1.00  0.00           O
ATOM    137  N   LYS A 592      29.270  28.520  35.520  1.00  0.00           N
ATOM    138  HN  LYS A 592      28.940  29.190  36.170  1.00  0.00           H
ATOM    139  CA  LYS A 592      30.700  28.320  35.600  1.00  0.00           C
ATOM    140  HA  LYS A 592      31.100  28.000  34.630  1.00  0.00           H
ATOM    141  CB  LYS A 592      31.270  29.750  35.830  1.00  0.00           C
ATOM    142  HB1 LYS A 592      32.340  29.700  36.130  1.00  0.00           H
ATOM    143  HB2 LYS A 592      30.690  30.200  36.670  1.00  0.00           H
ATOM    144  CG  LYS A 592      31.170  30.750  34.700  1.00  0.00           C
ATOM    145  HG1 LYS A 592      31.390  31.720  35.220  1.00  0.00           H
ATOM    146  HG2 LYS A 592      30.130  30.810  34.310  1.00  0.00           H
ATOM    147  CD  LYS A 592      32.120  30.500  33.570  1.00  0.00           C
ATOM    148  HD1 LYS A 592      31.940  29.430  33.310  1.00  0.00           H
ATOM    149  HD2 LYS A 592      33.190  30.380  33.870  1.00  0.00           H
ATOM    150  CE  LYS A 592      32.060  31.320  32.220  1.00  0.00           C
ATOM    151  HE1 LYS A 592      32.610  32.290  32.230  1.00  0.00           H
ATOM    152  HE2 LYS A 592      31.030  31.580  31.910  1.00  0.00           H
ATOM    153  NZ  LYS A 592      32.680  30.560  31.150  1.00  0.00           N
ATOM    154  HZ1 LYS A 592      33.210  29.710  31.420  1.00  0.00           H
ATOM    155  HZ2 LYS A 592      33.360  31.160  30.640  1.00  0.00           H
ATOM    156  HZ3 LYS A 592      31.910  30.330  30.500  1.00  0.00           H
ATOM    157  C   LYS A 592      31.140  27.390  36.630  1.00  0.00           C
ATOM    158  O   LYS A 592      32.280  26.920  36.560  1.00  0.00           O
ATOM    159  N   ALA A 593      30.200  27.000  37.570  1.00  0.00           N
ATOM    160  HN  ALA A 593      29.290  27.410  37.590  1.00  0.00           H
ATOM    161  CA  ALA A 593      30.460  26.050  38.630  1.00  0.00           C
ATOM    162  HA  ALA A 593      31.360  26.400  39.110  1.00  0.00           H
ATOM    163  CB  ALA A 593      29.310  26.030  39.570  1.00  0.00           C
ATOM    164  HB1 ALA A 593      29.000  26.970  40.070  1.00  0.00           H
ATOM    165  HB2 ALA A 593      29.630  25.360  40.400  1.00  0.00           H
ATOM    166  HB3 ALA A 593      28.340  25.750  39.110  1.00  0.00           H
ATOM    167  C   ALA A 593      30.780  24.580  38.120  1.00  0.00           C
ATOM    168  O   ALA A 593      31.580  23.900  38.760  1.00  0.00           O
ATOM    169  N   PRO A 594      30.280  23.990  37.060  1.00  0.00           N
ATOM    170  CD  PRO A 594      28.860  24.250  36.600  1.00  0.00           C
ATOM    171  HD1 PRO A 594      28.720  25.090  35.910  1.00  0.00           H
ATOM    172  HD2 PRO A 594      28.180  24.300  37.490  1.00  0.00           H
ATOM    173  CA  PRO A 594      30.810  22.720  36.580  1.00  0.00           C
ATOM    174  HA  PRO A 594      30.670  22.010  37.390  1.00  0.00           H
ATOM    175  CB  PRO A 594      29.860  22.410  35.350  1.00  0.00           C
ATOM    176  HB1 PRO A 594      29.780  21.300  35.310  1.00  0.00           H
ATOM    177  HB2 PRO A 594      30.350  22.820  34.440  1.00  0.00           H
ATOM    178  CG  PRO A 594      28.550  23.040  35.760  1.00  0.00           C
ATOM    179  HG1 PRO A 594      27.940  23.250  34.860  1.00  0.00           H
ATOM    180  HG2 PRO A 594      27.980  22.320  36.380  1.00  0.00           H
ATOM    181  C   PRO A 594      32.310  22.650  36.290  1.00  0.00           C
ATOM    182  O   PRO A 594      32.890  21.540  36.300  1.00  0.00           O
ATOM    183  N   PHE A 595      32.880  23.740  35.880  1.00  0.00           N
ATOM    184  HN  PHE A 595      32.260  24.510  35.750  1.00  0.00           H
ATOM    185  CA  PHE A 595      34.170  23.910  35.320  1.00  0.00           C
ATOM    186  HA  PHE A 595      34.580  23.020  34.870  1.00  0.00           H
ATOM    187  CB  PHE A 595      34.130  24.990  34.240  1.00  0.00           C
ATOM    188  HB1 PHE A 595      35.170  25.330  34.040  1.00  0.00           H
ATOM    189  HB2 PHE A 595      33.560  25.870  34.650  1.00  0.00           H
ATOM    190  CG  PHE A 595      33.330  24.620  32.950  1.00  0.00           C
ATOM    191  CD1 PHE A 595      33.520  23.370  32.410  1.00  0.00           C
ATOM    192  HD1 PHE A 595      34.230  22.650  32.780  1.00  0.00           H
ATOM    193  CE1 PHE A 595      32.820  22.940  31.320  1.00  0.00           C
ATOM    194  HE1 PHE A 595      32.990  21.990  30.830  1.00  0.00           H
ATOM    195  CZ  PHE A 595      31.840  23.750  30.760  1.00  0.00           C
ATOM    196  HZ  PHE A 595      31.410  23.420  29.810  1.00  0.00           H
ATOM    197  CD2 PHE A 595      32.430  25.570  32.310  1.00  0.00           C
ATOM    198  HD2 PHE A 595      32.230  26.540  32.750  1.00  0.00           H
ATOM    199  CE2 PHE A 595      31.730  25.040  31.210  1.00  0.00           C
ATOM    200  HE2 PHE A 595      30.980  25.730  30.860  1.00  0.00           H
ATOM    201  C   PHE A 595      35.120  24.400  36.460  1.00  0.00           C
ATOM    202  O   PHE A 595      36.250  24.670  36.120  1.00  0.00           O
ATOM    203  N   PHE A 596      34.670  24.310  37.720  1.00  0.00           N
ATOM    204  HN  PHE A 596      33.720  24.070  37.850  1.00  0.00           H
ATOM    205  CA  PHE A 596      35.550  24.330  38.870  1.00  0.00           C
ATOM    206  HA  PHE A 596      36.250  25.140  38.760  1.00  0.00           H
ATOM    207  CB  PHE A 596      34.760  24.530  40.230  1.00  0.00           C
ATOM    208  HB1 PHE A 596      33.790  23.970  40.160  1.00  0.00           H
ATOM    209  HB2 PHE A 596      34.500  25.610  40.240  1.00  0.00           H
ATOM    210  CG  PHE A 596      35.510  24.180  41.470  1.00  0.00           C
ATOM    211  CD1 PHE A 596      36.780  24.730  41.640  1.00  0.00           C
ATOM    212  HD1 PHE A 596      37.220  25.340  40.870  1.00  0.00           H
ATOM    213  CE1 PHE A 596      37.330  24.700  43.000  1.00  0.00           C
ATOM    214  HE1 PHE A 596      38.270  25.140  43.290  1.00  0.00           H
ATOM    215  CZ  PHE A 596      36.690  23.870  43.990  1.00  0.00           C
ATOM    216  HZ  PHE A 596      37.220  23.860  44.930  1.00  0.00           H
ATOM    217  CD2 PHE A 596      34.940  23.310  42.420  1.00  0.00           C
ATOM    218  HD2 PHE A 596      34.050  22.740  42.190  1.00  0.00           H
ATOM    219  CE2 PHE A 596      35.470  23.140  43.720  1.00  0.00           C
ATOM    220  HE2 PHE A 596      35.040  22.450  44.440  1.00  0.00           H
ATOM    221  C   PHE A 596      36.460  23.100  38.830  1.00  0.00           C
ATOM    222  O   PHE A 596      37.650  23.270  38.920  1.00  0.00           O
ATOM    223  N   LEU A 597      35.880  21.880  38.530  1.00  0.00           N
ATOM    224  HN  LEU A 597      34.920  21.860  38.260  1.00  0.00           H
ATOM    225  CA  LEU A 597      36.700  20.690  38.160  1.00  0.00           C
ATOM    226  HA  LEU A 597      37.210  20.420  39.070  1.00  0.00           H
ATOM    227  CB  LEU A 597      35.660  19.530  37.840  1.00  0.00           C
ATOM    228  HB1 LEU A 597      36.210  18.590  37.600  1.00  0.00           H
ATOM    229  HB2 LEU A 597      35.170  19.890  36.920  1.00  0.00           H
ATOM    230  CG  LEU A 597      34.500  19.360  38.860  1.00  0.00           C
ATOM    231  HG  LEU A 597      34.000  20.340  38.920  1.00  0.00           H
ATOM    232  CD1 LEU A 597      33.590  18.220  38.390  1.00  0.00           C
ATOM    233 HD11 LEU A 597      34.150  17.270  38.260  1.00  0.00           H
ATOM    234 HD12 LEU A 597      33.000  18.590  37.530  1.00  0.00           H
ATOM    235 HD13 LEU A 597      32.910  18.070  39.250  1.00  0.00           H
ATOM    236  CD2 LEU A 597      35.010  19.110  40.240  1.00  0.00           C
ATOM    237 HD21 LEU A 597      35.740  18.270  40.270  1.00  0.00           H
ATOM    238 HD22 LEU A 597      34.190  18.750  40.880  1.00  0.00           H
ATOM    239 HD23 LEU A 597      35.510  19.970  40.750  1.00  0.00           H
ATOM    240  C   LEU A 597      37.690  20.840  36.970  1.00  0.00           C
ATOM    241  O   LEU A 597      38.840  20.440  37.050  1.00  0.00           O
ATOM    242  N   SER A 598      37.260  21.410  35.810  1.00  0.00           N
ATOM    243  HN  SER A 598      36.360  21.820  35.750  1.00  0.00           H
ATOM    244  CA  SER A 598      38.130  21.600  34.640  1.00  0.00           C
ATOM    245  HA  SER A 598      38.490  20.640  34.300  1.00  0.00           H
ATOM    246  CB  SER A 598      37.350  22.280  33.430  1.00  0.00           C
ATOM    247  HB1 SER A 598      38.040  22.680  32.670  1.00  0.00           H
ATOM    248  HB2 SER A 598      36.730  23.100  33.860  1.00  0.00           H
ATOM    249  OG  SER A 598      36.490  21.370  32.770  1.00  0.00           O
ATOM    250  HG1 SER A 598      36.080  21.840  32.050  1.00  0.00           H
ATOM    251  C   SER A 598      39.360  22.460  34.960  1.00  0.00           C
ATOM    252  O   SER A 598      40.430  22.240  34.390  1.00  0.00           O
ATOM    253  N   ASP A 599      39.160  23.560  35.740  1.00  0.00           N
ATOM    254  HN  ASP A 599      38.240  23.850  35.960  1.00  0.00           H
ATOM    255  CA  ASP A 599      40.200  24.330  36.340  1.00  0.00           C
ATOM    256  HA  ASP A 599      40.870  24.730  35.590  1.00  0.00           H
ATOM    257  CB  ASP A 599      39.550  25.440  37.130  1.00  0.00           C
ATOM    258  HB1 ASP A 599      40.350  25.920  37.730  1.00  0.00           H
ATOM    259  HB2 ASP A 599      38.750  25.100  37.830  1.00  0.00           H
ATOM    260  CG  ASP A 599      38.870  26.480  36.230  1.00  0.00           C
ATOM    261  OD1 ASP A 599      38.720  26.360  35.020  1.00  0.00           O
ATOM    262  OD2 ASP A 599      38.510  27.520  36.920  1.00  0.00           O
ATOM    263  C   ASP A 599      41.110  23.580  37.340  1.00  0.00           C
ATOM    264  O   ASP A 599      42.330  23.780  37.290  1.00  0.00           O
ATOM    265  N   PHE A 600      40.590  22.670  38.170  1.00  0.00           N
ATOM    266  HN  PHE A 600      39.600  22.550  38.190  1.00  0.00           H
ATOM    267  CA  PHE A 600      41.400  21.730  38.970  1.00  0.00           C
ATOM    268  HA  PHE A 600      42.070  22.350  39.540  1.00  0.00           H
ATOM    269  CB  PHE A 600      40.500  21.000  40.000  1.00  0.00           C
ATOM    270  HB1 PHE A 600      39.680  20.580  39.390  1.00  0.00           H
ATOM    271  HB2 PHE A 600      40.070  21.800  40.640  1.00  0.00           H
ATOM    272  CG  PHE A 600      41.020  19.870  40.800  1.00  0.00           C
ATOM    273  CD1 PHE A 600      41.390  19.770  42.170  1.00  0.00           C
ATOM    274  HD1 PHE A 600      41.220  20.670  42.740  1.00  0.00           H
ATOM    275  CE1 PHE A 600      41.760  18.510  42.760  1.00  0.00           C
ATOM    276  HE1 PHE A 600      41.880  18.560  43.820  1.00  0.00           H
ATOM    277  CZ  PHE A 600      42.020  17.410  41.950  1.00  0.00           C
ATOM    278  HZ  PHE A 600      42.220  16.420  42.380  1.00  0.00           H
ATOM    279  CD2 PHE A 600      41.180  18.640  40.020  1.00  0.00           C
ATOM    280  HD2 PHE A 600      41.020  18.680  38.950  1.00  0.00           H
ATOM    281  CE2 PHE A 600      41.790  17.490  40.610  1.00  0.00           C
ATOM    282  HE2 PHE A 600      41.910  16.640  39.950  1.00  0.00           H
ATOM    283  C   PHE A 600      42.270  20.840  38.130  1.00  0.00           C
ATOM    284  O   PHE A 600      43.460  20.630  38.430  1.00  0.00           O
ATOM    285  N   LYS A 601      41.710  20.330  36.990  1.00  0.00           N
ATOM    286  HN  LYS A 601      40.740  20.380  36.830  1.00  0.00           H
ATOM    287  CA  LYS A 601      42.470  19.540  35.970  1.00  0.00           C
ATOM    288  HA  LYS A 601      42.950  18.780  36.560  1.00  0.00           H
ATOM    289  CB  LYS A 601      41.550  18.910  34.990  1.00  0.00           C
ATOM    290  HB1 LYS A 601      42.180  18.370  34.240  1.00  0.00           H
ATOM    291  HB2 LYS A 601      41.000  19.650  34.380  1.00  0.00           H
ATOM    292  CG  LYS A 601      40.590  17.870  35.580  1.00  0.00           C
ATOM    293  HG1 LYS A 601      40.040  18.280  36.450  1.00  0.00           H
ATOM    294  HG2 LYS A 601      41.230  17.070  36.040  1.00  0.00           H
ATOM    295  CD  LYS A 601      39.570  17.270  34.640  1.00  0.00           C
ATOM    296  HD1 LYS A 601      39.150  18.100  34.020  1.00  0.00           H
ATOM    297  HD2 LYS A 601      38.710  16.910  35.250  1.00  0.00           H
ATOM    298  CE  LYS A 601      40.030  16.140  33.630  1.00  0.00           C
ATOM    299  HE1 LYS A 601      40.750  15.540  34.230  1.00  0.00           H
ATOM    300  HE2 LYS A 601      40.560  16.520  32.730  1.00  0.00           H
ATOM    301  NZ  LYS A 601      38.980  15.320  33.170  1.00  0.00           N
ATOM    302  HZ1 LYS A 601      38.300  15.850  32.600  1.00  0.00           H
ATOM    303  HZ2 LYS A 601      38.430  14.850  33.920  1.00  0.00           H
ATOM    304  HZ3 LYS A 601      39.350  14.580  32.530  1.00  0.00           H
ATOM    305  C   LYS A 601      43.560  20.260  35.240  1.00  0.00           C
ATOM    306  O   LYS A 601      44.710  19.730  35.120  1.00  0.00           O
ATOM    307  N   ASP A 602      43.300  21.550  34.920  1.00  0.00           N
ATOM    308  HN  ASP A 602      42.370  21.880  35.070  1.00  0.00           H
ATOM    309  CA  ASP A 602      44.380  22.470  34.460  1.00  0.00           C
ATOM    310  HA  ASP A 602      44.880  21.880  33.720  1.00  0.00           H
ATOM    311  CB  ASP A 602      43.740  23.680  33.750  1.00  0.00           C
ATOM    312  HB1 ASP A 602      44.460  24.510  33.620  1.00  0.00           H
ATOM    313  HB2 ASP A 602      42.960  24.090  34.430  1.00  0.00           H
ATOM    314  CG  ASP A 602      43.230  23.380  32.380  1.00  0.00           C
ATOM    315  OD1 ASP A 602      42.640  24.340  31.790  1.00  0.00           O
ATOM    316  OD2 ASP A 602      43.250  22.230  31.910  1.00  0.00           O
ATOM    317  C   ASP A 602      45.460  22.880  35.480  1.00  0.00           C
ATOM    318  O   ASP A 602      46.640  23.050  35.180  1.00  0.00           O
ATOM    319  N   ALA A 603      45.030  22.900  36.750  1.00  0.00           N
ATOM    320  HN  ALA A 603      44.070  22.780  36.960  1.00  0.00           H
ATOM    321  CA  ALA A 603      45.900  23.270  37.840  1.00  0.00           C
ATOM    322  HA  ALA A 603      46.470  24.140  37.530  1.00  0.00           H
ATOM    323  CB  ALA A 603      45.050  23.670  39.010  1.00  0.00           C
ATOM    324  HB1 ALA A 603      44.670  22.850  39.650  1.00  0.00           H
ATOM    325  HB2 ALA A 603      44.140  24.200  38.680  1.00  0.00           H
ATOM    326  HB3 ALA A 603      45.630  24.290  39.730  1.00  0.00           H
ATOM    327  C   ALA A 603      46.920  22.180  38.260  1.00  0.00           C
ATOM    328  O   ALA A 603      47.960  22.400  38.900  1.00  0.00           O
ATOM    329  N   LEU A 604      46.630  20.880  37.770  1.00  0.00           N
ATOM    330  HN  LEU A 604      45.700  20.830  37.410  1.00  0.00           H
ATOM    331  CA  LEU A 604      47.570  19.790  37.830  1.00  0.00           C
ATOM    332  HA  LEU A 604      47.970  19.730  38.830  1.00  0.00           H
ATOM    333  CB  LEU A 604      46.810  18.480  37.630  1.00  0.00           C
ATOM    334  HB1 LEU A 604      47.560  17.690  37.850  1.00  0.00           H
ATOM    335  HB2 LEU A 604      46.530  18.410  36.550  1.00  0.00           H
ATOM    336  CG  LEU A 604      45.550  18.150  38.520  1.00  0.00           C
ATOM    337  HG  LEU A 604      44.640  18.680  38.150  1.00  0.00           H
ATOM    338  CD1 LEU A 604      45.350  16.650  38.540  1.00  0.00           C
ATOM    339 HD11 LEU A 604      44.270  16.440  38.670  1.00  0.00           H
ATOM    340 HD12 LEU A 604      45.920  15.960  39.220  1.00  0.00           H
ATOM    341 HD13 LEU A 604      45.640  16.280  37.530  1.00  0.00           H
ATOM    342  CD2 LEU A 604      45.650  18.650  39.940  1.00  0.00           C
ATOM    343 HD21 LEU A 604      46.720  18.670  40.250  1.00  0.00           H
ATOM    344 HD22 LEU A 604      45.060  18.120  40.720  1.00  0.00           H
ATOM    345 HD23 LEU A 604      45.420  19.730  40.090  1.00  0.00           H
ATOM    346  C   LEU A 604      48.640  19.970  36.800  1.00  0.00           C
ATOM    347  O   LEU A 604      48.750  19.200  35.840  1.00  0.00           O
ATOM    348  N   SER A 605      49.400  20.960  36.900  1.00  0.00           N
ATOM    349  HN  SER A 605      49.350  21.460  37.770  1.00  0.00           H
ATOM    350  CA  SER A 605      50.360  21.550  36.000  1.00  0.00           C
ATOM    351  HA  SER A 605      50.690  20.780  35.330  1.00  0.00           H
ATOM    352  CB  SER A 605      49.760  22.830  35.330  1.00  0.00           C
ATOM    353  HB1 SER A 605      49.180  23.300  36.160  1.00  0.00           H
ATOM    354  HB2 SER A 605      49.030  22.480  34.570  1.00  0.00           H
ATOM    355  OG  SER A 605      50.700  23.680  34.750  1.00  0.00           O
ATOM    356  HG1 SER A 605      51.220  23.110  34.180  1.00  0.00           H
ATOM    357  C   SER A 605      51.550  21.980  36.920  1.00  0.00           C
ATOM    358  O   SER A 605      51.390  22.570  37.970  1.00  0.00           O
ATOM    359  N   LEU A 606      52.770  21.680  36.640  1.00  0.00           N
ATOM    360  HN  LEU A 606      52.970  21.220  35.780  1.00  0.00           H
ATOM    361  CA  LEU A 606      53.910  21.980  37.530  1.00  0.00           C
ATOM    362  HA  LEU A 606      53.520  21.800  38.530  1.00  0.00           H
ATOM    363  CB  LEU A 606      55.080  21.070  36.970  1.00  0.00           C
ATOM    364  HB1 LEU A 606      55.120  21.400  35.910  1.00  0.00           H
ATOM    365  HB2 LEU A 606      55.000  19.980  37.090  1.00  0.00           H
ATOM    366  CG  LEU A 606      56.560  21.340  37.520  1.00  0.00           C
ATOM    367  HG  LEU A 606      56.710  22.430  37.340  1.00  0.00           H
ATOM    368  CD1 LEU A 606      56.590  21.110  39.010  1.00  0.00           C
ATOM    369 HD11 LEU A 606      55.930  21.800  39.580  1.00  0.00           H
ATOM    370 HD12 LEU A 606      57.620  21.330  39.370  1.00  0.00           H
ATOM    371 HD13 LEU A 606      56.350  20.070  39.290  1.00  0.00           H
ATOM    372  CD2 LEU A 606      57.710  20.590  36.860  1.00  0.00           C
ATOM    373 HD21 LEU A 606      57.620  19.490  37.020  1.00  0.00           H
ATOM    374 HD22 LEU A 606      58.620  21.000  37.350  1.00  0.00           H
ATOM    375 HD23 LEU A 606      57.860  20.850  35.780  1.00  0.00           H
ATOM    376  C   LEU A 606      54.290  23.430  37.470  1.00  0.00           C
ATOM    377  O   LEU A 606      54.860  23.990  38.380  1.00  0.00           O
ATOM    378  N   GLN A 607      53.990  24.010  36.290  1.00  0.00           N
ATOM    379  HN  GLN A 607      53.560  23.390  35.640  1.00  0.00           H
ATOM    380  CA  GLN A 607      53.990  25.440  36.070  1.00  0.00           C
ATOM    381  HA  GLN A 607      54.970  25.820  36.290  1.00  0.00           H
ATOM    382  CB  GLN A 607      53.710  25.760  34.550  1.00  0.00           C
ATOM    383  HB1 GLN A 607      53.770  26.870  34.510  1.00  0.00           H
ATOM    384  HB2 GLN A 607      52.730  25.380  34.200  1.00  0.00           H
ATOM    385  CG  GLN A 607      54.860  25.450  33.560  1.00  0.00           C
ATOM    386  HG1 GLN A 607      54.910  26.340  32.890  1.00  0.00           H
ATOM    387  HG2 GLN A 607      54.450  24.690  32.860  1.00  0.00           H
ATOM    388  CD  GLN A 607      56.310  25.130  34.160  1.00  0.00           C
ATOM    389  OE1 GLN A 607      57.020  25.960  34.700  1.00  0.00           O
ATOM    390  NE2 GLN A 607      56.600  23.820  34.190  1.00  0.00           N
ATOM    391 HE21 GLN A 607      57.430  23.550  34.680  1.00  0.00           H
ATOM    392 HE22 GLN A 607      56.100  23.120  33.680  1.00  0.00           H
ATOM    393  C   GLN A 607      53.020  26.220  36.960  1.00  0.00           C
ATOM    394  O   GLN A 607      53.390  27.140  37.690  1.00  0.00           O
ATOM    395  N   CYS A 608      51.810  25.610  37.070  1.00  0.00           N
ATOM    396  HN  CYS A 608      51.500  24.770  36.630  1.00  0.00           H
ATOM    397  CA  CYS A 608      50.900  26.010  38.210  1.00  0.00           C
ATOM    398  HA  CYS A 608      50.820  27.070  38.060  1.00  0.00           H
ATOM    399  CB  CYS A 608      49.530  25.380  38.100  1.00  0.00           C
ATOM    400  HB1 CYS A 608      48.940  25.640  39.010  1.00  0.00           H
ATOM    401  HB2 CYS A 608      49.560  24.270  38.130  1.00  0.00           H
ATOM    402  SG  CYS A 608      48.640  26.090  36.580  1.00  0.00           S
ATOM    403  HG1 CYS A 608      47.830  25.070  36.340  1.00  0.00           H
ATOM    404  C   CYS A 608      51.370  25.790  39.610  1.00  0.00           C
ATOM    405  O   CYS A 608      51.390  26.670  40.460  1.00  0.00           O
ATOM    406  N   LEU A 609      51.910  24.640  39.980  1.00  0.00           N
ATOM    407  HN  LEU A 609      51.890  23.910  39.300  1.00  0.00           H
ATOM    408  CA  LEU A 609      52.550  24.320  41.290  1.00  0.00           C
ATOM    409  HA  LEU A 609      51.760  24.380  42.030  1.00  0.00           H
ATOM    410  CB  LEU A 609      53.130  22.860  41.370  1.00  0.00           C
ATOM    411  HB1 LEU A 609      53.920  22.740  40.600  1.00  0.00           H
ATOM    412  HB2 LEU A 609      52.370  22.090  41.150  1.00  0.00           H
ATOM    413  CG  LEU A 609      53.780  22.540  42.810  1.00  0.00           C
ATOM    414  HG  LEU A 609      54.540  23.290  43.100  1.00  0.00           H
ATOM    415  CD1 LEU A 609      52.620  22.560  43.810  1.00  0.00           C
ATOM    416 HD11 LEU A 609      51.810  21.920  43.410  1.00  0.00           H
ATOM    417 HD12 LEU A 609      52.200  23.580  43.920  1.00  0.00           H
ATOM    418 HD13 LEU A 609      52.830  22.180  44.840  1.00  0.00           H
ATOM    419  CD2 LEU A 609      54.580  21.270  42.870  1.00  0.00           C
ATOM    420 HD21 LEU A 609      53.930  20.370  42.790  1.00  0.00           H
ATOM    421 HD22 LEU A 609      55.190  21.400  43.780  1.00  0.00           H
ATOM    422 HD23 LEU A 609      55.270  21.270  42.000  1.00  0.00           H
ATOM    423  C   LEU A 609      53.610  25.350  41.670  1.00  0.00           C
ATOM    424  O   LEU A 609      53.650  25.980  42.760  1.00  0.00           O
ATOM    425  N   ALA A 610      54.500  25.610  40.750  1.00  0.00           N
ATOM    426  HN  ALA A 610      54.460  25.020  39.950  1.00  0.00           H
ATOM    427  CA  ALA A 610      55.580  26.550  40.720  1.00  0.00           C
ATOM    428  HA  ALA A 610      56.310  26.410  41.490  1.00  0.00           H
ATOM    429  CB  ALA A 610      56.310  26.470  39.410  1.00  0.00           C
ATOM    430  HB1 ALA A 610      57.070  27.270  39.210  1.00  0.00           H
ATOM    431  HB2 ALA A 610      55.600  26.630  38.570  1.00  0.00           H
ATOM    432  HB3 ALA A 610      56.730  25.460  39.270  1.00  0.00           H
ATOM    433  C   ALA A 610      55.080  27.950  40.980  1.00  0.00           C
ATOM    434  O   ALA A 610      55.660  28.650  41.850  1.00  0.00           O
ATOM    435  N   SER A 611      54.020  28.340  40.270  1.00  0.00           N
ATOM    436  HN  SER A 611      53.580  27.770  39.570  1.00  0.00           H
ATOM    437  CA  SER A 611      53.290  29.570  40.550  1.00  0.00           C
ATOM    438  HA  SER A 611      53.910  30.450  40.400  1.00  0.00           H
ATOM    439  CB  SER A 611      52.030  29.670  39.630  1.00  0.00           C
ATOM    440  HB1 SER A 611      51.190  29.010  39.910  1.00  0.00           H
ATOM    441  HB2 SER A 611      52.430  29.500  38.620  1.00  0.00           H
ATOM    442  OG  SER A 611      51.600  31.050  39.520  1.00  0.00           O
ATOM    443  HG1 SER A 611      52.260  31.510  39.010  1.00  0.00           H
ATOM    444  C   SER A 611      52.770  29.710  41.990  1.00  0.00           C
ATOM    445  O   SER A 611      52.950  30.730  42.610  1.00  0.00           O
ATOM    446  N   ILE A 612      52.110  28.630  42.490  1.00  0.00           N
ATOM    447  HN  ILE A 612      51.900  27.860  41.880  1.00  0.00           H
ATOM    448  CA  ILE A 612      51.490  28.600  43.840  1.00  0.00           C
ATOM    449  HA  ILE A 612      50.640  29.280  43.820  1.00  0.00           H
ATOM    450  CB  ILE A 612      50.940  27.190  44.100  1.00  0.00           C
ATOM    451  HB  ILE A 612      51.500  26.380  43.600  1.00  0.00           H
ATOM    452  CG2 ILE A 612      50.850  26.830  45.590  1.00  0.00           C
ATOM    453 HG21 ILE A 612      51.860  26.710  46.030  1.00  0.00           H
ATOM    454 HG22 ILE A 612      50.440  25.800  45.720  1.00  0.00           H
ATOM    455 HG23 ILE A 612      50.280  27.610  46.140  1.00  0.00           H
ATOM    456  CG1 ILE A 612      49.580  27.180  43.430  1.00  0.00           C
ATOM    457 HG11 ILE A 612      49.730  27.660  42.440  1.00  0.00           H
ATOM    458 HG12 ILE A 612      48.900  27.840  44.000  1.00  0.00           H
ATOM    459  CD  ILE A 612      48.870  25.880  43.190  1.00  0.00           C
ATOM    460  HD1 ILE A 612      49.420  25.320  42.400  1.00  0.00           H
ATOM    461  HD2 ILE A 612      47.800  25.920  42.910  1.00  0.00           H
ATOM    462  HD3 ILE A 612      48.930  25.330  44.160  1.00  0.00           H
ATOM    463  C   ILE A 612      52.520  29.060  44.910  1.00  0.00           C
ATOM    464  O   ILE A 612      52.290  29.900  45.750  1.00  0.00           O
ATOM    465  N   LEU A 613      53.770  28.500  44.760  1.00  0.00           N
ATOM    466  HN  LEU A 613      53.860  28.040  43.880  1.00  0.00           H
ATOM    467  CA  LEU A 613      54.880  28.800  45.680  1.00  0.00           C
ATOM    468  HA  LEU A 613      54.430  28.730  46.670  1.00  0.00           H
ATOM    469  CB  LEU A 613      55.940  27.730  45.470  1.00  0.00           C
ATOM    470  HB1 LEU A 613      56.890  27.890  46.040  1.00  0.00           H
ATOM    471  HB2 LEU A 613      56.360  27.750  44.450  1.00  0.00           H
ATOM    472  CG  LEU A 613      55.490  26.240  45.890  1.00  0.00           C
ATOM    473  HG  LEU A 613      54.640  25.900  45.260  1.00  0.00           H
ATOM    474  CD1 LEU A 613      56.520  25.200  45.630  1.00  0.00           C
ATOM    475 HD11 LEU A 613      56.090  24.210  45.900  1.00  0.00           H
ATOM    476 HD12 LEU A 613      57.490  25.420  46.110  1.00  0.00           H
ATOM    477 HD13 LEU A 613      56.850  25.120  44.570  1.00  0.00           H
ATOM    478  CD2 LEU A 613      55.020  26.270  47.350  1.00  0.00           C
ATOM    479 HD21 LEU A 613      54.100  26.910  47.410  1.00  0.00           H
ATOM    480 HD22 LEU A 613      55.770  26.760  48.000  1.00  0.00           H
ATOM    481 HD23 LEU A 613      54.790  25.250  47.720  1.00  0.00           H
ATOM    482  C   LEU A 613      55.350  30.250  45.570  1.00  0.00           C
ATOM    483  O   LEU A 613      55.480  30.930  46.560  1.00  0.00           O
ATOM    484  N   PHE A 614      55.740  30.710  44.370  1.00  0.00           N
ATOM    485  HN  PHE A 614      55.930  30.090  43.620  1.00  0.00           H
ATOM    486  CA  PHE A 614      56.030  32.100  44.120  1.00  0.00           C
ATOM    487  HA  PHE A 614      56.930  32.270  44.690  1.00  0.00           H
ATOM    488  CB  PHE A 614      56.220  32.370  42.600  1.00  0.00           C
ATOM    489  HB1 PHE A 614      55.470  31.740  42.080  1.00  0.00           H
ATOM    490  HB2 PHE A 614      57.240  31.990  42.360  1.00  0.00           H
ATOM    491  CG  PHE A 614      56.110  33.710  42.030  1.00  0.00           C
ATOM    492  CD1 PHE A 614      56.830  34.670  42.640  1.00  0.00           C
ATOM    493  HD1 PHE A 614      57.410  34.500  43.530  1.00  0.00           H
ATOM    494  CE1 PHE A 614      56.610  36.000  42.170  1.00  0.00           C
ATOM    495  HE1 PHE A 614      57.270  36.780  42.520  1.00  0.00           H
ATOM    496  CZ  PHE A 614      55.880  36.290  41.040  1.00  0.00           C
ATOM    497  HZ  PHE A 614      55.710  37.330  40.800  1.00  0.00           H
ATOM    498  CD2 PHE A 614      55.410  33.980  40.800  1.00  0.00           C
ATOM    499  HD2 PHE A 614      54.860  33.170  40.350  1.00  0.00           H
ATOM    500  CE2 PHE A 614      55.250  35.240  40.430  1.00  0.00           C
ATOM    501  HE2 PHE A 614      54.660  35.560  39.590  1.00  0.00           H
ATOM    502  C   PHE A 614      54.960  33.080  44.700  1.00  0.00           C
ATOM    503  O   PHE A 614      55.390  34.020  45.330  1.00  0.00           O
ATOM    504  N   LEU A 615      53.630  32.850  44.410  1.00  0.00           N
ATOM    505  HN  LEU A 615      53.370  32.090  43.830  1.00  0.00           H
ATOM    506  CA  LEU A 615      52.630  33.830  44.630  1.00  0.00           C
ATOM    507  HA  LEU A 615      53.020  34.820  44.480  1.00  0.00           H
ATOM    508  CB  LEU A 615      51.340  33.570  43.750  1.00  0.00           C
ATOM    509  HB1 LEU A 615      50.470  34.140  44.130  1.00  0.00           H
ATOM    510  HB2 LEU A 615      51.100  32.480  43.810  1.00  0.00           H
ATOM    511  CG  LEU A 615      51.660  33.910  42.290  1.00  0.00           C
ATOM    512  HG  LEU A 615      52.580  33.400  41.930  1.00  0.00           H
ATOM    513  CD1 LEU A 615      50.620  33.340  41.290  1.00  0.00           C
ATOM    514 HD11 LEU A 615      50.500  32.260  41.500  1.00  0.00           H
ATOM    515 HD12 LEU A 615      50.840  33.420  40.200  1.00  0.00           H
ATOM    516 HD13 LEU A 615      49.680  33.920  41.410  1.00  0.00           H
ATOM    517  CD2 LEU A 615      51.690  35.460  42.100  1.00  0.00           C
ATOM    518 HD21 LEU A 615      51.780  35.650  41.000  1.00  0.00           H
ATOM    519 HD22 LEU A 615      52.620  35.860  42.550  1.00  0.00           H
ATOM    520 HD23 LEU A 615      50.820  35.970  42.560  1.00  0.00           H
ATOM    521  C   LEU A 615      52.180  33.820  46.050  1.00  0.00           C
ATOM    522  O   LEU A 615      51.610  34.800  46.440  1.00  0.00           O
ATOM    523  N   TYR A 616      52.400  32.680  46.800  1.00  0.00           N
ATOM    524  HN  TYR A 616      52.580  31.840  46.310  1.00  0.00           H
ATOM    525  CA  TYR A 616      52.340  32.600  48.220  1.00  0.00           C
ATOM    526  HA  TYR A 616      51.370  33.030  48.420  1.00  0.00           H
ATOM    527  CB  TYR A 616      52.510  31.090  48.690  1.00  0.00           C
ATOM    528  HB1 TYR A 616      53.420  30.640  48.240  1.00  0.00           H
ATOM    529  HB2 TYR A 616      51.710  30.520  48.190  1.00  0.00           H
ATOM    530  CG  TYR A 616      52.590  30.890  50.130  1.00  0.00           C
ATOM    531  CD1 TYR A 616      53.570  30.060  50.710  1.00  0.00           C
ATOM    532  HD1 TYR A 616      54.410  29.710  50.140  1.00  0.00           H
ATOM    533  CE1 TYR A 616      53.610  29.740  52.110  1.00  0.00           C
ATOM    534  HE1 TYR A 616      54.360  29.150  52.600  1.00  0.00           H
ATOM    535  CZ  TYR A 616      52.530  30.290  52.880  1.00  0.00           C
ATOM    536  OH  TYR A 616      52.410  29.990  54.220  1.00  0.00           O
ATOM    537  HH  TYR A 616      51.880  30.690  54.620  1.00  0.00           H
ATOM    538  CD2 TYR A 616      51.570  31.390  50.960  1.00  0.00           C
ATOM    539  HD2 TYR A 616      50.730  31.870  50.470  1.00  0.00           H
ATOM    540  CE2 TYR A 616      51.600  31.150  52.330  1.00  0.00           C
ATOM    541  HE2 TYR A 616      50.740  31.390  52.950  1.00  0.00           H
ATOM    542  C   TYR A 616      53.310  33.570  48.930  1.00  0.00           C
ATOM    543  O   TYR A 616      52.890  34.320  49.840  1.00  0.00           O
ATOM    544  N   CYS A 617      54.600  33.670  48.560  1.00  0.00           N
ATOM    545  HN  CYS A 617      54.810  32.910  47.940  1.00  0.00           H
ATOM    546  CA  CYS A 617      55.650  34.580  49.080  1.00  0.00           C
ATOM    547  HA  CYS A 617      55.680  34.530  50.170  1.00  0.00           H
ATOM    548  CB  CYS A 617      57.100  34.250  48.550  1.00  0.00           C
ATOM    549  HB1 CYS A 617      57.770  34.760  49.270  1.00  0.00           H
ATOM    550  HB2 CYS A 617      57.290  34.640  47.520  1.00  0.00           H
ATOM    551  SG  CYS A 617      57.450  32.540  48.560  1.00  0.00           S
ATOM    552  HG1 CYS A 617      58.750  32.760  48.710  1.00  0.00           H
ATOM    553  C   CYS A 617      55.220  36.060  48.740  1.00  0.00           C
ATOM    554  O   CYS A 617      55.300  36.900  49.600  1.00  0.00           O
ATOM    555  N   ALA A 618      54.710  36.290  47.560  1.00  0.00           N
ATOM    556  HN  ALA A 618      54.570  35.570  46.890  1.00  0.00           H
ATOM    557  CA  ALA A 618      54.110  37.590  47.160  1.00  0.00           C
ATOM    558  HA  ALA A 618      54.850  38.350  47.290  1.00  0.00           H
ATOM    559  CB  ALA A 618      53.870  37.600  45.650  1.00  0.00           C
ATOM    560  HB1 ALA A 618      54.760  37.260  45.090  1.00  0.00           H
ATOM    561  HB2 ALA A 618      53.520  38.590  45.290  1.00  0.00           H
ATOM    562  HB3 ALA A 618      53.100  36.810  45.510  1.00  0.00           H
ATOM    563  C   ALA A 618      52.930  38.020  47.960  1.00  0.00           C
ATOM    564  O   ALA A 618      52.900  39.230  48.380  1.00  0.00           O
ATOM    565  N   CYS A 619      51.950  37.180  48.250  1.00  0.00           N
ATOM    566  HN  CYS A 619      51.760  36.330  47.770  1.00  0.00           H
ATOM    567  CA  CYS A 619      50.720  37.550  49.030  1.00  0.00           C
ATOM    568  HA  CYS A 619      50.560  38.570  48.770  1.00  0.00           H
ATOM    569  CB  CYS A 619      49.440  36.730  48.840  1.00  0.00           C
ATOM    570  HB1 CYS A 619      48.650  37.340  49.330  1.00  0.00           H
ATOM    571  HB2 CYS A 619      49.440  35.760  49.360  1.00  0.00           H
ATOM    572  SG  CYS A 619      48.780  36.520  47.070  1.00  0.00           S
ATOM    573  HG1 CYS A 619      47.510  36.550  47.440  1.00  0.00           H
ATOM    574  C   CYS A 619      51.080  37.510  50.540  1.00  0.00           C
ATOM    575  O   CYS A 619      50.560  38.290  51.370  1.00  0.00           O
ATOM    576  N   MET A 620      52.040  36.660  50.990  1.00  0.00           N
ATOM    577  HN  MET A 620      52.430  35.950  50.420  1.00  0.00           H
ATOM    578  CA  MET A 620      52.560  36.820  52.360  1.00  0.00           C
ATOM    579  HA  MET A 620      51.650  36.750  52.960  1.00  0.00           H
ATOM    580  CB  MET A 620      53.360  35.610  52.890  1.00  0.00           C
ATOM    581  HB1 MET A 620      54.110  35.420  52.080  1.00  0.00           H
ATOM    582  HB2 MET A 620      52.720  34.710  52.780  1.00  0.00           H
ATOM    583  CG  MET A 620      54.120  35.690  54.180  1.00  0.00           C
ATOM    584  HG1 MET A 620      54.840  36.520  54.100  1.00  0.00           H
ATOM    585  HG2 MET A 620      54.680  34.730  54.320  1.00  0.00           H
ATOM    586  SD  MET A 620      53.070  36.010  55.740  1.00  0.00           S
ATOM    587  CE  MET A 620      51.920  34.610  55.680  1.00  0.00           C
ATOM    588  HE1 MET A 620      51.120  34.570  56.460  1.00  0.00           H
ATOM    589  HE2 MET A 620      52.470  33.650  55.660  1.00  0.00           H
ATOM    590  HE3 MET A 620      51.390  34.550  54.710  1.00  0.00           H
ATOM    591  C   MET A 620      53.260  38.120  52.720  1.00  0.00           C
ATOM    592  O   MET A 620      52.950  38.790  53.760  1.00  0.00           O
ATOM    593  N   SER A 621      54.050  38.630  51.810  1.00  0.00           N
ATOM    594  HN  SER A 621      54.220  38.120  50.960  1.00  0.00           H
ATOM    595  CA  SER A 621      54.870  39.830  51.960  1.00  0.00           C
ATOM    596  HA  SER A 621      55.580  39.590  52.740  1.00  0.00           H
ATOM    597  CB  SER A 621      55.870  40.000  50.720  1.00  0.00           C
ATOM    598  HB1 SER A 621      56.430  40.950  50.700  1.00  0.00           H
ATOM    599  HB2 SER A 621      55.240  40.240  49.830  1.00  0.00           H
ATOM    600  OG  SER A 621      56.670  38.840  50.580  1.00  0.00           O
ATOM    601  HG1 SER A 621      56.050  38.130  50.450  1.00  0.00           H
ATOM    602  C   SER A 621      54.230  41.260  52.280  1.00  0.00           C
ATOM    603  O   SER A 621      54.780  42.040  53.090  1.00  0.00           O
ATOM    604  N   PRO A 622      53.220  41.810  51.650  1.00  0.00           N
ATOM    605  CD  PRO A 622      52.540  41.210  50.440  1.00  0.00           C
ATOM    606  HD1 PRO A 622      52.290  40.130  50.540  1.00  0.00           H
ATOM    607  HD2 PRO A 622      53.260  41.330  49.600  1.00  0.00           H
ATOM    608  CA  PRO A 622      52.490  42.970  52.200  1.00  0.00           C
ATOM    609  HA  PRO A 622      53.120  43.810  52.450  1.00  0.00           H
ATOM    610  CB  PRO A 622      51.670  43.410  51.080  1.00  0.00           C
ATOM    611  HB1 PRO A 622      52.230  44.180  50.520  1.00  0.00           H
ATOM    612  HB2 PRO A 622      50.730  43.870  51.440  1.00  0.00           H
ATOM    613  CG  PRO A 622      51.370  42.180  50.200  1.00  0.00           C
ATOM    614  HG1 PRO A 622      50.360  41.800  50.500  1.00  0.00           H
ATOM    615  HG2 PRO A 622      51.380  42.500  49.140  1.00  0.00           H
ATOM    616  C   PRO A 622      51.650  42.630  53.400  1.00  0.00           C
ATOM    617  O   PRO A 622      51.570  43.520  54.230  1.00  0.00           O
ATOM    618  N   VAL A 623      50.980  41.400  53.500  1.00  0.00           N
ATOM    619  HN  VAL A 623      51.170  40.660  52.870  1.00  0.00           H
ATOM    620  CA  VAL A 623      49.930  41.150  54.470  1.00  0.00           C
ATOM    621  HA  VAL A 623      49.250  41.990  54.380  1.00  0.00           H
ATOM    622  CB  VAL A 623      49.160  39.840  54.090  1.00  0.00           C
ATOM    623  HB  VAL A 623      49.810  38.960  53.860  1.00  0.00           H
ATOM    624  CG1 VAL A 623      48.300  39.390  55.330  1.00  0.00           C
ATOM    625 HG11 VAL A 623      47.600  40.190  55.670  1.00  0.00           H
ATOM    626 HG12 VAL A 623      48.890  38.910  56.140  1.00  0.00           H
ATOM    627 HG13 VAL A 623      47.620  38.540  55.110  1.00  0.00           H
ATOM    628  CG2 VAL A 623      48.260  40.100  52.850  1.00  0.00           C
ATOM    629 HG21 VAL A 623      47.520  40.890  53.110  1.00  0.00           H
ATOM    630 HG22 VAL A 623      47.720  39.250  52.400  1.00  0.00           H
ATOM    631 HG23 VAL A 623      48.920  40.530  52.070  1.00  0.00           H
ATOM    632  C   VAL A 623      50.470  41.090  55.890  1.00  0.00           C
ATOM    633  O   VAL A 623      49.820  41.530  56.860  1.00  0.00           O
ATOM    634  N   ILE A 624      51.760  40.570  56.060  1.00  0.00           N
ATOM    635  HN  ILE A 624      52.260  40.160  55.310  1.00  0.00           H
ATOM    636  CA  ILE A 624      52.600  40.570  57.230  1.00  0.00           C
ATOM    637  HA  ILE A 624      52.010  40.250  58.070  1.00  0.00           H
ATOM    638  CB  ILE A 624      53.860  39.670  57.120  1.00  0.00           C
ATOM    639  HB  ILE A 624      53.460  38.650  56.910  1.00  0.00           H
ATOM    640  CG2 ILE A 624      54.780  40.110  55.910  1.00  0.00           C
ATOM    641 HG21 ILE A 624      55.660  39.440  55.750  1.00  0.00           H
ATOM    642 HG22 ILE A 624      55.220  41.130  56.040  1.00  0.00           H
ATOM    643 HG23 ILE A 624      54.250  40.160  54.950  1.00  0.00           H
ATOM    644  CG1 ILE A 624      54.620  39.470  58.410  1.00  0.00           C
ATOM    645 HG11 ILE A 624      55.140  40.390  58.740  1.00  0.00           H
ATOM    646 HG12 ILE A 624      55.430  38.740  58.160  1.00  0.00           H
ATOM    647  CD  ILE A 624      53.820  38.850  59.530  1.00  0.00           C
ATOM    648  HD1 ILE A 624      54.620  38.480  60.210  1.00  0.00           H
ATOM    649  HD2 ILE A 624      53.190  37.980  59.220  1.00  0.00           H
ATOM    650  HD3 ILE A 624      53.190  39.570  60.080  1.00  0.00           H
ATOM    651  C   ILE A 624      53.020  41.990  57.580  1.00  0.00           C
ATOM    652  O   ILE A 624      53.050  42.390  58.730  1.00  0.00           O
ATOM    653  N   THR A 625      53.350  42.810  56.530  1.00  0.00           N
ATOM    654  HN  THR A 625      53.220  42.580  55.570  1.00  0.00           H
ATOM    655  CA  THR A 625      53.780  44.220  56.840  1.00  0.00           C
ATOM    656  HA  THR A 625      54.390  44.210  57.730  1.00  0.00           H
ATOM    657  CB  THR A 625      54.400  44.960  55.610  1.00  0.00           C
ATOM    658  HB  THR A 625      53.610  45.000  54.830  1.00  0.00           H
ATOM    659  OG1 THR A 625      55.570  44.320  55.160  1.00  0.00           O
ATOM    660  HG1 THR A 625      55.140  43.640  54.640  1.00  0.00           H
ATOM    661  CG2 THR A 625      54.800  46.380  56.020  1.00  0.00           C
ATOM    662 HG21 THR A 625      53.900  47.020  56.010  1.00  0.00           H
ATOM    663 HG22 THR A 625      55.370  46.900  55.220  1.00  0.00           H
ATOM    664 HG23 THR A 625      55.310  46.550  56.990  1.00  0.00           H
ATOM    665  C   THR A 625      52.560  45.060  57.360  1.00  0.00           C
ATOM    666  O   THR A 625      52.560  45.700  58.390  1.00  0.00           O
ATOM    667  N   PHE A 626      51.450  44.890  56.640  1.00  0.00           N
ATOM    668  HN  PHE A 626      51.260  44.370  55.810  1.00  0.00           H
ATOM    669  CA  PHE A 626      50.130  45.360  57.020  1.00  0.00           C
ATOM    670  HA  PHE A 626      50.190  46.420  57.190  1.00  0.00           H
ATOM    671  CB  PHE A 626      49.120  45.060  55.800  1.00  0.00           C
ATOM    672  HB1 PHE A 626      49.180  44.000  55.480  1.00  0.00           H
ATOM    673  HB2 PHE A 626      49.510  45.680  54.960  1.00  0.00           H
ATOM    674  CG  PHE A 626      47.600  45.390  56.050  1.00  0.00           C
ATOM    675  CD1 PHE A 626      46.710  44.390  56.440  1.00  0.00           C
ATOM    676  HD1 PHE A 626      47.040  43.370  56.460  1.00  0.00           H
ATOM    677  CE1 PHE A 626      45.350  44.670  56.750  1.00  0.00           C
ATOM    678  HE1 PHE A 626      44.700  43.840  56.980  1.00  0.00           H
ATOM    679  CZ  PHE A 626      44.900  46.020  56.710  1.00  0.00           C
ATOM    680  HZ  PHE A 626      43.850  46.250  56.750  1.00  0.00           H
ATOM    681  CD2 PHE A 626      47.170  46.720  56.160  1.00  0.00           C
ATOM    682  HD2 PHE A 626      47.980  47.380  55.850  1.00  0.00           H
ATOM    683  CE2 PHE A 626      45.840  47.030  56.430  1.00  0.00           C
ATOM    684  HE2 PHE A 626      45.510  48.050  56.370  1.00  0.00           H
ATOM    685  C   PHE A 626      49.640  44.840  58.380  1.00  0.00           C
ATOM    686  O   PHE A 626      49.330  45.680  59.180  1.00  0.00           O
ATOM    687  N   GLY A 627      49.660  43.560  58.750  1.00  0.00           N
ATOM    688  HN  GLY A 627      49.880  42.860  58.080  1.00  0.00           H
ATOM    689  CA  GLY A 627      49.420  43.050  60.070  1.00  0.00           C
ATOM    690  HA1 GLY A 627      49.500  41.980  60.040  1.00  0.00           H
ATOM    691  HA2 GLY A 627      48.430  43.420  60.280  1.00  0.00           H
ATOM    692  C   GLY A 627      50.390  43.720  61.110  1.00  0.00           C
ATOM    693  O   GLY A 627      49.920  44.190  62.140  1.00  0.00           O
ATOM    694  N   GLY A 628      51.650  43.950  60.820  1.00  0.00           N
ATOM    695  HN  GLY A 628      52.060  43.840  59.910  1.00  0.00           H
ATOM    696  CA  GLY A 628      52.640  44.560  61.760  1.00  0.00           C
ATOM    697  HA1 GLY A 628      53.660  44.510  61.390  1.00  0.00           H
ATOM    698  HA2 GLY A 628      52.560  44.140  62.740  1.00  0.00           H
ATOM    699  C   GLY A 628      52.390  46.050  61.890  1.00  0.00           C
ATOM    700  O   GLY A 628      52.240  46.600  62.980  1.00  0.00           O
ATOM    701  N   LEU A 629      52.150  46.820  60.760  1.00  0.00           N
ATOM    702  HN  LEU A 629      52.280  46.420  59.850  1.00  0.00           H
ATOM    703  CA  LEU A 629      51.800  48.230  60.830  1.00  0.00           C
ATOM    704  HA  LEU A 629      52.510  48.840  61.370  1.00  0.00           H
ATOM    705  CB  LEU A 629      51.840  48.780  59.400  1.00  0.00           C
ATOM    706  HB1 LEU A 629      51.130  49.640  59.390  1.00  0.00           H
ATOM    707  HB2 LEU A 629      51.470  48.050  58.650  1.00  0.00           H
ATOM    708  CG  LEU A 629      53.220  49.430  58.930  1.00  0.00           C
ATOM    709  HG  LEU A 629      53.060  49.770  57.880  1.00  0.00           H
ATOM    710  CD1 LEU A 629      53.450  50.810  59.720  1.00  0.00           C
ATOM    711 HD11 LEU A 629      52.620  51.540  59.580  1.00  0.00           H
ATOM    712 HD12 LEU A 629      54.320  51.230  59.170  1.00  0.00           H
ATOM    713 HD13 LEU A 629      53.780  50.650  60.770  1.00  0.00           H
ATOM    714  CD2 LEU A 629      54.480  48.480  59.110  1.00  0.00           C
ATOM    715 HD21 LEU A 629      54.670  48.400  60.200  1.00  0.00           H
ATOM    716 HD22 LEU A 629      55.340  49.080  58.740  1.00  0.00           H
ATOM    717 HD23 LEU A 629      54.340  47.500  58.610  1.00  0.00           H
ATOM    718  C   LEU A 629      50.440  48.550  61.430  1.00  0.00           C
ATOM    719  O   LEU A 629      50.310  49.510  62.200  1.00  0.00           O
ATOM    720  N   LEU A 630      49.430  47.730  61.150  1.00  0.00           N
ATOM    721  HN  LEU A 630      49.510  46.930  60.560  1.00  0.00           H
ATOM    722  CA  LEU A 630      48.130  48.010  61.750  1.00  0.00           C
ATOM    723  HA  LEU A 630      47.960  49.070  61.620  1.00  0.00           H
ATOM    724  CB  LEU A 630      47.090  47.100  61.080  1.00  0.00           C
ATOM    725  HB1 LEU A 630      47.360  46.030  61.210  1.00  0.00           H
ATOM    726  HB2 LEU A 630      47.190  47.270  59.990  1.00  0.00           H
ATOM    727  CG  LEU A 630      45.590  47.390  61.360  1.00  0.00           C
ATOM    728  HG  LEU A 630      45.370  47.280  62.440  1.00  0.00           H
ATOM    729  CD1 LEU A 630      45.230  48.780  60.900  1.00  0.00           C
ATOM    730 HD11 LEU A 630      45.820  49.570  61.410  1.00  0.00           H
ATOM    731 HD12 LEU A 630      44.200  49.040  61.240  1.00  0.00           H
ATOM    732 HD13 LEU A 630      45.370  48.850  59.790  1.00  0.00           H
ATOM    733  CD2 LEU A 630      44.700  46.360  60.620  1.00  0.00           C
ATOM    734 HD21 LEU A 630      45.040  46.400  59.560  1.00  0.00           H
ATOM    735 HD22 LEU A 630      43.600  46.480  60.680  1.00  0.00           H
ATOM    736 HD23 LEU A 630      44.810  45.340  61.010  1.00  0.00           H
ATOM    737  C   LEU A 630      48.070  47.690  63.280  1.00  0.00           C
ATOM    738  O   LEU A 630      47.190  48.260  63.910  1.00  0.00           O
ATOM    739  N   GLY A 631      48.980  46.860  63.890  1.00  0.00           N
ATOM    740  HN  GLY A 631      49.790  46.430  63.490  1.00  0.00           H
ATOM    741  CA  GLY A 631      48.920  46.670  65.350  1.00  0.00           C
ATOM    742  HA1 GLY A 631      49.700  45.980  65.600  1.00  0.00           H
ATOM    743  HA2 GLY A 631      47.930  46.420  65.710  1.00  0.00           H
ATOM    744  C   GLY A 631      49.350  47.920  66.080  1.00  0.00           C
ATOM    745  O   GLY A 631      48.800  48.260  67.100  1.00  0.00           O
ATOM    746  N   GLU A 632      50.380  48.580  65.480  1.00  0.00           N
ATOM    747  HN  GLU A 632      50.650  48.340  64.550  1.00  0.00           H
ATOM    748  CA  GLU A 632      50.800  49.830  65.990  1.00  0.00           C
ATOM    749  HA  GLU A 632      50.890  49.730  67.060  1.00  0.00           H
ATOM    750  CB  GLU A 632      52.070  50.400  65.200  1.00  0.00           C
ATOM    751  HB1 GLU A 632      52.190  51.460  65.510  1.00  0.00           H
ATOM    752  HB2 GLU A 632      51.850  50.560  64.120  1.00  0.00           H
ATOM    753  CG  GLU A 632      53.270  49.570  65.460  1.00  0.00           C
ATOM    754  HG1 GLU A 632      54.110  49.900  64.810  1.00  0.00           H
ATOM    755  HG2 GLU A 632      53.140  48.530  65.090  1.00  0.00           H
ATOM    756  CD  GLU A 632      53.700  49.550  66.960  1.00  0.00           C
ATOM    757  OE1 GLU A 632      53.260  48.660  67.690  1.00  0.00           O
ATOM    758  OE2 GLU A 632      54.290  50.500  67.390  1.00  0.00           O
ATOM    759  C   GLU A 632      49.700  50.950  65.990  1.00  0.00           C
ATOM    760  O   GLU A 632      49.300  51.460  67.040  1.00  0.00           O
ATOM    761  N   ALA A 633      49.070  51.170  64.780  1.00  0.00           N
ATOM    762  HN  ALA A 633      49.440  50.620  64.040  1.00  0.00           H
ATOM    763  CA  ALA A 633      48.060  52.060  64.360  1.00  0.00           C
ATOM    764  HA  ALA A 633      48.510  53.010  64.560  1.00  0.00           H
ATOM    765  CB  ALA A 633      47.830  51.930  62.810  1.00  0.00           C
ATOM    766  HB1 ALA A 633      47.330  50.990  62.500  1.00  0.00           H
ATOM    767  HB2 ALA A 633      48.770  52.180  62.260  1.00  0.00           H
ATOM    768  HB3 ALA A 633      47.180  52.760  62.470  1.00  0.00           H
ATOM    769  C   ALA A 633      46.800  51.920  65.120  1.00  0.00           C
ATOM    770  O   ALA A 633      46.240  52.900  65.560  1.00  0.00           O
ATOM    771  N   THR A 634      46.390  50.650  65.370  1.00  0.00           N
ATOM    772  HN  THR A 634      46.880  49.840  65.050  1.00  0.00           H
ATOM    773  CA  THR A 634      45.240  50.410  66.140  1.00  0.00           C
ATOM    774  HA  THR A 634      44.590  51.260  66.150  1.00  0.00           H
ATOM    775  CB  THR A 634      44.320  49.330  65.520  1.00  0.00           C
ATOM    776  HB  THR A 634      43.330  49.340  66.030  1.00  0.00           H
ATOM    777  OG1 THR A 634      44.820  48.010  65.770  1.00  0.00           O
ATOM    778  HG1 THR A 634      45.630  47.950  65.260  1.00  0.00           H
ATOM    779  CG2 THR A 634      44.090  49.540  64.020  1.00  0.00           C
ATOM    780 HG21 THR A 634      43.710  48.570  63.620  1.00  0.00           H
ATOM    781 HG22 THR A 634      45.050  49.690  63.490  1.00  0.00           H
ATOM    782 HG23 THR A 634      43.300  50.310  63.890  1.00  0.00           H
ATOM    783  C   THR A 634      45.490  50.080  67.620  1.00  0.00           C
ATOM    784  O   THR A 634      44.530  49.810  68.330  1.00  0.00           O
ATOM    785  N   GLU A 635      46.780  50.100  68.080  1.00  0.00           N
ATOM    786  HN  GLU A 635      47.540  50.340  67.490  1.00  0.00           H
ATOM    787  CA  GLU A 635      47.050  49.930  69.470  1.00  0.00           C
ATOM    788  HA  GLU A 635      48.120  49.840  69.430  1.00  0.00           H
ATOM    789  CB  GLU A 635      46.820  51.060  70.370  1.00  0.00           C
ATOM    790  HB1 GLU A 635      46.670  50.890  71.470  1.00  0.00           H
ATOM    791  HB2 GLU A 635      45.810  51.380  70.060  1.00  0.00           H
ATOM    792  CG  GLU A 635      47.730  52.290  70.090  1.00  0.00           C
ATOM    793  HG1 GLU A 635      47.460  52.670  69.070  1.00  0.00           H
ATOM    794  HG2 GLU A 635      48.810  52.090  70.050  1.00  0.00           H
ATOM    795  CD  GLU A 635      47.450  53.270  71.210  1.00  0.00           C
ATOM    796  OE1 GLU A 635      47.830  52.960  72.380  1.00  0.00           O
ATOM    797  OE2 GLU A 635      46.780  54.290  70.860  1.00  0.00           O
ATOM    798  C   GLU A 635      46.760  48.520  70.040  1.00  0.00           C
ATOM    799  O   GLU A 635      46.200  48.330  71.130  1.00  0.00           O
ATOM    800  N   GLY A 636      47.070  47.550  69.190  1.00  0.00           N
ATOM    801  HN  GLY A 636      47.620  47.850  68.430  1.00  0.00           H
ATOM    802  CA  GLY A 636      46.750  46.170  69.290  1.00  0.00           C
ATOM    803  HA1 GLY A 636      47.290  45.720  70.100  1.00  0.00           H
ATOM    804  HA2 GLY A 636      47.010  45.700  68.350  1.00  0.00           H
ATOM    805  C   GLY A 636      45.280  45.860  69.490  1.00  0.00           C
ATOM    806  O   GLY A 636      44.930  45.050  70.350  1.00  0.00           O
ATOM    807  N   ARG A 637      44.430  46.590  68.830  1.00  0.00           N
ATOM    808  HN  ARG A 637      44.660  47.440  68.370  1.00  0.00           H
ATOM    809  CA  ARG A 637      43.090  45.990  68.670  1.00  0.00           C
ATOM    810  HA  ARG A 637      42.840  45.330  69.490  1.00  0.00           H
ATOM    811  CB  ARG A 637      41.960  47.010  68.570  1.00  0.00           C
ATOM    812  HB1 ARG A 637      41.010  46.550  68.230  1.00  0.00           H
ATOM    813  HB2 ARG A 637      42.370  47.680  67.780  1.00  0.00           H
ATOM    814  CG  ARG A 637      41.560  47.720  69.910  1.00  0.00           C
ATOM    815  HG1 ARG A 637      41.380  47.000  70.740  1.00  0.00           H
ATOM    816  HG2 ARG A 637      40.550  48.130  69.740  1.00  0.00           H
ATOM    817  CD  ARG A 637      42.580  48.830  70.490  1.00  0.00           C
ATOM    818  HD1 ARG A 637      42.550  49.710  69.800  1.00  0.00           H
ATOM    819  HD2 ARG A 637      43.630  48.500  70.650  1.00  0.00           H
ATOM    820  NE  ARG A 637      41.970  49.300  71.690  1.00  0.00           N
ATOM    821  HE  ARG A 637      41.110  49.810  71.600  1.00  0.00           H
ATOM    822  CZ  ARG A 637      42.600  49.640  72.830  1.00  0.00           C
ATOM    823  NH1 ARG A 637      41.950  50.470  73.630  1.00  0.00           N
ATOM    824 HH11 ARG A 637      40.940  50.420  73.660  1.00  0.00           H
ATOM    825 HH12 ARG A 637      42.340  50.830  74.470  1.00  0.00           H
ATOM    826  NH2 ARG A 637      43.830  49.350  73.110  1.00  0.00           N
ATOM    827 HH21 ARG A 637      44.330  48.660  72.610  1.00  0.00           H
ATOM    828 HH22 ARG A 637      44.100  49.500  74.070  1.00  0.00           H
ATOM    829  C   ARG A 637      43.030  45.070  67.470  1.00  0.00           C
ATOM    830  O   ARG A 637      42.150  44.230  67.600  1.00  0.00           O
ATOM    831  N   ILE A 638      43.810  45.200  66.380  1.00  0.00           N
ATOM    832  HN  ILE A 638      44.330  46.020  66.160  1.00  0.00           H
ATOM    833  CA  ILE A 638      43.860  44.300  65.210  1.00  0.00           C
ATOM    834  HA  ILE A 638      43.430  43.420  65.640  1.00  0.00           H
ATOM    835  CB  ILE A 638      43.080  44.950  64.060  1.00  0.00           C
ATOM    836  HB  ILE A 638      43.580  45.930  63.900  1.00  0.00           H
ATOM    837  CG2 ILE A 638      43.150  44.040  62.800  1.00  0.00           C
ATOM    838 HG21 ILE A 638      42.900  42.980  63.070  1.00  0.00           H
ATOM    839 HG22 ILE A 638      44.130  43.980  62.300  1.00  0.00           H
ATOM    840 HG23 ILE A 638      42.420  44.320  62.010  1.00  0.00           H
ATOM    841  CG1 ILE A 638      41.600  45.270  64.540  1.00  0.00           C
ATOM    842 HG11 ILE A 638      41.320  45.880  63.660  1.00  0.00           H
ATOM    843 HG12 ILE A 638      41.470  45.930  65.440  1.00  0.00           H
ATOM    844  CD  ILE A 638      40.660  44.060  64.680  1.00  0.00           C
ATOM    845  HD1 ILE A 638      41.200  43.200  65.140  1.00  0.00           H
ATOM    846  HD2 ILE A 638      40.310  43.700  63.690  1.00  0.00           H
ATOM    847  HD3 ILE A 638      39.830  44.300  65.370  1.00  0.00           H
ATOM    848  C   ILE A 638      45.330  44.190  64.720  1.00  0.00           C
ATOM    849  O   ILE A 638      46.050  45.150  64.820  1.00  0.00           O
ATOM    850  N   SER A 639      45.700  43.000  64.250  1.00  0.00           N
ATOM    851  HN  SER A 639      45.220  42.170  64.500  1.00  0.00           H
ATOM    852  CA  SER A 639      47.040  42.790  63.740  1.00  0.00           C
ATOM    853  HA  SER A 639      47.350  43.660  63.180  1.00  0.00           H
ATOM    854  CB  SER A 639      48.180  42.650  64.800  1.00  0.00           C
ATOM    855  HB1 SER A 639      47.990  41.770  65.450  1.00  0.00           H
ATOM    856  HB2 SER A 639      48.150  43.550  65.450  1.00  0.00           H
ATOM    857  OG  SER A 639      49.540  42.540  64.360  1.00  0.00           O
ATOM    858  HG1 SER A 639      49.630  43.270  63.750  1.00  0.00           H
ATOM    859  C   SER A 639      47.040  41.690  62.720  1.00  0.00           C
ATOM    860  O   SER A 639      46.240  41.530  61.800  1.00  0.00           O
ATOM    861  N   ALA A 640      48.090  40.910  62.760  1.00  0.00           N
ATOM    862  HN  ALA A 640      48.730  40.980  63.520  1.00  0.00           H
ATOM    863  CA  ALA A 640      48.380  39.880  61.720  1.00  0.00           C
ATOM    864  HA  ALA A 640      48.370  40.360  60.750  1.00  0.00           H
ATOM    865  CB  ALA A 640      49.770  39.280  62.230  1.00  0.00           C
ATOM    866  HB1 ALA A 640      50.030  38.320  61.730  1.00  0.00           H
ATOM    867  HB2 ALA A 640      49.810  39.000  63.310  1.00  0.00           H
ATOM    868  HB3 ALA A 640      50.610  39.900  61.880  1.00  0.00           H
ATOM    869  C   ALA A 640      47.480  38.680  61.540  1.00  0.00           C
ATOM    870  O   ALA A 640      47.070  38.310  60.450  1.00  0.00           O
ATOM    871  N   ILE A 641      47.090  38.050  62.660  1.00  0.00           N
ATOM    872  HN  ILE A 641      47.540  38.300  63.510  1.00  0.00           H
ATOM    873  CA  ILE A 641      46.190  36.880  62.650  1.00  0.00           C
ATOM    874  HA  ILE A 641      46.630  36.090  62.070  1.00  0.00           H
ATOM    875  CB  ILE A 641      45.970  36.340  64.080  1.00  0.00           C
ATOM    876  HB  ILE A 641      45.560  37.140  64.740  1.00  0.00           H
ATOM    877  CG2 ILE A 641      44.840  35.280  64.100  1.00  0.00           C
ATOM    878 HG21 ILE A 641      44.850  34.800  65.090  1.00  0.00           H
ATOM    879 HG22 ILE A 641      45.030  34.430  63.400  1.00  0.00           H
ATOM    880 HG23 ILE A 641      43.810  35.610  63.870  1.00  0.00           H
ATOM    881  CG1 ILE A 641      47.270  35.800  64.750  1.00  0.00           C
ATOM    882 HG11 ILE A 641      47.100  35.400  65.770  1.00  0.00           H
ATOM    883 HG12 ILE A 641      47.890  36.680  64.970  1.00  0.00           H
ATOM    884  CD  ILE A 641      48.170  34.850  63.910  1.00  0.00           C
ATOM    885  HD1 ILE A 641      47.680  33.840  63.850  1.00  0.00           H
ATOM    886  HD2 ILE A 641      49.090  34.580  64.490  1.00  0.00           H
ATOM    887  HD3 ILE A 641      48.210  35.110  62.840  1.00  0.00           H
ATOM    888  C   ILE A 641      44.830  37.190  61.910  1.00  0.00           C
ATOM    889  O   ILE A 641      44.410  36.480  60.990  1.00  0.00           O
ATOM    890  N   GLU A 642      44.180  38.310  62.280  1.00  0.00           N
ATOM    891  HN  GLU A 642      44.530  38.850  63.050  1.00  0.00           H
ATOM    892  CA  GLU A 642      42.980  38.870  61.820  1.00  0.00           C
ATOM    893  HA  GLU A 642      42.210  38.120  61.920  1.00  0.00           H
ATOM    894  CB  GLU A 642      42.620  40.120  62.640  1.00  0.00           C
ATOM    895  HB1 GLU A 642      41.590  40.380  62.320  1.00  0.00           H
ATOM    896  HB2 GLU A 642      43.290  40.980  62.460  1.00  0.00           H
ATOM    897  CG  GLU A 642      42.550  39.890  64.220  1.00  0.00           C
ATOM    898  HG1 GLU A 642      42.170  38.930  64.640  1.00  0.00           H
ATOM    899  HG2 GLU A 642      41.830  40.670  64.560  1.00  0.00           H
ATOM    900  CD  GLU A 642      43.810  40.130  64.960  1.00  0.00           C
ATOM    901  OE1 GLU A 642      44.810  39.570  64.530  1.00  0.00           O
ATOM    902  OE2 GLU A 642      43.840  40.960  65.920  1.00  0.00           O
ATOM    903  C   GLU A 642      43.130  39.120  60.360  1.00  0.00           C
ATOM    904  O   GLU A 642      42.230  38.770  59.550  1.00  0.00           O
ATOM    905  N   SER A 643      44.320  39.690  59.970  1.00  0.00           N
ATOM    906  HN  SER A 643      45.020  39.810  60.670  1.00  0.00           H
ATOM    907  CA  SER A 643      44.610  40.060  58.610  1.00  0.00           C
ATOM    908  HA  SER A 643      43.740  40.550  58.200  1.00  0.00           H
ATOM    909  CB  SER A 643      45.920  40.860  58.430  1.00  0.00           C
ATOM    910  HB1 SER A 643      46.130  41.110  57.360  1.00  0.00           H
ATOM    911  HB2 SER A 643      46.810  40.270  58.730  1.00  0.00           H
ATOM    912  OG  SER A 643      46.000  42.120  59.140  1.00  0.00           O
ATOM    913  HG1 SER A 643      46.110  41.950  60.070  1.00  0.00           H
ATOM    914  C   SER A 643      44.730  38.850  57.670  1.00  0.00           C
ATOM    915  O   SER A 643      44.120  38.700  56.590  1.00  0.00           O
ATOM    916  N   LEU A 644      45.590  37.870  58.110  1.00  0.00           N
ATOM    917  HN  LEU A 644      46.120  38.020  58.940  1.00  0.00           H
ATOM    918  CA  LEU A 644      45.770  36.660  57.320  1.00  0.00           C
ATOM    919  HA  LEU A 644      46.030  36.840  56.290  1.00  0.00           H
ATOM    920  CB  LEU A 644      46.880  35.870  58.040  1.00  0.00           C
ATOM    921  HB1 LEU A 644      46.790  34.780  57.830  1.00  0.00           H
ATOM    922  HB2 LEU A 644      46.700  35.920  59.130  1.00  0.00           H
ATOM    923  CG  LEU A 644      48.330  36.340  57.720  1.00  0.00           C
ATOM    924  HG  LEU A 644      48.330  37.440  57.890  1.00  0.00           H
ATOM    925  CD1 LEU A 644      49.240  35.650  58.670  1.00  0.00           C
ATOM    926 HD11 LEU A 644      48.980  35.940  59.710  1.00  0.00           H
ATOM    927 HD12 LEU A 644      50.280  35.980  58.460  1.00  0.00           H
ATOM    928 HD13 LEU A 644      49.130  34.560  58.510  1.00  0.00           H
ATOM    929  CD2 LEU A 644      48.640  35.910  56.280  1.00  0.00           C
ATOM    930 HD21 LEU A 644      49.550  36.440  55.960  1.00  0.00           H
ATOM    931 HD22 LEU A 644      47.820  36.120  55.550  1.00  0.00           H
ATOM    932 HD23 LEU A 644      48.800  34.810  56.170  1.00  0.00           H
ATOM    933  C   LEU A 644      44.500  35.810  57.250  1.00  0.00           C
ATOM    934  O   LEU A 644      44.190  35.130  56.280  1.00  0.00           O
ATOM    935  N   PHE A 645      43.760  35.840  58.320  1.00  0.00           N
ATOM    936  HN  PHE A 645      44.100  36.210  59.180  1.00  0.00           H
ATOM    937  CA  PHE A 645      42.540  35.000  58.380  1.00  0.00           C
ATOM    938  HA  PHE A 645      42.700  34.030  57.940  1.00  0.00           H
ATOM    939  CB  PHE A 645      42.190  34.820  59.900  1.00  0.00           C
ATOM    940  HB1 PHE A 645      42.230  35.830  60.360  1.00  0.00           H
ATOM    941  HB2 PHE A 645      42.930  34.130  60.380  1.00  0.00           H
ATOM    942  CG  PHE A 645      40.850  34.140  60.150  1.00  0.00           C
ATOM    943  CD1 PHE A 645      39.990  34.710  61.150  1.00  0.00           C
ATOM    944  HD1 PHE A 645      40.510  35.370  61.840  1.00  0.00           H
ATOM    945  CE1 PHE A 645      38.610  34.380  61.250  1.00  0.00           C
ATOM    946  HE1 PHE A 645      38.020  34.780  62.070  1.00  0.00           H
ATOM    947  CZ  PHE A 645      38.130  33.340  60.440  1.00  0.00           C
ATOM    948  HZ  PHE A 645      37.130  32.940  60.490  1.00  0.00           H
ATOM    949  CD2 PHE A 645      40.330  33.090  59.300  1.00  0.00           C
ATOM    950  HD2 PHE A 645      40.790  32.670  58.420  1.00  0.00           H
ATOM    951  CE2 PHE A 645      39.000  32.750  59.490  1.00  0.00           C
ATOM    952  HE2 PHE A 645      38.490  32.100  58.800  1.00  0.00           H
ATOM    953  C   PHE A 645      41.420  35.600  57.540  1.00  0.00           C
ATOM    954  O   PHE A 645      40.760  34.900  56.820  1.00  0.00           O
ATOM    955  N   GLY A 646      41.290  36.940  57.580  1.00  0.00           N
ATOM    956  HN  GLY A 646      41.920  37.430  58.170  1.00  0.00           H
ATOM    957  CA  GLY A 646      40.360  37.780  56.800  1.00  0.00           C
ATOM    958  HA1 GLY A 646      40.490  38.850  56.970  1.00  0.00           H
ATOM    959  HA2 GLY A 646      39.340  37.460  56.940  1.00  0.00           H
ATOM    960  C   GLY A 646      40.600  37.570  55.320  1.00  0.00           C
ATOM    961  O   GLY A 646      39.720  37.210  54.550  1.00  0.00           O
ATOM    962  N   ALA A 647      41.890  37.550  54.850  1.00  0.00           N
ATOM    963  HN  ALA A 647      42.630  37.690  55.510  1.00  0.00           H
ATOM    964  CA  ALA A 647      42.330  37.290  53.490  1.00  0.00           C
ATOM    965  HA  ALA A 647      41.930  38.030  52.820  1.00  0.00           H
ATOM    966  CB  ALA A 647      43.880  37.510  53.460  1.00  0.00           C
ATOM    967  HB1 ALA A 647      44.290  37.600  52.440  1.00  0.00           H
ATOM    968  HB2 ALA A 647      44.420  36.660  53.910  1.00  0.00           H
ATOM    969  HB3 ALA A 647      44.140  38.470  53.980  1.00  0.00           H
ATOM    970  C   ALA A 647      42.000  35.890  52.990  1.00  0.00           C
ATOM    971  O   ALA A 647      41.430  35.700  51.970  1.00  0.00           O
ATOM    972  N   SER A 648      42.400  34.820  53.730  1.00  0.00           N
ATOM    973  HN  SER A 648      42.970  34.890  54.550  1.00  0.00           H
ATOM    974  CA  SER A 648      41.960  33.450  53.390  1.00  0.00           C
ATOM    975  HA  SER A 648      42.380  33.160  52.440  1.00  0.00           H
ATOM    976  CB  SER A 648      42.360  32.530  54.560  1.00  0.00           C
ATOM    977  HB1 SER A 648      41.890  32.870  55.510  1.00  0.00           H
ATOM    978  HB2 SER A 648      43.450  32.700  54.740  1.00  0.00           H
ATOM    979  OG  SER A 648      42.080  31.080  54.350  1.00  0.00           O
ATOM    980  HG1 SER A 648      42.620  30.700  53.650  1.00  0.00           H
ATOM    981  C   SER A 648      40.460  33.150  53.300  1.00  0.00           C
ATOM    982  O   SER A 648      40.000  32.610  52.300  1.00  0.00           O
ATOM    983  N   LEU A 649      39.640  33.520  54.260  1.00  0.00           N
ATOM    984  HN  LEU A 649      39.920  33.930  55.120  1.00  0.00           H
ATOM    985  CA  LEU A 649      38.170  33.440  54.200  1.00  0.00           C
ATOM    986  HA  LEU A 649      37.900  32.410  54.050  1.00  0.00           H
ATOM    987  CB  LEU A 649      37.730  33.980  55.600  1.00  0.00           C
ATOM    988  HB1 LEU A 649      38.130  35.000  55.770  1.00  0.00           H
ATOM    989  HB2 LEU A 649      38.170  33.300  56.350  1.00  0.00           H
ATOM    990  CG  LEU A 649      36.240  34.070  55.970  1.00  0.00           C
ATOM    991  HG  LEU A 649      35.810  34.770  55.230  1.00  0.00           H
ATOM    992  CD1 LEU A 649      35.440  32.750  55.810  1.00  0.00           C
ATOM    993 HD11 LEU A 649      34.410  32.880  56.200  1.00  0.00           H
ATOM    994 HD12 LEU A 649      35.960  31.970  56.400  1.00  0.00           H
ATOM    995 HD13 LEU A 649      35.360  32.520  54.720  1.00  0.00           H
ATOM    996  CD2 LEU A 649      36.050  34.780  57.380  1.00  0.00           C
ATOM    997 HD21 LEU A 649      36.660  34.250  58.140  1.00  0.00           H
ATOM    998 HD22 LEU A 649      34.980  34.780  57.670  1.00  0.00           H
ATOM    999 HD23 LEU A 649      36.370  35.850  57.320  1.00  0.00           H
ATOM   1000  C   LEU A 649      37.570  34.230  53.060  1.00  0.00           C
ATOM   1001  O   LEU A 649      36.850  33.620  52.270  1.00  0.00           O
ATOM   1002  N   THR A 650      37.880  35.540  52.860  1.00  0.00           N
ATOM   1003  HN  THR A 650      38.520  35.960  53.510  1.00  0.00           H
ATOM   1004  CA  THR A 650      37.580  36.240  51.610  1.00  0.00           C
ATOM   1005  HA  THR A 650      36.510  36.320  51.580  1.00  0.00           H
ATOM   1006  CB  THR A 650      38.230  37.690  51.540  1.00  0.00           C
ATOM   1007  HB  THR A 650      39.320  37.650  51.380  1.00  0.00           H
ATOM   1008  OG1 THR A 650      38.160  38.380  52.730  1.00  0.00           O
ATOM   1009  HG1 THR A 650      38.720  38.040  53.440  1.00  0.00           H
ATOM   1010  CG2 THR A 650      37.620  38.620  50.470  1.00  0.00           C
ATOM   1011 HG21 THR A 650      38.350  39.380  50.130  1.00  0.00           H
ATOM   1012 HG22 THR A 650      36.680  39.130  50.790  1.00  0.00           H
ATOM   1013 HG23 THR A 650      37.430  38.120  49.490  1.00  0.00           H
ATOM   1014  C   THR A 650      38.040  35.530  50.290  1.00  0.00           C
ATOM   1015  O   THR A 650      37.240  35.300  49.400  1.00  0.00           O
ATOM   1016  N   GLY A 651      39.400  35.190  50.200  1.00  0.00           N
ATOM   1017  HN  GLY A 651      40.000  35.510  50.950  1.00  0.00           H
ATOM   1018  CA  GLY A 651      40.080  34.590  49.080  1.00  0.00           C
ATOM   1019  HA1 GLY A 651      41.100  34.400  49.390  1.00  0.00           H
ATOM   1020  HA2 GLY A 651      40.130  35.290  48.250  1.00  0.00           H
ATOM   1021  C   GLY A 651      39.550  33.280  48.610  1.00  0.00           C
ATOM   1022  O   GLY A 651      39.340  33.050  47.420  1.00  0.00           O
ATOM   1023  N   ILE A 652      39.300  32.260  49.460  1.00  0.00           N
ATOM   1024  HN  ILE A 652      39.580  32.360  50.420  1.00  0.00           H
ATOM   1025  CA  ILE A 652      38.640  31.080  49.210  1.00  0.00           C
ATOM   1026  HA  ILE A 652      39.320  30.550  48.560  1.00  0.00           H
ATOM   1027  CB  ILE A 652      38.380  30.350  50.510  1.00  0.00           C
ATOM   1028  HB  ILE A 652      38.030  31.160  51.190  1.00  0.00           H
ATOM   1029  CG2 ILE A 652      37.330  29.250  50.300  1.00  0.00           C
ATOM   1030 HG21 ILE A 652      36.340  29.730  50.150  1.00  0.00           H
ATOM   1031 HG22 ILE A 652      37.210  28.600  51.200  1.00  0.00           H
ATOM   1032 HG23 ILE A 652      37.720  28.630  49.450  1.00  0.00           H
ATOM   1033  CG1 ILE A 652      39.710  29.800  51.070  1.00  0.00           C
ATOM   1034 HG11 ILE A 652      40.610  30.430  50.910  1.00  0.00           H
ATOM   1035 HG12 ILE A 652      40.090  29.000  50.400  1.00  0.00           H
ATOM   1036  CD  ILE A 652      39.550  29.150  52.420  1.00  0.00           C
ATOM   1037  HD1 ILE A 652      39.340  29.870  53.250  1.00  0.00           H
ATOM   1038  HD2 ILE A 652      40.440  28.600  52.810  1.00  0.00           H
ATOM   1039  HD3 ILE A 652      38.790  28.350  52.480  1.00  0.00           H
ATOM   1040  C   ILE A 652      37.270  31.260  48.450  1.00  0.00           C
ATOM   1041  O   ILE A 652      37.050  30.750  47.300  1.00  0.00           O
ATOM   1042  N   ALA A 653      36.340  32.040  49.040  1.00  0.00           N
ATOM   1043  HN  ALA A 653      36.590  32.590  49.840  1.00  0.00           H
ATOM   1044  CA  ALA A 653      35.000  32.190  48.400  1.00  0.00           C
ATOM   1045  HA  ALA A 653      34.730  31.190  48.080  1.00  0.00           H
ATOM   1046  CB  ALA A 653      33.990  32.480  49.540  1.00  0.00           C
ATOM   1047  HB1 ALA A 653      34.240  31.780  50.370  1.00  0.00           H
ATOM   1048  HB2 ALA A 653      32.920  32.220  49.400  1.00  0.00           H
ATOM   1049  HB3 ALA A 653      34.050  33.540  49.890  1.00  0.00           H
ATOM   1050  C   ALA A 653      35.000  33.170  47.220  1.00  0.00           C
ATOM   1051  O   ALA A 653      34.200  33.140  46.270  1.00  0.00           O
ATOM   1052  N   TYR A 654      35.870  34.160  47.300  1.00  0.00           N
ATOM   1053  HN  TYR A 654      36.610  34.210  47.960  1.00  0.00           H
ATOM   1054  CA  TYR A 654      36.160  34.980  46.080  1.00  0.00           C
ATOM   1055  HA  TYR A 654      35.210  35.370  45.750  1.00  0.00           H
ATOM   1056  CB  TYR A 654      37.210  36.070  46.370  1.00  0.00           C
ATOM   1057  HB1 TYR A 654      38.080  35.450  46.700  1.00  0.00           H
ATOM   1058  HB2 TYR A 654      36.810  36.700  47.210  1.00  0.00           H
ATOM   1059  CG  TYR A 654      37.700  37.020  45.260  1.00  0.00           C
ATOM   1060  CD1 TYR A 654      38.810  36.720  44.520  1.00  0.00           C
ATOM   1061  HD1 TYR A 654      39.410  35.830  44.620  1.00  0.00           H
ATOM   1062  CE1 TYR A 654      39.100  37.600  43.470  1.00  0.00           C
ATOM   1063  HE1 TYR A 654      39.930  37.410  42.810  1.00  0.00           H
ATOM   1064  CZ  TYR A 654      38.360  38.770  43.210  1.00  0.00           C
ATOM   1065  OH  TYR A 654      38.720  39.600  42.090  1.00  0.00           O
ATOM   1066  HH  TYR A 654      39.520  39.270  41.680  1.00  0.00           H
ATOM   1067  CD2 TYR A 654      36.910  38.150  44.970  1.00  0.00           C
ATOM   1068  HD2 TYR A 654      36.000  38.190  45.530  1.00  0.00           H
ATOM   1069  CE2 TYR A 654      37.210  39.040  43.920  1.00  0.00           C
ATOM   1070  HE2 TYR A 654      36.730  40.000  43.760  1.00  0.00           H
ATOM   1071  C   TYR A 654      36.720  34.170  44.890  1.00  0.00           C
ATOM   1072  O   TYR A 654      36.160  34.220  43.760  1.00  0.00           O
ATOM   1073  N   SER A 655      37.820  33.450  45.050  1.00  0.00           N
ATOM   1074  HN  SER A 655      38.240  33.320  45.950  1.00  0.00           H
ATOM   1075  CA  SER A 655      38.440  32.610  44.040  1.00  0.00           C
ATOM   1076  HA  SER A 655      38.730  33.210  43.190  1.00  0.00           H
ATOM   1077  CB  SER A 655      39.830  31.970  44.290  1.00  0.00           C
ATOM   1078  HB1 SER A 655      40.570  32.800  44.320  1.00  0.00           H
ATOM   1079  HB2 SER A 655      40.110  31.330  43.430  1.00  0.00           H
ATOM   1080  OG  SER A 655      39.880  31.200  45.520  1.00  0.00           O
ATOM   1081  HG1 SER A 655      39.790  31.820  46.250  1.00  0.00           H
ATOM   1082  C   SER A 655      37.480  31.460  43.560  1.00  0.00           C
ATOM   1083  O   SER A 655      37.380  31.230  42.310  1.00  0.00           O
ATOM   1084  N   LEU A 656      36.780  30.760  44.430  1.00  0.00           N
ATOM   1085  HN  LEU A 656      36.910  30.780  45.410  1.00  0.00           H
ATOM   1086  CA  LEU A 656      35.940  29.680  44.080  1.00  0.00           C
ATOM   1087  HA  LEU A 656      36.540  28.920  43.600  1.00  0.00           H
ATOM   1088  CB  LEU A 656      35.480  29.040  45.450  1.00  0.00           C
ATOM   1089  HB1 LEU A 656      35.200  29.810  46.190  1.00  0.00           H
ATOM   1090  HB2 LEU A 656      36.440  28.570  45.770  1.00  0.00           H
ATOM   1091  CG  LEU A 656      34.470  27.860  45.490  1.00  0.00           C
ATOM   1092  HG  LEU A 656      33.560  28.300  45.040  1.00  0.00           H
ATOM   1093  CD1 LEU A 656      34.760  26.730  44.490  1.00  0.00           C
ATOM   1094 HD11 LEU A 656      33.820  26.230  44.140  1.00  0.00           H
ATOM   1095 HD12 LEU A 656      35.350  25.910  44.980  1.00  0.00           H
ATOM   1096 HD13 LEU A 656      35.250  27.140  43.580  1.00  0.00           H
ATOM   1097  CD2 LEU A 656      34.110  27.470  46.880  1.00  0.00           C
ATOM   1098 HD21 LEU A 656      34.990  27.040  47.420  1.00  0.00           H
ATOM   1099 HD22 LEU A 656      33.350  26.680  46.990  1.00  0.00           H
ATOM   1100 HD23 LEU A 656      33.710  28.230  47.590  1.00  0.00           H
ATOM   1101  C   LEU A 656      34.810  29.960  43.140  1.00  0.00           C
ATOM   1102  O   LEU A 656      34.580  29.310  42.120  1.00  0.00           O
ATOM   1103  N   PHE A 657      34.200  31.110  43.320  1.00  0.00           N
ATOM   1104  HN  PHE A 657      34.400  31.740  44.070  1.00  0.00           H
ATOM   1105  CA  PHE A 657      33.180  31.640  42.390  1.00  0.00           C
ATOM   1106  HA  PHE A 657      32.840  30.900  41.660  1.00  0.00           H
ATOM   1107  CB  PHE A 657      31.910  32.030  43.170  1.00  0.00           C
ATOM   1108  HB1 PHE A 657      31.040  32.290  42.530  1.00  0.00           H
ATOM   1109  HB2 PHE A 657      32.250  32.900  43.750  1.00  0.00           H
ATOM   1110  CG  PHE A 657      31.430  30.820  44.010  1.00  0.00           C
ATOM   1111  CD1 PHE A 657      31.340  30.960  45.380  1.00  0.00           C
ATOM   1112  HD1 PHE A 657      31.670  31.850  45.900  1.00  0.00           H
ATOM   1113  CE1 PHE A 657      30.990  29.860  46.140  1.00  0.00           C
ATOM   1114  HE1 PHE A 657      30.830  29.790  47.210  1.00  0.00           H
ATOM   1115  CZ  PHE A 657      30.720  28.580  45.570  1.00  0.00           C
ATOM   1116  HZ  PHE A 657      30.220  27.850  46.200  1.00  0.00           H
ATOM   1117  CD2 PHE A 657      31.120  29.590  43.400  1.00  0.00           C
ATOM   1118  HD2 PHE A 657      31.140  29.610  42.320  1.00  0.00           H
ATOM   1119  CE2 PHE A 657      30.680  28.510  44.140  1.00  0.00           C
ATOM   1120  HE2 PHE A 657      30.290  27.610  43.690  1.00  0.00           H
ATOM   1121  C   PHE A 657      33.610  32.780  41.380  1.00  0.00           C
ATOM   1122  O   PHE A 657      32.860  33.690  41.070  1.00  0.00           O
ATOM   1123  N   ALA A 658      34.890  32.740  40.970  1.00  0.00           N
ATOM   1124  HN  ALA A 658      35.430  31.930  41.190  1.00  0.00           H
ATOM   1125  CA  ALA A 658      35.650  33.640  40.150  1.00  0.00           C
ATOM   1126  HA  ALA A 658      35.940  34.370  40.890  1.00  0.00           H
ATOM   1127  CB  ALA A 658      36.830  32.920  39.560  1.00  0.00           C
ATOM   1128  HB1 ALA A 658      37.640  32.640  40.280  1.00  0.00           H
ATOM   1129  HB2 ALA A 658      37.420  33.490  38.810  1.00  0.00           H
ATOM   1130  HB3 ALA A 658      36.450  31.970  39.130  1.00  0.00           H
ATOM   1131  C   ALA A 658      34.870  34.380  39.050  1.00  0.00           C
ATOM   1132  O   ALA A 658      34.180  33.800  38.180  1.00  0.00           O
ATOM   1133  N   GLY A 659      35.120  35.690  38.840  1.00  0.00           N
ATOM   1134  HN  GLY A 659      35.710  36.170  39.490  1.00  0.00           H
ATOM   1135  CA  GLY A 659      34.560  36.490  37.760  1.00  0.00           C
ATOM   1136  HA1 GLY A 659      34.100  37.370  38.170  1.00  0.00           H
ATOM   1137  HA2 GLY A 659      33.870  35.980  37.120  1.00  0.00           H
ATOM   1138  C   GLY A 659      35.710  36.910  36.840  1.00  0.00           C
ATOM   1139  O   GLY A 659      35.410  37.070  35.580  1.00  0.00           O
ATOM   1140  N   GLN A 660      36.970  37.020  37.280  1.00  0.00           N
ATOM   1141  HN  GLN A 660      37.150  36.840  38.240  1.00  0.00           H
ATOM   1142  CA  GLN A 660      38.170  37.210  36.580  1.00  0.00           C
ATOM   1143  HA  GLN A 660      38.030  36.990  35.530  1.00  0.00           H
ATOM   1144  CB  GLN A 660      38.630  38.700  36.680  1.00  0.00           C
ATOM   1145  HB1 GLN A 660      39.720  38.640  36.470  1.00  0.00           H
ATOM   1146  HB2 GLN A 660      38.530  39.060  37.730  1.00  0.00           H
ATOM   1147  CG  GLN A 660      37.930  39.670  35.790  1.00  0.00           C
ATOM   1148  HG1 GLN A 660      38.480  40.610  35.970  1.00  0.00           H
ATOM   1149  HG2 GLN A 660      36.840  39.800  35.970  1.00  0.00           H
ATOM   1150  CD  GLN A 660      38.170  39.470  34.300  1.00  0.00           C
ATOM   1151  OE1 GLN A 660      39.300  39.570  33.810  1.00  0.00           O
ATOM   1152  NE2 GLN A 660      37.120  39.120  33.560  1.00  0.00           N
ATOM   1153 HE21 GLN A 660      37.090  39.170  32.560  1.00  0.00           H
ATOM   1154 HE22 GLN A 660      36.340  38.680  34.010  1.00  0.00           H
ATOM   1155  C   GLN A 660      39.180  36.270  37.130  1.00  0.00           C
ATOM   1156  O   GLN A 660      40.000  36.650  38.010  1.00  0.00           O
ATOM   1157  N   PRO A 661      39.360  35.010  36.610  1.00  0.00           N
ATOM   1158  CD  PRO A 661      38.810  34.510  35.360  1.00  0.00           C
ATOM   1159  HD1 PRO A 661      39.360  34.830  34.440  1.00  0.00           H
ATOM   1160  HD2 PRO A 661      37.770  34.820  35.120  1.00  0.00           H
ATOM   1161  CA  PRO A 661      40.210  33.970  37.220  1.00  0.00           C
ATOM   1162  HA  PRO A 661      39.590  33.570  38.000  1.00  0.00           H
ATOM   1163  CB  PRO A 661      40.340  32.780  36.210  1.00  0.00           C
ATOM   1164  HB1 PRO A 661      40.410  31.770  36.660  1.00  0.00           H
ATOM   1165  HB2 PRO A 661      41.170  33.020  35.500  1.00  0.00           H
ATOM   1166  CG  PRO A 661      38.950  33.030  35.540  1.00  0.00           C
ATOM   1167  HG1 PRO A 661      38.920  32.500  34.560  1.00  0.00           H
ATOM   1168  HG2 PRO A 661      38.180  32.610  36.230  1.00  0.00           H
ATOM   1169  C   PRO A 661      41.520  34.170  37.900  1.00  0.00           C
ATOM   1170  O   PRO A 661      41.690  33.780  39.030  1.00  0.00           O
ATOM   1171  N   LEU A 662      42.450  34.930  37.290  1.00  0.00           N
ATOM   1172  HN  LEU A 662      42.220  35.250  36.370  1.00  0.00           H
ATOM   1173  CA  LEU A 662      43.860  35.060  37.760  1.00  0.00           C
ATOM   1174  HA  LEU A 662      44.090  34.230  38.400  1.00  0.00           H
ATOM   1175  CB  LEU A 662      44.930  34.960  36.530  1.00  0.00           C
ATOM   1176  HB1 LEU A 662      45.990  34.950  36.860  1.00  0.00           H
ATOM   1177  HB2 LEU A 662      44.770  35.760  35.780  1.00  0.00           H
ATOM   1178  CG  LEU A 662      44.700  33.620  35.780  1.00  0.00           C
ATOM   1179  HG  LEU A 662      43.640  33.630  35.440  1.00  0.00           H
ATOM   1180  CD1 LEU A 662      45.680  33.490  34.610  1.00  0.00           C
ATOM   1181 HD11 LEU A 662      45.610  34.450  34.030  1.00  0.00           H
ATOM   1182 HD12 LEU A 662      45.450  32.620  33.970  1.00  0.00           H
ATOM   1183 HD13 LEU A 662      46.760  33.400  34.900  1.00  0.00           H
ATOM   1184  CD2 LEU A 662      44.750  32.440  36.690  1.00  0.00           C
ATOM   1185 HD21 LEU A 662      43.930  32.580  37.420  1.00  0.00           H
ATOM   1186 HD22 LEU A 662      45.740  32.520  37.210  1.00  0.00           H
ATOM   1187 HD23 LEU A 662      44.610  31.460  36.210  1.00  0.00           H
ATOM   1188  C   LEU A 662      44.040  36.310  38.530  1.00  0.00           C
ATOM   1189  O   LEU A 662      45.150  36.650  38.980  1.00  0.00           O
ATOM   1190  N   THR A 663      42.880  37.040  38.970  1.00  0.00           N
ATOM   1191  HN  THR A 663      41.990  36.690  38.680  1.00  0.00           H
ATOM   1192  CA  THR A 663      43.060  38.150  39.900  1.00  0.00           C
ATOM   1193  HA  THR A 663      43.840  38.770  39.500  1.00  0.00           H
ATOM   1194  CB  THR A 663      41.810  39.060  40.030  1.00  0.00           C
ATOM   1195  HB  THR A 663      42.030  39.870  40.750  1.00  0.00           H
ATOM   1196  OG1 THR A 663      40.670  38.320  40.390  1.00  0.00           O
ATOM   1197  HG1 THR A 663      40.520  37.650  39.730  1.00  0.00           H
ATOM   1198  CG2 THR A 663      41.520  39.770  38.700  1.00  0.00           C
ATOM   1199 HG21 THR A 663      41.530  39.090  37.820  1.00  0.00           H
ATOM   1200 HG22 THR A 663      42.450  40.370  38.560  1.00  0.00           H
ATOM   1201 HG23 THR A 663      40.630  40.420  38.790  1.00  0.00           H
ATOM   1202  C   THR A 663      43.500  37.730  41.310  1.00  0.00           C
ATOM   1203  O   THR A 663      43.130  36.670  41.750  1.00  0.00           O
ATOM   1204  N   ILE A 664      44.240  38.530  41.980  1.00  0.00           N
ATOM   1205  HN  ILE A 664      44.660  39.320  41.530  1.00  0.00           H
ATOM   1206  CA  ILE A 664      44.680  38.200  43.330  1.00  0.00           C
ATOM   1207  HA  ILE A 664      44.000  37.450  43.690  1.00  0.00           H
ATOM   1208  CB  ILE A 664      46.150  37.880  43.340  1.00  0.00           C
ATOM   1209  HB  ILE A 664      46.620  38.770  42.870  1.00  0.00           H
ATOM   1210  CG2 ILE A 664      46.820  37.910  44.800  1.00  0.00           C
ATOM   1211 HG21 ILE A 664      47.860  37.500  44.730  1.00  0.00           H
ATOM   1212 HG22 ILE A 664      46.240  37.230  45.460  1.00  0.00           H
ATOM   1213 HG23 ILE A 664      46.900  38.950  45.140  1.00  0.00           H
ATOM   1214  CG1 ILE A 664      46.580  36.570  42.530  1.00  0.00           C
ATOM   1215 HG11 ILE A 664      47.670  36.500  42.680  1.00  0.00           H
ATOM   1216 HG12 ILE A 664      46.430  36.720  41.430  1.00  0.00           H
ATOM   1217  CD  ILE A 664      46.060  35.170  43.030  1.00  0.00           C
ATOM   1218  HD1 ILE A 664      46.330  35.150  44.110  1.00  0.00           H
ATOM   1219  HD2 ILE A 664      46.480  34.350  42.410  1.00  0.00           H
ATOM   1220  HD3 ILE A 664      44.950  35.160  43.120  1.00  0.00           H
ATOM   1221  C   ILE A 664      44.410  39.330  44.330  1.00  0.00           C
ATOM   1222  O   ILE A 664      44.740  40.470  44.110  1.00  0.00           O
ATOM   1223  N   LEU A 665      43.720  39.000  45.480  1.00  0.00           N
ATOM   1224  HN  LEU A 665      43.490  38.040  45.610  1.00  0.00           H
ATOM   1225  CA  LEU A 665      43.540  39.930  46.600  1.00  0.00           C
ATOM   1226  HA  LEU A 665      43.280  40.900  46.190  1.00  0.00           H
ATOM   1227  CB  LEU A 665      42.570  39.300  47.730  1.00  0.00           C
ATOM   1228  HB1 LEU A 665      42.330  40.080  48.480  1.00  0.00           H
ATOM   1229  HB2 LEU A 665      43.160  38.510  48.240  1.00  0.00           H
ATOM   1230  CG  LEU A 665      41.240  38.750  47.260  1.00  0.00           C
ATOM   1231  HG  LEU A 665      41.350  37.880  46.580  1.00  0.00           H
ATOM   1232  CD1 LEU A 665      40.550  38.240  48.550  1.00  0.00           C
ATOM   1233 HD11 LEU A 665      40.260  39.060  49.250  1.00  0.00           H
ATOM   1234 HD12 LEU A 665      41.280  37.590  49.070  1.00  0.00           H
ATOM   1235 HD13 LEU A 665      39.610  37.710  48.290  1.00  0.00           H
ATOM   1236  CD2 LEU A 665      40.290  39.800  46.730  1.00  0.00           C
ATOM   1237 HD21 LEU A 665      40.020  40.540  47.520  1.00  0.00           H
ATOM   1238 HD22 LEU A 665      39.370  39.260  46.410  1.00  0.00           H
ATOM   1239 HD23 LEU A 665      40.660  40.320  45.830  1.00  0.00           H
ATOM   1240  C   LEU A 665      44.920  40.190  47.300  1.00  0.00           C
ATOM   1241  O   LEU A 665      45.700  39.300  47.430  1.00  0.00           O
ATOM   1242  N   GLY A 666      45.010  41.430  47.890  1.00  0.00           N
ATOM   1243  HN  GLY A 666      44.330  42.140  47.700  1.00  0.00           H
ATOM   1244  CA  GLY A 666      46.060  41.830  48.740  1.00  0.00           C
ATOM   1245  HA1 GLY A 666      46.900  42.140  48.140  1.00  0.00           H
ATOM   1246  HA2 GLY A 666      46.260  41.080  49.490  1.00  0.00           H
ATOM   1247  C   GLY A 666      45.610  42.940  49.600  1.00  0.00           C
ATOM   1248  O   GLY A 666      44.540  43.470  49.470  1.00  0.00           O
ATOM   1249  N   SER A 667      46.440  43.350  50.630  1.00  0.00           N
ATOM   1250  HN  SER A 667      47.330  42.900  50.780  1.00  0.00           H
ATOM   1251  CA  SER A 667      46.130  44.560  51.450  1.00  0.00           C
ATOM   1252  HA  SER A 667      45.110  44.500  51.790  1.00  0.00           H
ATOM   1253  CB  SER A 667      47.060  44.860  52.680  1.00  0.00           C
ATOM   1254  HB1 SER A 667      46.850  44.040  53.400  1.00  0.00           H
ATOM   1255  HB2 SER A 667      46.860  45.900  53.010  1.00  0.00           H
ATOM   1256  OG  SER A 667      48.430  44.760  52.370  1.00  0.00           O
ATOM   1257  HG1 SER A 667      48.730  45.600  52.010  1.00  0.00           H
ATOM   1258  C   SER A 667      46.070  45.830  50.520  1.00  0.00           C
ATOM   1259  O   SER A 667      46.780  45.980  49.540  1.00  0.00           O
ATOM   1260  N   THR A 668      45.260  46.820  50.820  1.00  0.00           N
ATOM   1261  HN  THR A 668      44.610  46.810  51.590  1.00  0.00           H
ATOM   1262  CA  THR A 668      45.280  48.090  50.060  1.00  0.00           C
ATOM   1263  HA  THR A 668      46.060  48.100  49.320  1.00  0.00           H
ATOM   1264  CB  THR A 668      44.000  48.310  49.330  1.00  0.00           C
ATOM   1265  HB  THR A 668      43.680  47.460  48.700  1.00  0.00           H
ATOM   1266  OG1 THR A 668      43.860  49.490  48.560  1.00  0.00           O
ATOM   1267  HG1 THR A 668      42.950  49.460  48.230  1.00  0.00           H
ATOM   1268  CG2 THR A 668      42.870  48.360  50.310  1.00  0.00           C
ATOM   1269 HG21 THR A 668      42.880  49.210  51.020  1.00  0.00           H
ATOM   1270 HG22 THR A 668      42.860  47.410  50.890  1.00  0.00           H
ATOM   1271 HG23 THR A 668      41.860  48.330  49.840  1.00  0.00           H
ATOM   1272  C   THR A 668      45.650  49.270  50.930  1.00  0.00           C
ATOM   1273  O   THR A 668      45.360  49.270  52.100  1.00  0.00           O
ATOM   1274  N   GLY A 669      46.310  50.360  50.320  1.00  0.00           N
ATOM   1275  HN  GLY A 669      46.520  50.270  49.350  1.00  0.00           H
ATOM   1276  CA  GLY A 669      46.800  51.500  51.050  1.00  0.00           C
ATOM   1277  HA1 GLY A 669      47.380  52.190  50.460  1.00  0.00           H
ATOM   1278  HA2 GLY A 669      47.520  51.040  51.700  1.00  0.00           H
ATOM   1279  C   GLY A 669      45.720  52.220  51.880  1.00  0.00           C
ATOM   1280  O   GLY A 669      45.920  52.340  53.120  1.00  0.00           O
ATOM   1281  N   PRO A 670      44.610  52.700  51.370  1.00  0.00           N
ATOM   1282  CD  PRO A 670      44.460  52.850  49.900  1.00  0.00           C
ATOM   1283  HD1 PRO A 670      44.300  51.810  49.560  1.00  0.00           H
ATOM   1284  HD2 PRO A 670      45.420  53.230  49.480  1.00  0.00           H
ATOM   1285  CA  PRO A 670      43.540  53.380  52.070  1.00  0.00           C
ATOM   1286  HA  PRO A 670      43.910  54.350  52.360  1.00  0.00           H
ATOM   1287  CB  PRO A 670      42.570  53.730  51.010  1.00  0.00           C
ATOM   1288  HB1 PRO A 670      41.930  54.580  51.310  1.00  0.00           H
ATOM   1289  HB2 PRO A 670      42.030  52.770  50.830  1.00  0.00           H
ATOM   1290  CG  PRO A 670      43.460  53.910  49.780  1.00  0.00           C
ATOM   1291  HG1 PRO A 670      42.950  53.940  48.790  1.00  0.00           H
ATOM   1292  HG2 PRO A 670      44.010  54.870  49.890  1.00  0.00           H
ATOM   1293  C   PRO A 670      42.980  52.820  53.350  1.00  0.00           C
ATOM   1294  O   PRO A 670      42.850  53.640  54.260  1.00  0.00           O
ATOM   1295  N   VAL A 671      42.720  51.550  53.430  1.00  0.00           N
ATOM   1296  HN  VAL A 671      42.920  50.900  52.710  1.00  0.00           H
ATOM   1297  CA  VAL A 671      42.270  50.990  54.660  1.00  0.00           C
ATOM   1298  HA  VAL A 671      41.380  51.540  54.900  1.00  0.00           H
ATOM   1299  CB  VAL A 671      41.890  49.530  54.470  1.00  0.00           C
ATOM   1300  HB  VAL A 671      42.750  48.940  54.090  1.00  0.00           H
ATOM   1301  CG1 VAL A 671      41.360  48.880  55.750  1.00  0.00           C
ATOM   1302 HG11 VAL A 671      40.510  49.450  56.170  1.00  0.00           H
ATOM   1303 HG12 VAL A 671      42.140  48.780  56.530  1.00  0.00           H
ATOM   1304 HG13 VAL A 671      40.940  47.870  55.520  1.00  0.00           H
ATOM   1305  CG2 VAL A 671      40.780  49.470  53.340  1.00  0.00           C
ATOM   1306 HG21 VAL A 671      39.850  50.070  53.450  1.00  0.00           H
ATOM   1307 HG22 VAL A 671      40.450  48.440  53.120  1.00  0.00           H
ATOM   1308 HG23 VAL A 671      41.270  49.870  52.410  1.00  0.00           H
ATOM   1309  C   VAL A 671      43.240  51.110  55.860  1.00  0.00           C
ATOM   1310  O   VAL A 671      42.920  51.420  56.980  1.00  0.00           O
ATOM   1311  N   LEU A 672      44.570  50.940  55.620  1.00  0.00           N
ATOM   1312  HN  LEU A 672      44.960  50.750  54.720  1.00  0.00           H
ATOM   1313  CA  LEU A 672      45.570  51.070  56.640  1.00  0.00           C
ATOM   1314  HA  LEU A 672      45.250  50.440  57.470  1.00  0.00           H
ATOM   1315  CB  LEU A 672      46.980  50.600  56.080  1.00  0.00           C
ATOM   1316  HB1 LEU A 672      47.190  51.250  55.200  1.00  0.00           H
ATOM   1317  HB2 LEU A 672      46.940  49.560  55.690  1.00  0.00           H
ATOM   1318  CG  LEU A 672      48.150  50.650  57.060  1.00  0.00           C
ATOM   1319  HG  LEU A 672      48.130  51.720  57.320  1.00  0.00           H
ATOM   1320  CD1 LEU A 672      48.130  49.710  58.330  1.00  0.00           C
ATOM   1321 HD11 LEU A 672      48.820  50.220  59.030  1.00  0.00           H
ATOM   1322 HD12 LEU A 672      48.470  48.700  58.000  1.00  0.00           H
ATOM   1323 HD13 LEU A 672      47.150  49.620  58.850  1.00  0.00           H
ATOM   1324  CD2 LEU A 672      49.430  50.470  56.320  1.00  0.00           C
ATOM   1325 HD21 LEU A 672      50.240  50.950  56.900  1.00  0.00           H
ATOM   1326 HD22 LEU A 672      49.380  50.960  55.320  1.00  0.00           H
ATOM   1327 HD23 LEU A 672      49.810  49.420  56.240  1.00  0.00           H
ATOM   1328  C   LEU A 672      45.650  52.530  57.160  1.00  0.00           C
ATOM   1329  O   LEU A 672      45.900  52.750  58.350  1.00  0.00           O
ATOM   1330  N   VAL A 673      45.390  53.560  56.240  1.00  0.00           N
ATOM   1331  HN  VAL A 673      45.310  53.460  55.260  1.00  0.00           H
ATOM   1332  CA  VAL A 673      45.160  54.870  56.800  1.00  0.00           C
ATOM   1333  HA  VAL A 673      45.990  55.150  57.440  1.00  0.00           H
ATOM   1334  CB  VAL A 673      45.460  55.850  55.640  1.00  0.00           C
ATOM   1335  HB  VAL A 673      44.840  55.610  54.740  1.00  0.00           H
ATOM   1336  CG1 VAL A 673      45.140  57.210  56.190  1.00  0.00           C
ATOM   1337 HG11 VAL A 673      45.640  57.360  57.170  1.00  0.00           H
ATOM   1338 HG12 VAL A 673      44.080  57.440  56.410  1.00  0.00           H
ATOM   1339 HG13 VAL A 673      45.420  58.030  55.480  1.00  0.00           H
ATOM   1340  CG2 VAL A 673      47.000  55.670  55.260  1.00  0.00           C
ATOM   1341 HG21 VAL A 673      47.600  55.740  56.190  1.00  0.00           H
ATOM   1342 HG22 VAL A 673      47.400  56.500  54.650  1.00  0.00           H
ATOM   1343 HG23 VAL A 673      47.190  54.690  54.760  1.00  0.00           H
ATOM   1344  C   VAL A 673      43.840  55.060  57.570  1.00  0.00           C
ATOM   1345  O   VAL A 673      43.770  55.750  58.600  1.00  0.00           O
ATOM   1346  N   PHE A 674      42.710  54.600  56.950  1.00  0.00           N
ATOM   1347  HN  PHE A 674      42.820  54.120  56.090  1.00  0.00           H
ATOM   1348  CA  PHE A 674      41.410  54.820  57.510  1.00  0.00           C
ATOM   1349  HA  PHE A 674      41.340  55.890  57.640  1.00  0.00           H
ATOM   1350  CB  PHE A 674      40.370  54.320  56.510  1.00  0.00           C
ATOM   1351  HB1 PHE A 674      40.630  53.280  56.220  1.00  0.00           H
ATOM   1352  HB2 PHE A 674      40.620  54.920  55.610  1.00  0.00           H
ATOM   1353  CG  PHE A 674      38.940  54.520  56.870  1.00  0.00           C
ATOM   1354  CD1 PHE A 674      38.170  53.490  57.430  1.00  0.00           C
ATOM   1355  HD1 PHE A 674      38.680  52.550  57.620  1.00  0.00           H
ATOM   1356  CE1 PHE A 674      36.780  53.620  57.630  1.00  0.00           C
ATOM   1357  HE1 PHE A 674      36.270  52.760  58.040  1.00  0.00           H
ATOM   1358  CZ  PHE A 674      36.150  54.890  57.510  1.00  0.00           C
ATOM   1359  HZ  PHE A 674      35.130  55.030  57.830  1.00  0.00           H
ATOM   1360  CD2 PHE A 674      38.240  55.790  56.750  1.00  0.00           C
ATOM   1361  HD2 PHE A 674      38.850  56.630  56.430  1.00  0.00           H
ATOM   1362  CE2 PHE A 674      36.890  55.960  57.060  1.00  0.00           C
ATOM   1363  HE2 PHE A 674      36.460  56.950  56.920  1.00  0.00           H
ATOM   1364  C   PHE A 674      41.190  54.220  58.980  1.00  0.00           C
ATOM   1365  O   PHE A 674      40.640  54.890  59.900  1.00  0.00           O
ATOM   1366  N   GLU A 675      41.820  52.990  59.210  1.00  0.00           N
ATOM   1367  HN  GLU A 675      42.280  52.550  58.460  1.00  0.00           H
ATOM   1368  CA  GLU A 675      41.790  52.370  60.540  1.00  0.00           C
ATOM   1369  HA  GLU A 675      40.790  52.240  60.920  1.00  0.00           H
ATOM   1370  CB  GLU A 675      42.580  51.060  60.400  1.00  0.00           C
ATOM   1371  HB1 GLU A 675      42.900  50.690  61.400  1.00  0.00           H
ATOM   1372  HB2 GLU A 675      43.530  51.310  59.900  1.00  0.00           H
ATOM   1373  CG  GLU A 675      41.800  50.000  59.620  1.00  0.00           C
ATOM   1374  HG1 GLU A 675      42.430  49.110  59.420  1.00  0.00           H
ATOM   1375  HG2 GLU A 675      41.510  50.480  58.660  1.00  0.00           H
ATOM   1376  CD  GLU A 675      40.470  49.500  60.240  1.00  0.00           C
ATOM   1377  OE1 GLU A 675      39.880  48.580  59.630  1.00  0.00           O
ATOM   1378  OE2 GLU A 675      39.900  50.020  61.200  1.00  0.00           O
ATOM   1379  C   GLU A 675      42.430  53.250  61.640  1.00  0.00           C
ATOM   1380  O   GLU A 675      41.910  53.360  62.750  1.00  0.00           O
ATOM   1381  N   LYS A 676      43.650  53.840  61.350  1.00  0.00           N
ATOM   1382  HN  LYS A 676      44.240  53.520  60.620  1.00  0.00           H
ATOM   1383  CA  LYS A 676      44.310  54.730  62.250  1.00  0.00           C
ATOM   1384  HA  LYS A 676      44.500  54.340  63.230  1.00  0.00           H
ATOM   1385  CB  LYS A 676      45.590  55.300  61.560  1.00  0.00           C
ATOM   1386  HB1 LYS A 676      45.320  55.840  60.630  1.00  0.00           H
ATOM   1387  HB2 LYS A 676      46.190  54.400  61.280  1.00  0.00           H
ATOM   1388  CG  LYS A 676      46.520  56.190  62.420  1.00  0.00           C
ATOM   1389  HG1 LYS A 676      46.570  55.890  63.490  1.00  0.00           H
ATOM   1390  HG2 LYS A 676      46.100  57.220  62.520  1.00  0.00           H
ATOM   1391  CD  LYS A 676      48.020  56.360  62.000  1.00  0.00           C
ATOM   1392  HD1 LYS A 676      48.120  56.710  60.950  1.00  0.00           H
ATOM   1393  HD2 LYS A 676      48.430  55.320  62.070  1.00  0.00           H
ATOM   1394  CE  LYS A 676      48.890  57.260  62.870  1.00  0.00           C
ATOM   1395  HE1 LYS A 676      48.600  57.000  63.920  1.00  0.00           H
ATOM   1396  HE2 LYS A 676      48.790  58.350  62.730  1.00  0.00           H
ATOM   1397  NZ  LYS A 676      50.340  56.920  62.690  1.00  0.00           N
ATOM   1398  HZ1 LYS A 676      50.660  56.150  63.310  1.00  0.00           H
ATOM   1399  HZ2 LYS A 676      50.940  57.680  63.060  1.00  0.00           H
ATOM   1400  HZ3 LYS A 676      50.550  56.600  61.720  1.00  0.00           H
ATOM   1401  C   LYS A 676      43.500  55.940  62.550  1.00  0.00           C
ATOM   1402  O   LYS A 676      43.410  56.390  63.710  1.00  0.00           O
ATOM   1403  N   ILE A 677      42.850  56.540  61.530  1.00  0.00           N
ATOM   1404  HN  ILE A 677      42.870  55.990  60.700  1.00  0.00           H
ATOM   1405  CA  ILE A 677      41.940  57.700  61.700  1.00  0.00           C
ATOM   1406  HA  ILE A 677      42.530  58.430  62.240  1.00  0.00           H
ATOM   1407  CB  ILE A 677      41.580  58.300  60.300  1.00  0.00           C
ATOM   1408  HB  ILE A 677      41.390  57.440  59.630  1.00  0.00           H
ATOM   1409  CG2 ILE A 677      40.370  59.240  60.320  1.00  0.00           C
ATOM   1410 HG21 ILE A 677      40.390  59.890  59.410  1.00  0.00           H
ATOM   1411 HG22 ILE A 677      40.330  59.910  61.190  1.00  0.00           H
ATOM   1412 HG23 ILE A 677      39.440  58.660  60.460  1.00  0.00           H
ATOM   1413  CG1 ILE A 677      42.880  59.020  59.760  1.00  0.00           C
ATOM   1414 HG11 ILE A 677      43.750  58.340  59.930  1.00  0.00           H
ATOM   1415 HG12 ILE A 677      43.050  59.880  60.430  1.00  0.00           H
ATOM   1416  CD  ILE A 677      42.830  59.430  58.280  1.00  0.00           C
ATOM   1417  HD1 ILE A 677      42.080  60.220  58.080  1.00  0.00           H
ATOM   1418  HD2 ILE A 677      42.500  58.520  57.730  1.00  0.00           H
ATOM   1419  HD3 ILE A 677      43.810  59.860  57.980  1.00  0.00           H
ATOM   1420  C   ILE A 677      40.720  57.410  62.490  1.00  0.00           C
ATOM   1421  O   ILE A 677      40.290  58.130  63.340  1.00  0.00           O
ATOM   1422  N   LEU A 678      40.080  56.240  62.180  1.00  0.00           N
ATOM   1423  HN  LEU A 678      40.380  55.700  61.380  1.00  0.00           H
ATOM   1424  CA  LEU A 678      38.820  55.800  62.690  1.00  0.00           C
ATOM   1425  HA  LEU A 678      38.180  56.660  62.500  1.00  0.00           H
ATOM   1426  CB  LEU A 678      38.260  54.530  61.880  1.00  0.00           C
ATOM   1427  HB1 LEU A 678      38.970  53.690  61.980  1.00  0.00           H
ATOM   1428  HB2 LEU A 678      38.260  54.720  60.790  1.00  0.00           H
ATOM   1429  CG  LEU A 678      36.890  54.020  62.350  1.00  0.00           C
ATOM   1430  HG  LEU A 678      36.880  53.850  63.450  1.00  0.00           H
ATOM   1431  CD1 LEU A 678      35.750  54.960  61.990  1.00  0.00           C
ATOM   1432 HD11 LEU A 678      35.830  55.940  62.490  1.00  0.00           H
ATOM   1433 HD12 LEU A 678      34.850  54.450  62.390  1.00  0.00           H
ATOM   1434 HD13 LEU A 678      35.590  55.250  60.930  1.00  0.00           H
ATOM   1435  CD2 LEU A 678      36.460  52.620  61.870  1.00  0.00           C
ATOM   1436 HD21 LEU A 678      35.480  52.470  62.360  1.00  0.00           H
ATOM   1437 HD22 LEU A 678      37.140  51.740  62.030  1.00  0.00           H
ATOM   1438 HD23 LEU A 678      36.400  52.560  60.760  1.00  0.00           H
ATOM   1439  C   LEU A 678      38.860  55.450  64.170  1.00  0.00           C
ATOM   1440  O   LEU A 678      38.060  55.950  64.950  1.00  0.00           O
ATOM   1441  N   TYR A 679      40.040  54.810  64.540  1.00  0.00           N
ATOM   1442  HN  TYR A 679      40.710  54.570  63.840  1.00  0.00           H
ATOM   1443  CA  TYR A 679      40.530  54.600  65.900  1.00  0.00           C
ATOM   1444  HA  TYR A 679      39.700  54.170  66.450  1.00  0.00           H
ATOM   1445  CB  TYR A 679      41.750  53.570  65.920  1.00  0.00           C
ATOM   1446  HB1 TYR A 679      42.480  53.960  65.190  1.00  0.00           H
ATOM   1447  HB2 TYR A 679      41.460  52.510  65.680  1.00  0.00           H
ATOM   1448  CG  TYR A 679      42.450  53.430  67.210  1.00  0.00           C
ATOM   1449  CD1 TYR A 679      41.920  52.630  68.240  1.00  0.00           C
ATOM   1450  HD1 TYR A 679      41.020  52.030  68.140  1.00  0.00           H
ATOM   1451  CE1 TYR A 679      42.590  52.590  69.450  1.00  0.00           C
ATOM   1452  HE1 TYR A 679      42.120  52.070  70.280  1.00  0.00           H
ATOM   1453  CZ  TYR A 679      43.760  53.320  69.690  1.00  0.00           C
ATOM   1454  OH  TYR A 679      44.360  53.190  70.990  1.00  0.00           O
ATOM   1455  HH  TYR A 679      45.270  53.470  70.890  1.00  0.00           H
ATOM   1456  CD2 TYR A 679      43.710  54.000  67.380  1.00  0.00           C
ATOM   1457  HD2 TYR A 679      44.120  54.590  66.570  1.00  0.00           H
ATOM   1458  CE2 TYR A 679      44.330  54.020  68.660  1.00  0.00           C
ATOM   1459  HE2 TYR A 679      45.340  54.410  68.760  1.00  0.00           H
ATOM   1460  C   TYR A 679      40.710  55.980  66.590  1.00  0.00           C
ATOM   1461  O   TYR A 679      40.150  56.240  67.670  1.00  0.00           O
ATOM   1462  N   LYS A 680      41.420  56.960  65.920  1.00  0.00           N
ATOM   1463  HN  LYS A 680      42.040  56.770  65.170  1.00  0.00           H
ATOM   1464  CA  LYS A 680      41.610  58.280  66.480  1.00  0.00           C
ATOM   1465  HA  LYS A 680      41.950  58.020  67.470  1.00  0.00           H
ATOM   1466  CB  LYS A 680      42.870  59.050  65.950  1.00  0.00           C
ATOM   1467  HB1 LYS A 680      42.810  60.110  66.260  1.00  0.00           H
ATOM   1468  HB2 LYS A 680      42.830  59.100  64.850  1.00  0.00           H
ATOM   1469  CG  LYS A 680      44.210  58.540  66.440  1.00  0.00           C
ATOM   1470  HG1 LYS A 680      44.930  59.160  65.860  1.00  0.00           H
ATOM   1471  HG2 LYS A 680      44.430  57.490  66.130  1.00  0.00           H
ATOM   1472  CD  LYS A 680      44.580  58.830  67.890  1.00  0.00           C
ATOM   1473  HD1 LYS A 680      44.090  58.120  68.600  1.00  0.00           H
ATOM   1474  HD2 LYS A 680      44.230  59.860  68.090  1.00  0.00           H
ATOM   1475  CE  LYS A 680      46.070  58.540  68.140  1.00  0.00           C
ATOM   1476  HE1 LYS A 680      46.840  59.030  67.500  1.00  0.00           H
ATOM   1477  HE2 LYS A 680      46.140  57.450  68.040  1.00  0.00           H
ATOM   1478  NZ  LYS A 680      46.270  58.860  69.530  1.00  0.00           N
ATOM   1479  HZ1 LYS A 680      45.820  59.760  69.780  1.00  0.00           H
ATOM   1480  HZ2 LYS A 680      47.300  58.880  69.720  1.00  0.00           H
ATOM   1481  HZ3 LYS A 680      46.010  58.070  70.150  1.00  0.00           H
ATOM   1482  C   LYS A 680      40.250  59.140  66.620  1.00  0.00           C
ATOM   1483  O   LYS A 680      40.060  59.870  67.620  1.00  0.00           O
ATOM   1484  N   PHE A 681      39.350  59.070  65.640  1.00  0.00           N
ATOM   1485  HN  PHE A 681      39.650  58.650  64.790  1.00  0.00           H
ATOM   1486  CA  PHE A 681      37.990  59.660  65.650  1.00  0.00           C
ATOM   1487  HA  PHE A 681      38.120  60.720  65.800  1.00  0.00           H
ATOM   1488  CB  PHE A 681      37.460  59.550  64.190  1.00  0.00           C
ATOM   1489  HB1 PHE A 681      37.700  58.510  63.890  1.00  0.00           H
ATOM   1490  HB2 PHE A 681      38.140  60.200  63.600  1.00  0.00           H
ATOM   1491  CG  PHE A 681      35.900  59.770  64.060  1.00  0.00           C
ATOM   1492  CD1 PHE A 681      35.380  60.940  63.420  1.00  0.00           C
ATOM   1493  HD1 PHE A 681      36.060  61.730  63.120  1.00  0.00           H
ATOM   1494  CE1 PHE A 681      33.990  61.100  63.310  1.00  0.00           C
ATOM   1495  HE1 PHE A 681      33.560  62.000  62.890  1.00  0.00           H
ATOM   1496  CZ  PHE A 681      33.120  60.050  63.710  1.00  0.00           C
ATOM   1497  HZ  PHE A 681      32.060  60.270  63.580  1.00  0.00           H
ATOM   1498  CD2 PHE A 681      35.070  58.730  64.360  1.00  0.00           C
ATOM   1499  HD2 PHE A 681      35.410  57.850  64.870  1.00  0.00           H
ATOM   1500  CE2 PHE A 681      33.680  58.800  64.230  1.00  0.00           C
ATOM   1501  HE2 PHE A 681      32.990  58.000  64.460  1.00  0.00           H
ATOM   1502  C   PHE A 681      37.110  59.080  66.780  1.00  0.00           C
ATOM   1503  O   PHE A 681      36.360  59.870  67.350  1.00  0.00           O
ATOM   1504  N   CYS A 682      37.110  57.790  67.030  1.00  0.00           N
ATOM   1505  HN  CYS A 682      37.620  57.180  66.430  1.00  0.00           H
ATOM   1506  CA  CYS A 682      36.570  57.230  68.210  1.00  0.00           C
ATOM   1507  HA  CYS A 682      35.520  57.510  68.230  1.00  0.00           H
ATOM   1508  CB  CYS A 682      36.590  55.730  68.140  1.00  0.00           C
ATOM   1509  HB1 CYS A 682      36.260  55.180  69.050  1.00  0.00           H
ATOM   1510  HB2 CYS A 682      37.660  55.510  67.980  1.00  0.00           H
ATOM   1511  SG  CYS A 682      35.600  55.190  66.790  1.00  0.00           S
ATOM   1512  HG1 CYS A 682      36.640  55.080  65.980  1.00  0.00           H
ATOM   1513  C   CYS A 682      37.120  57.740  69.570  1.00  0.00           C
ATOM   1514  O   CYS A 682      36.390  57.790  70.580  1.00  0.00           O
ATOM   1515  N   ARG A 683      38.470  58.100  69.650  1.00  0.00           N
ATOM   1516  HN  ARG A 683      39.030  57.900  68.850  1.00  0.00           H
ATOM   1517  CA  ARG A 683      39.060  58.690  70.760  1.00  0.00           C
ATOM   1518  HA  ARG A 683      38.760  58.100  71.610  1.00  0.00           H
ATOM   1519  CB  ARG A 683      40.650  58.570  70.580  1.00  0.00           C
ATOM   1520  HB1 ARG A 683      41.140  59.210  71.340  1.00  0.00           H
ATOM   1521  HB2 ARG A 683      40.970  58.970  69.590  1.00  0.00           H
ATOM   1522  CG  ARG A 683      41.270  57.110  70.740  1.00  0.00           C
ATOM   1523  HG1 ARG A 683      42.300  57.190  70.350  1.00  0.00           H
ATOM   1524  HG2 ARG A 683      40.730  56.280  70.230  1.00  0.00           H
ATOM   1525  CD  ARG A 683      41.530  56.770  72.260  1.00  0.00           C
ATOM   1526  HD1 ARG A 683      40.540  56.750  72.750  1.00  0.00           H
ATOM   1527  HD2 ARG A 683      42.160  57.560  72.710  1.00  0.00           H
ATOM   1528  NE  ARG A 683      42.220  55.470  72.440  1.00  0.00           N
ATOM   1529  HE  ARG A 683      42.590  55.040  71.610  1.00  0.00           H
ATOM   1530  CZ  ARG A 683      42.650  54.960  73.540  1.00  0.00           C
ATOM   1531  NH1 ARG A 683      43.360  53.830  73.540  1.00  0.00           N
ATOM   1532 HH11 ARG A 683      43.210  53.250  74.350  1.00  0.00           H
ATOM   1533 HH12 ARG A 683      43.540  53.320  72.690  1.00  0.00           H
ATOM   1534  NH2 ARG A 683      42.560  55.640  74.680  1.00  0.00           N
ATOM   1535 HH21 ARG A 683      42.060  56.500  74.740  1.00  0.00           H
ATOM   1536 HH22 ARG A 683      43.000  55.250  75.480  1.00  0.00           H
ATOM   1537  C   ARG A 683      38.500  60.060  71.060  1.00  0.00           C
ATOM   1538  O   ARG A 683      38.020  60.350  72.110  1.00  0.00           O
ATOM   1539  N   ASP A 684      38.500  60.930  70.020  1.00  0.00           N
ATOM   1540  HN  ASP A 684      38.890  60.560  69.180  1.00  0.00           H
ATOM   1541  CA  ASP A 684      38.150  62.310  70.040  1.00  0.00           C
ATOM   1542  HA  ASP A 684      38.790  62.890  70.700  1.00  0.00           H
ATOM   1543  CB  ASP A 684      38.100  62.730  68.530  1.00  0.00           C
ATOM   1544  HB1 ASP A 684      37.410  63.570  68.310  1.00  0.00           H
ATOM   1545  HB2 ASP A 684      37.710  61.990  67.790  1.00  0.00           H
ATOM   1546  CG  ASP A 684      39.420  63.220  68.020  1.00  0.00           C
ATOM   1547  OD1 ASP A 684      40.400  63.380  68.830  1.00  0.00           O
ATOM   1548  OD2 ASP A 684      39.530  63.480  66.820  1.00  0.00           O
ATOM   1549  C   ASP A 684      36.710  62.520  70.660  1.00  0.00           C
ATOM   1550  O   ASP A 684      36.450  63.470  71.430  1.00  0.00           O
ATOM   1551  N   TYR A 685      35.740  61.750  70.230  1.00  0.00           N
ATOM   1552  HN  TYR A 685      35.890  61.250  69.390  1.00  0.00           H
ATOM   1553  CA  TYR A 685      34.320  61.810  70.590  1.00  0.00           C
ATOM   1554  HA  TYR A 685      34.130  62.720  71.150  1.00  0.00           H
ATOM   1555  CB  TYR A 685      33.460  61.880  69.350  1.00  0.00           C
ATOM   1556  HB1 TYR A 685      32.420  62.130  69.670  1.00  0.00           H
ATOM   1557  HB2 TYR A 685      33.500  60.920  68.810  1.00  0.00           H
ATOM   1558  CG  TYR A 685      33.870  63.030  68.430  1.00  0.00           C
ATOM   1559  CD1 TYR A 685      34.030  64.360  68.850  1.00  0.00           C
ATOM   1560  HD1 TYR A 685      33.780  64.470  69.900  1.00  0.00           H
ATOM   1561  CE1 TYR A 685      34.520  65.370  68.010  1.00  0.00           C
ATOM   1562  HE1 TYR A 685      34.620  66.420  68.210  1.00  0.00           H
ATOM   1563  CZ  TYR A 685      34.700  65.080  66.690  1.00  0.00           C
ATOM   1564  OH  TYR A 685      35.160  66.120  65.810  1.00  0.00           O
ATOM   1565  HH  TYR A 685      35.540  65.710  65.030  1.00  0.00           H
ATOM   1566  CD2 TYR A 685      34.310  62.740  67.130  1.00  0.00           C
ATOM   1567  HD2 TYR A 685      34.170  61.710  66.820  1.00  0.00           H
ATOM   1568  CE2 TYR A 685      34.650  63.750  66.240  1.00  0.00           C
ATOM   1569  HE2 TYR A 685      34.940  63.570  65.210  1.00  0.00           H
ATOM   1570  C   TYR A 685      33.950  60.670  71.480  1.00  0.00           C
ATOM   1571  O   TYR A 685      32.770  60.450  71.690  1.00  0.00           O
ATOM   1572  N   GLN A 686      34.920  59.840  71.980  1.00  0.00           N
ATOM   1573  HN  GLN A 686      35.890  60.010  71.900  1.00  0.00           H
ATOM   1574  CA  GLN A 686      34.610  58.810  73.020  1.00  0.00           C
ATOM   1575  HA  GLN A 686      35.560  58.430  73.350  1.00  0.00           H
ATOM   1576  CB  GLN A 686      34.070  59.590  74.330  1.00  0.00           C
ATOM   1577  HB1 GLN A 686      33.340  58.900  74.790  1.00  0.00           H
ATOM   1578  HB2 GLN A 686      33.590  60.560  74.070  1.00  0.00           H
ATOM   1579  CG  GLN A 686      35.190  59.770  75.420  1.00  0.00           C
ATOM   1580  HG1 GLN A 686      36.120  60.250  75.040  1.00  0.00           H
ATOM   1581  HG2 GLN A 686      35.440  58.700  75.610  1.00  0.00           H
ATOM   1582  CD  GLN A 686      34.740  60.620  76.610  1.00  0.00           C
ATOM   1583  OE1 GLN A 686      34.940  60.240  77.750  1.00  0.00           O
ATOM   1584  NE2 GLN A 686      33.980  61.730  76.430  1.00  0.00           N
ATOM   1585 HE21 GLN A 686      33.680  62.200  77.270  1.00  0.00           H
ATOM   1586 HE22 GLN A 686      33.370  61.740  75.640  1.00  0.00           H
ATOM   1587  C   GLN A 686      33.760  57.570  72.590  1.00  0.00           C
ATOM   1588  O   GLN A 686      32.890  57.120  73.340  1.00  0.00           O
ATOM   1589  N   LEU A 687      33.950  57.100  71.370  1.00  0.00           N
ATOM   1590  HN  LEU A 687      34.750  57.540  70.970  1.00  0.00           H
ATOM   1591  CA  LEU A 687      33.170  56.040  70.620  1.00  0.00           C
ATOM   1592  HA  LEU A 687      32.190  56.070  71.060  1.00  0.00           H
ATOM   1593  CB  LEU A 687      32.920  56.450  69.170  1.00  0.00           C
ATOM   1594  HB1 LEU A 687      32.250  55.740  68.640  1.00  0.00           H
ATOM   1595  HB2 LEU A 687      33.870  56.510  68.600  1.00  0.00           H
ATOM   1596  CG  LEU A 687      32.380  57.930  68.980  1.00  0.00           C
ATOM   1597  HG  LEU A 687      33.180  58.530  69.450  1.00  0.00           H
ATOM   1598  CD1 LEU A 687      32.290  58.330  67.530  1.00  0.00           C
ATOM   1599 HD11 LEU A 687      33.300  58.220  67.070  1.00  0.00           H
ATOM   1600 HD12 LEU A 687      31.890  59.340  67.340  1.00  0.00           H
ATOM   1601 HD13 LEU A 687      31.560  57.640  67.040  1.00  0.00           H
ATOM   1602  CD2 LEU A 687      30.980  58.210  69.600  1.00  0.00           C
ATOM   1603 HD21 LEU A 687      30.730  59.280  69.530  1.00  0.00           H
ATOM   1604 HD22 LEU A 687      31.040  58.170  70.710  1.00  0.00           H
ATOM   1605 HD23 LEU A 687      30.180  57.660  69.050  1.00  0.00           H
ATOM   1606  C   LEU A 687      33.850  54.630  70.910  1.00  0.00           C
ATOM   1607  O   LEU A 687      35.020  54.560  71.270  1.00  0.00           O
ATOM   1608  N   SER A 688      33.000  53.530  70.620  1.00  0.00           N
ATOM   1609  HN  SER A 688      32.040  53.570  70.350  1.00  0.00           H
ATOM   1610  CA  SER A 688      33.560  52.250  70.580  1.00  0.00           C
ATOM   1611  HA  SER A 688      34.470  52.240  71.160  1.00  0.00           H
ATOM   1612  CB  SER A 688      32.450  51.290  70.940  1.00  0.00           C
ATOM   1613  HB1 SER A 688      32.570  50.210  70.700  1.00  0.00           H
ATOM   1614  HB2 SER A 688      31.540  51.620  70.410  1.00  0.00           H
ATOM   1615  OG  SER A 688      32.050  51.400  72.320  1.00  0.00           O
ATOM   1616  HG1 SER A 688      31.440  52.150  72.300  1.00  0.00           H
ATOM   1617  C   SER A 688      34.000  51.950  69.190  1.00  0.00           C
ATOM   1618  O   SER A 688      33.150  51.570  68.360  1.00  0.00           O
ATOM   1619  N   TYR A 689      35.330  52.110  68.870  1.00  0.00           N
ATOM   1620  HN  TYR A 689      35.890  52.510  69.590  1.00  0.00           H
ATOM   1621  CA  TYR A 689      36.020  51.790  67.620  1.00  0.00           C
ATOM   1622  HA  TYR A 689      35.620  52.600  67.050  1.00  0.00           H
ATOM   1623  CB  TYR A 689      37.540  51.770  67.790  1.00  0.00           C
ATOM   1624  HB1 TYR A 689      37.760  51.290  68.760  1.00  0.00           H
ATOM   1625  HB2 TYR A 689      37.860  52.790  68.090  1.00  0.00           H
ATOM   1626  CG  TYR A 689      38.440  51.330  66.680  1.00  0.00           C
ATOM   1627  CD1 TYR A 689      39.360  50.330  66.960  1.00  0.00           C
ATOM   1628  HD1 TYR A 689      39.440  49.940  67.970  1.00  0.00           H
ATOM   1629  CE1 TYR A 689      40.130  49.840  65.960  1.00  0.00           C
ATOM   1630  HE1 TYR A 689      40.860  49.060  66.080  1.00  0.00           H
ATOM   1631  CZ  TYR A 689      39.990  50.370  64.640  1.00  0.00           C
ATOM   1632  OH  TYR A 689      40.780  49.750  63.620  1.00  0.00           O
ATOM   1633  HH  TYR A 689      40.420  50.020  62.780  1.00  0.00           H
ATOM   1634  CD2 TYR A 689      38.360  51.940  65.460  1.00  0.00           C
ATOM   1635  HD2 TYR A 689      37.710  52.760  65.180  1.00  0.00           H
ATOM   1636  CE2 TYR A 689      39.130  51.460  64.460  1.00  0.00           C
ATOM   1637  HE2 TYR A 689      38.970  51.910  63.480  1.00  0.00           H
ATOM   1638  C   TYR A 689      35.530  50.520  66.860  1.00  0.00           C
ATOM   1639  O   TYR A 689      35.010  50.710  65.840  1.00  0.00           O
ATOM   1640  N   LEU A 690      35.750  49.320  67.430  1.00  0.00           N
ATOM   1641  HN  LEU A 690      36.080  49.260  68.360  1.00  0.00           H
ATOM   1642  CA  LEU A 690      35.470  48.110  66.770  1.00  0.00           C
ATOM   1643  HA  LEU A 690      36.030  48.140  65.840  1.00  0.00           H
ATOM   1644  CB  LEU A 690      36.060  46.880  67.600  1.00  0.00           C
ATOM   1645  HB1 LEU A 690      35.780  45.850  67.290  1.00  0.00           H
ATOM   1646  HB2 LEU A 690      35.620  46.840  68.620  1.00  0.00           H
ATOM   1647  CG  LEU A 690      37.610  46.960  67.790  1.00  0.00           C
ATOM   1648  HG  LEU A 690      37.820  47.950  68.240  1.00  0.00           H
ATOM   1649  CD1 LEU A 690      38.040  46.000  68.880  1.00  0.00           C
ATOM   1650 HD11 LEU A 690      38.970  46.420  69.320  1.00  0.00           H
ATOM   1651 HD12 LEU A 690      38.200  44.980  68.460  1.00  0.00           H
ATOM   1652 HD13 LEU A 690      37.300  45.860  69.700  1.00  0.00           H
ATOM   1653  CD2 LEU A 690      38.500  47.020  66.600  1.00  0.00           C
ATOM   1654 HD21 LEU A 690      38.070  47.710  65.840  1.00  0.00           H
ATOM   1655 HD22 LEU A 690      38.590  45.990  66.190  1.00  0.00           H
ATOM   1656 HD23 LEU A 690      39.560  47.300  66.710  1.00  0.00           H
ATOM   1657  C   LEU A 690      34.080  47.860  66.350  1.00  0.00           C
ATOM   1658  O   LEU A 690      33.870  47.360  65.240  1.00  0.00           O
ATOM   1659  N   SER A 691      33.150  48.130  67.190  1.00  0.00           N
ATOM   1660  HN  SER A 691      33.440  48.580  68.030  1.00  0.00           H
ATOM   1661  CA  SER A 691      31.660  48.050  66.980  1.00  0.00           C
ATOM   1662  HA  SER A 691      31.460  47.070  66.570  1.00  0.00           H
ATOM   1663  CB  SER A 691      30.950  48.260  68.390  1.00  0.00           C
ATOM   1664  HB1 SER A 691      31.150  49.320  68.670  1.00  0.00           H
ATOM   1665  HB2 SER A 691      31.500  47.700  69.180  1.00  0.00           H
ATOM   1666  OG  SER A 691      29.580  48.090  68.300  1.00  0.00           O
ATOM   1667  HG1 SER A 691      29.500  47.140  68.290  1.00  0.00           H
ATOM   1668  C   SER A 691      31.190  49.000  65.890  1.00  0.00           C
ATOM   1669  O   SER A 691      30.430  48.590  64.970  1.00  0.00           O
ATOM   1670  N   LEU A 692      31.670  50.170  65.890  1.00  0.00           N
ATOM   1671  HN  LEU A 692      32.080  50.510  66.720  1.00  0.00           H
ATOM   1672  CA  LEU A 692      31.450  51.130  64.840  1.00  0.00           C
ATOM   1673  HA  LEU A 692      30.370  51.180  64.830  1.00  0.00           H
ATOM   1674  CB  LEU A 692      31.920  52.480  65.260  1.00  0.00           C
ATOM   1675  HB1 LEU A 692      32.780  52.440  65.970  1.00  0.00           H
ATOM   1676  HB2 LEU A 692      31.140  52.930  65.910  1.00  0.00           H
ATOM   1677  CG  LEU A 692      32.030  53.590  64.230  1.00  0.00           C
ATOM   1678  HG  LEU A 692      32.850  53.230  63.580  1.00  0.00           H
ATOM   1679  CD1 LEU A 692      30.690  54.010  63.560  1.00  0.00           C
ATOM   1680 HD11 LEU A 692      30.080  54.610  64.260  1.00  0.00           H
ATOM   1681 HD12 LEU A 692      30.140  53.080  63.300  1.00  0.00           H
ATOM   1682 HD13 LEU A 692      30.790  54.640  62.650  1.00  0.00           H
ATOM   1683  CD2 LEU A 692      32.480  54.880  64.920  1.00  0.00           C
ATOM   1684 HD21 LEU A 692      33.320  54.670  65.620  1.00  0.00           H
ATOM   1685 HD22 LEU A 692      31.620  55.180  65.570  1.00  0.00           H
ATOM   1686 HD23 LEU A 692      32.750  55.730  64.250  1.00  0.00           H
ATOM   1687  C   LEU A 692      31.900  50.660  63.540  1.00  0.00           C
ATOM   1688  O   LEU A 692      31.190  50.680  62.530  1.00  0.00           O
ATOM   1689  N   ARG A 693      33.120  50.140  63.540  1.00  0.00           N
ATOM   1690  HN  ARG A 693      33.560  50.190  64.420  1.00  0.00           H
ATOM   1691  CA  ARG A 693      33.830  49.570  62.380  1.00  0.00           C
ATOM   1692  HA  ARG A 693      33.850  50.230  61.530  1.00  0.00           H
ATOM   1693  CB  ARG A 693      35.270  49.220  62.840  1.00  0.00           C
ATOM   1694  HB1 ARG A 693      35.170  48.810  63.870  1.00  0.00           H
ATOM   1695  HB2 ARG A 693      35.730  50.210  63.050  1.00  0.00           H
ATOM   1696  CG  ARG A 693      36.100  48.300  61.930  1.00  0.00           C
ATOM   1697  HG1 ARG A 693      36.300  48.780  60.950  1.00  0.00           H
ATOM   1698  HG2 ARG A 693      35.710  47.270  61.840  1.00  0.00           H
ATOM   1699  CD  ARG A 693      37.470  48.210  62.590  1.00  0.00           C
ATOM   1700  HD1 ARG A 693      37.480  47.740  63.600  1.00  0.00           H
ATOM   1701  HD2 ARG A 693      37.920  49.220  62.710  1.00  0.00           H
ATOM   1702  NE  ARG A 693      38.470  47.530  61.780  1.00  0.00           N
ATOM   1703  HE  ARG A 693      39.140  48.020  61.230  1.00  0.00           H
ATOM   1704  CZ  ARG A 693      38.580  46.250  61.530  1.00  0.00           C
ATOM   1705  NH1 ARG A 693      37.810  45.370  62.030  1.00  0.00           N
ATOM   1706 HH11 ARG A 693      37.130  45.630  62.710  1.00  0.00           H
ATOM   1707 HH12 ARG A 693      38.100  44.420  61.990  1.00  0.00           H
ATOM   1708  NH2 ARG A 693      39.290  45.800  60.470  1.00  0.00           N
ATOM   1709 HH21 ARG A 693      38.810  45.120  59.920  1.00  0.00           H
ATOM   1710 HH22 ARG A 693      39.610  46.540  59.870  1.00  0.00           H
ATOM   1711  C   ARG A 693      33.120  48.350  61.770  1.00  0.00           C
ATOM   1712  O   ARG A 693      32.930  48.180  60.520  1.00  0.00           O
ATOM   1713  N   THR A 694      32.610  47.490  62.610  1.00  0.00           N
ATOM   1714  HN  THR A 694      32.840  47.710  63.560  1.00  0.00           H
ATOM   1715  CA  THR A 694      31.710  46.340  62.190  1.00  0.00           C
ATOM   1716  HA  THR A 694      32.190  45.770  61.430  1.00  0.00           H
ATOM   1717  CB  THR A 694      31.360  45.230  63.160  1.00  0.00           C
ATOM   1718  HB  THR A 694      30.880  45.550  64.110  1.00  0.00           H
ATOM   1719  OG1 THR A 694      32.380  44.370  63.460  1.00  0.00           O
ATOM   1720  HG1 THR A 694      32.470  43.770  62.710  1.00  0.00           H
ATOM   1721  CG2 THR A 694      30.340  44.170  62.620  1.00  0.00           C
ATOM   1722 HG21 THR A 694      30.160  43.260  63.220  1.00  0.00           H
ATOM   1723 HG22 THR A 694      30.690  43.780  61.650  1.00  0.00           H
ATOM   1724 HG23 THR A 694      29.360  44.680  62.470  1.00  0.00           H
ATOM   1725  C   THR A 694      30.450  46.820  61.470  1.00  0.00           C
ATOM   1726  O   THR A 694      30.010  46.360  60.480  1.00  0.00           O
ATOM   1727  N   SER A 695      29.760  47.920  61.980  1.00  0.00           N
ATOM   1728  HN  SER A 695      29.990  48.380  62.830  1.00  0.00           H
ATOM   1729  CA  SER A 695      28.690  48.650  61.240  1.00  0.00           C
ATOM   1730  HA  SER A 695      27.930  47.950  60.900  1.00  0.00           H
ATOM   1731  CB  SER A 695      27.990  49.790  62.030  1.00  0.00           C
ATOM   1732  HB1 SER A 695      27.060  50.110  61.520  1.00  0.00           H
ATOM   1733  HB2 SER A 695      28.710  50.630  62.190  1.00  0.00           H
ATOM   1734  OG  SER A 695      27.630  49.330  63.400  1.00  0.00           O
ATOM   1735  HG1 SER A 695      28.440  49.400  63.900  1.00  0.00           H
ATOM   1736  C   SER A 695      29.100  49.380  59.940  1.00  0.00           C
ATOM   1737  O   SER A 695      28.330  49.360  58.990  1.00  0.00           O
ATOM   1738  N   ILE A 696      30.280  50.030  59.890  1.00  0.00           N
ATOM   1739  HN  ILE A 696      30.730  50.210  60.770  1.00  0.00           H
ATOM   1740  CA  ILE A 696      30.870  50.710  58.640  1.00  0.00           C
ATOM   1741  HA  ILE A 696      30.090  51.350  58.260  1.00  0.00           H
ATOM   1742  CB  ILE A 696      32.040  51.600  58.920  1.00  0.00           C
ATOM   1743  HB  ILE A 696      32.810  50.960  59.420  1.00  0.00           H
ATOM   1744  CG2 ILE A 696      32.640  52.190  57.620  1.00  0.00           C
ATOM   1745 HG21 ILE A 696      32.840  51.450  56.810  1.00  0.00           H
ATOM   1746 HG22 ILE A 696      33.630  52.560  57.930  1.00  0.00           H
ATOM   1747 HG23 ILE A 696      32.040  53.020  57.180  1.00  0.00           H
ATOM   1748  CG1 ILE A 696      31.590  52.730  59.930  1.00  0.00           C
ATOM   1749 HG11 ILE A 696      31.200  52.280  60.880  1.00  0.00           H
ATOM   1750 HG12 ILE A 696      30.690  53.160  59.440  1.00  0.00           H
ATOM   1751  CD  ILE A 696      32.780  53.700  60.290  1.00  0.00           C
ATOM   1752  HD1 ILE A 696      32.710  54.550  59.580  1.00  0.00           H
ATOM   1753  HD2 ILE A 696      33.740  53.150  60.350  1.00  0.00           H
ATOM   1754  HD3 ILE A 696      32.570  54.150  61.280  1.00  0.00           H
ATOM   1755  C   ILE A 696      31.080  49.670  57.540  1.00  0.00           C
ATOM   1756  O   ILE A 696      30.740  49.910  56.420  1.00  0.00           O
ATOM   1757  N   GLY A 697      31.640  48.460  57.830  1.00  0.00           N
ATOM   1758  HN  GLY A 697      32.030  48.410  58.750  1.00  0.00           H
ATOM   1759  CA  GLY A 697      31.760  47.320  56.980  1.00  0.00           C
ATOM   1760  HA1 GLY A 697      32.410  46.720  57.610  1.00  0.00           H
ATOM   1761  HA2 GLY A 697      32.300  47.620  56.100  1.00  0.00           H
ATOM   1762  C   GLY A 697      30.540  46.540  56.560  1.00  0.00           C
ATOM   1763  O   GLY A 697      30.420  46.190  55.350  1.00  0.00           O
ATOM   1764  N   LEU A 698      29.600  46.320  57.470  1.00  0.00           N
ATOM   1765  HN  LEU A 698      29.800  46.500  58.430  1.00  0.00           H
ATOM   1766  CA  LEU A 698      28.300  45.770  57.150  1.00  0.00           C
ATOM   1767  HA  LEU A 698      28.400  44.830  56.630  1.00  0.00           H
ATOM   1768  CB  LEU A 698      27.490  45.580  58.410  1.00  0.00           C
ATOM   1769  HB1 LEU A 698      26.410  45.520  58.150  1.00  0.00           H
ATOM   1770  HB2 LEU A 698      27.580  46.480  59.050  1.00  0.00           H
ATOM   1771  CG  LEU A 698      27.840  44.220  59.080  1.00  0.00           C
ATOM   1772  HG  LEU A 698      28.930  44.010  59.180  1.00  0.00           H
ATOM   1773  CD1 LEU A 698      27.210  44.260  60.450  1.00  0.00           C
ATOM   1774 HD11 LEU A 698      27.510  43.400  61.080  1.00  0.00           H
ATOM   1775 HD12 LEU A 698      26.120  44.480  60.440  1.00  0.00           H
ATOM   1776 HD13 LEU A 698      27.560  45.180  60.970  1.00  0.00           H
ATOM   1777  CD2 LEU A 698      27.070  43.120  58.320  1.00  0.00           C
ATOM   1778 HD21 LEU A 698      26.980  42.160  58.880  1.00  0.00           H
ATOM   1779 HD22 LEU A 698      27.440  43.060  57.280  1.00  0.00           H
ATOM   1780 HD23 LEU A 698      26.030  43.510  58.190  1.00  0.00           H
ATOM   1781  C   LEU A 698      27.480  46.620  56.160  1.00  0.00           C
ATOM   1782  O   LEU A 698      27.040  46.130  55.130  1.00  0.00           O
ATOM   1783  N   TRP A 699      27.420  47.980  56.350  1.00  0.00           N
ATOM   1784  HN  TRP A 699      27.740  48.280  57.240  1.00  0.00           H
ATOM   1785  CA  TRP A 699      26.860  48.930  55.400  1.00  0.00           C
ATOM   1786  HA  TRP A 699      25.830  48.770  55.130  1.00  0.00           H
ATOM   1787  CB  TRP A 699      27.000  50.310  56.060  1.00  0.00           C
ATOM   1788  HB1 TRP A 699      27.070  50.980  55.170  1.00  0.00           H
ATOM   1789  HB2 TRP A 699      27.940  50.300  56.650  1.00  0.00           H
ATOM   1790  CG  TRP A 699      25.840  50.910  56.770  1.00  0.00           C
ATOM   1791  CD1 TRP A 699      25.950  51.610  57.940  1.00  0.00           C
ATOM   1792  HD1 TRP A 699      26.910  51.700  58.440  1.00  0.00           H
ATOM   1793  NE1 TRP A 699      24.720  52.130  58.320  1.00  0.00           N
ATOM   1794  HE1 TRP A 699      24.450  52.660  59.090  1.00  0.00           H
ATOM   1795  CE2 TRP A 699      23.790  51.740  57.390  1.00  0.00           C
ATOM   1796  CD2 TRP A 699      24.450  50.980  56.400  1.00  0.00           C
ATOM   1797  CE3 TRP A 699      23.680  50.460  55.330  1.00  0.00           C
ATOM   1798  HE3 TRP A 699      24.100  49.830  54.560  1.00  0.00           H
ATOM   1799  CZ3 TRP A 699      22.330  50.770  55.230  1.00  0.00           C
ATOM   1800  HZ3 TRP A 699      21.750  50.200  54.530  1.00  0.00           H
ATOM   1801  CZ2 TRP A 699      22.430  52.100  57.280  1.00  0.00           C
ATOM   1802  HZ2 TRP A 699      21.930  52.690  58.030  1.00  0.00           H
ATOM   1803  CH2 TRP A 699      21.670  51.620  56.160  1.00  0.00           C
ATOM   1804  HH2 TRP A 699      20.620  51.830  56.250  1.00  0.00           H
ATOM   1805  C   TRP A 699      27.700  48.920  54.090  1.00  0.00           C
ATOM   1806  O   TRP A 699      27.180  48.980  53.040  1.00  0.00           O
ATOM   1807  N   THR A 700      29.010  48.920  54.190  1.00  0.00           N
ATOM   1808  HN  THR A 700      29.400  48.930  55.110  1.00  0.00           H
ATOM   1809  CA  THR A 700      29.860  48.900  52.940  1.00  0.00           C
ATOM   1810  HA  THR A 700      29.580  49.660  52.220  1.00  0.00           H
ATOM   1811  CB  THR A 700      31.370  48.980  53.250  1.00  0.00           C
ATOM   1812  HB  THR A 700      31.750  48.170  53.910  1.00  0.00           H
ATOM   1813  OG1 THR A 700      31.730  50.190  53.860  1.00  0.00           O
ATOM   1814  HG1 THR A 700      31.320  50.090  54.720  1.00  0.00           H
ATOM   1815  CG2 THR A 700      32.150  48.980  51.920  1.00  0.00           C
ATOM   1816 HG21 THR A 700      33.220  49.210  52.080  1.00  0.00           H
ATOM   1817 HG22 THR A 700      31.790  49.690  51.160  1.00  0.00           H
ATOM   1818 HG23 THR A 700      32.070  48.000  51.400  1.00  0.00           H
ATOM   1819  C   THR A 700      29.620  47.650  52.070  1.00  0.00           C
ATOM   1820  O   THR A 700      29.450  47.640  50.800  1.00  0.00           O
ATOM   1821  N   SER A 701      29.510  46.460  52.760  1.00  0.00           N
ATOM   1822  HN  SER A 701      29.800  46.290  53.690  1.00  0.00           H
ATOM   1823  CA  SER A 701      29.120  45.180  52.130  1.00  0.00           C
ATOM   1824  HA  SER A 701      29.780  44.960  51.310  1.00  0.00           H
ATOM   1825  CB  SER A 701      29.140  44.060  53.190  1.00  0.00           C
ATOM   1826  HB1 SER A 701      28.490  44.290  54.070  1.00  0.00           H
ATOM   1827  HB2 SER A 701      30.160  43.830  53.550  1.00  0.00           H
ATOM   1828  OG  SER A 701      28.610  42.790  52.740  1.00  0.00           O
ATOM   1829  HG1 SER A 701      29.220  42.380  52.130  1.00  0.00           H
ATOM   1830  C   SER A 701      27.700  45.130  51.540  1.00  0.00           C
ATOM   1831  O   SER A 701      27.520  44.750  50.410  1.00  0.00           O
ATOM   1832  N   PHE A 702      26.750  45.710  52.350  1.00  0.00           N
ATOM   1833  HN  PHE A 702      27.050  45.990  53.260  1.00  0.00           H
ATOM   1834  CA  PHE A 702      25.390  45.920  51.900  1.00  0.00           C
ATOM   1835  HA  PHE A 702      25.020  44.950  51.590  1.00  0.00           H
ATOM   1836  CB  PHE A 702      24.490  46.590  53.000  1.00  0.00           C
ATOM   1837  HB1 PHE A 702      24.720  47.670  53.020  1.00  0.00           H
ATOM   1838  HB2 PHE A 702      24.620  46.130  54.000  1.00  0.00           H
ATOM   1839  CG  PHE A 702      23.010  46.610  52.600  1.00  0.00           C
ATOM   1840  CD1 PHE A 702      22.330  45.410  52.480  1.00  0.00           C
ATOM   1841  HD1 PHE A 702      22.850  44.490  52.720  1.00  0.00           H
ATOM   1842  CE1 PHE A 702      20.850  45.310  52.290  1.00  0.00           C
ATOM   1843  HE1 PHE A 702      20.330  44.370  52.270  1.00  0.00           H
ATOM   1844  CZ  PHE A 702      20.160  46.490  52.060  1.00  0.00           C
ATOM   1845  HZ  PHE A 702      19.090  46.510  52.000  1.00  0.00           H
ATOM   1846  CD2 PHE A 702      22.270  47.760  52.390  1.00  0.00           C
ATOM   1847  HD2 PHE A 702      22.740  48.710  52.530  1.00  0.00           H
ATOM   1848  CE2 PHE A 702      20.870  47.700  52.130  1.00  0.00           C
ATOM   1849  HE2 PHE A 702      20.310  48.610  51.960  1.00  0.00           H
ATOM   1850  C   PHE A 702      25.380  46.770  50.630  1.00  0.00           C
ATOM   1851  O   PHE A 702      24.730  46.480  49.600  1.00  0.00           O
ATOM   1852  N   LEU A 703      26.140  47.890  50.670  1.00  0.00           N
ATOM   1853  HN  LEU A 703      26.580  48.190  51.500  1.00  0.00           H
ATOM   1854  CA  LEU A 703      26.330  48.820  49.450  1.00  0.00           C
ATOM   1855  HA  LEU A 703      25.310  48.930  49.100  1.00  0.00           H
ATOM   1856  CB  LEU A 703      26.980  50.190  49.760  1.00  0.00           C
ATOM   1857  HB1 LEU A 703      27.150  50.840  48.860  1.00  0.00           H
ATOM   1858  HB2 LEU A 703      27.920  50.000  50.310  1.00  0.00           H
ATOM   1859  CG  LEU A 703      26.110  50.990  50.840  1.00  0.00           C
ATOM   1860  HG  LEU A 703      25.750  50.270  51.610  1.00  0.00           H
ATOM   1861  CD1 LEU A 703      26.980  52.010  51.510  1.00  0.00           C
ATOM   1862 HD11 LEU A 703      27.390  52.700  50.750  1.00  0.00           H
ATOM   1863 HD12 LEU A 703      27.850  51.650  52.130  1.00  0.00           H
ATOM   1864 HD13 LEU A 703      26.580  52.590  52.370  1.00  0.00           H
ATOM   1865  CD2 LEU A 703      24.950  51.680  50.090  1.00  0.00           C
ATOM   1866 HD21 LEU A 703      24.250  50.890  49.730  1.00  0.00           H
ATOM   1867 HD22 LEU A 703      25.340  52.230  49.210  1.00  0.00           H
ATOM   1868 HD23 LEU A 703      24.450  52.430  50.730  1.00  0.00           H
ATOM   1869  C   LEU A 703      26.900  48.180  48.190  1.00  0.00           C
ATOM   1870  O   LEU A 703      26.360  48.400  47.080  1.00  0.00           O
ATOM   1871  N   CYS A 704      27.920  47.400  48.340  1.00  0.00           N
ATOM   1872  HN  CYS A 704      28.280  47.360  49.280  1.00  0.00           H
ATOM   1873  CA  CYS A 704      28.610  46.610  47.280  1.00  0.00           C
ATOM   1874  HA  CYS A 704      29.030  47.280  46.550  1.00  0.00           H
ATOM   1875  CB  CYS A 704      29.840  45.820  47.950  1.00  0.00           C
ATOM   1876  HB1 CYS A 704      30.140  44.990  47.280  1.00  0.00           H
ATOM   1877  HB2 CYS A 704      29.520  45.290  48.870  1.00  0.00           H
ATOM   1878  SG  CYS A 704      31.270  46.860  48.480  1.00  0.00           S
ATOM   1879  HG1 CYS A 704      30.700  47.600  49.440  1.00  0.00           H
ATOM   1880  C   CYS A 704      27.740  45.750  46.500  1.00  0.00           C
ATOM   1881  O   CYS A 704      27.820  45.780  45.310  1.00  0.00           O
ATOM   1882  N   ILE A 705      26.890  44.970  47.220  1.00  0.00           N
ATOM   1883  HN  ILE A 705      26.970  45.090  48.200  1.00  0.00           H
ATOM   1884  CA  ILE A 705      25.720  44.180  46.830  1.00  0.00           C
ATOM   1885  HA  ILE A 705      26.090  43.440  46.150  1.00  0.00           H
ATOM   1886  CB  ILE A 705      25.140  43.320  48.060  1.00  0.00           C
ATOM   1887  HB  ILE A 705      24.860  43.980  48.910  1.00  0.00           H
ATOM   1888  CG2 ILE A 705      23.970  42.510  47.620  1.00  0.00           C
ATOM   1889 HG21 ILE A 705      23.080  43.170  47.480  1.00  0.00           H
ATOM   1890 HG22 ILE A 705      23.540  41.730  48.290  1.00  0.00           H
ATOM   1891 HG23 ILE A 705      24.120  42.070  46.610  1.00  0.00           H
ATOM   1892  CG1 ILE A 705      26.240  42.290  48.530  1.00  0.00           C
ATOM   1893 HG11 ILE A 705      27.240  42.760  48.620  1.00  0.00           H
ATOM   1894 HG12 ILE A 705      26.300  41.450  47.800  1.00  0.00           H
ATOM   1895  CD  ILE A 705      25.910  41.780  49.980  1.00  0.00           C
ATOM   1896  HD1 ILE A 705      24.860  41.740  50.300  1.00  0.00           H
ATOM   1897  HD2 ILE A 705      26.400  42.400  50.770  1.00  0.00           H
ATOM   1898  HD3 ILE A 705      26.280  40.740  50.140  1.00  0.00           H
ATOM   1899  C   ILE A 705      24.640  44.920  46.070  1.00  0.00           C
ATOM   1900  O   ILE A 705      24.240  44.490  45.040  1.00  0.00           O
ATOM   1901  N   VAL A 706      24.240  46.050  46.640  1.00  0.00           N
ATOM   1902  HN  VAL A 706      24.590  46.330  47.520  1.00  0.00           H
ATOM   1903  CA  VAL A 706      23.260  46.920  45.920  1.00  0.00           C
ATOM   1904  HA  VAL A 706      22.450  46.240  45.680  1.00  0.00           H
ATOM   1905  CB  VAL A 706      22.880  48.110  46.750  1.00  0.00           C
ATOM   1906  HB  VAL A 706      23.790  48.490  47.270  1.00  0.00           H
ATOM   1907  CG1 VAL A 706      22.090  49.230  46.010  1.00  0.00           C
ATOM   1908 HG11 VAL A 706      22.540  49.500  45.040  1.00  0.00           H
ATOM   1909 HG12 VAL A 706      22.160  50.030  46.790  1.00  0.00           H
ATOM   1910 HG13 VAL A 706      21.040  48.850  45.980  1.00  0.00           H
ATOM   1911  CG2 VAL A 706      21.940  47.570  47.750  1.00  0.00           C
ATOM   1912 HG21 VAL A 706      22.290  46.760  48.440  1.00  0.00           H
ATOM   1913 HG22 VAL A 706      20.940  47.240  47.370  1.00  0.00           H
ATOM   1914 HG23 VAL A 706      21.620  48.350  48.480  1.00  0.00           H
ATOM   1915  C   VAL A 706      23.780  47.360  44.600  1.00  0.00           C
ATOM   1916  O   VAL A 706      23.190  47.460  43.520  1.00  0.00           O
ATOM   1917  N   LEU A 707      25.120  47.740  44.580  1.00  0.00           N
ATOM   1918  HN  LEU A 707      25.590  47.760  45.460  1.00  0.00           H
ATOM   1919  CA  LEU A 707      25.780  48.360  43.470  1.00  0.00           C
ATOM   1920  HA  LEU A 707      25.130  49.220  43.340  1.00  0.00           H
ATOM   1921  CB  LEU A 707      27.140  48.820  44.020  1.00  0.00           C
ATOM   1922  HB1 LEU A 707      27.530  48.080  44.740  1.00  0.00           H
ATOM   1923  HB2 LEU A 707      26.910  49.740  44.590  1.00  0.00           H
ATOM   1924  CG  LEU A 707      28.340  49.090  43.020  1.00  0.00           C
ATOM   1925  HG  LEU A 707      28.510  48.170  42.420  1.00  0.00           H
ATOM   1926  CD1 LEU A 707      27.980  50.260  42.040  1.00  0.00           C
ATOM   1927 HD11 LEU A 707      27.740  51.240  42.520  1.00  0.00           H
ATOM   1928 HD12 LEU A 707      27.120  49.970  41.390  1.00  0.00           H
ATOM   1929 HD13 LEU A 707      28.790  50.350  41.300  1.00  0.00           H
ATOM   1930  CD2 LEU A 707      29.570  49.400  43.850  1.00  0.00           C
ATOM   1931 HD21 LEU A 707      30.480  49.570  43.240  1.00  0.00           H
ATOM   1932 HD22 LEU A 707      29.830  48.590  44.560  1.00  0.00           H
ATOM   1933 HD23 LEU A 707      29.420  50.310  44.490  1.00  0.00           H
ATOM   1934  C   LEU A 707      25.800  47.490  42.220  1.00  0.00           C
ATOM   1935  O   LEU A 707      25.460  47.900  41.100  1.00  0.00           O
ATOM   1936  N   VAL A 708      26.070  46.190  42.460  1.00  0.00           N
ATOM   1937  HN  VAL A 708      26.420  45.950  43.360  1.00  0.00           H
ATOM   1938  CA  VAL A 708      25.820  45.110  41.460  1.00  0.00           C
ATOM   1939  HA  VAL A 708      26.270  45.560  40.590  1.00  0.00           H
ATOM   1940  CB  VAL A 708      26.570  43.910  41.910  1.00  0.00           C
ATOM   1941  HB  VAL A 708      26.370  43.690  42.980  1.00  0.00           H
ATOM   1942  CG1 VAL A 708      26.220  42.630  41.190  1.00  0.00           C
ATOM   1943 HG11 VAL A 708      26.890  41.770  41.420  1.00  0.00           H
ATOM   1944 HG12 VAL A 708      26.140  42.920  40.110  1.00  0.00           H
ATOM   1945 HG13 VAL A 708      25.260  42.220  41.550  1.00  0.00           H
ATOM   1946  CG2 VAL A 708      28.080  44.130  41.750  1.00  0.00           C
ATOM   1947 HG21 VAL A 708      28.300  43.950  40.680  1.00  0.00           H
ATOM   1948 HG22 VAL A 708      28.590  43.280  42.250  1.00  0.00           H
ATOM   1949 HG23 VAL A 708      28.590  45.010  42.190  1.00  0.00           H
ATOM   1950  C   VAL A 708      24.360  44.790  41.060  1.00  0.00           C
ATOM   1951  O   VAL A 708      23.930  44.780  39.920  1.00  0.00           O
ATOM   1952  N   ALA A 709      23.520  44.540  42.040  1.00  0.00           N
ATOM   1953  HN  ALA A 709      23.860  44.630  42.990  1.00  0.00           H
ATOM   1954  CA  ALA A 709      22.190  43.980  41.810  1.00  0.00           C
ATOM   1955  HA  ALA A 709      22.310  43.080  41.250  1.00  0.00           H
ATOM   1956  CB  ALA A 709      21.560  43.580  43.160  1.00  0.00           C
ATOM   1957  HB1 ALA A 709      20.640  42.960  43.030  1.00  0.00           H
ATOM   1958  HB2 ALA A 709      21.430  44.480  43.800  1.00  0.00           H
ATOM   1959  HB3 ALA A 709      22.330  42.900  43.580  1.00  0.00           H
ATOM   1960  C   ALA A 709      21.220  44.970  41.000  1.00  0.00           C
ATOM   1961  O   ALA A 709      20.610  44.580  40.000  1.00  0.00           O
ATOM   1962  N   THR A 710      21.360  46.280  41.360  1.00  0.00           N
ATOM   1963  HN  THR A 710      21.960  46.580  42.110  1.00  0.00           H
ATOM   1964  CA  THR A 710      20.890  47.310  40.470  1.00  0.00           C
ATOM   1965  HA  THR A 710      19.830  47.140  40.360  1.00  0.00           H
ATOM   1966  CB  THR A 710      20.980  48.710  41.040  1.00  0.00           C
ATOM   1967  HB  THR A 710      20.750  49.480  40.270  1.00  0.00           H
ATOM   1968  OG1 THR A 710      22.250  49.170  41.540  1.00  0.00           O
ATOM   1969  HG1 THR A 710      22.370  48.650  42.330  1.00  0.00           H
ATOM   1970  CG2 THR A 710      20.040  48.900  42.190  1.00  0.00           C
ATOM   1971 HG21 THR A 710      20.300  48.320  43.100  1.00  0.00           H
ATOM   1972 HG22 THR A 710      18.970  48.670  41.980  1.00  0.00           H
ATOM   1973 HG23 THR A 710      19.860  49.960  42.510  1.00  0.00           H
ATOM   1974  C   THR A 710      21.470  47.370  39.080  1.00  0.00           C
ATOM   1975  O   THR A 710      20.760  47.520  38.110  1.00  0.00           O
ATOM   1976  N   ASP A 711      22.760  47.230  39.060  1.00  0.00           N
ATOM   1977  HN  ASP A 711      23.270  47.110  39.910  1.00  0.00           H
ATOM   1978  CA  ASP A 711      23.520  47.250  37.810  1.00  0.00           C
ATOM   1979  HA  ASP A 711      24.450  46.810  38.130  1.00  0.00           H
ATOM   1980  CB  ASP A 711      22.900  46.480  36.600  1.00  0.00           C
ATOM   1981  HB1 ASP A 711      22.070  47.150  36.270  1.00  0.00           H
ATOM   1982  HB2 ASP A 711      22.470  45.570  37.040  1.00  0.00           H
ATOM   1983  CG  ASP A 711      23.800  46.170  35.460  1.00  0.00           C
ATOM   1984  OD1 ASP A 711      25.030  46.510  35.550  1.00  0.00           O
ATOM   1985  OD2 ASP A 711      23.330  45.550  34.390  1.00  0.00           O
ATOM   1986  C   ASP A 711      23.930  48.660  37.550  1.00  0.00           C
ATOM   1987  O   ASP A 711      23.870  49.040  36.400  1.00  0.00           O
ATOM   1988  N   ALA A 712      24.320  49.510  38.550  1.00  0.00           N
ATOM   1989  HN  ALA A 712      24.360  49.130  39.480  1.00  0.00           H
ATOM   1990  CA  ALA A 712      24.600  50.880  38.380  1.00  0.00           C
ATOM   1991  HA  ALA A 712      23.800  51.350  37.810  1.00  0.00           H
ATOM   1992  CB  ALA A 712      24.560  51.660  39.650  1.00  0.00           C
ATOM   1993  HB1 ALA A 712      24.830  52.740  39.690  1.00  0.00           H
ATOM   1994  HB2 ALA A 712      25.160  51.220  40.480  1.00  0.00           H
ATOM   1995  HB3 ALA A 712      23.510  51.630  40.010  1.00  0.00           H
ATOM   1996  C   ALA A 712      25.980  51.100  37.700  1.00  0.00           C
ATOM   1997  O   ALA A 712      26.950  50.640  38.240  1.00  0.00           O
ATOM   1998  N   SER A 713      26.030  51.870  36.570  1.00  0.00           N
ATOM   1999  HN  SER A 713      25.220  52.340  36.240  1.00  0.00           H
ATOM   2000  CA  SER A 713      27.240  52.060  35.720  1.00  0.00           C
ATOM   2001  HA  SER A 713      27.970  51.330  36.050  1.00  0.00           H
ATOM   2002  CB  SER A 713      27.030  51.750  34.240  1.00  0.00           C
ATOM   2003  HB1 SER A 713      28.030  51.610  33.780  1.00  0.00           H
ATOM   2004  HB2 SER A 713      26.430  52.570  33.770  1.00  0.00           H
ATOM   2005  OG  SER A 713      26.380  50.530  34.050  1.00  0.00           O
ATOM   2006  HG1 SER A 713      25.460  50.750  34.210  1.00  0.00           H
ATOM   2007  C   SER A 713      27.720  53.420  35.830  1.00  0.00           C
ATOM   2008  O   SER A 713      28.740  53.890  35.250  1.00  0.00           O
ATOM   2009  N   SER A 714      27.110  54.280  36.600  1.00  0.00           N
ATOM   2010  HN  SER A 714      26.340  54.000  37.170  1.00  0.00           H
ATOM   2011  CA  SER A 714      27.580  55.650  36.810  1.00  0.00           C
ATOM   2012  HA  SER A 714      27.740  56.100  35.840  1.00  0.00           H
ATOM   2013  CB  SER A 714      26.630  56.500  37.710  1.00  0.00           C
ATOM   2014  HB1 SER A 714      25.680  56.670  37.150  1.00  0.00           H
ATOM   2015  HB2 SER A 714      27.130  57.490  37.770  1.00  0.00           H
ATOM   2016  OG  SER A 714      26.440  56.020  39.030  1.00  0.00           O
ATOM   2017  HG1 SER A 714      25.770  55.340  38.970  1.00  0.00           H
ATOM   2018  C   SER A 714      28.980  55.790  37.500  1.00  0.00           C
ATOM   2019  O   SER A 714      29.720  56.760  37.210  1.00  0.00           O
ATOM   2020  N   LEU A 715      29.310  54.900  38.460  1.00  0.00           N
ATOM   2021  HN  LEU A 715      28.700  54.120  38.600  1.00  0.00           H
ATOM   2022  CA  LEU A 715      30.570  55.010  39.120  1.00  0.00           C
ATOM   2023  HA  LEU A 715      30.830  56.020  39.400  1.00  0.00           H
ATOM   2024  CB  LEU A 715      30.710  54.220  40.470  1.00  0.00           C
ATOM   2025  HB1 LEU A 715      31.730  54.330  40.890  1.00  0.00           H
ATOM   2026  HB2 LEU A 715      30.640  53.110  40.350  1.00  0.00           H
ATOM   2027  CG  LEU A 715      29.610  54.540  41.500  1.00  0.00           C
ATOM   2028  HG  LEU A 715      29.980  54.060  42.420  1.00  0.00           H
ATOM   2029  CD1 LEU A 715      29.350  56.050  41.800  1.00  0.00           C
ATOM   2030 HD11 LEU A 715      28.760  56.240  42.710  1.00  0.00           H
ATOM   2031 HD12 LEU A 715      28.710  56.430  40.980  1.00  0.00           H
ATOM   2032 HD13 LEU A 715      30.330  56.580  41.910  1.00  0.00           H
ATOM   2033  CD2 LEU A 715      28.250  53.760  41.360  1.00  0.00           C
ATOM   2034 HD21 LEU A 715      27.590  54.220  40.580  1.00  0.00           H
ATOM   2035 HD22 LEU A 715      27.680  53.790  42.310  1.00  0.00           H
ATOM   2036 HD23 LEU A 715      28.450  52.680  41.190  1.00  0.00           H
ATOM   2037  C   LEU A 715      31.780  54.550  38.270  1.00  0.00           C
ATOM   2038  O   LEU A 715      32.920  54.950  38.450  1.00  0.00           O
ATOM   2039  N   VAL A 716      31.470  53.660  37.260  1.00  0.00           N
ATOM   2040  HN  VAL A 716      30.590  53.190  37.230  1.00  0.00           H
ATOM   2041  CA  VAL A 716      32.510  53.110  36.400  1.00  0.00           C
ATOM   2042  HA  VAL A 716      33.370  53.150  37.040  1.00  0.00           H
ATOM   2043  CB  VAL A 716      32.220  51.610  35.880  1.00  0.00           C
ATOM   2044  HB  VAL A 716      32.080  50.870  36.690  1.00  0.00           H
ATOM   2045  CG1 VAL A 716      30.930  51.610  35.050  1.00  0.00           C
ATOM   2046 HG11 VAL A 716      30.850  52.470  34.350  1.00  0.00           H
ATOM   2047 HG12 VAL A 716      30.120  51.700  35.800  1.00  0.00           H
ATOM   2048 HG13 VAL A 716      30.850  50.770  34.340  1.00  0.00           H
ATOM   2049  CG2 VAL A 716      33.360  51.010  35.080  1.00  0.00           C
ATOM   2050 HG21 VAL A 716      34.310  51.220  35.630  1.00  0.00           H
ATOM   2051 HG22 VAL A 716      33.410  51.430  34.050  1.00  0.00           H
ATOM   2052 HG23 VAL A 716      33.270  49.910  34.960  1.00  0.00           H
ATOM   2053  C   VAL A 716      32.800  54.110  35.280  1.00  0.00           C
ATOM   2054  O   VAL A 716      33.920  54.130  34.820  1.00  0.00           O
ATOM   2055  N   CYS A 717      31.900  55.020  34.880  1.00  0.00           N
ATOM   2056  HN  CYS A 717      30.990  54.870  35.290  1.00  0.00           H
ATOM   2057  CA  CYS A 717      32.000  56.010  33.900  1.00  0.00           C
ATOM   2058  HA  CYS A 717      32.320  55.420  33.050  1.00  0.00           H
ATOM   2059  CB  CYS A 717      30.650  56.720  33.690  1.00  0.00           C
ATOM   2060  HB1 CYS A 717      30.660  57.620  33.050  1.00  0.00           H
ATOM   2061  HB2 CYS A 717      30.210  56.980  34.680  1.00  0.00           H
ATOM   2062  SG  CYS A 717      29.510  55.730  32.650  1.00  0.00           S
ATOM   2063  HG1 CYS A 717      28.430  55.700  33.420  1.00  0.00           H
ATOM   2064  C   CYS A 717      33.090  57.110  34.140  1.00  0.00           C
ATOM   2065  O   CYS A 717      33.930  57.360  33.340  1.00  0.00           O
ATOM   2066  N   TYR A 718      33.230  57.600  35.370  1.00  0.00           N
ATOM   2067  HN  TYR A 718      32.650  57.190  36.070  1.00  0.00           H
ATOM   2068  CA  TYR A 718      34.200  58.570  35.830  1.00  0.00           C
ATOM   2069  HA  TYR A 718      34.220  59.360  35.090  1.00  0.00           H
ATOM   2070  CB  TYR A 718      33.870  59.270  37.170  1.00  0.00           C
ATOM   2071  HB1 TYR A 718      34.600  59.860  37.750  1.00  0.00           H
ATOM   2072  HB2 TYR A 718      33.610  58.380  37.780  1.00  0.00           H
ATOM   2073  CG  TYR A 718      32.650  60.150  36.930  1.00  0.00           C
ATOM   2074  CD1 TYR A 718      32.860  61.540  36.770  1.00  0.00           C
ATOM   2075  HD1 TYR A 718      33.830  61.980  36.570  1.00  0.00           H
ATOM   2076  CE1 TYR A 718      31.720  62.400  36.950  1.00  0.00           C
ATOM   2077  HE1 TYR A 718      31.920  63.460  36.800  1.00  0.00           H
ATOM   2078  CZ  TYR A 718      30.480  61.890  37.060  1.00  0.00           C
ATOM   2079  OH  TYR A 718      29.510  62.940  36.980  1.00  0.00           O
ATOM   2080  HH  TYR A 718      28.640  62.520  36.970  1.00  0.00           H
ATOM   2081  CD2 TYR A 718      31.280  59.630  37.020  1.00  0.00           C
ATOM   2082  HD2 TYR A 718      31.100  58.560  37.020  1.00  0.00           H
ATOM   2083  CE2 TYR A 718      30.210  60.490  37.120  1.00  0.00           C
ATOM   2084  HE2 TYR A 718      29.190  60.180  37.020  1.00  0.00           H
ATOM   2085  C   TYR A 718      35.610  58.030  36.050  1.00  0.00           C
ATOM   2086  O   TYR A 718      36.470  58.840  36.410  1.00  0.00           O
ATOM   2087  N   ILE A 719      35.980  56.830  35.540  1.00  0.00           N
ATOM   2088  HN  ILE A 719      35.480  56.170  34.980  1.00  0.00           H
ATOM   2089  CA  ILE A 719      37.300  56.290  35.650  1.00  0.00           C
ATOM   2090  HA  ILE A 719      37.470  56.430  36.710  1.00  0.00           H
ATOM   2091  CB  ILE A 719      37.190  54.810  35.530  1.00  0.00           C
ATOM   2092  HB  ILE A 719      36.240  54.590  36.050  1.00  0.00           H
ATOM   2093  CG2 ILE A 719      36.880  54.450  34.040  1.00  0.00           C
ATOM   2094 HG21 ILE A 719      35.940  54.980  33.790  1.00  0.00           H
ATOM   2095 HG22 ILE A 719      36.720  53.370  33.840  1.00  0.00           H
ATOM   2096 HG23 ILE A 719      37.760  54.760  33.440  1.00  0.00           H
ATOM   2097  CG1 ILE A 719      38.460  54.210  36.020  1.00  0.00           C
ATOM   2098 HG11 ILE A 719      38.900  54.730  36.910  1.00  0.00           H
ATOM   2099 HG12 ILE A 719      39.160  54.330  35.160  1.00  0.00           H
ATOM   2100  CD  ILE A 719      38.250  52.710  36.260  1.00  0.00           C
ATOM   2101  HD1 ILE A 719      39.110  52.180  36.690  1.00  0.00           H
ATOM   2102  HD2 ILE A 719      37.970  52.090  35.360  1.00  0.00           H
ATOM   2103  HD3 ILE A 719      37.430  52.390  36.940  1.00  0.00           H
ATOM   2104  C   ILE A 719      38.330  57.030  34.770  1.00  0.00           C
ATOM   2105  O   ILE A 719      38.250  57.340  33.610  1.00  0.00           O
ATOM   2106  N   THR A 720      39.380  57.460  35.400  1.00  0.00           N
ATOM   2107  HN  THR A 720      39.450  57.340  36.390  1.00  0.00           H
ATOM   2108  CA  THR A 720      40.570  58.130  34.820  1.00  0.00           C
ATOM   2109  HA  THR A 720      40.800  57.640  33.890  1.00  0.00           H
ATOM   2110  CB  THR A 720      40.370  59.660  34.570  1.00  0.00           C
ATOM   2111  HB  THR A 720      39.560  59.810  33.820  1.00  0.00           H
ATOM   2112  OG1 THR A 720      41.510  60.370  34.110  1.00  0.00           O
ATOM   2113  HG1 THR A 720      41.940  59.800  33.470  1.00  0.00           H
ATOM   2114  CG2 THR A 720      39.930  60.310  35.920  1.00  0.00           C
ATOM   2115 HG21 THR A 720      40.600  60.130  36.790  1.00  0.00           H
ATOM   2116 HG22 THR A 720      38.860  60.070  36.100  1.00  0.00           H
ATOM   2117 HG23 THR A 720      39.990  61.410  35.820  1.00  0.00           H
ATOM   2118  C   THR A 720      41.800  57.780  35.630  1.00  0.00           C
ATOM   2119  O   THR A 720      41.670  57.580  36.830  1.00  0.00           O
ATOM   2120  N   ARG A 721      42.990  57.650  34.970  1.00  0.00           N
ATOM   2121  HN  ARG A 721      42.990  57.880  33.990  1.00  0.00           H
ATOM   2122  CA  ARG A 721      44.310  57.460  35.600  1.00  0.00           C
ATOM   2123  HA  ARG A 721      44.210  56.640  36.300  1.00  0.00           H
ATOM   2124  CB  ARG A 721      45.320  57.010  34.550  1.00  0.00           C
ATOM   2125  HB1 ARG A 721      45.310  57.820  33.780  1.00  0.00           H
ATOM   2126  HB2 ARG A 721      44.930  56.090  34.070  1.00  0.00           H
ATOM   2127  CG  ARG A 721      46.770  56.700  35.020  1.00  0.00           C
ATOM   2128  HG1 ARG A 721      47.240  57.570  35.520  1.00  0.00           H
ATOM   2129  HG2 ARG A 721      47.380  56.510  34.100  1.00  0.00           H
ATOM   2130  CD  ARG A 721      46.880  55.490  35.920  1.00  0.00           C
ATOM   2131  HD1 ARG A 721      46.500  54.590  35.410  1.00  0.00           H
ATOM   2132  HD2 ARG A 721      46.210  55.620  36.800  1.00  0.00           H
ATOM   2133  NE  ARG A 721      48.330  55.330  36.320  1.00  0.00           N
ATOM   2134  HE  ARG A 721      49.020  55.820  35.790  1.00  0.00           H
ATOM   2135  CZ  ARG A 721      48.840  54.580  37.250  1.00  0.00           C
ATOM   2136  NH1 ARG A 721      48.170  53.810  38.110  1.00  0.00           N
ATOM   2137 HH11 ARG A 721      47.190  53.690  37.980  1.00  0.00           H
ATOM   2138 HH12 ARG A 721      48.600  53.370  38.900  1.00  0.00           H
ATOM   2139  NH2 ARG A 721      50.150  54.580  37.340  1.00  0.00           N
ATOM   2140 HH21 ARG A 721      50.740  55.020  36.650  1.00  0.00           H
ATOM   2141 HH22 ARG A 721      50.340  53.830  37.970  1.00  0.00           H
ATOM   2142  C   ARG A 721      44.820  58.660  36.440  1.00  0.00           C
ATOM   2143  O   ARG A 721      45.410  58.530  37.520  1.00  0.00           O
ATOM   2144  N   PHE A 722      44.430  59.840  35.930  1.00  0.00           N
ATOM   2145  HN  PHE A 722      44.080  59.910  35.010  1.00  0.00           H
ATOM   2146  CA  PHE A 722      44.470  61.120  36.670  1.00  0.00           C
ATOM   2147  HA  PHE A 722      45.460  61.470  36.460  1.00  0.00           H
ATOM   2148  CB  PHE A 722      43.470  62.170  35.980  1.00  0.00           C
ATOM   2149  HB1 PHE A 722      42.530  61.580  35.950  1.00  0.00           H
ATOM   2150  HB2 PHE A 722      43.790  62.470  34.960  1.00  0.00           H
ATOM   2151  CG  PHE A 722      43.310  63.440  36.930  1.00  0.00           C
ATOM   2152  CD1 PHE A 722      44.270  64.500  36.830  1.00  0.00           C
ATOM   2153  HD1 PHE A 722      45.030  64.490  36.070  1.00  0.00           H
ATOM   2154  CE1 PHE A 722      44.200  65.630  37.690  1.00  0.00           C
ATOM   2155  HE1 PHE A 722      44.870  66.470  37.620  1.00  0.00           H
ATOM   2156  CZ  PHE A 722      43.120  65.740  38.530  1.00  0.00           C
ATOM   2157  HZ  PHE A 722      43.120  66.650  39.130  1.00  0.00           H
ATOM   2158  CD2 PHE A 722      42.250  63.690  37.810  1.00  0.00           C
ATOM   2159  HD2 PHE A 722      41.490  62.940  37.920  1.00  0.00           H
ATOM   2160  CE2 PHE A 722      42.170  64.840  38.620  1.00  0.00           C
ATOM   2161  HE2 PHE A 722      41.410  64.930  39.370  1.00  0.00           H
ATOM   2162  C   PHE A 722      44.300  61.060  38.210  1.00  0.00           C
ATOM   2163  O   PHE A 722      45.110  61.520  39.000  1.00  0.00           O
ATOM   2164  N   THR A 723      43.090  60.580  38.540  1.00  0.00           N
ATOM   2165  HN  THR A 723      42.410  60.450  37.820  1.00  0.00           H
ATOM   2166  CA  THR A 723      42.590  60.500  39.950  1.00  0.00           C
ATOM   2167  HA  THR A 723      42.540  61.440  40.480  1.00  0.00           H
ATOM   2168  CB  THR A 723      41.130  59.990  39.960  1.00  0.00           C
ATOM   2169  HB  THR A 723      41.020  58.970  39.520  1.00  0.00           H
ATOM   2170  OG1 THR A 723      40.350  60.870  39.150  1.00  0.00           O
ATOM   2171  HG1 THR A 723      39.440  60.570  39.200  1.00  0.00           H
ATOM   2172  CG2 THR A 723      40.560  59.830  41.370  1.00  0.00           C
ATOM   2173 HG21 THR A 723      39.460  59.770  41.480  1.00  0.00           H
ATOM   2174 HG22 THR A 723      40.840  60.760  41.880  1.00  0.00           H
ATOM   2175 HG23 THR A 723      41.010  59.020  41.980  1.00  0.00           H
ATOM   2176  C   THR A 723      43.430  59.540  40.790  1.00  0.00           C
ATOM   2177  O   THR A 723      43.820  59.830  41.920  1.00  0.00           O
ATOM   2178  N   GLU A 724      43.740  58.370  40.230  1.00  0.00           N
ATOM   2179  HN  GLU A 724      43.570  58.310  39.250  1.00  0.00           H
ATOM   2180  CA  GLU A 724      44.600  57.410  40.770  1.00  0.00           C
ATOM   2181  HA  GLU A 724      44.200  57.080  41.720  1.00  0.00           H
ATOM   2182  CB  GLU A 724      44.520  56.160  39.910  1.00  0.00           C
ATOM   2183  HB1 GLU A 724      44.380  56.370  38.830  1.00  0.00           H
ATOM   2184  HB2 GLU A 724      43.560  55.720  40.260  1.00  0.00           H
ATOM   2185  CG  GLU A 724      45.700  55.200  40.140  1.00  0.00           C
ATOM   2186  HG1 GLU A 724      45.920  55.100  41.230  1.00  0.00           H
ATOM   2187  HG2 GLU A 724      46.600  55.620  39.630  1.00  0.00           H
ATOM   2188  CD  GLU A 724      45.350  53.860  39.600  1.00  0.00           C
ATOM   2189  OE1 GLU A 724      45.350  52.900  40.470  1.00  0.00           O
ATOM   2190  OE2 GLU A 724      45.250  53.720  38.380  1.00  0.00           O
ATOM   2191  C   GLU A 724      46.000  57.800  41.140  1.00  0.00           C
ATOM   2192  O   GLU A 724      46.440  57.670  42.330  1.00  0.00           O
ATOM   2193  N   GLU A 725      46.720  58.420  40.180  1.00  0.00           N
ATOM   2194  HN  GLU A 725      46.400  58.440  39.240  1.00  0.00           H
ATOM   2195  CA  GLU A 725      48.110  58.870  40.370  1.00  0.00           C
ATOM   2196  HA  GLU A 725      48.620  58.020  40.790  1.00  0.00           H
ATOM   2197  CB  GLU A 725      48.690  59.470  39.010  1.00  0.00           C
ATOM   2198  HB1 GLU A 725      49.620  60.030  39.270  1.00  0.00           H
ATOM   2199  HB2 GLU A 725      47.940  60.190  38.610  1.00  0.00           H
ATOM   2200  CG  GLU A 725      49.060  58.410  37.960  1.00  0.00           C
ATOM   2201  HG1 GLU A 725      48.140  57.870  37.670  1.00  0.00           H
ATOM   2202  HG2 GLU A 725      49.660  57.580  38.390  1.00  0.00           H
ATOM   2203  CD  GLU A 725      49.650  58.960  36.730  1.00  0.00           C
ATOM   2204  OE1 GLU A 725      50.880  58.740  36.440  1.00  0.00           O
ATOM   2205  OE2 GLU A 725      48.850  59.530  35.910  1.00  0.00           O
ATOM   2206  C   GLU A 725      48.250  59.940  41.450  1.00  0.00           C
ATOM   2207  O   GLU A 725      49.110  59.900  42.240  1.00  0.00           O
ATOM   2208  N   ALA A 726      47.330  60.910  41.550  1.00  0.00           N
ATOM   2209  HN  ALA A 726      46.670  61.150  40.850  1.00  0.00           H
ATOM   2210  CA  ALA A 726      47.310  61.770  42.720  1.00  0.00           C
ATOM   2211  HA  ALA A 726      48.260  62.250  42.830  1.00  0.00           H
ATOM   2212  CB  ALA A 726      46.260  62.950  42.550  1.00  0.00           C
ATOM   2213  HB1 ALA A 726      46.540  63.790  43.220  1.00  0.00           H
ATOM   2214  HB2 ALA A 726      45.210  62.580  42.590  1.00  0.00           H
ATOM   2215  HB3 ALA A 726      46.480  63.310  41.530  1.00  0.00           H
ATOM   2216  C   ALA A 726      47.020  61.090  44.050  1.00  0.00           C
ATOM   2217  O   ALA A 726      47.760  61.260  45.050  1.00  0.00           O
ATOM   2218  N   PHE A 727      46.040  60.180  44.150  1.00  0.00           N
ATOM   2219  HN  PHE A 727      45.490  60.040  43.340  1.00  0.00           H
ATOM   2220  CA  PHE A 727      45.570  59.470  45.400  1.00  0.00           C
ATOM   2221  HA  PHE A 727      45.430  60.290  46.070  1.00  0.00           H
ATOM   2222  CB  PHE A 727      44.170  58.930  45.170  1.00  0.00           C
ATOM   2223  HB1 PHE A 727      44.290  58.140  44.400  1.00  0.00           H
ATOM   2224  HB2 PHE A 727      43.390  59.670  44.910  1.00  0.00           H
ATOM   2225  CG  PHE A 727      43.540  58.290  46.470  1.00  0.00           C
ATOM   2226  CD1 PHE A 727      42.460  57.430  46.180  1.00  0.00           C
ATOM   2227  HD1 PHE A 727      42.100  57.230  45.180  1.00  0.00           H
ATOM   2228  CE1 PHE A 727      41.680  56.930  47.250  1.00  0.00           C
ATOM   2229  HE1 PHE A 727      40.760  56.410  47.010  1.00  0.00           H
ATOM   2230  CZ  PHE A 727      42.040  57.210  48.580  1.00  0.00           C
ATOM   2231  HZ  PHE A 727      41.470  56.760  49.390  1.00  0.00           H
ATOM   2232  CD2 PHE A 727      43.880  58.570  47.830  1.00  0.00           C
ATOM   2233  HD2 PHE A 727      44.790  59.090  48.100  1.00  0.00           H
ATOM   2234  CE2 PHE A 727      43.120  57.960  48.860  1.00  0.00           C
ATOM   2235  HE2 PHE A 727      43.360  58.160  49.900  1.00  0.00           H
ATOM   2236  C   PHE A 727      46.630  58.540  45.970  1.00  0.00           C
ATOM   2237  O   PHE A 727      46.990  58.660  47.130  1.00  0.00           O
ATOM   2238  N   ALA A 728      47.250  57.700  45.070  1.00  0.00           N
ATOM   2239  HN  ALA A 728      46.860  57.610  44.160  1.00  0.00           H
ATOM   2240  CA  ALA A 728      48.500  56.920  45.260  1.00  0.00           C
ATOM   2241  HA  ALA A 728      48.280  56.190  46.030  1.00  0.00           H
ATOM   2242  CB  ALA A 728      48.740  56.290  43.900  1.00  0.00           C
ATOM   2243  HB1 ALA A 728      47.860  55.680  43.610  1.00  0.00           H
ATOM   2244  HB2 ALA A 728      49.640  55.640  43.920  1.00  0.00           H
ATOM   2245  HB3 ALA A 728      48.880  57.070  43.120  1.00  0.00           H
ATOM   2246  C   ALA A 728      49.700  57.820  45.710  1.00  0.00           C
ATOM   2247  O   ALA A 728      50.330  57.460  46.650  1.00  0.00           O
ATOM   2248  N   ALA A 729      50.070  58.990  45.170  1.00  0.00           N
ATOM   2249  HN  ALA A 729      49.530  59.360  44.420  1.00  0.00           H
ATOM   2250  CA  ALA A 729      51.080  59.930  45.760  1.00  0.00           C
ATOM   2251  HA  ALA A 729      51.990  59.350  45.840  1.00  0.00           H
ATOM   2252  CB  ALA A 729      51.170  61.130  44.820  1.00  0.00           C
ATOM   2253  HB1 ALA A 729      50.330  61.840  44.960  1.00  0.00           H
ATOM   2254  HB2 ALA A 729      51.040  60.740  43.780  1.00  0.00           H
ATOM   2255  HB3 ALA A 729      52.140  61.630  44.970  1.00  0.00           H
ATOM   2256  C   ALA A 729      50.800  60.370  47.210  1.00  0.00           C
ATOM   2257  O   ALA A 729      51.640  60.370  48.070  1.00  0.00           O
ATOM   2258  N   LEU A 730      49.470  60.770  47.470  1.00  0.00           N
ATOM   2259  HN  LEU A 730      48.770  60.770  46.770  1.00  0.00           H
ATOM   2260  CA  LEU A 730      48.990  61.110  48.780  1.00  0.00           C
ATOM   2261  HA  LEU A 730      49.480  62.030  49.070  1.00  0.00           H
ATOM   2262  CB  LEU A 730      47.540  61.480  48.780  1.00  0.00           C
ATOM   2263  HB1 LEU A 730      46.810  60.720  48.420  1.00  0.00           H
ATOM   2264  HB2 LEU A 730      47.410  62.280  48.030  1.00  0.00           H
ATOM   2265  CG  LEU A 730      46.940  61.970  50.200  1.00  0.00           C
ATOM   2266  HG  LEU A 730      47.170  61.210  50.990  1.00  0.00           H
ATOM   2267  CD1 LEU A 730      47.790  63.160  50.590  1.00  0.00           C
ATOM   2268 HD11 LEU A 730      47.960  63.780  49.690  1.00  0.00           H
ATOM   2269 HD12 LEU A 730      48.770  62.790  50.970  1.00  0.00           H
ATOM   2270 HD13 LEU A 730      47.380  63.830  51.380  1.00  0.00           H
ATOM   2271  CD2 LEU A 730      45.410  62.150  50.280  1.00  0.00           C
ATOM   2272 HD21 LEU A 730      44.850  61.200  50.080  1.00  0.00           H
ATOM   2273 HD22 LEU A 730      45.270  62.900  49.470  1.00  0.00           H
ATOM   2274 HD23 LEU A 730      45.160  62.460  51.320  1.00  0.00           H
ATOM   2275  C   LEU A 730      49.240  60.070  49.850  1.00  0.00           C
ATOM   2276  O   LEU A 730      49.780  60.280  50.910  1.00  0.00           O
ATOM   2277  N   ILE A 731      48.850  58.780  49.570  1.00  0.00           N
ATOM   2278  HN  ILE A 731      48.350  58.450  48.760  1.00  0.00           H
ATOM   2279  CA  ILE A 731      49.150  57.620  50.360  1.00  0.00           C
ATOM   2280  HA  ILE A 731      48.740  57.710  51.360  1.00  0.00           H
ATOM   2281  CB  ILE A 731      48.500  56.410  49.730  1.00  0.00           C
ATOM   2282  HB  ILE A 731      48.700  56.340  48.640  1.00  0.00           H
ATOM   2283  CG2 ILE A 731      48.950  55.090  50.440  1.00  0.00           C
ATOM   2284 HG21 ILE A 731      48.910  55.150  51.550  1.00  0.00           H
ATOM   2285 HG22 ILE A 731      50.000  54.860  50.150  1.00  0.00           H
ATOM   2286 HG23 ILE A 731      48.330  54.260  50.010  1.00  0.00           H
ATOM   2287  CG1 ILE A 731      46.940  56.560  49.700  1.00  0.00           C
ATOM   2288 HG11 ILE A 731      46.700  55.570  49.260  1.00  0.00           H
ATOM   2289 HG12 ILE A 731      46.640  57.420  49.070  1.00  0.00           H
ATOM   2290  CD  ILE A 731      46.290  56.490  51.070  1.00  0.00           C
ATOM   2291  HD1 ILE A 731      45.190  56.610  50.930  1.00  0.00           H
ATOM   2292  HD2 ILE A 731      46.680  57.300  51.730  1.00  0.00           H
ATOM   2293  HD3 ILE A 731      46.340  55.490  51.550  1.00  0.00           H
ATOM   2294  C   ILE A 731      50.600  57.460  50.600  1.00  0.00           C
ATOM   2295  O   ILE A 731      51.040  57.040  51.640  1.00  0.00           O
ATOM   2296  N   CYS A 732      51.440  57.850  49.610  1.00  0.00           N
ATOM   2297  HN  CYS A 732      51.050  58.150  48.750  1.00  0.00           H
ATOM   2298  CA  CYS A 732      52.910  57.790  49.810  1.00  0.00           C
ATOM   2299  HA  CYS A 732      53.060  56.920  50.430  1.00  0.00           H
ATOM   2300  CB  CYS A 732      53.620  57.710  48.470  1.00  0.00           C
ATOM   2301  HB1 CYS A 732      54.720  57.840  48.450  1.00  0.00           H
ATOM   2302  HB2 CYS A 732      53.280  58.560  47.830  1.00  0.00           H
ATOM   2303  SG  CYS A 732      53.230  56.230  47.550  1.00  0.00           S
ATOM   2304  HG1 CYS A 732      51.930  56.500  47.520  1.00  0.00           H
ATOM   2305  C   CYS A 732      53.510  58.880  50.660  1.00  0.00           C
ATOM   2306  O   CYS A 732      54.430  58.630  51.400  1.00  0.00           O
ATOM   2307  N   ILE A 733      52.990  60.100  50.560  1.00  0.00           N
ATOM   2308  HN  ILE A 733      52.400  60.260  49.770  1.00  0.00           H
ATOM   2309  CA  ILE A 733      53.190  61.280  51.330  1.00  0.00           C
ATOM   2310  HA  ILE A 733      54.260  61.440  51.260  1.00  0.00           H
ATOM   2311  CB  ILE A 733      52.480  62.510  50.800  1.00  0.00           C
ATOM   2312  HB  ILE A 733      51.490  62.180  50.450  1.00  0.00           H
ATOM   2313  CG2 ILE A 733      52.350  63.660  51.830  1.00  0.00           C
ATOM   2314 HG21 ILE A 733      51.720  64.450  51.390  1.00  0.00           H
ATOM   2315 HG22 ILE A 733      53.320  64.130  52.130  1.00  0.00           H
ATOM   2316 HG23 ILE A 733      51.930  63.330  52.800  1.00  0.00           H
ATOM   2317  CG1 ILE A 733      53.070  63.010  49.420  1.00  0.00           C
ATOM   2318 HG11 ILE A 733      53.420  62.100  48.880  1.00  0.00           H
ATOM   2319 HG12 ILE A 733      53.950  63.620  49.680  1.00  0.00           H
ATOM   2320  CD  ILE A 733      52.180  63.830  48.470  1.00  0.00           C
ATOM   2321  HD1 ILE A 733      51.160  63.380  48.420  1.00  0.00           H
ATOM   2322  HD2 ILE A 733      52.650  63.880  47.470  1.00  0.00           H
ATOM   2323  HD3 ILE A 733      52.210  64.840  48.950  1.00  0.00           H
ATOM   2324  C   ILE A 733      52.750  60.960  52.810  1.00  0.00           C
ATOM   2325  O   ILE A 733      53.400  61.340  53.760  1.00  0.00           O
ATOM   2326  N   ILE A 734      51.650  60.240  53.000  1.00  0.00           N
ATOM   2327  HN  ILE A 734      51.070  60.170  52.210  1.00  0.00           H
ATOM   2328  CA  ILE A 734      51.250  59.690  54.310  1.00  0.00           C
ATOM   2329  HA  ILE A 734      51.230  60.460  55.070  1.00  0.00           H
ATOM   2330  CB  ILE A 734      49.830  59.200  54.270  1.00  0.00           C
ATOM   2331  HB  ILE A 734      49.670  58.450  53.470  1.00  0.00           H
ATOM   2332  CG2 ILE A 734      49.440  58.720  55.670  1.00  0.00           C
ATOM   2333 HG21 ILE A 734      48.360  58.450  55.680  1.00  0.00           H
ATOM   2334 HG22 ILE A 734      49.460  59.570  56.400  1.00  0.00           H
ATOM   2335 HG23 ILE A 734      49.970  57.810  56.010  1.00  0.00           H
ATOM   2336  CG1 ILE A 734      48.850  60.420  54.120  1.00  0.00           C
ATOM   2337 HG11 ILE A 734      49.240  61.190  53.440  1.00  0.00           H
ATOM   2338 HG12 ILE A 734      48.670  60.940  55.080  1.00  0.00           H
ATOM   2339  CD  ILE A 734      47.490  60.020  53.590  1.00  0.00           C
ATOM   2340  HD1 ILE A 734      47.380  59.580  52.580  1.00  0.00           H
ATOM   2341  HD2 ILE A 734      46.760  60.850  53.690  1.00  0.00           H
ATOM   2342  HD3 ILE A 734      47.030  59.170  54.150  1.00  0.00           H
ATOM   2343  C   ILE A 734      52.120  58.700  54.770  1.00  0.00           C
ATOM   2344  O   ILE A 734      52.710  58.780  55.910  1.00  0.00           O
ATOM   2345  N   PHE A 735      52.490  57.660  53.960  1.00  0.00           N
ATOM   2346  HN  PHE A 735      52.040  57.540  53.080  1.00  0.00           H
ATOM   2347  CA  PHE A 735      53.420  56.600  54.410  1.00  0.00           C
ATOM   2348  HA  PHE A 735      53.050  56.260  55.360  1.00  0.00           H
ATOM   2349  CB  PHE A 735      53.380  55.450  53.390  1.00  0.00           C
ATOM   2350  HB1 PHE A 735      54.180  54.750  53.700  1.00  0.00           H
ATOM   2351  HB2 PHE A 735      53.530  55.840  52.360  1.00  0.00           H
ATOM   2352  CG  PHE A 735      52.130  54.620  53.410  1.00  0.00           C
ATOM   2353  CD1 PHE A 735      51.980  53.700  52.390  1.00  0.00           C
ATOM   2354  HD1 PHE A 735      52.700  53.590  51.590  1.00  0.00           H
ATOM   2355  CE1 PHE A 735      50.880  52.840  52.360  1.00  0.00           C
ATOM   2356  HE1 PHE A 735      50.870  52.120  51.550  1.00  0.00           H
ATOM   2357  CZ  PHE A 735      49.980  52.830  53.430  1.00  0.00           C
ATOM   2358  HZ  PHE A 735      49.170  52.120  53.540  1.00  0.00           H
ATOM   2359  CD2 PHE A 735      51.220  54.690  54.460  1.00  0.00           C
ATOM   2360  HD2 PHE A 735      51.340  55.310  55.350  1.00  0.00           H
ATOM   2361  CE2 PHE A 735      50.150  53.710  54.490  1.00  0.00           C
ATOM   2362  HE2 PHE A 735      49.510  53.690  55.360  1.00  0.00           H
ATOM   2363  C   PHE A 735      54.850  57.000  54.800  1.00  0.00           C
ATOM   2364  O   PHE A 735      55.420  56.510  55.720  1.00  0.00           O
ATOM   2365  N   ILE A 736      55.520  57.910  54.070  1.00  0.00           N
ATOM   2366  HN  ILE A 736      55.030  58.330  53.310  1.00  0.00           H
ATOM   2367  CA  ILE A 736      56.800  58.540  54.460  1.00  0.00           C
ATOM   2368  HA  ILE A 736      57.510  57.740  54.440  1.00  0.00           H
ATOM   2369  CB  ILE A 736      57.230  59.610  53.360  1.00  0.00           C
ATOM   2370  HB  ILE A 736      56.320  60.220  53.260  1.00  0.00           H
ATOM   2371  CG2 ILE A 736      58.390  60.480  53.910  1.00  0.00           C
ATOM   2372 HG21 ILE A 736      59.220  59.810  54.220  1.00  0.00           H
ATOM   2373 HG22 ILE A 736      58.040  61.140  54.730  1.00  0.00           H
ATOM   2374 HG23 ILE A 736      58.790  61.080  53.060  1.00  0.00           H
ATOM   2375  CG1 ILE A 736      57.570  59.020  51.910  1.00  0.00           C
ATOM   2376 HG11 ILE A 736      56.740  58.300  51.730  1.00  0.00           H
ATOM   2377 HG12 ILE A 736      58.530  58.450  51.830  1.00  0.00           H
ATOM   2378  CD  ILE A 736      57.380  60.080  50.850  1.00  0.00           C
ATOM   2379  HD1 ILE A 736      57.420  59.600  49.850  1.00  0.00           H
ATOM   2380  HD2 ILE A 736      58.130  60.870  51.040  1.00  0.00           H
ATOM   2381  HD3 ILE A 736      56.430  60.650  50.960  1.00  0.00           H
ATOM   2382  C   ILE A 736      56.720  59.200  55.900  1.00  0.00           C
ATOM   2383  O   ILE A 736      57.550  58.910  56.750  1.00  0.00           O
ATOM   2384  N   TYR A 737      55.590  59.950  56.250  1.00  0.00           N
ATOM   2385  HN  TYR A 737      54.880  60.190  55.580  1.00  0.00           H
ATOM   2386  CA  TYR A 737      55.360  60.400  57.620  1.00  0.00           C
ATOM   2387  HA  TYR A 737      56.360  60.720  57.920  1.00  0.00           H
ATOM   2388  CB  TYR A 737      54.230  61.480  57.660  1.00  0.00           C
ATOM   2389  HB1 TYR A 737      53.810  61.530  58.690  1.00  0.00           H
ATOM   2390  HB2 TYR A 737      53.400  61.200  56.970  1.00  0.00           H
ATOM   2391  CG  TYR A 737      54.730  62.850  57.340  1.00  0.00           C
ATOM   2392  CD1 TYR A 737      55.500  63.560  58.240  1.00  0.00           C
ATOM   2393  HD1 TYR A 737      55.550  63.130  59.220  1.00  0.00           H
ATOM   2394  CE1 TYR A 737      56.280  64.680  57.850  1.00  0.00           C
ATOM   2395  HE1 TYR A 737      56.830  65.130  58.660  1.00  0.00           H
ATOM   2396  CZ  TYR A 737      56.080  65.180  56.610  1.00  0.00           C
ATOM   2397  OH  TYR A 737      56.720  66.380  56.260  1.00  0.00           O
ATOM   2398  HH  TYR A 737      57.350  66.600  56.950  1.00  0.00           H
ATOM   2399  CD2 TYR A 737      54.590  63.320  56.010  1.00  0.00           C
ATOM   2400  HD2 TYR A 737      53.880  62.850  55.340  1.00  0.00           H
ATOM   2401  CE2 TYR A 737      55.190  64.570  55.690  1.00  0.00           C
ATOM   2402  HE2 TYR A 737      55.020  65.010  54.720  1.00  0.00           H
ATOM   2403  C   TYR A 737      55.110  59.310  58.650  1.00  0.00           C
ATOM   2404  O   TYR A 737      55.450  59.420  59.820  1.00  0.00           O
ATOM   2405  N   GLU A 738      54.420  58.210  58.280  1.00  0.00           N
ATOM   2406  HN  GLU A 738      54.130  58.130  57.330  1.00  0.00           H
ATOM   2407  CA  GLU A 738      54.330  57.020  59.080  1.00  0.00           C
ATOM   2408  HA  GLU A 738      53.930  57.170  60.070  1.00  0.00           H
ATOM   2409  CB  GLU A 738      53.330  56.000  58.410  1.00  0.00           C
ATOM   2410  HB1 GLU A 738      53.330  55.120  59.090  1.00  0.00           H
ATOM   2411  HB2 GLU A 738      53.820  55.740  57.450  1.00  0.00           H
ATOM   2412  CG  GLU A 738      51.850  56.450  58.210  1.00  0.00           C
ATOM   2413  HG1 GLU A 738      51.350  55.590  57.710  1.00  0.00           H
ATOM   2414  HG2 GLU A 738      51.670  57.290  57.510  1.00  0.00           H
ATOM   2415  CD  GLU A 738      51.180  56.610  59.540  1.00  0.00           C
ATOM   2416  OE1 GLU A 738      51.180  55.710  60.380  1.00  0.00           O
ATOM   2417  OE2 GLU A 738      50.530  57.670  59.760  1.00  0.00           O
ATOM   2418  C   GLU A 738      55.610  56.280  59.310  1.00  0.00           C
ATOM   2419  O   GLU A 738      55.950  55.940  60.440  1.00  0.00           O
ATOM   2420  N   ALA A 739      56.520  56.110  58.310  1.00  0.00           N
ATOM   2421  HN  ALA A 739      56.380  56.650  57.480  1.00  0.00           H
ATOM   2422  CA  ALA A 739      57.870  55.540  58.580  1.00  0.00           C
ATOM   2423  HA  ALA A 739      57.730  54.520  58.920  1.00  0.00           H
ATOM   2424  CB  ALA A 739      58.450  55.230  57.210  1.00  0.00           C
ATOM   2425  HB1 ALA A 739      58.550  56.130  56.560  1.00  0.00           H
ATOM   2426  HB2 ALA A 739      57.800  54.530  56.650  1.00  0.00           H
ATOM   2427  HB3 ALA A 739      59.440  54.750  57.340  1.00  0.00           H
ATOM   2428  C   ALA A 739      58.860  56.310  59.440  1.00  0.00           C
ATOM   2429  O   ALA A 739      59.590  55.830  60.340  1.00  0.00           O
ATOM   2430  N   LEU A 740      58.760  57.640  59.260  1.00  0.00           N
ATOM   2431  HN  LEU A 740      58.110  57.900  58.560  1.00  0.00           H
ATOM   2432  CA  LEU A 740      59.280  58.660  60.160  1.00  0.00           C
ATOM   2433  HA  LEU A 740      60.290  58.380  60.400  1.00  0.00           H
ATOM   2434  CB  LEU A 740      59.170  60.080  59.570  1.00  0.00           C
ATOM   2435  HB1 LEU A 740      59.540  60.800  60.350  1.00  0.00           H
ATOM   2436  HB2 LEU A 740      58.130  60.350  59.280  1.00  0.00           H
ATOM   2437  CG  LEU A 740      60.170  60.300  58.330  1.00  0.00           C
ATOM   2438  HG  LEU A 740      59.890  59.580  57.530  1.00  0.00           H
ATOM   2439  CD1 LEU A 740      59.920  61.570  57.540  1.00  0.00           C
ATOM   2440 HD11 LEU A 740      60.300  62.340  58.240  1.00  0.00           H
ATOM   2441 HD12 LEU A 740      58.830  61.590  57.330  1.00  0.00           H
ATOM   2442 HD13 LEU A 740      60.500  61.540  56.600  1.00  0.00           H
ATOM   2443  CD2 LEU A 740      61.630  60.170  58.790  1.00  0.00           C
ATOM   2444 HD21 LEU A 740      61.750  59.150  59.210  1.00  0.00           H
ATOM   2445 HD22 LEU A 740      61.890  60.910  59.570  1.00  0.00           H
ATOM   2446 HD23 LEU A 740      62.300  60.250  57.900  1.00  0.00           H
ATOM   2447  C   LEU A 740      58.690  58.750  61.520  1.00  0.00           C
ATOM   2448  O   LEU A 740      59.480  58.910  62.470  1.00  0.00           O
ATOM   2449  N   GLU A 741      57.380  58.620  61.640  1.00  0.00           N
ATOM   2450  HN  GLU A 741      56.860  58.700  60.780  1.00  0.00           H
ATOM   2451  CA  GLU A 741      56.760  58.360  62.890  1.00  0.00           C
ATOM   2452  HA  GLU A 741      57.030  59.220  63.490  1.00  0.00           H
ATOM   2453  CB  GLU A 741      55.160  58.300  62.820  1.00  0.00           C
ATOM   2454  HB1 GLU A 741      54.920  57.390  62.220  1.00  0.00           H
ATOM   2455  HB2 GLU A 741      54.770  59.250  62.380  1.00  0.00           H
ATOM   2456  CG  GLU A 741      54.530  58.040  64.200  1.00  0.00           C
ATOM   2457  HG1 GLU A 741      54.790  58.920  64.840  1.00  0.00           H
ATOM   2458  HG2 GLU A 741      55.020  57.190  64.730  1.00  0.00           H
ATOM   2459  CD  GLU A 741      52.990  57.930  64.300  1.00  0.00           C
ATOM   2460  OE1 GLU A 741      52.230  58.550  63.490  1.00  0.00           O
ATOM   2461  OE2 GLU A 741      52.510  57.170  65.130  1.00  0.00           O
ATOM   2462  C   GLU A 741      57.250  57.170  63.660  1.00  0.00           C
ATOM   2463  O   GLU A 741      57.530  57.310  64.880  1.00  0.00           O
ATOM   2464  N   LYS A 742      57.450  56.000  63.030  1.00  0.00           N
ATOM   2465  HN  LYS A 742      57.220  55.960  62.050  1.00  0.00           H
ATOM   2466  CA  LYS A 742      58.030  54.890  63.660  1.00  0.00           C
ATOM   2467  HA  LYS A 742      57.480  54.840  64.590  1.00  0.00           H
ATOM   2468  CB  LYS A 742      57.950  53.590  62.850  1.00  0.00           C
ATOM   2469  HB1 LYS A 742      58.510  52.870  63.480  1.00  0.00           H
ATOM   2470  HB2 LYS A 742      58.490  53.800  61.900  1.00  0.00           H
ATOM   2471  CG  LYS A 742      56.490  53.150  62.540  1.00  0.00           C
ATOM   2472  HG1 LYS A 742      56.570  52.150  62.050  1.00  0.00           H
ATOM   2473  HG2 LYS A 742      56.290  53.810  61.670  1.00  0.00           H
ATOM   2474  CD  LYS A 742      55.410  53.200  63.630  1.00  0.00           C
ATOM   2475  HD1 LYS A 742      54.420  52.840  63.300  1.00  0.00           H
ATOM   2476  HD2 LYS A 742      55.110  54.270  63.690  1.00  0.00           H
ATOM   2477  CE  LYS A 742      55.770  52.480  64.940  1.00  0.00           C
ATOM   2478  HE1 LYS A 742      56.800  52.600  65.340  1.00  0.00           H
ATOM   2479  HE2 LYS A 742      55.560  51.380  64.880  1.00  0.00           H
ATOM   2480  NZ  LYS A 742      54.840  52.850  66.020  1.00  0.00           N
ATOM   2481  HZ1 LYS A 742      55.370  53.440  66.690  1.00  0.00           H
ATOM   2482  HZ2 LYS A 742      54.730  51.990  66.610  1.00  0.00           H
ATOM   2483  HZ3 LYS A 742      53.990  53.300  65.630  1.00  0.00           H
ATOM   2484  C   LYS A 742      59.510  55.130  64.050  1.00  0.00           C
ATOM   2485  O   LYS A 742      60.010  54.880  65.160  1.00  0.00           O
ATOM   2486  N   LEU A 743      60.280  55.770  63.140  1.00  0.00           N
ATOM   2487  HN  LEU A 743      59.990  56.050  62.230  1.00  0.00           H
ATOM   2488  CA  LEU A 743      61.560  56.240  63.450  1.00  0.00           C
ATOM   2489  HA  LEU A 743      62.080  55.330  63.690  1.00  0.00           H
ATOM   2490  CB  LEU A 743      62.230  56.740  62.150  1.00  0.00           C
ATOM   2491  HB1 LEU A 743      61.600  57.550  61.720  1.00  0.00           H
ATOM   2492  HB2 LEU A 743      62.090  55.910  61.420  1.00  0.00           H
ATOM   2493  CG  LEU A 743      63.680  57.210  62.250  1.00  0.00           C
ATOM   2494  HG  LEU A 743      63.770  58.120  62.870  1.00  0.00           H
ATOM   2495  CD1 LEU A 743      64.540  56.050  62.840  1.00  0.00           C
ATOM   2496 HD11 LEU A 743      65.640  56.050  62.660  1.00  0.00           H
ATOM   2497 HD12 LEU A 743      64.310  55.150  62.240  1.00  0.00           H
ATOM   2498 HD13 LEU A 743      64.400  55.850  63.910  1.00  0.00           H
ATOM   2499  CD2 LEU A 743      64.390  57.520  60.930  1.00  0.00           C
ATOM   2500 HD21 LEU A 743      64.380  56.550  60.390  1.00  0.00           H
ATOM   2501 HD22 LEU A 743      65.370  58.040  61.030  1.00  0.00           H
ATOM   2502 HD23 LEU A 743      63.790  58.220  60.320  1.00  0.00           H
ATOM   2503  C   LEU A 743      61.700  57.190  64.640  1.00  0.00           C
ATOM   2504  O   LEU A 743      62.600  57.130  65.490  1.00  0.00           O
ATOM   2505  N   PHE A 744      60.720  58.080  64.840  1.00  0.00           N
ATOM   2506  HN  PHE A 744      59.960  58.150  64.200  1.00  0.00           H
ATOM   2507  CA  PHE A 744      60.610  58.950  66.010  1.00  0.00           C
ATOM   2508  HA  PHE A 744      61.530  59.460  66.220  1.00  0.00           H
ATOM   2509  CB  PHE A 744      59.430  60.030  65.770  1.00  0.00           C
ATOM   2510  HB1 PHE A 744      58.500  59.520  65.430  1.00  0.00           H
ATOM   2511  HB2 PHE A 744      59.850  60.620  64.920  1.00  0.00           H
ATOM   2512  CG  PHE A 744      59.080  60.950  66.950  1.00  0.00           C
ATOM   2513  CD1 PHE A 744      59.930  61.660  67.710  1.00  0.00           C
ATOM   2514  HD1 PHE A 744      60.990  61.720  67.530  1.00  0.00           H
ATOM   2515  CE1 PHE A 744      59.510  62.470  68.810  1.00  0.00           C
ATOM   2516  HE1 PHE A 744      60.160  63.100  69.390  1.00  0.00           H
ATOM   2517  CZ  PHE A 744      58.220  62.310  69.170  1.00  0.00           C
ATOM   2518  HZ  PHE A 744      58.070  62.750  70.150  1.00  0.00           H
ATOM   2519  CD2 PHE A 744      57.700  60.940  67.360  1.00  0.00           C
ATOM   2520  HD2 PHE A 744      57.030  60.320  66.790  1.00  0.00           H
ATOM   2521  CE2 PHE A 744      57.230  61.610  68.500  1.00  0.00           C
ATOM   2522  HE2 PHE A 744      56.240  61.590  68.900  1.00  0.00           H
ATOM   2523  C   PHE A 744      60.400  58.060  67.280  1.00  0.00           C
ATOM   2524  O   PHE A 744      60.890  58.320  68.360  1.00  0.00           O
ATOM   2525  N   ASP A 745      59.510  57.060  67.140  1.00  0.00           N
ATOM   2526  HN  ASP A 745      59.260  56.800  66.210  1.00  0.00           H
ATOM   2527  CA  ASP A 745      59.010  56.170  68.160  1.00  0.00           C
ATOM   2528  HA  ASP A 745      58.530  56.770  68.920  1.00  0.00           H
ATOM   2529  CB  ASP A 745      57.860  55.470  67.510  1.00  0.00           C
ATOM   2530  HB1 ASP A 745      58.180  54.810  66.670  1.00  0.00           H
ATOM   2531  HB2 ASP A 745      57.150  56.210  67.100  1.00  0.00           H
ATOM   2532  CG  ASP A 745      57.030  54.620  68.390  1.00  0.00           C
ATOM   2533  OD1 ASP A 745      56.600  53.500  67.970  1.00  0.00           O
ATOM   2534  OD2 ASP A 745      56.770  55.040  69.550  1.00  0.00           O
ATOM   2535  C   ASP A 745      60.250  55.370  68.730  1.00  0.00           C
ATOM   2536  O   ASP A 745      60.410  55.310  69.950  1.00  0.00           O
ATOM   2537  N   LEU A 746      61.100  54.750  67.860  1.00  0.00           N
ATOM   2538  HN  LEU A 746      60.870  54.800  66.890  1.00  0.00           H
ATOM   2539  CA  LEU A 746      62.390  54.040  68.210  1.00  0.00           C
ATOM   2540  HA  LEU A 746      62.210  53.210  68.870  1.00  0.00           H
ATOM   2541  CB  LEU A 746      63.020  53.630  66.840  1.00  0.00           C
ATOM   2542  HB1 LEU A 746      64.040  53.190  66.910  1.00  0.00           H
ATOM   2543  HB2 LEU A 746      63.000  54.530  66.180  1.00  0.00           H
ATOM   2544  CG  LEU A 746      62.260  52.450  66.180  1.00  0.00           C
ATOM   2545  HG  LEU A 746      61.190  52.730  66.190  1.00  0.00           H
ATOM   2546  CD1 LEU A 746      62.720  52.220  64.740  1.00  0.00           C
ATOM   2547 HD11 LEU A 746      63.820  52.050  64.840  1.00  0.00           H
ATOM   2548 HD12 LEU A 746      62.550  53.090  64.070  1.00  0.00           H
ATOM   2549 HD13 LEU A 746      62.210  51.310  64.360  1.00  0.00           H
ATOM   2550  CD2 LEU A 746      62.410  51.200  67.050  1.00  0.00           C
ATOM   2551 HD21 LEU A 746      62.190  50.190  66.650  1.00  0.00           H
ATOM   2552 HD22 LEU A 746      61.860  51.270  68.010  1.00  0.00           H
ATOM   2553 HD23 LEU A 746      63.490  51.110  67.280  1.00  0.00           H
ATOM   2554  C   LEU A 746      63.310  55.060  68.920  1.00  0.00           C
ATOM   2555  O   LEU A 746      63.940  54.820  69.950  1.00  0.00           O
ATOM   2556  N   GLY A 747      63.450  56.270  68.250  1.00  0.00           N
ATOM   2557  HN  GLY A 747      62.970  56.340  67.370  1.00  0.00           H
ATOM   2558  CA  GLY A 747      64.320  57.410  68.630  1.00  0.00           C
ATOM   2559  HA1 GLY A 747      64.100  58.140  67.870  1.00  0.00           H
ATOM   2560  HA2 GLY A 747      65.380  57.180  68.650  1.00  0.00           H
ATOM   2561  C   GLY A 747      64.110  57.940  70.030  1.00  0.00           C
ATOM   2562  O   GLY A 747      65.070  58.230  70.770  1.00  0.00           O
ATOM   2563  N   GLU A 748      62.810  58.230  70.410  1.00  0.00           N
ATOM   2564  HN  GLU A 748      62.080  58.140  69.740  1.00  0.00           H
ATOM   2565  CA  GLU A 748      62.390  58.460  71.800  1.00  0.00           C
ATOM   2566  HA  GLU A 748      62.950  59.260  72.260  1.00  0.00           H
ATOM   2567  CB  GLU A 748      60.920  58.970  71.760  1.00  0.00           C
ATOM   2568  HB1 GLU A 748      60.270  58.120  71.460  1.00  0.00           H
ATOM   2569  HB2 GLU A 748      60.820  59.810  71.030  1.00  0.00           H
ATOM   2570  CG  GLU A 748      60.440  59.500  73.070  1.00  0.00           C
ATOM   2571  HG1 GLU A 748      61.100  60.320  73.420  1.00  0.00           H
ATOM   2572  HG2 GLU A 748      60.530  58.780  73.910  1.00  0.00           H
ATOM   2573  CD  GLU A 748      59.000  59.970  73.070  1.00  0.00           C
ATOM   2574  OE1 GLU A 748      58.310  59.820  72.030  1.00  0.00           O
ATOM   2575  OE2 GLU A 748      58.610  60.530  74.130  1.00  0.00           O
ATOM   2576  C   GLU A 748      62.500  57.310  72.780  1.00  0.00           C
ATOM   2577  O   GLU A 748      62.810  57.480  73.930  1.00  0.00           O
ATOM   2578  N   THR A 749      62.280  56.130  72.330  1.00  0.00           N
ATOM   2579  HN  THR A 749      62.070  56.040  71.350  1.00  0.00           H
ATOM   2580  CA  THR A 749      62.200  54.960  73.170  1.00  0.00           C
ATOM   2581  HA  THR A 749      61.600  55.210  74.020  1.00  0.00           H
ATOM   2582  CB  THR A 749      61.620  53.760  72.460  1.00  0.00           C
ATOM   2583  HB  THR A 749      62.150  53.760  71.490  1.00  0.00           H
ATOM   2584  OG1 THR A 749      60.180  53.910  72.220  1.00  0.00           O
ATOM   2585  HG1 THR A 749      60.040  54.580  71.550  1.00  0.00           H
ATOM   2586  CG2 THR A 749      61.900  52.420  73.190  1.00  0.00           C
ATOM   2587 HG21 THR A 749      62.920  52.020  73.330  1.00  0.00           H
ATOM   2588 HG22 THR A 749      61.290  51.580  72.790  1.00  0.00           H
ATOM   2589 HG23 THR A 749      61.460  52.570  74.200  1.00  0.00           H
ATOM   2590  C   THR A 749      63.570  54.610  73.640  1.00  0.00           C
ATOM   2591  O   THR A 749      63.810  54.480  74.840  1.00  0.00           O
ATOM   2592  N   TYR A 750      64.600  54.630  72.780  1.00  0.00           N
ATOM   2593  HN  TYR A 750      64.380  54.770  71.810  1.00  0.00           H
ATOM   2594  CA  TYR A 750      65.870  53.930  73.070  1.00  0.00           C
ATOM   2595  HA  TYR A 750      65.850  53.480  74.060  1.00  0.00           H
ATOM   2596  CB  TYR A 750      66.150  52.900  71.870  1.00  0.00           C
ATOM   2597  HB1 TYR A 750      67.180  52.560  72.080  1.00  0.00           H
ATOM   2598  HB2 TYR A 750      66.030  53.390  70.880  1.00  0.00           H
ATOM   2599  CG  TYR A 750      65.180  51.680  71.950  1.00  0.00           C
ATOM   2600  CD1 TYR A 750      64.560  51.240  70.780  1.00  0.00           C
ATOM   2601  HD1 TYR A 750      64.870  51.900  69.980  1.00  0.00           H
ATOM   2602  CE1 TYR A 750      63.920  49.980  70.640  1.00  0.00           C
ATOM   2603  HE1 TYR A 750      63.440  49.820  69.690  1.00  0.00           H
ATOM   2604  CZ  TYR A 750      63.840  49.220  71.820  1.00  0.00           C
ATOM   2605  OH  TYR A 750      63.160  48.020  71.910  1.00  0.00           O
ATOM   2606  HH  TYR A 750      62.510  48.080  71.200  1.00  0.00           H
ATOM   2607  CD2 TYR A 750      65.260  50.790  73.020  1.00  0.00           C
ATOM   2608  HD2 TYR A 750      65.890  51.020  73.860  1.00  0.00           H
ATOM   2609  CE2 TYR A 750      64.540  49.580  72.980  1.00  0.00           C
ATOM   2610  HE2 TYR A 750      64.520  49.010  73.890  1.00  0.00           H
ATOM   2611  C   TYR A 750      67.010  54.950  73.050  1.00  0.00           C
ATOM   2612  O   TYR A 750      67.110  55.740  72.090  1.00  0.00           O
ATOM   2613  N   ALA A 751      67.790  55.060  74.060  1.00  0.00           N
ATOM   2614  HN  ALA A 751      67.590  54.680  74.970  1.00  0.00           H
ATOM   2615  CA  ALA A 751      68.990  55.810  74.250  1.00  0.00           C
ATOM   2616  HA  ALA A 751      68.840  56.860  74.120  1.00  0.00           H
ATOM   2617  CB  ALA A 751      69.470  55.680  75.710  1.00  0.00           C
ATOM   2618  HB1 ALA A 751      69.690  54.650  76.050  1.00  0.00           H
ATOM   2619  HB2 ALA A 751      68.690  56.100  76.390  1.00  0.00           H
ATOM   2620  HB3 ALA A 751      70.370  56.230  76.050  1.00  0.00           H
ATOM   2621  C   ALA A 751      70.080  55.410  73.270  1.00  0.00           C
ATOM   2622  O   ALA A 751      70.140  54.360  72.680  1.00  0.00           O
ATOM   2623  N   PHE A 752      71.070  56.330  73.120  1.00  0.00           N
ATOM   2624  HN  PHE A 752      71.040  57.250  73.510  1.00  0.00           H
ATOM   2625  CA  PHE A 752      72.080  56.310  72.100  1.00  0.00           C
ATOM   2626  HA  PHE A 752      71.780  55.560  71.370  1.00  0.00           H
ATOM   2627  CB  PHE A 752      72.010  57.610  71.370  1.00  0.00           C
ATOM   2628  HB1 PHE A 752      72.440  58.400  72.030  1.00  0.00           H
ATOM   2629  HB2 PHE A 752      70.950  57.840  71.140  1.00  0.00           H
ATOM   2630  CG  PHE A 752      72.760  57.670  70.020  1.00  0.00           C
ATOM   2631  CD1 PHE A 752      73.960  58.430  69.840  1.00  0.00           C
ATOM   2632  HD1 PHE A 752      74.260  59.150  70.580  1.00  0.00           H
ATOM   2633  CE1 PHE A 752      74.700  58.410  68.660  1.00  0.00           C
ATOM   2634  HE1 PHE A 752      75.550  59.070  68.530  1.00  0.00           H
ATOM   2635  CZ  PHE A 752      74.270  57.530  67.620  1.00  0.00           C
ATOM   2636  HZ  PHE A 752      74.800  57.380  66.690  1.00  0.00           H
ATOM   2637  CD2 PHE A 752      72.340  56.760  69.040  1.00  0.00           C
ATOM   2638  HD2 PHE A 752      71.480  56.140  69.230  1.00  0.00           H
ATOM   2639  CE2 PHE A 752      73.090  56.690  67.810  1.00  0.00           C
ATOM   2640  HE2 PHE A 752      72.760  55.980  67.070  1.00  0.00           H
ATOM   2641  C   PHE A 752      73.480  56.010  72.810  1.00  0.00           C
ATOM   2642  O   PHE A 752      73.640  56.390  73.990  1.00  0.00           O
ATOM   2643  N   PRO A 822      74.480  55.240  72.220  1.00  0.00           N
ATOM   2644  CD  PRO A 822      75.900  55.130  72.680  1.00  0.00           C
ATOM   2645  HD1 PRO A 822      75.950  54.480  73.580  1.00  0.00           H
ATOM   2646  HD2 PRO A 822      76.270  56.160  72.920  1.00  0.00           H
ATOM   2647  CA  PRO A 822      74.310  54.570  70.900  1.00  0.00           C
ATOM   2648  HA  PRO A 822      73.960  55.160  70.070  1.00  0.00           H
ATOM   2649  CB  PRO A 822      75.730  53.950  70.510  1.00  0.00           C
ATOM   2650  HB1 PRO A 822      75.860  54.120  69.420  1.00  0.00           H
ATOM   2651  HB2 PRO A 822      75.790  52.860  70.710  1.00  0.00           H
ATOM   2652  CG  PRO A 822      76.660  54.680  71.440  1.00  0.00           C
ATOM   2653  HG1 PRO A 822      77.540  54.100  71.790  1.00  0.00           H
ATOM   2654  HG2 PRO A 822      76.990  55.610  70.940  1.00  0.00           H
ATOM   2655  C   PRO A 822      73.370  53.400  71.030  1.00  0.00           C
ATOM   2656  O   PRO A 822      72.450  53.340  70.240  1.00  0.00           O
ATOM   2657  N   ASP A 823      73.540  52.550  72.060  1.00  0.00           N
ATOM   2658  HN  ASP A 823      74.160  52.840  72.780  1.00  0.00           H
ATOM   2659  CA  ASP A 823      72.860  51.370  72.500  1.00  0.00           C
ATOM   2660  HA  ASP A 823      73.650  50.650  72.670  1.00  0.00           H
ATOM   2661  CB  ASP A 823      72.140  51.560  73.840  1.00  0.00           C
ATOM   2662  HB1 ASP A 823      71.790  50.670  74.400  1.00  0.00           H
ATOM   2663  HB2 ASP A 823      71.340  52.330  73.850  1.00  0.00           H
ATOM   2664  CG  ASP A 823      73.050  52.200  74.860  1.00  0.00           C
ATOM   2665  OD1 ASP A 823      74.250  51.900  74.870  1.00  0.00           O
ATOM   2666  OD2 ASP A 823      72.600  52.950  75.730  1.00  0.00           O
ATOM   2667  C   ASP A 823      71.960  50.640  71.430  1.00  0.00           C
ATOM   2668  O   ASP A 823      72.420  50.280  70.350  1.00  0.00           O
ATOM   2669  N   VAL A 824      70.680  50.370  71.840  1.00  0.00           N
ATOM   2670  HN  VAL A 824      70.270  50.730  72.680  1.00  0.00           H
ATOM   2671  CA  VAL A 824      69.690  49.640  70.990  1.00  0.00           C
ATOM   2672  HA  VAL A 824      70.140  48.720  70.630  1.00  0.00           H
ATOM   2673  CB  VAL A 824      68.430  49.300  71.850  1.00  0.00           C
ATOM   2674  HB  VAL A 824      67.970  50.220  72.300  1.00  0.00           H
ATOM   2675  CG1 VAL A 824      67.440  48.600  70.960  1.00  0.00           C
ATOM   2676 HG11 VAL A 824      66.550  48.170  71.470  1.00  0.00           H
ATOM   2677 HG12 VAL A 824      67.890  47.800  70.350  1.00  0.00           H
ATOM   2678 HG13 VAL A 824      66.910  49.320  70.280  1.00  0.00           H
ATOM   2679  CG2 VAL A 824      68.890  48.310  72.860  1.00  0.00           C
ATOM   2680 HG21 VAL A 824      69.590  48.750  73.610  1.00  0.00           H
ATOM   2681 HG22 VAL A 824      69.420  47.460  72.380  1.00  0.00           H
ATOM   2682 HG23 VAL A 824      68.100  47.870  73.490  1.00  0.00           H
ATOM   2683  C   VAL A 824      69.330  50.500  69.800  1.00  0.00           C
ATOM   2684  O   VAL A 824      68.930  50.070  68.690  1.00  0.00           O
ATOM   2685  N   LEU A 825      69.300  51.890  69.940  1.00  0.00           N
ATOM   2686  HN  LEU A 825      69.540  52.330  70.800  1.00  0.00           H
ATOM   2687  CA  LEU A 825      68.800  52.750  68.880  1.00  0.00           C
ATOM   2688  HA  LEU A 825      67.800  52.450  68.620  1.00  0.00           H
ATOM   2689  CB  LEU A 825      68.730  54.190  69.360  1.00  0.00           C
ATOM   2690  HB1 LEU A 825      69.670  54.510  69.860  1.00  0.00           H
ATOM   2691  HB2 LEU A 825      68.130  54.240  70.290  1.00  0.00           H
ATOM   2692  CG  LEU A 825      68.210  55.250  68.310  1.00  0.00           C
ATOM   2693  HG  LEU A 825      68.950  55.380  67.510  1.00  0.00           H
ATOM   2694  CD1 LEU A 825      66.900  54.780  67.710  1.00  0.00           C
ATOM   2695 HD11 LEU A 825      66.450  55.540  67.030  1.00  0.00           H
ATOM   2696 HD12 LEU A 825      66.170  54.340  68.420  1.00  0.00           H
ATOM   2697 HD13 LEU A 825      67.150  53.920  67.060  1.00  0.00           H
ATOM   2698  CD2 LEU A 825      67.850  56.500  69.040  1.00  0.00           C
ATOM   2699 HD21 LEU A 825      68.680  56.880  69.660  1.00  0.00           H
ATOM   2700 HD22 LEU A 825      66.970  56.380  69.720  1.00  0.00           H
ATOM   2701 HD23 LEU A 825      67.740  57.250  68.220  1.00  0.00           H
ATOM   2702  C   LEU A 825      69.560  52.590  67.610  1.00  0.00           C
ATOM   2703  O   LEU A 825      68.940  52.530  66.520  1.00  0.00           O
ATOM   2704  N   PHE A 826      70.910  52.530  67.770  1.00  0.00           N
ATOM   2705  HN  PHE A 826      71.280  52.540  68.690  1.00  0.00           H
ATOM   2706  CA  PHE A 826      71.850  52.520  66.750  1.00  0.00           C
ATOM   2707  HA  PHE A 826      71.600  53.420  66.220  1.00  0.00           H
ATOM   2708  CB  PHE A 826      73.240  52.410  67.410  1.00  0.00           C
ATOM   2709  HB1 PHE A 826      73.270  51.630  68.210  1.00  0.00           H
ATOM   2710  HB2 PHE A 826      73.440  53.400  67.880  1.00  0.00           H
ATOM   2711  CG  PHE A 826      74.410  52.280  66.410  1.00  0.00           C
ATOM   2712  CD1 PHE A 826      74.570  53.190  65.390  1.00  0.00           C
ATOM   2713  HD1 PHE A 826      73.820  53.950  65.240  1.00  0.00           H
ATOM   2714  CE1 PHE A 826      75.670  53.160  64.550  1.00  0.00           C
ATOM   2715  HE1 PHE A 826      75.730  53.960  63.820  1.00  0.00           H
ATOM   2716  CZ  PHE A 826      76.670  52.220  64.750  1.00  0.00           C
ATOM   2717  HZ  PHE A 826      77.400  52.380  63.960  1.00  0.00           H
ATOM   2718  CD2 PHE A 826      75.440  51.330  66.580  1.00  0.00           C
ATOM   2719  HD2 PHE A 826      75.470  50.550  67.320  1.00  0.00           H
ATOM   2720  CE2 PHE A 826      76.550  51.240  65.710  1.00  0.00           C
ATOM   2721  HE2 PHE A 826      77.180  50.370  65.620  1.00  0.00           H
ATOM   2722  C   PHE A 826      71.570  51.390  65.780  1.00  0.00           C
ATOM   2723  O   PHE A 826      71.430  51.550  64.610  1.00  0.00           O
ATOM   2724  N   TRP A 827      71.480  50.150  66.320  1.00  0.00           N
ATOM   2725  HN  TRP A 827      71.610  50.200  67.300  1.00  0.00           H
ATOM   2726  CA  TRP A 827      71.160  48.950  65.590  1.00  0.00           C
ATOM   2727  HA  TRP A 827      71.860  48.960  64.770  1.00  0.00           H
ATOM   2728  CB  TRP A 827      71.240  47.670  66.500  1.00  0.00           C
ATOM   2729  HB1 TRP A 827      70.840  46.870  65.850  1.00  0.00           H
ATOM   2730  HB2 TRP A 827      70.540  47.930  67.320  1.00  0.00           H
ATOM   2731  CG  TRP A 827      72.610  47.510  67.160  1.00  0.00           C
ATOM   2732  CD1 TRP A 827      72.860  47.510  68.530  1.00  0.00           C
ATOM   2733  HD1 TRP A 827      72.110  47.440  69.300  1.00  0.00           H
ATOM   2734  NE1 TRP A 827      74.260  47.410  68.750  1.00  0.00           N
ATOM   2735  HE1 TRP A 827      74.610  47.370  69.660  1.00  0.00           H
ATOM   2736  CE2 TRP A 827      74.920  47.500  67.560  1.00  0.00           C
ATOM   2737  CD2 TRP A 827      73.930  47.650  66.530  1.00  0.00           C
ATOM   2738  CE3 TRP A 827      74.400  47.760  65.250  1.00  0.00           C
ATOM   2739  HE3 TRP A 827      73.750  47.810  64.390  1.00  0.00           H
ATOM   2740  CZ3 TRP A 827      75.720  47.980  64.990  1.00  0.00           C
ATOM   2741  HZ3 TRP A 827      76.020  48.170  63.980  1.00  0.00           H
ATOM   2742  CZ2 TRP A 827      76.260  47.690  67.290  1.00  0.00           C
ATOM   2743  HZ2 TRP A 827      77.050  47.550  68.010  1.00  0.00           H
ATOM   2744  CH2 TRP A 827      76.650  47.940  65.970  1.00  0.00           C
ATOM   2745  HH2 TRP A 827      77.690  48.160  65.780  1.00  0.00           H
ATOM   2746  C   TRP A 827      69.710  48.930  64.990  1.00  0.00           C
ATOM   2747  O   TRP A 827      69.510  48.400  63.920  1.00  0.00           O
ATOM   2748  N   CYS A 828      68.680  49.560  65.680  1.00  0.00           N
ATOM   2749  HN  CYS A 828      68.930  49.980  66.550  1.00  0.00           H
ATOM   2750  CA  CYS A 828      67.350  49.800  65.100  1.00  0.00           C
ATOM   2751  HA  CYS A 828      66.930  48.880  64.710  1.00  0.00           H
ATOM   2752  CB  CYS A 828      66.280  50.210  66.070  1.00  0.00           C
ATOM   2753  HB1 CYS A 828      65.340  50.340  65.500  1.00  0.00           H
ATOM   2754  HB2 CYS A 828      66.440  51.240  66.460  1.00  0.00           H
ATOM   2755  SG  CYS A 828      66.020  49.050  67.460  1.00  0.00           S
ATOM   2756  HG1 CYS A 828      67.310  48.930  67.750  1.00  0.00           H
ATOM   2757  C   CYS A 828      67.370  50.630  63.860  1.00  0.00           C
ATOM   2758  O   CYS A 828      66.630  50.330  62.940  1.00  0.00           O
ATOM   2759  N   VAL A 829      68.140  51.780  63.890  1.00  0.00           N
ATOM   2760  HN  VAL A 829      68.650  52.140  64.650  1.00  0.00           H
ATOM   2761  CA  VAL A 829      68.430  52.680  62.700  1.00  0.00           C
ATOM   2762  HA  VAL A 829      67.490  53.050  62.330  1.00  0.00           H
ATOM   2763  CB  VAL A 829      69.090  54.000  63.270  1.00  0.00           C
ATOM   2764  HB  VAL A 829      69.890  53.720  63.980  1.00  0.00           H
ATOM   2765  CG1 VAL A 829      69.530  54.920  62.110  1.00  0.00           C
ATOM   2766 HG11 VAL A 829      70.410  54.460  61.580  1.00  0.00           H
ATOM   2767 HG12 VAL A 829      69.840  55.860  62.610  1.00  0.00           H
ATOM   2768 HG13 VAL A 829      68.650  55.130  61.450  1.00  0.00           H
ATOM   2769  CG2 VAL A 829      68.040  54.750  64.140  1.00  0.00           C
ATOM   2770 HG21 VAL A 829      67.780  54.090  64.980  1.00  0.00           H
ATOM   2771 HG22 VAL A 829      67.170  54.840  63.440  1.00  0.00           H
ATOM   2772 HG23 VAL A 829      68.390  55.730  64.540  1.00  0.00           H
ATOM   2773  C   VAL A 829      69.210  52.010  61.610  1.00  0.00           C
ATOM   2774  O   VAL A 829      68.770  52.180  60.500  1.00  0.00           O
ATOM   2775  N   ILE A 830      70.240  51.230  61.890  1.00  0.00           N
ATOM   2776  HN  ILE A 830      70.580  51.110  62.830  1.00  0.00           H
ATOM   2777  CA  ILE A 830      70.930  50.390  60.900  1.00  0.00           C
ATOM   2778  HA  ILE A 830      71.130  51.080  60.100  1.00  0.00           H
ATOM   2779  CB  ILE A 830      72.250  49.820  61.450  1.00  0.00           C
ATOM   2780  HB  ILE A 830      71.900  49.570  62.470  1.00  0.00           H
ATOM   2781  CG2 ILE A 830      72.720  48.580  60.640  1.00  0.00           C
ATOM   2782 HG21 ILE A 830      73.410  48.860  59.820  1.00  0.00           H
ATOM   2783 HG22 ILE A 830      71.950  47.890  60.220  1.00  0.00           H
ATOM   2784 HG23 ILE A 830      73.270  47.990  61.380  1.00  0.00           H
ATOM   2785  CG1 ILE A 830      73.330  50.900  61.490  1.00  0.00           C
ATOM   2786 HG11 ILE A 830      72.810  51.850  61.770  1.00  0.00           H
ATOM   2787 HG12 ILE A 830      73.820  50.850  60.500  1.00  0.00           H
ATOM   2788  CD  ILE A 830      74.390  50.460  62.650  1.00  0.00           C
ATOM   2789  HD1 ILE A 830      73.850  50.690  63.610  1.00  0.00           H
ATOM   2790  HD2 ILE A 830      75.350  51.010  62.530  1.00  0.00           H
ATOM   2791  HD3 ILE A 830      74.650  49.380  62.640  1.00  0.00           H
ATOM   2792  C   ILE A 830      69.910  49.420  60.280  1.00  0.00           C
ATOM   2793  O   ILE A 830      69.860  49.320  59.080  1.00  0.00           O
ATOM   2794  N   LEU A 831      69.120  48.720  61.130  1.00  0.00           N
ATOM   2795  HN  LEU A 831      69.210  48.780  62.120  1.00  0.00           H
ATOM   2796  CA  LEU A 831      68.120  47.670  60.760  1.00  0.00           C
ATOM   2797  HA  LEU A 831      68.640  46.930  60.170  1.00  0.00           H
ATOM   2798  CB  LEU A 831      67.500  47.020  62.010  1.00  0.00           C
ATOM   2799  HB1 LEU A 831      66.880  47.740  62.580  1.00  0.00           H
ATOM   2800  HB2 LEU A 831      68.370  46.730  62.630  1.00  0.00           H
ATOM   2801  CG  LEU A 831      66.730  45.700  61.830  1.00  0.00           C
ATOM   2802  HG  LEU A 831      65.840  45.910  61.190  1.00  0.00           H
ATOM   2803  CD1 LEU A 831      67.440  44.570  61.080  1.00  0.00           C
ATOM   2804 HD11 LEU A 831      68.410  44.330  61.560  1.00  0.00           H
ATOM   2805 HD12 LEU A 831      67.570  44.830  60.010  1.00  0.00           H
ATOM   2806 HD13 LEU A 831      66.840  43.640  60.970  1.00  0.00           H
ATOM   2807  CD2 LEU A 831      66.340  45.160  63.200  1.00  0.00           C
ATOM   2808 HD21 LEU A 831      65.680  44.270  63.160  1.00  0.00           H
ATOM   2809 HD22 LEU A 831      65.760  45.910  63.770  1.00  0.00           H
ATOM   2810 HD23 LEU A 831      67.300  44.840  63.670  1.00  0.00           H
ATOM   2811  C   LEU A 831      67.060  48.310  59.860  1.00  0.00           C
ATOM   2812  O   LEU A 831      66.790  47.760  58.800  1.00  0.00           O
ATOM   2813  N   PHE A 832      66.550  49.490  60.240  1.00  0.00           N
ATOM   2814  HN  PHE A 832      66.680  49.890  61.150  1.00  0.00           H
ATOM   2815  CA  PHE A 832      65.720  50.200  59.290  1.00  0.00           C
ATOM   2816  HA  PHE A 832      65.010  49.420  59.060  1.00  0.00           H
ATOM   2817  CB  PHE A 832      65.180  51.430  60.130  1.00  0.00           C
ATOM   2818  HB1 PHE A 832      66.030  52.080  60.430  1.00  0.00           H
ATOM   2819  HB2 PHE A 832      64.700  50.950  61.010  1.00  0.00           H
ATOM   2820  CG  PHE A 832      64.170  52.330  59.330  1.00  0.00           C
ATOM   2821  CD1 PHE A 832      63.080  51.800  58.750  1.00  0.00           C
ATOM   2822  HD1 PHE A 832      62.860  50.740  58.840  1.00  0.00           H
ATOM   2823  CE1 PHE A 832      62.140  52.600  58.020  1.00  0.00           C
ATOM   2824  HE1 PHE A 832      61.240  52.170  57.640  1.00  0.00           H
ATOM   2825  CZ  PHE A 832      62.380  53.990  57.930  1.00  0.00           C
ATOM   2826  HZ  PHE A 832      61.670  54.570  57.330  1.00  0.00           H
ATOM   2827  CD2 PHE A 832      64.520  53.680  59.080  1.00  0.00           C
ATOM   2828  HD2 PHE A 832      65.460  53.990  59.510  1.00  0.00           H
ATOM   2829  CE2 PHE A 832      63.600  54.540  58.400  1.00  0.00           C
ATOM   2830  HE2 PHE A 832      64.030  55.510  58.230  1.00  0.00           H
ATOM   2831  C   PHE A 832      66.210  50.570  57.990  1.00  0.00           C
ATOM   2832  O   PHE A 832      65.650  50.120  57.030  1.00  0.00           O
ATOM   2833  N   PHE A 833      67.360  51.350  57.910  1.00  0.00           N
ATOM   2834  HN  PHE A 833      67.850  51.480  58.770  1.00  0.00           H
ATOM   2835  CA  PHE A 833      67.890  51.910  56.690  1.00  0.00           C
ATOM   2836  HA  PHE A 833      67.110  52.340  56.100  1.00  0.00           H
ATOM   2837  CB  PHE A 833      69.160  52.860  56.980  1.00  0.00           C
ATOM   2838  HB1 PHE A 833      69.700  52.920  56.010  1.00  0.00           H
ATOM   2839  HB2 PHE A 833      69.840  52.540  57.790  1.00  0.00           H
ATOM   2840  CG  PHE A 833      68.800  54.340  57.210  1.00  0.00           C
ATOM   2841  CD1 PHE A 833      67.690  54.990  56.560  1.00  0.00           C
ATOM   2842  HD1 PHE A 833      66.990  54.460  55.940  1.00  0.00           H
ATOM   2843  CE1 PHE A 833      67.320  56.390  56.730  1.00  0.00           C
ATOM   2844  HE1 PHE A 833      66.600  56.840  56.070  1.00  0.00           H
ATOM   2845  CZ  PHE A 833      67.980  57.070  57.840  1.00  0.00           C
ATOM   2846  HZ  PHE A 833      67.770  58.090  58.150  1.00  0.00           H
ATOM   2847  CD2 PHE A 833      69.560  55.130  58.090  1.00  0.00           C
ATOM   2848  HD2 PHE A 833      70.520  54.790  58.440  1.00  0.00           H
ATOM   2849  CE2 PHE A 833      69.100  56.430  58.420  1.00  0.00           C
ATOM   2850  HE2 PHE A 833      69.790  56.970  59.060  1.00  0.00           H
ATOM   2851  C   PHE A 833      68.320  50.790  55.870  1.00  0.00           C
ATOM   2852  O   PHE A 833      67.960  50.720  54.720  1.00  0.00           O
ATOM   2853  N   THR A 834      69.010  49.760  56.420  1.00  0.00           N
ATOM   2854  HN  THR A 834      69.150  49.700  57.400  1.00  0.00           H
ATOM   2855  CA  THR A 834      69.500  48.640  55.660  1.00  0.00           C
ATOM   2856  HA  THR A 834      70.090  49.020  54.830  1.00  0.00           H
ATOM   2857  CB  THR A 834      70.580  47.790  56.370  1.00  0.00           C
ATOM   2858  HB  THR A 834      70.970  46.970  55.730  1.00  0.00           H
ATOM   2859  OG1 THR A 834      70.040  47.240  57.590  1.00  0.00           O
ATOM   2860  HG1 THR A 834      69.770  48.040  58.060  1.00  0.00           H
ATOM   2861  CG2 THR A 834      71.740  48.690  56.700  1.00  0.00           C
ATOM   2862 HG21 THR A 834      72.070  48.970  55.670  1.00  0.00           H
ATOM   2863 HG22 THR A 834      72.480  48.090  57.270  1.00  0.00           H
ATOM   2864 HG23 THR A 834      71.380  49.620  57.190  1.00  0.00           H
ATOM   2865  C   THR A 834      68.400  47.750  55.110  1.00  0.00           C
ATOM   2866  O   THR A 834      68.570  47.190  54.050  1.00  0.00           O
ATOM   2867  N   THR A 835      67.270  47.610  55.740  1.00  0.00           N
ATOM   2868  HN  THR A 835      67.190  47.950  56.680  1.00  0.00           H
ATOM   2869  CA  THR A 835      66.190  46.850  55.140  1.00  0.00           C
ATOM   2870  HA  THR A 835      66.660  45.940  54.810  1.00  0.00           H
ATOM   2871  CB  THR A 835      65.000  46.580  56.010  1.00  0.00           C
ATOM   2872  HB  THR A 835      64.550  47.500  56.440  1.00  0.00           H
ATOM   2873  OG1 THR A 835      65.430  45.840  57.140  1.00  0.00           O
ATOM   2874  HG1 THR A 835      66.090  46.370  57.620  1.00  0.00           H
ATOM   2875  CG2 THR A 835      63.960  45.710  55.370  1.00  0.00           C
ATOM   2876 HG21 THR A 835      63.350  46.040  54.500  1.00  0.00           H
ATOM   2877 HG22 THR A 835      63.180  45.390  56.080  1.00  0.00           H
ATOM   2878 HG23 THR A 835      64.550  44.820  55.030  1.00  0.00           H
ATOM   2879  C   THR A 835      65.670  47.480  53.850  1.00  0.00           C
ATOM   2880  O   THR A 835      65.480  46.750  52.900  1.00  0.00           O
ATOM   2881  N   PHE A 836      65.550  48.760  53.950  1.00  0.00           N
ATOM   2882  HN  PHE A 836      65.570  49.230  54.820  1.00  0.00           H
ATOM   2883  CA  PHE A 836      65.040  49.630  52.870  1.00  0.00           C
ATOM   2884  HA  PHE A 836      64.140  49.180  52.500  1.00  0.00           H
ATOM   2885  CB  PHE A 836      64.650  51.040  53.380  1.00  0.00           C
ATOM   2886  HB1 PHE A 836      65.540  51.380  53.960  1.00  0.00           H
ATOM   2887  HB2 PHE A 836      63.770  50.990  54.050  1.00  0.00           H
ATOM   2888  CG  PHE A 836      64.490  52.120  52.320  1.00  0.00           C
ATOM   2889  CD1 PHE A 836      65.630  52.800  51.930  1.00  0.00           C
ATOM   2890  HD1 PHE A 836      66.580  52.500  52.350  1.00  0.00           H
ATOM   2891  CE1 PHE A 836      65.500  53.900  51.110  1.00  0.00           C
ATOM   2892  HE1 PHE A 836      66.410  54.410  50.860  1.00  0.00           H
ATOM   2893  CZ  PHE A 836      64.280  54.460  50.710  1.00  0.00           C
ATOM   2894  HZ  PHE A 836      64.300  55.280  50.020  1.00  0.00           H
ATOM   2895  CD2 PHE A 836      63.210  52.640  51.950  1.00  0.00           C
ATOM   2896  HD2 PHE A 836      62.330  52.180  52.360  1.00  0.00           H
ATOM   2897  CE2 PHE A 836      63.140  53.780  51.080  1.00  0.00           C
ATOM   2898  HE2 PHE A 836      62.150  54.020  50.730  1.00  0.00           H
ATOM   2899  C   PHE A 836      66.160  49.610  51.660  1.00  0.00           C
ATOM   2900  O   PHE A 836      65.830  49.680  50.490  1.00  0.00           O
ATOM   2901  N   PHE A 837      67.460  49.560  52.000  1.00  0.00           N
ATOM   2902  HN  PHE A 837      67.720  49.720  52.950  1.00  0.00           H
ATOM   2903  CA  PHE A 837      68.490  49.420  50.990  1.00  0.00           C
ATOM   2904  HA  PHE A 837      68.410  50.120  50.180  1.00  0.00           H
ATOM   2905  CB  PHE A 837      69.890  49.460  51.560  1.00  0.00           C
ATOM   2906  HB1 PHE A 837      70.620  49.410  50.730  1.00  0.00           H
ATOM   2907  HB2 PHE A 837      69.920  48.710  52.390  1.00  0.00           H
ATOM   2908  CG  PHE A 837      70.180  50.800  52.170  1.00  0.00           C
ATOM   2909  CD1 PHE A 837      71.130  50.850  53.160  1.00  0.00           C
ATOM   2910  HD1 PHE A 837      71.470  49.910  53.600  1.00  0.00           H
ATOM   2911  CE1 PHE A 837      71.540  52.050  53.760  1.00  0.00           C
ATOM   2912  HE1 PHE A 837      72.390  52.130  54.410  1.00  0.00           H
ATOM   2913  CZ  PHE A 837      70.950  53.240  53.370  1.00  0.00           C
ATOM   2914  HZ  PHE A 837      71.180  54.190  53.860  1.00  0.00           H
ATOM   2915  CD2 PHE A 837      69.610  51.980  51.770  1.00  0.00           C
ATOM   2916  HD2 PHE A 837      68.880  51.970  50.970  1.00  0.00           H
ATOM   2917  CE2 PHE A 837      69.940  53.250  52.350  1.00  0.00           C
ATOM   2918  HE2 PHE A 837      69.450  54.150  52.020  1.00  0.00           H
ATOM   2919  C   PHE A 837      68.470  48.020  50.390  1.00  0.00           C
ATOM   2920  O   PHE A 837      68.600  47.880  49.200  1.00  0.00           O
ATOM   2921  N   LEU A 838      68.400  46.950  51.270  1.00  0.00           N
ATOM   2922  HN  LEU A 838      68.400  47.190  52.250  1.00  0.00           H
ATOM   2923  CA  LEU A 838      68.440  45.510  50.830  1.00  0.00           C
ATOM   2924  HA  LEU A 838      69.380  45.500  50.290  1.00  0.00           H
ATOM   2925  CB  LEU A 838      68.610  44.570  51.990  1.00  0.00           C
ATOM   2926  HB1 LEU A 838      67.740  44.830  52.620  1.00  0.00           H
ATOM   2927  HB2 LEU A 838      69.500  44.870  52.580  1.00  0.00           H
ATOM   2928  CG  LEU A 838      68.550  43.040  51.710  1.00  0.00           C
ATOM   2929  HG  LEU A 838      67.620  42.760  51.170  1.00  0.00           H
ATOM   2930  CD1 LEU A 838      69.670  42.600  50.730  1.00  0.00           C
ATOM   2931 HD11 LEU A 838      69.560  41.510  50.500  1.00  0.00           H
ATOM   2932 HD12 LEU A 838      70.650  42.770  51.230  1.00  0.00           H
ATOM   2933 HD13 LEU A 838      69.550  43.210  49.790  1.00  0.00           H
ATOM   2934  CD2 LEU A 838      68.690  42.310  53.080  1.00  0.00           C
ATOM   2935 HD21 LEU A 838      69.670  42.490  53.580  1.00  0.00           H
ATOM   2936 HD22 LEU A 838      68.560  41.210  53.000  1.00  0.00           H
ATOM   2937 HD23 LEU A 838      67.990  42.670  53.860  1.00  0.00           H
ATOM   2938  C   LEU A 838      67.390  45.150  49.870  1.00  0.00           C
ATOM   2939  O   LEU A 838      67.670  44.630  48.850  1.00  0.00           O
ATOM   2940  N   SER A 839      66.190  45.590  50.110  1.00  0.00           N
ATOM   2941  HN  SER A 839      66.010  46.050  50.980  1.00  0.00           H
ATOM   2942  CA  SER A 839      65.010  45.270  49.390  1.00  0.00           C
ATOM   2943  HA  SER A 839      64.910  44.200  49.360  1.00  0.00           H
ATOM   2944  CB  SER A 839      63.810  45.810  50.260  1.00  0.00           C
ATOM   2945  HB1 SER A 839      63.680  45.200  51.180  1.00  0.00           H
ATOM   2946  HB2 SER A 839      62.870  45.790  49.680  1.00  0.00           H
ATOM   2947  OG  SER A 839      64.000  47.160  50.730  1.00  0.00           O
ATOM   2948  HG1 SER A 839      64.500  47.160  51.560  1.00  0.00           H
ATOM   2949  C   SER A 839      65.080  45.830  47.960  1.00  0.00           C
ATOM   2950  O   SER A 839      64.880  45.120  46.960  1.00  0.00           O
ATOM   2951  N   SER A 840      65.520  47.130  47.870  1.00  0.00           N
ATOM   2952  HN  SER A 840      65.370  47.700  48.670  1.00  0.00           H
ATOM   2953  CA  SER A 840      65.890  47.750  46.550  1.00  0.00           C
ATOM   2954  HA  SER A 840      65.030  47.550  45.930  1.00  0.00           H
ATOM   2955  CB  SER A 840      66.110  49.290  46.650  1.00  0.00           C
ATOM   2956  HB1 SER A 840      67.120  49.440  47.110  1.00  0.00           H
ATOM   2957  HB2 SER A 840      65.300  49.760  47.260  1.00  0.00           H
ATOM   2958  OG  SER A 840      66.360  49.880  45.380  1.00  0.00           O
ATOM   2959  HG1 SER A 840      65.530  49.800  44.900  1.00  0.00           H
ATOM   2960  C   SER A 840      67.060  46.990  45.900  1.00  0.00           C
ATOM   2961  O   SER A 840      67.090  46.730  44.690  1.00  0.00           O
ATOM   2962  N   PHE A 841      68.160  46.680  46.630  1.00  0.00           N
ATOM   2963  HN  PHE A 841      68.090  46.890  47.610  1.00  0.00           H
ATOM   2964  CA  PHE A 841      69.350  45.880  46.130  1.00  0.00           C
ATOM   2965  HA  PHE A 841      69.850  46.400  45.320  1.00  0.00           H
ATOM   2966  CB  PHE A 841      70.380  45.590  47.300  1.00  0.00           C
ATOM   2967  HB1 PHE A 841      69.900  44.990  48.110  1.00  0.00           H
ATOM   2968  HB2 PHE A 841      70.620  46.530  47.840  1.00  0.00           H
ATOM   2969  CG  PHE A 841      71.590  44.710  47.010  1.00  0.00           C
ATOM   2970  CD1 PHE A 841      71.450  43.340  47.070  1.00  0.00           C
ATOM   2971  HD1 PHE A 841      70.500  42.820  47.070  1.00  0.00           H
ATOM   2972  CE1 PHE A 841      72.550  42.480  46.830  1.00  0.00           C
ATOM   2973  HE1 PHE A 841      72.440  41.410  46.750  1.00  0.00           H
ATOM   2974  CZ  PHE A 841      73.840  42.950  46.860  1.00  0.00           C
ATOM   2975  HZ  PHE A 841      74.700  42.300  46.970  1.00  0.00           H
ATOM   2976  CD2 PHE A 841      72.860  45.220  46.960  1.00  0.00           C
ATOM   2977  HD2 PHE A 841      72.980  46.300  46.990  1.00  0.00           H
ATOM   2978  CE2 PHE A 841      73.980  44.360  46.910  1.00  0.00           C
ATOM   2979  HE2 PHE A 841      74.920  44.790  47.220  1.00  0.00           H
ATOM   2980  C   PHE A 841      68.920  44.570  45.410  1.00  0.00           C
ATOM   2981  O   PHE A 841      69.380  44.320  44.310  1.00  0.00           O
ATOM   2982  N   LEU A 842      67.960  43.850  46.050  1.00  0.00           N
ATOM   2983  HN  LEU A 842      67.670  44.110  46.970  1.00  0.00           H
ATOM   2984  CA  LEU A 842      67.420  42.680  45.430  1.00  0.00           C
ATOM   2985  HA  LEU A 842      68.300  42.200  45.040  1.00  0.00           H
ATOM   2986  CB  LEU A 842      66.810  41.780  46.500  1.00  0.00           C
ATOM   2987  HB1 LEU A 842      66.530  40.800  46.040  1.00  0.00           H
ATOM   2988  HB2 LEU A 842      65.900  42.250  46.950  1.00  0.00           H
ATOM   2989  CG  LEU A 842      67.760  41.410  47.680  1.00  0.00           C
ATOM   2990  HG  LEU A 842      68.160  42.390  48.020  1.00  0.00           H
ATOM   2991  CD1 LEU A 842      66.890  41.060  48.900  1.00  0.00           C
ATOM   2992 HD11 LEU A 842      66.160  40.270  48.670  1.00  0.00           H
ATOM   2993 HD12 LEU A 842      66.400  41.980  49.290  1.00  0.00           H
ATOM   2994 HD13 LEU A 842      67.470  40.610  49.740  1.00  0.00           H
ATOM   2995  CD2 LEU A 842      68.820  40.430  47.240  1.00  0.00           C
ATOM   2996 HD21 LEU A 842      69.430  40.040  48.080  1.00  0.00           H
ATOM   2997 HD22 LEU A 842      69.490  41.020  46.570  1.00  0.00           H
ATOM   2998 HD23 LEU A 842      68.350  39.560  46.710  1.00  0.00           H
ATOM   2999  C   LEU A 842      66.460  42.970  44.290  1.00  0.00           C
ATOM   3000  O   LEU A 842      66.610  42.280  43.290  1.00  0.00           O
ATOM   3001  N   LYS A 843      65.570  44.000  44.360  1.00  0.00           N
ATOM   3002  HN  LYS A 843      65.540  44.510  45.230  1.00  0.00           H
ATOM   3003  CA  LYS A 843      64.780  44.390  43.170  1.00  0.00           C
ATOM   3004  HA  LYS A 843      64.300  43.450  42.950  1.00  0.00           H
ATOM   3005  CB  LYS A 843      63.780  45.480  43.560  1.00  0.00           C
ATOM   3006  HB1 LYS A 843      64.400  46.280  44.020  1.00  0.00           H
ATOM   3007  HB2 LYS A 843      63.180  45.010  44.370  1.00  0.00           H
ATOM   3008  CG  LYS A 843      62.740  45.960  42.540  1.00  0.00           C
ATOM   3009  HG1 LYS A 843      63.270  46.510  41.720  1.00  0.00           H
ATOM   3010  HG2 LYS A 843      62.100  46.690  43.060  1.00  0.00           H
ATOM   3011  CD  LYS A 843      61.870  44.860  41.970  1.00  0.00           C
ATOM   3012  HD1 LYS A 843      62.560  44.080  41.580  1.00  0.00           H
ATOM   3013  HD2 LYS A 843      61.290  45.300  41.130  1.00  0.00           H
ATOM   3014  CE  LYS A 843      60.860  44.130  42.920  1.00  0.00           C
ATOM   3015  HE1 LYS A 843      60.040  44.880  43.070  1.00  0.00           H
ATOM   3016  HE2 LYS A 843      61.310  43.920  43.910  1.00  0.00           H
ATOM   3017  NZ  LYS A 843      60.210  42.900  42.460  1.00  0.00           N
ATOM   3018  HZ1 LYS A 843      59.870  43.020  41.480  1.00  0.00           H
ATOM   3019  HZ2 LYS A 843      59.430  42.640  43.110  1.00  0.00           H
ATOM   3020  HZ3 LYS A 843      61.010  42.250  42.340  1.00  0.00           H
ATOM   3021  C   LYS A 843      65.490  44.900  41.960  1.00  0.00           C
ATOM   3022  O   LYS A 843      65.180  44.490  40.880  1.00  0.00           O
ATOM   3023  N   GLN A 844      66.510  45.640  42.160  1.00  0.00           N
ATOM   3024  HN  GLN A 844      66.770  45.790  43.110  1.00  0.00           H
ATOM   3025  CA  GLN A 844      67.420  46.140  41.200  1.00  0.00           C
ATOM   3026  HA  GLN A 844      66.760  46.420  40.390  1.00  0.00           H
ATOM   3027  CB  GLN A 844      68.040  47.490  41.670  1.00  0.00           C
ATOM   3028  HB1 GLN A 844      68.750  47.930  40.940  1.00  0.00           H
ATOM   3029  HB2 GLN A 844      68.680  47.310  42.560  1.00  0.00           H
ATOM   3030  CG  GLN A 844      67.050  48.560  42.130  1.00  0.00           C
ATOM   3031  HG1 GLN A 844      67.620  49.440  42.510  1.00  0.00           H
ATOM   3032  HG2 GLN A 844      66.460  48.160  42.990  1.00  0.00           H
ATOM   3033  CD  GLN A 844      66.020  48.830  41.000  1.00  0.00           C
ATOM   3034  OE1 GLN A 844      64.820  48.480  41.150  1.00  0.00           O
ATOM   3035  NE2 GLN A 844      66.490  49.410  39.870  1.00  0.00           N
ATOM   3036 HE21 GLN A 844      65.880  49.550  39.090  1.00  0.00           H
ATOM   3037 HE22 GLN A 844      67.400  49.810  39.790  1.00  0.00           H
ATOM   3038  C   GLN A 844      68.420  45.090  40.650  1.00  0.00           C
ATOM   3039  O   GLN A 844      69.040  45.300  39.580  1.00  0.00           O
ATOM   3040  N   PHE A 845      68.380  43.870  41.200  1.00  0.00           N
ATOM   3041  HN  PHE A 845      67.870  43.570  42.010  1.00  0.00           H
ATOM   3042  CA  PHE A 845      69.400  42.850  40.890  1.00  0.00           C
ATOM   3043  HA  PHE A 845      70.360  43.320  40.970  1.00  0.00           H
ATOM   3044  CB  PHE A 845      69.190  41.760  41.960  1.00  0.00           C
ATOM   3045  HB1 PHE A 845      68.290  41.120  41.870  1.00  0.00           H
ATOM   3046  HB2 PHE A 845      69.060  42.080  43.020  1.00  0.00           H
ATOM   3047  CG  PHE A 845      70.430  40.880  41.910  1.00  0.00           C
ATOM   3048  CD1 PHE A 845      70.500  39.590  41.370  1.00  0.00           C
ATOM   3049  HD1 PHE A 845      69.560  39.150  41.080  1.00  0.00           H
ATOM   3050  CE1 PHE A 845      71.680  38.870  41.270  1.00  0.00           C
ATOM   3051  HE1 PHE A 845      71.600  37.800  41.140  1.00  0.00           H
ATOM   3052  CZ  PHE A 845      72.830  39.500  41.700  1.00  0.00           C
ATOM   3053  HZ  PHE A 845      73.840  39.120  41.550  1.00  0.00           H
ATOM   3054  CD2 PHE A 845      71.570  41.470  42.410  1.00  0.00           C
ATOM   3055  HD2 PHE A 845      71.480  42.460  42.830  1.00  0.00           H
ATOM   3056  CE2 PHE A 845      72.770  40.840  42.220  1.00  0.00           C
ATOM   3057  HE2 PHE A 845      73.720  41.310  42.440  1.00  0.00           H
ATOM   3058  C   PHE A 845      69.330  42.280  39.410  1.00  0.00           C
ATOM   3059  O   PHE A 845      70.430  42.020  38.910  1.00  0.00           O
ATOM   3060  N   LYS A 846      68.150  42.140  38.750  1.00  0.00           N
ATOM   3061  HN  LYS A 846      67.270  42.290  39.200  1.00  0.00           H
ATOM   3062  CA  LYS A 846      68.110  41.810  37.290  1.00  0.00           C
ATOM   3063  HA  LYS A 846      68.750  40.950  37.290  1.00  0.00           H
ATOM   3064  CB  LYS A 846      66.730  41.430  36.790  1.00  0.00           C
ATOM   3065  HB1 LYS A 846      66.560  40.370  37.070  1.00  0.00           H
ATOM   3066  HB2 LYS A 846      66.710  41.460  35.670  1.00  0.00           H
ATOM   3067  CG  LYS A 846      65.620  42.300  37.240  1.00  0.00           C
ATOM   3068  HG1 LYS A 846      65.730  43.400  37.070  1.00  0.00           H
ATOM   3069  HG2 LYS A 846      65.480  42.040  38.300  1.00  0.00           H
ATOM   3070  CD  LYS A 846      64.270  41.860  36.620  1.00  0.00           C
ATOM   3071  HD1 LYS A 846      64.380  40.770  36.850  1.00  0.00           H
ATOM   3072  HD2 LYS A 846      64.340  41.990  35.520  1.00  0.00           H
ATOM   3073  CE  LYS A 846      63.060  42.610  37.150  1.00  0.00           C
ATOM   3074  HE1 LYS A 846      63.090  43.670  36.790  1.00  0.00           H
ATOM   3075  HE2 LYS A 846      63.170  42.610  38.250  1.00  0.00           H
ATOM   3076  NZ  LYS A 846      61.850  42.030  36.740  1.00  0.00           N
ATOM   3077  HZ1 LYS A 846      61.630  42.160  35.720  1.00  0.00           H
ATOM   3078  HZ2 LYS A 846      61.040  42.500  37.180  1.00  0.00           H
ATOM   3079  HZ3 LYS A 846      61.820  41.010  36.900  1.00  0.00           H
ATOM   3080  C   LYS A 846      68.670  42.900  36.460  1.00  0.00           C
ATOM   3081  O   LYS A 846      68.890  42.600  35.260  1.00  0.00           O
ATOM   3082  N   THR A 847      68.830  44.080  37.000  1.00  0.00           N
ATOM   3083  HN  THR A 847      68.620  44.120  37.980  1.00  0.00           H
ATOM   3084  CA  THR A 847      69.460  45.240  36.280  1.00  0.00           C
ATOM   3085  HA  THR A 847      69.080  45.100  35.280  1.00  0.00           H
ATOM   3086  CB  THR A 847      69.140  46.630  36.700  1.00  0.00           C
ATOM   3087  HB  THR A 847      69.850  47.040  37.440  1.00  0.00           H
ATOM   3088  OG1 THR A 847      67.890  46.720  37.350  1.00  0.00           O
ATOM   3089  HG1 THR A 847      68.010  46.240  38.170  1.00  0.00           H
ATOM   3090  CG2 THR A 847      69.180  47.600  35.480  1.00  0.00           C
ATOM   3091 HG21 THR A 847      70.070  47.500  34.810  1.00  0.00           H
ATOM   3092 HG22 THR A 847      69.210  48.630  35.890  1.00  0.00           H
ATOM   3093 HG23 THR A 847      68.280  47.380  34.850  1.00  0.00           H
ATOM   3094  C   THR A 847      70.960  45.030  36.110  1.00  0.00           C
ATOM   3095  O   THR A 847      71.570  45.350  35.110  1.00  0.00           O
ATOM   3096  N   LYS A 848      71.560  44.390  37.130  1.00  0.00           N
ATOM   3097  HN  LYS A 848      71.090  44.010  37.910  1.00  0.00           H
ATOM   3098  CA  LYS A 848      72.970  44.080  37.220  1.00  0.00           C
ATOM   3099  HA  LYS A 848      73.490  44.950  36.850  1.00  0.00           H
ATOM   3100  CB  LYS A 848      73.430  43.880  38.710  1.00  0.00           C
ATOM   3101  HB1 LYS A 848      74.520  43.690  38.680  1.00  0.00           H
ATOM   3102  HB2 LYS A 848      72.830  42.980  39.010  1.00  0.00           H
ATOM   3103  CG  LYS A 848      72.970  45.020  39.610  1.00  0.00           C
ATOM   3104  HG1 LYS A 848      71.860  45.060  39.550  1.00  0.00           H
ATOM   3105  HG2 LYS A 848      73.420  45.960  39.250  1.00  0.00           H
ATOM   3106  CD  LYS A 848      73.180  44.620  41.110  1.00  0.00           C
ATOM   3107  HD1 LYS A 848      74.270  44.690  41.350  1.00  0.00           H
ATOM   3108  HD2 LYS A 848      72.840  43.600  41.380  1.00  0.00           H
ATOM   3109  CE  LYS A 848      72.350  45.480  42.190  1.00  0.00           C
ATOM   3110  HE1 LYS A 848      72.640  45.130  43.210  1.00  0.00           H
ATOM   3111  HE2 LYS A 848      71.260  45.290  42.060  1.00  0.00           H
ATOM   3112  NZ  LYS A 848      72.470  46.990  42.080  1.00  0.00           N
ATOM   3113  HZ1 LYS A 848      72.000  47.260  42.960  1.00  0.00           H
ATOM   3114  HZ2 LYS A 848      71.990  47.420  41.270  1.00  0.00           H
ATOM   3115  HZ3 LYS A 848      73.460  47.310  41.990  1.00  0.00           H
ATOM   3116  C   LYS A 848      73.440  42.830  36.310  1.00  0.00           C
ATOM   3117  O   LYS A 848      72.630  42.080  35.760  1.00  0.00           O
ATOM   3118  N   ARG A 849      74.750  42.740  36.050  1.00  0.00           N
ATOM   3119  HN  ARG A 849      75.390  43.450  36.280  1.00  0.00           H
ATOM   3120  CA  ARG A 849      75.200  41.630  35.150  1.00  0.00           C
ATOM   3121  HA  ARG A 849      74.430  41.440  34.430  1.00  0.00           H
ATOM   3122  CB  ARG A 849      76.460  42.240  34.310  1.00  0.00           C
ATOM   3123  HB1 ARG A 849      75.960  42.600  33.380  1.00  0.00           H
ATOM   3124  HB2 ARG A 849      76.930  41.330  33.880  1.00  0.00           H
ATOM   3125  CG  ARG A 849      77.570  42.960  35.100  1.00  0.00           C
ATOM   3126  HG1 ARG A 849      77.130  43.950  35.330  1.00  0.00           H
ATOM   3127  HG2 ARG A 849      78.410  43.240  34.420  1.00  0.00           H
ATOM   3128  CD  ARG A 849      78.130  42.300  36.350  1.00  0.00           C
ATOM   3129  HD1 ARG A 849      77.340  41.920  37.040  1.00  0.00           H
ATOM   3130  HD2 ARG A 849      78.830  42.920  36.960  1.00  0.00           H
ATOM   3131  NE  ARG A 849      78.950  41.060  36.090  1.00  0.00           N
ATOM   3132  HE  ARG A 849      78.530  40.150  36.080  1.00  0.00           H
ATOM   3133  CZ  ARG A 849      80.230  41.120  35.900  1.00  0.00           C
ATOM   3134  NH1 ARG A 849      80.860  39.970  35.770  1.00  0.00           N
ATOM   3135 HH11 ARG A 849      80.270  39.170  35.920  1.00  0.00           H
ATOM   3136 HH12 ARG A 849      81.740  39.980  35.310  1.00  0.00           H
ATOM   3137  NH2 ARG A 849      80.910  42.170  35.910  1.00  0.00           N
ATOM   3138 HH21 ARG A 849      80.540  43.080  36.110  1.00  0.00           H
ATOM   3139 HH22 ARG A 849      81.890  42.040  35.790  1.00  0.00           H
ATOM   3140  C   ARG A 849      75.370  40.270  35.710  1.00  0.00           C
ATOM   3141  O   ARG A 849      75.570  39.270  34.980  1.00  0.00           O
ATOM   3142  N   TYR A 850      75.310  40.140  37.000  1.00  0.00           N
ATOM   3143  HN  TYR A 850      75.020  40.860  37.640  1.00  0.00           H
ATOM   3144  CA  TYR A 850      75.640  38.950  37.790  1.00  0.00           C
ATOM   3145  HA  TYR A 850      76.620  38.670  37.450  1.00  0.00           H
ATOM   3146  CB  TYR A 850      75.860  39.120  39.340  1.00  0.00           C
ATOM   3147  HB1 TYR A 850      76.330  38.230  39.830  1.00  0.00           H
ATOM   3148  HB2 TYR A 850      74.870  39.110  39.830  1.00  0.00           H
ATOM   3149  CG  TYR A 850      76.550  40.450  39.650  1.00  0.00           C
ATOM   3150  CD1 TYR A 850      77.920  40.540  39.390  1.00  0.00           C
ATOM   3151  HD1 TYR A 850      78.400  39.720  38.880  1.00  0.00           H
ATOM   3152  CE1 TYR A 850      78.550  41.710  39.640  1.00  0.00           C
ATOM   3153  HE1 TYR A 850      79.620  41.680  39.490  1.00  0.00           H
ATOM   3154  CZ  TYR A 850      77.900  42.750  40.260  1.00  0.00           C
ATOM   3155  OH  TYR A 850      78.510  44.010  40.500  1.00  0.00           O
ATOM   3156  HH  TYR A 850      77.880  44.680  40.770  1.00  0.00           H
ATOM   3157  CD2 TYR A 850      75.780  41.570  40.070  1.00  0.00           C
ATOM   3158  HD2 TYR A 850      74.740  41.440  40.370  1.00  0.00           H
ATOM   3159  CE2 TYR A 850      76.520  42.700  40.440  1.00  0.00           C
ATOM   3160  HE2 TYR A 850      76.060  43.640  40.720  1.00  0.00           H
ATOM   3161  C   TYR A 850      74.650  37.860  37.470  1.00  0.00           C
ATOM   3162  O   TYR A 850      73.480  38.060  37.680  1.00  0.00           O
ATOM   3163  N   PHE A 851      75.060  36.640  36.980  1.00  0.00           N
ATOM   3164  HN  PHE A 851      76.040  36.480  36.910  1.00  0.00           H
ATOM   3165  CA  PHE A 851      74.230  35.420  36.910  1.00  0.00           C
ATOM   3166  HA  PHE A 851      74.960  34.660  36.670  1.00  0.00           H
ATOM   3167  CB  PHE A 851      73.460  35.140  38.260  1.00  0.00           C
ATOM   3168  HB1 PHE A 851      73.060  34.110  38.140  1.00  0.00           H
ATOM   3169  HB2 PHE A 851      72.630  35.830  38.500  1.00  0.00           H
ATOM   3170  CG  PHE A 851      74.440  35.100  39.340  1.00  0.00           C
ATOM   3171  CD1 PHE A 851      74.430  36.060  40.400  1.00  0.00           C
ATOM   3172  HD1 PHE A 851      73.780  36.930  40.340  1.00  0.00           H
ATOM   3173  CE1 PHE A 851      75.330  36.010  41.440  1.00  0.00           C
ATOM   3174  HE1 PHE A 851      75.340  36.690  42.260  1.00  0.00           H
ATOM   3175  CZ  PHE A 851      76.320  35.050  41.430  1.00  0.00           C
ATOM   3176  HZ  PHE A 851      76.980  34.950  42.290  1.00  0.00           H
ATOM   3177  CD2 PHE A 851      75.400  34.050  39.400  1.00  0.00           C
ATOM   3178  HD2 PHE A 851      75.320  33.260  38.680  1.00  0.00           H
ATOM   3179  CE2 PHE A 851      76.350  34.080  40.380  1.00  0.00           C
ATOM   3180  HE2 PHE A 851      77.080  33.290  40.440  1.00  0.00           H
ATOM   3181  C   PHE A 851      73.260  35.360  35.690  1.00  0.00           C
ATOM   3182  O   PHE A 851      72.820  36.370  35.250  1.00  0.00           O
ATOM   3183  N   PRO A 852      72.910  34.130  35.230  1.00  0.00           N
ATOM   3184  CD  PRO A 852      73.580  32.910  35.710  1.00  0.00           C
ATOM   3185  HD1 PRO A 852      73.430  32.830  36.810  1.00  0.00           H
ATOM   3186  HD2 PRO A 852      74.670  32.910  35.520  1.00  0.00           H
ATOM   3187  CA  PRO A 852      71.790  33.820  34.340  1.00  0.00           C
ATOM   3188  HA  PRO A 852      72.160  33.910  33.330  1.00  0.00           H
ATOM   3189  CB  PRO A 852      71.550  32.380  34.620  1.00  0.00           C
ATOM   3190  HB1 PRO A 852      71.170  31.890  33.690  1.00  0.00           H
ATOM   3191  HB2 PRO A 852      70.880  32.130  35.480  1.00  0.00           H
ATOM   3192  CG  PRO A 852      72.910  31.790  34.960  1.00  0.00           C
ATOM   3193  HG1 PRO A 852      72.760  30.950  35.680  1.00  0.00           H
ATOM   3194  HG2 PRO A 852      73.480  31.450  34.060  1.00  0.00           H
ATOM   3195  C   PRO A 852      70.520  34.720  34.430  1.00  0.00           C
ATOM   3196  O   PRO A 852      70.110  35.100  35.520  1.00  0.00           O
ATOM   3197  N   THR A 853      69.910  35.050  33.320  1.00  0.00           N
ATOM   3198  HN  THR A 853      70.280  34.760  32.440  1.00  0.00           H
ATOM   3199  CA  THR A 853      68.750  35.950  33.270  1.00  0.00           C
ATOM   3200  HA  THR A 853      68.950  36.940  33.640  1.00  0.00           H
ATOM   3201  CB  THR A 853      68.090  36.090  31.930  1.00  0.00           C
ATOM   3202  HB  THR A 853      68.040  35.070  31.500  1.00  0.00           H
ATOM   3203  OG1 THR A 853      68.880  36.820  30.980  1.00  0.00           O
ATOM   3204  HG1 THR A 853      69.760  36.470  31.010  1.00  0.00           H
ATOM   3205  CG2 THR A 853      66.700  36.830  31.960  1.00  0.00           C
ATOM   3206 HG21 THR A 853      66.500  37.090  30.910  1.00  0.00           H
ATOM   3207 HG22 THR A 853      66.860  37.720  32.600  1.00  0.00           H
ATOM   3208 HG23 THR A 853      65.920  36.180  32.400  1.00  0.00           H
ATOM   3209  C   THR A 853      67.670  35.540  34.250  1.00  0.00           C
ATOM   3210  O   THR A 853      67.120  36.280  35.060  1.00  0.00           O
ATOM   3211  N   LYS A 854      67.210  34.230  34.220  1.00  0.00           N
ATOM   3212  HN  LYS A 854      67.620  33.510  33.660  1.00  0.00           H
ATOM   3213  CA  LYS A 854      66.120  33.610  35.050  1.00  0.00           C
ATOM   3214  HA  LYS A 854      65.190  34.130  34.860  1.00  0.00           H
ATOM   3215  CB  LYS A 854      65.720  32.160  34.500  1.00  0.00           C
ATOM   3216  HB1 LYS A 854      65.120  31.560  35.220  1.00  0.00           H
ATOM   3217  HB2 LYS A 854      66.710  31.650  34.540  1.00  0.00           H
ATOM   3218  CG  LYS A 854      65.180  32.120  33.030  1.00  0.00           C
ATOM   3219  HG1 LYS A 854      65.290  31.090  32.630  1.00  0.00           H
ATOM   3220  HG2 LYS A 854      65.780  32.880  32.480  1.00  0.00           H
ATOM   3221  CD  LYS A 854      63.680  32.360  32.930  1.00  0.00           C
ATOM   3222  HD1 LYS A 854      63.270  33.380  33.060  1.00  0.00           H
ATOM   3223  HD2 LYS A 854      63.360  31.870  33.870  1.00  0.00           H
ATOM   3224  CE  LYS A 854      62.950  31.870  31.670  1.00  0.00           C
ATOM   3225  HE1 LYS A 854      63.370  32.360  30.770  1.00  0.00           H
ATOM   3226  HE2 LYS A 854      61.890  32.210  31.590  1.00  0.00           H
ATOM   3227  NZ  LYS A 854      62.940  30.430  31.560  1.00  0.00           N
ATOM   3228  HZ1 LYS A 854      62.520  30.090  32.450  1.00  0.00           H
ATOM   3229  HZ2 LYS A 854      63.890  30.020  31.420  1.00  0.00           H
ATOM   3230  HZ3 LYS A 854      62.350  30.170  30.750  1.00  0.00           H
ATOM   3231  C   LYS A 854      66.500  33.520  36.520  1.00  0.00           C
ATOM   3232  O   LYS A 854      65.690  33.750  37.440  1.00  0.00           O
ATOM   3233  N   VAL A 855      67.860  33.360  36.870  1.00  0.00           N
ATOM   3234  HN  VAL A 855      68.600  33.310  36.200  1.00  0.00           H
ATOM   3235  CA  VAL A 855      68.270  33.400  38.220  1.00  0.00           C
ATOM   3236  HA  VAL A 855      67.570  32.880  38.860  1.00  0.00           H
ATOM   3237  CB  VAL A 855      69.660  32.800  38.390  1.00  0.00           C
ATOM   3238  HB  VAL A 855      70.300  33.250  37.600  1.00  0.00           H
ATOM   3239  CG1 VAL A 855      70.290  33.090  39.710  1.00  0.00           C
ATOM   3240 HG11 VAL A 855      70.290  34.160  40.050  1.00  0.00           H
ATOM   3241 HG12 VAL A 855      71.360  32.800  39.750  1.00  0.00           H
ATOM   3242 HG13 VAL A 855      69.800  32.400  40.430  1.00  0.00           H
ATOM   3243  CG2 VAL A 855      69.630  31.330  38.100  1.00  0.00           C
ATOM   3244 HG21 VAL A 855      70.670  31.010  37.880  1.00  0.00           H
ATOM   3245 HG22 VAL A 855      69.070  31.130  37.160  1.00  0.00           H
ATOM   3246 HG23 VAL A 855      69.210  30.760  38.960  1.00  0.00           H
ATOM   3247  C   VAL A 855      68.240  34.770  38.850  1.00  0.00           C
ATOM   3248  O   VAL A 855      67.620  35.020  39.920  1.00  0.00           O
ATOM   3249  N   ARG A 856      68.800  35.800  38.190  1.00  0.00           N
ATOM   3250  HN  ARG A 856      69.190  35.650  37.270  1.00  0.00           H
ATOM   3251  CA  ARG A 856      68.890  37.170  38.700  1.00  0.00           C
ATOM   3252  HA  ARG A 856      69.040  37.050  39.760  1.00  0.00           H
ATOM   3253  CB  ARG A 856      69.920  38.130  38.100  1.00  0.00           C
ATOM   3254  HB1 ARG A 856      70.930  37.690  38.150  1.00  0.00           H
ATOM   3255  HB2 ARG A 856      69.840  39.100  38.640  1.00  0.00           H
ATOM   3256  CG  ARG A 856      69.650  38.400  36.640  1.00  0.00           C
ATOM   3257  HG1 ARG A 856      68.640  38.850  36.580  1.00  0.00           H
ATOM   3258  HG2 ARG A 856      69.810  37.400  36.160  1.00  0.00           H
ATOM   3259  CD  ARG A 856      70.810  39.260  36.040  1.00  0.00           C
ATOM   3260  HD1 ARG A 856      71.840  39.010  36.370  1.00  0.00           H
ATOM   3261  HD2 ARG A 856      70.610  40.330  36.300  1.00  0.00           H
ATOM   3262  NE  ARG A 856      70.500  39.340  34.550  1.00  0.00           N
ATOM   3263  HE  ARG A 856      69.570  39.620  34.320  1.00  0.00           H
ATOM   3264  CZ  ARG A 856      71.320  39.150  33.500  1.00  0.00           C
ATOM   3265  NH1 ARG A 856      72.580  38.760  33.610  1.00  0.00           N
ATOM   3266 HH11 ARG A 856      72.880  38.360  34.470  1.00  0.00           H
ATOM   3267 HH12 ARG A 856      72.860  38.300  32.750  1.00  0.00           H
ATOM   3268  NH2 ARG A 856      70.750  39.240  32.310  1.00  0.00           N
ATOM   3269 HH21 ARG A 856      71.410  39.380  31.570  1.00  0.00           H
ATOM   3270 HH22 ARG A 856      69.850  39.670  32.260  1.00  0.00           H
ATOM   3271  C   ARG A 856      67.450  37.730  38.730  1.00  0.00           C
ATOM   3272  O   ARG A 856      66.970  38.390  39.660  1.00  0.00           O
ATOM   3273  N   SER A 857      66.610  37.390  37.740  1.00  0.00           N
ATOM   3274  HN  SER A 857      66.920  36.780  37.020  1.00  0.00           H
ATOM   3275  CA  SER A 857      65.240  37.760  37.790  1.00  0.00           C
ATOM   3276  HA  SER A 857      65.230  38.840  37.860  1.00  0.00           H
ATOM   3277  CB  SER A 857      64.500  37.340  36.570  1.00  0.00           C
ATOM   3278  HB1 SER A 857      63.410  37.520  36.650  1.00  0.00           H
ATOM   3279  HB2 SER A 857      64.580  36.260  36.320  1.00  0.00           H
ATOM   3280  OG  SER A 857      64.970  38.160  35.480  1.00  0.00           O
ATOM   3281  HG1 SER A 857      65.830  37.760  35.330  1.00  0.00           H
ATOM   3282  C   SER A 857      64.440  37.170  39.070  1.00  0.00           C
ATOM   3283  O   SER A 857      63.620  37.840  39.720  1.00  0.00           O
ATOM   3284  N   THR A 858      64.720  35.960  39.440  1.00  0.00           N
ATOM   3285  HN  THR A 858      65.350  35.420  38.880  1.00  0.00           H
ATOM   3286  CA  THR A 858      64.030  35.170  40.490  1.00  0.00           C
ATOM   3287  HA  THR A 858      62.960  35.290  40.380  1.00  0.00           H
ATOM   3288  CB  THR A 858      64.410  33.600  40.490  1.00  0.00           C
ATOM   3289  HB  THR A 858      65.520  33.540  40.400  1.00  0.00           H
ATOM   3290  OG1 THR A 858      63.840  33.000  39.320  1.00  0.00           O
ATOM   3291  HG1 THR A 858      64.440  33.250  38.610  1.00  0.00           H
ATOM   3292  CG2 THR A 858      63.720  32.840  41.650  1.00  0.00           C
ATOM   3293 HG21 THR A 858      62.630  32.900  41.820  1.00  0.00           H
ATOM   3294 HG22 THR A 858      64.110  33.220  42.610  1.00  0.00           H
ATOM   3295 HG23 THR A 858      63.930  31.760  41.590  1.00  0.00           H
ATOM   3296  C   THR A 858      64.510  35.760  41.820  1.00  0.00           C
ATOM   3297  O   THR A 858      63.770  35.840  42.800  1.00  0.00           O
ATOM   3298  N   ILE A 859      65.720  36.200  41.960  1.00  0.00           N
ATOM   3299  HN  ILE A 859      66.210  36.210  41.100  1.00  0.00           H
ATOM   3300  CA  ILE A 859      66.120  37.040  43.080  1.00  0.00           C
ATOM   3301  HA  ILE A 859      65.930  36.510  44.000  1.00  0.00           H
ATOM   3302  CB  ILE A 859      67.660  37.320  43.040  1.00  0.00           C
ATOM   3303  HB  ILE A 859      67.960  37.770  42.070  1.00  0.00           H
ATOM   3304  CG2 ILE A 859      68.100  38.490  44.000  1.00  0.00           C
ATOM   3305 HG21 ILE A 859      67.950  38.230  45.070  1.00  0.00           H
ATOM   3306 HG22 ILE A 859      67.560  39.430  43.760  1.00  0.00           H
ATOM   3307 HG23 ILE A 859      69.160  38.670  43.730  1.00  0.00           H
ATOM   3308  CG1 ILE A 859      68.630  36.140  43.150  1.00  0.00           C
ATOM   3309 HG11 ILE A 859      69.670  36.410  42.830  1.00  0.00           H
ATOM   3310 HG12 ILE A 859      68.320  35.470  42.320  1.00  0.00           H
ATOM   3311  CD  ILE A 859      68.740  35.410  44.450  1.00  0.00           C
ATOM   3312  HD1 ILE A 859      67.770  35.150  44.910  1.00  0.00           H
ATOM   3313  HD2 ILE A 859      69.190  36.070  45.230  1.00  0.00           H
ATOM   3314  HD3 ILE A 859      69.430  34.540  44.370  1.00  0.00           H
ATOM   3315  C   ILE A 859      65.340  38.330  43.310  1.00  0.00           C
ATOM   3316  O   ILE A 859      64.860  38.650  44.390  1.00  0.00           O
ATOM   3317  N   SER A 860      65.070  39.110  42.200  1.00  0.00           N
ATOM   3318  HN  SER A 860      65.500  38.860  41.330  1.00  0.00           H
ATOM   3319  CA  SER A 860      64.200  40.220  42.270  1.00  0.00           C
ATOM   3320  HA  SER A 860      64.530  40.720  43.160  1.00  0.00           H
ATOM   3321  CB  SER A 860      64.320  41.170  40.980  1.00  0.00           C
ATOM   3322  HB1 SER A 860      63.570  41.980  41.000  1.00  0.00           H
ATOM   3323  HB2 SER A 860      64.020  40.540  40.110  1.00  0.00           H
ATOM   3324  OG  SER A 860      65.720  41.560  40.700  1.00  0.00           O
ATOM   3325  HG1 SER A 860      66.060  42.150  41.380  1.00  0.00           H
ATOM   3326  C   SER A 860      62.710  39.970  42.560  1.00  0.00           C
ATOM   3327  O   SER A 860      62.060  40.700  43.310  1.00  0.00           O
ATOM   3328  N   ASP A 861      62.200  38.950  41.900  1.00  0.00           N
ATOM   3329  HN  ASP A 861      62.750  38.550  41.170  1.00  0.00           H
ATOM   3330  CA  ASP A 861      60.830  38.410  42.010  1.00  0.00           C
ATOM   3331  HA  ASP A 861      60.200  39.240  41.730  1.00  0.00           H
ATOM   3332  CB  ASP A 861      60.640  37.180  41.040  1.00  0.00           C
ATOM   3333  HB1 ASP A 861      59.850  36.470  41.330  1.00  0.00           H
ATOM   3334  HB2 ASP A 861      61.610  36.640  40.910  1.00  0.00           H
ATOM   3335  CG  ASP A 861      60.240  37.770  39.730  1.00  0.00           C
ATOM   3336  OD1 ASP A 861      60.080  36.940  38.760  1.00  0.00           O
ATOM   3337  OD2 ASP A 861      60.160  38.990  39.600  1.00  0.00           O
ATOM   3338  C   ASP A 861      60.430  38.090  43.510  1.00  0.00           C
ATOM   3339  O   ASP A 861      59.390  38.470  43.960  1.00  0.00           O
ATOM   3340  N   PHE A 862      61.290  37.510  44.390  1.00  0.00           N
ATOM   3341  HN  PHE A 862      62.160  37.100  44.110  1.00  0.00           H
ATOM   3342  CA  PHE A 862      60.910  37.120  45.710  1.00  0.00           C
ATOM   3343  HA  PHE A 862      59.870  37.280  45.920  1.00  0.00           H
ATOM   3344  CB  PHE A 862      61.590  35.700  46.060  1.00  0.00           C
ATOM   3345  HB1 PHE A 862      61.590  35.530  47.160  1.00  0.00           H
ATOM   3346  HB2 PHE A 862      62.660  35.770  45.780  1.00  0.00           H
ATOM   3347  CG  PHE A 862      60.880  34.590  45.390  1.00  0.00           C
ATOM   3348  CD1 PHE A 862      61.110  34.140  44.040  1.00  0.00           C
ATOM   3349  HD1 PHE A 862      61.820  34.800  43.550  1.00  0.00           H
ATOM   3350  CE1 PHE A 862      60.570  32.930  43.590  1.00  0.00           C
ATOM   3351  HE1 PHE A 862      60.820  32.610  42.590  1.00  0.00           H
ATOM   3352  CZ  PHE A 862      59.700  32.260  44.340  1.00  0.00           C
ATOM   3353  HZ  PHE A 862      59.210  31.470  43.810  1.00  0.00           H
ATOM   3354  CD2 PHE A 862      59.960  33.800  46.150  1.00  0.00           C
ATOM   3355  HD2 PHE A 862      59.700  34.080  47.160  1.00  0.00           H
ATOM   3356  CE2 PHE A 862      59.340  32.750  45.550  1.00  0.00           C
ATOM   3357  HE2 PHE A 862      58.580  32.290  46.170  1.00  0.00           H
ATOM   3358  C   PHE A 862      61.610  38.120  46.600  1.00  0.00           C
ATOM   3359  O   PHE A 862      61.870  37.850  47.750  1.00  0.00           O
ATOM   3360  N   ALA A 863      61.920  39.410  46.160  1.00  0.00           N
ATOM   3361  HN  ALA A 863      61.850  39.890  45.290  1.00  0.00           H
ATOM   3362  CA  ALA A 863      62.800  40.150  46.910  1.00  0.00           C
ATOM   3363  HA  ALA A 863      63.770  39.660  46.940  1.00  0.00           H
ATOM   3364  CB  ALA A 863      63.010  41.490  46.140  1.00  0.00           C
ATOM   3365  HB1 ALA A 863      63.360  41.260  45.110  1.00  0.00           H
ATOM   3366  HB2 ALA A 863      63.730  42.230  46.540  1.00  0.00           H
ATOM   3367  HB3 ALA A 863      62.040  42.030  46.050  1.00  0.00           H
ATOM   3368  C   ALA A 863      62.350  40.500  48.350  1.00  0.00           C
ATOM   3369  O   ALA A 863      63.140  40.460  49.260  1.00  0.00           O
ATOM   3370  N   VAL A 864      61.060  40.840  48.700  1.00  0.00           N
ATOM   3371  HN  VAL A 864      60.310  40.800  48.040  1.00  0.00           H
ATOM   3372  CA  VAL A 864      60.680  41.200  50.090  1.00  0.00           C
ATOM   3373  HA  VAL A 864      61.460  41.920  50.330  1.00  0.00           H
ATOM   3374  CB  VAL A 864      59.290  41.810  50.270  1.00  0.00           C
ATOM   3375  HB  VAL A 864      58.630  41.180  49.630  1.00  0.00           H
ATOM   3376  CG1 VAL A 864      58.730  41.970  51.790  1.00  0.00           C
ATOM   3377 HG11 VAL A 864      58.680  40.970  52.260  1.00  0.00           H
ATOM   3378 HG12 VAL A 864      57.720  42.450  51.840  1.00  0.00           H
ATOM   3379 HG13 VAL A 864      59.480  42.590  52.330  1.00  0.00           H
ATOM   3380  CG2 VAL A 864      59.500  43.240  49.710  1.00  0.00           C
ATOM   3381 HG21 VAL A 864      60.290  43.700  50.340  1.00  0.00           H
ATOM   3382 HG22 VAL A 864      58.550  43.810  49.850  1.00  0.00           H
ATOM   3383 HG23 VAL A 864      59.770  43.160  48.640  1.00  0.00           H
ATOM   3384  C   VAL A 864      60.810  39.960  51.000  1.00  0.00           C
ATOM   3385  O   VAL A 864      61.450  40.040  52.090  1.00  0.00           O
ATOM   3386  N   PHE A 865      60.360  38.820  50.540  1.00  0.00           N
ATOM   3387  HN  PHE A 865      59.790  38.650  49.750  1.00  0.00           H
ATOM   3388  CA  PHE A 865      60.570  37.590  51.310  1.00  0.00           C
ATOM   3389  HA  PHE A 865      60.180  37.700  52.320  1.00  0.00           H
ATOM   3390  CB  PHE A 865      59.690  36.420  50.670  1.00  0.00           C
ATOM   3391  HB1 PHE A 865      59.890  36.380  49.580  1.00  0.00           H
ATOM   3392  HB2 PHE A 865      58.620  36.700  50.610  1.00  0.00           H
ATOM   3393  CG  PHE A 865      59.790  35.120  51.440  1.00  0.00           C
ATOM   3394  CD1 PHE A 865      58.650  34.740  52.120  1.00  0.00           C
ATOM   3395  HD1 PHE A 865      57.840  35.410  52.340  1.00  0.00           H
ATOM   3396  CE1 PHE A 865      58.520  33.420  52.690  1.00  0.00           C
ATOM   3397  HE1 PHE A 865      57.540  33.150  53.040  1.00  0.00           H
ATOM   3398  CZ  PHE A 865      59.550  32.460  52.600  1.00  0.00           C
ATOM   3399  HZ  PHE A 865      59.440  31.510  53.090  1.00  0.00           H
ATOM   3400  CD2 PHE A 865      60.870  34.130  51.370  1.00  0.00           C
ATOM   3401  HD2 PHE A 865      61.730  34.350  50.770  1.00  0.00           H
ATOM   3402  CE2 PHE A 865      60.740  32.820  51.970  1.00  0.00           C
ATOM   3403  HE2 PHE A 865      61.520  32.120  51.780  1.00  0.00           H
ATOM   3404  C   PHE A 865      62.020  37.160  51.520  1.00  0.00           C
ATOM   3405  O   PHE A 865      62.550  36.870  52.580  1.00  0.00           O
ATOM   3406  N   LEU A 866      62.860  37.220  50.430  1.00  0.00           N
ATOM   3407  HN  LEU A 866      62.470  37.670  49.630  1.00  0.00           H
ATOM   3408  CA  LEU A 866      64.260  37.020  50.460  1.00  0.00           C
ATOM   3409  HA  LEU A 866      64.450  36.070  50.940  1.00  0.00           H
ATOM   3410  CB  LEU A 866      64.890  36.910  49.030  1.00  0.00           C
ATOM   3411  HB1 LEU A 866      64.840  37.920  48.540  1.00  0.00           H
ATOM   3412  HB2 LEU A 866      64.200  36.310  48.410  1.00  0.00           H
ATOM   3413  CG  LEU A 866      66.310  36.260  48.920  1.00  0.00           C
ATOM   3414  HG  LEU A 866      67.010  36.630  49.700  1.00  0.00           H
ATOM   3415  CD1 LEU A 866      66.130  34.750  49.270  1.00  0.00           C
ATOM   3416 HD11 LEU A 866      67.000  34.100  49.050  1.00  0.00           H
ATOM   3417 HD12 LEU A 866      65.310  34.360  48.610  1.00  0.00           H
ATOM   3418 HD13 LEU A 866      65.910  34.640  50.350  1.00  0.00           H
ATOM   3419  CD2 LEU A 866      66.870  36.390  47.470  1.00  0.00           C
ATOM   3420 HD21 LEU A 866      66.910  37.430  47.110  1.00  0.00           H
ATOM   3421 HD22 LEU A 866      66.250  35.820  46.740  1.00  0.00           H
ATOM   3422 HD23 LEU A 866      67.890  35.950  47.520  1.00  0.00           H
ATOM   3423  C   LEU A 866      64.910  38.040  51.400  1.00  0.00           C
ATOM   3424  O   LEU A 866      65.740  37.770  52.200  1.00  0.00           O
ATOM   3425  N   THR A 867      64.440  39.340  51.420  1.00  0.00           N
ATOM   3426  HN  THR A 867      63.700  39.540  50.790  1.00  0.00           H
ATOM   3427  CA  THR A 867      64.900  40.400  52.290  1.00  0.00           C
ATOM   3428  HA  THR A 867      65.950  40.550  52.130  1.00  0.00           H
ATOM   3429  CB  THR A 867      64.210  41.740  52.140  1.00  0.00           C
ATOM   3430  HB  THR A 867      63.100  41.650  52.220  1.00  0.00           H
ATOM   3431  OG1 THR A 867      64.410  42.280  50.840  1.00  0.00           O
ATOM   3432  HG1 THR A 867      64.060  41.680  50.180  1.00  0.00           H
ATOM   3433  CG2 THR A 867      64.800  42.820  53.050  1.00  0.00           C
ATOM   3434 HG21 THR A 867      64.800  42.650  54.150  1.00  0.00           H
ATOM   3435 HG22 THR A 867      64.430  43.850  52.870  1.00  0.00           H
ATOM   3436 HG23 THR A 867      65.880  42.940  52.820  1.00  0.00           H
ATOM   3437  C   THR A 867      64.660  40.040  53.750  1.00  0.00           C
ATOM   3438  O   THR A 867      65.540  40.050  54.650  1.00  0.00           O
ATOM   3439  N   ILE A 868      63.360  39.680  54.080  1.00  0.00           N
ATOM   3440  HN  ILE A 868      62.630  39.600  53.410  1.00  0.00           H
ATOM   3441  CA  ILE A 868      62.920  39.390  55.450  1.00  0.00           C
ATOM   3442  HA  ILE A 868      63.130  40.160  56.180  1.00  0.00           H
ATOM   3443  CB  ILE A 868      61.390  39.190  55.540  1.00  0.00           C
ATOM   3444  HB  ILE A 868      61.020  38.420  54.830  1.00  0.00           H
ATOM   3445  CG2 ILE A 868      61.000  38.650  56.920  1.00  0.00           C
ATOM   3446 HG21 ILE A 868      61.210  37.560  57.020  1.00  0.00           H
ATOM   3447 HG22 ILE A 868      59.920  38.850  57.050  1.00  0.00           H
ATOM   3448 HG23 ILE A 868      61.560  39.150  57.730  1.00  0.00           H
ATOM   3449  CG1 ILE A 868      60.700  40.540  55.140  1.00  0.00           C
ATOM   3450 HG11 ILE A 868      61.120  41.040  54.230  1.00  0.00           H
ATOM   3451 HG12 ILE A 868      60.880  41.220  55.990  1.00  0.00           H
ATOM   3452  CD  ILE A 868      59.180  40.490  54.940  1.00  0.00           C
ATOM   3453  HD1 ILE A 868      58.760  41.470  54.600  1.00  0.00           H
ATOM   3454  HD2 ILE A 868      58.780  40.320  55.970  1.00  0.00           H
ATOM   3455  HD3 ILE A 868      58.690  39.760  54.260  1.00  0.00           H
ATOM   3456  C   ILE A 868      63.560  38.160  55.970  1.00  0.00           C
ATOM   3457  O   ILE A 868      64.000  38.200  57.120  1.00  0.00           O
ATOM   3458  N   VAL A 869      63.640  37.070  55.130  1.00  0.00           N
ATOM   3459  HN  VAL A 869      63.350  37.290  54.210  1.00  0.00           H
ATOM   3460  CA  VAL A 869      64.480  35.900  55.350  1.00  0.00           C
ATOM   3461  HA  VAL A 869      64.180  35.440  56.270  1.00  0.00           H
ATOM   3462  CB  VAL A 869      64.400  34.780  54.260  1.00  0.00           C
ATOM   3463  HB  VAL A 869      64.590  35.280  53.280  1.00  0.00           H
ATOM   3464  CG1 VAL A 869      65.500  33.730  54.370  1.00  0.00           C
ATOM   3465 HG11 VAL A 869      66.560  34.040  54.300  1.00  0.00           H
ATOM   3466 HG12 VAL A 869      65.390  32.870  53.680  1.00  0.00           H
ATOM   3467 HG13 VAL A 869      65.480  33.250  55.370  1.00  0.00           H
ATOM   3468  CG2 VAL A 869      63.110  34.110  54.290  1.00  0.00           C
ATOM   3469 HG21 VAL A 869      62.990  33.510  55.220  1.00  0.00           H
ATOM   3470 HG22 VAL A 869      62.950  33.430  53.420  1.00  0.00           H
ATOM   3471 HG23 VAL A 869      62.330  34.890  54.230  1.00  0.00           H
ATOM   3472  C   VAL A 869      65.890  36.270  55.680  1.00  0.00           C
ATOM   3473  O   VAL A 869      66.390  35.810  56.720  1.00  0.00           O
ATOM   3474  N   ILE A 870      66.560  37.060  54.870  1.00  0.00           N
ATOM   3475  HN  ILE A 870      66.130  37.320  54.000  1.00  0.00           H
ATOM   3476  CA  ILE A 870      67.930  37.490  55.120  1.00  0.00           C
ATOM   3477  HA  ILE A 870      68.510  36.590  55.280  1.00  0.00           H
ATOM   3478  CB  ILE A 870      68.540  38.230  53.920  1.00  0.00           C
ATOM   3479  HB  ILE A 870      67.810  38.950  53.480  1.00  0.00           H
ATOM   3480  CG2 ILE A 870      69.620  39.240  54.400  1.00  0.00           C
ATOM   3481 HG21 ILE A 870      70.040  39.830  53.560  1.00  0.00           H
ATOM   3482 HG22 ILE A 870      70.480  38.660  54.790  1.00  0.00           H
ATOM   3483 HG23 ILE A 870      69.240  40.050  55.060  1.00  0.00           H
ATOM   3484  CG1 ILE A 870      68.880  37.280  52.760  1.00  0.00           C
ATOM   3485 HG11 ILE A 870      67.930  36.720  52.660  1.00  0.00           H
ATOM   3486 HG12 ILE A 870      69.670  36.530  53.030  1.00  0.00           H
ATOM   3487  CD  ILE A 870      69.050  37.920  51.380  1.00  0.00           C
ATOM   3488  HD1 ILE A 870      70.080  38.270  51.190  1.00  0.00           H
ATOM   3489  HD2 ILE A 870      68.360  38.790  51.320  1.00  0.00           H
ATOM   3490  HD3 ILE A 870      68.810  37.140  50.620  1.00  0.00           H
ATOM   3491  C   ILE A 870      68.150  38.080  56.480  1.00  0.00           C
ATOM   3492  O   ILE A 870      69.000  37.670  57.200  1.00  0.00           O
ATOM   3493  N   MET A 871      67.270  38.980  56.880  1.00  0.00           N
ATOM   3494  HN  MET A 871      66.520  39.320  56.300  1.00  0.00           H
ATOM   3495  CA  MET A 871      67.400  39.590  58.160  1.00  0.00           C
ATOM   3496  HA  MET A 871      68.430  39.920  58.180  1.00  0.00           H
ATOM   3497  CB  MET A 871      66.600  40.880  58.390  1.00  0.00           C
ATOM   3498  HB1 MET A 871      66.670  41.230  59.450  1.00  0.00           H
ATOM   3499  HB2 MET A 871      65.500  40.730  58.280  1.00  0.00           H
ATOM   3500  CG  MET A 871      67.090  42.040  57.480  1.00  0.00           C
ATOM   3501  HG1 MET A 871      66.390  42.880  57.690  1.00  0.00           H
ATOM   3502  HG2 MET A 871      66.860  41.770  56.430  1.00  0.00           H
ATOM   3503  SD  MET A 871      68.840  42.500  57.460  1.00  0.00           S
ATOM   3504  CE  MET A 871      68.720  44.150  56.680  1.00  0.00           C
ATOM   3505  HE1 MET A 871      69.720  44.480  56.300  1.00  0.00           H
ATOM   3506  HE2 MET A 871      68.380  44.920  57.420  1.00  0.00           H
ATOM   3507  HE3 MET A 871      68.110  44.120  55.770  1.00  0.00           H
ATOM   3508  C   MET A 871      67.200  38.680  59.390  1.00  0.00           C
ATOM   3509  O   MET A 871      67.910  38.780  60.420  1.00  0.00           O
ATOM   3510  N   VAL A 872      66.170  37.790  59.350  1.00  0.00           N
ATOM   3511  HN  VAL A 872      65.600  37.830  58.530  1.00  0.00           H
ATOM   3512  CA  VAL A 872      65.870  36.830  60.440  1.00  0.00           C
ATOM   3513  HA  VAL A 872      65.820  37.350  61.370  1.00  0.00           H
ATOM   3514  CB  VAL A 872      64.440  36.060  60.390  1.00  0.00           C
ATOM   3515  HB  VAL A 872      64.450  35.250  61.140  1.00  0.00           H
ATOM   3516  CG1 VAL A 872      63.280  37.090  60.790  1.00  0.00           C
ATOM   3517 HG11 VAL A 872      63.350  37.980  60.140  1.00  0.00           H
ATOM   3518 HG12 VAL A 872      63.280  37.310  61.880  1.00  0.00           H
ATOM   3519 HG13 VAL A 872      62.310  36.630  60.530  1.00  0.00           H
ATOM   3520  CG2 VAL A 872      64.260  35.190  59.110  1.00  0.00           C
ATOM   3521 HG21 VAL A 872      63.220  34.810  59.090  1.00  0.00           H
ATOM   3522 HG22 VAL A 872      64.960  34.340  58.960  1.00  0.00           H
ATOM   3523 HG23 VAL A 872      64.460  35.770  58.200  1.00  0.00           H
ATOM   3524  C   VAL A 872      66.900  35.690  60.510  1.00  0.00           C
ATOM   3525  O   VAL A 872      67.120  35.270  61.630  1.00  0.00           O
ATOM   3526  N   THR A 873      67.550  35.340  59.400  1.00  0.00           N
ATOM   3527  HN  THR A 873      67.200  35.620  58.520  1.00  0.00           H
ATOM   3528  CA  THR A 873      68.780  34.530  59.360  1.00  0.00           C
ATOM   3529  HA  THR A 873      68.670  33.570  59.840  1.00  0.00           H
ATOM   3530  CB  THR A 873      69.190  34.220  57.970  1.00  0.00           C
ATOM   3531  HB  THR A 873      69.530  35.100  57.380  1.00  0.00           H
ATOM   3532  OG1 THR A 873      68.040  33.690  57.280  1.00  0.00           O
ATOM   3533  HG1 THR A 873      67.480  34.450  57.170  1.00  0.00           H
ATOM   3534  CG2 THR A 873      70.300  33.190  57.890  1.00  0.00           C
ATOM   3535 HG21 THR A 873      70.570  32.930  56.850  1.00  0.00           H
ATOM   3536 HG22 THR A 873      69.980  32.250  58.390  1.00  0.00           H
ATOM   3537 HG23 THR A 873      71.230  33.570  58.360  1.00  0.00           H
ATOM   3538  C   THR A 873      69.940  35.150  59.980  1.00  0.00           C
ATOM   3539  O   THR A 873      70.710  34.480  60.700  1.00  0.00           O
ATOM   3540  N   ILE A 874      70.080  36.550  59.800  1.00  0.00           N
ATOM   3541  HN  ILE A 874      69.340  37.050  59.350  1.00  0.00           H
ATOM   3542  CA  ILE A 874      71.130  37.430  60.370  1.00  0.00           C
ATOM   3543  HA  ILE A 874      72.060  36.890  60.280  1.00  0.00           H
ATOM   3544  CB  ILE A 874      71.340  38.780  59.770  1.00  0.00           C
ATOM   3545  HB  ILE A 874      70.370  39.270  59.550  1.00  0.00           H
ATOM   3546  CG2 ILE A 874      72.260  39.640  60.630  1.00  0.00           C
ATOM   3547 HG21 ILE A 874      73.160  39.190  61.110  1.00  0.00           H
ATOM   3548 HG22 ILE A 874      71.560  40.000  61.420  1.00  0.00           H
ATOM   3549 HG23 ILE A 874      72.610  40.570  60.130  1.00  0.00           H
ATOM   3550  CG1 ILE A 874      71.930  38.690  58.310  1.00  0.00           C
ATOM   3551 HG11 ILE A 874      71.310  37.970  57.750  1.00  0.00           H
ATOM   3552 HG12 ILE A 874      73.030  38.510  58.400  1.00  0.00           H
ATOM   3553  CD  ILE A 874      71.730  40.030  57.480  1.00  0.00           C
ATOM   3554  HD1 ILE A 874      70.750  40.480  57.710  1.00  0.00           H
ATOM   3555  HD2 ILE A 874      71.930  39.840  56.400  1.00  0.00           H
ATOM   3556  HD3 ILE A 874      72.520  40.670  57.920  1.00  0.00           H
ATOM   3557  C   ILE A 874      70.960  37.470  61.970  1.00  0.00           C
ATOM   3558  O   ILE A 874      71.830  37.170  62.770  1.00  0.00           O
ATOM   3559  N   ASP A 875      69.720  37.710  62.400  1.00  0.00           N
ATOM   3560  HN  ASP A 875      69.050  37.840  61.670  1.00  0.00           H
ATOM   3561  CA  ASP A 875      69.280  37.640  63.760  1.00  0.00           C
ATOM   3562  HA  ASP A 875      69.920  38.310  64.330  1.00  0.00           H
ATOM   3563  CB  ASP A 875      67.820  38.010  63.770  1.00  0.00           C
ATOM   3564  HB1 ASP A 875      67.150  37.200  63.410  1.00  0.00           H
ATOM   3565  HB2 ASP A 875      67.610  38.850  63.070  1.00  0.00           H
ATOM   3566  CG  ASP A 875      67.520  38.430  65.210  1.00  0.00           C
ATOM   3567  OD1 ASP A 875      68.270  39.070  65.980  1.00  0.00           O
ATOM   3568  OD2 ASP A 875      66.330  38.220  65.650  1.00  0.00           O
ATOM   3569  C   ASP A 875      69.510  36.310  64.460  1.00  0.00           C
ATOM   3570  O   ASP A 875      70.080  36.180  65.520  1.00  0.00           O
ATOM   3571  N   TYR A 876      69.160  35.170  63.810  1.00  0.00           N
ATOM   3572  HN  TYR A 876      68.670  35.210  62.950  1.00  0.00           H
ATOM   3573  CA  TYR A 876      69.460  33.820  64.220  1.00  0.00           C
ATOM   3574  HA  TYR A 876      69.200  33.730  65.260  1.00  0.00           H
ATOM   3575  CB  TYR A 876      68.830  32.820  63.290  1.00  0.00           C
ATOM   3576  HB1 TYR A 876      69.190  32.970  62.250  1.00  0.00           H
ATOM   3577  HB2 TYR A 876      67.740  32.940  63.170  1.00  0.00           H
ATOM   3578  CG  TYR A 876      69.020  31.420  63.770  1.00  0.00           C
ATOM   3579  CD1 TYR A 876      70.180  30.720  63.280  1.00  0.00           C
ATOM   3580  HD1 TYR A 876      70.860  31.230  62.600  1.00  0.00           H
ATOM   3581  CE1 TYR A 876      70.460  29.390  63.620  1.00  0.00           C
ATOM   3582  HE1 TYR A 876      71.380  28.910  63.320  1.00  0.00           H
ATOM   3583  CZ  TYR A 876      69.640  28.730  64.630  1.00  0.00           C
ATOM   3584  OH  TYR A 876      69.930  27.410  65.070  1.00  0.00           O
ATOM   3585  HH  TYR A 876      69.300  27.160  65.750  1.00  0.00           H
ATOM   3586  CD2 TYR A 876      68.210  30.780  64.770  1.00  0.00           C
ATOM   3587  HD2 TYR A 876      67.460  31.390  65.260  1.00  0.00           H
ATOM   3588  CE2 TYR A 876      68.530  29.450  65.140  1.00  0.00           C
ATOM   3589  HE2 TYR A 876      67.790  29.030  65.810  1.00  0.00           H
ATOM   3590  C   TYR A 876      71.000  33.500  64.350  1.00  0.00           C
ATOM   3591  O   TYR A 876      71.380  32.840  65.330  1.00  0.00           O
ATOM   3592  N   LEU A 877      71.910  33.950  63.400  1.00  0.00           N
ATOM   3593  HN  LEU A 877      71.650  34.490  62.610  1.00  0.00           H
ATOM   3594  CA  LEU A 877      73.360  33.640  63.600  1.00  0.00           C
ATOM   3595  HA  LEU A 877      73.600  32.840  64.290  1.00  0.00           H
ATOM   3596  CB  LEU A 877      74.020  33.420  62.130  1.00  0.00           C
ATOM   3597  HB1 LEU A 877      75.110  33.230  62.150  1.00  0.00           H
ATOM   3598  HB2 LEU A 877      73.880  34.340  61.550  1.00  0.00           H
ATOM   3599  CG  LEU A 877      73.310  32.260  61.330  1.00  0.00           C
ATOM   3600  HG  LEU A 877      72.210  32.370  61.280  1.00  0.00           H
ATOM   3601  CD1 LEU A 877      73.700  32.250  59.870  1.00  0.00           C
ATOM   3602 HD11 LEU A 877      74.780  32.020  59.760  1.00  0.00           H
ATOM   3603 HD12 LEU A 877      73.440  33.240  59.440  1.00  0.00           H
ATOM   3604 HD13 LEU A 877      73.090  31.570  59.250  1.00  0.00           H
ATOM   3605  CD2 LEU A 877      73.600  30.810  61.850  1.00  0.00           C
ATOM   3606 HD21 LEU A 877      73.340  30.690  62.930  1.00  0.00           H
ATOM   3607 HD22 LEU A 877      74.690  30.690  61.770  1.00  0.00           H
ATOM   3608 HD23 LEU A 877      73.020  30.010  61.350  1.00  0.00           H
ATOM   3609  C   LEU A 877      74.100  34.680  64.400  1.00  0.00           C
ATOM   3610  O   LEU A 877      74.980  34.350  65.180  1.00  0.00           O
ATOM   3611  N   VAL A 878      73.810  35.990  64.240  1.00  0.00           N
ATOM   3612  HN  VAL A 878      73.120  36.230  63.550  1.00  0.00           H
ATOM   3613  CA  VAL A 878      74.440  37.160  64.800  1.00  0.00           C
ATOM   3614  HA  VAL A 878      75.400  36.980  65.270  1.00  0.00           H
ATOM   3615  CB  VAL A 878      74.740  38.260  63.820  1.00  0.00           C
ATOM   3616  HB  VAL A 878      73.850  38.650  63.270  1.00  0.00           H
ATOM   3617  CG1 VAL A 878      75.220  39.510  64.610  1.00  0.00           C
ATOM   3618 HG11 VAL A 878      75.520  40.340  63.930  1.00  0.00           H
ATOM   3619 HG12 VAL A 878      76.130  39.340  65.220  1.00  0.00           H
ATOM   3620 HG13 VAL A 878      74.470  39.930  65.290  1.00  0.00           H
ATOM   3621  CG2 VAL A 878      75.780  37.830  62.810  1.00  0.00           C
ATOM   3622 HG21 VAL A 878      76.230  38.740  62.330  1.00  0.00           H
ATOM   3623 HG22 VAL A 878      75.360  37.170  62.020  1.00  0.00           H
ATOM   3624 HG23 VAL A 878      76.590  37.280  63.330  1.00  0.00           H
ATOM   3625  C   VAL A 878      73.590  37.690  66.070  1.00  0.00           C
ATOM   3626  O   VAL A 878      74.030  37.700  67.220  1.00  0.00           O
ATOM   3627  N   GLY A 879      72.370  38.110  65.810  1.00  0.00           N
ATOM   3628  HN  GLY A 879      71.920  38.060  64.920  1.00  0.00           H
ATOM   3629  CA  GLY A 879      71.420  38.450  66.900  1.00  0.00           C
ATOM   3630  HA1 GLY A 879      71.750  37.930  67.790  1.00  0.00           H
ATOM   3631  HA2 GLY A 879      70.480  38.070  66.530  1.00  0.00           H
ATOM   3632  C   GLY A 879      71.500  39.870  67.200  1.00  0.00           C
ATOM   3633  O   GLY A 879      72.520  40.400  67.680  1.00  0.00           O
ATOM   3634  N   VAL A 880      70.440  40.610  66.890  1.00  0.00           N
ATOM   3635  HN  VAL A 880      69.620  40.190  66.500  1.00  0.00           H
ATOM   3636  CA  VAL A 880      70.410  42.100  66.810  1.00  0.00           C
ATOM   3637  HA  VAL A 880      71.420  42.520  66.780  1.00  0.00           H
ATOM   3638  CB  VAL A 880      69.740  42.520  65.490  1.00  0.00           C
ATOM   3639  HB  VAL A 880      68.670  42.220  65.480  1.00  0.00           H
ATOM   3640  CG1 VAL A 880      70.050  44.050  65.340  1.00  0.00           C
ATOM   3641 HG11 VAL A 880      69.300  44.650  65.900  1.00  0.00           H
ATOM   3642 HG12 VAL A 880      69.980  44.330  64.270  1.00  0.00           H
ATOM   3643 HG13 VAL A 880      71.040  44.380  65.750  1.00  0.00           H
ATOM   3644  CG2 VAL A 880      70.440  41.670  64.410  1.00  0.00           C
ATOM   3645 HG21 VAL A 880      71.540  41.690  64.620  1.00  0.00           H
ATOM   3646 HG22 VAL A 880      70.300  42.290  63.500  1.00  0.00           H
ATOM   3647 HG23 VAL A 880      70.080  40.620  64.340  1.00  0.00           H
ATOM   3648  C   VAL A 880      69.520  42.610  67.990  1.00  0.00           C
ATOM   3649  O   VAL A 880      68.400  42.100  68.140  1.00  0.00           O
ATOM   3650  N   PRO A 881      69.800  43.560  68.850  1.00  0.00           N
ATOM   3651  CD  PRO A 881      71.120  44.190  69.090  1.00  0.00           C
ATOM   3652  HD1 PRO A 881      71.210  45.070  68.410  1.00  0.00           H
ATOM   3653  HD2 PRO A 881      71.990  43.500  69.080  1.00  0.00           H
ATOM   3654  CA  PRO A 881      68.840  44.210  69.640  1.00  0.00           C
ATOM   3655  HA  PRO A 881      68.230  43.540  70.240  1.00  0.00           H
ATOM   3656  CB  PRO A 881      69.600  45.290  70.440  1.00  0.00           C
ATOM   3657  HB1 PRO A 881      69.140  45.520  71.430  1.00  0.00           H
ATOM   3658  HB2 PRO A 881      69.700  46.170  69.770  1.00  0.00           H
ATOM   3659  CG  PRO A 881      70.970  44.650  70.490  1.00  0.00           C
ATOM   3660  HG1 PRO A 881      71.770  45.340  70.810  1.00  0.00           H
ATOM   3661  HG2 PRO A 881      70.950  43.720  71.090  1.00  0.00           H
ATOM   3662  C   PRO A 881      67.740  44.880  68.700  1.00  0.00           C
ATOM   3663  O   PRO A 881      68.120  45.460  67.680  1.00  0.00           O
ATOM   3664  N   SER A 882      66.440  44.740  68.940  1.00  0.00           N
ATOM   3665  HN  SER A 882      66.210  44.320  69.810  1.00  0.00           H
ATOM   3666  CA  SER A 882      65.380  45.160  68.090  1.00  0.00           C
ATOM   3667  HA  SER A 882      65.520  46.240  68.090  1.00  0.00           H
ATOM   3668  CB  SER A 882      65.300  44.460  66.690  1.00  0.00           C
ATOM   3669  HB1 SER A 882      65.400  43.360  66.800  1.00  0.00           H
ATOM   3670  HB2 SER A 882      66.150  44.580  65.990  1.00  0.00           H
ATOM   3671  OG  SER A 882      64.080  44.710  65.990  1.00  0.00           O
ATOM   3672  HG1 SER A 882      63.360  44.390  66.540  1.00  0.00           H
ATOM   3673  C   SER A 882      64.050  44.670  68.720  1.00  0.00           C
ATOM   3674  O   SER A 882      64.060  43.490  69.120  1.00  0.00           O
ATOM   3675  N   PRO A 883      62.980  45.390  68.840  1.00  0.00           N
ATOM   3676  CD  PRO A 883      62.980  46.750  68.360  1.00  0.00           C
ATOM   3677  HD1 PRO A 883      63.480  46.860  67.360  1.00  0.00           H
ATOM   3678  HD2 PRO A 883      63.380  47.480  69.100  1.00  0.00           H
ATOM   3679  CA  PRO A 883      61.610  44.880  69.050  1.00  0.00           C
ATOM   3680  HA  PRO A 883      61.620  44.360  70.000  1.00  0.00           H
ATOM   3681  CB  PRO A 883      60.750  46.140  69.180  1.00  0.00           C
ATOM   3682  HB1 PRO A 883      60.660  46.520  70.210  1.00  0.00           H
ATOM   3683  HB2 PRO A 883      59.710  46.050  68.810  1.00  0.00           H
ATOM   3684  CG  PRO A 883      61.450  47.110  68.180  1.00  0.00           C
ATOM   3685  HG1 PRO A 883      61.170  46.840  67.130  1.00  0.00           H
ATOM   3686  HG2 PRO A 883      61.210  48.170  68.370  1.00  0.00           H
ATOM   3687  C   PRO A 883      61.080  43.920  68.010  1.00  0.00           C
ATOM   3688  O   PRO A 883      61.540  43.910  66.850  1.00  0.00           O
ATOM   3689  N   LYS A 884      60.150  42.960  68.350  1.00  0.00           N
ATOM   3690  HN  LYS A 884      59.860  42.980  69.300  1.00  0.00           H
ATOM   3691  CA  LYS A 884      59.690  41.820  67.500  1.00  0.00           C
ATOM   3692  HA  LYS A 884      60.050  41.960  66.490  1.00  0.00           H
ATOM   3693  CB  LYS A 884      60.200  40.330  67.840  1.00  0.00           C
ATOM   3694  HB1 LYS A 884      59.660  39.570  67.230  1.00  0.00           H
ATOM   3695  HB2 LYS A 884      60.020  40.000  68.890  1.00  0.00           H
ATOM   3696  CG  LYS A 884      61.720  40.300  67.660  1.00  0.00           C
ATOM   3697  HG1 LYS A 884      62.140  40.890  68.500  1.00  0.00           H
ATOM   3698  HG2 LYS A 884      61.980  40.720  66.670  1.00  0.00           H
ATOM   3699  CD  LYS A 884      62.250  38.910  67.750  1.00  0.00           C
ATOM   3700  HD1 LYS A 884      61.690  38.310  67.000  1.00  0.00           H
ATOM   3701  HD2 LYS A 884      62.130  38.470  68.760  1.00  0.00           H
ATOM   3702  CE  LYS A 884      63.770  38.970  67.330  1.00  0.00           C
ATOM   3703  HE1 LYS A 884      64.430  39.570  68.000  1.00  0.00           H
ATOM   3704  HE2 LYS A 884      63.740  39.410  66.310  1.00  0.00           H
ATOM   3705  NZ  LYS A 884      64.350  37.570  67.210  1.00  0.00           N
ATOM   3706  HZ1 LYS A 884      65.270  37.680  66.740  1.00  0.00           H
ATOM   3707  HZ2 LYS A 884      63.630  37.040  66.670  1.00  0.00           H
ATOM   3708  HZ3 LYS A 884      64.560  37.100  68.120  1.00  0.00           H
ATOM   3709  C   LYS A 884      58.200  41.760  67.480  1.00  0.00           C
ATOM   3710  O   LYS A 884      57.550  41.870  68.490  1.00  0.00           O
ATOM   3711  N   LEU A 885      57.560  41.500  66.350  1.00  0.00           N
ATOM   3712  HN  LEU A 885      58.110  41.230  65.560  1.00  0.00           H
ATOM   3713  CA  LEU A 885      56.160  41.320  66.160  1.00  0.00           C
ATOM   3714  HA  LEU A 885      55.760  42.320  66.240  1.00  0.00           H
ATOM   3715  CB  LEU A 885      55.900  40.870  64.730  1.00  0.00           C
ATOM   3716  HB1 LEU A 885      56.410  39.880  64.610  1.00  0.00           H
ATOM   3717  HB2 LEU A 885      56.450  41.640  64.150  1.00  0.00           H
ATOM   3718  CG  LEU A 885      54.460  40.530  64.450  1.00  0.00           C
ATOM   3719  HG  LEU A 885      54.050  39.640  64.970  1.00  0.00           H
ATOM   3720  CD1 LEU A 885      53.580  41.820  64.530  1.00  0.00           C
ATOM   3721 HD11 LEU A 885      53.440  42.190  65.560  1.00  0.00           H
ATOM   3722 HD12 LEU A 885      52.520  41.780  64.180  1.00  0.00           H
ATOM   3723 HD13 LEU A 885      54.120  42.630  63.990  1.00  0.00           H
ATOM   3724  CD2 LEU A 885      54.460  39.940  63.060  1.00  0.00           C
ATOM   3725 HD21 LEU A 885      53.420  39.670  62.770  1.00  0.00           H
ATOM   3726 HD22 LEU A 885      55.060  39.000  63.050  1.00  0.00           H
ATOM   3727 HD23 LEU A 885      54.800  40.680  62.300  1.00  0.00           H
ATOM   3728  C   LEU A 885      55.320  40.480  67.110  1.00  0.00           C
ATOM   3729  O   LEU A 885      55.650  39.360  67.410  1.00  0.00           O
ATOM   3730  N   HSD A 886      54.310  41.070  67.760  1.00  0.00           N
ATOM   3731  HN  HSD A 886      53.880  41.950  67.570  1.00  0.00           H
ATOM   3732  CA  HSD A 886      53.480  40.390  68.690  1.00  0.00           C
ATOM   3733  HA  HSD A 886      54.160  39.720  69.210  1.00  0.00           H
ATOM   3734  CB  HSD A 886      52.780  41.340  69.750  1.00  0.00           C
ATOM   3735  HB1 HSD A 886      52.500  42.260  69.190  1.00  0.00           H
ATOM   3736  HB2 HSD A 886      53.410  41.660  70.610  1.00  0.00           H
ATOM   3737  ND1 HSD A 886      51.660  39.720  71.310  1.00  0.00           N
ATOM   3738  HD1 HSD A 886      52.400  39.070  71.440  1.00  0.00           H
ATOM   3739  CG  HSD A 886      51.580  40.790  70.430  1.00  0.00           C
ATOM   3740  CE1 HSD A 886      50.420  39.480  71.740  1.00  0.00           C
ATOM   3741  HE1 HSD A 886      50.140  38.660  72.400  1.00  0.00           H
ATOM   3742  NE2 HSD A 886      49.550  40.300  71.260  1.00  0.00           N
ATOM   3743  CD2 HSD A 886      50.280  41.130  70.380  1.00  0.00           C
ATOM   3744  HD2 HSD A 886      49.890  42.020  69.910  1.00  0.00           H
ATOM   3745  C   HSD A 886      52.490  39.510  67.950  1.00  0.00           C
ATOM   3746  O   HSD A 886      51.710  40.050  67.180  1.00  0.00           O
ATOM   3747  N   VAL A 887      52.420  38.260  68.320  1.00  0.00           N
ATOM   3748  HN  VAL A 887      52.870  37.810  69.090  1.00  0.00           H
ATOM   3749  CA  VAL A 887      51.470  37.400  67.620  1.00  0.00           C
ATOM   3750  HA  VAL A 887      50.740  37.940  67.040  1.00  0.00           H
ATOM   3751  CB  VAL A 887      52.290  36.350  66.810  1.00  0.00           C
ATOM   3752  HB  VAL A 887      52.920  35.670  67.410  1.00  0.00           H
ATOM   3753  CG1 VAL A 887      51.280  35.490  66.060  1.00  0.00           C
ATOM   3754 HG11 VAL A 887      50.740  36.160  65.350  1.00  0.00           H
ATOM   3755 HG12 VAL A 887      50.580  34.870  66.660  1.00  0.00           H
ATOM   3756 HG13 VAL A 887      51.820  34.780  65.390  1.00  0.00           H
ATOM   3757  CG2 VAL A 887      53.160  37.090  65.720  1.00  0.00           C
ATOM   3758 HG21 VAL A 887      52.410  37.470  64.980  1.00  0.00           H
ATOM   3759 HG22 VAL A 887      53.700  36.230  65.280  1.00  0.00           H
ATOM   3760 HG23 VAL A 887      53.810  37.890  66.140  1.00  0.00           H
ATOM   3761  C   VAL A 887      50.680  36.640  68.720  1.00  0.00           C
ATOM   3762  O   VAL A 887      51.240  36.000  69.620  1.00  0.00           O
ATOM   3763  N   PRO A 888      49.350  36.790  68.740  1.00  0.00           N
ATOM   3764  CD  PRO A 888      48.560  37.950  68.190  1.00  0.00           C
ATOM   3765  HD1 PRO A 888      48.380  37.770  67.110  1.00  0.00           H
ATOM   3766  HD2 PRO A 888      49.080  38.900  68.430  1.00  0.00           H
ATOM   3767  CA  PRO A 888      48.510  35.900  69.570  1.00  0.00           C
ATOM   3768  HA  PRO A 888      48.840  35.990  70.600  1.00  0.00           H
ATOM   3769  CB  PRO A 888      47.110  36.430  69.300  1.00  0.00           C
ATOM   3770  HB1 PRO A 888      46.530  36.230  70.220  1.00  0.00           H
ATOM   3771  HB2 PRO A 888      46.810  35.910  68.360  1.00  0.00           H
ATOM   3772  CG  PRO A 888      47.290  37.930  68.940  1.00  0.00           C
ATOM   3773  HG1 PRO A 888      46.410  38.430  68.480  1.00  0.00           H
ATOM   3774  HG2 PRO A 888      47.470  38.400  69.930  1.00  0.00           H
ATOM   3775  C   PRO A 888      48.670  34.320  69.210  1.00  0.00           C
ATOM   3776  O   PRO A 888      48.650  33.960  68.020  1.00  0.00           O
ATOM   3777  N   GLU A 889      48.800  33.450  70.200  1.00  0.00           N
ATOM   3778  HN  GLU A 889      48.730  33.730  71.140  1.00  0.00           H
ATOM   3779  CA  GLU A 889      48.990  32.050  69.890  1.00  0.00           C
ATOM   3780  HA  GLU A 889      49.300  31.830  68.890  1.00  0.00           H
ATOM   3781  CB  GLU A 889      49.950  31.390  70.950  1.00  0.00           C
ATOM   3782  HB1 GLU A 889      49.790  30.320  70.700  1.00  0.00           H
ATOM   3783  HB2 GLU A 889      49.600  31.530  71.990  1.00  0.00           H
ATOM   3784  CG  GLU A 889      51.340  31.910  70.640  1.00  0.00           C
ATOM   3785  HG1 GLU A 889      51.330  33.010  70.770  1.00  0.00           H
ATOM   3786  HG2 GLU A 889      51.500  31.720  69.560  1.00  0.00           H
ATOM   3787  CD  GLU A 889      52.460  31.330  71.440  1.00  0.00           C
ATOM   3788  OE1 GLU A 889      52.270  31.120  72.660  1.00  0.00           O
ATOM   3789  OE2 GLU A 889      53.570  31.230  70.910  1.00  0.00           O
ATOM   3790  C   GLU A 889      47.670  31.370  70.130  1.00  0.00           C
ATOM   3791  O   GLU A 889      46.780  31.850  70.850  1.00  0.00           O
ATOM   3792  N   LYS A 890      47.500  30.210  69.510  1.00  0.00           N
ATOM   3793  HN  LYS A 890      48.220  29.840  68.930  1.00  0.00           H
ATOM   3794  CA  LYS A 890      46.300  29.310  69.710  1.00  0.00           C
ATOM   3795  HA  LYS A 890      46.600  28.500  69.060  1.00  0.00           H
ATOM   3796  CB  LYS A 890      46.020  28.840  71.170  1.00  0.00           C
ATOM   3797  HB1 LYS A 890      45.210  28.090  71.010  1.00  0.00           H
ATOM   3798  HB2 LYS A 890      45.580  29.690  71.730  1.00  0.00           H
ATOM   3799  CG  LYS A 890      47.180  28.130  71.940  1.00  0.00           C
ATOM   3800  HG1 LYS A 890      46.950  27.870  73.000  1.00  0.00           H
ATOM   3801  HG2 LYS A 890      48.050  28.810  72.100  1.00  0.00           H
ATOM   3802  CD  LYS A 890      47.660  26.890  71.290  1.00  0.00           C
ATOM   3803  HD1 LYS A 890      47.110  26.700  70.350  1.00  0.00           H
ATOM   3804  HD2 LYS A 890      47.500  26.020  71.970  1.00  0.00           H
ATOM   3805  CE  LYS A 890      49.090  26.870  70.790  1.00  0.00           C
ATOM   3806  HE1 LYS A 890      49.190  27.810  70.200  1.00  0.00           H
ATOM   3807  HE2 LYS A 890      49.280  26.070  70.050  1.00  0.00           H
ATOM   3808  NZ  LYS A 890      50.110  26.880  71.800  1.00  0.00           N
ATOM   3809  HZ1 LYS A 890      49.970  26.160  72.520  1.00  0.00           H
ATOM   3810  HZ2 LYS A 890      50.110  27.820  72.260  1.00  0.00           H
ATOM   3811  HZ3 LYS A 890      51.040  26.570  71.480  1.00  0.00           H
ATOM   3812  C   LYS A 890      45.030  29.840  69.050  1.00  0.00           C
ATOM   3813  O   LYS A 890      43.930  29.360  69.250  1.00  0.00           O
ATOM   3814  N   PHE A 891      45.210  30.860  68.180  1.00  0.00           N
ATOM   3815  HN  PHE A 891      46.130  31.210  68.060  1.00  0.00           H
ATOM   3816  CA  PHE A 891      44.240  31.370  67.250  1.00  0.00           C
ATOM   3817  HA  PHE A 891      44.770  32.080  66.640  1.00  0.00           H
ATOM   3818  CB  PHE A 891      43.620  30.240  66.310  1.00  0.00           C
ATOM   3819  HB1 PHE A 891      43.130  29.420  66.880  1.00  0.00           H
ATOM   3820  HB2 PHE A 891      44.410  29.740  65.720  1.00  0.00           H
ATOM   3821  CG  PHE A 891      42.530  30.690  65.350  1.00  0.00           C
ATOM   3822  CD1 PHE A 891      41.170  30.250  65.410  1.00  0.00           C
ATOM   3823  HD1 PHE A 891      40.900  29.680  66.300  1.00  0.00           H
ATOM   3824  CE1 PHE A 891      40.180  30.730  64.570  1.00  0.00           C
ATOM   3825  HE1 PHE A 891      39.120  30.520  64.670  1.00  0.00           H
ATOM   3826  CZ  PHE A 891      40.520  31.610  63.590  1.00  0.00           C
ATOM   3827  HZ  PHE A 891      39.810  32.020  62.890  1.00  0.00           H
ATOM   3828  CD2 PHE A 891      42.800  31.690  64.390  1.00  0.00           C
ATOM   3829  HD2 PHE A 891      43.780  32.140  64.500  1.00  0.00           H
ATOM   3830  CE2 PHE A 891      41.810  32.040  63.450  1.00  0.00           C
ATOM   3831  HE2 PHE A 891      42.020  32.880  62.820  1.00  0.00           H
ATOM   3832  C   PHE A 891      43.190  32.290  68.010  1.00  0.00           C
ATOM   3833  O   PHE A 891      41.960  32.220  67.960  1.00  0.00           O
ATOM   3834  N   GLU A 892      43.660  33.220  68.840  1.00  0.00           N
ATOM   3835  HN  GLU A 892      44.650  33.350  68.920  1.00  0.00           H
ATOM   3836  CA  GLU A 892      42.980  34.400  69.400  1.00  0.00           C
ATOM   3837  HA  GLU A 892      41.930  34.130  69.420  1.00  0.00           H
ATOM   3838  CB  GLU A 892      43.470  34.670  70.790  1.00  0.00           C
ATOM   3839  HB1 GLU A 892      42.980  35.550  71.270  1.00  0.00           H
ATOM   3840  HB2 GLU A 892      44.550  34.960  70.800  1.00  0.00           H
ATOM   3841  CG  GLU A 892      43.170  33.530  71.760  1.00  0.00           C
ATOM   3842  HG1 GLU A 892      43.620  32.570  71.430  1.00  0.00           H
ATOM   3843  HG2 GLU A 892      42.070  33.390  71.630  1.00  0.00           H
ATOM   3844  CD  GLU A 892      43.500  33.580  73.300  1.00  0.00           C
ATOM   3845  OE1 GLU A 892      44.260  32.750  73.890  1.00  0.00           O
ATOM   3846  OE2 GLU A 892      42.720  34.360  73.930  1.00  0.00           O
ATOM   3847  C   GLU A 892      43.200  35.640  68.570  1.00  0.00           C
ATOM   3848  O   GLU A 892      44.230  35.750  67.900  1.00  0.00           O
ATOM   3849  N   PRO A 893      42.330  36.550  68.620  1.00  0.00           N
ATOM   3850  CD  PRO A 893      40.980  36.450  69.250  1.00  0.00           C
ATOM   3851  HD1 PRO A 893      40.920  36.150  70.310  1.00  0.00           H
ATOM   3852  HD2 PRO A 893      40.320  35.710  68.750  1.00  0.00           H
ATOM   3853  CA  PRO A 893      42.540  37.890  68.010  1.00  0.00           C
ATOM   3854  HA  PRO A 893      42.950  37.760  67.020  1.00  0.00           H
ATOM   3855  CB  PRO A 893      41.170  38.500  68.000  1.00  0.00           C
ATOM   3856  HB1 PRO A 893      40.710  38.230  67.030  1.00  0.00           H
ATOM   3857  HB2 PRO A 893      41.070  39.610  67.880  1.00  0.00           H
ATOM   3858  CG  PRO A 893      40.460  37.880  69.140  1.00  0.00           C
ATOM   3859  HG1 PRO A 893      40.740  38.380  70.100  1.00  0.00           H
ATOM   3860  HG2 PRO A 893      39.350  37.910  69.160  1.00  0.00           H
ATOM   3861  C   PRO A 893      43.430  38.730  68.920  1.00  0.00           C
ATOM   3862  O   PRO A 893      43.560  38.390  70.060  1.00  0.00           O
ATOM   3863  N   THR A 894      44.090  39.800  68.340  1.00  0.00           N
ATOM   3864  HN  THR A 894      44.060  39.930  67.360  1.00  0.00           H
ATOM   3865  CA  THR A 894      44.940  40.710  69.140  1.00  0.00           C
ATOM   3866  HA  THR A 894      45.530  39.960  69.650  1.00  0.00           H
ATOM   3867  CB  THR A 894      45.760  41.640  68.320  1.00  0.00           C
ATOM   3868  HB  THR A 894      45.210  42.490  67.870  1.00  0.00           H
ATOM   3869  OG1 THR A 894      46.160  40.970  67.160  1.00  0.00           O
ATOM   3870  HG1 THR A 894      45.360  40.890  66.640  1.00  0.00           H
ATOM   3871  CG2 THR A 894      46.950  42.090  69.150  1.00  0.00           C
ATOM   3872 HG21 THR A 894      47.470  41.180  69.510  1.00  0.00           H
ATOM   3873 HG22 THR A 894      46.690  42.720  70.010  1.00  0.00           H
ATOM   3874 HG23 THR A 894      47.650  42.590  68.440  1.00  0.00           H
ATOM   3875  C   THR A 894      44.170  41.460  70.230  1.00  0.00           C
ATOM   3876  O   THR A 894      44.660  41.690  71.300  1.00  0.00           O
ATOM   3877  N   HSD A 895      42.920  41.920  69.890  1.00  0.00           N
ATOM   3878  HN  HSD A 895      42.490  41.600  69.040  1.00  0.00           H
ATOM   3879  CA  HSD A 895      41.950  42.450  70.840  1.00  0.00           C
ATOM   3880  HA  HSD A 895      42.450  43.320  71.210  1.00  0.00           H
ATOM   3881  CB  HSD A 895      40.700  43.060  70.180  1.00  0.00           C
ATOM   3882  HB1 HSD A 895      40.300  42.320  69.450  1.00  0.00           H
ATOM   3883  HB2 HSD A 895      41.010  43.920  69.550  1.00  0.00           H
ATOM   3884  ND1 HSD A 895      39.970  44.640  72.000  1.00  0.00           N
ATOM   3885  HD1 HSD A 895      40.770  45.250  72.010  1.00  0.00           H
ATOM   3886  CG  HSD A 895      39.690  43.530  71.210  1.00  0.00           C
ATOM   3887  CE1 HSD A 895      38.940  44.800  72.820  1.00  0.00           C
ATOM   3888  HE1 HSD A 895      38.880  45.610  73.540  1.00  0.00           H
ATOM   3889  NE2 HSD A 895      38.060  43.900  72.730  1.00  0.00           N
ATOM   3890  CD2 HSD A 895      38.500  43.110  71.690  1.00  0.00           C
ATOM   3891  HD2 HSD A 895      37.920  42.230  71.410  1.00  0.00           H
ATOM   3892  C   HSD A 895      41.590  41.460  71.970  1.00  0.00           C
ATOM   3893  O   HSD A 895      41.230  40.360  71.630  1.00  0.00           O
ATOM   3894  N   PRO A 896      41.770  41.730  73.260  1.00  0.00           N
ATOM   3895  CD  PRO A 896      42.450  43.000  73.710  1.00  0.00           C
ATOM   3896  HD1 PRO A 896      41.690  43.800  73.880  1.00  0.00           H
ATOM   3897  HD2 PRO A 896      43.280  43.320  73.060  1.00  0.00           H
ATOM   3898  CA  PRO A 896      41.910  40.600  74.250  1.00  0.00           C
ATOM   3899  HA  PRO A 896      42.070  39.590  73.890  1.00  0.00           H
ATOM   3900  CB  PRO A 896      43.040  41.020  75.130  1.00  0.00           C
ATOM   3901  HB1 PRO A 896      43.950  40.530  74.720  1.00  0.00           H
ATOM   3902  HB2 PRO A 896      42.950  40.710  76.200  1.00  0.00           H
ATOM   3903  CG  PRO A 896      43.070  42.600  75.040  1.00  0.00           C
ATOM   3904  HG1 PRO A 896      42.410  42.990  75.850  1.00  0.00           H
ATOM   3905  HG2 PRO A 896      44.090  43.020  75.080  1.00  0.00           H
ATOM   3906  C   PRO A 896      40.680  40.490  75.120  1.00  0.00           C
ATOM   3907  O   PRO A 896      40.370  39.500  75.770  1.00  0.00           O
ATOM   3908  N   GLU A 897      39.790  41.480  75.070  1.00  0.00           N
ATOM   3909  HN  GLU A 897      39.980  42.180  74.380  1.00  0.00           H
ATOM   3910  CA  GLU A 897      38.590  41.550  75.920  1.00  0.00           C
ATOM   3911  HA  GLU A 897      38.930  41.210  76.890  1.00  0.00           H
ATOM   3912  CB  GLU A 897      38.120  42.970  76.170  1.00  0.00           C
ATOM   3913  HB1 GLU A 897      37.100  43.070  76.620  1.00  0.00           H
ATOM   3914  HB2 GLU A 897      38.050  43.570  75.230  1.00  0.00           H
ATOM   3915  CG  GLU A 897      39.270  43.800  76.910  1.00  0.00           C
ATOM   3916  HG1 GLU A 897      40.150  43.820  76.240  1.00  0.00           H
ATOM   3917  HG2 GLU A 897      39.560  43.290  77.840  1.00  0.00           H
ATOM   3918  CD  GLU A 897      38.900  45.260  77.260  1.00  0.00           C
ATOM   3919  OE1 GLU A 897      38.920  46.190  76.440  1.00  0.00           O
ATOM   3920  OE2 GLU A 897      38.610  45.460  78.510  1.00  0.00           O
ATOM   3921  C   GLU A 897      37.410  40.630  75.510  1.00  0.00           C
ATOM   3922  O   GLU A 897      36.470  40.550  76.290  1.00  0.00           O
ATOM   3923  N   ARG A 898      37.540  39.900  74.390  1.00  0.00           N
ATOM   3924  HN  ARG A 898      38.450  39.750  73.990  1.00  0.00           H
ATOM   3925  CA  ARG A 898      36.500  39.000  73.830  1.00  0.00           C
ATOM   3926  HA  ARG A 898      36.120  38.460  74.690  1.00  0.00           H
ATOM   3927  CB  ARG A 898      35.270  39.780  73.240  1.00  0.00           C
ATOM   3928  HB1 ARG A 898      34.820  40.360  74.070  1.00  0.00           H
ATOM   3929  HB2 ARG A 898      34.580  39.010  72.820  1.00  0.00           H
ATOM   3930  CG  ARG A 898      35.640  40.630  72.010  1.00  0.00           C
ATOM   3931  HG1 ARG A 898      36.430  40.090  71.440  1.00  0.00           H
ATOM   3932  HG2 ARG A 898      36.130  41.580  72.320  1.00  0.00           H
ATOM   3933  CD  ARG A 898      34.530  40.810  70.950  1.00  0.00           C
ATOM   3934  HD1 ARG A 898      33.570  41.210  71.350  1.00  0.00           H
ATOM   3935  HD2 ARG A 898      34.440  39.830  70.430  1.00  0.00           H
ATOM   3936  NE  ARG A 898      34.960  41.980  70.030  1.00  0.00           N
ATOM   3937  HE  ARG A 898      34.540  42.850  70.280  1.00  0.00           H
ATOM   3938  CZ  ARG A 898      35.950  41.970  69.240  1.00  0.00           C
ATOM   3939  NH1 ARG A 898      36.600  40.880  68.990  1.00  0.00           N
ATOM   3940 HH11 ARG A 898      37.230  40.820  68.210  1.00  0.00           H
ATOM   3941 HH12 ARG A 898      36.360  40.020  69.450  1.00  0.00           H
ATOM   3942  NH2 ARG A 898      36.310  43.040  68.620  1.00  0.00           N
ATOM   3943 HH21 ARG A 898      36.990  43.040  67.890  1.00  0.00           H
ATOM   3944 HH22 ARG A 898      35.760  43.830  68.890  1.00  0.00           H
ATOM   3945  C   ARG A 898      37.140  38.040  72.840  1.00  0.00           C
ATOM   3946  O   ARG A 898      38.270  38.170  72.400  1.00  0.00           O
ATOM   3947  N   GLY A 899      36.340  37.060  72.390  1.00  0.00           N
ATOM   3948  HN  GLY A 899      35.370  37.100  72.650  1.00  0.00           H
ATOM   3949  CA  GLY A 899      36.710  36.210  71.290  1.00  0.00           C
ATOM   3950  HA1 GLY A 899      36.060  35.350  71.290  1.00  0.00           H
ATOM   3951  HA2 GLY A 899      37.760  36.000  71.290  1.00  0.00           H
ATOM   3952  C   GLY A 899      36.440  36.890  69.920  1.00  0.00           C
ATOM   3953  O   GLY A 899      36.380  38.120  69.830  1.00  0.00           O
ATOM   3954  N   TRP A 900      36.320  36.020  68.930  1.00  0.00           N
ATOM   3955  HN  TRP A 900      36.340  35.050  69.130  1.00  0.00           H
ATOM   3956  CA  TRP A 900      36.150  36.480  67.540  1.00  0.00           C
ATOM   3957  HA  TRP A 900      36.940  37.200  67.400  1.00  0.00           H
ATOM   3958  CB  TRP A 900      36.260  35.210  66.620  1.00  0.00           C
ATOM   3959  HB1 TRP A 900      35.980  35.530  65.590  1.00  0.00           H
ATOM   3960  HB2 TRP A 900      35.550  34.460  67.040  1.00  0.00           H
ATOM   3961  CG  TRP A 900      37.650  34.700  66.370  1.00  0.00           C
ATOM   3962  CD1 TRP A 900      38.180  33.680  67.130  1.00  0.00           C
ATOM   3963  HD1 TRP A 900      37.670  32.920  67.700  1.00  0.00           H
ATOM   3964  NE1 TRP A 900      39.530  33.560  66.840  1.00  0.00           N
ATOM   3965  HE1 TRP A 900      40.130  33.020  67.380  1.00  0.00           H
ATOM   3966  CE2 TRP A 900      39.920  34.640  66.100  1.00  0.00           C
ATOM   3967  CD2 TRP A 900      38.740  35.350  65.750  1.00  0.00           C
ATOM   3968  CE3 TRP A 900      38.820  36.470  64.980  1.00  0.00           C
ATOM   3969  HE3 TRP A 900      37.960  37.080  64.790  1.00  0.00           H
ATOM   3970  CZ3 TRP A 900      40.120  36.910  64.620  1.00  0.00           C
ATOM   3971  HZ3 TRP A 900      40.190  37.870  64.130  1.00  0.00           H
ATOM   3972  CZ2 TRP A 900      41.200  34.920  65.600  1.00  0.00           C
ATOM   3973  HZ2 TRP A 900      42.160  34.470  65.850  1.00  0.00           H
ATOM   3974  CH2 TRP A 900      41.240  36.180  64.960  1.00  0.00           C
ATOM   3975  HH2 TRP A 900      42.190  36.660  64.750  1.00  0.00           H
ATOM   3976  C   TRP A 900      34.880  37.240  67.210  1.00  0.00           C
ATOM   3977  O   TRP A 900      34.860  38.320  66.610  1.00  0.00           O
ATOM   3978  N   ILE A 901      33.740  36.670  67.640  1.00  0.00           N
ATOM   3979  HN  ILE A 901      33.680  35.800  68.110  1.00  0.00           H
ATOM   3980  CA  ILE A 901      32.410  37.210  67.230  1.00  0.00           C
ATOM   3981  HA  ILE A 901      32.560  37.430  66.180  1.00  0.00           H
ATOM   3982  CB  ILE A 901      31.300  36.180  67.190  1.00  0.00           C
ATOM   3983  HB  ILE A 901      31.210  35.600  68.120  1.00  0.00           H
ATOM   3984  CG2 ILE A 901      29.840  36.770  66.880  1.00  0.00           C
ATOM   3985 HG21 ILE A 901      29.760  37.390  65.960  1.00  0.00           H
ATOM   3986 HG22 ILE A 901      29.510  37.490  67.670  1.00  0.00           H
ATOM   3987 HG23 ILE A 901      29.120  35.940  66.690  1.00  0.00           H
ATOM   3988  CG1 ILE A 901      31.660  35.150  66.050  1.00  0.00           C
ATOM   3989 HG11 ILE A 901      30.760  34.500  66.030  1.00  0.00           H
ATOM   3990 HG12 ILE A 901      32.510  34.550  66.430  1.00  0.00           H
ATOM   3991  CD  ILE A 901      31.980  35.560  64.590  1.00  0.00           C
ATOM   3992  HD1 ILE A 901      32.990  36.000  64.610  1.00  0.00           H
ATOM   3993  HD2 ILE A 901      31.170  36.200  64.170  1.00  0.00           H
ATOM   3994  HD3 ILE A 901      32.200  34.800  63.820  1.00  0.00           H
ATOM   3995  C   ILE A 901      32.130  38.570  67.660  1.00  0.00           C
ATOM   3996  O   ILE A 901      32.210  38.860  68.840  1.00  0.00           O
ATOM   3997  N   ILE A 902      31.650  39.410  66.760  1.00  0.00           N
ATOM   3998  HN  ILE A 902      31.540  39.200  65.790  1.00  0.00           H
ATOM   3999  CA  ILE A 902      31.200  40.720  67.030  1.00  0.00           C
ATOM   4000  HA  ILE A 902      31.260  40.940  68.090  1.00  0.00           H
ATOM   4001  CB  ILE A 902      31.980  41.820  66.260  1.00  0.00           C
ATOM   4002  HB  ILE A 902      31.770  41.660  65.180  1.00  0.00           H
ATOM   4003  CG2 ILE A 902      31.430  43.210  66.660  1.00  0.00           C
ATOM   4004 HG21 ILE A 902      31.730  43.340  67.720  1.00  0.00           H
ATOM   4005 HG22 ILE A 902      30.350  43.370  66.430  1.00  0.00           H
ATOM   4006 HG23 ILE A 902      31.940  44.000  66.060  1.00  0.00           H
ATOM   4007  CG1 ILE A 902      33.480  41.620  66.370  1.00  0.00           C
ATOM   4008 HG11 ILE A 902      33.860  40.670  65.940  1.00  0.00           H
ATOM   4009 HG12 ILE A 902      33.610  41.650  67.470  1.00  0.00           H
ATOM   4010  CD  ILE A 902      34.270  42.770  65.770  1.00  0.00           C
ATOM   4011  HD1 ILE A 902      34.120  43.790  66.180  1.00  0.00           H
ATOM   4012  HD2 ILE A 902      34.240  42.610  64.680  1.00  0.00           H
ATOM   4013  HD3 ILE A 902      35.310  42.560  66.090  1.00  0.00           H
ATOM   4014  C   ILE A 902      29.740  40.830  66.580  1.00  0.00           C
ATOM   4015  O   ILE A 902      29.330  40.250  65.550  1.00  0.00           O
ATOM   4016  N   SER A 903      28.890  41.490  67.380  1.00  0.00           N
ATOM   4017  HN  SER A 903      29.330  41.990  68.110  1.00  0.00           H
ATOM   4018  CA  SER A 903      27.450  41.610  67.090  1.00  0.00           C
ATOM   4019  HA  SER A 903      27.050  40.620  66.890  1.00  0.00           H
ATOM   4020  CB  SER A 903      26.500  42.090  68.300  1.00  0.00           C
ATOM   4021  HB1 SER A 903      26.840  43.130  68.530  1.00  0.00           H
ATOM   4022  HB2 SER A 903      26.720  41.510  69.230  1.00  0.00           H
ATOM   4023  OG  SER A 903      25.090  41.980  68.070  1.00  0.00           O
ATOM   4024  HG1 SER A 903      24.880  42.480  67.280  1.00  0.00           H
ATOM   4025  C   SER A 903      27.170  42.520  65.950  1.00  0.00           C
ATOM   4026  O   SER A 903      27.800  43.560  65.870  1.00  0.00           O
ATOM   4027  N   PRO A 904      26.310  42.180  64.960  1.00  0.00           N
ATOM   4028  CD  PRO A 904      26.060  40.790  64.560  1.00  0.00           C
ATOM   4029  HD1 PRO A 904      25.310  40.300  65.210  1.00  0.00           H
ATOM   4030  HD2 PRO A 904      27.010  40.190  64.600  1.00  0.00           H
ATOM   4031  CA  PRO A 904      25.590  43.150  64.130  1.00  0.00           C
ATOM   4032  HA  PRO A 904      26.380  43.650  63.580  1.00  0.00           H
ATOM   4033  CB  PRO A 904      24.710  42.230  63.240  1.00  0.00           C
ATOM   4034  HB1 PRO A 904      24.510  42.680  62.250  1.00  0.00           H
ATOM   4035  HB2 PRO A 904      23.830  41.840  63.790  1.00  0.00           H
ATOM   4036  CG  PRO A 904      25.540  40.960  63.100  1.00  0.00           C
ATOM   4037  HG1 PRO A 904      25.000  40.140  62.590  1.00  0.00           H
ATOM   4038  HG2 PRO A 904      26.460  41.220  62.540  1.00  0.00           H
ATOM   4039  C   PRO A 904      24.760  43.970  65.050  1.00  0.00           C
ATOM   4040  O   PRO A 904      24.290  43.370  65.980  1.00  0.00           O
ATOM   4041  N   LEU A 905      24.660  45.270  64.850  1.00  0.00           N
ATOM   4042  HN  LEU A 905      25.050  45.790  64.100  1.00  0.00           H
ATOM   4043  CA  LEU A 905      23.970  46.180  65.790  1.00  0.00           C
ATOM   4044  HA  LEU A 905      23.840  47.140  65.300  1.00  0.00           H
ATOM   4045  CB  LEU A 905      22.450  45.650  66.030  1.00  0.00           C
ATOM   4046  HB1 LEU A 905      21.910  46.470  66.560  1.00  0.00           H
ATOM   4047  HB2 LEU A 905      22.540  44.690  66.580  1.00  0.00           H
ATOM   4048  CG  LEU A 905      21.700  45.440  64.690  1.00  0.00           C
ATOM   4049  HG  LEU A 905      22.010  44.480  64.220  1.00  0.00           H
ATOM   4050  CD1 LEU A 905      20.140  45.340  65.020  1.00  0.00           C
ATOM   4051 HD11 LEU A 905      19.940  44.360  65.510  1.00  0.00           H
ATOM   4052 HD12 LEU A 905      19.530  45.590  64.120  1.00  0.00           H
ATOM   4053 HD13 LEU A 905      19.930  46.100  65.800  1.00  0.00           H
ATOM   4054  CD2 LEU A 905      21.760  46.640  63.800  1.00  0.00           C
ATOM   4055 HD21 LEU A 905      21.350  47.560  64.270  1.00  0.00           H
ATOM   4056 HD22 LEU A 905      21.370  46.470  62.770  1.00  0.00           H
ATOM   4057 HD23 LEU A 905      22.790  47.020  63.630  1.00  0.00           H
ATOM   4058  C   LEU A 905      24.650  46.610  67.020  1.00  0.00           C
ATOM   4059  O   LEU A 905      24.750  47.810  67.340  1.00  0.00           O
ATOM   4060  N   GLY A 906      25.040  45.590  67.870  1.00  0.00           N
ATOM   4061  HN  GLY A 906      24.720  44.670  67.690  1.00  0.00           H
ATOM   4062  CA  GLY A 906      25.710  45.770  69.190  1.00  0.00           C
ATOM   4063  HA1 GLY A 906      26.710  46.140  69.030  1.00  0.00           H
ATOM   4064  HA2 GLY A 906      25.740  44.790  69.670  1.00  0.00           H
ATOM   4065  C   GLY A 906      24.900  46.770  69.970  1.00  0.00           C
ATOM   4066  O   GLY A 906      23.660  46.800  69.770  1.00  0.00           O
ATOM   4067  N   ASP A 907      25.550  47.500  70.830  1.00  0.00           N
ATOM   4068  HN  ASP A 907      26.540  47.510  70.840  1.00  0.00           H
ATOM   4069  CA  ASP A 907      24.840  48.250  71.800  1.00  0.00           C
ATOM   4070  HA  ASP A 907      23.810  47.890  71.780  1.00  0.00           H
ATOM   4071  CB  ASP A 907      25.570  48.010  73.180  1.00  0.00           C
ATOM   4072  HB1 ASP A 907      25.920  46.960  73.200  1.00  0.00           H
ATOM   4073  HB2 ASP A 907      24.820  48.240  73.960  1.00  0.00           H
ATOM   4074  CG  ASP A 907      26.830  48.890  73.390  1.00  0.00           C
ATOM   4075  OD1 ASP A 907      26.870  49.550  74.460  1.00  0.00           O
ATOM   4076  OD2 ASP A 907      27.660  48.900  72.470  1.00  0.00           O
ATOM   4077  C   ASP A 907      24.710  49.730  71.360  1.00  0.00           C
ATOM   4078  O   ASP A 907      24.210  50.640  72.060  1.00  0.00           O
ATOM   4079  N   ASN A 908      25.010  50.000  70.120  1.00  0.00           N
ATOM   4080  HN  ASN A 908      25.360  49.200  69.640  1.00  0.00           H
ATOM   4081  CA  ASN A 908      25.100  51.290  69.410  1.00  0.00           C
ATOM   4082  HA  ASN A 908      25.870  51.790  69.970  1.00  0.00           H
ATOM   4083  CB  ASN A 908      25.630  51.020  67.990  1.00  0.00           C
ATOM   4084  HB1 ASN A 908      25.590  51.870  67.270  1.00  0.00           H
ATOM   4085  HB2 ASN A 908      24.900  50.280  67.610  1.00  0.00           H
ATOM   4086  CG  ASN A 908      27.060  50.430  67.980  1.00  0.00           C
ATOM   4087  OD1 ASN A 908      27.880  50.950  68.740  1.00  0.00           O
ATOM   4088  ND2 ASN A 908      27.330  49.350  67.210  1.00  0.00           N
ATOM   4089 HD21 ASN A 908      28.240  48.990  67.380  1.00  0.00           H
ATOM   4090 HD22 ASN A 908      26.480  48.860  67.020  1.00  0.00           H
ATOM   4091  C   ASN A 908      23.780  52.130  69.360  1.00  0.00           C
ATOM   4092  O   ASN A 908      22.700  51.590  69.000  1.00  0.00           O
ATOM   4093  N   PRO A 909      23.770  53.470  69.550  1.00  0.00           N
ATOM   4094  CD  PRO A 909      24.880  54.180  70.230  1.00  0.00           C
ATOM   4095  HD1 PRO A 909      25.640  54.360  69.430  1.00  0.00           H
ATOM   4096  HD2 PRO A 909      25.190  53.570  71.110  1.00  0.00           H
ATOM   4097  CA  PRO A 909      22.710  54.470  69.130  1.00  0.00           C
ATOM   4098  HA  PRO A 909      21.840  54.190  69.720  1.00  0.00           H
ATOM   4099  CB  PRO A 909      23.320  55.880  69.530  1.00  0.00           C
ATOM   4100  HB1 PRO A 909      22.480  56.570  69.760  1.00  0.00           H
ATOM   4101  HB2 PRO A 909      23.900  56.310  68.690  1.00  0.00           H
ATOM   4102  CG  PRO A 909      24.290  55.560  70.640  1.00  0.00           C
ATOM   4103  HG1 PRO A 909      24.980  56.380  70.930  1.00  0.00           H
ATOM   4104  HG2 PRO A 909      23.710  55.350  71.570  1.00  0.00           H
ATOM   4105  C   PRO A 909      22.270  54.270  67.630  1.00  0.00           C
ATOM   4106  O   PRO A 909      23.090  53.910  66.780  1.00  0.00           O
ATOM   4107  N   TRP A 910      20.980  54.640  67.350  1.00  0.00           N
ATOM   4108  HN  TRP A 910      20.410  55.020  68.070  1.00  0.00           H
ATOM   4109  CA  TRP A 910      20.520  54.850  65.940  1.00  0.00           C
ATOM   4110  HA  TRP A 910      20.780  54.000  65.320  1.00  0.00           H
ATOM   4111  CB  TRP A 910      18.990  55.060  65.940  1.00  0.00           C
ATOM   4112  HB1 TRP A 910      18.680  55.090  64.880  1.00  0.00           H
ATOM   4113  HB2 TRP A 910      18.730  55.920  66.590  1.00  0.00           H
ATOM   4114  CG  TRP A 910      18.350  53.780  66.420  1.00  0.00           C
ATOM   4115  CD1 TRP A 910      17.550  53.610  67.530  1.00  0.00           C
ATOM   4116  HD1 TRP A 910      17.400  54.390  68.250  1.00  0.00           H
ATOM   4117  NE1 TRP A 910      17.100  52.310  67.690  1.00  0.00           N
ATOM   4118  HE1 TRP A 910      16.610  51.960  68.460  1.00  0.00           H
ATOM   4119  CE2 TRP A 910      17.380  51.700  66.520  1.00  0.00           C
ATOM   4120  CD2 TRP A 910      18.210  52.550  65.750  1.00  0.00           C
ATOM   4121  CE3 TRP A 910      18.680  52.030  64.510  1.00  0.00           C
ATOM   4122  HE3 TRP A 910      19.330  52.660  63.910  1.00  0.00           H
ATOM   4123  CZ3 TRP A 910      18.490  50.680  64.270  1.00  0.00           C
ATOM   4124  HZ3 TRP A 910      19.010  50.110  63.520  1.00  0.00           H
ATOM   4125  CZ2 TRP A 910      17.180  50.440  66.230  1.00  0.00           C
ATOM   4126  HZ2 TRP A 910      16.640  49.810  66.930  1.00  0.00           H
ATOM   4127  CH2 TRP A 910      17.710  49.910  65.070  1.00  0.00           C
ATOM   4128  HH2 TRP A 910      17.620  48.880  64.790  1.00  0.00           H
ATOM   4129  C   TRP A 910      21.220  55.980  65.210  1.00  0.00           C
ATOM   4130  O   TRP A 910      21.530  55.920  64.020  1.00  0.00           O
ATOM   4131  N   TRP A 911      21.500  57.100  65.930  1.00  0.00           N
ATOM   4132  HN  TRP A 911      21.030  57.390  66.760  1.00  0.00           H
ATOM   4133  CA  TRP A 911      22.520  58.020  65.350  1.00  0.00           C
ATOM   4134  HA  TRP A 911      22.110  58.290  64.380  1.00  0.00           H
ATOM   4135  CB  TRP A 911      22.740  59.300  66.210  1.00  0.00           C
ATOM   4136  HB1 TRP A 911      21.660  59.570  66.360  1.00  0.00           H
ATOM   4137  HB2 TRP A 911      23.290  59.930  65.480  1.00  0.00           H
ATOM   4138  CG  TRP A 911      23.460  59.230  67.520  1.00  0.00           C
ATOM   4139  CD1 TRP A 911      22.900  59.140  68.800  1.00  0.00           C
ATOM   4140  HD1 TRP A 911      21.840  58.990  68.940  1.00  0.00           H
ATOM   4141  NE1 TRP A 911      23.900  59.360  69.730  1.00  0.00           N
ATOM   4142  HE1 TRP A 911      23.780  59.500  70.680  1.00  0.00           H
ATOM   4143  CE2 TRP A 911      25.080  59.400  69.080  1.00  0.00           C
ATOM   4144  CD2 TRP A 911      24.860  59.390  67.670  1.00  0.00           C
ATOM   4145  CE3 TRP A 911      25.920  59.290  66.830  1.00  0.00           C
ATOM   4146  HE3 TRP A 911      25.860  59.130  65.760  1.00  0.00           H
ATOM   4147  CZ3 TRP A 911      27.220  59.370  67.390  1.00  0.00           C
ATOM   4148  HZ3 TRP A 911      28.140  59.220  66.850  1.00  0.00           H
ATOM   4149  CZ2 TRP A 911      26.300  59.580  69.620  1.00  0.00           C
ATOM   4150  HZ2 TRP A 911      26.450  59.680  70.690  1.00  0.00           H
ATOM   4151  CH2 TRP A 911      27.400  59.550  68.780  1.00  0.00           C
ATOM   4152  HH2 TRP A 911      28.420  59.620  69.100  1.00  0.00           H
ATOM   4153  C   TRP A 911      23.820  57.370  65.020  1.00  0.00           C
ATOM   4154  O   TRP A 911      24.270  57.620  63.860  1.00  0.00           O
ATOM   4155  N   THR A 912      24.490  56.570  65.860  1.00  0.00           N
ATOM   4156  HN  THR A 912      24.200  56.300  66.780  1.00  0.00           H
ATOM   4157  CA  THR A 912      25.760  55.910  65.480  1.00  0.00           C
ATOM   4158  HA  THR A 912      26.400  56.730  65.200  1.00  0.00           H
ATOM   4159  CB  THR A 912      26.430  55.150  66.590  1.00  0.00           C
ATOM   4160  HB  THR A 912      25.660  54.430  66.940  1.00  0.00           H
ATOM   4161  OG1 THR A 912      26.850  56.050  67.640  1.00  0.00           O
ATOM   4162  HG1 THR A 912      26.900  56.990  67.450  1.00  0.00           H
ATOM   4163  CG2 THR A 912      27.730  54.400  66.240  1.00  0.00           C
ATOM   4164 HG21 THR A 912      27.600  53.870  65.270  1.00  0.00           H
ATOM   4165 HG22 THR A 912      28.040  53.790  67.100  1.00  0.00           H
ATOM   4166 HG23 THR A 912      28.600  55.080  66.130  1.00  0.00           H
ATOM   4167  C   THR A 912      25.620  55.000  64.280  1.00  0.00           C
ATOM   4168  O   THR A 912      26.390  55.120  63.370  1.00  0.00           O
ATOM   4169  N   LEU A 913      24.520  54.190  64.240  1.00  0.00           N
ATOM   4170  HN  LEU A 913      23.970  54.080  65.070  1.00  0.00           H
ATOM   4171  CA  LEU A 913      24.110  53.390  63.050  1.00  0.00           C
ATOM   4172  HA  LEU A 913      24.920  52.690  62.870  1.00  0.00           H
ATOM   4173  CB  LEU A 913      22.900  52.440  63.420  1.00  0.00           C
ATOM   4174  HB1 LEU A 913      22.630  51.810  62.550  1.00  0.00           H
ATOM   4175  HB2 LEU A 913      22.130  53.070  63.920  1.00  0.00           H
ATOM   4176  CG  LEU A 913      23.290  51.420  64.520  1.00  0.00           C
ATOM   4177  HG  LEU A 913      23.760  51.920  65.400  1.00  0.00           H
ATOM   4178  CD1 LEU A 913      22.040  50.570  65.080  1.00  0.00           C
ATOM   4179 HD11 LEU A 913      21.440  50.100  64.260  1.00  0.00           H
ATOM   4180 HD12 LEU A 913      21.370  51.140  65.760  1.00  0.00           H
ATOM   4181 HD13 LEU A 913      22.460  49.690  65.620  1.00  0.00           H
ATOM   4182  CD2 LEU A 913      24.330  50.380  63.940  1.00  0.00           C
ATOM   4183 HD21 LEU A 913      25.210  50.850  63.430  1.00  0.00           H
ATOM   4184 HD22 LEU A 913      23.830  49.730  63.200  1.00  0.00           H
ATOM   4185 HD23 LEU A 913      24.680  49.800  64.820  1.00  0.00           H
ATOM   4186  C   LEU A 913      23.950  54.160  61.780  1.00  0.00           C
ATOM   4187  O   LEU A 913      24.390  53.840  60.700  1.00  0.00           O
ATOM   4188  N   LEU A 914      23.360  55.370  61.950  1.00  0.00           N
ATOM   4189  HN  LEU A 914      23.010  55.660  62.830  1.00  0.00           H
ATOM   4190  CA  LEU A 914      23.240  56.410  60.860  1.00  0.00           C
ATOM   4191  HA  LEU A 914      22.950  56.000  59.900  1.00  0.00           H
ATOM   4192  CB  LEU A 914      22.180  57.500  61.300  1.00  0.00           C
ATOM   4193  HB1 LEU A 914      22.470  57.920  62.280  1.00  0.00           H
ATOM   4194  HB2 LEU A 914      21.340  56.800  61.490  1.00  0.00           H
ATOM   4195  CG  LEU A 914      21.700  58.510  60.220  1.00  0.00           C
ATOM   4196  HG  LEU A 914      22.590  59.170  60.090  1.00  0.00           H
ATOM   4197  CD1 LEU A 914      21.420  57.820  58.860  1.00  0.00           C
ATOM   4198 HD11 LEU A 914      20.790  56.930  59.020  1.00  0.00           H
ATOM   4199 HD12 LEU A 914      22.340  57.420  58.400  1.00  0.00           H
ATOM   4200 HD13 LEU A 914      21.030  58.610  58.170  1.00  0.00           H
ATOM   4201  CD2 LEU A 914      20.530  59.330  60.730  1.00  0.00           C
ATOM   4202 HD21 LEU A 914      21.000  60.180  61.270  1.00  0.00           H
ATOM   4203 HD22 LEU A 914      19.890  58.760  61.440  1.00  0.00           H
ATOM   4204 HD23 LEU A 914      19.890  59.710  59.900  1.00  0.00           H
ATOM   4205  C   LEU A 914      24.570  57.130  60.530  1.00  0.00           C
ATOM   4206  O   LEU A 914      24.930  57.250  59.330  1.00  0.00           O
ATOM   4207  N   ILE A 915      25.380  57.490  61.550  1.00  0.00           N
ATOM   4208  HN  ILE A 915      25.040  57.430  62.490  1.00  0.00           H
ATOM   4209  CA  ILE A 915      26.780  57.880  61.450  1.00  0.00           C
ATOM   4210  HA  ILE A 915      26.940  58.700  60.770  1.00  0.00           H
ATOM   4211  CB  ILE A 915      27.370  58.410  62.760  1.00  0.00           C
ATOM   4212  HB  ILE A 915      27.140  57.820  63.670  1.00  0.00           H
ATOM   4213  CG2 ILE A 915      28.880  58.680  62.640  1.00  0.00           C
ATOM   4214 HG21 ILE A 915      29.060  59.330  61.760  1.00  0.00           H
ATOM   4215 HG22 ILE A 915      29.390  57.720  62.450  1.00  0.00           H
ATOM   4216 HG23 ILE A 915      29.240  59.050  63.610  1.00  0.00           H
ATOM   4217  CG1 ILE A 915      26.650  59.740  63.080  1.00  0.00           C
ATOM   4218 HG11 ILE A 915      27.240  60.040  63.970  1.00  0.00           H
ATOM   4219 HG12 ILE A 915      25.610  59.700  63.450  1.00  0.00           H
ATOM   4220  CD  ILE A 915      26.820  60.770  61.980  1.00  0.00           C
ATOM   4221  HD1 ILE A 915      27.790  60.890  61.450  1.00  0.00           H
ATOM   4222  HD2 ILE A 915      26.530  61.720  62.490  1.00  0.00           H
ATOM   4223  HD3 ILE A 915      26.080  60.530  61.180  1.00  0.00           H
ATOM   4224  C   ILE A 915      27.630  56.900  60.750  1.00  0.00           C
ATOM   4225  O   ILE A 915      28.410  57.330  59.920  1.00  0.00           O
ATOM   4226  N   ALA A 916      27.620  55.650  61.010  1.00  0.00           N
ATOM   4227  HN  ALA A 916      27.010  55.350  61.730  1.00  0.00           H
ATOM   4228  CA  ALA A 916      28.320  54.630  60.240  1.00  0.00           C
ATOM   4229  HA  ALA A 916      29.360  54.900  60.310  1.00  0.00           H
ATOM   4230  CB  ALA A 916      28.090  53.230  60.910  1.00  0.00           C
ATOM   4231  HB1 ALA A 916      28.340  53.300  61.990  1.00  0.00           H
ATOM   4232  HB2 ALA A 916      28.680  52.460  60.390  1.00  0.00           H
ATOM   4233  HB3 ALA A 916      27.000  53.000  60.930  1.00  0.00           H
ATOM   4234  C   ALA A 916      28.150  54.670  58.730  1.00  0.00           C
ATOM   4235  O   ALA A 916      28.970  54.320  57.940  1.00  0.00           O
ATOM   4236  N   ALA A 917      26.940  55.100  58.320  1.00  0.00           N
ATOM   4237  HN  ALA A 917      26.210  55.440  58.930  1.00  0.00           H
ATOM   4238  CA  ALA A 917      26.420  55.120  56.920  1.00  0.00           C
ATOM   4239  HA  ALA A 917      26.930  54.240  56.540  1.00  0.00           H
ATOM   4240  CB  ALA A 917      24.850  55.130  56.930  1.00  0.00           C
ATOM   4241  HB1 ALA A 917      24.480  56.170  56.980  1.00  0.00           H
ATOM   4242  HB2 ALA A 917      24.420  54.640  57.820  1.00  0.00           H
ATOM   4243  HB3 ALA A 917      24.370  54.520  56.130  1.00  0.00           H
ATOM   4244  C   ALA A 917      26.930  56.170  56.010  1.00  0.00           C
ATOM   4245  O   ALA A 917      26.990  55.950  54.790  1.00  0.00           O
ATOM   4246  N   ILE A 918      27.480  57.290  56.590  1.00  0.00           N
ATOM   4247  HN  ILE A 918      27.540  57.360  57.580  1.00  0.00           H
ATOM   4248  CA  ILE A 918      28.060  58.320  55.850  1.00  0.00           C
ATOM   4249  HA  ILE A 918      27.420  58.410  54.990  1.00  0.00           H
ATOM   4250  CB  ILE A 918      27.770  59.660  56.510  1.00  0.00           C
ATOM   4251  HB  ILE A 918      28.190  59.770  57.530  1.00  0.00           H
ATOM   4252  CG2 ILE A 918      28.460  60.840  55.670  1.00  0.00           C
ATOM   4253 HG21 ILE A 918      28.010  61.780  56.050  1.00  0.00           H
ATOM   4254 HG22 ILE A 918      28.320  60.790  54.570  1.00  0.00           H
ATOM   4255 HG23 ILE A 918      29.550  60.760  55.850  1.00  0.00           H
ATOM   4256  CG1 ILE A 918      26.220  59.930  56.630  1.00  0.00           C
ATOM   4257 HG11 ILE A 918      26.100  60.970  57.020  1.00  0.00           H
ATOM   4258 HG12 ILE A 918      25.870  59.280  57.450  1.00  0.00           H
ATOM   4259  CD  ILE A 918      25.320  59.850  55.350  1.00  0.00           C
ATOM   4260  HD1 ILE A 918      25.350  58.830  54.880  1.00  0.00           H
ATOM   4261  HD2 ILE A 918      25.640  60.580  54.580  1.00  0.00           H
ATOM   4262  HD3 ILE A 918      24.270  60.080  55.640  1.00  0.00           H
ATOM   4263  C   ILE A 918      29.470  58.000  55.380  1.00  0.00           C
ATOM   4264  O   ILE A 918      29.770  58.220  54.180  1.00  0.00           O
ATOM   4265  N   PRO A 919      30.370  57.440  56.210  1.00  0.00           N
ATOM   4266  CD  PRO A 919      30.380  57.620  57.690  1.00  0.00           C
ATOM   4267  HD1 PRO A 919      29.890  56.800  58.240  1.00  0.00           H
ATOM   4268  HD2 PRO A 919      30.020  58.660  57.880  1.00  0.00           H
ATOM   4269  CA  PRO A 919      31.570  56.780  55.780  1.00  0.00           C
ATOM   4270  HA  PRO A 919      32.120  57.610  55.370  1.00  0.00           H
ATOM   4271  CB  PRO A 919      32.310  56.350  57.120  1.00  0.00           C
ATOM   4272  HB1 PRO A 919      33.410  56.150  57.090  1.00  0.00           H
ATOM   4273  HB2 PRO A 919      31.950  55.360  57.500  1.00  0.00           H
ATOM   4274  CG  PRO A 919      31.870  57.340  58.130  1.00  0.00           C
ATOM   4275  HG1 PRO A 919      31.860  56.950  59.170  1.00  0.00           H
ATOM   4276  HG2 PRO A 919      32.550  58.190  58.300  1.00  0.00           H
ATOM   4277  C   PRO A 919      31.410  55.650  54.770  1.00  0.00           C
ATOM   4278  O   PRO A 919      32.200  55.610  53.860  1.00  0.00           O
ATOM   4279  N   ALA A 920      30.410  54.730  54.980  1.00  0.00           N
ATOM   4280  HN  ALA A 920      29.830  54.670  55.790  1.00  0.00           H
ATOM   4281  CA  ALA A 920      30.370  53.560  54.060  1.00  0.00           C
ATOM   4282  HA  ALA A 920      31.250  52.940  54.190  1.00  0.00           H
ATOM   4283  CB  ALA A 920      29.250  52.640  54.590  1.00  0.00           C
ATOM   4284  HB1 ALA A 920      28.250  53.110  54.680  1.00  0.00           H
ATOM   4285  HB2 ALA A 920      29.400  52.140  55.570  1.00  0.00           H
ATOM   4286  HB3 ALA A 920      29.160  51.790  53.880  1.00  0.00           H
ATOM   4287  C   ALA A 920      30.130  53.930  52.590  1.00  0.00           C
ATOM   4288  O   ALA A 920      30.810  53.440  51.690  1.00  0.00           O
ATOM   4289  N   LEU A 921      29.250  54.880  52.200  1.00  0.00           N
ATOM   4290  HN  LEU A 921      28.690  55.220  52.940  1.00  0.00           H
ATOM   4291  CA  LEU A 921      29.200  55.570  50.940  1.00  0.00           C
ATOM   4292  HA  LEU A 921      28.840  54.820  50.240  1.00  0.00           H
ATOM   4293  CB  LEU A 921      28.110  56.650  51.020  1.00  0.00           C
ATOM   4294  HB1 LEU A 921      28.150  57.340  50.150  1.00  0.00           H
ATOM   4295  HB2 LEU A 921      28.200  57.360  51.860  1.00  0.00           H
ATOM   4296  CG  LEU A 921      26.640  56.080  51.230  1.00  0.00           C
ATOM   4297  HG  LEU A 921      26.760  55.370  52.070  1.00  0.00           H
ATOM   4298  CD1 LEU A 921      25.740  57.280  51.690  1.00  0.00           C
ATOM   4299 HD11 LEU A 921      25.700  58.000  50.840  1.00  0.00           H
ATOM   4300 HD12 LEU A 921      26.110  57.710  52.640  1.00  0.00           H
ATOM   4301 HD13 LEU A 921      24.730  56.880  51.940  1.00  0.00           H
ATOM   4302  CD2 LEU A 921      25.970  55.380  50.040  1.00  0.00           C
ATOM   4303 HD21 LEU A 921      25.800  56.030  49.160  1.00  0.00           H
ATOM   4304 HD22 LEU A 921      24.970  55.000  50.370  1.00  0.00           H
ATOM   4305 HD23 LEU A 921      26.590  54.550  49.670  1.00  0.00           H
ATOM   4306  C   LEU A 921      30.500  55.980  50.340  1.00  0.00           C
ATOM   4307  O   LEU A 921      30.900  55.530  49.230  1.00  0.00           O
ATOM   4308  N   LEU A 922      31.220  56.730  51.150  1.00  0.00           N
ATOM   4309  HN  LEU A 922      30.810  57.070  52.000  1.00  0.00           H
ATOM   4310  CA  LEU A 922      32.530  57.220  50.890  1.00  0.00           C
ATOM   4311  HA  LEU A 922      32.630  57.780  49.970  1.00  0.00           H
ATOM   4312  CB  LEU A 922      33.040  58.330  51.970  1.00  0.00           C
ATOM   4313  HB1 LEU A 922      34.080  58.670  51.750  1.00  0.00           H
ATOM   4314  HB2 LEU A 922      32.970  57.780  52.940  1.00  0.00           H
ATOM   4315  CG  LEU A 922      32.280  59.670  51.920  1.00  0.00           C
ATOM   4316  HG  LEU A 922      31.210  59.380  51.870  1.00  0.00           H
ATOM   4317  CD1 LEU A 922      32.580  60.520  53.150  1.00  0.00           C
ATOM   4318 HD11 LEU A 922      32.240  59.970  54.050  1.00  0.00           H
ATOM   4319 HD12 LEU A 922      32.000  61.450  53.010  1.00  0.00           H
ATOM   4320 HD13 LEU A 922      33.620  60.890  53.240  1.00  0.00           H
ATOM   4321  CD2 LEU A 922      32.620  60.420  50.600  1.00  0.00           C
ATOM   4322 HD21 LEU A 922      32.830  59.740  49.750  1.00  0.00           H
ATOM   4323 HD22 LEU A 922      33.500  61.080  50.720  1.00  0.00           H
ATOM   4324 HD23 LEU A 922      31.650  60.900  50.330  1.00  0.00           H
ATOM   4325  C   LEU A 922      33.600  56.180  50.750  1.00  0.00           C
ATOM   4326  O   LEU A 922      34.500  56.150  49.950  1.00  0.00           O
ATOM   4327  N   CYS A 923      33.470  55.130  51.610  1.00  0.00           N
ATOM   4328  HN  CYS A 923      32.820  55.300  52.330  1.00  0.00           H
ATOM   4329  CA  CYS A 923      34.160  53.870  51.560  1.00  0.00           C
ATOM   4330  HA  CYS A 923      35.210  54.060  51.480  1.00  0.00           H
ATOM   4331  CB  CYS A 923      34.060  53.050  52.900  1.00  0.00           C
ATOM   4332  HB1 CYS A 923      34.500  52.030  52.800  1.00  0.00           H
ATOM   4333  HB2 CYS A 923      32.980  52.990  53.150  1.00  0.00           H
ATOM   4334  SG  CYS A 923      34.750  53.850  54.370  1.00  0.00           S
ATOM   4335  HG1 CYS A 923      33.830  54.800  54.320  1.00  0.00           H
ATOM   4336  C   CYS A 923      33.930  52.920  50.400  1.00  0.00           C
ATOM   4337  O   CYS A 923      34.820  52.230  49.920  1.00  0.00           O
ATOM   4338  N   THR A 924      32.730  52.860  49.850  1.00  0.00           N
ATOM   4339  HN  THR A 924      32.030  53.490  50.160  1.00  0.00           H
ATOM   4340  CA  THR A 924      32.240  51.970  48.810  1.00  0.00           C
ATOM   4341  HA  THR A 924      32.640  51.010  49.120  1.00  0.00           H
ATOM   4342  CB  THR A 924      30.660  51.980  48.790  1.00  0.00           C
ATOM   4343  HB  THR A 924      30.330  53.030  48.620  1.00  0.00           H
ATOM   4344  OG1 THR A 924      30.110  51.490  49.960  1.00  0.00           O
ATOM   4345  HG1 THR A 924      30.360  52.070  50.690  1.00  0.00           H
ATOM   4346  CG2 THR A 924      30.110  51.170  47.650  1.00  0.00           C
ATOM   4347 HG21 THR A 924      29.010  51.170  47.700  1.00  0.00           H
ATOM   4348 HG22 THR A 924      30.500  50.130  47.800  1.00  0.00           H
ATOM   4349 HG23 THR A 924      30.510  51.480  46.650  1.00  0.00           H
ATOM   4350  C   THR A 924      32.880  52.340  47.500  1.00  0.00           C
ATOM   4351  O   THR A 924      33.170  51.450  46.720  1.00  0.00           O
ATOM   4352  N   ILE A 925      33.240  53.620  47.190  1.00  0.00           N
ATOM   4353  HN  ILE A 925      32.940  54.350  47.810  1.00  0.00           H
ATOM   4354  CA  ILE A 925      34.050  54.030  46.030  1.00  0.00           C
ATOM   4355  HA  ILE A 925      33.600  53.550  45.180  1.00  0.00           H
ATOM   4356  CB  ILE A 925      34.050  55.540  45.900  1.00  0.00           C
ATOM   4357  HB  ILE A 925      34.680  55.970  46.720  1.00  0.00           H
ATOM   4358  CG2 ILE A 925      34.430  55.920  44.440  1.00  0.00           C
ATOM   4359 HG21 ILE A 925      33.690  55.710  43.640  1.00  0.00           H
ATOM   4360 HG22 ILE A 925      35.350  55.340  44.230  1.00  0.00           H
ATOM   4361 HG23 ILE A 925      34.590  57.020  44.470  1.00  0.00           H
ATOM   4362  CG1 ILE A 925      32.570  56.170  46.080  1.00  0.00           C
ATOM   4363 HG11 ILE A 925      32.140  55.840  47.040  1.00  0.00           H
ATOM   4364 HG12 ILE A 925      31.930  55.790  45.260  1.00  0.00           H
ATOM   4365  CD  ILE A 925      32.560  57.720  46.200  1.00  0.00           C
ATOM   4366  HD1 ILE A 925      32.850  58.180  45.230  1.00  0.00           H
ATOM   4367  HD2 ILE A 925      33.230  58.150  46.980  1.00  0.00           H
ATOM   4368  HD3 ILE A 925      31.550  58.050  46.570  1.00  0.00           H
ATOM   4369  C   ILE A 925      35.460  53.480  46.200  1.00  0.00           C
ATOM   4370  O   ILE A 925      36.040  53.090  45.180  1.00  0.00           O
ATOM   4371  N   LEU A 926      36.050  53.360  47.390  1.00  0.00           N
ATOM   4372  HN  LEU A 926      35.510  53.570  48.200  1.00  0.00           H
ATOM   4373  CA  LEU A 926      37.410  52.940  47.490  1.00  0.00           C
ATOM   4374  HA  LEU A 926      37.910  53.460  46.690  1.00  0.00           H
ATOM   4375  CB  LEU A 926      38.090  53.210  48.950  1.00  0.00           C
ATOM   4376  HB1 LEU A 926      39.200  53.140  48.920  1.00  0.00           H
ATOM   4377  HB2 LEU A 926      37.900  52.300  49.540  1.00  0.00           H
ATOM   4378  CG  LEU A 926      37.570  54.450  49.710  1.00  0.00           C
ATOM   4379  HG  LEU A 926      36.450  54.400  49.790  1.00  0.00           H
ATOM   4380  CD1 LEU A 926      38.130  54.610  51.120  1.00  0.00           C
ATOM   4381 HD11 LEU A 926      38.090  53.590  51.590  1.00  0.00           H
ATOM   4382 HD12 LEU A 926      37.500  55.360  51.620  1.00  0.00           H
ATOM   4383 HD13 LEU A 926      39.140  55.050  51.250  1.00  0.00           H
ATOM   4384  CD2 LEU A 926      37.990  55.690  48.930  1.00  0.00           C
ATOM   4385 HD21 LEU A 926      37.240  56.450  49.250  1.00  0.00           H
ATOM   4386 HD22 LEU A 926      37.960  55.510  47.830  1.00  0.00           H
ATOM   4387 HD23 LEU A 926      39.020  56.010  49.220  1.00  0.00           H
ATOM   4388  C   LEU A 926      37.490  51.410  47.200  1.00  0.00           C
ATOM   4389  O   LEU A 926      38.370  51.010  46.430  1.00  0.00           O
ATOM   4390  N   ILE A 927      36.660  50.540  47.860  1.00  0.00           N
ATOM   4391  HN  ILE A 927      36.000  50.860  48.540  1.00  0.00           H
ATOM   4392  CA  ILE A 927      36.540  49.100  47.560  1.00  0.00           C
ATOM   4393  HA  ILE A 927      37.550  48.730  47.610  1.00  0.00           H
ATOM   4394  CB  ILE A 927      35.540  48.530  48.630  1.00  0.00           C
ATOM   4395  HB  ILE A 927      34.530  49.000  48.560  1.00  0.00           H
ATOM   4396  CG2 ILE A 927      35.140  47.050  48.440  1.00  0.00           C
ATOM   4397 HG21 ILE A 927      34.390  46.700  49.180  1.00  0.00           H
ATOM   4398 HG22 ILE A 927      36.000  46.370  48.560  1.00  0.00           H
ATOM   4399 HG23 ILE A 927      34.790  46.870  47.400  1.00  0.00           H
ATOM   4400  CG1 ILE A 927      35.990  48.820  50.080  1.00  0.00           C
ATOM   4401 HG11 ILE A 927      35.130  48.540  50.710  1.00  0.00           H
ATOM   4402 HG12 ILE A 927      36.150  49.880  50.380  1.00  0.00           H
ATOM   4403  CD  ILE A 927      37.200  47.990  50.710  1.00  0.00           C
ATOM   4404  HD1 ILE A 927      37.390  48.300  51.760  1.00  0.00           H
ATOM   4405  HD2 ILE A 927      38.160  48.240  50.200  1.00  0.00           H
ATOM   4406  HD3 ILE A 927      37.080  46.890  50.630  1.00  0.00           H
ATOM   4407  C   ILE A 927      36.060  48.840  46.130  1.00  0.00           C
ATOM   4408  O   ILE A 927      36.710  48.010  45.410  1.00  0.00           O
ATOM   4409  N   PHE A 928      35.030  49.590  45.640  1.00  0.00           N
ATOM   4410  HN  PHE A 928      34.530  50.180  46.260  1.00  0.00           H
ATOM   4411  CA  PHE A 928      34.710  49.560  44.210  1.00  0.00           C
ATOM   4412  HA  PHE A 928      34.390  48.540  44.020  1.00  0.00           H
ATOM   4413  CB  PHE A 928      33.540  50.560  43.830  1.00  0.00           C
ATOM   4414  HB1 PHE A 928      33.830  51.510  44.340  1.00  0.00           H
ATOM   4415  HB2 PHE A 928      32.600  50.070  44.150  1.00  0.00           H
ATOM   4416  CG  PHE A 928      33.430  50.730  42.380  1.00  0.00           C
ATOM   4417  CD1 PHE A 928      33.140  49.680  41.500  1.00  0.00           C
ATOM   4418  HD1 PHE A 928      32.990  48.710  41.950  1.00  0.00           H
ATOM   4419  CE1 PHE A 928      33.020  49.840  40.140  1.00  0.00           C
ATOM   4420  HE1 PHE A 928      33.000  49.010  39.450  1.00  0.00           H
ATOM   4421  CZ  PHE A 928      33.060  51.190  39.660  1.00  0.00           C
ATOM   4422  HZ  PHE A 928      32.950  51.350  38.600  1.00  0.00           H
ATOM   4423  CD2 PHE A 928      33.610  52.070  41.860  1.00  0.00           C
ATOM   4424  HD2 PHE A 928      33.840  52.900  42.500  1.00  0.00           H
ATOM   4425  CE2 PHE A 928      33.530  52.230  40.500  1.00  0.00           C
ATOM   4426  HE2 PHE A 928      33.720  53.200  40.060  1.00  0.00           H
ATOM   4427  C   PHE A 928      35.900  49.840  43.220  1.00  0.00           C
ATOM   4428  O   PHE A 928      36.320  48.990  42.470  1.00  0.00           O
ATOM   4429  N   MET A 929      36.630  50.950  43.360  1.00  0.00           N
ATOM   4430  HN  MET A 929      36.430  51.680  44.010  1.00  0.00           H
ATOM   4431  CA  MET A 929      37.610  51.230  42.360  1.00  0.00           C
ATOM   4432  HA  MET A 929      37.130  51.120  41.400  1.00  0.00           H
ATOM   4433  CB  MET A 929      37.990  52.790  42.400  1.00  0.00           C
ATOM   4434  HB1 MET A 929      39.000  52.950  41.980  1.00  0.00           H
ATOM   4435  HB2 MET A 929      38.060  53.090  43.470  1.00  0.00           H
ATOM   4436  CG  MET A 929      36.980  53.650  41.640  1.00  0.00           C
ATOM   4437  HG1 MET A 929      37.250  54.700  41.870  1.00  0.00           H
ATOM   4438  HG2 MET A 929      35.980  53.640  42.160  1.00  0.00           H
ATOM   4439  SD  MET A 929      36.910  53.440  39.810  1.00  0.00           S
ATOM   4440  CE  MET A 929      36.030  55.050  39.570  1.00  0.00           C
ATOM   4441  HE1 MET A 929      35.200  54.980  40.310  1.00  0.00           H
ATOM   4442  HE2 MET A 929      35.440  55.000  38.630  1.00  0.00           H
ATOM   4443  HE3 MET A 929      36.700  55.930  39.760  1.00  0.00           H
ATOM   4444  C   MET A 929      38.810  50.390  42.380  1.00  0.00           C
ATOM   4445  O   MET A 929      39.360  50.200  41.300  1.00  0.00           O
ATOM   4446  N   ASP A 930      39.290  49.860  43.510  1.00  0.00           N
ATOM   4447  HN  ASP A 930      38.760  50.030  44.330  1.00  0.00           H
ATOM   4448  CA  ASP A 930      40.280  48.790  43.460  1.00  0.00           C
ATOM   4449  HA  ASP A 930      41.090  49.290  42.950  1.00  0.00           H
ATOM   4450  CB  ASP A 930      40.560  48.470  44.940  1.00  0.00           C
ATOM   4451  HB1 ASP A 930      41.010  47.450  45.030  1.00  0.00           H
ATOM   4452  HB2 ASP A 930      39.580  48.410  45.470  1.00  0.00           H
ATOM   4453  CG  ASP A 930      41.530  49.330  45.650  1.00  0.00           C
ATOM   4454  OD1 ASP A 930      41.800  49.060  46.830  1.00  0.00           O
ATOM   4455  OD2 ASP A 930      42.070  50.270  45.040  1.00  0.00           O
ATOM   4456  C   ASP A 930      39.920  47.570  42.580  1.00  0.00           C
ATOM   4457  O   ASP A 930      40.590  47.080  41.680  1.00  0.00           O
ATOM   4458  N   GLN A 931      38.630  47.080  42.770  1.00  0.00           N
ATOM   4459  HN  GLN A 931      38.080  47.370  43.540  1.00  0.00           H
ATOM   4460  CA  GLN A 931      38.050  46.050  41.970  1.00  0.00           C
ATOM   4461  HA  GLN A 931      38.690  45.190  42.170  1.00  0.00           H
ATOM   4462  CB  GLN A 931      36.710  45.590  42.440  1.00  0.00           C
ATOM   4463  HB1 GLN A 931      36.360  44.790  41.770  1.00  0.00           H
ATOM   4464  HB2 GLN A 931      35.980  46.440  42.480  1.00  0.00           H
ATOM   4465  CG  GLN A 931      36.630  44.920  43.830  1.00  0.00           C
ATOM   4466  HG1 GLN A 931      35.630  44.590  44.180  1.00  0.00           H
ATOM   4467  HG2 GLN A 931      36.990  45.670  44.570  1.00  0.00           H
ATOM   4468  CD  GLN A 931      37.570  43.710  43.830  1.00  0.00           C
ATOM   4469  OE1 GLN A 931      38.550  43.620  44.520  1.00  0.00           O
ATOM   4470  NE2 GLN A 931      37.270  42.700  42.960  1.00  0.00           N
ATOM   4471 HE21 GLN A 931      37.800  41.870  43.080  1.00  0.00           H
ATOM   4472 HE22 GLN A 931      36.540  42.780  42.270  1.00  0.00           H
ATOM   4473  C   GLN A 931      37.950  46.310  40.510  1.00  0.00           C
ATOM   4474  O   GLN A 931      38.280  45.510  39.620  1.00  0.00           O
ATOM   4475  N   GLN A 932      37.430  47.500  40.150  1.00  0.00           N
ATOM   4476  HN  GLN A 932      37.430  48.260  40.800  1.00  0.00           H
ATOM   4477  CA  GLN A 932      37.360  47.950  38.810  1.00  0.00           C
ATOM   4478  HA  GLN A 932      36.830  47.190  38.280  1.00  0.00           H
ATOM   4479  CB  GLN A 932      36.560  49.240  38.850  1.00  0.00           C
ATOM   4480  HB1 GLN A 932      37.200  50.070  39.230  1.00  0.00           H
ATOM   4481  HB2 GLN A 932      35.770  49.030  39.610  1.00  0.00           H
ATOM   4482  CG  GLN A 932      35.980  49.760  37.510  1.00  0.00           C
ATOM   4483  HG1 GLN A 932      36.690  50.350  36.910  1.00  0.00           H
ATOM   4484  HG2 GLN A 932      35.160  50.440  37.820  1.00  0.00           H
ATOM   4485  CD  GLN A 932      35.470  48.670  36.640  1.00  0.00           C
ATOM   4486  OE1 GLN A 932      34.410  48.150  36.890  1.00  0.00           O
ATOM   4487  NE2 GLN A 932      36.110  48.480  35.460  1.00  0.00           N
ATOM   4488 HE21 GLN A 932      36.900  49.080  35.320  1.00  0.00           H
ATOM   4489 HE22 GLN A 932      35.770  47.920  34.710  1.00  0.00           H
ATOM   4490  C   GLN A 932      38.690  48.140  38.130  1.00  0.00           C
ATOM   4491  O   GLN A 932      38.950  47.620  37.020  1.00  0.00           O
ATOM   4492  N   ILE A 933      39.610  48.850  38.780  1.00  0.00           N
ATOM   4493  HN  ILE A 933      39.420  49.250  39.680  1.00  0.00           H
ATOM   4494  CA  ILE A 933      40.940  49.040  38.260  1.00  0.00           C
ATOM   4495  HA  ILE A 933      40.780  49.430  37.260  1.00  0.00           H
ATOM   4496  CB  ILE A 933      41.750  50.120  39.090  1.00  0.00           C
ATOM   4497  HB  ILE A 933      41.680  49.850  40.170  1.00  0.00           H
ATOM   4498  CG2 ILE A 933      43.250  50.220  38.700  1.00  0.00           C
ATOM   4499 HG21 ILE A 933      43.460  50.480  37.640  1.00  0.00           H
ATOM   4500 HG22 ILE A 933      43.780  49.290  39.020  1.00  0.00           H
ATOM   4501 HG23 ILE A 933      43.790  50.950  39.340  1.00  0.00           H
ATOM   4502  CG1 ILE A 933      41.040  51.480  38.970  1.00  0.00           C
ATOM   4503 HG11 ILE A 933      39.950  51.430  39.180  1.00  0.00           H
ATOM   4504 HG12 ILE A 933      41.120  51.800  37.910  1.00  0.00           H
ATOM   4505  CD  ILE A 933      41.580  52.590  39.890  1.00  0.00           C
ATOM   4506  HD1 ILE A 933      41.410  52.380  40.970  1.00  0.00           H
ATOM   4507  HD2 ILE A 933      41.220  53.610  39.640  1.00  0.00           H
ATOM   4508  HD3 ILE A 933      42.690  52.670  39.910  1.00  0.00           H
ATOM   4509  C   ILE A 933      41.710  47.760  37.970  1.00  0.00           C
ATOM   4510  O   ILE A 933      42.200  47.540  36.880  1.00  0.00           O
ATOM   4511  N   THR A 934      41.730  46.920  38.960  1.00  0.00           N
ATOM   4512  HN  THR A 934      41.310  47.150  39.840  1.00  0.00           H
ATOM   4513  CA  THR A 934      42.370  45.640  38.800  1.00  0.00           C
ATOM   4514  HA  THR A 934      43.410  45.810  38.550  1.00  0.00           H
ATOM   4515  CB  THR A 934      42.420  44.810  40.070  1.00  0.00           C
ATOM   4516  HB  THR A 934      41.460  44.290  40.300  1.00  0.00           H
ATOM   4517  OG1 THR A 934      42.850  45.490  41.210  1.00  0.00           O
ATOM   4518  HG1 THR A 934      42.140  46.090  41.440  1.00  0.00           H
ATOM   4519  CG2 THR A 934      43.510  43.680  39.840  1.00  0.00           C
ATOM   4520 HG21 THR A 934      43.810  43.160  40.760  1.00  0.00           H
ATOM   4521 HG22 THR A 934      44.390  43.990  39.230  1.00  0.00           H
ATOM   4522 HG23 THR A 934      43.080  42.900  39.180  1.00  0.00           H
ATOM   4523  C   THR A 934      41.910  44.740  37.610  1.00  0.00           C
ATOM   4524  O   THR A 934      42.780  44.270  36.870  1.00  0.00           O
ATOM   4525  N   ALA A 935      40.640  44.510  37.430  1.00  0.00           N
ATOM   4526  HN  ALA A 935      39.980  44.940  38.040  1.00  0.00           H
ATOM   4527  CA  ALA A 935      40.040  43.920  36.180  1.00  0.00           C
ATOM   4528  HA  ALA A 935      40.530  42.970  36.120  1.00  0.00           H
ATOM   4529  CB  ALA A 935      38.550  43.680  36.440  1.00  0.00           C
ATOM   4530  HB1 ALA A 935      38.360  42.940  37.250  1.00  0.00           H
ATOM   4531  HB2 ALA A 935      38.110  43.190  35.550  1.00  0.00           H
ATOM   4532  HB3 ALA A 935      38.030  44.650  36.650  1.00  0.00           H
ATOM   4533  C   ALA A 935      40.270  44.730  34.890  1.00  0.00           C
ATOM   4534  O   ALA A 935      40.480  44.110  33.890  1.00  0.00           O
ATOM   4535  N   VAL A 936      40.210  46.090  34.840  1.00  0.00           N
ATOM   4536  HN  VAL A 936      40.020  46.570  35.700  1.00  0.00           H
ATOM   4537  CA  VAL A 936      40.640  46.860  33.660  1.00  0.00           C
ATOM   4538  HA  VAL A 936      40.080  46.600  32.770  1.00  0.00           H
ATOM   4539  CB  VAL A 936      40.600  48.330  33.890  1.00  0.00           C
ATOM   4540  HB  VAL A 936      41.280  48.530  34.750  1.00  0.00           H
ATOM   4541  CG1 VAL A 936      40.960  49.100  32.590  1.00  0.00           C
ATOM   4542 HG11 VAL A 936      40.290  48.720  31.780  1.00  0.00           H
ATOM   4543 HG12 VAL A 936      42.010  48.880  32.270  1.00  0.00           H
ATOM   4544 HG13 VAL A 936      40.790  50.190  32.710  1.00  0.00           H
ATOM   4545  CG2 VAL A 936      39.200  48.670  34.290  1.00  0.00           C
ATOM   4546 HG21 VAL A 936      38.650  47.960  34.940  1.00  0.00           H
ATOM   4547 HG22 VAL A 936      38.530  48.720  33.400  1.00  0.00           H
ATOM   4548 HG23 VAL A 936      39.040  49.690  34.710  1.00  0.00           H
ATOM   4549  C   VAL A 936      42.050  46.500  33.280  1.00  0.00           C
ATOM   4550  O   VAL A 936      42.360  46.150  32.170  1.00  0.00           O
ATOM   4551  N   ILE A 937      42.970  46.540  34.290  1.00  0.00           N
ATOM   4552  HN  ILE A 937      42.750  46.870  35.200  1.00  0.00           H
ATOM   4553  CA  ILE A 937      44.420  46.310  34.140  1.00  0.00           C
ATOM   4554  HA  ILE A 937      44.730  46.710  33.190  1.00  0.00           H
ATOM   4555  CB  ILE A 937      45.300  46.790  35.280  1.00  0.00           C
ATOM   4556  HB  ILE A 937      44.880  46.270  36.160  1.00  0.00           H
ATOM   4557  CG2 ILE A 937      46.780  46.360  34.990  1.00  0.00           C
ATOM   4558 HG21 ILE A 937      46.960  46.560  33.910  1.00  0.00           H
ATOM   4559 HG22 ILE A 937      46.960  45.270  35.180  1.00  0.00           H
ATOM   4560 HG23 ILE A 937      47.550  46.990  35.470  1.00  0.00           H
ATOM   4561  CG1 ILE A 937      45.220  48.320  35.250  1.00  0.00           C
ATOM   4562 HG11 ILE A 937      45.980  48.620  36.010  1.00  0.00           H
ATOM   4563 HG12 ILE A 937      44.220  48.590  35.650  1.00  0.00           H
ATOM   4564  CD  ILE A 937      45.370  49.100  33.960  1.00  0.00           C
ATOM   4565  HD1 ILE A 937      46.270  48.800  33.370  1.00  0.00           H
ATOM   4566  HD2 ILE A 937      45.450  50.180  34.210  1.00  0.00           H
ATOM   4567  HD3 ILE A 937      44.400  48.920  33.460  1.00  0.00           H
ATOM   4568  C   ILE A 937      44.670  44.880  33.710  1.00  0.00           C
ATOM   4569  O   ILE A 937      45.530  44.600  32.900  1.00  0.00           O
ATOM   4570  N   ILE A 938      44.050  43.900  34.290  1.00  0.00           N
ATOM   4571  HN  ILE A 938      43.580  44.080  35.150  1.00  0.00           H
ATOM   4572  CA  ILE A 938      44.200  42.470  33.880  1.00  0.00           C
ATOM   4573  HA  ILE A 938      45.270  42.340  33.910  1.00  0.00           H
ATOM   4574  CB  ILE A 938      43.590  41.480  34.870  1.00  0.00           C
ATOM   4575  HB  ILE A 938      43.660  41.990  35.860  1.00  0.00           H
ATOM   4576  CG2 ILE A 938      42.130  41.060  34.710  1.00  0.00           C
ATOM   4577 HG21 ILE A 938      41.800  40.200  35.340  1.00  0.00           H
ATOM   4578 HG22 ILE A 938      42.000  40.630  33.690  1.00  0.00           H
ATOM   4579 HG23 ILE A 938      41.480  41.950  34.760  1.00  0.00           H
ATOM   4580  CG1 ILE A 938      44.590  40.290  35.020  1.00  0.00           C
ATOM   4581 HG11 ILE A 938      45.650  40.570  35.140  1.00  0.00           H
ATOM   4582 HG12 ILE A 938      44.700  39.720  34.090  1.00  0.00           H
ATOM   4583  CD  ILE A 938      44.390  39.280  36.200  1.00  0.00           C
ATOM   4584  HD1 ILE A 938      44.090  39.870  37.100  1.00  0.00           H
ATOM   4585  HD2 ILE A 938      45.280  38.620  36.310  1.00  0.00           H
ATOM   4586  HD3 ILE A 938      43.540  38.610  35.970  1.00  0.00           H
ATOM   4587  C   ILE A 938      43.830  42.130  32.480  1.00  0.00           C
ATOM   4588  O   ILE A 938      44.280  41.190  31.830  1.00  0.00           O
ATOM   4589  N   ASN A 939      43.040  43.020  31.850  1.00  0.00           N
ATOM   4590  HN  ASN A 939      42.570  43.770  32.320  1.00  0.00           H
ATOM   4591  CA  ASN A 939      42.690  42.860  30.470  1.00  0.00           C
ATOM   4592  HA  ASN A 939      42.890  41.850  30.150  1.00  0.00           H
ATOM   4593  CB  ASN A 939      41.080  43.110  30.250  1.00  0.00           C
ATOM   4594  HB1 ASN A 939      40.950  42.950  29.160  1.00  0.00           H
ATOM   4595  HB2 ASN A 939      40.680  44.060  30.660  1.00  0.00           H
ATOM   4596  CG  ASN A 939      40.260  41.930  30.890  1.00  0.00           C
ATOM   4597  OD1 ASN A 939      39.850  40.970  30.200  1.00  0.00           O
ATOM   4598  ND2 ASN A 939      40.210  41.950  32.250  1.00  0.00           N
ATOM   4599 HD21 ASN A 939      40.610  42.660  32.830  1.00  0.00           H
ATOM   4600 HD22 ASN A 939      39.660  41.270  32.720  1.00  0.00           H
ATOM   4601  C   ASN A 939      43.390  43.770  29.480  1.00  0.00           C
ATOM   4602  O   ASN A 939      43.160  43.750  28.270  1.00  0.00           O
ATOM   4603  N   ARG A 940      44.340  44.630  29.940  1.00  0.00           N
ATOM   4604  HN  ARG A 940      44.650  44.580  30.880  1.00  0.00           H
ATOM   4605  CA  ARG A 940      45.110  45.450  29.020  1.00  0.00           C
ATOM   4606  HA  ARG A 940      44.500  45.780  28.190  1.00  0.00           H
ATOM   4607  CB  ARG A 940      45.680  46.690  29.680  1.00  0.00           C
ATOM   4608  HB1 ARG A 940      46.360  47.220  28.960  1.00  0.00           H
ATOM   4609  HB2 ARG A 940      46.410  46.460  30.490  1.00  0.00           H
ATOM   4610  CG  ARG A 940      44.680  47.750  30.300  1.00  0.00           C
ATOM   4611  HG1 ARG A 940      44.130  47.470  31.220  1.00  0.00           H
ATOM   4612  HG2 ARG A 940      43.860  47.830  29.570  1.00  0.00           H
ATOM   4613  CD  ARG A 940      45.270  49.150  30.290  1.00  0.00           C
ATOM   4614  HD1 ARG A 940      45.630  49.320  29.250  1.00  0.00           H
ATOM   4615  HD2 ARG A 940      46.200  49.350  30.880  1.00  0.00           H
ATOM   4616  NE  ARG A 940      44.230  50.150  30.610  1.00  0.00           N
ATOM   4617  HE  ARG A 940      43.320  49.930  30.280  1.00  0.00           H
ATOM   4618  CZ  ARG A 940      44.440  51.360  31.020  1.00  0.00           C
ATOM   4619  NH1 ARG A 940      43.360  52.150  31.050  1.00  0.00           N
ATOM   4620 HH11 ARG A 940      42.590  51.800  30.530  1.00  0.00           H
ATOM   4621 HH12 ARG A 940      43.490  53.110  31.290  1.00  0.00           H
ATOM   4622  NH2 ARG A 940      45.610  51.910  31.240  1.00  0.00           N
ATOM   4623 HH21 ARG A 940      46.470  51.390  31.190  1.00  0.00           H
ATOM   4624 HH22 ARG A 940      45.680  52.730  31.800  1.00  0.00           H
ATOM   4625  C   ARG A 940      46.180  44.730  28.340  1.00  0.00           C
ATOM   4626  O   ARG A 940      46.530  43.630  28.830  1.00  0.00           O
ATOM   4627  N   LYS A 941      46.640  45.120  27.150  1.00  0.00           N
ATOM   4628  HN  LYS A 941      46.140  45.820  26.630  1.00  0.00           H
ATOM   4629  CA  LYS A 941      47.780  44.520  26.430  1.00  0.00           C
ATOM   4630  HA  LYS A 941      47.970  45.230  25.640  1.00  0.00           H
ATOM   4631  CB  LYS A 941      49.110  44.680  27.280  1.00  0.00           C
ATOM   4632  HB1 LYS A 941      49.940  44.170  26.740  1.00  0.00           H
ATOM   4633  HB2 LYS A 941      49.030  44.200  28.290  1.00  0.00           H
ATOM   4634  CG  LYS A 941      49.490  46.120  27.450  1.00  0.00           C
ATOM   4635  HG1 LYS A 941      48.860  46.550  28.250  1.00  0.00           H
ATOM   4636  HG2 LYS A 941      49.180  46.670  26.530  1.00  0.00           H
ATOM   4637  CD  LYS A 941      50.990  46.360  27.790  1.00  0.00           C
ATOM   4638  HD1 LYS A 941      51.210  47.400  28.090  1.00  0.00           H
ATOM   4639  HD2 LYS A 941      51.650  46.250  26.900  1.00  0.00           H
ATOM   4640  CE  LYS A 941      51.610  45.380  28.780  1.00  0.00           C
ATOM   4641  HE1 LYS A 941      51.630  44.320  28.450  1.00  0.00           H
ATOM   4642  HE2 LYS A 941      51.060  45.410  29.750  1.00  0.00           H
ATOM   4643  NZ  LYS A 941      52.980  45.810  29.050  1.00  0.00           N
ATOM   4644  HZ1 LYS A 941      53.520  45.280  29.760  1.00  0.00           H
ATOM   4645  HZ2 LYS A 941      53.100  46.790  29.360  1.00  0.00           H
ATOM   4646  HZ3 LYS A 941      53.500  45.670  28.160  1.00  0.00           H
ATOM   4647  C   LYS A 941      47.620  43.260  25.650  1.00  0.00           C
ATOM   4648  O   LYS A 941      48.350  43.000  24.750  1.00  0.00           O
ATOM   4649  N   GLU A 942      46.670  42.420  26.070  1.00  0.00           N
ATOM   4650  HN  GLU A 942      46.220  42.690  26.910  1.00  0.00           H
ATOM   4651  CA  GLU A 942      46.260  41.150  25.490  1.00  0.00           C
ATOM   4652  HA  GLU A 942      45.410  40.990  26.130  1.00  0.00           H
ATOM   4653  CB  GLU A 942      45.630  41.310  24.060  1.00  0.00           C
ATOM   4654  HB1 GLU A 942      46.090  42.180  23.560  1.00  0.00           H
ATOM   4655  HB2 GLU A 942      44.610  41.670  24.290  1.00  0.00           H
ATOM   4656  CG  GLU A 942      45.800  40.050  23.160  1.00  0.00           C
ATOM   4657  HG1 GLU A 942      45.420  39.120  23.660  1.00  0.00           H
ATOM   4658  HG2 GLU A 942      46.850  39.870  22.850  1.00  0.00           H
ATOM   4659  CD  GLU A 942      44.940  40.200  21.890  1.00  0.00           C
ATOM   4660  OE1 GLU A 942      45.470  39.840  20.820  1.00  0.00           O
ATOM   4661  OE2 GLU A 942      43.740  40.540  21.950  1.00  0.00           O
ATOM   4662  C   GLU A 942      47.150  39.990  25.740  1.00  0.00           C
ATOM   4663  O   GLU A 942      48.330  39.980  25.440  1.00  0.00           O
ATOM   4664  N   HSD A 943      46.590  38.950  26.310  1.00  0.00           N
ATOM   4665  HN  HSD A 943      45.640  39.020  26.540  1.00  0.00           H
ATOM   4666  CA  HSD A 943      47.360  37.880  26.920  1.00  0.00           C
ATOM   4667  HA  HSD A 943      48.360  37.900  26.530  1.00  0.00           H
ATOM   4668  CB  HSD A 943      47.440  38.000  28.460  1.00  0.00           C
ATOM   4669  HB1 HSD A 943      48.000  37.160  28.940  1.00  0.00           H
ATOM   4670  HB2 HSD A 943      46.430  38.060  28.930  1.00  0.00           H
ATOM   4671  ND1 HSD A 943      47.550  40.450  28.970  1.00  0.00           N
ATOM   4672  HD1 HSD A 943      46.580  40.640  28.840  1.00  0.00           H
ATOM   4673  CG  HSD A 943      48.160  39.210  28.890  1.00  0.00           C
ATOM   4674  CE1 HSD A 943      48.500  41.350  29.400  1.00  0.00           C
ATOM   4675  HE1 HSD A 943      48.320  42.430  29.350  1.00  0.00           H
ATOM   4676  NE2 HSD A 943      49.670  40.780  29.660  1.00  0.00           N
ATOM   4677  CD2 HSD A 943      49.480  39.450  29.330  1.00  0.00           C
ATOM   4678  HD2 HSD A 943      50.330  38.810  29.530  1.00  0.00           H
ATOM   4679  C   HSD A 943      46.540  36.640  26.490  1.00  0.00           C
ATOM   4680  O   HSD A 943      46.790  35.480  26.930  1.00  0.00           O
ATOM   4681  N   LYS A 944      45.700  36.860  25.430  1.00  0.00           N
ATOM   4682  HN  LYS A 944      45.640  37.730  24.960  1.00  0.00           H
ATOM   4683  CA  LYS A 944      44.730  35.850  24.980  1.00  0.00           C
ATOM   4684  HA  LYS A 944      44.100  36.430  24.310  1.00  0.00           H
ATOM   4685  CB  LYS A 944      45.310  34.870  23.990  1.00  0.00           C
ATOM   4686  HB1 LYS A 944      44.530  34.220  23.520  1.00  0.00           H
ATOM   4687  HB2 LYS A 944      45.950  34.160  24.550  1.00  0.00           H
ATOM   4688  CG  LYS A 944      46.210  35.480  22.890  1.00  0.00           C
ATOM   4689  HG1 LYS A 944      46.600  34.580  22.380  1.00  0.00           H
ATOM   4690  HG2 LYS A 944      47.040  36.110  23.260  1.00  0.00           H
ATOM   4691  CD  LYS A 944      45.520  36.240  21.810  1.00  0.00           C
ATOM   4692  HD1 LYS A 944      44.940  37.080  22.250  1.00  0.00           H
ATOM   4693  HD2 LYS A 944      44.740  35.620  21.320  1.00  0.00           H
ATOM   4694  CE  LYS A 944      46.510  36.700  20.740  1.00  0.00           C
ATOM   4695  HE1 LYS A 944      46.970  35.780  20.300  1.00  0.00           H
ATOM   4696  HE2 LYS A 944      47.260  37.410  21.150  1.00  0.00           H
ATOM   4697  NZ  LYS A 944      45.800  37.430  19.690  1.00  0.00           N
ATOM   4698  HZ1 LYS A 944      46.290  37.600  18.790  1.00  0.00           H
ATOM   4699  HZ2 LYS A 944      45.610  38.370  20.080  1.00  0.00           H
ATOM   4700  HZ3 LYS A 944      44.890  36.930  19.600  1.00  0.00           H
ATOM   4701  C   LYS A 944      43.800  35.130  25.980  1.00  0.00           C
ATOM   4702  O   LYS A 944      43.550  33.930  25.810  1.00  0.00           O
ATOM   4703  N   LEU A 945      43.240  35.890  27.020  1.00  0.00           N
ATOM   4704  HN  LEU A 945      43.490  36.860  27.040  1.00  0.00           H
ATOM   4705  CA  LEU A 945      42.190  35.450  27.950  1.00  0.00           C
ATOM   4706  HA  LEU A 945      42.500  34.500  28.360  1.00  0.00           H
ATOM   4707  CB  LEU A 945      41.950  36.550  29.000  1.00  0.00           C
ATOM   4708  HB1 LEU A 945      41.410  36.000  29.810  1.00  0.00           H
ATOM   4709  HB2 LEU A 945      41.240  37.360  28.720  1.00  0.00           H
ATOM   4710  CG  LEU A 945      43.310  37.070  29.710  1.00  0.00           C
ATOM   4711  HG  LEU A 945      43.950  37.640  28.990  1.00  0.00           H
ATOM   4712  CD1 LEU A 945      42.900  37.950  30.890  1.00  0.00           C
ATOM   4713 HD11 LEU A 945      42.280  37.320  31.570  1.00  0.00           H
ATOM   4714 HD12 LEU A 945      42.310  38.860  30.590  1.00  0.00           H
ATOM   4715 HD13 LEU A 945      43.730  38.390  31.500  1.00  0.00           H
ATOM   4716  CD2 LEU A 945      44.200  35.890  30.210  1.00  0.00           C
ATOM   4717 HD21 LEU A 945      43.640  35.260  30.930  1.00  0.00           H
ATOM   4718 HD22 LEU A 945      45.200  36.150  30.630  1.00  0.00           H
ATOM   4719 HD23 LEU A 945      44.350  35.220  29.340  1.00  0.00           H
ATOM   4720  C   LEU A 945      40.850  35.180  27.370  1.00  0.00           C
ATOM   4721  O   LEU A 945      40.430  35.800  26.440  1.00  0.00           O
ATOM   4722  N   LYS A 946      40.150  34.230  27.980  1.00  0.00           N
ATOM   4723  HN  LYS A 946      40.490  33.720  28.770  1.00  0.00           H
ATOM   4724  CA  LYS A 946      38.780  33.860  27.530  1.00  0.00           C
ATOM   4725  HA  LYS A 946      38.220  34.780  27.340  1.00  0.00           H
ATOM   4726  CB  LYS A 946      38.840  33.070  26.230  1.00  0.00           C
ATOM   4727  HB1 LYS A 946      39.640  33.510  25.590  1.00  0.00           H
ATOM   4728  HB2 LYS A 946      37.970  33.330  25.580  1.00  0.00           H
ATOM   4729  CG  LYS A 946      39.060  31.530  26.100  1.00  0.00           C
ATOM   4730  HG1 LYS A 946      38.810  31.140  25.100  1.00  0.00           H
ATOM   4731  HG2 LYS A 946      38.290  31.080  26.760  1.00  0.00           H
ATOM   4732  CD  LYS A 946      40.490  31.040  26.510  1.00  0.00           C
ATOM   4733  HD1 LYS A 946      40.490  29.940  26.360  1.00  0.00           H
ATOM   4734  HD2 LYS A 946      40.580  31.150  27.610  1.00  0.00           H
ATOM   4735  CE  LYS A 946      41.690  31.750  25.850  1.00  0.00           C
ATOM   4736  HE1 LYS A 946      41.490  32.840  25.910  1.00  0.00           H
ATOM   4737  HE2 LYS A 946      41.830  31.570  24.760  1.00  0.00           H
ATOM   4738  NZ  LYS A 946      42.890  31.380  26.400  1.00  0.00           N
ATOM   4739  HZ1 LYS A 946      42.950  30.360  26.580  1.00  0.00           H
ATOM   4740  HZ2 LYS A 946      43.010  31.910  27.290  1.00  0.00           H
ATOM   4741  HZ3 LYS A 946      43.660  31.620  25.750  1.00  0.00           H
ATOM   4742  C   LYS A 946      37.970  33.110  28.620  1.00  0.00           C
ATOM   4743  O   LYS A 946      36.800  32.870  28.580  1.00  0.00           O
ATOM   4744  N   LYS A 947      38.600  32.940  29.780  1.00  0.00           N
ATOM   4745  HN  LYS A 947      39.550  33.180  29.910  1.00  0.00           H
ATOM   4746  CA  LYS A 947      37.890  32.360  30.930  1.00  0.00           C
ATOM   4747  HA  LYS A 947      36.910  32.000  30.700  1.00  0.00           H
ATOM   4748  CB  LYS A 947      38.770  31.300  31.580  1.00  0.00           C
ATOM   4749  HB1 LYS A 947      38.300  30.690  32.390  1.00  0.00           H
ATOM   4750  HB2 LYS A 947      39.620  31.800  32.110  1.00  0.00           H
ATOM   4751  CG  LYS A 947      39.430  30.290  30.610  1.00  0.00           C
ATOM   4752  HG1 LYS A 947      39.960  29.570  31.270  1.00  0.00           H
ATOM   4753  HG2 LYS A 947      40.290  30.850  30.180  1.00  0.00           H
ATOM   4754  CD  LYS A 947      38.570  29.460  29.660  1.00  0.00           C
ATOM   4755  HD1 LYS A 947      38.380  29.920  28.660  1.00  0.00           H
ATOM   4756  HD2 LYS A 947      37.590  29.280  30.160  1.00  0.00           H
ATOM   4757  CE  LYS A 947      39.140  28.070  29.320  1.00  0.00           C
ATOM   4758  HE1 LYS A 947      39.130  27.610  30.330  1.00  0.00           H
ATOM   4759  HE2 LYS A 947      40.130  28.180  28.820  1.00  0.00           H
ATOM   4760  NZ  LYS A 947      38.300  27.310  28.440  1.00  0.00           N
ATOM   4761  HZ1 LYS A 947      38.140  27.800  27.530  1.00  0.00           H
ATOM   4762  HZ2 LYS A 947      37.320  27.220  28.750  1.00  0.00           H
ATOM   4763  HZ3 LYS A 947      38.670  26.370  28.150  1.00  0.00           H
ATOM   4764  C   LYS A 947      37.460  33.420  32.020  1.00  0.00           C
ATOM   4765  O   LYS A 947      36.740  33.060  32.930  1.00  0.00           O
ATOM   4766  N   GLY A 948      37.780  34.680  31.790  1.00  0.00           N
ATOM   4767  HN  GLY A 948      38.300  34.870  30.950  1.00  0.00           H
ATOM   4768  CA  GLY A 948      36.930  35.700  32.320  1.00  0.00           C
ATOM   4769  HA1 GLY A 948      37.200  36.590  31.770  1.00  0.00           H
ATOM   4770  HA2 GLY A 948      37.250  35.890  33.340  1.00  0.00           H
ATOM   4771  C   GLY A 948      35.410  35.610  32.160  1.00  0.00           C
ATOM   4772  O   GLY A 948      34.920  35.070  31.180  1.00  0.00           O
ATOM   4773  N   ALA A 949      34.710  36.210  33.100  1.00  0.00           N
ATOM   4774  HN  ALA A 949      35.160  36.570  33.910  1.00  0.00           H
ATOM   4775  CA  ALA A 949      33.350  36.590  33.000  1.00  0.00           C
ATOM   4776  HA  ALA A 949      32.940  36.610  32.000  1.00  0.00           H
ATOM   4777  CB  ALA A 949      32.440  35.710  33.830  1.00  0.00           C
ATOM   4778  HB1 ALA A 949      31.380  36.000  33.880  1.00  0.00           H
ATOM   4779  HB2 ALA A 949      32.810  35.660  34.870  1.00  0.00           H
ATOM   4780  HB3 ALA A 949      32.350  34.660  33.470  1.00  0.00           H
ATOM   4781  C   ALA A 949      33.250  38.200  33.390  1.00  0.00           C
ATOM   4782  O   ALA A 949      34.180  38.950  33.460  1.00  0.00           O
ATOM   4783  N   GLY A 950      31.980  38.650  33.460  1.00  0.00           N
ATOM   4784  HN  GLY A 950      31.220  38.030  33.260  1.00  0.00           H
ATOM   4785  CA  GLY A 950      31.710  40.000  33.940  1.00  0.00           C
ATOM   4786  HA1 GLY A 950      30.640  39.990  34.120  1.00  0.00           H
ATOM   4787  HA2 GLY A 950      32.060  40.700  33.200  1.00  0.00           H
ATOM   4788  C   GLY A 950      32.330  40.460  35.270  1.00  0.00           C
ATOM   4789  O   GLY A 950      32.380  39.690  36.190  1.00  0.00           O
ATOM   4790  N   TYR A 951      32.730  41.750  35.340  1.00  0.00           N
ATOM   4791  HN  TYR A 951      32.780  42.330  34.530  1.00  0.00           H
ATOM   4792  CA  TYR A 951      33.390  42.300  36.560  1.00  0.00           C
ATOM   4793  HA  TYR A 951      34.320  41.800  36.800  1.00  0.00           H
ATOM   4794  CB  TYR A 951      33.970  43.750  36.180  1.00  0.00           C
ATOM   4795  HB1 TYR A 951      34.360  44.230  37.100  1.00  0.00           H
ATOM   4796  HB2 TYR A 951      33.120  44.440  35.910  1.00  0.00           H
ATOM   4797  CG  TYR A 951      34.930  43.830  35.070  1.00  0.00           C
ATOM   4798  CD1 TYR A 951      35.240  45.090  34.640  1.00  0.00           C
ATOM   4799  HD1 TYR A 951      34.750  45.920  35.140  1.00  0.00           H
ATOM   4800  CE1 TYR A 951      36.200  45.250  33.580  1.00  0.00           C
ATOM   4801  HE1 TYR A 951      36.520  46.280  33.450  1.00  0.00           H
ATOM   4802  CZ  TYR A 951      36.770  44.170  32.990  1.00  0.00           C
ATOM   4803  OH  TYR A 951      37.850  44.210  32.080  1.00  0.00           O
ATOM   4804  HH  TYR A 951      38.030  45.110  31.800  1.00  0.00           H
ATOM   4805  CD2 TYR A 951      35.570  42.730  34.470  1.00  0.00           C
ATOM   4806  HD2 TYR A 951      35.390  41.730  34.850  1.00  0.00           H
ATOM   4807  CE2 TYR A 951      36.390  42.880  33.380  1.00  0.00           C
ATOM   4808  HE2 TYR A 951      36.880  42.030  32.940  1.00  0.00           H
ATOM   4809  C   TYR A 951      32.470  42.380  37.760  1.00  0.00           C
ATOM   4810  O   TYR A 951      32.930  42.240  38.910  1.00  0.00           O
ATOM   4811  N   HSD A 952      31.110  42.530  37.520  1.00  0.00           N
ATOM   4812  HN  HSD A 952      30.870  42.540  36.550  1.00  0.00           H
ATOM   4813  CA  HSD A 952      30.130  42.420  38.530  1.00  0.00           C
ATOM   4814  HA  HSD A 952      30.240  43.230  39.230  1.00  0.00           H
ATOM   4815  CB  HSD A 952      28.800  42.760  37.900  1.00  0.00           C
ATOM   4816  HB1 HSD A 952      28.920  43.870  37.780  1.00  0.00           H
ATOM   4817  HB2 HSD A 952      27.960  42.560  38.600  1.00  0.00           H
ATOM   4818  ND1 HSD A 952      28.400  42.780  35.360  1.00  0.00           N
ATOM   4819  HD1 HSD A 952      28.880  43.650  35.180  1.00  0.00           H
ATOM   4820  CG  HSD A 952      28.360  42.080  36.570  1.00  0.00           C
ATOM   4821  CE1 HSD A 952      28.030  41.930  34.410  1.00  0.00           C
ATOM   4822  HE1 HSD A 952      27.880  42.280  33.390  1.00  0.00           H
ATOM   4823  NE2 HSD A 952      27.730  40.740  34.890  1.00  0.00           N
ATOM   4824  CD2 HSD A 952      27.950  40.770  36.280  1.00  0.00           C
ATOM   4825  HD2 HSD A 952      28.150  39.920  36.910  1.00  0.00           H
ATOM   4826  C   HSD A 952      30.100  41.160  39.330  1.00  0.00           C
ATOM   4827  O   HSD A 952      29.810  41.090  40.510  1.00  0.00           O
ATOM   4828  N   LEU A 953      30.500  40.050  38.670  1.00  0.00           N
ATOM   4829  HN  LEU A 953      30.830  40.040  37.730  1.00  0.00           H
ATOM   4830  CA  LEU A 953      30.740  38.790  39.380  1.00  0.00           C
ATOM   4831  HA  LEU A 953      29.840  38.570  39.950  1.00  0.00           H
ATOM   4832  CB  LEU A 953      30.920  37.620  38.440  1.00  0.00           C
ATOM   4833  HB1 LEU A 953      30.930  36.660  39.000  1.00  0.00           H
ATOM   4834  HB2 LEU A 953      31.810  37.750  37.790  1.00  0.00           H
ATOM   4835  CG  LEU A 953      29.800  37.470  37.390  1.00  0.00           C
ATOM   4836  HG  LEU A 953      29.790  38.350  36.720  1.00  0.00           H
ATOM   4837  CD1 LEU A 953      30.220  36.280  36.510  1.00  0.00           C
ATOM   4838 HD11 LEU A 953      29.480  36.210  35.700  1.00  0.00           H
ATOM   4839 HD12 LEU A 953      30.230  35.310  37.060  1.00  0.00           H
ATOM   4840 HD13 LEU A 953      31.260  36.440  36.170  1.00  0.00           H
ATOM   4841  CD2 LEU A 953      28.370  37.380  38.080  1.00  0.00           C
ATOM   4842 HD21 LEU A 953      27.900  38.290  38.510  1.00  0.00           H
ATOM   4843 HD22 LEU A 953      28.230  36.490  38.740  1.00  0.00           H
ATOM   4844 HD23 LEU A 953      27.750  37.250  37.160  1.00  0.00           H
ATOM   4845  C   LEU A 953      31.890  38.830  40.380  1.00  0.00           C
ATOM   4846  O   LEU A 953      31.670  38.450  41.540  1.00  0.00           O
ATOM   4847  N   ASP A 954      33.100  39.230  40.070  1.00  0.00           N
ATOM   4848  HN  ASP A 954      33.230  39.660  39.180  1.00  0.00           H
ATOM   4849  CA  ASP A 954      34.170  39.380  41.060  1.00  0.00           C
ATOM   4850  HA  ASP A 954      34.250  38.510  41.700  1.00  0.00           H
ATOM   4851  CB  ASP A 954      35.630  39.500  40.460  1.00  0.00           C
ATOM   4852  HB1 ASP A 954      35.770  38.620  39.800  1.00  0.00           H
ATOM   4853  HB2 ASP A 954      36.390  39.500  41.280  1.00  0.00           H
ATOM   4854  CG  ASP A 954      35.700  40.750  39.600  1.00  0.00           C
ATOM   4855  OD1 ASP A 954      35.850  40.810  38.380  1.00  0.00           O
ATOM   4856  OD2 ASP A 954      35.910  41.870  40.340  1.00  0.00           O
ATOM   4857  HD2 ASP A 954      35.830  42.630  39.770  1.00  0.00           H
ATOM   4858  C   ASP A 954      33.830  40.420  42.120  1.00  0.00           C
ATOM   4859  O   ASP A 954      34.020  40.170  43.270  1.00  0.00           O
ATOM   4860  N   LEU A 955      33.150  41.520  41.770  1.00  0.00           N
ATOM   4861  HN  LEU A 955      33.040  41.640  40.790  1.00  0.00           H
ATOM   4862  CA  LEU A 955      32.730  42.580  42.630  1.00  0.00           C
ATOM   4863  HA  LEU A 955      33.650  42.920  43.080  1.00  0.00           H
ATOM   4864  CB  LEU A 955      32.090  43.700  41.780  1.00  0.00           C
ATOM   4865  HB1 LEU A 955      31.140  43.360  41.300  1.00  0.00           H
ATOM   4866  HB2 LEU A 955      32.780  44.100  41.010  1.00  0.00           H
ATOM   4867  CG  LEU A 955      31.680  44.940  42.570  1.00  0.00           C
ATOM   4868  HG  LEU A 955      30.830  44.620  43.210  1.00  0.00           H
ATOM   4869  CD1 LEU A 955      32.740  45.640  43.550  1.00  0.00           C
ATOM   4870 HD11 LEU A 955      33.630  46.020  43.010  1.00  0.00           H
ATOM   4871 HD12 LEU A 955      33.010  44.990  44.410  1.00  0.00           H
ATOM   4872 HD13 LEU A 955      32.190  46.540  43.880  1.00  0.00           H
ATOM   4873  CD2 LEU A 955      31.260  46.030  41.620  1.00  0.00           C
ATOM   4874 HD21 LEU A 955      30.960  46.910  42.230  1.00  0.00           H
ATOM   4875 HD22 LEU A 955      30.420  45.710  40.970  1.00  0.00           H
ATOM   4876 HD23 LEU A 955      32.150  46.440  41.100  1.00  0.00           H
ATOM   4877  C   LEU A 955      31.760  42.160  43.720  1.00  0.00           C
ATOM   4878  O   LEU A 955      31.810  42.490  44.850  1.00  0.00           O
ATOM   4879  N   LEU A 956      30.790  41.300  43.330  1.00  0.00           N
ATOM   4880  HN  LEU A 956      30.760  41.080  42.360  1.00  0.00           H
ATOM   4881  CA  LEU A 956      29.910  40.600  44.350  1.00  0.00           C
ATOM   4882  HA  LEU A 956      29.530  41.440  44.900  1.00  0.00           H
ATOM   4883  CB  LEU A 956      28.650  39.870  43.610  1.00  0.00           C
ATOM   4884  HB1 LEU A 956      29.170  39.060  43.060  1.00  0.00           H
ATOM   4885  HB2 LEU A 956      28.270  40.660  42.920  1.00  0.00           H
ATOM   4886  CG  LEU A 956      27.610  39.190  44.560  1.00  0.00           C
ATOM   4887  HG  LEU A 956      28.170  38.470  45.190  1.00  0.00           H
ATOM   4888  CD1 LEU A 956      26.950  40.120  45.590  1.00  0.00           C
ATOM   4889 HD11 LEU A 956      26.380  40.990  45.210  1.00  0.00           H
ATOM   4890 HD12 LEU A 956      27.610  40.670  46.290  1.00  0.00           H
ATOM   4891 HD13 LEU A 956      26.130  39.650  46.210  1.00  0.00           H
ATOM   4892  CD2 LEU A 956      26.580  38.380  43.720  1.00  0.00           C
ATOM   4893 HD21 LEU A 956      27.090  37.650  43.060  1.00  0.00           H
ATOM   4894 HD22 LEU A 956      25.830  39.070  43.270  1.00  0.00           H
ATOM   4895 HD23 LEU A 956      26.070  37.790  44.520  1.00  0.00           H
ATOM   4896  C   LEU A 956      30.510  39.740  45.420  1.00  0.00           C
ATOM   4897  O   LEU A 956      30.170  39.800  46.590  1.00  0.00           O
ATOM   4898  N   MET A 957      31.430  38.940  44.940  1.00  0.00           N
ATOM   4899  HN  MET A 957      31.600  39.020  43.950  1.00  0.00           H
ATOM   4900  CA  MET A 957      32.200  38.030  45.790  1.00  0.00           C
ATOM   4901  HA  MET A 957      31.440  37.460  46.330  1.00  0.00           H
ATOM   4902  CB  MET A 957      32.910  36.950  44.960  1.00  0.00           C
ATOM   4903  HB1 MET A 957      33.430  36.420  45.790  1.00  0.00           H
ATOM   4904  HB2 MET A 957      33.690  37.420  44.320  1.00  0.00           H
ATOM   4905  CG  MET A 957      31.900  36.030  44.240  1.00  0.00           C
ATOM   4906  HG1 MET A 957      32.420  35.210  43.680  1.00  0.00           H
ATOM   4907  HG2 MET A 957      31.430  36.610  43.420  1.00  0.00           H
ATOM   4908  SD  MET A 957      30.820  35.220  45.490  1.00  0.00           S
ATOM   4909  CE  MET A 957      29.290  35.910  44.910  1.00  0.00           C
ATOM   4910  HE1 MET A 957      28.500  36.040  45.680  1.00  0.00           H
ATOM   4911  HE2 MET A 957      28.850  35.320  44.080  1.00  0.00           H
ATOM   4912  HE3 MET A 957      29.490  36.950  44.550  1.00  0.00           H
ATOM   4913  C   MET A 957      33.050  38.630  46.900  1.00  0.00           C
ATOM   4914  O   MET A 957      32.940  38.210  48.000  1.00  0.00           O
ATOM   4915  N   VAL A 958      33.740  39.690  46.610  1.00  0.00           N
ATOM   4916  HN  VAL A 958      33.810  39.930  45.640  1.00  0.00           H
ATOM   4917  CA  VAL A 958      34.410  40.560  47.600  1.00  0.00           C
ATOM   4918  HA  VAL A 958      34.860  39.880  48.320  1.00  0.00           H
ATOM   4919  CB  VAL A 958      35.420  41.570  47.040  1.00  0.00           C
ATOM   4920  HB  VAL A 958      35.750  41.010  46.130  1.00  0.00           H
ATOM   4921  CG1 VAL A 958      34.920  42.980  46.570  1.00  0.00           C
ATOM   4922 HG11 VAL A 958      34.030  42.850  45.900  1.00  0.00           H
ATOM   4923 HG12 VAL A 958      35.680  43.560  45.990  1.00  0.00           H
ATOM   4924 HG13 VAL A 958      34.680  43.560  47.490  1.00  0.00           H
ATOM   4925  CG2 VAL A 958      36.670  41.720  48.030  1.00  0.00           C
ATOM   4926 HG21 VAL A 958      37.470  42.320  47.550  1.00  0.00           H
ATOM   4927 HG22 VAL A 958      37.080  40.710  48.260  1.00  0.00           H
ATOM   4928 HG23 VAL A 958      36.190  42.200  48.900  1.00  0.00           H
ATOM   4929  C   VAL A 958      33.350  41.300  48.470  1.00  0.00           C
ATOM   4930  O   VAL A 958      33.530  41.540  49.650  1.00  0.00           O
ATOM   4931  N   GLY A 959      32.160  41.630  47.940  1.00  0.00           N
ATOM   4932  HN  GLY A 959      32.000  41.460  46.960  1.00  0.00           H
ATOM   4933  CA  GLY A 959      30.960  42.240  48.580  1.00  0.00           C
ATOM   4934  HA1 GLY A 959      30.200  42.310  47.810  1.00  0.00           H
ATOM   4935  HA2 GLY A 959      31.160  43.230  48.960  1.00  0.00           H
ATOM   4936  C   GLY A 959      30.490  41.550  49.710  1.00  0.00           C
ATOM   4937  O   GLY A 959      30.430  42.060  50.830  1.00  0.00           O
ATOM   4938  N   VAL A 960      30.080  40.310  49.390  1.00  0.00           N
ATOM   4939  HN  VAL A 960      29.960  40.040  48.450  1.00  0.00           H
ATOM   4940  CA  VAL A 960      29.700  39.260  50.360  1.00  0.00           C
ATOM   4941  HA  VAL A 960      28.790  39.640  50.830  1.00  0.00           H
ATOM   4942  CB  VAL A 960      29.420  38.010  49.420  1.00  0.00           C
ATOM   4943  HB  VAL A 960      30.270  37.880  48.720  1.00  0.00           H
ATOM   4944  CG1 VAL A 960      29.360  36.590  50.110  1.00  0.00           C
ATOM   4945 HG11 VAL A 960      28.690  36.710  50.980  1.00  0.00           H
ATOM   4946 HG12 VAL A 960      30.360  36.290  50.470  1.00  0.00           H
ATOM   4947 HG13 VAL A 960      28.970  35.780  49.450  1.00  0.00           H
ATOM   4948  CG2 VAL A 960      28.100  38.370  48.720  1.00  0.00           C
ATOM   4949 HG21 VAL A 960      27.370  38.620  49.510  1.00  0.00           H
ATOM   4950 HG22 VAL A 960      27.480  37.650  48.140  1.00  0.00           H
ATOM   4951 HG23 VAL A 960      28.090  39.210  48.020  1.00  0.00           H
ATOM   4952  C   VAL A 960      30.730  38.980  51.440  1.00  0.00           C
ATOM   4953  O   VAL A 960      30.460  38.780  52.620  1.00  0.00           O
ATOM   4954  N   MET A 961      32.020  38.940  51.120  1.00  0.00           N
ATOM   4955  HN  MET A 961      32.240  39.110  50.160  1.00  0.00           H
ATOM   4956  CA  MET A 961      33.030  38.530  52.070  1.00  0.00           C
ATOM   4957  HA  MET A 961      32.550  37.860  52.770  1.00  0.00           H
ATOM   4958  CB  MET A 961      34.120  37.640  51.410  1.00  0.00           C
ATOM   4959  HB1 MET A 961      34.820  37.380  52.230  1.00  0.00           H
ATOM   4960  HB2 MET A 961      34.580  38.330  50.680  1.00  0.00           H
ATOM   4961  CG  MET A 961      33.600  36.310  50.870  1.00  0.00           C
ATOM   4962  HG1 MET A 961      34.430  35.710  50.430  1.00  0.00           H
ATOM   4963  HG2 MET A 961      32.880  36.500  50.050  1.00  0.00           H
ATOM   4964  SD  MET A 961      32.610  35.150  51.930  1.00  0.00           S
ATOM   4965  CE  MET A 961      33.930  34.730  53.110  1.00  0.00           C
ATOM   4966  HE1 MET A 961      33.470  33.930  53.730  1.00  0.00           H
ATOM   4967  HE2 MET A 961      34.260  35.580  53.750  1.00  0.00           H
ATOM   4968  HE3 MET A 961      34.760  34.270  52.540  1.00  0.00           H
ATOM   4969  C   MET A 961      33.650  39.640  52.930  1.00  0.00           C
ATOM   4970  O   MET A 961      34.250  39.380  53.960  1.00  0.00           O
ATOM   4971  N   LEU A 962      33.500  40.900  52.600  1.00  0.00           N
ATOM   4972  HN  LEU A 962      33.080  41.120  51.730  1.00  0.00           H
ATOM   4973  CA  LEU A 962      33.820  42.120  53.350  1.00  0.00           C
ATOM   4974  HA  LEU A 962      34.860  42.030  53.640  1.00  0.00           H
ATOM   4975  CB  LEU A 962      33.560  43.310  52.490  1.00  0.00           C
ATOM   4976  HB1 LEU A 962      32.490  43.580  52.470  1.00  0.00           H
ATOM   4977  HB2 LEU A 962      33.910  43.070  51.460  1.00  0.00           H
ATOM   4978  CG  LEU A 962      34.340  44.560  52.850  1.00  0.00           C
ATOM   4979  HG  LEU A 962      35.210  44.150  53.390  1.00  0.00           H
ATOM   4980  CD1 LEU A 962      34.860  45.340  51.600  1.00  0.00           C
ATOM   4981 HD11 LEU A 962      34.070  45.580  50.850  1.00  0.00           H
ATOM   4982 HD12 LEU A 962      35.580  44.630  51.140  1.00  0.00           H
ATOM   4983 HD13 LEU A 962      35.380  46.240  51.990  1.00  0.00           H
ATOM   4984  CD2 LEU A 962      33.540  45.450  53.790  1.00  0.00           C
ATOM   4985 HD21 LEU A 962      33.260  44.990  54.770  1.00  0.00           H
ATOM   4986 HD22 LEU A 962      32.630  45.770  53.240  1.00  0.00           H
ATOM   4987 HD23 LEU A 962      34.030  46.390  54.120  1.00  0.00           H
ATOM   4988  C   LEU A 962      32.980  42.200  54.590  1.00  0.00           C
ATOM   4989  O   LEU A 962      33.530  42.360  55.690  1.00  0.00           O
ATOM   4990  N   GLY A 963      31.670  41.920  54.430  1.00  0.00           N
ATOM   4991  HN  GLY A 963      31.330  42.000  53.490  1.00  0.00           H
ATOM   4992  CA  GLY A 963      30.740  41.780  55.530  1.00  0.00           C
ATOM   4993  HA1 GLY A 963      29.740  41.830  55.140  1.00  0.00           H
ATOM   4994  HA2 GLY A 963      30.760  42.570  56.250  1.00  0.00           H
ATOM   4995  C   GLY A 963      30.870  40.540  56.420  1.00  0.00           C
ATOM   4996  O   GLY A 963      30.730  40.580  57.660  1.00  0.00           O
ATOM   4997  N   VAL A 964      31.190  39.340  55.820  1.00  0.00           N
ATOM   4998  HN  VAL A 964      31.280  39.290  54.830  1.00  0.00           H
ATOM   4999  CA  VAL A 964      31.480  38.130  56.540  1.00  0.00           C
ATOM   5000  HA  VAL A 964      30.730  38.010  57.310  1.00  0.00           H
ATOM   5001  CB  VAL A 964      31.460  36.890  55.650  1.00  0.00           C
ATOM   5002  HB  VAL A 964      32.130  37.050  54.780  1.00  0.00           H
ATOM   5003  CG1 VAL A 964      32.160  35.730  56.410  1.00  0.00           C
ATOM   5004 HG11 VAL A 964      32.080  34.860  55.720  1.00  0.00           H
ATOM   5005 HG12 VAL A 964      31.800  35.440  57.420  1.00  0.00           H
ATOM   5006 HG13 VAL A 964      33.250  35.880  56.420  1.00  0.00           H
ATOM   5007  CG2 VAL A 964      30.000  36.480  55.360  1.00  0.00           C
ATOM   5008 HG21 VAL A 964      29.430  36.140  56.250  1.00  0.00           H
ATOM   5009 HG22 VAL A 964      29.960  35.670  54.590  1.00  0.00           H
ATOM   5010 HG23 VAL A 964      29.570  37.460  55.050  1.00  0.00           H
ATOM   5011  C   VAL A 964      32.770  38.250  57.320  1.00  0.00           C
ATOM   5012  O   VAL A 964      32.780  37.910  58.510  1.00  0.00           O
ATOM   5013  N   CYS A 965      33.810  38.880  56.760  1.00  0.00           N
ATOM   5014  HN  CYS A 965      33.880  39.030  55.780  1.00  0.00           H
ATOM   5015  CA  CYS A 965      35.020  39.300  57.540  1.00  0.00           C
ATOM   5016  HA  CYS A 965      35.470  38.410  57.960  1.00  0.00           H
ATOM   5017  CB  CYS A 965      36.140  39.760  56.600  1.00  0.00           C
ATOM   5018  HB1 CYS A 965      36.960  40.340  57.060  1.00  0.00           H
ATOM   5019  HB2 CYS A 965      35.700  40.480  55.880  1.00  0.00           H
ATOM   5020  SG  CYS A 965      36.700  38.390  55.620  1.00  0.00           S
ATOM   5021  HG1 CYS A 965      36.320  39.140  54.590  1.00  0.00           H
ATOM   5022  C   CYS A 965      34.680  40.230  58.630  1.00  0.00           C
ATOM   5023  O   CYS A 965      35.170  40.030  59.710  1.00  0.00           O
ATOM   5024  N   SER A 966      33.830  41.250  58.390  1.00  0.00           N
ATOM   5025  HN  SER A 966      33.410  41.310  57.490  1.00  0.00           H
ATOM   5026  CA  SER A 966      33.450  42.330  59.310  1.00  0.00           C
ATOM   5027  HA  SER A 966      34.350  42.860  59.580  1.00  0.00           H
ATOM   5028  CB  SER A 966      32.580  43.490  58.740  1.00  0.00           C
ATOM   5029  HB1 SER A 966      32.230  44.180  59.550  1.00  0.00           H
ATOM   5030  HB2 SER A 966      31.740  43.050  58.160  1.00  0.00           H
ATOM   5031  OG  SER A 966      33.240  44.220  57.720  1.00  0.00           O
ATOM   5032  HG1 SER A 966      33.390  43.640  56.970  1.00  0.00           H
ATOM   5033  C   SER A 966      32.810  41.780  60.590  1.00  0.00           C
ATOM   5034  O   SER A 966      33.110  42.220  61.690  1.00  0.00           O
ATOM   5035  N   VAL A 967      31.860  40.800  60.440  1.00  0.00           N
ATOM   5036  HN  VAL A 967      31.770  40.470  59.510  1.00  0.00           H
ATOM   5037  CA  VAL A 967      31.160  40.250  61.630  1.00  0.00           C
ATOM   5038  HA  VAL A 967      30.880  41.100  62.220  1.00  0.00           H
ATOM   5039  CB  VAL A 967      29.880  39.400  61.350  1.00  0.00           C
ATOM   5040  HB  VAL A 967      29.610  38.900  62.300  1.00  0.00           H
ATOM   5041  CG1 VAL A 967      28.720  40.230  60.860  1.00  0.00           C
ATOM   5042 HG11 VAL A 967      29.000  40.700  59.890  1.00  0.00           H
ATOM   5043 HG12 VAL A 967      28.440  40.890  61.710  1.00  0.00           H
ATOM   5044 HG13 VAL A 967      27.770  39.660  60.830  1.00  0.00           H
ATOM   5045  CG2 VAL A 967      30.130  38.260  60.280  1.00  0.00           C
ATOM   5046 HG21 VAL A 967      31.140  37.870  60.550  1.00  0.00           H
ATOM   5047 HG22 VAL A 967      30.210  38.520  59.210  1.00  0.00           H
ATOM   5048 HG23 VAL A 967      29.290  37.520  60.350  1.00  0.00           H
ATOM   5049  C   VAL A 967      32.080  39.440  62.490  1.00  0.00           C
ATOM   5050  O   VAL A 967      31.720  39.180  63.670  1.00  0.00           O
ATOM   5051  N   MET A 968      33.250  38.980  61.990  1.00  0.00           N
ATOM   5052  HN  MET A 968      33.340  39.070  61.000  1.00  0.00           H
ATOM   5053  CA  MET A 968      34.370  38.410  62.750  1.00  0.00           C
ATOM   5054  HA  MET A 968      34.010  38.070  63.710  1.00  0.00           H
ATOM   5055  CB  MET A 968      34.970  37.220  61.910  1.00  0.00           C
ATOM   5056  HB1 MET A 968      36.040  37.110  62.180  1.00  0.00           H
ATOM   5057  HB2 MET A 968      34.950  37.530  60.840  1.00  0.00           H
ATOM   5058  CG  MET A 968      34.160  35.890  62.020  1.00  0.00           C
ATOM   5059  HG1 MET A 968      33.150  36.330  61.960  1.00  0.00           H
ATOM   5060  HG2 MET A 968      34.360  35.400  63.000  1.00  0.00           H
[truncated: 6,873,249 more chars]
