# Supplementary material for: CryoEM and computational modeling structural insights into the pH regulator NBCn1
Source: Nat Commun. 2025 Nov 11;16:9932. doi: 10.1038/s41467-025-64868-z (PMC12606367; doi:10.1038/s41467-025-64868-z)
Supplement: Supplementary file 7 — Supplementary Data 5 [file 41467_2025_64868_MOESM7_ESM.zip › 100ns_z_restr_MD_NBCn1_2NaCO3/hNBCn1_IF/z-restr_hNBCn1_IF_2NaCO3_last_step_29.pdb]

REMARK    GENERATED BY TRJCONV
TITLE     Title t= 101000.00000 step= 50500000
REMARK    THIS IS A SIMULATION BOX
CRYST1   93.618   93.618  102.089  90.00  90.00  90.00 P 1           1
MODEL        1
ATOM      1  N   LEU A 585      23.330  37.860  36.290  1.00  0.00           N
ATOM      2  HT1 LEU A 585      22.550  37.640  36.950  1.00  0.00           H
ATOM      3  HT2 LEU A 585      23.110  37.350  35.410  1.00  0.00           H
ATOM      4  HT3 LEU A 585      23.230  38.860  36.010  1.00  0.00           H
ATOM      5  CA  LEU A 585      24.710  37.610  36.860  1.00  0.00           C
ATOM      6  HA  LEU A 585      25.460  37.800  36.110  1.00  0.00           H
ATOM      7  CB  LEU A 585      24.850  38.570  38.070  1.00  0.00           C
ATOM      8  HB1 LEU A 585      23.990  38.410  38.750  1.00  0.00           H
ATOM      9  HB2 LEU A 585      24.870  39.620  37.700  1.00  0.00           H
ATOM     10  CG  LEU A 585      26.200  38.470  38.920  1.00  0.00           C
ATOM     11  HG  LEU A 585      26.300  37.410  39.230  1.00  0.00           H
ATOM     12  CD1 LEU A 585      27.300  38.720  37.940  1.00  0.00           C
ATOM     13 HD11 LEU A 585      28.260  38.700  38.520  1.00  0.00           H
ATOM     14 HD12 LEU A 585      27.240  39.710  37.460  1.00  0.00           H
ATOM     15 HD13 LEU A 585      27.360  37.940  37.140  1.00  0.00           H
ATOM     16  CD2 LEU A 585      26.260  39.430  40.130  1.00  0.00           C
ATOM     17 HD21 LEU A 585      25.460  39.140  40.850  1.00  0.00           H
ATOM     18 HD22 LEU A 585      26.120  40.500  39.840  1.00  0.00           H
ATOM     19 HD23 LEU A 585      27.210  39.450  40.700  1.00  0.00           H
ATOM     20  C   LEU A 585      24.860  36.260  37.360  1.00  0.00           C
ATOM     21  O   LEU A 585      25.930  35.620  37.140  1.00  0.00           O
ATOM     22  N   ILE A 586      23.920  35.740  38.150  1.00  0.00           N
ATOM     23  HN  ILE A 586      23.020  36.140  38.300  1.00  0.00           H
ATOM     24  CA  ILE A 586      23.860  34.390  38.830  1.00  0.00           C
ATOM     25  HA  ILE A 586      24.760  34.250  39.420  1.00  0.00           H
ATOM     26  CB  ILE A 586      22.710  34.380  39.880  1.00  0.00           C
ATOM     27  HB  ILE A 586      21.830  34.890  39.440  1.00  0.00           H
ATOM     28  CG2 ILE A 586      22.270  32.910  40.140  1.00  0.00           C
ATOM     29 HG21 ILE A 586      23.080  32.310  40.630  1.00  0.00           H
ATOM     30 HG22 ILE A 586      21.970  32.450  39.180  1.00  0.00           H
ATOM     31 HG23 ILE A 586      21.380  32.850  40.820  1.00  0.00           H
ATOM     32  CG1 ILE A 586      23.010  35.020  41.280  1.00  0.00           C
ATOM     33 HG11 ILE A 586      23.680  34.290  41.810  1.00  0.00           H
ATOM     34 HG12 ILE A 586      22.060  35.100  41.860  1.00  0.00           H
ATOM     35  CD  ILE A 586      23.740  36.370  41.100  1.00  0.00           C
ATOM     36  HD1 ILE A 586      23.830  36.890  42.070  1.00  0.00           H
ATOM     37  HD2 ILE A 586      23.150  37.120  40.520  1.00  0.00           H
ATOM     38  HD3 ILE A 586      24.760  36.170  40.730  1.00  0.00           H
ATOM     39  C   ILE A 586      23.960  33.250  37.870  1.00  0.00           C
ATOM     40  O   ILE A 586      24.720  32.310  38.060  1.00  0.00           O
ATOM     41  N   LEU A 587      23.260  33.350  36.700  1.00  0.00           N
ATOM     42  HN  LEU A 587      22.560  34.050  36.520  1.00  0.00           H
ATOM     43  CA  LEU A 587      23.320  32.360  35.630  1.00  0.00           C
ATOM     44  HA  LEU A 587      22.870  31.450  36.020  1.00  0.00           H
ATOM     45  CB  LEU A 587      22.580  32.700  34.340  1.00  0.00           C
ATOM     46  HB1 LEU A 587      23.010  33.580  33.820  1.00  0.00           H
ATOM     47  HB2 LEU A 587      21.520  32.910  34.610  1.00  0.00           H
ATOM     48  CG  LEU A 587      22.550  31.580  33.200  1.00  0.00           C
ATOM     49  HG  LEU A 587      23.540  31.500  32.690  1.00  0.00           H
ATOM     50  CD1 LEU A 587      21.950  30.230  33.770  1.00  0.00           C
ATOM     51 HD11 LEU A 587      21.740  29.580  32.890  1.00  0.00           H
ATOM     52 HD12 LEU A 587      21.040  30.340  34.400  1.00  0.00           H
ATOM     53 HD13 LEU A 587      22.800  29.790  34.340  1.00  0.00           H
ATOM     54  CD2 LEU A 587      21.650  32.050  32.110  1.00  0.00           C
ATOM     55 HD21 LEU A 587      20.580  31.940  32.390  1.00  0.00           H
ATOM     56 HD22 LEU A 587      21.810  31.580  31.120  1.00  0.00           H
ATOM     57 HD23 LEU A 587      21.940  33.100  31.890  1.00  0.00           H
ATOM     58  C   LEU A 587      24.750  32.100  35.200  1.00  0.00           C
ATOM     59  O   LEU A 587      25.190  30.950  35.160  1.00  0.00           O
ATOM     60  N   ASP A 588      25.590  33.110  34.880  1.00  0.00           N
ATOM     61  HN  ASP A 588      25.240  34.040  34.960  1.00  0.00           H
ATOM     62  CA  ASP A 588      26.890  32.880  34.380  1.00  0.00           C
ATOM     63  HA  ASP A 588      26.770  32.240  33.520  1.00  0.00           H
ATOM     64  CB  ASP A 588      27.600  34.140  33.810  1.00  0.00           C
ATOM     65  HB1 ASP A 588      28.630  33.920  33.460  1.00  0.00           H
ATOM     66  HB2 ASP A 588      27.570  34.900  34.620  1.00  0.00           H
ATOM     67  CG  ASP A 588      26.960  34.790  32.520  1.00  0.00           C
ATOM     68  OD1 ASP A 588      26.880  36.010  32.380  1.00  0.00           O
ATOM     69  OD2 ASP A 588      26.710  34.020  31.590  1.00  0.00           O
ATOM     70  C   ASP A 588      27.830  32.250  35.440  1.00  0.00           C
ATOM     71  O   ASP A 588      28.750  31.490  35.170  1.00  0.00           O
ATOM     72  N   ILE A 589      27.500  32.510  36.680  1.00  0.00           N
ATOM     73  HN  ILE A 589      26.830  33.230  36.810  1.00  0.00           H
ATOM     74  CA  ILE A 589      28.210  31.920  37.850  1.00  0.00           C
ATOM     75  HA  ILE A 589      29.290  31.960  37.680  1.00  0.00           H
ATOM     76  CB  ILE A 589      27.920  32.660  39.140  1.00  0.00           C
ATOM     77  HB  ILE A 589      26.830  32.660  39.320  1.00  0.00           H
ATOM     78  CG2 ILE A 589      28.420  31.950  40.370  1.00  0.00           C
ATOM     79 HG21 ILE A 589      28.490  32.690  41.200  1.00  0.00           H
ATOM     80 HG22 ILE A 589      29.390  31.480  40.110  1.00  0.00           H
ATOM     81 HG23 ILE A 589      27.770  31.090  40.650  1.00  0.00           H
ATOM     82  CG1 ILE A 589      28.430  34.110  39.170  1.00  0.00           C
ATOM     83 HG11 ILE A 589      28.460  34.530  38.150  1.00  0.00           H
ATOM     84 HG12 ILE A 589      29.510  34.090  39.420  1.00  0.00           H
ATOM     85  CD  ILE A 589      27.680  35.060  40.040  1.00  0.00           C
ATOM     86  HD1 ILE A 589      26.650  35.150  39.630  1.00  0.00           H
ATOM     87  HD2 ILE A 589      28.230  36.020  39.960  1.00  0.00           H
ATOM     88  HD3 ILE A 589      27.740  34.610  41.060  1.00  0.00           H
ATOM     89  C   ILE A 589      27.880  30.440  37.920  1.00  0.00           C
ATOM     90  O   ILE A 589      28.790  29.660  38.250  1.00  0.00           O
ATOM     91  N   LYS A 590      26.630  30.040  37.650  1.00  0.00           N
ATOM     92  HN  LYS A 590      25.930  30.760  37.680  1.00  0.00           H
ATOM     93  CA  LYS A 590      26.170  28.630  37.620  1.00  0.00           C
ATOM     94  HA  LYS A 590      26.670  28.180  38.470  1.00  0.00           H
ATOM     95  CB  LYS A 590      24.600  28.390  37.850  1.00  0.00           C
ATOM     96  HB1 LYS A 590      24.190  29.380  38.150  1.00  0.00           H
ATOM     97  HB2 LYS A 590      24.470  27.820  38.800  1.00  0.00           H
ATOM     98  CG  LYS A 590      23.760  27.830  36.760  1.00  0.00           C
ATOM     99  HG1 LYS A 590      24.180  26.890  36.330  1.00  0.00           H
ATOM    100  HG2 LYS A 590      23.790  28.500  35.880  1.00  0.00           H
ATOM    101  CD  LYS A 590      22.250  27.650  37.220  1.00  0.00           C
ATOM    102  HD1 LYS A 590      21.940  28.700  37.440  1.00  0.00           H
ATOM    103  HD2 LYS A 590      22.230  27.080  38.170  1.00  0.00           H
ATOM    104  CE  LYS A 590      21.320  27.200  36.060  1.00  0.00           C
ATOM    105  HE1 LYS A 590      21.650  26.310  35.470  1.00  0.00           H
ATOM    106  HE2 LYS A 590      21.210  27.910  35.220  1.00  0.00           H
ATOM    107  NZ  LYS A 590      19.910  27.050  36.570  1.00  0.00           N
ATOM    108  HZ1 LYS A 590      19.410  26.360  35.970  1.00  0.00           H
ATOM    109  HZ2 LYS A 590      19.430  27.970  36.480  1.00  0.00           H
ATOM    110  HZ3 LYS A 590      19.930  26.830  37.580  1.00  0.00           H
ATOM    111  C   LYS A 590      26.740  27.880  36.450  1.00  0.00           C
ATOM    112  O   LYS A 590      27.180  26.800  36.660  1.00  0.00           O
ATOM    113  N   ARG A 591      26.790  28.490  35.220  1.00  0.00           N
ATOM    114  HN  ARG A 591      26.470  29.430  35.130  1.00  0.00           H
ATOM    115  CA  ARG A 591      27.500  27.850  34.050  1.00  0.00           C
ATOM    116  HA  ARG A 591      27.050  26.890  33.860  1.00  0.00           H
ATOM    117  CB  ARG A 591      27.310  28.820  32.860  1.00  0.00           C
ATOM    118  HB1 ARG A 591      27.950  28.530  31.990  1.00  0.00           H
ATOM    119  HB2 ARG A 591      27.720  29.820  33.080  1.00  0.00           H
ATOM    120  CG  ARG A 591      25.900  29.060  32.320  1.00  0.00           C
ATOM    121  HG1 ARG A 591      25.950  29.490  31.290  1.00  0.00           H
ATOM    122  HG2 ARG A 591      25.390  29.830  32.930  1.00  0.00           H
ATOM    123  CD  ARG A 591      25.060  27.770  32.270  1.00  0.00           C
ATOM    124  HD1 ARG A 591      24.750  27.320  33.250  1.00  0.00           H
ATOM    125  HD2 ARG A 591      25.510  27.000  31.620  1.00  0.00           H
ATOM    126  NE  ARG A 591      23.820  28.300  31.610  1.00  0.00           N
ATOM    127  HE  ARG A 591      23.900  29.140  31.080  1.00  0.00           H
ATOM    128  CZ  ARG A 591      22.830  27.520  31.170  1.00  0.00           C
ATOM    129  NH1 ARG A 591      22.590  26.300  31.670  1.00  0.00           N
ATOM    130 HH11 ARG A 591      23.230  25.930  32.340  1.00  0.00           H
ATOM    131 HH12 ARG A 591      21.820  25.740  31.330  1.00  0.00           H
ATOM    132  NH2 ARG A 591      21.990  27.970  30.290  1.00  0.00           N
ATOM    133 HH21 ARG A 591      21.420  27.270  29.850  1.00  0.00           H
ATOM    134 HH22 ARG A 591      22.010  28.870  29.850  1.00  0.00           H
ATOM    135  C   ARG A 591      28.960  27.610  34.240  1.00  0.00           C
ATOM    136  O   ARG A 591      29.540  26.670  33.660  1.00  0.00           O
ATOM    137  N   LYS A 592      29.640  28.360  35.060  1.00  0.00           N
ATOM    138  HN  LYS A 592      29.150  29.180  35.350  1.00  0.00           H
ATOM    139  CA  LYS A 592      31.060  28.250  35.390  1.00  0.00           C
ATOM    140  HA  LYS A 592      31.530  27.890  34.470  1.00  0.00           H
ATOM    141  CB  LYS A 592      31.580  29.640  35.780  1.00  0.00           C
ATOM    142  HB1 LYS A 592      32.340  29.590  36.590  1.00  0.00           H
ATOM    143  HB2 LYS A 592      30.800  30.330  36.160  1.00  0.00           H
ATOM    144  CG  LYS A 592      32.240  30.410  34.580  1.00  0.00           C
ATOM    145  HG1 LYS A 592      33.200  29.900  34.330  1.00  0.00           H
ATOM    146  HG2 LYS A 592      32.520  31.400  34.970  1.00  0.00           H
ATOM    147  CD  LYS A 592      31.440  30.510  33.240  1.00  0.00           C
ATOM    148  HD1 LYS A 592      30.540  31.120  33.470  1.00  0.00           H
ATOM    149  HD2 LYS A 592      31.120  29.490  32.910  1.00  0.00           H
ATOM    150  CE  LYS A 592      32.280  31.030  32.130  1.00  0.00           C
ATOM    151  HE1 LYS A 592      33.150  30.370  31.940  1.00  0.00           H
ATOM    152  HE2 LYS A 592      32.810  31.990  32.330  1.00  0.00           H
ATOM    153  NZ  LYS A 592      31.490  31.140  30.910  1.00  0.00           N
ATOM    154  HZ1 LYS A 592      30.560  31.550  31.090  1.00  0.00           H
ATOM    155  HZ2 LYS A 592      31.430  30.200  30.480  1.00  0.00           H
ATOM    156  HZ3 LYS A 592      32.050  31.680  30.200  1.00  0.00           H
ATOM    157  C   LYS A 592      31.290  27.230  36.550  1.00  0.00           C
ATOM    158  O   LYS A 592      32.410  26.900  36.870  1.00  0.00           O
ATOM    159  N   ALA A 593      30.280  26.750  37.250  1.00  0.00           N
ATOM    160  HN  ALA A 593      29.340  27.040  37.050  1.00  0.00           H
ATOM    161  CA  ALA A 593      30.360  25.740  38.370  1.00  0.00           C
ATOM    162  HA  ALA A 593      30.950  26.190  39.160  1.00  0.00           H
ATOM    163  CB  ALA A 593      29.040  25.650  39.140  1.00  0.00           C
ATOM    164  HB1 ALA A 593      28.670  26.630  39.510  1.00  0.00           H
ATOM    165  HB2 ALA A 593      29.340  25.130  40.090  1.00  0.00           H
ATOM    166  HB3 ALA A 593      28.230  25.140  38.580  1.00  0.00           H
ATOM    167  C   ALA A 593      30.960  24.410  37.980  1.00  0.00           C
ATOM    168  O   ALA A 593      31.910  23.970  38.690  1.00  0.00           O
ATOM    169  N   PRO A 594      30.490  23.760  36.900  1.00  0.00           N
ATOM    170  CD  PRO A 594      29.190  24.120  36.210  1.00  0.00           C
ATOM    171  HD1 PRO A 594      29.190  25.140  35.770  1.00  0.00           H
ATOM    172  HD2 PRO A 594      28.340  24.060  36.930  1.00  0.00           H
ATOM    173  CA  PRO A 594      30.990  22.460  36.520  1.00  0.00           C
ATOM    174  HA  PRO A 594      31.160  21.840  37.390  1.00  0.00           H
ATOM    175  CB  PRO A 594      29.890  21.900  35.570  1.00  0.00           C
ATOM    176  HB1 PRO A 594      29.150  21.350  36.190  1.00  0.00           H
ATOM    177  HB2 PRO A 594      30.300  21.230  34.790  1.00  0.00           H
ATOM    178  CG  PRO A 594      29.200  23.160  35.030  1.00  0.00           C
ATOM    179  HG1 PRO A 594      29.680  23.480  34.080  1.00  0.00           H
ATOM    180  HG2 PRO A 594      28.180  22.810  34.750  1.00  0.00           H
ATOM    181  C   PRO A 594      32.430  22.590  35.920  1.00  0.00           C
ATOM    182  O   PRO A 594      33.200  21.600  35.930  1.00  0.00           O
ATOM    183  N   PHE A 595      32.780  23.680  35.310  1.00  0.00           N
ATOM    184  HN  PHE A 595      32.130  24.440  35.270  1.00  0.00           H
ATOM    185  CA  PHE A 595      33.990  24.010  34.530  1.00  0.00           C
ATOM    186  HA  PHE A 595      34.190  23.190  33.860  1.00  0.00           H
ATOM    187  CB  PHE A 595      33.910  25.230  33.640  1.00  0.00           C
ATOM    188  HB1 PHE A 595      34.850  25.350  33.040  1.00  0.00           H
ATOM    189  HB2 PHE A 595      33.680  26.130  34.260  1.00  0.00           H
ATOM    190  CG  PHE A 595      32.890  25.130  32.580  1.00  0.00           C
ATOM    191  CD1 PHE A 595      32.050  24.030  32.320  1.00  0.00           C
ATOM    192  HD1 PHE A 595      32.150  23.160  32.950  1.00  0.00           H
ATOM    193  CE1 PHE A 595      31.040  24.150  31.450  1.00  0.00           C
ATOM    194  HE1 PHE A 595      30.430  23.270  31.370  1.00  0.00           H
ATOM    195  CZ  PHE A 595      30.910  25.280  30.700  1.00  0.00           C
ATOM    196  HZ  PHE A 595      30.190  25.220  29.900  1.00  0.00           H
ATOM    197  CD2 PHE A 595      32.790  26.260  31.800  1.00  0.00           C
ATOM    198  HD2 PHE A 595      33.500  27.070  31.900  1.00  0.00           H
ATOM    199  CE2 PHE A 595      31.840  26.360  30.780  1.00  0.00           C
ATOM    200  HE2 PHE A 595      31.710  27.230  30.160  1.00  0.00           H
ATOM    201  C   PHE A 595      35.200  24.150  35.520  1.00  0.00           C
ATOM    202  O   PHE A 595      36.360  24.170  35.080  1.00  0.00           O
ATOM    203  N   PHE A 596      34.970  24.230  36.820  1.00  0.00           N
ATOM    204  HN  PHE A 596      34.030  24.130  37.120  1.00  0.00           H
ATOM    205  CA  PHE A 596      36.000  24.220  37.830  1.00  0.00           C
ATOM    206  HA  PHE A 596      36.580  25.120  37.650  1.00  0.00           H
ATOM    207  CB  PHE A 596      35.420  24.450  39.290  1.00  0.00           C
ATOM    208  HB1 PHE A 596      34.780  23.550  39.460  1.00  0.00           H
ATOM    209  HB2 PHE A 596      34.800  25.360  39.330  1.00  0.00           H
ATOM    210  CG  PHE A 596      36.420  24.460  40.460  1.00  0.00           C
ATOM    211  CD1 PHE A 596      36.080  23.890  41.720  1.00  0.00           C
ATOM    212  HD1 PHE A 596      35.160  23.300  41.740  1.00  0.00           H
ATOM    213  CE1 PHE A 596      36.910  24.040  42.830  1.00  0.00           C
ATOM    214  HE1 PHE A 596      36.740  23.590  43.790  1.00  0.00           H
ATOM    215  CZ  PHE A 596      38.090  24.900  42.740  1.00  0.00           C
ATOM    216  HZ  PHE A 596      38.630  25.050  43.660  1.00  0.00           H
ATOM    217  CD2 PHE A 596      37.560  25.290  40.440  1.00  0.00           C
ATOM    218  HD2 PHE A 596      37.930  25.780  39.550  1.00  0.00           H
ATOM    219  CE2 PHE A 596      38.390  25.550  41.550  1.00  0.00           C
ATOM    220  HE2 PHE A 596      39.210  26.250  41.550  1.00  0.00           H
ATOM    221  C   PHE A 596      36.870  23.020  37.710  1.00  0.00           C
ATOM    222  O   PHE A 596      38.090  23.090  37.960  1.00  0.00           O
ATOM    223  N   LEU A 597      36.310  21.860  37.380  1.00  0.00           N
ATOM    224  HN  LEU A 597      35.330  21.870  37.200  1.00  0.00           H
ATOM    225  CA  LEU A 597      37.020  20.630  37.050  1.00  0.00           C
ATOM    226  HA  LEU A 597      37.650  20.430  37.910  1.00  0.00           H
ATOM    227  CB  LEU A 597      36.010  19.510  36.720  1.00  0.00           C
ATOM    228  HB1 LEU A 597      35.170  19.950  36.150  1.00  0.00           H
ATOM    229  HB2 LEU A 597      35.450  19.310  37.660  1.00  0.00           H
ATOM    230  CG  LEU A 597      36.480  18.190  36.060  1.00  0.00           C
ATOM    231  HG  LEU A 597      37.000  18.290  35.090  1.00  0.00           H
ATOM    232  CD1 LEU A 597      37.490  17.470  36.920  1.00  0.00           C
ATOM    233 HD11 LEU A 597      36.900  17.140  37.800  1.00  0.00           H
ATOM    234 HD12 LEU A 597      38.330  18.150  37.160  1.00  0.00           H
ATOM    235 HD13 LEU A 597      37.900  16.550  36.450  1.00  0.00           H
ATOM    236  CD2 LEU A 597      35.290  17.260  35.800  1.00  0.00           C
ATOM    237 HD21 LEU A 597      34.740  17.000  36.730  1.00  0.00           H
ATOM    238 HD22 LEU A 597      35.640  16.250  35.500  1.00  0.00           H
ATOM    239 HD23 LEU A 597      34.650  17.680  34.980  1.00  0.00           H
ATOM    240  C   LEU A 597      38.080  20.710  35.900  1.00  0.00           C
ATOM    241  O   LEU A 597      39.180  20.290  35.960  1.00  0.00           O
ATOM    242  N   SER A 598      37.690  21.410  34.800  1.00  0.00           N
ATOM    243  HN  SER A 598      36.750  21.750  34.690  1.00  0.00           H
ATOM    244  CA  SER A 598      38.560  21.780  33.720  1.00  0.00           C
ATOM    245  HA  SER A 598      38.980  20.840  33.400  1.00  0.00           H
ATOM    246  CB  SER A 598      37.750  22.480  32.570  1.00  0.00           C
ATOM    247  HB1 SER A 598      37.630  23.560  32.770  1.00  0.00           H
ATOM    248  HB2 SER A 598      36.740  22.040  32.460  1.00  0.00           H
ATOM    249  OG  SER A 598      38.400  22.230  31.360  1.00  0.00           O
ATOM    250  HG1 SER A 598      39.160  22.800  31.190  1.00  0.00           H
ATOM    251  C   SER A 598      39.670  22.810  34.100  1.00  0.00           C
ATOM    252  O   SER A 598      40.860  22.580  33.850  1.00  0.00           O
ATOM    253  N   ASP A 599      39.280  23.890  34.810  1.00  0.00           N
ATOM    254  HN  ASP A 599      38.340  24.260  34.870  1.00  0.00           H
ATOM    255  CA  ASP A 599      40.180  24.660  35.540  1.00  0.00           C
ATOM    256  HA  ASP A 599      40.720  25.280  34.840  1.00  0.00           H
ATOM    257  CB  ASP A 599      39.520  25.630  36.600  1.00  0.00           C
ATOM    258  HB1 ASP A 599      40.180  25.910  37.450  1.00  0.00           H
ATOM    259  HB2 ASP A 599      38.680  25.080  37.090  1.00  0.00           H
ATOM    260  CG  ASP A 599      38.820  26.870  36.020  1.00  0.00           C
ATOM    261  OD1 ASP A 599      38.550  27.860  36.750  1.00  0.00           O
ATOM    262  OD2 ASP A 599      38.640  26.880  34.780  1.00  0.00           O
ATOM    263  C   ASP A 599      41.260  23.860  36.360  1.00  0.00           C
ATOM    264  O   ASP A 599      42.460  24.260  36.400  1.00  0.00           O
ATOM    265  N   PHE A 600      40.900  22.800  37.080  1.00  0.00           N
ATOM    266  HN  PHE A 600      39.960  22.570  37.280  1.00  0.00           H
ATOM    267  CA  PHE A 600      41.890  21.870  37.710  1.00  0.00           C
ATOM    268  HA  PHE A 600      42.600  22.480  38.260  1.00  0.00           H
ATOM    269  CB  PHE A 600      41.210  20.870  38.710  1.00  0.00           C
ATOM    270  HB1 PHE A 600      41.710  19.880  38.630  1.00  0.00           H
ATOM    271  HB2 PHE A 600      40.160  20.670  38.370  1.00  0.00           H
ATOM    272  CG  PHE A 600      41.200  21.230  40.150  1.00  0.00           C
ATOM    273  CD1 PHE A 600      40.110  21.790  40.800  1.00  0.00           C
ATOM    274  HD1 PHE A 600      39.240  21.950  40.170  1.00  0.00           H
ATOM    275  CE1 PHE A 600      40.160  22.130  42.220  1.00  0.00           C
ATOM    276  HE1 PHE A 600      39.350  22.630  42.750  1.00  0.00           H
ATOM    277  CZ  PHE A 600      41.400  21.950  42.870  1.00  0.00           C
ATOM    278  HZ  PHE A 600      41.420  22.320  43.890  1.00  0.00           H
ATOM    279  CD2 PHE A 600      42.370  20.880  40.940  1.00  0.00           C
ATOM    280  HD2 PHE A 600      43.110  20.200  40.520  1.00  0.00           H
ATOM    281  CE2 PHE A 600      42.470  21.300  42.270  1.00  0.00           C
ATOM    282  HE2 PHE A 600      43.370  21.200  42.860  1.00  0.00           H
ATOM    283  C   PHE A 600      42.790  21.120  36.800  1.00  0.00           C
ATOM    284  O   PHE A 600      43.970  21.030  37.090  1.00  0.00           O
ATOM    285  N   LYS A 601      42.260  20.690  35.640  1.00  0.00           N
ATOM    286  HN  LYS A 601      41.350  21.040  35.410  1.00  0.00           H
ATOM    287  CA  LYS A 601      43.130  20.130  34.600  1.00  0.00           C
ATOM    288  HA  LYS A 601      43.690  19.330  35.070  1.00  0.00           H
ATOM    289  CB  LYS A 601      42.480  19.590  33.300  1.00  0.00           C
ATOM    290  HB1 LYS A 601      43.330  19.160  32.740  1.00  0.00           H
ATOM    291  HB2 LYS A 601      41.990  20.410  32.720  1.00  0.00           H
ATOM    292  CG  LYS A 601      41.380  18.630  33.560  1.00  0.00           C
ATOM    293  HG1 LYS A 601      40.610  18.950  34.290  1.00  0.00           H
ATOM    294  HG2 LYS A 601      41.730  17.610  33.840  1.00  0.00           H
ATOM    295  CD  LYS A 601      40.580  18.440  32.260  1.00  0.00           C
ATOM    296  HD1 LYS A 601      41.430  18.140  31.610  1.00  0.00           H
ATOM    297  HD2 LYS A 601      40.090  19.350  31.890  1.00  0.00           H
ATOM    298  CE  LYS A 601      39.470  17.370  32.450  1.00  0.00           C
ATOM    299  HE1 LYS A 601      38.780  17.870  33.170  1.00  0.00           H
ATOM    300  HE2 LYS A 601      39.840  16.420  32.880  1.00  0.00           H
ATOM    301  NZ  LYS A 601      38.740  17.180  31.160  1.00  0.00           N
ATOM    302  HZ1 LYS A 601      38.610  18.080  30.680  1.00  0.00           H
ATOM    303  HZ2 LYS A 601      37.760  16.890  31.340  1.00  0.00           H
ATOM    304  HZ3 LYS A 601      39.210  16.510  30.510  1.00  0.00           H
ATOM    305  C   LYS A 601      44.170  21.200  34.080  1.00  0.00           C
ATOM    306  O   LYS A 601      45.340  20.910  33.850  1.00  0.00           O
ATOM    307  N   ASP A 602      43.700  22.370  33.820  1.00  0.00           N
ATOM    308  HN  ASP A 602      42.710  22.440  33.910  1.00  0.00           H
ATOM    309  CA  ASP A 602      44.540  23.550  33.410  1.00  0.00           C
ATOM    310  HA  ASP A 602      45.180  23.230  32.600  1.00  0.00           H
ATOM    311  CB  ASP A 602      43.730  24.790  33.060  1.00  0.00           C
ATOM    312  HB1 ASP A 602      44.430  25.650  32.880  1.00  0.00           H
ATOM    313  HB2 ASP A 602      43.020  25.120  33.840  1.00  0.00           H
ATOM    314  CG  ASP A 602      43.000  24.510  31.810  1.00  0.00           C
ATOM    315  OD1 ASP A 602      43.670  23.990  30.900  1.00  0.00           O
ATOM    316  OD2 ASP A 602      41.870  25.020  31.620  1.00  0.00           O
ATOM    317  C   ASP A 602      45.530  23.910  34.520  1.00  0.00           C
ATOM    318  O   ASP A 602      46.520  24.500  34.100  1.00  0.00           O
ATOM    319  N   ALA A 603      45.300  23.480  35.790  1.00  0.00           N
ATOM    320  HN  ALA A 603      44.450  23.020  36.020  1.00  0.00           H
ATOM    321  CA  ALA A 603      46.300  23.560  36.820  1.00  0.00           C
ATOM    322  HA  ALA A 603      46.910  24.410  36.610  1.00  0.00           H
ATOM    323  CB  ALA A 603      45.640  23.930  38.230  1.00  0.00           C
ATOM    324  HB1 ALA A 603      45.090  23.070  38.660  1.00  0.00           H
ATOM    325  HB2 ALA A 603      44.840  24.690  38.060  1.00  0.00           H
ATOM    326  HB3 ALA A 603      46.470  24.270  38.890  1.00  0.00           H
ATOM    327  C   ALA A 603      47.280  22.420  36.970  1.00  0.00           C
ATOM    328  O   ALA A 603      48.240  22.500  37.780  1.00  0.00           O
ATOM    329  N   LEU A 604      47.140  21.280  36.310  1.00  0.00           N
ATOM    330  HN  LEU A 604      46.310  21.130  35.780  1.00  0.00           H
ATOM    331  CA  LEU A 604      48.150  20.250  36.450  1.00  0.00           C
ATOM    332  HA  LEU A 604      48.620  20.370  37.420  1.00  0.00           H
ATOM    333  CB  LEU A 604      47.570  18.780  36.150  1.00  0.00           C
ATOM    334  HB1 LEU A 604      48.350  18.030  36.400  1.00  0.00           H
ATOM    335  HB2 LEU A 604      47.370  18.550  35.090  1.00  0.00           H
ATOM    336  CG  LEU A 604      46.240  18.410  36.880  1.00  0.00           C
ATOM    337  HG  LEU A 604      45.440  19.070  36.510  1.00  0.00           H
ATOM    338  CD1 LEU A 604      45.880  17.020  36.550  1.00  0.00           C
ATOM    339 HD11 LEU A 604      45.830  16.780  35.470  1.00  0.00           H
ATOM    340 HD12 LEU A 604      44.950  16.740  37.090  1.00  0.00           H
ATOM    341 HD13 LEU A 604      46.730  16.440  36.970  1.00  0.00           H
ATOM    342  CD2 LEU A 604      46.520  18.600  38.370  1.00  0.00           C
ATOM    343 HD21 LEU A 604      47.450  18.050  38.620  1.00  0.00           H
ATOM    344 HD22 LEU A 604      45.790  18.090  39.040  1.00  0.00           H
ATOM    345 HD23 LEU A 604      46.630  19.680  38.610  1.00  0.00           H
ATOM    346  C   LEU A 604      49.290  20.590  35.440  1.00  0.00           C
ATOM    347  O   LEU A 604      49.300  20.220  34.260  1.00  0.00           O
ATOM    348  N   SER A 605      50.280  21.350  35.860  1.00  0.00           N
ATOM    349  HN  SER A 605      50.210  21.820  36.740  1.00  0.00           H
ATOM    350  CA  SER A 605      51.550  21.610  35.220  1.00  0.00           C
ATOM    351  HA  SER A 605      51.950  20.640  34.920  1.00  0.00           H
ATOM    352  CB  SER A 605      51.430  22.600  34.070  1.00  0.00           C
ATOM    353  HB1 SER A 605      50.840  23.520  34.270  1.00  0.00           H
ATOM    354  HB2 SER A 605      50.950  22.160  33.170  1.00  0.00           H
ATOM    355  OG  SER A 605      52.680  22.880  33.530  1.00  0.00           O
ATOM    356  HG1 SER A 605      52.830  22.220  32.850  1.00  0.00           H
ATOM    357  C   SER A 605      52.410  22.050  36.400  1.00  0.00           C
ATOM    358  O   SER A 605      52.020  22.410  37.550  1.00  0.00           O
ATOM    359  N   LEU A 606      53.710  22.060  36.170  1.00  0.00           N
ATOM    360  HN  LEU A 606      54.110  21.740  35.310  1.00  0.00           H
ATOM    361  CA  LEU A 606      54.660  22.340  37.220  1.00  0.00           C
ATOM    362  HA  LEU A 606      54.250  22.070  38.190  1.00  0.00           H
ATOM    363  CB  LEU A 606      55.910  21.510  37.060  1.00  0.00           C
ATOM    364  HB1 LEU A 606      56.500  21.860  36.170  1.00  0.00           H
ATOM    365  HB2 LEU A 606      55.590  20.460  36.910  1.00  0.00           H
ATOM    366  CG  LEU A 606      56.710  21.450  38.390  1.00  0.00           C
ATOM    367  HG  LEU A 606      56.880  22.480  38.780  1.00  0.00           H
ATOM    368  CD1 LEU A 606      55.960  20.640  39.480  1.00  0.00           C
ATOM    369 HD11 LEU A 606      56.590  20.560  40.390  1.00  0.00           H
ATOM    370 HD12 LEU A 606      55.780  19.590  39.160  1.00  0.00           H
ATOM    371 HD13 LEU A 606      55.010  21.010  39.900  1.00  0.00           H
ATOM    372  CD2 LEU A 606      58.090  20.890  38.260  1.00  0.00           C
ATOM    373 HD21 LEU A 606      58.560  21.160  37.280  1.00  0.00           H
ATOM    374 HD22 LEU A 606      57.910  19.810  38.020  1.00  0.00           H
ATOM    375 HD23 LEU A 606      58.700  21.030  39.170  1.00  0.00           H
ATOM    376  C   LEU A 606      54.900  23.870  37.370  1.00  0.00           C
ATOM    377  O   LEU A 606      55.110  24.360  38.440  1.00  0.00           O
ATOM    378  N   GLN A 607      54.600  24.590  36.290  1.00  0.00           N
ATOM    379  HN  GLN A 607      54.680  24.140  35.410  1.00  0.00           H
ATOM    380  CA  GLN A 607      54.730  26.040  36.320  1.00  0.00           C
ATOM    381  HA  GLN A 607      55.610  26.360  36.840  1.00  0.00           H
ATOM    382  CB  GLN A 607      54.610  26.580  34.850  1.00  0.00           C
ATOM    383  HB1 GLN A 607      55.420  26.170  34.220  1.00  0.00           H
ATOM    384  HB2 GLN A 607      54.850  27.660  34.990  1.00  0.00           H
ATOM    385  CG  GLN A 607      53.270  26.420  34.200  1.00  0.00           C
ATOM    386  HG1 GLN A 607      52.420  26.840  34.760  1.00  0.00           H
ATOM    387  HG2 GLN A 607      52.910  25.370  34.030  1.00  0.00           H
ATOM    388  CD  GLN A 607      53.180  27.020  32.810  1.00  0.00           C
ATOM    389  OE1 GLN A 607      52.220  26.740  32.040  1.00  0.00           O
ATOM    390  NE2 GLN A 607      54.170  27.810  32.420  1.00  0.00           N
ATOM    391 HE21 GLN A 607      53.910  28.590  31.860  1.00  0.00           H
ATOM    392 HE22 GLN A 607      55.080  27.790  32.840  1.00  0.00           H
ATOM    393  C   GLN A 607      53.560  26.570  37.180  1.00  0.00           C
ATOM    394  O   GLN A 607      53.710  27.630  37.820  1.00  0.00           O
ATOM    395  N   CYS A 608      52.470  25.850  37.170  1.00  0.00           N
ATOM    396  HN  CYS A 608      52.420  25.000  36.670  1.00  0.00           H
ATOM    397  CA  CYS A 608      51.330  26.080  38.070  1.00  0.00           C
ATOM    398  HA  CYS A 608      51.020  27.110  38.000  1.00  0.00           H
ATOM    399  CB  CYS A 608      50.060  25.380  37.620  1.00  0.00           C
ATOM    400  HB1 CYS A 608      49.250  25.650  38.330  1.00  0.00           H
ATOM    401  HB2 CYS A 608      50.210  24.280  37.780  1.00  0.00           H
ATOM    402  SG  CYS A 608      49.560  25.680  35.910  1.00  0.00           S
ATOM    403  HG1 CYS A 608      49.380  24.430  35.540  1.00  0.00           H
ATOM    404  C   CYS A 608      51.670  25.790  39.540  1.00  0.00           C
ATOM    405  O   CYS A 608      51.230  26.560  40.330  1.00  0.00           O
ATOM    406  N   LEU A 609      52.420  24.770  39.890  1.00  0.00           N
ATOM    407  HN  LEU A 609      52.880  24.200  39.210  1.00  0.00           H
ATOM    408  CA  LEU A 609      52.880  24.520  41.230  1.00  0.00           C
ATOM    409  HA  LEU A 609      52.010  24.470  41.880  1.00  0.00           H
ATOM    410  CB  LEU A 609      53.490  23.100  41.370  1.00  0.00           C
ATOM    411  HB1 LEU A 609      54.310  22.850  40.650  1.00  0.00           H
ATOM    412  HB2 LEU A 609      52.700  22.400  41.030  1.00  0.00           H
ATOM    413  CG  LEU A 609      54.110  22.860  42.810  1.00  0.00           C
ATOM    414  HG  LEU A 609      53.470  23.480  43.470  1.00  0.00           H
ATOM    415  CD1 LEU A 609      53.960  21.320  43.120  1.00  0.00           C
ATOM    416 HD11 LEU A 609      54.500  20.870  42.270  1.00  0.00           H
ATOM    417 HD12 LEU A 609      52.910  20.950  43.210  1.00  0.00           H
ATOM    418 HD13 LEU A 609      54.310  21.010  44.130  1.00  0.00           H
ATOM    419  CD2 LEU A 609      55.620  23.140  42.780  1.00  0.00           C
ATOM    420 HD21 LEU A 609      56.190  22.830  43.690  1.00  0.00           H
ATOM    421 HD22 LEU A 609      55.670  24.240  42.790  1.00  0.00           H
ATOM    422 HD23 LEU A 609      56.080  22.640  41.900  1.00  0.00           H
ATOM    423  C   LEU A 609      53.880  25.680  41.740  1.00  0.00           C
ATOM    424  O   LEU A 609      53.790  26.190  42.840  1.00  0.00           O
ATOM    425  N   ALA A 610      54.810  26.080  40.840  1.00  0.00           N
ATOM    426  HN  ALA A 610      54.920  25.610  39.970  1.00  0.00           H
ATOM    427  CA  ALA A 610      55.760  27.250  40.970  1.00  0.00           C
ATOM    428  HA  ALA A 610      56.430  27.230  41.810  1.00  0.00           H
ATOM    429  CB  ALA A 610      56.660  27.320  39.720  1.00  0.00           C
ATOM    430  HB1 ALA A 610      57.430  28.130  39.690  1.00  0.00           H
ATOM    431  HB2 ALA A 610      56.030  27.370  38.800  1.00  0.00           H
ATOM    432  HB3 ALA A 610      57.130  26.320  39.640  1.00  0.00           H
ATOM    433  C   ALA A 610      54.960  28.550  41.060  1.00  0.00           C
ATOM    434  O   ALA A 610      55.290  29.430  41.840  1.00  0.00           O
ATOM    435  N   SER A 611      53.890  28.850  40.300  1.00  0.00           N
ATOM    436  HN  SER A 611      53.770  28.260  39.500  1.00  0.00           H
ATOM    437  CA  SER A 611      53.080  30.060  40.360  1.00  0.00           C
ATOM    438  HA  SER A 611      53.800  30.850  40.340  1.00  0.00           H
ATOM    439  CB  SER A 611      52.050  30.230  39.210  1.00  0.00           C
ATOM    440  HB1 SER A 611      51.440  31.150  39.320  1.00  0.00           H
ATOM    441  HB2 SER A 611      51.310  29.410  39.340  1.00  0.00           H
ATOM    442  OG  SER A 611      52.680  30.100  37.920  1.00  0.00           O
ATOM    443  HG1 SER A 611      53.170  29.280  37.830  1.00  0.00           H
ATOM    444  C   SER A 611      52.320  30.140  41.710  1.00  0.00           C
ATOM    445  O   SER A 611      52.340  31.210  42.320  1.00  0.00           O
ATOM    446  N   ILE A 612      51.810  28.990  42.210  1.00  0.00           N
ATOM    447  HN  ILE A 612      52.020  28.080  41.860  1.00  0.00           H
ATOM    448  CA  ILE A 612      51.070  28.890  43.500  1.00  0.00           C
ATOM    449  HA  ILE A 612      50.240  29.580  43.470  1.00  0.00           H
ATOM    450  CB  ILE A 612      50.630  27.510  43.740  1.00  0.00           C
ATOM    451  HB  ILE A 612      51.410  26.770  43.490  1.00  0.00           H
ATOM    452  CG2 ILE A 612      50.210  27.240  45.200  1.00  0.00           C
ATOM    453 HG21 ILE A 612      49.630  26.290  45.290  1.00  0.00           H
ATOM    454 HG22 ILE A 612      49.470  28.000  45.550  1.00  0.00           H
ATOM    455 HG23 ILE A 612      51.050  27.300  45.920  1.00  0.00           H
ATOM    456  CG1 ILE A 612      49.440  27.210  42.750  1.00  0.00           C
ATOM    457 HG11 ILE A 612      49.540  27.830  41.840  1.00  0.00           H
ATOM    458 HG12 ILE A 612      48.460  27.610  43.080  1.00  0.00           H
ATOM    459  CD  ILE A 612      49.120  25.760  42.440  1.00  0.00           C
ATOM    460  HD1 ILE A 612      48.100  25.680  42.000  1.00  0.00           H
ATOM    461  HD2 ILE A 612      49.100  25.270  43.430  1.00  0.00           H
ATOM    462  HD3 ILE A 612      49.860  25.280  41.770  1.00  0.00           H
ATOM    463  C   ILE A 612      52.060  29.310  44.640  1.00  0.00           C
ATOM    464  O   ILE A 612      51.650  30.150  45.500  1.00  0.00           O
ATOM    465  N   LEU A 613      53.330  28.850  44.490  1.00  0.00           N
ATOM    466  HN  LEU A 613      53.720  28.300  43.770  1.00  0.00           H
ATOM    467  CA  LEU A 613      54.410  29.220  45.440  1.00  0.00           C
ATOM    468  HA  LEU A 613      53.950  29.050  46.400  1.00  0.00           H
ATOM    469  CB  LEU A 613      55.660  28.360  45.120  1.00  0.00           C
ATOM    470  HB1 LEU A 613      55.880  28.530  44.050  1.00  0.00           H
ATOM    471  HB2 LEU A 613      55.340  27.290  45.200  1.00  0.00           H
ATOM    472  CG  LEU A 613      56.940  28.510  46.120  1.00  0.00           C
ATOM    473  HG  LEU A 613      57.440  29.410  45.720  1.00  0.00           H
ATOM    474  CD1 LEU A 613      56.440  28.480  47.570  1.00  0.00           C
ATOM    475 HD11 LEU A 613      57.210  28.980  48.210  1.00  0.00           H
ATOM    476 HD12 LEU A 613      56.180  27.480  47.970  1.00  0.00           H
ATOM    477 HD13 LEU A 613      55.500  29.050  47.720  1.00  0.00           H
ATOM    478  CD2 LEU A 613      57.980  27.450  45.800  1.00  0.00           C
ATOM    479 HD21 LEU A 613      57.530  26.490  46.130  1.00  0.00           H
ATOM    480 HD22 LEU A 613      58.920  27.540  46.390  1.00  0.00           H
ATOM    481 HD23 LEU A 613      58.110  27.310  44.700  1.00  0.00           H
ATOM    482  C   LEU A 613      54.790  30.740  45.360  1.00  0.00           C
ATOM    483  O   LEU A 613      54.640  31.450  46.340  1.00  0.00           O
ATOM    484  N   PHE A 614      55.230  31.290  44.200  1.00  0.00           N
ATOM    485  HN  PHE A 614      55.470  30.660  43.460  1.00  0.00           H
ATOM    486  CA  PHE A 614      55.770  32.590  43.950  1.00  0.00           C
ATOM    487  HA  PHE A 614      56.630  32.760  44.570  1.00  0.00           H
ATOM    488  CB  PHE A 614      56.200  32.730  42.480  1.00  0.00           C
ATOM    489  HB1 PHE A 614      56.260  33.790  42.160  1.00  0.00           H
ATOM    490  HB2 PHE A 614      55.500  32.220  41.800  1.00  0.00           H
ATOM    491  CG  PHE A 614      57.550  32.070  42.130  1.00  0.00           C
ATOM    492  CD1 PHE A 614      58.770  32.410  42.720  1.00  0.00           C
ATOM    493  HD1 PHE A 614      58.800  33.110  43.540  1.00  0.00           H
ATOM    494  CE1 PHE A 614      59.960  31.870  42.240  1.00  0.00           C
ATOM    495  HE1 PHE A 614      60.870  32.010  42.820  1.00  0.00           H
ATOM    496  CZ  PHE A 614      60.000  31.040  41.200  1.00  0.00           C
ATOM    497  HZ  PHE A 614      60.950  30.680  40.830  1.00  0.00           H
ATOM    498  CD2 PHE A 614      57.600  31.080  41.110  1.00  0.00           C
ATOM    499  HD2 PHE A 614      56.680  30.780  40.640  1.00  0.00           H
ATOM    500  CE2 PHE A 614      58.810  30.670  40.560  1.00  0.00           C
ATOM    501  HE2 PHE A 614      58.810  30.060  39.670  1.00  0.00           H
ATOM    502  C   PHE A 614      54.840  33.690  44.290  1.00  0.00           C
ATOM    503  O   PHE A 614      55.240  34.740  44.830  1.00  0.00           O
ATOM    504  N   LEU A 615      53.560  33.540  43.930  1.00  0.00           N
ATOM    505  HN  LEU A 615      53.200  32.690  43.560  1.00  0.00           H
ATOM    506  CA  LEU A 615      52.550  34.550  44.180  1.00  0.00           C
ATOM    507  HA  LEU A 615      53.040  35.510  44.180  1.00  0.00           H
ATOM    508  CB  LEU A 615      51.390  34.530  43.150  1.00  0.00           C
ATOM    509  HB1 LEU A 615      50.620  35.180  43.620  1.00  0.00           H
ATOM    510  HB2 LEU A 615      51.010  33.490  43.070  1.00  0.00           H
ATOM    511  CG  LEU A 615      51.720  35.100  41.750  1.00  0.00           C
ATOM    512  HG  LEU A 615      50.780  34.860  41.230  1.00  0.00           H
ATOM    513  CD1 LEU A 615      52.110  36.620  41.670  1.00  0.00           C
ATOM    514 HD11 LEU A 615      53.170  36.700  41.970  1.00  0.00           H
ATOM    515 HD12 LEU A 615      51.510  37.390  42.200  1.00  0.00           H
ATOM    516 HD13 LEU A 615      52.120  36.960  40.610  1.00  0.00           H
ATOM    517  CD2 LEU A 615      52.730  34.230  40.910  1.00  0.00           C
ATOM    518 HD21 LEU A 615      53.640  34.220  41.520  1.00  0.00           H
ATOM    519 HD22 LEU A 615      52.950  34.680  39.920  1.00  0.00           H
ATOM    520 HD23 LEU A 615      52.400  33.190  40.740  1.00  0.00           H
ATOM    521  C   LEU A 615      51.990  34.440  45.590  1.00  0.00           C
ATOM    522  O   LEU A 615      51.580  35.420  46.170  1.00  0.00           O
ATOM    523  N   TYR A 616      52.020  33.290  46.320  1.00  0.00           N
ATOM    524  HN  TYR A 616      52.210  32.430  45.860  1.00  0.00           H
ATOM    525  CA  TYR A 616      51.830  33.280  47.730  1.00  0.00           C
ATOM    526  HA  TYR A 616      50.860  33.710  47.960  1.00  0.00           H
ATOM    527  CB  TYR A 616      51.650  31.810  48.170  1.00  0.00           C
ATOM    528  HB1 TYR A 616      52.570  31.330  47.750  1.00  0.00           H
ATOM    529  HB2 TYR A 616      50.830  31.260  47.670  1.00  0.00           H
ATOM    530  CG  TYR A 616      51.600  31.510  49.650  1.00  0.00           C
ATOM    531  CD1 TYR A 616      52.730  30.720  50.150  1.00  0.00           C
ATOM    532  HD1 TYR A 616      53.550  30.460  49.500  1.00  0.00           H
ATOM    533  CE1 TYR A 616      52.800  30.550  51.520  1.00  0.00           C
ATOM    534  HE1 TYR A 616      53.590  29.950  51.950  1.00  0.00           H
ATOM    535  CZ  TYR A 616      51.910  31.210  52.390  1.00  0.00           C
ATOM    536  OH  TYR A 616      52.220  31.190  53.770  1.00  0.00           O
ATOM    537  HH  TYR A 616      51.390  31.450  54.190  1.00  0.00           H
ATOM    538  CD2 TYR A 616      50.620  32.040  50.490  1.00  0.00           C
ATOM    539  HD2 TYR A 616      49.760  32.530  50.050  1.00  0.00           H
ATOM    540  CE2 TYR A 616      50.710  31.860  51.900  1.00  0.00           C
ATOM    541  HE2 TYR A 616      50.090  32.360  52.620  1.00  0.00           H
ATOM    542  C   TYR A 616      52.830  34.150  48.510  1.00  0.00           C
ATOM    543  O   TYR A 616      52.410  34.990  49.300  1.00  0.00           O
ATOM    544  N   CYS A 617      54.130  34.110  48.190  1.00  0.00           N
ATOM    545  HN  CYS A 617      54.450  33.490  47.470  1.00  0.00           H
ATOM    546  CA  CYS A 617      55.240  34.850  48.760  1.00  0.00           C
ATOM    547  HA  CYS A 617      55.300  34.630  49.810  1.00  0.00           H
ATOM    548  CB  CYS A 617      56.580  34.230  48.240  1.00  0.00           C
ATOM    549  HB1 CYS A 617      57.390  34.880  48.630  1.00  0.00           H
ATOM    550  HB2 CYS A 617      56.630  34.340  47.140  1.00  0.00           H
ATOM    551  SG  CYS A 617      56.680  32.580  48.890  1.00  0.00           S
ATOM    552  HG1 CYS A 617      55.980  32.120  47.870  1.00  0.00           H
ATOM    553  C   CYS A 617      55.090  36.340  48.590  1.00  0.00           C
ATOM    554  O   CYS A 617      55.350  37.140  49.490  1.00  0.00           O
ATOM    555  N   ALA A 618      54.570  36.720  47.440  1.00  0.00           N
ATOM    556  HN  ALA A 618      54.520  36.070  46.680  1.00  0.00           H
ATOM    557  CA  ALA A 618      54.320  38.130  47.120  1.00  0.00           C
ATOM    558  HA  ALA A 618      55.080  38.680  47.660  1.00  0.00           H
ATOM    559  CB  ALA A 618      54.460  38.410  45.620  1.00  0.00           C
ATOM    560  HB1 ALA A 618      55.490  38.180  45.270  1.00  0.00           H
ATOM    561  HB2 ALA A 618      54.360  39.480  45.370  1.00  0.00           H
ATOM    562  HB3 ALA A 618      53.720  37.830  45.030  1.00  0.00           H
ATOM    563  C   ALA A 618      52.950  38.700  47.550  1.00  0.00           C
ATOM    564  O   ALA A 618      52.780  39.960  47.510  1.00  0.00           O
ATOM    565  N   CYS A 619      51.980  37.850  48.010  1.00  0.00           N
ATOM    566  HN  CYS A 619      52.020  36.850  47.980  1.00  0.00           H
ATOM    567  CA  CYS A 619      50.720  38.340  48.690  1.00  0.00           C
ATOM    568  HA  CYS A 619      50.430  39.340  48.380  1.00  0.00           H
ATOM    569  CB  CYS A 619      49.680  37.250  48.590  1.00  0.00           C
ATOM    570  HB1 CYS A 619      50.050  36.400  49.190  1.00  0.00           H
ATOM    571  HB2 CYS A 619      49.730  36.890  47.550  1.00  0.00           H
ATOM    572  SG  CYS A 619      48.030  37.790  49.130  1.00  0.00           S
ATOM    573  HG1 CYS A 619      47.990  39.000  48.580  1.00  0.00           H
ATOM    574  C   CYS A 619      51.010  38.500  50.140  1.00  0.00           C
ATOM    575  O   CYS A 619      50.650  39.470  50.830  1.00  0.00           O
ATOM    576  N   MET A 620      51.700  37.480  50.660  1.00  0.00           N
ATOM    577  HN  MET A 620      51.890  36.640  50.160  1.00  0.00           H
ATOM    578  CA  MET A 620      52.010  37.430  52.080  1.00  0.00           C
ATOM    579  HA  MET A 620      51.080  37.360  52.610  1.00  0.00           H
ATOM    580  CB  MET A 620      52.810  36.190  52.450  1.00  0.00           C
ATOM    581  HB1 MET A 620      53.580  36.020  51.660  1.00  0.00           H
ATOM    582  HB2 MET A 620      52.000  35.420  52.420  1.00  0.00           H
ATOM    583  CG  MET A 620      53.470  36.070  53.800  1.00  0.00           C
ATOM    584  HG1 MET A 620      54.200  36.900  53.920  1.00  0.00           H
ATOM    585  HG2 MET A 620      53.970  35.080  53.830  1.00  0.00           H
ATOM    586  SD  MET A 620      52.320  36.220  55.230  1.00  0.00           S
ATOM    587  CE  MET A 620      51.680  34.540  55.360  1.00  0.00           C
ATOM    588  HE1 MET A 620      52.480  33.830  55.650  1.00  0.00           H
ATOM    589  HE2 MET A 620      51.220  34.290  54.380  1.00  0.00           H
ATOM    590  HE3 MET A 620      50.820  34.480  56.050  1.00  0.00           H
ATOM    591  C   MET A 620      52.780  38.620  52.580  1.00  0.00           C
ATOM    592  O   MET A 620      52.530  39.110  53.690  1.00  0.00           O
ATOM    593  N   SER A 621      53.810  39.020  51.780  1.00  0.00           N
ATOM    594  HN  SER A 621      53.960  38.560  50.910  1.00  0.00           H
ATOM    595  CA  SER A 621      54.750  40.050  52.090  1.00  0.00           C
ATOM    596  HA  SER A 621      55.320  39.750  52.970  1.00  0.00           H
ATOM    597  CB  SER A 621      55.810  40.170  50.970  1.00  0.00           C
ATOM    598  HB1 SER A 621      56.520  40.960  51.290  1.00  0.00           H
ATOM    599  HB2 SER A 621      55.450  40.400  49.940  1.00  0.00           H
ATOM    600  OG  SER A 621      56.670  39.020  51.010  1.00  0.00           O
ATOM    601  HG1 SER A 621      56.300  38.400  50.380  1.00  0.00           H
ATOM    602  C   SER A 621      54.130  41.340  52.500  1.00  0.00           C
ATOM    603  O   SER A 621      54.480  41.820  53.540  1.00  0.00           O
ATOM    604  N   PRO A 622      53.210  41.960  51.780  1.00  0.00           N
ATOM    605  CD  PRO A 622      53.150  41.790  50.340  1.00  0.00           C
ATOM    606  HD1 PRO A 622      52.950  40.750  50.040  1.00  0.00           H
ATOM    607  HD2 PRO A 622      54.100  42.230  49.940  1.00  0.00           H
ATOM    608  CA  PRO A 622      52.550  43.190  52.130  1.00  0.00           C
ATOM    609  HA  PRO A 622      53.260  43.980  52.340  1.00  0.00           H
ATOM    610  CB  PRO A 622      51.830  43.770  50.920  1.00  0.00           C
ATOM    611  HB1 PRO A 622      52.340  44.580  50.360  1.00  0.00           H
ATOM    612  HB2 PRO A 622      50.890  44.320  51.160  1.00  0.00           H
ATOM    613  CG  PRO A 622      51.860  42.580  49.960  1.00  0.00           C
ATOM    614  HG1 PRO A 622      51.010  41.880  50.140  1.00  0.00           H
ATOM    615  HG2 PRO A 622      51.900  42.770  48.870  1.00  0.00           H
ATOM    616  C   PRO A 622      51.590  42.970  53.260  1.00  0.00           C
ATOM    617  O   PRO A 622      51.440  43.860  54.120  1.00  0.00           O
ATOM    618  N   VAL A 623      50.810  41.820  53.270  1.00  0.00           N
ATOM    619  HN  VAL A 623      50.710  41.160  52.530  1.00  0.00           H
ATOM    620  CA  VAL A 623      49.840  41.490  54.280  1.00  0.00           C
ATOM    621  HA  VAL A 623      49.160  42.330  54.250  1.00  0.00           H
ATOM    622  CB  VAL A 623      48.920  40.300  53.880  1.00  0.00           C
ATOM    623  HB  VAL A 623      49.530  39.450  53.520  1.00  0.00           H
ATOM    624  CG1 VAL A 623      48.110  39.760  55.130  1.00  0.00           C
ATOM    625 HG11 VAL A 623      47.730  40.610  55.730  1.00  0.00           H
ATOM    626 HG12 VAL A 623      48.760  39.120  55.770  1.00  0.00           H
ATOM    627 HG13 VAL A 623      47.260  39.080  54.880  1.00  0.00           H
ATOM    628  CG2 VAL A 623      47.970  40.620  52.670  1.00  0.00           C
ATOM    629 HG21 VAL A 623      47.400  41.550  52.840  1.00  0.00           H
ATOM    630 HG22 VAL A 623      47.210  39.830  52.550  1.00  0.00           H
ATOM    631 HG23 VAL A 623      48.520  40.720  51.700  1.00  0.00           H
ATOM    632  C   VAL A 623      50.480  41.360  55.680  1.00  0.00           C
ATOM    633  O   VAL A 623      49.970  41.830  56.680  1.00  0.00           O
ATOM    634  N   ILE A 624      51.630  40.630  55.840  1.00  0.00           N
ATOM    635  HN  ILE A 624      52.020  40.130  55.080  1.00  0.00           H
ATOM    636  CA  ILE A 624      52.370  40.610  57.110  1.00  0.00           C
ATOM    637  HA  ILE A 624      51.560  40.610  57.840  1.00  0.00           H
ATOM    638  CB  ILE A 624      53.340  39.370  57.120  1.00  0.00           C
ATOM    639  HB  ILE A 624      52.740  38.630  56.570  1.00  0.00           H
ATOM    640  CG2 ILE A 624      54.700  39.670  56.540  1.00  0.00           C
ATOM    641 HG21 ILE A 624      55.300  38.740  56.440  1.00  0.00           H
ATOM    642 HG22 ILE A 624      55.340  40.410  57.040  1.00  0.00           H
ATOM    643 HG23 ILE A 624      54.600  40.110  55.520  1.00  0.00           H
ATOM    644  CG1 ILE A 624      53.390  38.840  58.620  1.00  0.00           C
ATOM    645 HG11 ILE A 624      53.520  39.720  59.280  1.00  0.00           H
ATOM    646 HG12 ILE A 624      54.250  38.140  58.630  1.00  0.00           H
ATOM    647  CD  ILE A 624      52.180  38.040  58.970  1.00  0.00           C
ATOM    648  HD1 ILE A 624      51.290  38.700  59.080  1.00  0.00           H
ATOM    649  HD2 ILE A 624      52.240  37.570  59.970  1.00  0.00           H
ATOM    650  HD3 ILE A 624      51.750  37.340  58.210  1.00  0.00           H
ATOM    651  C   ILE A 624      53.120  41.930  57.420  1.00  0.00           C
ATOM    652  O   ILE A 624      53.280  42.380  58.560  1.00  0.00           O
ATOM    653  N   THR A 625      53.590  42.720  56.370  1.00  0.00           N
ATOM    654  HN  THR A 625      53.600  42.320  55.460  1.00  0.00           H
ATOM    655  CA  THR A 625      54.000  44.120  56.630  1.00  0.00           C
ATOM    656  HA  THR A 625      54.740  44.170  57.420  1.00  0.00           H
ATOM    657  CB  THR A 625      54.560  44.810  55.330  1.00  0.00           C
ATOM    658  HB  THR A 625      53.930  44.640  54.430  1.00  0.00           H
ATOM    659  OG1 THR A 625      55.760  44.170  54.960  1.00  0.00           O
ATOM    660  HG1 THR A 625      55.550  43.510  54.300  1.00  0.00           H
ATOM    661  CG2 THR A 625      54.900  46.280  55.590  1.00  0.00           C
ATOM    662 HG21 THR A 625      55.360  46.540  54.610  1.00  0.00           H
ATOM    663 HG22 THR A 625      55.740  46.340  56.320  1.00  0.00           H
ATOM    664 HG23 THR A 625      54.110  47.010  55.850  1.00  0.00           H
ATOM    665  C   THR A 625      52.880  44.970  57.170  1.00  0.00           C
ATOM    666  O   THR A 625      53.010  45.790  58.060  1.00  0.00           O
ATOM    667  N   PHE A 626      51.640  44.960  56.520  1.00  0.00           N
ATOM    668  HN  PHE A 626      51.520  44.340  55.750  1.00  0.00           H
ATOM    669  CA  PHE A 626      50.460  45.770  56.850  1.00  0.00           C
ATOM    670  HA  PHE A 626      50.760  46.800  56.740  1.00  0.00           H
ATOM    671  CB  PHE A 626      49.410  45.380  55.770  1.00  0.00           C
ATOM    672  HB1 PHE A 626      49.490  44.280  55.570  1.00  0.00           H
ATOM    673  HB2 PHE A 626      49.690  45.880  54.820  1.00  0.00           H
ATOM    674  CG  PHE A 626      47.970  45.730  56.080  1.00  0.00           C
ATOM    675  CD1 PHE A 626      46.870  44.830  55.830  1.00  0.00           C
ATOM    676  HD1 PHE A 626      47.140  43.840  55.480  1.00  0.00           H
ATOM    677  CE1 PHE A 626      45.540  45.090  56.200  1.00  0.00           C
ATOM    678  HE1 PHE A 626      44.930  44.200  56.120  1.00  0.00           H
ATOM    679  CZ  PHE A 626      45.220  46.330  56.740  1.00  0.00           C
ATOM    680  HZ  PHE A 626      44.180  46.460  57.010  1.00  0.00           H
ATOM    681  CD2 PHE A 626      47.620  46.990  56.710  1.00  0.00           C
ATOM    682  HD2 PHE A 626      48.320  47.780  56.900  1.00  0.00           H
ATOM    683  CE2 PHE A 626      46.230  47.280  57.050  1.00  0.00           C
ATOM    684  HE2 PHE A 626      45.990  48.220  57.530  1.00  0.00           H
ATOM    685  C   PHE A 626      49.960  45.380  58.290  1.00  0.00           C
ATOM    686  O   PHE A 626      49.840  46.170  59.160  1.00  0.00           O
ATOM    687  N   GLY A 627      49.860  44.090  58.630  1.00  0.00           N
ATOM    688  HN  GLY A 627      49.860  43.290  58.040  1.00  0.00           H
ATOM    689  CA  GLY A 627      49.480  43.490  59.920  1.00  0.00           C
ATOM    690  HA1 GLY A 627      49.420  42.420  59.880  1.00  0.00           H
ATOM    691  HA2 GLY A 627      48.550  43.980  60.180  1.00  0.00           H
ATOM    692  C   GLY A 627      50.380  43.830  61.040  1.00  0.00           C
ATOM    693  O   GLY A 627      49.970  43.860  62.180  1.00  0.00           O
ATOM    694  N   GLY A 628      51.660  44.100  60.710  1.00  0.00           N
ATOM    695  HN  GLY A 628      51.910  43.970  59.750  1.00  0.00           H
ATOM    696  CA  GLY A 628      52.520  44.740  61.650  1.00  0.00           C
ATOM    697  HA1 GLY A 628      53.510  44.640  61.230  1.00  0.00           H
ATOM    698  HA2 GLY A 628      52.670  44.150  62.550  1.00  0.00           H
ATOM    699  C   GLY A 628      52.230  46.180  61.760  1.00  0.00           C
ATOM    700  O   GLY A 628      52.200  46.650  62.880  1.00  0.00           O
ATOM    701  N   LEU A 629      52.070  46.940  60.640  1.00  0.00           N
ATOM    702  HN  LEU A 629      52.160  46.490  59.760  1.00  0.00           H
ATOM    703  CA  LEU A 629      51.890  48.380  60.550  1.00  0.00           C
ATOM    704  HA  LEU A 629      52.680  48.950  61.040  1.00  0.00           H
ATOM    705  CB  LEU A 629      51.940  48.730  59.070  1.00  0.00           C
ATOM    706  HB1 LEU A 629      51.070  49.370  58.820  1.00  0.00           H
ATOM    707  HB2 LEU A 629      51.570  47.830  58.520  1.00  0.00           H
ATOM    708  CG  LEU A 629      53.210  49.430  58.560  1.00  0.00           C
ATOM    709  HG  LEU A 629      53.160  49.580  57.460  1.00  0.00           H
ATOM    710  CD1 LEU A 629      53.260  50.880  58.980  1.00  0.00           C
ATOM    711 HD11 LEU A 629      52.400  51.510  58.660  1.00  0.00           H
ATOM    712 HD12 LEU A 629      54.160  51.390  58.570  1.00  0.00           H
ATOM    713 HD13 LEU A 629      53.380  51.050  60.070  1.00  0.00           H
ATOM    714  CD2 LEU A 629      54.590  48.730  58.800  1.00  0.00           C
ATOM    715 HD21 LEU A 629      55.000  48.930  59.810  1.00  0.00           H
ATOM    716 HD22 LEU A 629      55.390  49.100  58.130  1.00  0.00           H
ATOM    717 HD23 LEU A 629      54.470  47.650  58.570  1.00  0.00           H
ATOM    718  C   LEU A 629      50.640  48.780  61.230  1.00  0.00           C
ATOM    719  O   LEU A 629      50.600  49.680  62.000  1.00  0.00           O
ATOM    720  N   LEU A 630      49.570  47.990  60.920  1.00  0.00           N
ATOM    721  HN  LEU A 630      49.730  47.280  60.240  1.00  0.00           H
ATOM    722  CA  LEU A 630      48.230  47.990  61.540  1.00  0.00           C
ATOM    723  HA  LEU A 630      47.760  48.970  61.540  1.00  0.00           H
ATOM    724  CB  LEU A 630      47.190  47.090  60.770  1.00  0.00           C
ATOM    725  HB1 LEU A 630      47.600  46.070  60.690  1.00  0.00           H
ATOM    726  HB2 LEU A 630      47.120  47.470  59.720  1.00  0.00           H
ATOM    727  CG  LEU A 630      45.790  46.870  61.290  1.00  0.00           C
ATOM    728  HG  LEU A 630      45.870  47.020  62.400  1.00  0.00           H
ATOM    729  CD1 LEU A 630      44.830  48.100  60.890  1.00  0.00           C
ATOM    730 HD11 LEU A 630      45.400  48.970  61.270  1.00  0.00           H
ATOM    731 HD12 LEU A 630      43.810  48.240  61.310  1.00  0.00           H
ATOM    732 HD13 LEU A 630      44.790  48.080  59.780  1.00  0.00           H
ATOM    733  CD2 LEU A 630      45.130  45.500  60.920  1.00  0.00           C
ATOM    734 HD21 LEU A 630      45.680  44.640  61.350  1.00  0.00           H
ATOM    735 HD22 LEU A 630      45.200  45.500  59.810  1.00  0.00           H
ATOM    736 HD23 LEU A 630      44.090  45.360  61.290  1.00  0.00           H
ATOM    737  C   LEU A 630      48.230  47.590  62.960  1.00  0.00           C
ATOM    738  O   LEU A 630      47.540  48.220  63.800  1.00  0.00           O
ATOM    739  N   GLY A 631      49.090  46.670  63.260  1.00  0.00           N
ATOM    740  HN  GLY A 631      49.510  46.230  62.490  1.00  0.00           H
ATOM    741  CA  GLY A 631      49.390  46.380  64.650  1.00  0.00           C
ATOM    742  HA1 GLY A 631      50.170  45.650  64.520  1.00  0.00           H
ATOM    743  HA2 GLY A 631      48.530  45.890  65.100  1.00  0.00           H
ATOM    744  C   GLY A 631      49.890  47.410  65.570  1.00  0.00           C
ATOM    745  O   GLY A 631      49.280  47.720  66.590  1.00  0.00           O
ATOM    746  N   GLU A 632      50.900  48.130  65.050  1.00  0.00           N
ATOM    747  HN  GLU A 632      51.280  47.880  64.160  1.00  0.00           H
ATOM    748  CA  GLU A 632      51.450  49.380  65.590  1.00  0.00           C
ATOM    749  HA  GLU A 632      51.670  49.280  66.650  1.00  0.00           H
ATOM    750  CB  GLU A 632      52.920  49.620  64.990  1.00  0.00           C
ATOM    751  HB1 GLU A 632      53.190  50.680  65.170  1.00  0.00           H
ATOM    752  HB2 GLU A 632      52.720  49.590  63.900  1.00  0.00           H
ATOM    753  CG  GLU A 632      54.020  48.720  65.440  1.00  0.00           C
ATOM    754  HG1 GLU A 632      54.830  48.800  64.700  1.00  0.00           H
ATOM    755  HG2 GLU A 632      53.670  47.650  65.400  1.00  0.00           H
ATOM    756  CD  GLU A 632      54.430  49.130  66.830  1.00  0.00           C
ATOM    757  OE1 GLU A 632      54.230  48.410  67.830  1.00  0.00           O
ATOM    758  OE2 GLU A 632      55.080  50.200  66.850  1.00  0.00           O
ATOM    759  C   GLU A 632      50.560  50.650  65.540  1.00  0.00           C
ATOM    760  O   GLU A 632      50.650  51.510  66.410  1.00  0.00           O
ATOM    761  N   ALA A 633      49.810  50.740  64.470  1.00  0.00           N
ATOM    762  HN  ALA A 633      49.970  50.120  63.710  1.00  0.00           H
ATOM    763  CA  ALA A 633      48.870  51.800  64.330  1.00  0.00           C
ATOM    764  HA  ALA A 633      49.350  52.760  64.380  1.00  0.00           H
ATOM    765  CB  ALA A 633      48.350  51.830  62.880  1.00  0.00           C
ATOM    766  HB1 ALA A 633      47.850  50.880  62.650  1.00  0.00           H
ATOM    767  HB2 ALA A 633      49.210  51.950  62.180  1.00  0.00           H
ATOM    768  HB3 ALA A 633      47.690  52.700  62.640  1.00  0.00           H
ATOM    769  C   ALA A 633      47.700  51.820  65.250  1.00  0.00           C
ATOM    770  O   ALA A 633      47.320  52.860  65.730  1.00  0.00           O
ATOM    771  N   THR A 634      47.120  50.650  65.490  1.00  0.00           N
ATOM    772  HN  THR A 634      47.340  49.800  65.030  1.00  0.00           H
ATOM    773  CA  THR A 634      45.870  50.420  66.260  1.00  0.00           C
ATOM    774  HA  THR A 634      45.330  51.360  66.270  1.00  0.00           H
ATOM    775  CB  THR A 634      44.960  49.360  65.680  1.00  0.00           C
ATOM    776  HB  THR A 634      43.950  49.320  66.130  1.00  0.00           H
ATOM    777  OG1 THR A 634      45.430  48.000  65.680  1.00  0.00           O
ATOM    778  HG1 THR A 634      46.160  47.950  65.060  1.00  0.00           H
ATOM    779  CG2 THR A 634      44.650  49.870  64.140  1.00  0.00           C
ATOM    780 HG21 THR A 634      43.960  50.740  64.100  1.00  0.00           H
ATOM    781 HG22 THR A 634      44.120  48.980  63.740  1.00  0.00           H
ATOM    782 HG23 THR A 634      45.550  49.990  63.500  1.00  0.00           H
ATOM    783  C   THR A 634      46.260  50.210  67.680  1.00  0.00           C
ATOM    784  O   THR A 634      45.440  49.930  68.540  1.00  0.00           O
ATOM    785  N   GLU A 635      47.530  50.390  68.030  1.00  0.00           N
ATOM    786  HN  GLU A 635      48.180  50.710  67.340  1.00  0.00           H
ATOM    787  CA  GLU A 635      48.060  49.980  69.310  1.00  0.00           C
ATOM    788  HA  GLU A 635      49.110  49.800  69.080  1.00  0.00           H
ATOM    789  CB  GLU A 635      48.020  51.080  70.320  1.00  0.00           C
ATOM    790  HB1 GLU A 635      48.270  50.700  71.340  1.00  0.00           H
ATOM    791  HB2 GLU A 635      47.000  51.500  70.390  1.00  0.00           H
ATOM    792  CG  GLU A 635      49.110  52.250  70.050  1.00  0.00           C
ATOM    793  HG1 GLU A 635      49.040  52.510  68.980  1.00  0.00           H
ATOM    794  HG2 GLU A 635      50.150  51.910  70.210  1.00  0.00           H
ATOM    795  CD  GLU A 635      48.900  53.420  70.960  1.00  0.00           C
ATOM    796  OE1 GLU A 635      48.090  54.330  70.630  1.00  0.00           O
ATOM    797  OE2 GLU A 635      49.540  53.460  72.010  1.00  0.00           O
ATOM    798  C   GLU A 635      47.710  48.570  69.770  1.00  0.00           C
ATOM    799  O   GLU A 635      47.300  48.410  70.900  1.00  0.00           O
ATOM    800  N   GLY A 636      47.620  47.600  68.870  1.00  0.00           N
ATOM    801  HN  GLY A 636      47.740  47.850  67.910  1.00  0.00           H
ATOM    802  CA  GLY A 636      47.250  46.200  69.030  1.00  0.00           C
ATOM    803  HA1 GLY A 636      47.740  45.800  69.910  1.00  0.00           H
ATOM    804  HA2 GLY A 636      47.510  45.750  68.090  1.00  0.00           H
ATOM    805  C   GLY A 636      45.740  45.890  69.240  1.00  0.00           C
ATOM    806  O   GLY A 636      45.340  45.180  70.190  1.00  0.00           O
ATOM    807  N   ARG A 637      44.840  46.430  68.460  1.00  0.00           N
ATOM    808  HN  ARG A 637      45.120  47.130  67.810  1.00  0.00           H
ATOM    809  CA  ARG A 637      43.390  46.040  68.490  1.00  0.00           C
ATOM    810  HA  ARG A 637      43.110  45.560  69.420  1.00  0.00           H
ATOM    811  CB  ARG A 637      42.520  47.340  68.340  1.00  0.00           C
ATOM    812  HB1 ARG A 637      41.470  47.220  68.000  1.00  0.00           H
ATOM    813  HB2 ARG A 637      43.030  47.960  67.570  1.00  0.00           H
ATOM    814  CG  ARG A 637      42.610  48.100  69.690  1.00  0.00           C
ATOM    815  HG1 ARG A 637      43.690  48.130  69.920  1.00  0.00           H
ATOM    816  HG2 ARG A 637      42.110  47.540  70.520  1.00  0.00           H
ATOM    817  CD  ARG A 637      42.210  49.590  69.650  1.00  0.00           C
ATOM    818  HD1 ARG A 637      41.140  49.550  69.370  1.00  0.00           H
ATOM    819  HD2 ARG A 637      42.810  50.180  68.930  1.00  0.00           H
ATOM    820  NE  ARG A 637      42.370  50.060  71.080  1.00  0.00           N
ATOM    821  HE  ARG A 637      41.620  49.900  71.730  1.00  0.00           H
ATOM    822  CZ  ARG A 637      43.370  50.700  71.530  1.00  0.00           C
ATOM    823  NH1 ARG A 637      43.240  51.390  72.650  1.00  0.00           N
ATOM    824 HH11 ARG A 637      42.390  51.380  73.180  1.00  0.00           H
ATOM    825 HH12 ARG A 637      44.080  51.570  73.160  1.00  0.00           H
ATOM    826  NH2 ARG A 637      44.510  50.830  70.940  1.00  0.00           N
ATOM    827 HH21 ARG A 637      44.690  50.300  70.100  1.00  0.00           H
ATOM    828 HH22 ARG A 637      45.210  51.470  71.230  1.00  0.00           H
ATOM    829  C   ARG A 637      43.000  45.010  67.430  1.00  0.00           C
ATOM    830  O   ARG A 637      42.030  44.320  67.450  1.00  0.00           O
ATOM    831  N   ILE A 638      43.760  44.890  66.350  1.00  0.00           N
ATOM    832  HN  ILE A 638      44.560  45.470  66.240  1.00  0.00           H
ATOM    833  CA  ILE A 638      43.680  44.070  65.150  1.00  0.00           C
ATOM    834  HA  ILE A 638      43.260  43.160  65.560  1.00  0.00           H
ATOM    835  CB  ILE A 638      42.640  44.540  64.110  1.00  0.00           C
ATOM    836  HB  ILE A 638      42.750  44.080  63.100  1.00  0.00           H
ATOM    837  CG2 ILE A 638      41.210  43.920  64.550  1.00  0.00           C
ATOM    838 HG21 ILE A 638      40.520  44.110  63.700  1.00  0.00           H
ATOM    839 HG22 ILE A 638      40.780  44.470  65.400  1.00  0.00           H
ATOM    840 HG23 ILE A 638      41.270  42.830  64.780  1.00  0.00           H
ATOM    841  CG1 ILE A 638      42.570  46.050  63.940  1.00  0.00           C
ATOM    842 HG11 ILE A 638      43.590  46.470  63.830  1.00  0.00           H
ATOM    843 HG12 ILE A 638      42.060  46.530  64.800  1.00  0.00           H
ATOM    844  CD  ILE A 638      41.830  46.360  62.610  1.00  0.00           C
ATOM    845  HD1 ILE A 638      42.140  47.380  62.330  1.00  0.00           H
ATOM    846  HD2 ILE A 638      40.740  46.180  62.740  1.00  0.00           H
ATOM    847  HD3 ILE A 638      42.190  45.600  61.890  1.00  0.00           H
ATOM    848  C   ILE A 638      45.070  44.050  64.630  1.00  0.00           C
ATOM    849  O   ILE A 638      45.830  45.000  64.750  1.00  0.00           O
ATOM    850  N   SER A 639      45.500  42.990  63.920  1.00  0.00           N
ATOM    851  HN  SER A 639      44.950  42.160  63.890  1.00  0.00           H
ATOM    852  CA  SER A 639      46.890  42.910  63.560  1.00  0.00           C
ATOM    853  HA  SER A 639      47.190  43.670  62.860  1.00  0.00           H
ATOM    854  CB  SER A 639      47.910  42.710  64.800  1.00  0.00           C
ATOM    855  HB1 SER A 639      47.580  41.840  65.400  1.00  0.00           H
ATOM    856  HB2 SER A 639      47.790  43.600  65.450  1.00  0.00           H
ATOM    857  OG  SER A 639      49.320  42.620  64.470  1.00  0.00           O
ATOM    858  HG1 SER A 639      49.420  43.150  63.680  1.00  0.00           H
ATOM    859  C   SER A 639      46.980  41.730  62.590  1.00  0.00           C
ATOM    860  O   SER A 639      46.130  41.580  61.730  1.00  0.00           O
ATOM    861  N   ALA A 640      48.100  40.900  62.660  1.00  0.00           N
ATOM    862  HN  ALA A 640      48.850  41.050  63.300  1.00  0.00           H
ATOM    863  CA  ALA A 640      48.330  39.860  61.680  1.00  0.00           C
ATOM    864  HA  ALA A 640      48.550  40.190  60.670  1.00  0.00           H
ATOM    865  CB  ALA A 640      49.730  39.410  62.210  1.00  0.00           C
ATOM    866  HB1 ALA A 640      49.980  38.390  61.850  1.00  0.00           H
ATOM    867  HB2 ALA A 640      49.680  39.340  63.320  1.00  0.00           H
ATOM    868  HB3 ALA A 640      50.460  40.150  61.840  1.00  0.00           H
ATOM    869  C   ALA A 640      47.360  38.760  61.480  1.00  0.00           C
ATOM    870  O   ALA A 640      46.970  38.440  60.390  1.00  0.00           O
ATOM    871  N   ILE A 641      46.840  38.140  62.570  1.00  0.00           N
ATOM    872  HN  ILE A 641      46.930  38.460  63.510  1.00  0.00           H
ATOM    873  CA  ILE A 641      45.970  37.010  62.450  1.00  0.00           C
ATOM    874  HA  ILE A 641      46.520  36.320  61.820  1.00  0.00           H
ATOM    875  CB  ILE A 641      45.710  36.430  63.910  1.00  0.00           C
ATOM    876  HB  ILE A 641      45.300  37.150  64.640  1.00  0.00           H
ATOM    877  CG2 ILE A 641      44.640  35.340  64.060  1.00  0.00           C
ATOM    878 HG21 ILE A 641      44.650  35.100  65.140  1.00  0.00           H
ATOM    879 HG22 ILE A 641      44.960  34.470  63.450  1.00  0.00           H
ATOM    880 HG23 ILE A 641      43.620  35.670  63.790  1.00  0.00           H
ATOM    881  CG1 ILE A 641      47.030  35.880  64.500  1.00  0.00           C
ATOM    882 HG11 ILE A 641      46.700  35.560  65.510  1.00  0.00           H
ATOM    883 HG12 ILE A 641      47.630  36.780  64.660  1.00  0.00           H
ATOM    884  CD  ILE A 641      47.750  34.790  63.770  1.00  0.00           C
ATOM    885  HD1 ILE A 641      47.050  33.940  63.640  1.00  0.00           H
ATOM    886  HD2 ILE A 641      48.600  34.420  64.400  1.00  0.00           H
ATOM    887  HD3 ILE A 641      48.160  35.160  62.810  1.00  0.00           H
ATOM    888  C   ILE A 641      44.640  37.280  61.790  1.00  0.00           C
ATOM    889  O   ILE A 641      44.200  36.650  60.850  1.00  0.00           O
ATOM    890  N   GLU A 642      44.040  38.460  62.190  1.00  0.00           N
ATOM    891  HN  GLU A 642      44.410  38.920  63.000  1.00  0.00           H
ATOM    892  CA  GLU A 642      42.960  39.100  61.550  1.00  0.00           C
ATOM    893  HA  GLU A 642      42.120  38.420  61.480  1.00  0.00           H
ATOM    894  CB  GLU A 642      42.490  40.390  62.330  1.00  0.00           C
ATOM    895  HB1 GLU A 642      41.540  40.680  61.840  1.00  0.00           H
ATOM    896  HB2 GLU A 642      43.200  41.250  62.350  1.00  0.00           H
ATOM    897  CG  GLU A 642      41.960  40.020  63.760  1.00  0.00           C
ATOM    898  HG1 GLU A 642      41.870  38.920  63.840  1.00  0.00           H
ATOM    899  HG2 GLU A 642      40.940  40.410  64.020  1.00  0.00           H
ATOM    900  CD  GLU A 642      42.990  40.380  64.900  1.00  0.00           C
ATOM    901  OE1 GLU A 642      42.600  40.880  65.950  1.00  0.00           O
ATOM    902  OE2 GLU A 642      44.200  40.240  64.720  1.00  0.00           O
ATOM    903  C   GLU A 642      43.210  39.540  60.130  1.00  0.00           C
ATOM    904  O   GLU A 642      42.320  39.530  59.280  1.00  0.00           O
ATOM    905  N   SER A 643      44.440  40.030  59.850  1.00  0.00           N
ATOM    906  HN  SER A 643      45.020  40.290  60.610  1.00  0.00           H
ATOM    907  CA  SER A 643      44.780  40.430  58.440  1.00  0.00           C
ATOM    908  HA  SER A 643      43.930  40.920  58.000  1.00  0.00           H
ATOM    909  CB  SER A 643      46.140  41.180  58.390  1.00  0.00           C
ATOM    910  HB1 SER A 643      46.430  41.490  57.350  1.00  0.00           H
ATOM    911  HB2 SER A 643      46.940  40.480  58.720  1.00  0.00           H
ATOM    912  OG  SER A 643      45.950  42.370  59.110  1.00  0.00           O
ATOM    913  HG1 SER A 643      45.830  42.110  60.030  1.00  0.00           H
ATOM    914  C   SER A 643      44.890  39.170  57.580  1.00  0.00           C
ATOM    915  O   SER A 643      44.280  39.200  56.460  1.00  0.00           O
ATOM    916  N   LEU A 644      45.580  38.100  58.030  1.00  0.00           N
ATOM    917  HN  LEU A 644      45.970  38.040  58.950  1.00  0.00           H
ATOM    918  CA  LEU A 644      45.750  36.830  57.200  1.00  0.00           C
ATOM    919  HA  LEU A 644      45.980  37.170  56.210  1.00  0.00           H
ATOM    920  CB  LEU A 644      46.650  35.740  57.920  1.00  0.00           C
ATOM    921  HB1 LEU A 644      46.650  34.780  57.360  1.00  0.00           H
ATOM    922  HB2 LEU A 644      46.390  35.560  58.980  1.00  0.00           H
ATOM    923  CG  LEU A 644      48.130  36.050  58.010  1.00  0.00           C
ATOM    924  HG  LEU A 644      48.350  37.000  58.560  1.00  0.00           H
ATOM    925  CD1 LEU A 644      48.920  34.980  58.710  1.00  0.00           C
ATOM    926 HD11 LEU A 644      48.750  34.950  59.810  1.00  0.00           H
ATOM    927 HD12 LEU A 644      50.010  35.220  58.690  1.00  0.00           H
ATOM    928 HD13 LEU A 644      48.700  33.960  58.340  1.00  0.00           H
ATOM    929  CD2 LEU A 644      48.760  36.310  56.590  1.00  0.00           C
ATOM    930 HD21 LEU A 644      49.790  36.680  56.750  1.00  0.00           H
ATOM    931 HD22 LEU A 644      48.160  37.030  56.000  1.00  0.00           H
ATOM    932 HD23 LEU A 644      48.900  35.440  55.890  1.00  0.00           H
ATOM    933  C   LEU A 644      44.450  36.150  57.010  1.00  0.00           C
ATOM    934  O   LEU A 644      44.130  35.610  55.920  1.00  0.00           O
ATOM    935  N   PHE A 645      43.620  36.090  58.040  1.00  0.00           N
ATOM    936  HN  PHE A 645      44.030  36.320  58.920  1.00  0.00           H
ATOM    937  CA  PHE A 645      42.240  35.600  57.940  1.00  0.00           C
ATOM    938  HA  PHE A 645      42.280  34.580  57.550  1.00  0.00           H
ATOM    939  CB  PHE A 645      41.620  35.480  59.350  1.00  0.00           C
ATOM    940  HB1 PHE A 645      41.540  36.510  59.770  1.00  0.00           H
ATOM    941  HB2 PHE A 645      42.370  34.910  59.930  1.00  0.00           H
ATOM    942  CG  PHE A 645      40.310  34.740  59.370  1.00  0.00           C
ATOM    943  CD1 PHE A 645      40.020  33.640  58.590  1.00  0.00           C
ATOM    944  HD1 PHE A 645      40.720  33.370  57.810  1.00  0.00           H
ATOM    945  CE1 PHE A 645      38.810  32.940  58.710  1.00  0.00           C
ATOM    946  HE1 PHE A 645      38.520  32.070  58.140  1.00  0.00           H
ATOM    947  CZ  PHE A 645      37.970  33.280  59.800  1.00  0.00           C
ATOM    948  HZ  PHE A 645      36.990  32.840  59.950  1.00  0.00           H
ATOM    949  CD2 PHE A 645      39.390  35.070  60.450  1.00  0.00           C
ATOM    950  HD2 PHE A 645      39.680  35.880  61.090  1.00  0.00           H
ATOM    951  CE2 PHE A 645      38.190  34.370  60.650  1.00  0.00           C
ATOM    952  HE2 PHE A 645      37.560  34.650  61.480  1.00  0.00           H
ATOM    953  C   PHE A 645      41.360  36.450  57.000  1.00  0.00           C
ATOM    954  O   PHE A 645      40.510  35.940  56.230  1.00  0.00           O
ATOM    955  N   GLY A 646      41.510  37.790  57.050  1.00  0.00           N
ATOM    956  HN  GLY A 646      42.040  38.290  57.740  1.00  0.00           H
ATOM    957  CA  GLY A 646      40.560  38.640  56.330  1.00  0.00           C
ATOM    958  HA1 GLY A 646      40.650  39.710  56.450  1.00  0.00           H
ATOM    959  HA2 GLY A 646      39.590  38.220  56.580  1.00  0.00           H
ATOM    960  C   GLY A 646      40.710  38.510  54.910  1.00  0.00           C
ATOM    961  O   GLY A 646      39.740  38.390  54.120  1.00  0.00           O
ATOM    962  N   ALA A 647      42.010  38.420  54.530  1.00  0.00           N
ATOM    963  HN  ALA A 647      42.720  38.620  55.220  1.00  0.00           H
ATOM    964  CA  ALA A 647      42.380  38.160  53.110  1.00  0.00           C
ATOM    965  HA  ALA A 647      41.900  38.880  52.460  1.00  0.00           H
ATOM    966  CB  ALA A 647      43.910  38.310  52.880  1.00  0.00           C
ATOM    967  HB1 ALA A 647      44.520  37.620  53.500  1.00  0.00           H
ATOM    968  HB2 ALA A 647      44.190  39.350  53.100  1.00  0.00           H
ATOM    969  HB3 ALA A 647      44.220  38.140  51.830  1.00  0.00           H
ATOM    970  C   ALA A 647      41.890  36.800  52.630  1.00  0.00           C
ATOM    971  O   ALA A 647      41.250  36.650  51.570  1.00  0.00           O
ATOM    972  N   SER A 648      42.170  35.700  53.420  1.00  0.00           N
ATOM    973  HN  SER A 648      42.580  35.900  54.320  1.00  0.00           H
ATOM    974  CA  SER A 648      41.750  34.340  53.100  1.00  0.00           C
ATOM    975  HA  SER A 648      42.150  34.180  52.110  1.00  0.00           H
ATOM    976  CB  SER A 648      42.420  33.230  53.930  1.00  0.00           C
ATOM    977  HB1 SER A 648      43.470  33.110  53.560  1.00  0.00           H
ATOM    978  HB2 SER A 648      41.920  32.280  53.660  1.00  0.00           H
ATOM    979  OG  SER A 648      42.420  33.420  55.360  1.00  0.00           O
ATOM    980  HG1 SER A 648      43.140  34.030  55.590  1.00  0.00           H
ATOM    981  C   SER A 648      40.260  34.050  53.030  1.00  0.00           C
ATOM    982  O   SER A 648      39.850  33.420  52.040  1.00  0.00           O
ATOM    983  N   LEU A 649      39.470  34.510  53.960  1.00  0.00           N
ATOM    984  HN  LEU A 649      39.950  35.010  54.670  1.00  0.00           H
ATOM    985  CA  LEU A 649      38.020  34.380  53.910  1.00  0.00           C
ATOM    986  HA  LEU A 649      37.850  33.310  53.900  1.00  0.00           H
ATOM    987  CB  LEU A 649      37.400  35.080  55.250  1.00  0.00           C
ATOM    988  HB1 LEU A 649      37.640  36.150  55.440  1.00  0.00           H
ATOM    989  HB2 LEU A 649      37.900  34.540  56.090  1.00  0.00           H
ATOM    990  CG  LEU A 649      35.900  34.700  55.490  1.00  0.00           C
ATOM    991  HG  LEU A 649      35.320  35.310  54.770  1.00  0.00           H
ATOM    992  CD1 LEU A 649      35.600  33.220  55.280  1.00  0.00           C
ATOM    993 HD11 LEU A 649      34.530  32.980  55.460  1.00  0.00           H
ATOM    994 HD12 LEU A 649      36.100  32.530  55.990  1.00  0.00           H
ATOM    995 HD13 LEU A 649      35.860  32.880  54.250  1.00  0.00           H
ATOM    996  CD2 LEU A 649      35.430  35.010  56.900  1.00  0.00           C
ATOM    997 HD21 LEU A 649      34.360  34.750  57.000  1.00  0.00           H
ATOM    998 HD22 LEU A 649      35.610  36.090  57.130  1.00  0.00           H
ATOM    999 HD23 LEU A 649      36.000  34.420  57.660  1.00  0.00           H
ATOM   1000  C   LEU A 649      37.350  34.870  52.620  1.00  0.00           C
ATOM   1001  O   LEU A 649      36.730  34.090  51.910  1.00  0.00           O
ATOM   1002  N   THR A 650      37.640  36.200  52.390  1.00  0.00           N
ATOM   1003  HN  THR A 650      38.190  36.680  53.060  1.00  0.00           H
ATOM   1004  CA  THR A 650      37.280  36.940  51.210  1.00  0.00           C
ATOM   1005  HA  THR A 650      36.200  36.880  51.090  1.00  0.00           H
ATOM   1006  CB  THR A 650      37.730  38.430  51.130  1.00  0.00           C
ATOM   1007  HB  THR A 650      38.830  38.480  51.010  1.00  0.00           H
ATOM   1008  OG1 THR A 650      37.390  39.120  52.360  1.00  0.00           O
ATOM   1009  HG1 THR A 650      38.140  38.880  52.890  1.00  0.00           H
ATOM   1010  CG2 THR A 650      37.100  39.100  49.980  1.00  0.00           C
ATOM   1011 HG21 THR A 650      37.230  38.580  49.000  1.00  0.00           H
ATOM   1012 HG22 THR A 650      37.550  40.110  49.940  1.00  0.00           H
ATOM   1013 HG23 THR A 650      36.020  39.240  50.220  1.00  0.00           H
ATOM   1014  C   THR A 650      37.900  36.310  49.890  1.00  0.00           C
ATOM   1015  O   THR A 650      37.290  36.060  48.870  1.00  0.00           O
ATOM   1016  N   GLY A 651      39.230  35.960  49.930  1.00  0.00           N
ATOM   1017  HN  GLY A 651      39.840  36.190  50.690  1.00  0.00           H
ATOM   1018  CA  GLY A 651      40.020  35.350  48.800  1.00  0.00           C
ATOM   1019  HA1 GLY A 651      41.070  35.440  49.080  1.00  0.00           H
ATOM   1020  HA2 GLY A 651      39.920  35.940  47.910  1.00  0.00           H
ATOM   1021  C   GLY A 651      39.570  33.940  48.400  1.00  0.00           C
ATOM   1022  O   GLY A 651      39.640  33.650  47.190  1.00  0.00           O
ATOM   1023  N   ILE A 652      39.110  33.070  49.350  1.00  0.00           N
ATOM   1024  HN  ILE A 652      39.030  33.270  50.320  1.00  0.00           H
ATOM   1025  CA  ILE A 652      38.610  31.750  49.030  1.00  0.00           C
ATOM   1026  HA  ILE A 652      39.190  31.210  48.300  1.00  0.00           H
ATOM   1027  CB  ILE A 652      38.450  30.910  50.270  1.00  0.00           C
ATOM   1028  HB  ILE A 652      38.110  31.620  51.050  1.00  0.00           H
ATOM   1029  CG2 ILE A 652      37.390  29.810  50.130  1.00  0.00           C
ATOM   1030 HG21 ILE A 652      37.240  29.360  51.120  1.00  0.00           H
ATOM   1031 HG22 ILE A 652      37.550  28.980  49.400  1.00  0.00           H
ATOM   1032 HG23 ILE A 652      36.390  30.170  49.820  1.00  0.00           H
ATOM   1033  CG1 ILE A 652      39.770  30.370  50.850  1.00  0.00           C
ATOM   1034 HG11 ILE A 652      40.560  31.150  50.800  1.00  0.00           H
ATOM   1035 HG12 ILE A 652      40.250  29.630  50.180  1.00  0.00           H
ATOM   1036  CD  ILE A 652      39.710  29.990  52.360  1.00  0.00           C
ATOM   1037  HD1 ILE A 652      40.500  30.440  52.990  1.00  0.00           H
ATOM   1038  HD2 ILE A 652      39.760  28.870  52.400  1.00  0.00           H
ATOM   1039  HD3 ILE A 652      38.700  30.270  52.710  1.00  0.00           H
ATOM   1040  C   ILE A 652      37.290  31.800  48.240  1.00  0.00           C
ATOM   1041  O   ILE A 652      37.070  31.120  47.230  1.00  0.00           O
ATOM   1042  N   ALA A 653      36.350  32.760  48.620  1.00  0.00           N
ATOM   1043  HN  ALA A 653      36.400  33.220  49.510  1.00  0.00           H
ATOM   1044  CA  ALA A 653      35.080  32.970  47.910  1.00  0.00           C
ATOM   1045  HA  ALA A 653      34.580  32.020  47.790  1.00  0.00           H
ATOM   1046  CB  ALA A 653      34.210  33.950  48.740  1.00  0.00           C
ATOM   1047  HB1 ALA A 653      34.030  33.500  49.740  1.00  0.00           H
ATOM   1048  HB2 ALA A 653      33.230  34.140  48.250  1.00  0.00           H
ATOM   1049  HB3 ALA A 653      34.710  34.930  48.890  1.00  0.00           H
ATOM   1050  C   ALA A 653      35.320  33.540  46.550  1.00  0.00           C
ATOM   1051  O   ALA A 653      34.730  33.060  45.520  1.00  0.00           O
ATOM   1052  N   TYR A 654      36.150  34.540  46.540  1.00  0.00           N
ATOM   1053  HN  TYR A 654      36.560  34.670  47.430  1.00  0.00           H
ATOM   1054  CA  TYR A 654      36.520  35.320  45.400  1.00  0.00           C
ATOM   1055  HA  TYR A 654      35.610  35.730  44.990  1.00  0.00           H
ATOM   1056  CB  TYR A 654      37.380  36.540  45.890  1.00  0.00           C
ATOM   1057  HB1 TYR A 654      38.290  36.020  46.270  1.00  0.00           H
ATOM   1058  HB2 TYR A 654      36.800  37.130  46.640  1.00  0.00           H
ATOM   1059  CG  TYR A 654      37.780  37.490  44.690  1.00  0.00           C
ATOM   1060  CD1 TYR A 654      38.800  37.140  43.870  1.00  0.00           C
ATOM   1061  HD1 TYR A 654      39.340  36.230  44.080  1.00  0.00           H
ATOM   1062  CE1 TYR A 654      39.200  37.920  42.710  1.00  0.00           C
ATOM   1063  HE1 TYR A 654      40.100  37.650  42.190  1.00  0.00           H
ATOM   1064  CZ  TYR A 654      38.690  39.220  42.670  1.00  0.00           C
ATOM   1065  OH  TYR A 654      39.180  40.250  41.820  1.00  0.00           O
ATOM   1066  HH  TYR A 654      39.930  39.950  41.300  1.00  0.00           H
ATOM   1067  CD2 TYR A 654      37.150  38.750  44.570  1.00  0.00           C
ATOM   1068  HD2 TYR A 654      36.440  39.040  45.320  1.00  0.00           H
ATOM   1069  CE2 TYR A 654      37.610  39.560  43.540  1.00  0.00           C
ATOM   1070  HE2 TYR A 654      37.300  40.600  43.470  1.00  0.00           H
ATOM   1071  C   TYR A 654      37.100  34.410  44.370  1.00  0.00           C
ATOM   1072  O   TYR A 654      36.670  34.420  43.200  1.00  0.00           O
ATOM   1073  N   SER A 655      38.030  33.550  44.730  1.00  0.00           N
ATOM   1074  HN  SER A 655      38.320  33.530  45.680  1.00  0.00           H
ATOM   1075  CA  SER A 655      38.630  32.690  43.780  1.00  0.00           C
ATOM   1076  HA  SER A 655      38.870  33.290  42.920  1.00  0.00           H
ATOM   1077  CB  SER A 655      40.120  32.270  44.090  1.00  0.00           C
ATOM   1078  HB1 SER A 655      40.690  33.210  43.930  1.00  0.00           H
ATOM   1079  HB2 SER A 655      40.600  31.630  43.330  1.00  0.00           H
ATOM   1080  OG  SER A 655      40.220  31.670  45.360  1.00  0.00           O
ATOM   1081  HG1 SER A 655      40.080  32.290  46.080  1.00  0.00           H
ATOM   1082  C   SER A 655      37.850  31.490  43.370  1.00  0.00           C
ATOM   1083  O   SER A 655      37.820  31.240  42.160  1.00  0.00           O
ATOM   1084  N   LEU A 656      37.110  30.890  44.280  1.00  0.00           N
ATOM   1085  HN  LEU A 656      37.140  31.260  45.200  1.00  0.00           H
ATOM   1086  CA  LEU A 656      36.360  29.590  44.070  1.00  0.00           C
ATOM   1087  HA  LEU A 656      37.100  28.930  43.650  1.00  0.00           H
ATOM   1088  CB  LEU A 656      35.760  29.160  45.470  1.00  0.00           C
ATOM   1089  HB1 LEU A 656      35.020  29.920  45.830  1.00  0.00           H
ATOM   1090  HB2 LEU A 656      36.590  28.930  46.160  1.00  0.00           H
ATOM   1091  CG  LEU A 656      35.020  27.800  45.460  1.00  0.00           C
ATOM   1092  HG  LEU A 656      34.090  27.920  44.870  1.00  0.00           H
ATOM   1093  CD1 LEU A 656      35.870  26.650  44.930  1.00  0.00           C
ATOM   1094 HD11 LEU A 656      35.220  25.750  44.810  1.00  0.00           H
ATOM   1095 HD12 LEU A 656      36.730  26.430  45.600  1.00  0.00           H
ATOM   1096 HD13 LEU A 656      36.240  27.020  43.930  1.00  0.00           H
ATOM   1097  CD2 LEU A 656      34.490  27.530  46.960  1.00  0.00           C
ATOM   1098 HD21 LEU A 656      33.790  26.670  46.900  1.00  0.00           H
ATOM   1099 HD22 LEU A 656      34.020  28.410  47.420  1.00  0.00           H
ATOM   1100 HD23 LEU A 656      35.290  27.300  47.680  1.00  0.00           H
ATOM   1101  C   LEU A 656      35.240  29.680  43.050  1.00  0.00           C
ATOM   1102  O   LEU A 656      35.090  28.890  42.140  1.00  0.00           O
ATOM   1103  N   PHE A 657      34.590  30.850  43.170  1.00  0.00           N
ATOM   1104  HN  PHE A 657      34.810  31.560  43.840  1.00  0.00           H
ATOM   1105  CA  PHE A 657      33.480  31.310  42.410  1.00  0.00           C
ATOM   1106  HA  PHE A 657      33.140  30.470  41.820  1.00  0.00           H
ATOM   1107  CB  PHE A 657      32.320  31.920  43.280  1.00  0.00           C
ATOM   1108  HB1 PHE A 657      31.440  32.110  42.640  1.00  0.00           H
ATOM   1109  HB2 PHE A 657      32.690  32.850  43.780  1.00  0.00           H
ATOM   1110  CG  PHE A 657      31.930  30.900  44.350  1.00  0.00           C
ATOM   1111  CD1 PHE A 657      32.030  31.250  45.710  1.00  0.00           C
ATOM   1112  HD1 PHE A 657      32.460  32.210  45.940  1.00  0.00           H
ATOM   1113  CE1 PHE A 657      31.570  30.450  46.720  1.00  0.00           C
ATOM   1114  HE1 PHE A 657      31.760  30.670  47.770  1.00  0.00           H
ATOM   1115  CZ  PHE A 657      31.050  29.160  46.360  1.00  0.00           C
ATOM   1116  HZ  PHE A 657      30.700  28.530  47.160  1.00  0.00           H
ATOM   1117  CD2 PHE A 657      31.480  29.590  44.080  1.00  0.00           C
ATOM   1118  HD2 PHE A 657      31.440  29.320  43.040  1.00  0.00           H
ATOM   1119  CE2 PHE A 657      31.020  28.750  45.070  1.00  0.00           C
ATOM   1120  HE2 PHE A 657      30.890  27.700  44.880  1.00  0.00           H
ATOM   1121  C   PHE A 657      34.020  32.340  41.400  1.00  0.00           C
ATOM   1122  O   PHE A 657      33.250  33.150  40.850  1.00  0.00           O
ATOM   1123  N   ALA A 658      35.370  32.350  41.190  1.00  0.00           N
ATOM   1124  HN  ALA A 658      35.930  31.820  41.800  1.00  0.00           H
ATOM   1125  CA  ALA A 658      35.980  33.010  40.050  1.00  0.00           C
ATOM   1126  HA  ALA A 658      36.990  33.180  40.380  1.00  0.00           H
ATOM   1127  CB  ALA A 658      36.060  31.950  38.880  1.00  0.00           C
ATOM   1128  HB1 ALA A 658      35.090  31.450  38.690  1.00  0.00           H
ATOM   1129  HB2 ALA A 658      36.830  31.190  39.140  1.00  0.00           H
ATOM   1130  HB3 ALA A 658      36.460  32.510  38.000  1.00  0.00           H
ATOM   1131  C   ALA A 658      35.500  34.410  39.750  1.00  0.00           C
ATOM   1132  O   ALA A 658      35.070  34.650  38.620  1.00  0.00           O
ATOM   1133  N   GLY A 659      35.600  35.330  40.750  1.00  0.00           N
ATOM   1134  HN  GLY A 659      35.820  35.020  41.670  1.00  0.00           H
ATOM   1135  CA  GLY A 659      35.400  36.740  40.610  1.00  0.00           C
ATOM   1136  HA1 GLY A 659      35.740  37.240  41.520  1.00  0.00           H
ATOM   1137  HA2 GLY A 659      34.340  36.900  40.530  1.00  0.00           H
ATOM   1138  C   GLY A 659      36.110  37.440  39.500  1.00  0.00           C
ATOM   1139  O   GLY A 659      35.510  38.250  38.810  1.00  0.00           O
ATOM   1140  N   GLN A 660      37.390  37.120  39.280  1.00  0.00           N
ATOM   1141  HN  GLN A 660      37.860  36.560  39.940  1.00  0.00           H
ATOM   1142  CA  GLN A 660      38.070  37.570  38.110  1.00  0.00           C
ATOM   1143  HA  GLN A 660      37.510  37.320  37.220  1.00  0.00           H
ATOM   1144  CB  GLN A 660      38.430  39.050  38.150  1.00  0.00           C
ATOM   1145  HB1 GLN A 660      38.880  39.350  39.130  1.00  0.00           H
ATOM   1146  HB2 GLN A 660      37.510  39.650  37.970  1.00  0.00           H
ATOM   1147  CG  GLN A 660      39.400  39.470  37.010  1.00  0.00           C
ATOM   1148  HG1 GLN A 660      40.410  39.020  37.110  1.00  0.00           H
ATOM   1149  HG2 GLN A 660      39.400  40.570  36.990  1.00  0.00           H
ATOM   1150  CD  GLN A 660      38.970  39.010  35.520  1.00  0.00           C
ATOM   1151  OE1 GLN A 660      39.470  37.990  35.090  1.00  0.00           O
ATOM   1152  NE2 GLN A 660      38.310  39.920  34.800  1.00  0.00           N
ATOM   1153 HE21 GLN A 660      38.320  39.820  33.800  1.00  0.00           H
ATOM   1154 HE22 GLN A 660      38.030  40.780  35.220  1.00  0.00           H
ATOM   1155  C   GLN A 660      39.380  36.750  38.010  1.00  0.00           C
ATOM   1156  O   GLN A 660      40.390  37.120  38.600  1.00  0.00           O
ATOM   1157  N   PRO A 661      39.490  35.610  37.320  1.00  0.00           N
ATOM   1158  CD  PRO A 661      38.440  35.150  36.380  1.00  0.00           C
ATOM   1159  HD1 PRO A 661      38.470  35.790  35.470  1.00  0.00           H
ATOM   1160  HD2 PRO A 661      37.420  35.060  36.820  1.00  0.00           H
ATOM   1161  CA  PRO A 661      40.270  34.390  37.820  1.00  0.00           C
ATOM   1162  HA  PRO A 661      39.860  33.980  38.730  1.00  0.00           H
ATOM   1163  CB  PRO A 661      40.040  33.250  36.770  1.00  0.00           C
ATOM   1164  HB1 PRO A 661      39.860  32.280  37.270  1.00  0.00           H
ATOM   1165  HB2 PRO A 661      40.830  33.220  36.000  1.00  0.00           H
ATOM   1166  CG  PRO A 661      38.770  33.670  35.920  1.00  0.00           C
ATOM   1167  HG1 PRO A 661      38.960  33.800  34.830  1.00  0.00           H
ATOM   1168  HG2 PRO A 661      37.820  33.130  36.160  1.00  0.00           H
ATOM   1169  C   PRO A 661      41.710  34.570  38.180  1.00  0.00           C
ATOM   1170  O   PRO A 661      42.130  34.010  39.190  1.00  0.00           O
ATOM   1171  N   LEU A 662      42.480  35.380  37.420  1.00  0.00           N
ATOM   1172  HN  LEU A 662      42.060  35.700  36.580  1.00  0.00           H
ATOM   1173  CA  LEU A 662      43.900  35.440  37.710  1.00  0.00           C
ATOM   1174  HA  LEU A 662      44.260  34.610  38.290  1.00  0.00           H
ATOM   1175  CB  LEU A 662      44.710  35.560  36.370  1.00  0.00           C
ATOM   1176  HB1 LEU A 662      45.790  35.580  36.650  1.00  0.00           H
ATOM   1177  HB2 LEU A 662      44.550  36.570  35.960  1.00  0.00           H
ATOM   1178  CG  LEU A 662      44.530  34.410  35.450  1.00  0.00           C
ATOM   1179  HG  LEU A 662      43.430  34.450  35.320  1.00  0.00           H
ATOM   1180  CD1 LEU A 662      45.320  34.690  34.190  1.00  0.00           C
ATOM   1181 HD11 LEU A 662      45.280  33.870  33.440  1.00  0.00           H
ATOM   1182 HD12 LEU A 662      46.370  34.700  34.540  1.00  0.00           H
ATOM   1183 HD13 LEU A 662      45.070  35.700  33.820  1.00  0.00           H
ATOM   1184  CD2 LEU A 662      44.990  33.120  36.060  1.00  0.00           C
ATOM   1185 HD21 LEU A 662      44.240  32.680  36.750  1.00  0.00           H
ATOM   1186 HD22 LEU A 662      45.890  33.370  36.660  1.00  0.00           H
ATOM   1187 HD23 LEU A 662      45.280  32.430  35.240  1.00  0.00           H
ATOM   1188  C   LEU A 662      44.240  36.610  38.590  1.00  0.00           C
ATOM   1189  O   LEU A 662      45.430  36.950  38.790  1.00  0.00           O
ATOM   1190  N   THR A 663      43.250  37.310  39.130  1.00  0.00           N
ATOM   1191  HN  THR A 663      42.290  37.210  38.890  1.00  0.00           H
ATOM   1192  CA  THR A 663      43.570  38.330  40.160  1.00  0.00           C
ATOM   1193  HA  THR A 663      44.440  38.840  39.750  1.00  0.00           H
ATOM   1194  CB  THR A 663      42.470  39.420  40.260  1.00  0.00           C
ATOM   1195  HB  THR A 663      42.640  40.150  41.070  1.00  0.00           H
ATOM   1196  OG1 THR A 663      41.150  38.880  40.330  1.00  0.00           O
ATOM   1197  HG1 THR A 663      40.910  38.500  39.490  1.00  0.00           H
ATOM   1198  CG2 THR A 663      42.550  40.140  38.970  1.00  0.00           C
ATOM   1199 HG21 THR A 663      43.520  40.670  38.970  1.00  0.00           H
ATOM   1200 HG22 THR A 663      41.820  40.980  38.880  1.00  0.00           H
ATOM   1201 HG23 THR A 663      42.480  39.430  38.120  1.00  0.00           H
ATOM   1202  C   THR A 663      43.890  37.900  41.550  1.00  0.00           C
ATOM   1203  O   THR A 663      43.290  36.960  42.080  1.00  0.00           O
ATOM   1204  N   ILE A 664      44.740  38.590  42.230  1.00  0.00           N
ATOM   1205  HN  ILE A 664      45.140  39.370  41.770  1.00  0.00           H
ATOM   1206  CA  ILE A 664      45.220  38.510  43.620  1.00  0.00           C
ATOM   1207  HA  ILE A 664      44.790  37.670  44.140  1.00  0.00           H
ATOM   1208  CB  ILE A 664      46.730  38.260  43.760  1.00  0.00           C
ATOM   1209  HB  ILE A 664      47.240  39.140  43.310  1.00  0.00           H
ATOM   1210  CG2 ILE A 664      47.220  38.250  45.300  1.00  0.00           C
ATOM   1211 HG21 ILE A 664      46.880  39.230  45.710  1.00  0.00           H
ATOM   1212 HG22 ILE A 664      48.330  38.190  45.350  1.00  0.00           H
ATOM   1213 HG23 ILE A 664      46.710  37.360  45.720  1.00  0.00           H
ATOM   1214  CG1 ILE A 664      47.220  37.050  43.050  1.00  0.00           C
ATOM   1215 HG11 ILE A 664      46.690  36.840  42.090  1.00  0.00           H
ATOM   1216 HG12 ILE A 664      46.870  36.220  43.710  1.00  0.00           H
ATOM   1217  CD  ILE A 664      48.720  37.060  42.750  1.00  0.00           C
ATOM   1218  HD1 ILE A 664      49.380  37.280  43.620  1.00  0.00           H
ATOM   1219  HD2 ILE A 664      48.920  37.880  42.020  1.00  0.00           H
ATOM   1220  HD3 ILE A 664      49.040  36.070  42.370  1.00  0.00           H
ATOM   1221  C   ILE A 664      44.750  39.720  44.460  1.00  0.00           C
ATOM   1222  O   ILE A 664      45.080  40.840  44.170  1.00  0.00           O
ATOM   1223  N   LEU A 665      44.120  39.500  45.670  1.00  0.00           N
ATOM   1224  HN  LEU A 665      43.990  38.550  45.930  1.00  0.00           H
ATOM   1225  CA  LEU A 665      43.950  40.520  46.690  1.00  0.00           C
ATOM   1226  HA  LEU A 665      43.610  41.470  46.300  1.00  0.00           H
ATOM   1227  CB  LEU A 665      42.780  40.050  47.570  1.00  0.00           C
ATOM   1228  HB1 LEU A 665      42.330  40.860  48.190  1.00  0.00           H
ATOM   1229  HB2 LEU A 665      43.170  39.270  48.270  1.00  0.00           H
ATOM   1230  CG  LEU A 665      41.560  39.430  46.870  1.00  0.00           C
ATOM   1231  HG  LEU A 665      41.820  38.520  46.290  1.00  0.00           H
ATOM   1232  CD1 LEU A 665      40.520  38.940  47.790  1.00  0.00           C
ATOM   1233 HD11 LEU A 665      40.270  39.680  48.570  1.00  0.00           H
ATOM   1234 HD12 LEU A 665      40.930  38.020  48.250  1.00  0.00           H
ATOM   1235 HD13 LEU A 665      39.550  38.630  47.340  1.00  0.00           H
ATOM   1236  CD2 LEU A 665      40.980  40.520  45.980  1.00  0.00           C
ATOM   1237 HD21 LEU A 665      41.690  40.820  45.170  1.00  0.00           H
ATOM   1238 HD22 LEU A 665      40.630  41.310  46.670  1.00  0.00           H
ATOM   1239 HD23 LEU A 665      39.980  40.260  45.570  1.00  0.00           H
ATOM   1240  C   LEU A 665      45.210  40.860  47.500  1.00  0.00           C
ATOM   1241  O   LEU A 665      46.090  39.980  47.810  1.00  0.00           O
ATOM   1242  N   GLY A 666      45.440  42.200  47.800  1.00  0.00           N
ATOM   1243  HN  GLY A 666      44.710  42.840  47.580  1.00  0.00           H
ATOM   1244  CA  GLY A 666      46.570  42.640  48.480  1.00  0.00           C
ATOM   1245  HA1 GLY A 666      47.400  42.050  48.100  1.00  0.00           H
ATOM   1246  HA2 GLY A 666      46.360  42.390  49.510  1.00  0.00           H
ATOM   1247  C   GLY A 666      46.990  44.100  48.480  1.00  0.00           C
ATOM   1248  O   GLY A 666      48.050  44.470  49.020  1.00  0.00           O
ATOM   1249  N   SER A 667      46.090  44.960  47.990  1.00  0.00           N
ATOM   1250  HN  SER A 667      45.140  44.700  47.890  1.00  0.00           H
ATOM   1251  CA  SER A 667      46.230  46.430  48.000  1.00  0.00           C
ATOM   1252  HA  SER A 667      47.290  46.620  47.820  1.00  0.00           H
ATOM   1253  CB  SER A 667      45.450  47.070  46.810  1.00  0.00           C
ATOM   1254  HB1 SER A 667      44.380  46.820  46.990  1.00  0.00           H
ATOM   1255  HB2 SER A 667      45.700  46.530  45.860  1.00  0.00           H
ATOM   1256  OG  SER A 667      45.700  48.460  46.550  1.00  0.00           O
ATOM   1257  HG1 SER A 667      44.860  48.920  46.480  1.00  0.00           H
ATOM   1258  C   SER A 667      45.870  47.160  49.270  1.00  0.00           C
ATOM   1259  O   SER A 667      44.770  47.680  49.390  1.00  0.00           O
ATOM   1260  N   THR A 668      46.810  47.270  50.220  1.00  0.00           N
ATOM   1261  HN  THR A 668      47.760  47.040  50.050  1.00  0.00           H
ATOM   1262  CA  THR A 668      46.540  47.630  51.600  1.00  0.00           C
ATOM   1263  HA  THR A 668      45.520  47.450  51.930  1.00  0.00           H
ATOM   1264  CB  THR A 668      47.560  46.980  52.570  1.00  0.00           C
ATOM   1265  HB  THR A 668      47.490  47.290  53.640  1.00  0.00           H
ATOM   1266  OG1 THR A 668      48.920  47.120  52.180  1.00  0.00           O
ATOM   1267  HG1 THR A 668      49.290  47.950  52.490  1.00  0.00           H
ATOM   1268  CG2 THR A 668      47.320  45.480  52.500  1.00  0.00           C
ATOM   1269 HG21 THR A 668      46.300  45.280  52.900  1.00  0.00           H
ATOM   1270 HG22 THR A 668      48.160  45.000  53.040  1.00  0.00           H
ATOM   1271 HG23 THR A 668      47.260  45.170  51.440  1.00  0.00           H
ATOM   1272  C   THR A 668      46.850  49.080  51.870  1.00  0.00           C
ATOM   1273  O   THR A 668      46.660  49.600  52.930  1.00  0.00           O
ATOM   1274  N   GLY A 669      47.470  49.800  50.950  1.00  0.00           N
ATOM   1275  HN  GLY A 669      47.590  49.380  50.050  1.00  0.00           H
ATOM   1276  CA  GLY A 669      47.940  51.200  51.080  1.00  0.00           C
ATOM   1277  HA1 GLY A 669      48.290  51.570  50.120  1.00  0.00           H
ATOM   1278  HA2 GLY A 669      48.800  51.200  51.720  1.00  0.00           H
ATOM   1279  C   GLY A 669      46.910  52.140  51.680  1.00  0.00           C
ATOM   1280  O   GLY A 669      47.090  52.700  52.780  1.00  0.00           O
ATOM   1281  N   PRO A 670      45.790  52.420  50.990  1.00  0.00           N
ATOM   1282  CD  PRO A 670      45.730  52.280  49.510  1.00  0.00           C
ATOM   1283  HD1 PRO A 670      45.480  51.220  49.300  1.00  0.00           H
ATOM   1284  HD2 PRO A 670      46.630  52.620  48.960  1.00  0.00           H
ATOM   1285  CA  PRO A 670      44.620  53.160  51.500  1.00  0.00           C
ATOM   1286  HA  PRO A 670      44.930  54.150  51.790  1.00  0.00           H
ATOM   1287  CB  PRO A 670      43.700  53.200  50.320  1.00  0.00           C
ATOM   1288  HB1 PRO A 670      43.150  54.160  50.340  1.00  0.00           H
ATOM   1289  HB2 PRO A 670      42.960  52.380  50.370  1.00  0.00           H
ATOM   1290  CG  PRO A 670      44.590  53.200  49.110  1.00  0.00           C
ATOM   1291  HG1 PRO A 670      44.130  52.730  48.220  1.00  0.00           H
ATOM   1292  HG2 PRO A 670      45.100  54.150  48.860  1.00  0.00           H
ATOM   1293  C   PRO A 670      43.900  52.520  52.630  1.00  0.00           C
ATOM   1294  O   PRO A 670      43.220  53.220  53.390  1.00  0.00           O
ATOM   1295  N   VAL A 671      43.950  51.230  52.820  1.00  0.00           N
ATOM   1296  HN  VAL A 671      44.540  50.670  52.250  1.00  0.00           H
ATOM   1297  CA  VAL A 671      43.210  50.510  53.810  1.00  0.00           C
ATOM   1298  HA  VAL A 671      42.280  51.060  53.840  1.00  0.00           H
ATOM   1299  CB  VAL A 671      43.110  49.030  53.570  1.00  0.00           C
ATOM   1300  HB  VAL A 671      44.140  48.620  53.700  1.00  0.00           H
ATOM   1301  CG1 VAL A 671      42.050  48.440  54.570  1.00  0.00           C
ATOM   1302 HG11 VAL A 671      41.030  48.860  54.420  1.00  0.00           H
ATOM   1303 HG12 VAL A 671      42.350  48.590  55.620  1.00  0.00           H
ATOM   1304 HG13 VAL A 671      41.870  47.380  54.320  1.00  0.00           H
ATOM   1305  CG2 VAL A 671      42.690  48.840  52.080  1.00  0.00           C
ATOM   1306 HG21 VAL A 671      43.430  49.030  51.280  1.00  0.00           H
ATOM   1307 HG22 VAL A 671      41.760  49.420  51.940  1.00  0.00           H
ATOM   1308 HG23 VAL A 671      42.310  47.810  51.890  1.00  0.00           H
ATOM   1309  C   VAL A 671      43.800  50.750  55.170  1.00  0.00           C
ATOM   1310  O   VAL A 671      43.100  50.980  56.210  1.00  0.00           O
ATOM   1311  N   LEU A 672      45.180  50.920  55.210  1.00  0.00           N
ATOM   1312  HN  LEU A 672      45.660  50.740  54.350  1.00  0.00           H
ATOM   1313  CA  LEU A 672      46.040  51.360  56.340  1.00  0.00           C
ATOM   1314  HA  LEU A 672      45.760  50.730  57.170  1.00  0.00           H
ATOM   1315  CB  LEU A 672      47.530  51.200  56.070  1.00  0.00           C
ATOM   1316  HB1 LEU A 672      47.840  51.810  55.200  1.00  0.00           H
ATOM   1317  HB2 LEU A 672      47.720  50.120  55.880  1.00  0.00           H
ATOM   1318  CG  LEU A 672      48.560  51.510  57.270  1.00  0.00           C
ATOM   1319  HG  LEU A 672      48.470  52.570  57.600  1.00  0.00           H
ATOM   1320  CD1 LEU A 672      48.310  50.580  58.460  1.00  0.00           C
ATOM   1321 HD11 LEU A 672      48.950  50.720  59.350  1.00  0.00           H
ATOM   1322 HD12 LEU A 672      48.450  49.540  58.070  1.00  0.00           H
ATOM   1323 HD13 LEU A 672      47.320  50.730  58.950  1.00  0.00           H
ATOM   1324  CD2 LEU A 672      50.020  51.400  56.730  1.00  0.00           C
ATOM   1325 HD21 LEU A 672      50.370  50.370  56.540  1.00  0.00           H
ATOM   1326 HD22 LEU A 672      50.660  51.690  57.580  1.00  0.00           H
ATOM   1327 HD23 LEU A 672      50.230  52.060  55.850  1.00  0.00           H
ATOM   1328  C   LEU A 672      45.730  52.760  56.750  1.00  0.00           C
ATOM   1329  O   LEU A 672      45.550  53.110  57.970  1.00  0.00           O
ATOM   1330  N   VAL A 673      45.580  53.660  55.800  1.00  0.00           N
ATOM   1331  HN  VAL A 673      45.880  53.330  54.910  1.00  0.00           H
ATOM   1332  CA  VAL A 673      45.210  54.990  56.030  1.00  0.00           C
ATOM   1333  HA  VAL A 673      45.890  55.480  56.700  1.00  0.00           H
ATOM   1334  CB  VAL A 673      45.390  55.720  54.730  1.00  0.00           C
ATOM   1335  HB  VAL A 673      44.840  55.230  53.890  1.00  0.00           H
ATOM   1336  CG1 VAL A 673      44.930  57.140  55.040  1.00  0.00           C
ATOM   1337 HG11 VAL A 673      45.220  57.530  56.040  1.00  0.00           H
ATOM   1338 HG12 VAL A 673      43.830  57.150  55.160  1.00  0.00           H
ATOM   1339 HG13 VAL A 673      45.290  57.910  54.320  1.00  0.00           H
ATOM   1340  CG2 VAL A 673      46.840  55.850  54.320  1.00  0.00           C
ATOM   1341 HG21 VAL A 673      47.250  54.870  54.000  1.00  0.00           H
ATOM   1342 HG22 VAL A 673      47.510  56.340  55.060  1.00  0.00           H
ATOM   1343 HG23 VAL A 673      46.890  56.410  53.360  1.00  0.00           H
ATOM   1344  C   VAL A 673      43.710  55.130  56.620  1.00  0.00           C
ATOM   1345  O   VAL A 673      43.440  55.810  57.590  1.00  0.00           O
ATOM   1346  N   PHE A 674      42.790  54.360  55.970  1.00  0.00           N
ATOM   1347  HN  PHE A 674      43.000  53.900  55.110  1.00  0.00           H
ATOM   1348  CA  PHE A 674      41.410  54.460  56.340  1.00  0.00           C
ATOM   1349  HA  PHE A 674      41.260  55.520  56.210  1.00  0.00           H
ATOM   1350  CB  PHE A 674      40.620  53.530  55.420  1.00  0.00           C
ATOM   1351  HB1 PHE A 674      40.840  52.440  55.480  1.00  0.00           H
ATOM   1352  HB2 PHE A 674      40.830  53.750  54.350  1.00  0.00           H
ATOM   1353  CG  PHE A 674      39.070  53.660  55.530  1.00  0.00           C
ATOM   1354  CD1 PHE A 674      38.320  52.720  56.280  1.00  0.00           C
ATOM   1355  HD1 PHE A 674      38.840  51.930  56.820  1.00  0.00           H
ATOM   1356  CE1 PHE A 674      36.940  52.800  56.480  1.00  0.00           C
ATOM   1357  HE1 PHE A 674      36.470  52.070  57.130  1.00  0.00           H
ATOM   1358  CZ  PHE A 674      36.270  53.940  56.020  1.00  0.00           C
ATOM   1359  HZ  PHE A 674      35.220  54.070  56.220  1.00  0.00           H
ATOM   1360  CD2 PHE A 674      38.290  54.690  54.960  1.00  0.00           C
ATOM   1361  HD2 PHE A 674      38.700  55.350  54.220  1.00  0.00           H
ATOM   1362  CE2 PHE A 674      36.920  54.800  55.110  1.00  0.00           C
ATOM   1363  HE2 PHE A 674      36.250  55.480  54.590  1.00  0.00           H
ATOM   1364  C   PHE A 674      41.140  54.010  57.830  1.00  0.00           C
ATOM   1365  O   PHE A 674      40.550  54.750  58.610  1.00  0.00           O
ATOM   1366  N   GLU A 675      41.690  52.840  58.180  1.00  0.00           N
ATOM   1367  HN  GLU A 675      41.980  52.130  57.530  1.00  0.00           H
ATOM   1368  CA  GLU A 675      41.780  52.250  59.560  1.00  0.00           C
ATOM   1369  HA  GLU A 675      40.760  52.130  59.900  1.00  0.00           H
ATOM   1370  CB  GLU A 675      42.430  50.820  59.450  1.00  0.00           C
ATOM   1371  HB1 GLU A 675      42.630  50.350  60.440  1.00  0.00           H
ATOM   1372  HB2 GLU A 675      43.450  50.840  59.030  1.00  0.00           H
ATOM   1373  CG  GLU A 675      41.600  49.760  58.740  1.00  0.00           C
ATOM   1374  HG1 GLU A 675      42.060  48.760  58.860  1.00  0.00           H
ATOM   1375  HG2 GLU A 675      41.430  49.980  57.660  1.00  0.00           H
ATOM   1376  CD  GLU A 675      40.150  49.620  59.310  1.00  0.00           C
ATOM   1377  OE1 GLU A 675      39.400  48.830  58.670  1.00  0.00           O
ATOM   1378  OE2 GLU A 675      39.920  50.170  60.400  1.00  0.00           O
ATOM   1379  C   GLU A 675      42.500  53.150  60.530  1.00  0.00           C
ATOM   1380  O   GLU A 675      42.000  53.420  61.650  1.00  0.00           O
ATOM   1381  N   LYS A 676      43.710  53.680  60.220  1.00  0.00           N
ATOM   1382  HN  LYS A 676      44.200  53.430  59.380  1.00  0.00           H
ATOM   1383  CA  LYS A 676      44.400  54.540  61.160  1.00  0.00           C
ATOM   1384  HA  LYS A 676      44.640  53.890  61.990  1.00  0.00           H
ATOM   1385  CB  LYS A 676      45.780  55.080  60.660  1.00  0.00           C
ATOM   1386  HB1 LYS A 676      45.610  55.510  59.660  1.00  0.00           H
ATOM   1387  HB2 LYS A 676      46.470  54.240  60.440  1.00  0.00           H
ATOM   1388  CG  LYS A 676      46.630  56.040  61.600  1.00  0.00           C
ATOM   1389  HG1 LYS A 676      46.630  55.500  62.570  1.00  0.00           H
ATOM   1390  HG2 LYS A 676      46.110  57.010  61.570  1.00  0.00           H
ATOM   1391  CD  LYS A 676      48.040  56.170  61.070  1.00  0.00           C
ATOM   1392  HD1 LYS A 676      47.970  56.550  60.030  1.00  0.00           H
ATOM   1393  HD2 LYS A 676      48.540  55.180  61.100  1.00  0.00           H
ATOM   1394  CE  LYS A 676      48.850  57.130  61.890  1.00  0.00           C
ATOM   1395  HE1 LYS A 676      48.990  56.740  62.930  1.00  0.00           H
ATOM   1396  HE2 LYS A 676      48.310  58.110  61.980  1.00  0.00           H
ATOM   1397  NZ  LYS A 676      50.220  57.280  61.370  1.00  0.00           N
ATOM   1398  HZ1 LYS A 676      50.870  57.830  61.980  1.00  0.00           H
ATOM   1399  HZ2 LYS A 676      50.160  57.830  60.490  1.00  0.00           H
ATOM   1400  HZ3 LYS A 676      50.650  56.380  61.070  1.00  0.00           H
ATOM   1401  C   LYS A 676      43.540  55.800  61.520  1.00  0.00           C
ATOM   1402  O   LYS A 676      43.280  56.170  62.690  1.00  0.00           O
ATOM   1403  N   ILE A 677      42.950  56.520  60.490  1.00  0.00           N
ATOM   1404  HN  ILE A 677      43.100  56.100  59.600  1.00  0.00           H
ATOM   1405  CA  ILE A 677      42.220  57.750  60.700  1.00  0.00           C
ATOM   1406  HA  ILE A 677      42.910  58.380  61.260  1.00  0.00           H
ATOM   1407  CB  ILE A 677      41.790  58.430  59.330  1.00  0.00           C
ATOM   1408  HB  ILE A 677      41.130  57.690  58.820  1.00  0.00           H
ATOM   1409  CG2 ILE A 677      40.950  59.720  59.740  1.00  0.00           C
ATOM   1410 HG21 ILE A 677      41.510  60.310  60.500  1.00  0.00           H
ATOM   1411 HG22 ILE A 677      40.020  59.360  60.220  1.00  0.00           H
ATOM   1412 HG23 ILE A 677      40.730  60.400  58.890  1.00  0.00           H
ATOM   1413  CG1 ILE A 677      42.940  58.870  58.540  1.00  0.00           C
ATOM   1414 HG11 ILE A 677      43.670  58.020  58.490  1.00  0.00           H
ATOM   1415 HG12 ILE A 677      43.400  59.770  58.990  1.00  0.00           H
ATOM   1416  CD  ILE A 677      42.620  59.110  57.080  1.00  0.00           C
ATOM   1417  HD1 ILE A 677      41.860  59.900  57.000  1.00  0.00           H
ATOM   1418  HD2 ILE A 677      42.330  58.210  56.490  1.00  0.00           H
ATOM   1419  HD3 ILE A 677      43.510  59.530  56.550  1.00  0.00           H
ATOM   1420  C   ILE A 677      41.080  57.510  61.640  1.00  0.00           C
ATOM   1421  O   ILE A 677      40.790  58.320  62.530  1.00  0.00           O
ATOM   1422  N   LEU A 678      40.270  56.420  61.410  1.00  0.00           N
ATOM   1423  HN  LEU A 678      40.440  55.760  60.680  1.00  0.00           H
ATOM   1424  CA  LEU A 678      39.120  56.110  62.190  1.00  0.00           C
ATOM   1425  HA  LEU A 678      38.450  56.960  62.250  1.00  0.00           H
ATOM   1426  CB  LEU A 678      38.370  54.910  61.590  1.00  0.00           C
ATOM   1427  HB1 LEU A 678      38.870  54.010  61.990  1.00  0.00           H
ATOM   1428  HB2 LEU A 678      38.410  54.780  60.480  1.00  0.00           H
ATOM   1429  CG  LEU A 678      36.920  54.860  62.030  1.00  0.00           C
ATOM   1430  HG  LEU A 678      36.740  55.260  63.050  1.00  0.00           H
ATOM   1431  CD1 LEU A 678      36.140  55.760  61.050  1.00  0.00           C
ATOM   1432 HD11 LEU A 678      36.450  56.830  60.990  1.00  0.00           H
ATOM   1433 HD12 LEU A 678      35.070  55.810  61.360  1.00  0.00           H
ATOM   1434 HD13 LEU A 678      36.330  55.420  60.010  1.00  0.00           H
ATOM   1435  CD2 LEU A 678      36.230  53.510  61.950  1.00  0.00           C
ATOM   1436 HD21 LEU A 678      35.290  53.580  62.530  1.00  0.00           H
ATOM   1437 HD22 LEU A 678      36.850  52.760  62.470  1.00  0.00           H
ATOM   1438 HD23 LEU A 678      36.030  53.280  60.870  1.00  0.00           H
ATOM   1439  C   LEU A 678      39.400  55.790  63.650  1.00  0.00           C
ATOM   1440  O   LEU A 678      38.640  56.280  64.520  1.00  0.00           O
ATOM   1441  N   TYR A 679      40.550  55.130  63.960  1.00  0.00           N
ATOM   1442  HN  TYR A 679      41.130  54.640  63.330  1.00  0.00           H
ATOM   1443  CA  TYR A 679      41.100  54.970  65.240  1.00  0.00           C
ATOM   1444  HA  TYR A 679      40.220  54.760  65.830  1.00  0.00           H
ATOM   1445  CB  TYR A 679      42.170  53.770  65.260  1.00  0.00           C
ATOM   1446  HB1 TYR A 679      42.820  53.900  64.370  1.00  0.00           H
ATOM   1447  HB2 TYR A 679      41.730  52.760  65.230  1.00  0.00           H
ATOM   1448  CG  TYR A 679      43.070  53.860  66.500  1.00  0.00           C
ATOM   1449  CD1 TYR A 679      42.620  53.440  67.750  1.00  0.00           C
ATOM   1450  HD1 TYR A 679      41.580  53.120  67.860  1.00  0.00           H
ATOM   1451  CE1 TYR A 679      43.370  53.460  68.900  1.00  0.00           C
ATOM   1452  HE1 TYR A 679      42.900  53.270  69.850  1.00  0.00           H
ATOM   1453  CZ  TYR A 679      44.750  53.730  68.740  1.00  0.00           C
ATOM   1454  OH  TYR A 679      45.540  53.800  69.900  1.00  0.00           O
ATOM   1455  HH  TYR A 679      46.450  53.940  69.610  1.00  0.00           H
ATOM   1456  CD2 TYR A 679      44.430  54.150  66.320  1.00  0.00           C
ATOM   1457  HD2 TYR A 679      44.920  54.500  65.430  1.00  0.00           H
ATOM   1458  CE2 TYR A 679      45.260  54.010  67.480  1.00  0.00           C
ATOM   1459  HE2 TYR A 679      46.300  54.220  67.310  1.00  0.00           H
ATOM   1460  C   TYR A 679      41.580  56.280  65.850  1.00  0.00           C
ATOM   1461  O   TYR A 679      41.300  56.540  67.020  1.00  0.00           O
ATOM   1462  N   LYS A 680      42.210  57.160  65.070  1.00  0.00           N
ATOM   1463  HN  LYS A 680      42.460  56.800  64.170  1.00  0.00           H
ATOM   1464  CA  LYS A 680      42.580  58.470  65.560  1.00  0.00           C
ATOM   1465  HA  LYS A 680      43.280  58.180  66.340  1.00  0.00           H
ATOM   1466  CB  LYS A 680      43.440  59.300  64.500  1.00  0.00           C
ATOM   1467  HB1 LYS A 680      42.910  59.540  63.550  1.00  0.00           H
ATOM   1468  HB2 LYS A 680      44.300  58.670  64.210  1.00  0.00           H
ATOM   1469  CG  LYS A 680      44.040  60.560  65.030  1.00  0.00           C
ATOM   1470  HG1 LYS A 680      43.360  61.420  64.940  1.00  0.00           H
ATOM   1471  HG2 LYS A 680      44.930  60.770  64.390  1.00  0.00           H
ATOM   1472  CD  LYS A 680      44.760  60.350  66.370  1.00  0.00           C
ATOM   1473  HD1 LYS A 680      45.450  59.480  66.290  1.00  0.00           H
ATOM   1474  HD2 LYS A 680      44.040  60.160  67.190  1.00  0.00           H
ATOM   1475  CE  LYS A 680      45.710  61.500  66.750  1.00  0.00           C
ATOM   1476  HE1 LYS A 680      46.380  61.680  65.880  1.00  0.00           H
ATOM   1477  HE2 LYS A 680      46.310  61.360  67.670  1.00  0.00           H
ATOM   1478  NZ  LYS A 680      44.890  62.720  66.930  1.00  0.00           N
ATOM   1479  HZ1 LYS A 680      44.150  62.400  67.570  1.00  0.00           H
ATOM   1480  HZ2 LYS A 680      44.400  63.030  66.070  1.00  0.00           H
ATOM   1481  HZ3 LYS A 680      45.350  63.560  67.360  1.00  0.00           H
ATOM   1482  C   LYS A 680      41.420  59.300  66.160  1.00  0.00           C
ATOM   1483  O   LYS A 680      41.560  59.910  67.220  1.00  0.00           O
ATOM   1484  N   PHE A 681      40.310  59.290  65.360  1.00  0.00           N
ATOM   1485  HN  PHE A 681      40.390  58.870  64.460  1.00  0.00           H
ATOM   1486  CA  PHE A 681      39.070  60.050  65.580  1.00  0.00           C
ATOM   1487  HA  PHE A 681      39.350  61.030  65.930  1.00  0.00           H
ATOM   1488  CB  PHE A 681      38.310  60.070  64.230  1.00  0.00           C
ATOM   1489  HB1 PHE A 681      37.990  59.020  64.110  1.00  0.00           H
ATOM   1490  HB2 PHE A 681      38.980  60.230  63.360  1.00  0.00           H
ATOM   1491  CG  PHE A 681      37.120  61.050  64.150  1.00  0.00           C
ATOM   1492  CD1 PHE A 681      35.890  60.630  64.690  1.00  0.00           C
ATOM   1493  HD1 PHE A 681      35.860  59.710  65.260  1.00  0.00           H
ATOM   1494  CE1 PHE A 681      34.800  61.420  64.470  1.00  0.00           C
ATOM   1495  HE1 PHE A 681      33.930  61.090  65.030  1.00  0.00           H
ATOM   1496  CZ  PHE A 681      34.890  62.650  63.750  1.00  0.00           C
ATOM   1497  HZ  PHE A 681      34.050  63.320  63.710  1.00  0.00           H
ATOM   1498  CD2 PHE A 681      37.230  62.270  63.620  1.00  0.00           C
ATOM   1499  HD2 PHE A 681      38.170  62.720  63.310  1.00  0.00           H
ATOM   1500  CE2 PHE A 681      36.160  63.110  63.400  1.00  0.00           C
ATOM   1501  HE2 PHE A 681      36.290  64.130  63.060  1.00  0.00           H
ATOM   1502  C   PHE A 681      38.290  59.540  66.780  1.00  0.00           C
ATOM   1503  O   PHE A 681      37.920  60.310  67.690  1.00  0.00           O
ATOM   1504  N   CYS A 682      38.330  58.200  66.900  1.00  0.00           N
ATOM   1505  HN  CYS A 682      38.560  57.720  66.060  1.00  0.00           H
ATOM   1506  CA  CYS A 682      37.750  57.440  68.050  1.00  0.00           C
ATOM   1507  HA  CYS A 682      36.750  57.830  68.200  1.00  0.00           H
ATOM   1508  CB  CYS A 682      37.750  55.890  67.860  1.00  0.00           C
ATOM   1509  HB1 CYS A 682      37.530  55.450  68.860  1.00  0.00           H
ATOM   1510  HB2 CYS A 682      38.790  55.630  67.560  1.00  0.00           H
ATOM   1511  SG  CYS A 682      36.540  55.490  66.690  1.00  0.00           S
ATOM   1512  HG1 CYS A 682      37.250  55.700  65.590  1.00  0.00           H
ATOM   1513  C   CYS A 682      38.470  57.780  69.380  1.00  0.00           C
ATOM   1514  O   CYS A 682      37.870  58.190  70.340  1.00  0.00           O
ATOM   1515  N   ARG A 683      39.840  57.760  69.360  1.00  0.00           N
ATOM   1516  HN  ARG A 683      40.320  57.290  68.620  1.00  0.00           H
ATOM   1517  CA  ARG A 683      40.640  58.210  70.460  1.00  0.00           C
ATOM   1518  HA  ARG A 683      40.290  57.630  71.300  1.00  0.00           H
ATOM   1519  CB  ARG A 683      42.160  57.980  70.290  1.00  0.00           C
ATOM   1520  HB1 ARG A 683      42.770  58.520  71.040  1.00  0.00           H
ATOM   1521  HB2 ARG A 683      42.400  58.410  69.300  1.00  0.00           H
ATOM   1522  CG  ARG A 683      42.630  56.580  70.330  1.00  0.00           C
ATOM   1523  HG1 ARG A 683      43.730  56.450  70.170  1.00  0.00           H
ATOM   1524  HG2 ARG A 683      42.150  55.950  69.560  1.00  0.00           H
ATOM   1525  CD  ARG A 683      42.460  55.800  71.650  1.00  0.00           C
ATOM   1526  HD1 ARG A 683      42.730  54.730  71.570  1.00  0.00           H
ATOM   1527  HD2 ARG A 683      41.400  55.830  71.990  1.00  0.00           H
ATOM   1528  NE  ARG A 683      43.220  56.610  72.650  1.00  0.00           N
ATOM   1529  HE  ARG A 683      43.660  57.450  72.360  1.00  0.00           H
ATOM   1530  CZ  ARG A 683      43.380  56.160  73.840  1.00  0.00           C
ATOM   1531  NH1 ARG A 683      43.900  56.950  74.760  1.00  0.00           N
ATOM   1532 HH11 ARG A 683      43.900  56.570  75.680  1.00  0.00           H
ATOM   1533 HH12 ARG A 683      43.780  57.940  74.610  1.00  0.00           H
ATOM   1534  NH2 ARG A 683      42.910  55.020  74.250  1.00  0.00           N
ATOM   1535 HH21 ARG A 683      42.230  54.560  73.680  1.00  0.00           H
ATOM   1536 HH22 ARG A 683      42.730  54.940  75.230  1.00  0.00           H
ATOM   1537  C   ARG A 683      40.410  59.740  70.750  1.00  0.00           C
ATOM   1538  O   ARG A 683      40.260  60.090  71.940  1.00  0.00           O
ATOM   1539  N   ASP A 684      40.270  60.700  69.790  1.00  0.00           N
ATOM   1540  HN  ASP A 684      40.600  60.480  68.880  1.00  0.00           H
ATOM   1541  CA  ASP A 684      40.080  62.020  70.040  1.00  0.00           C
ATOM   1542  HA  ASP A 684      40.740  62.410  70.800  1.00  0.00           H
ATOM   1543  CB  ASP A 684      40.380  62.830  68.760  1.00  0.00           C
ATOM   1544  HB1 ASP A 684      40.050  63.890  68.850  1.00  0.00           H
ATOM   1545  HB2 ASP A 684      39.650  62.500  67.990  1.00  0.00           H
ATOM   1546  CG  ASP A 684      41.780  62.860  68.330  1.00  0.00           C
ATOM   1547  OD1 ASP A 684      42.730  62.330  69.030  1.00  0.00           O
ATOM   1548  OD2 ASP A 684      42.010  63.450  67.230  1.00  0.00           O
ATOM   1549  C   ASP A 684      38.710  62.300  70.610  1.00  0.00           C
ATOM   1550  O   ASP A 684      38.570  63.080  71.540  1.00  0.00           O
ATOM   1551  N   TYR A 685      37.700  61.640  70.080  1.00  0.00           N
ATOM   1552  HN  TYR A 685      37.870  61.130  69.240  1.00  0.00           H
ATOM   1553  CA  TYR A 685      36.300  61.950  70.460  1.00  0.00           C
ATOM   1554  HA  TYR A 685      36.290  62.860  71.040  1.00  0.00           H
ATOM   1555  CB  TYR A 685      35.320  62.280  69.320  1.00  0.00           C
ATOM   1556  HB1 TYR A 685      34.300  62.610  69.650  1.00  0.00           H
ATOM   1557  HB2 TYR A 685      35.140  61.280  68.840  1.00  0.00           H
ATOM   1558  CG  TYR A 685      35.880  63.360  68.510  1.00  0.00           C
ATOM   1559  CD1 TYR A 685      35.910  64.590  69.090  1.00  0.00           C
ATOM   1560  HD1 TYR A 685      35.410  64.710  70.050  1.00  0.00           H
ATOM   1561  CE1 TYR A 685      36.570  65.670  68.500  1.00  0.00           C
ATOM   1562  HE1 TYR A 685      36.600  66.640  68.950  1.00  0.00           H
ATOM   1563  CZ  TYR A 685      37.040  65.490  67.180  1.00  0.00           C
ATOM   1564  OH  TYR A 685      37.700  66.560  66.460  1.00  0.00           O
ATOM   1565  HH  TYR A 685      38.260  66.180  65.790  1.00  0.00           H
ATOM   1566  CD2 TYR A 685      36.540  63.190  67.250  1.00  0.00           C
ATOM   1567  HD2 TYR A 685      36.590  62.180  66.870  1.00  0.00           H
ATOM   1568  CE2 TYR A 685      37.110  64.260  66.580  1.00  0.00           C
ATOM   1569  HE2 TYR A 685      37.630  64.150  65.630  1.00  0.00           H
ATOM   1570  C   TYR A 685      35.670  61.050  71.450  1.00  0.00           C
ATOM   1571  O   TYR A 685      34.510  61.250  71.840  1.00  0.00           O
ATOM   1572  N   GLN A 686      36.370  60.060  71.950  1.00  0.00           N
ATOM   1573  HN  GLN A 686      37.290  59.890  71.600  1.00  0.00           H
ATOM   1574  CA  GLN A 686      36.090  59.130  73.060  1.00  0.00           C
ATOM   1575  HA  GLN A 686      37.030  58.610  73.150  1.00  0.00           H
ATOM   1576  CB  GLN A 686      35.790  59.910  74.350  1.00  0.00           C
ATOM   1577  HB1 GLN A 686      35.640  59.260  75.240  1.00  0.00           H
ATOM   1578  HB2 GLN A 686      34.800  60.340  74.120  1.00  0.00           H
ATOM   1579  CG  GLN A 686      36.870  61.020  74.700  1.00  0.00           C
ATOM   1580  HG1 GLN A 686      36.450  61.760  75.410  1.00  0.00           H
ATOM   1581  HG2 GLN A 686      37.160  61.580  73.780  1.00  0.00           H
ATOM   1582  CD  GLN A 686      38.140  60.320  75.220  1.00  0.00           C
ATOM   1583  OE1 GLN A 686      38.170  59.320  75.940  1.00  0.00           O
ATOM   1584  NE2 GLN A 686      39.350  60.840  74.810  1.00  0.00           N
ATOM   1585 HE21 GLN A 686      40.190  60.320  74.980  1.00  0.00           H
ATOM   1586 HE22 GLN A 686      39.420  61.680  74.260  1.00  0.00           H
ATOM   1587  C   GLN A 686      35.140  57.960  72.760  1.00  0.00           C
ATOM   1588  O   GLN A 686      34.330  57.510  73.570  1.00  0.00           O
ATOM   1589  N   LEU A 687      35.210  57.510  71.460  1.00  0.00           N
ATOM   1590  HN  LEU A 687      36.000  57.810  70.940  1.00  0.00           H
ATOM   1591  CA  LEU A 687      34.420  56.420  70.910  1.00  0.00           C
ATOM   1592  HA  LEU A 687      33.500  56.420  71.480  1.00  0.00           H
ATOM   1593  CB  LEU A 687      34.170  56.660  69.410  1.00  0.00           C
ATOM   1594  HB1 LEU A 687      33.390  55.950  69.090  1.00  0.00           H
ATOM   1595  HB2 LEU A 687      35.120  56.490  68.860  1.00  0.00           H
ATOM   1596  CG  LEU A 687      33.560  58.050  68.950  1.00  0.00           C
ATOM   1597  HG  LEU A 687      34.400  58.780  69.090  1.00  0.00           H
ATOM   1598  CD1 LEU A 687      33.140  58.030  67.460  1.00  0.00           C
ATOM   1599 HD11 LEU A 687      32.700  58.960  67.060  1.00  0.00           H
ATOM   1600 HD12 LEU A 687      32.570  57.120  67.180  1.00  0.00           H
ATOM   1601 HD13 LEU A 687      33.990  57.830  66.770  1.00  0.00           H
ATOM   1602  CD2 LEU A 687      32.340  58.410  69.740  1.00  0.00           C
ATOM   1603 HD21 LEU A 687      32.550  58.740  70.780  1.00  0.00           H
ATOM   1604 HD22 LEU A 687      31.540  57.630  69.700  1.00  0.00           H
ATOM   1605 HD23 LEU A 687      31.860  59.300  69.280  1.00  0.00           H
ATOM   1606  C   LEU A 687      35.120  55.040  71.030  1.00  0.00           C
ATOM   1607  O   LEU A 687      36.340  55.030  71.300  1.00  0.00           O
ATOM   1608  N   SER A 688      34.450  53.880  70.770  1.00  0.00           N
ATOM   1609  HN  SER A 688      33.580  53.820  70.280  1.00  0.00           H
ATOM   1610  CA  SER A 688      35.150  52.610  70.550  1.00  0.00           C
ATOM   1611  HA  SER A 688      36.180  52.760  70.840  1.00  0.00           H
ATOM   1612  CB  SER A 688      34.690  51.410  71.360  1.00  0.00           C
ATOM   1613  HB1 SER A 688      33.710  51.000  71.030  1.00  0.00           H
ATOM   1614  HB2 SER A 688      34.570  51.700  72.430  1.00  0.00           H
ATOM   1615  OG  SER A 688      35.600  50.280  71.290  1.00  0.00           O
ATOM   1616  HG1 SER A 688      36.300  50.490  71.920  1.00  0.00           H
ATOM   1617  C   SER A 688      35.260  52.180  69.040  1.00  0.00           C
ATOM   1618  O   SER A 688      34.230  52.150  68.410  1.00  0.00           O
ATOM   1619  N   TYR A 689      36.480  51.950  68.510  1.00  0.00           N
ATOM   1620  HN  TYR A 689      37.270  51.940  69.110  1.00  0.00           H
ATOM   1621  CA  TYR A 689      36.780  51.580  67.130  1.00  0.00           C
ATOM   1622  HA  TYR A 689      36.250  52.320  66.540  1.00  0.00           H
ATOM   1623  CB  TYR A 689      38.360  51.860  66.990  1.00  0.00           C
ATOM   1624  HB1 TYR A 689      38.770  51.430  67.920  1.00  0.00           H
ATOM   1625  HB2 TYR A 689      38.510  52.970  67.070  1.00  0.00           H
ATOM   1626  CG  TYR A 689      39.050  51.220  65.850  1.00  0.00           C
ATOM   1627  CD1 TYR A 689      39.940  50.160  66.040  1.00  0.00           C
ATOM   1628  HD1 TYR A 689      40.140  49.740  67.010  1.00  0.00           H
ATOM   1629  CE1 TYR A 689      40.680  49.660  64.950  1.00  0.00           C
ATOM   1630  HE1 TYR A 689      41.490  48.950  65.110  1.00  0.00           H
ATOM   1631  CZ  TYR A 689      40.590  50.290  63.680  1.00  0.00           C
ATOM   1632  OH  TYR A 689      41.230  49.820  62.530  1.00  0.00           O
ATOM   1633  HH  TYR A 689      40.840  50.100  61.690  1.00  0.00           H
ATOM   1634  CD2 TYR A 689      38.950  51.850  64.560  1.00  0.00           C
ATOM   1635  HD2 TYR A 689      38.360  52.740  64.480  1.00  0.00           H
ATOM   1636  CE2 TYR A 689      39.730  51.360  63.530  1.00  0.00           C
ATOM   1637  HE2 TYR A 689      39.770  51.900  62.600  1.00  0.00           H
ATOM   1638  C   TYR A 689      36.080  50.310  66.560  1.00  0.00           C
ATOM   1639  O   TYR A 689      35.430  50.330  65.530  1.00  0.00           O
ATOM   1640  N   LEU A 690      36.260  49.150  67.310  1.00  0.00           N
ATOM   1641  HN  LEU A 690      36.660  49.210  68.220  1.00  0.00           H
ATOM   1642  CA  LEU A 690      36.070  47.870  66.670  1.00  0.00           C
ATOM   1643  HA  LEU A 690      36.740  47.780  65.830  1.00  0.00           H
ATOM   1644  CB  LEU A 690      36.430  46.660  67.550  1.00  0.00           C
ATOM   1645  HB1 LEU A 690      35.950  45.730  67.190  1.00  0.00           H
ATOM   1646  HB2 LEU A 690      35.940  46.920  68.510  1.00  0.00           H
ATOM   1647  CG  LEU A 690      37.920  46.420  67.600  1.00  0.00           C
ATOM   1648  HG  LEU A 690      38.400  47.360  67.910  1.00  0.00           H
ATOM   1649  CD1 LEU A 690      38.330  45.390  68.730  1.00  0.00           C
ATOM   1650 HD11 LEU A 690      37.950  45.700  69.730  1.00  0.00           H
ATOM   1651 HD12 LEU A 690      39.420  45.170  68.760  1.00  0.00           H
ATOM   1652 HD13 LEU A 690      38.000  44.380  68.420  1.00  0.00           H
ATOM   1653  CD2 LEU A 690      38.570  45.980  66.250  1.00  0.00           C
ATOM   1654 HD21 LEU A 690      39.650  45.910  66.480  1.00  0.00           H
ATOM   1655 HD22 LEU A 690      38.450  46.670  65.380  1.00  0.00           H
ATOM   1656 HD23 LEU A 690      38.200  44.960  66.000  1.00  0.00           H
ATOM   1657  C   LEU A 690      34.600  47.630  66.170  1.00  0.00           C
ATOM   1658  O   LEU A 690      34.330  47.050  65.100  1.00  0.00           O
ATOM   1659  N   SER A 691      33.550  48.100  66.930  1.00  0.00           N
ATOM   1660  HN  SER A 691      33.840  48.500  67.800  1.00  0.00           H
ATOM   1661  CA  SER A 691      32.210  48.210  66.620  1.00  0.00           C
ATOM   1662  HA  SER A 691      32.010  47.240  66.180  1.00  0.00           H
ATOM   1663  CB  SER A 691      31.240  48.500  67.810  1.00  0.00           C
ATOM   1664  HB1 SER A 691      31.460  47.760  68.610  1.00  0.00           H
ATOM   1665  HB2 SER A 691      30.220  48.420  67.360  1.00  0.00           H
ATOM   1666  OG  SER A 691      31.420  49.780  68.420  1.00  0.00           O
ATOM   1667  HG1 SER A 691      32.270  49.770  68.850  1.00  0.00           H
ATOM   1668  C   SER A 691      31.870  49.190  65.480  1.00  0.00           C
ATOM   1669  O   SER A 691      31.170  48.910  64.550  1.00  0.00           O
ATOM   1670  N   LEU A 692      32.560  50.380  65.470  1.00  0.00           N
ATOM   1671  HN  LEU A 692      33.370  50.490  66.040  1.00  0.00           H
ATOM   1672  CA  LEU A 692      32.190  51.320  64.410  1.00  0.00           C
ATOM   1673  HA  LEU A 692      31.120  51.400  64.360  1.00  0.00           H
ATOM   1674  CB  LEU A 692      32.690  52.680  64.710  1.00  0.00           C
ATOM   1675  HB1 LEU A 692      33.800  52.640  64.790  1.00  0.00           H
ATOM   1676  HB2 LEU A 692      32.260  53.080  65.660  1.00  0.00           H
ATOM   1677  CG  LEU A 692      32.330  53.800  63.650  1.00  0.00           C
ATOM   1678  HG  LEU A 692      32.720  53.610  62.640  1.00  0.00           H
ATOM   1679  CD1 LEU A 692      30.790  54.000  63.440  1.00  0.00           C
ATOM   1680 HD11 LEU A 692      30.610  54.560  62.500  1.00  0.00           H
ATOM   1681 HD12 LEU A 692      30.370  54.630  64.260  1.00  0.00           H
ATOM   1682 HD13 LEU A 692      30.250  53.030  63.320  1.00  0.00           H
ATOM   1683  CD2 LEU A 692      32.810  55.170  64.090  1.00  0.00           C
ATOM   1684 HD21 LEU A 692      32.430  55.950  63.390  1.00  0.00           H
ATOM   1685 HD22 LEU A 692      33.910  55.140  63.930  1.00  0.00           H
ATOM   1686 HD23 LEU A 692      32.520  55.380  65.150  1.00  0.00           H
ATOM   1687  C   LEU A 692      32.650  50.840  63.020  1.00  0.00           C
ATOM   1688  O   LEU A 692      31.840  50.720  62.110  1.00  0.00           O
ATOM   1689  N   ARG A 693      33.870  50.350  62.950  1.00  0.00           N
ATOM   1690  HN  ARG A 693      34.480  50.470  63.720  1.00  0.00           H
ATOM   1691  CA  ARG A 693      34.350  49.770  61.670  1.00  0.00           C
ATOM   1692  HA  ARG A 693      34.230  50.520  60.920  1.00  0.00           H
ATOM   1693  CB  ARG A 693      35.820  49.530  61.700  1.00  0.00           C
ATOM   1694  HB1 ARG A 693      36.270  50.540  61.820  1.00  0.00           H
ATOM   1695  HB2 ARG A 693      36.090  49.130  60.710  1.00  0.00           H
ATOM   1696  CG  ARG A 693      36.290  48.610  62.820  1.00  0.00           C
ATOM   1697  HG1 ARG A 693      35.640  47.710  62.900  1.00  0.00           H
ATOM   1698  HG2 ARG A 693      36.200  49.060  63.830  1.00  0.00           H
ATOM   1699  CD  ARG A 693      37.790  48.120  62.820  1.00  0.00           C
ATOM   1700  HD1 ARG A 693      37.960  47.290  63.530  1.00  0.00           H
ATOM   1701  HD2 ARG A 693      38.300  49.000  63.260  1.00  0.00           H
ATOM   1702  NE  ARG A 693      38.190  47.690  61.480  1.00  0.00           N
ATOM   1703  HE  ARG A 693      38.870  48.230  60.970  1.00  0.00           H
ATOM   1704  CZ  ARG A 693      37.940  46.540  60.870  1.00  0.00           C
ATOM   1705  NH1 ARG A 693      37.180  45.590  61.380  1.00  0.00           N
ATOM   1706 HH11 ARG A 693      36.930  45.540  62.350  1.00  0.00           H
ATOM   1707 HH12 ARG A 693      36.950  44.780  60.860  1.00  0.00           H
ATOM   1708  NH2 ARG A 693      38.410  46.360  59.620  1.00  0.00           N
ATOM   1709 HH21 ARG A 693      37.930  45.660  59.100  1.00  0.00           H
ATOM   1710 HH22 ARG A 693      38.790  47.140  59.110  1.00  0.00           H
ATOM   1711  C   ARG A 693      33.520  48.570  61.130  1.00  0.00           C
ATOM   1712  O   ARG A 693      33.210  48.570  59.970  1.00  0.00           O
ATOM   1713  N   THR A 694      33.160  47.610  62.030  1.00  0.00           N
ATOM   1714  HN  THR A 694      33.440  47.720  62.980  1.00  0.00           H
ATOM   1715  CA  THR A 694      32.170  46.590  61.770  1.00  0.00           C
ATOM   1716  HA  THR A 694      32.600  45.950  61.030  1.00  0.00           H
ATOM   1717  CB  THR A 694      31.880  45.640  62.950  1.00  0.00           C
ATOM   1718  HB  THR A 694      31.800  46.190  63.910  1.00  0.00           H
ATOM   1719  OG1 THR A 694      32.970  44.690  62.970  1.00  0.00           O
ATOM   1720  HG1 THR A 694      32.670  43.900  62.520  1.00  0.00           H
ATOM   1721  CG2 THR A 694      30.630  44.770  62.820  1.00  0.00           C
ATOM   1722 HG21 THR A 694      29.760  45.400  63.090  1.00  0.00           H
ATOM   1723 HG22 THR A 694      30.700  43.850  63.430  1.00  0.00           H
ATOM   1724 HG23 THR A 694      30.540  44.500  61.750  1.00  0.00           H
ATOM   1725  C   THR A 694      30.800  47.070  61.250  1.00  0.00           C
ATOM   1726  O   THR A 694      30.240  46.600  60.220  1.00  0.00           O
ATOM   1727  N   SER A 695      30.310  48.160  61.900  1.00  0.00           N
ATOM   1728  HN  SER A 695      30.880  48.530  62.630  1.00  0.00           H
ATOM   1729  CA  SER A 695      29.140  48.970  61.390  1.00  0.00           C
ATOM   1730  HA  SER A 695      28.350  48.230  61.350  1.00  0.00           H
ATOM   1731  CB  SER A 695      28.710  50.040  62.420  1.00  0.00           C
ATOM   1732  HB1 SER A 695      27.790  50.610  62.170  1.00  0.00           H
ATOM   1733  HB2 SER A 695      29.440  50.870  62.560  1.00  0.00           H
ATOM   1734  OG  SER A 695      28.510  49.370  63.730  1.00  0.00           O
ATOM   1735  HG1 SER A 695      29.350  49.090  64.110  1.00  0.00           H
ATOM   1736  C   SER A 695      29.280  49.520  59.970  1.00  0.00           C
ATOM   1737  O   SER A 695      28.400  49.350  59.120  1.00  0.00           O
ATOM   1738  N   ILE A 696      30.450  50.160  59.690  1.00  0.00           N
ATOM   1739  HN  ILE A 696      31.080  50.240  60.450  1.00  0.00           H
ATOM   1740  CA  ILE A 696      30.870  50.680  58.370  1.00  0.00           C
ATOM   1741  HA  ILE A 696      30.130  51.400  58.060  1.00  0.00           H
ATOM   1742  CB  ILE A 696      32.170  51.410  58.350  1.00  0.00           C
ATOM   1743  HB  ILE A 696      33.010  50.890  58.860  1.00  0.00           H
ATOM   1744  CG2 ILE A 696      32.680  51.660  56.890  1.00  0.00           C
ATOM   1745 HG21 ILE A 696      33.700  52.090  56.930  1.00  0.00           H
ATOM   1746 HG22 ILE A 696      31.970  52.300  56.310  1.00  0.00           H
ATOM   1747 HG23 ILE A 696      32.850  50.740  56.290  1.00  0.00           H
ATOM   1748  CG1 ILE A 696      32.050  52.670  59.250  1.00  0.00           C
ATOM   1749 HG11 ILE A 696      31.540  52.560  60.230  1.00  0.00           H
ATOM   1750 HG12 ILE A 696      31.480  53.440  58.700  1.00  0.00           H
ATOM   1751  CD  ILE A 696      33.370  53.330  59.400  1.00  0.00           C
ATOM   1752  HD1 ILE A 696      34.030  52.820  60.150  1.00  0.00           H
ATOM   1753  HD2 ILE A 696      33.230  54.320  59.900  1.00  0.00           H
ATOM   1754  HD3 ILE A 696      33.890  53.600  58.460  1.00  0.00           H
ATOM   1755  C   ILE A 696      30.870  49.510  57.360  1.00  0.00           C
ATOM   1756  O   ILE A 696      30.370  49.700  56.180  1.00  0.00           O
ATOM   1757  N   GLY A 697      31.330  48.320  57.700  1.00  0.00           N
ATOM   1758  HN  GLY A 697      31.670  48.210  58.640  1.00  0.00           H
ATOM   1759  CA  GLY A 697      31.370  47.060  57.000  1.00  0.00           C
ATOM   1760  HA1 GLY A 697      31.840  46.360  57.670  1.00  0.00           H
ATOM   1761  HA2 GLY A 697      31.860  47.260  56.050  1.00  0.00           H
ATOM   1762  C   GLY A 697      30.020  46.560  56.690  1.00  0.00           C
ATOM   1763  O   GLY A 697      29.840  46.220  55.530  1.00  0.00           O
ATOM   1764  N   LEU A 698      29.150  46.430  57.680  1.00  0.00           N
ATOM   1765  HN  LEU A 698      29.460  46.620  58.620  1.00  0.00           H
ATOM   1766  CA  LEU A 698      27.780  45.980  57.430  1.00  0.00           C
ATOM   1767  HA  LEU A 698      27.830  44.980  57.030  1.00  0.00           H
ATOM   1768  CB  LEU A 698      26.930  45.920  58.780  1.00  0.00           C
ATOM   1769  HB1 LEU A 698      25.920  45.620  58.410  1.00  0.00           H
ATOM   1770  HB2 LEU A 698      26.940  46.900  59.320  1.00  0.00           H
ATOM   1771  CG  LEU A 698      27.340  44.780  59.740  1.00  0.00           C
ATOM   1772  HG  LEU A 698      28.430  44.780  59.960  1.00  0.00           H
ATOM   1773  CD1 LEU A 698      26.640  44.920  61.080  1.00  0.00           C
ATOM   1774 HD11 LEU A 698      26.920  44.070  61.740  1.00  0.00           H
ATOM   1775 HD12 LEU A 698      25.560  45.070  60.930  1.00  0.00           H
ATOM   1776 HD13 LEU A 698      27.060  45.800  61.610  1.00  0.00           H
ATOM   1777  CD2 LEU A 698      27.060  43.360  59.220  1.00  0.00           C
ATOM   1778 HD21 LEU A 698      25.990  43.090  59.360  1.00  0.00           H
ATOM   1779 HD22 LEU A 698      27.650  42.570  59.710  1.00  0.00           H
ATOM   1780 HD23 LEU A 698      27.250  43.310  58.120  1.00  0.00           H
ATOM   1781  C   LEU A 698      27.040  46.790  56.360  1.00  0.00           C
ATOM   1782  O   LEU A 698      26.550  46.320  55.360  1.00  0.00           O
ATOM   1783  N   TRP A 699      27.060  48.180  56.490  1.00  0.00           N
ATOM   1784  HN  TRP A 699      27.300  48.430  57.420  1.00  0.00           H
ATOM   1785  CA  TRP A 699      26.640  49.050  55.460  1.00  0.00           C
ATOM   1786  HA  TRP A 699      25.630  48.740  55.240  1.00  0.00           H
ATOM   1787  CB  TRP A 699      26.720  50.520  55.900  1.00  0.00           C
ATOM   1788  HB1 TRP A 699      26.770  51.190  55.020  1.00  0.00           H
ATOM   1789  HB2 TRP A 699      27.730  50.500  56.370  1.00  0.00           H
ATOM   1790  CG  TRP A 699      25.770  51.010  56.940  1.00  0.00           C
ATOM   1791  CD1 TRP A 699      25.780  51.150  58.340  1.00  0.00           C
ATOM   1792  HD1 TRP A 699      26.640  50.950  58.960  1.00  0.00           H
ATOM   1793  NE1 TRP A 699      24.700  51.870  58.700  1.00  0.00           N
ATOM   1794  HE1 TRP A 699      24.650  52.340  59.550  1.00  0.00           H
ATOM   1795  CE2 TRP A 699      23.890  52.100  57.650  1.00  0.00           C
ATOM   1796  CD2 TRP A 699      24.540  51.590  56.480  1.00  0.00           C
ATOM   1797  CE3 TRP A 699      23.880  51.630  55.230  1.00  0.00           C
ATOM   1798  HE3 TRP A 699      24.340  51.340  54.300  1.00  0.00           H
ATOM   1799  CZ3 TRP A 699      22.540  52.140  55.200  1.00  0.00           C
ATOM   1800  HZ3 TRP A 699      22.060  52.230  54.230  1.00  0.00           H
ATOM   1801  CZ2 TRP A 699      22.570  52.530  57.590  1.00  0.00           C
ATOM   1802  HZ2 TRP A 699      22.110  52.950  58.490  1.00  0.00           H
ATOM   1803  CH2 TRP A 699      21.910  52.670  56.340  1.00  0.00           C
ATOM   1804  HH2 TRP A 699      21.010  53.270  56.320  1.00  0.00           H
ATOM   1805  C   TRP A 699      27.470  49.010  54.120  1.00  0.00           C
ATOM   1806  O   TRP A 699      26.890  49.040  53.070  1.00  0.00           O
ATOM   1807  N   THR A 700      28.800  48.960  54.120  1.00  0.00           N
ATOM   1808  HN  THR A 700      29.310  48.990  54.990  1.00  0.00           H
ATOM   1809  CA  THR A 700      29.480  48.940  52.830  1.00  0.00           C
ATOM   1810  HA  THR A 700      29.190  49.870  52.360  1.00  0.00           H
ATOM   1811  CB  THR A 700      31.000  49.130  52.980  1.00  0.00           C
ATOM   1812  HB  THR A 700      31.540  48.220  53.350  1.00  0.00           H
ATOM   1813  OG1 THR A 700      31.360  50.230  53.810  1.00  0.00           O
ATOM   1814  HG1 THR A 700      31.140  50.010  54.710  1.00  0.00           H
ATOM   1815  CG2 THR A 700      31.550  49.520  51.650  1.00  0.00           C
ATOM   1816 HG21 THR A 700      31.100  50.490  51.340  1.00  0.00           H
ATOM   1817 HG22 THR A 700      31.540  48.720  50.860  1.00  0.00           H
ATOM   1818 HG23 THR A 700      32.650  49.670  51.670  1.00  0.00           H
ATOM   1819  C   THR A 700      29.180  47.650  52.000  1.00  0.00           C
ATOM   1820  O   THR A 700      29.150  47.700  50.750  1.00  0.00           O
ATOM   1821  N   SER A 701      28.820  46.560  52.730  1.00  0.00           N
ATOM   1822  HN  SER A 701      28.900  46.690  53.710  1.00  0.00           H
ATOM   1823  CA  SER A 701      28.400  45.330  52.140  1.00  0.00           C
ATOM   1824  HA  SER A 701      28.990  45.220  51.240  1.00  0.00           H
ATOM   1825  CB  SER A 701      28.520  44.140  53.140  1.00  0.00           C
ATOM   1826  HB1 SER A 701      27.940  44.550  53.990  1.00  0.00           H
ATOM   1827  HB2 SER A 701      29.550  43.990  53.570  1.00  0.00           H
ATOM   1828  OG  SER A 701      28.070  42.870  52.680  1.00  0.00           O
ATOM   1829  HG1 SER A 701      28.620  42.630  51.940  1.00  0.00           H
ATOM   1830  C   SER A 701      27.060  45.350  51.520  1.00  0.00           C
ATOM   1831  O   SER A 701      26.940  45.120  50.350  1.00  0.00           O
ATOM   1832  N   PHE A 702      26.080  45.870  52.240  1.00  0.00           N
ATOM   1833  HN  PHE A 702      26.140  46.010  53.220  1.00  0.00           H
ATOM   1834  CA  PHE A 702      24.770  46.260  51.680  1.00  0.00           C
ATOM   1835  HA  PHE A 702      24.200  45.460  51.250  1.00  0.00           H
ATOM   1836  CB  PHE A 702      24.050  46.900  52.860  1.00  0.00           C
ATOM   1837  HB1 PHE A 702      24.580  47.690  53.420  1.00  0.00           H
ATOM   1838  HB2 PHE A 702      23.860  46.040  53.520  1.00  0.00           H
ATOM   1839  CG  PHE A 702      22.720  47.510  52.430  1.00  0.00           C
ATOM   1840  CD1 PHE A 702      22.420  48.830  52.800  1.00  0.00           C
ATOM   1841  HD1 PHE A 702      23.080  49.430  53.400  1.00  0.00           H
ATOM   1842  CE1 PHE A 702      21.270  49.410  52.250  1.00  0.00           C
ATOM   1843  HE1 PHE A 702      21.070  50.470  52.400  1.00  0.00           H
ATOM   1844  CZ  PHE A 702      20.370  48.710  51.500  1.00  0.00           C
ATOM   1845  HZ  PHE A 702      19.420  49.120  51.190  1.00  0.00           H
ATOM   1846  CD2 PHE A 702      21.780  46.740  51.790  1.00  0.00           C
ATOM   1847  HD2 PHE A 702      21.980  45.690  51.600  1.00  0.00           H
ATOM   1848  CE2 PHE A 702      20.620  47.300  51.330  1.00  0.00           C
ATOM   1849  HE2 PHE A 702      19.950  46.640  50.800  1.00  0.00           H
ATOM   1850  C   PHE A 702      24.860  47.300  50.510  1.00  0.00           C
ATOM   1851  O   PHE A 702      24.230  47.020  49.440  1.00  0.00           O
ATOM   1852  N   LEU A 703      25.740  48.330  50.660  1.00  0.00           N
ATOM   1853  HN  LEU A 703      26.280  48.580  51.460  1.00  0.00           H
ATOM   1854  CA  LEU A 703      25.970  49.170  49.430  1.00  0.00           C
ATOM   1855  HA  LEU A 703      24.980  49.540  49.180  1.00  0.00           H
ATOM   1856  CB  LEU A 703      26.700  50.500  49.700  1.00  0.00           C
ATOM   1857  HB1 LEU A 703      27.020  50.980  48.760  1.00  0.00           H
ATOM   1858  HB2 LEU A 703      27.620  50.190  50.240  1.00  0.00           H
ATOM   1859  CG  LEU A 703      25.890  51.470  50.550  1.00  0.00           C
ATOM   1860  HG  LEU A 703      25.230  50.930  51.260  1.00  0.00           H
ATOM   1861  CD1 LEU A 703      26.880  52.350  51.390  1.00  0.00           C
ATOM   1862 HD11 LEU A 703      26.290  53.160  51.900  1.00  0.00           H
ATOM   1863 HD12 LEU A 703      27.580  52.920  50.740  1.00  0.00           H
ATOM   1864 HD13 LEU A 703      27.330  51.730  52.190  1.00  0.00           H
ATOM   1865  CD2 LEU A 703      25.150  52.410  49.620  1.00  0.00           C
ATOM   1866 HD21 LEU A 703      24.480  51.790  48.980  1.00  0.00           H
ATOM   1867 HD22 LEU A 703      25.860  52.940  48.950  1.00  0.00           H
ATOM   1868 HD23 LEU A 703      24.550  53.170  50.160  1.00  0.00           H
ATOM   1869  C   LEU A 703      26.620  48.490  48.280  1.00  0.00           C
ATOM   1870  O   LEU A 703      26.090  48.550  47.170  1.00  0.00           O
ATOM   1871  N   CYS A 704      27.630  47.660  48.490  1.00  0.00           N
ATOM   1872  HN  CYS A 704      28.010  47.630  49.410  1.00  0.00           H
ATOM   1873  CA  CYS A 704      28.070  46.770  47.390  1.00  0.00           C
ATOM   1874  HA  CYS A 704      28.330  47.410  46.560  1.00  0.00           H
ATOM   1875  CB  CYS A 704      29.410  46.020  47.780  1.00  0.00           C
ATOM   1876  HB1 CYS A 704      29.490  45.330  46.910  1.00  0.00           H
ATOM   1877  HB2 CYS A 704      29.230  45.370  48.660  1.00  0.00           H
ATOM   1878  SG  CYS A 704      30.840  47.120  47.940  1.00  0.00           S
ATOM   1879  HG1 CYS A 704      30.440  47.700  49.060  1.00  0.00           H
ATOM   1880  C   CYS A 704      26.890  45.830  46.820  1.00  0.00           C
ATOM   1881  O   CYS A 704      26.720  45.690  45.620  1.00  0.00           O
ATOM   1882  N   ILE A 705      26.010  45.160  47.660  1.00  0.00           N
ATOM   1883  HN  ILE A 705      26.130  45.260  48.640  1.00  0.00           H
ATOM   1884  CA  ILE A 705      24.840  44.410  47.170  1.00  0.00           C
ATOM   1885  HA  ILE A 705      25.220  43.700  46.460  1.00  0.00           H
ATOM   1886  CB  ILE A 705      24.190  43.780  48.410  1.00  0.00           C
ATOM   1887  HB  ILE A 705      23.980  44.490  49.240  1.00  0.00           H
ATOM   1888  CG2 ILE A 705      22.820  43.200  47.840  1.00  0.00           C
ATOM   1889 HG21 ILE A 705      22.130  44.030  47.590  1.00  0.00           H
ATOM   1890 HG22 ILE A 705      22.300  42.610  48.630  1.00  0.00           H
ATOM   1891 HG23 ILE A 705      22.970  42.630  46.910  1.00  0.00           H
ATOM   1892  CG1 ILE A 705      25.090  42.710  49.090  1.00  0.00           C
ATOM   1893 HG11 ILE A 705      24.500  42.010  49.700  1.00  0.00           H
ATOM   1894 HG12 ILE A 705      25.720  43.210  49.860  1.00  0.00           H
ATOM   1895  CD  ILE A 705      26.080  41.960  48.220  1.00  0.00           C
ATOM   1896  HD1 ILE A 705      25.400  41.430  47.520  1.00  0.00           H
ATOM   1897  HD2 ILE A 705      26.720  41.310  48.850  1.00  0.00           H
ATOM   1898  HD3 ILE A 705      26.720  42.670  47.660  1.00  0.00           H
ATOM   1899  C   ILE A 705      23.820  45.250  46.310  1.00  0.00           C
ATOM   1900  O   ILE A 705      23.320  44.740  45.290  1.00  0.00           O
ATOM   1901  N   VAL A 706      23.420  46.550  46.730  1.00  0.00           N
ATOM   1902  HN  VAL A 706      23.730  46.780  47.650  1.00  0.00           H
ATOM   1903  CA  VAL A 706      22.730  47.490  45.880  1.00  0.00           C
ATOM   1904  HA  VAL A 706      21.720  47.170  45.670  1.00  0.00           H
ATOM   1905  CB  VAL A 706      22.570  48.830  46.650  1.00  0.00           C
ATOM   1906  HB  VAL A 706      23.510  49.350  46.920  1.00  0.00           H
ATOM   1907  CG1 VAL A 706      21.700  49.840  45.770  1.00  0.00           C
ATOM   1908 HG11 VAL A 706      20.800  49.310  45.390  1.00  0.00           H
ATOM   1909 HG12 VAL A 706      22.290  50.220  44.910  1.00  0.00           H
ATOM   1910 HG13 VAL A 706      21.320  50.660  46.410  1.00  0.00           H
ATOM   1911  CG2 VAL A 706      21.680  48.590  47.910  1.00  0.00           C
ATOM   1912 HG21 VAL A 706      22.210  47.900  48.600  1.00  0.00           H
ATOM   1913 HG22 VAL A 706      20.660  48.320  47.550  1.00  0.00           H
ATOM   1914 HG23 VAL A 706      21.650  49.540  48.490  1.00  0.00           H
ATOM   1915  C   VAL A 706      23.520  47.750  44.640  1.00  0.00           C
ATOM   1916  O   VAL A 706      23.010  47.650  43.490  1.00  0.00           O
ATOM   1917  N   LEU A 707      24.850  48.040  44.760  1.00  0.00           N
ATOM   1918  HN  LEU A 707      25.300  48.020  45.650  1.00  0.00           H
ATOM   1919  CA  LEU A 707      25.670  48.360  43.620  1.00  0.00           C
ATOM   1920  HA  LEU A 707      25.080  49.040  43.030  1.00  0.00           H
ATOM   1921  CB  LEU A 707      26.930  49.050  44.090  1.00  0.00           C
ATOM   1922  HB1 LEU A 707      27.540  48.450  44.800  1.00  0.00           H
ATOM   1923  HB2 LEU A 707      26.590  49.940  44.650  1.00  0.00           H
ATOM   1924  CG  LEU A 707      27.840  49.610  43.020  1.00  0.00           C
ATOM   1925  HG  LEU A 707      28.130  48.930  42.190  1.00  0.00           H
ATOM   1926  CD1 LEU A 707      27.030  50.730  42.270  1.00  0.00           C
ATOM   1927 HD11 LEU A 707      27.720  51.340  41.660  1.00  0.00           H
ATOM   1928 HD12 LEU A 707      26.530  51.350  43.040  1.00  0.00           H
ATOM   1929 HD13 LEU A 707      26.180  50.470  41.610  1.00  0.00           H
ATOM   1930  CD2 LEU A 707      29.040  50.310  43.680  1.00  0.00           C
ATOM   1931 HD21 LEU A 707      28.750  51.300  44.100  1.00  0.00           H
ATOM   1932 HD22 LEU A 707      29.860  50.590  42.970  1.00  0.00           H
ATOM   1933 HD23 LEU A 707      29.540  49.680  44.430  1.00  0.00           H
ATOM   1934  C   LEU A 707      25.850  47.240  42.510  1.00  0.00           C
ATOM   1935  O   LEU A 707      25.690  47.390  41.360  1.00  0.00           O
ATOM   1936  N   VAL A 708      26.020  46.000  42.930  1.00  0.00           N
ATOM   1937  HN  VAL A 708      26.190  45.780  43.880  1.00  0.00           H
ATOM   1938  CA  VAL A 708      26.030  44.770  42.110  1.00  0.00           C
ATOM   1939  HA  VAL A 708      26.730  44.880  41.280  1.00  0.00           H
ATOM   1940  CB  VAL A 708      26.560  43.620  42.920  1.00  0.00           C
ATOM   1941  HB  VAL A 708      26.120  43.600  43.940  1.00  0.00           H
ATOM   1942  CG1 VAL A 708      26.460  42.260  42.190  1.00  0.00           C
ATOM   1943 HG11 VAL A 708      26.770  41.370  42.770  1.00  0.00           H
ATOM   1944 HG12 VAL A 708      27.040  42.320  41.250  1.00  0.00           H
ATOM   1945 HG13 VAL A 708      25.380  42.090  41.970  1.00  0.00           H
ATOM   1946  CG2 VAL A 708      28.060  43.850  43.170  1.00  0.00           C
ATOM   1947 HG21 VAL A 708      28.510  43.000  43.740  1.00  0.00           H
ATOM   1948 HG22 VAL A 708      28.150  44.830  43.680  1.00  0.00           H
ATOM   1949 HG23 VAL A 708      28.660  43.950  42.240  1.00  0.00           H
ATOM   1950  C   VAL A 708      24.730  44.440  41.500  1.00  0.00           C
ATOM   1951  O   VAL A 708      24.670  44.080  40.330  1.00  0.00           O
ATOM   1952  N   ALA A 709      23.630  44.560  42.210  1.00  0.00           N
ATOM   1953  HN  ALA A 709      23.690  44.730  43.180  1.00  0.00           H
ATOM   1954  CA  ALA A 709      22.300  44.480  41.660  1.00  0.00           C
ATOM   1955  HA  ALA A 709      22.180  43.530  41.150  1.00  0.00           H
ATOM   1956  CB  ALA A 709      21.230  44.350  42.810  1.00  0.00           C
ATOM   1957  HB1 ALA A 709      20.280  43.980  42.380  1.00  0.00           H
ATOM   1958  HB2 ALA A 709      21.080  45.370  43.220  1.00  0.00           H
ATOM   1959  HB3 ALA A 709      21.620  43.610  43.540  1.00  0.00           H
ATOM   1960  C   ALA A 709      21.890  45.480  40.560  1.00  0.00           C
ATOM   1961  O   ALA A 709      21.290  45.220  39.490  1.00  0.00           O
ATOM   1962  N   THR A 710      22.240  46.790  40.850  1.00  0.00           N
ATOM   1963  HN  THR A 710      22.680  47.000  41.710  1.00  0.00           H
ATOM   1964  CA  THR A 710      21.970  47.930  39.940  1.00  0.00           C
ATOM   1965  HA  THR A 710      21.040  47.640  39.480  1.00  0.00           H
ATOM   1966  CB  THR A 710      21.810  49.200  40.750  1.00  0.00           C
ATOM   1967  HB  THR A 710      21.130  49.100  41.640  1.00  0.00           H
ATOM   1968  OG1 THR A 710      21.120  50.170  39.910  1.00  0.00           O
ATOM   1969  HG1 THR A 710      20.200  49.910  40.060  1.00  0.00           H
ATOM   1970  CG2 THR A 710      23.150  49.840  41.050  1.00  0.00           C
ATOM   1971 HG21 THR A 710      23.490  50.490  40.230  1.00  0.00           H
ATOM   1972 HG22 THR A 710      23.910  49.080  41.330  1.00  0.00           H
ATOM   1973 HG23 THR A 710      23.000  50.540  41.900  1.00  0.00           H
ATOM   1974  C   THR A 710      22.990  48.090  38.830  1.00  0.00           C
ATOM   1975  O   THR A 710      23.930  47.250  38.690  1.00  0.00           O
ATOM   1976  N   ASP A 711      22.820  49.010  37.920  1.00  0.00           N
ATOM   1977  HN  ASP A 711      22.120  49.710  38.040  1.00  0.00           H
ATOM   1978  CA  ASP A 711      23.830  49.340  36.940  1.00  0.00           C
ATOM   1979  HA  ASP A 711      24.260  48.420  36.580  1.00  0.00           H
ATOM   1980  CB  ASP A 711      23.130  49.950  35.700  1.00  0.00           C
ATOM   1981  HB1 ASP A 711      22.670  50.900  36.060  1.00  0.00           H
ATOM   1982  HB2 ASP A 711      22.280  49.370  35.280  1.00  0.00           H
ATOM   1983  CG  ASP A 711      24.060  50.150  34.520  1.00  0.00           C
ATOM   1984  OD1 ASP A 711      25.320  49.940  34.650  1.00  0.00           O
ATOM   1985  OD2 ASP A 711      23.630  50.680  33.460  1.00  0.00           O
ATOM   1986  C   ASP A 711      24.910  50.280  37.500  1.00  0.00           C
ATOM   1987  O   ASP A 711      24.700  51.440  37.890  1.00  0.00           O
ATOM   1988  N   ALA A 712      26.130  49.770  37.600  1.00  0.00           N
ATOM   1989  HN  ALA A 712      26.360  48.840  37.350  1.00  0.00           H
ATOM   1990  CA  ALA A 712      27.260  50.560  38.090  1.00  0.00           C
ATOM   1991  HA  ALA A 712      26.920  51.320  38.790  1.00  0.00           H
ATOM   1992  CB  ALA A 712      28.130  49.690  39.050  1.00  0.00           C
ATOM   1993  HB1 ALA A 712      27.510  49.240  39.860  1.00  0.00           H
ATOM   1994  HB2 ALA A 712      28.870  50.390  39.500  1.00  0.00           H
ATOM   1995  HB3 ALA A 712      28.570  48.780  38.610  1.00  0.00           H
ATOM   1996  C   ALA A 712      28.090  51.110  36.970  1.00  0.00           C
ATOM   1997  O   ALA A 712      29.130  51.720  37.150  1.00  0.00           O
ATOM   1998  N   SER A 713      27.670  50.820  35.720  1.00  0.00           N
ATOM   1999  HN  SER A 713      26.940  50.200  35.470  1.00  0.00           H
ATOM   2000  CA  SER A 713      28.560  51.250  34.590  1.00  0.00           C
ATOM   2001  HA  SER A 713      29.510  50.910  34.960  1.00  0.00           H
ATOM   2002  CB  SER A 713      28.160  50.480  33.330  1.00  0.00           C
ATOM   2003  HB1 SER A 713      28.070  49.400  33.540  1.00  0.00           H
ATOM   2004  HB2 SER A 713      28.960  50.620  32.580  1.00  0.00           H
ATOM   2005  OG  SER A 713      26.850  50.990  32.870  1.00  0.00           O
ATOM   2006  HG1 SER A 713      26.210  50.700  33.520  1.00  0.00           H
ATOM   2007  C   SER A 713      28.760  52.760  34.270  1.00  0.00           C
ATOM   2008  O   SER A 713      29.790  53.110  33.720  1.00  0.00           O
ATOM   2009  N   SER A 714      27.800  53.620  34.690  1.00  0.00           N
ATOM   2010  HN  SER A 714      26.950  53.190  35.010  1.00  0.00           H
ATOM   2011  CA  SER A 714      27.990  55.040  34.680  1.00  0.00           C
ATOM   2012  HA  SER A 714      28.500  55.320  33.770  1.00  0.00           H
ATOM   2013  CB  SER A 714      26.710  55.960  34.920  1.00  0.00           C
ATOM   2014  HB1 SER A 714      26.940  57.050  34.860  1.00  0.00           H
ATOM   2015  HB2 SER A 714      26.220  55.760  35.900  1.00  0.00           H
ATOM   2016  OG  SER A 714      25.640  55.590  34.040  1.00  0.00           O
ATOM   2017  HG1 SER A 714      25.040  56.330  33.910  1.00  0.00           H
ATOM   2018  C   SER A 714      28.980  55.450  35.770  1.00  0.00           C
ATOM   2019  O   SER A 714      29.640  56.440  35.700  1.00  0.00           O
ATOM   2020  N   LEU A 715      28.900  54.750  36.940  1.00  0.00           N
ATOM   2021  HN  LEU A 715      28.250  53.990  37.010  1.00  0.00           H
ATOM   2022  CA  LEU A 715      29.830  54.900  38.040  1.00  0.00           C
ATOM   2023  HA  LEU A 715      29.730  55.960  38.240  1.00  0.00           H
ATOM   2024  CB  LEU A 715      29.550  53.970  39.260  1.00  0.00           C
ATOM   2025  HB1 LEU A 715      29.500  52.880  39.010  1.00  0.00           H
ATOM   2026  HB2 LEU A 715      28.520  54.310  39.530  1.00  0.00           H
ATOM   2027  CG  LEU A 715      30.370  54.150  40.680  1.00  0.00           C
ATOM   2028  HG  LEU A 715      31.430  53.970  40.410  1.00  0.00           H
ATOM   2029  CD1 LEU A 715      30.240  55.550  41.210  1.00  0.00           C
ATOM   2030 HD11 LEU A 715      30.340  55.610  42.310  1.00  0.00           H
ATOM   2031 HD12 LEU A 715      29.210  55.890  40.960  1.00  0.00           H
ATOM   2032 HD13 LEU A 715      30.910  56.240  40.640  1.00  0.00           H
ATOM   2033  CD2 LEU A 715      29.800  53.150  41.690  1.00  0.00           C
ATOM   2034 HD21 LEU A 715      29.810  52.190  41.140  1.00  0.00           H
ATOM   2035 HD22 LEU A 715      28.780  53.310  42.100  1.00  0.00           H
ATOM   2036 HD23 LEU A 715      30.450  53.080  42.600  1.00  0.00           H
ATOM   2037  C   LEU A 715      31.280  54.720  37.730  1.00  0.00           C
ATOM   2038  O   LEU A 715      32.170  55.540  38.190  1.00  0.00           O
ATOM   2039  N   VAL A 716      31.510  53.790  36.760  1.00  0.00           N
ATOM   2040  HN  VAL A 716      30.880  53.060  36.460  1.00  0.00           H
ATOM   2041  CA  VAL A 716      32.880  53.680  36.320  1.00  0.00           C
ATOM   2042  HA  VAL A 716      33.540  53.570  37.170  1.00  0.00           H
ATOM   2043  CB  VAL A 716      32.910  52.500  35.410  1.00  0.00           C
ATOM   2044  HB  VAL A 716      32.280  52.600  34.500  1.00  0.00           H
ATOM   2045  CG1 VAL A 716      34.410  52.270  34.950  1.00  0.00           C
ATOM   2046 HG11 VAL A 716      34.530  51.320  34.400  1.00  0.00           H
ATOM   2047 HG12 VAL A 716      35.070  52.200  35.850  1.00  0.00           H
ATOM   2048 HG13 VAL A 716      34.800  53.130  34.360  1.00  0.00           H
ATOM   2049  CG2 VAL A 716      32.480  51.210  36.210  1.00  0.00           C
ATOM   2050 HG21 VAL A 716      31.410  51.230  36.500  1.00  0.00           H
ATOM   2051 HG22 VAL A 716      33.100  51.080  37.120  1.00  0.00           H
ATOM   2052 HG23 VAL A 716      32.570  50.230  35.680  1.00  0.00           H
ATOM   2053  C   VAL A 716      33.390  54.900  35.450  1.00  0.00           C
ATOM   2054  O   VAL A 716      34.490  55.330  35.640  1.00  0.00           O
ATOM   2055  N   CYS A 717      32.570  55.490  34.560  1.00  0.00           N
ATOM   2056  HN  CYS A 717      31.680  55.040  34.470  1.00  0.00           H
ATOM   2057  CA  CYS A 717      32.650  56.710  33.770  1.00  0.00           C
ATOM   2058  HA  CYS A 717      33.400  56.640  33.010  1.00  0.00           H
ATOM   2059  CB  CYS A 717      31.310  56.950  32.940  1.00  0.00           C
ATOM   2060  HB1 CYS A 717      31.380  57.940  32.440  1.00  0.00           H
ATOM   2061  HB2 CYS A 717      30.460  57.020  33.650  1.00  0.00           H
ATOM   2062  SG  CYS A 717      31.200  55.520  31.650  1.00  0.00           S
ATOM   2063  HG1 CYS A 717      30.580  54.650  32.420  1.00  0.00           H
ATOM   2064  C   CYS A 717      32.850  58.010  34.550  1.00  0.00           C
ATOM   2065  O   CYS A 717      33.400  59.000  34.030  1.00  0.00           O
ATOM   2066  N   TYR A 718      32.410  57.990  35.800  1.00  0.00           N
ATOM   2067  HN  TYR A 718      31.990  57.180  36.200  1.00  0.00           H
ATOM   2068  CA  TYR A 718      32.600  59.110  36.740  1.00  0.00           C
ATOM   2069  HA  TYR A 718      32.180  59.960  36.200  1.00  0.00           H
ATOM   2070  CB  TYR A 718      31.740  58.940  38.010  1.00  0.00           C
ATOM   2071  HB1 TYR A 718      31.820  59.770  38.730  1.00  0.00           H
ATOM   2072  HB2 TYR A 718      31.980  57.970  38.510  1.00  0.00           H
ATOM   2073  CG  TYR A 718      30.230  58.820  37.910  1.00  0.00           C
ATOM   2074  CD1 TYR A 718      29.430  58.420  38.970  1.00  0.00           C
ATOM   2075  HD1 TYR A 718      29.880  58.240  39.930  1.00  0.00           H
ATOM   2076  CE1 TYR A 718      28.050  58.210  38.800  1.00  0.00           C
ATOM   2077  HE1 TYR A 718      27.370  58.010  39.610  1.00  0.00           H
ATOM   2078  CZ  TYR A 718      27.480  58.480  37.530  1.00  0.00           C
ATOM   2079  OH  TYR A 718      26.090  58.530  37.500  1.00  0.00           O
ATOM   2080  HH  TYR A 718      25.750  58.790  36.640  1.00  0.00           H
ATOM   2081  CD2 TYR A 718      29.590  59.160  36.690  1.00  0.00           C
ATOM   2082  HD2 TYR A 718      30.170  59.420  35.810  1.00  0.00           H
ATOM   2083  CE2 TYR A 718      28.250  59.000  36.510  1.00  0.00           C
ATOM   2084  HE2 TYR A 718      27.780  59.140  35.550  1.00  0.00           H
ATOM   2085  C   TYR A 718      34.020  59.290  37.090  1.00  0.00           C
ATOM   2086  O   TYR A 718      34.520  60.440  37.200  1.00  0.00           O
ATOM   2087  N   ILE A 719      34.780  58.160  37.280  1.00  0.00           N
ATOM   2088  HN  ILE A 719      34.520  57.240  37.010  1.00  0.00           H
ATOM   2089  CA  ILE A 719      36.120  58.260  37.850  1.00  0.00           C
ATOM   2090  HA  ILE A 719      36.320  59.200  38.350  1.00  0.00           H
ATOM   2091  CB  ILE A 719      36.440  57.120  38.830  1.00  0.00           C
ATOM   2092  HB  ILE A 719      36.170  56.210  38.250  1.00  0.00           H
ATOM   2093  CG2 ILE A 719      37.980  56.950  39.090  1.00  0.00           C
ATOM   2094 HG21 ILE A 719      37.970  56.150  39.850  1.00  0.00           H
ATOM   2095 HG22 ILE A 719      38.450  57.880  39.480  1.00  0.00           H
ATOM   2096 HG23 ILE A 719      38.500  56.500  38.220  1.00  0.00           H
ATOM   2097  CG1 ILE A 719      35.680  57.200  40.150  1.00  0.00           C
ATOM   2098 HG11 ILE A 719      35.690  56.290  40.780  1.00  0.00           H
ATOM   2099 HG12 ILE A 719      34.590  57.210  39.930  1.00  0.00           H
ATOM   2100  CD  ILE A 719      36.030  58.500  40.900  1.00  0.00           C
ATOM   2101  HD1 ILE A 719      35.680  58.590  41.960  1.00  0.00           H
ATOM   2102  HD2 ILE A 719      35.650  59.390  40.380  1.00  0.00           H
ATOM   2103  HD3 ILE A 719      37.130  58.590  41.030  1.00  0.00           H
ATOM   2104  C   ILE A 719      37.040  58.190  36.690  1.00  0.00           C
ATOM   2105  O   ILE A 719      36.930  57.270  35.890  1.00  0.00           O
ATOM   2106  N   THR A 720      37.900  59.180  36.430  1.00  0.00           N
ATOM   2107  HN  THR A 720      38.080  59.940  37.050  1.00  0.00           H
ATOM   2108  CA  THR A 720      38.830  59.120  35.260  1.00  0.00           C
ATOM   2109  HA  THR A 720      38.600  58.280  34.610  1.00  0.00           H
ATOM   2110  CB  THR A 720      38.580  60.240  34.180  1.00  0.00           C
ATOM   2111  HB  THR A 720      39.120  60.000  33.260  1.00  0.00           H
ATOM   2112  OG1 THR A 720      39.110  61.510  34.510  1.00  0.00           O
ATOM   2113  HG1 THR A 720      39.430  61.910  33.700  1.00  0.00           H
ATOM   2114  CG2 THR A 720      37.040  60.330  34.030  1.00  0.00           C
ATOM   2115 HG21 THR A 720      36.640  60.980  33.230  1.00  0.00           H
ATOM   2116 HG22 THR A 720      36.600  60.650  35.010  1.00  0.00           H
ATOM   2117 HG23 THR A 720      36.690  59.280  33.870  1.00  0.00           H
ATOM   2118  C   THR A 720      40.240  59.000  35.700  1.00  0.00           C
ATOM   2119  O   THR A 720      40.530  58.980  36.910  1.00  0.00           O
ATOM   2120  N   ARG A 721      41.210  58.900  34.720  1.00  0.00           N
ATOM   2121  HN  ARG A 721      40.960  58.870  33.760  1.00  0.00           H
ATOM   2122  CA  ARG A 721      42.610  58.830  35.070  1.00  0.00           C
ATOM   2123  HA  ARG A 721      42.610  58.060  35.820  1.00  0.00           H
ATOM   2124  CB  ARG A 721      43.520  58.380  33.920  1.00  0.00           C
ATOM   2125  HB1 ARG A 721      44.530  58.450  34.380  1.00  0.00           H
ATOM   2126  HB2 ARG A 721      43.570  59.190  33.160  1.00  0.00           H
ATOM   2127  CG  ARG A 721      43.110  57.050  33.340  1.00  0.00           C
ATOM   2128  HG1 ARG A 721      43.730  56.960  32.420  1.00  0.00           H
ATOM   2129  HG2 ARG A 721      42.080  57.110  32.940  1.00  0.00           H
ATOM   2130  CD  ARG A 721      43.140  55.830  34.230  1.00  0.00           C
ATOM   2131  HD1 ARG A 721      42.700  54.890  33.870  1.00  0.00           H
ATOM   2132  HD2 ARG A 721      42.610  56.120  35.170  1.00  0.00           H
ATOM   2133  NE  ARG A 721      44.540  55.580  34.510  1.00  0.00           N
ATOM   2134  HE  ARG A 721      45.250  56.130  34.070  1.00  0.00           H
ATOM   2135  CZ  ARG A 721      44.990  54.830  35.440  1.00  0.00           C
ATOM   2136  NH1 ARG A 721      44.280  54.070  36.190  1.00  0.00           N
ATOM   2137 HH11 ARG A 721      43.310  54.330  36.190  1.00  0.00           H
ATOM   2138 HH12 ARG A 721      44.720  53.660  36.980  1.00  0.00           H
ATOM   2139  NH2 ARG A 721      46.310  54.690  35.570  1.00  0.00           N
ATOM   2140 HH21 ARG A 721      46.980  55.000  34.880  1.00  0.00           H
ATOM   2141 HH22 ARG A 721      46.570  53.930  36.180  1.00  0.00           H
ATOM   2142  C   ARG A 721      43.150  60.060  35.690  1.00  0.00           C
ATOM   2143  O   ARG A 721      44.040  59.970  36.560  1.00  0.00           O
ATOM   2144  N   PHE A 722      42.720  61.220  35.450  1.00  0.00           N
ATOM   2145  HN  PHE A 722      42.250  61.340  34.570  1.00  0.00           H
ATOM   2146  CA  PHE A 722      43.090  62.480  35.980  1.00  0.00           C
ATOM   2147  HA  PHE A 722      44.150  62.550  35.830  1.00  0.00           H
ATOM   2148  CB  PHE A 722      42.320  63.720  35.280  1.00  0.00           C
ATOM   2149  HB1 PHE A 722      41.230  63.580  35.130  1.00  0.00           H
ATOM   2150  HB2 PHE A 722      42.790  63.850  34.290  1.00  0.00           H
ATOM   2151  CG  PHE A 722      42.400  64.940  36.030  1.00  0.00           C
ATOM   2152  CD1 PHE A 722      41.360  65.360  36.850  1.00  0.00           C
ATOM   2153  HD1 PHE A 722      40.550  64.670  37.020  1.00  0.00           H
ATOM   2154  CE1 PHE A 722      41.280  66.690  37.350  1.00  0.00           C
ATOM   2155  HE1 PHE A 722      40.420  67.060  37.890  1.00  0.00           H
ATOM   2156  CZ  PHE A 722      42.410  67.500  37.180  1.00  0.00           C
ATOM   2157  HZ  PHE A 722      42.430  68.500  37.600  1.00  0.00           H
ATOM   2158  CD2 PHE A 722      43.440  65.850  35.780  1.00  0.00           C
ATOM   2159  HD2 PHE A 722      44.290  65.490  35.210  1.00  0.00           H
ATOM   2160  CE2 PHE A 722      43.540  67.090  36.450  1.00  0.00           C
ATOM   2161  HE2 PHE A 722      44.260  67.820  36.140  1.00  0.00           H
ATOM   2162  C   PHE A 722      42.840  62.450  37.540  1.00  0.00           C
ATOM   2163  O   PHE A 722      43.700  62.930  38.260  1.00  0.00           O
ATOM   2164  N   THR A 723      41.670  61.900  37.940  1.00  0.00           N
ATOM   2165  HN  THR A 723      41.080  61.440  37.270  1.00  0.00           H
ATOM   2166  CA  THR A 723      41.310  61.560  39.340  1.00  0.00           C
ATOM   2167  HA  THR A 723      41.520  62.480  39.870  1.00  0.00           H
ATOM   2168  CB  THR A 723      39.960  61.060  39.540  1.00  0.00           C
ATOM   2169  HB  THR A 723      39.740  60.170  38.910  1.00  0.00           H
ATOM   2170  OG1 THR A 723      38.970  62.010  39.340  1.00  0.00           O
ATOM   2171  HG1 THR A 723      38.880  62.050  38.390  1.00  0.00           H
ATOM   2172  CG2 THR A 723      39.680  60.590  41.010  1.00  0.00           C
ATOM   2173 HG21 THR A 723      39.790  61.470  41.680  1.00  0.00           H
ATOM   2174 HG22 THR A 723      40.370  59.780  41.330  1.00  0.00           H
ATOM   2175 HG23 THR A 723      38.640  60.220  41.020  1.00  0.00           H
ATOM   2176  C   THR A 723      42.290  60.460  39.900  1.00  0.00           C
ATOM   2177  O   THR A 723      42.900  60.590  40.910  1.00  0.00           O
ATOM   2178  N   GLU A 724      42.380  59.350  39.180  1.00  0.00           N
ATOM   2179  HN  GLU A 724      41.980  59.150  38.290  1.00  0.00           H
ATOM   2180  CA  GLU A 724      43.150  58.240  39.720  1.00  0.00           C
ATOM   2181  HA  GLU A 724      42.740  57.970  40.690  1.00  0.00           H
ATOM   2182  CB  GLU A 724      43.040  57.010  38.780  1.00  0.00           C
ATOM   2183  HB1 GLU A 724      43.640  56.220  39.280  1.00  0.00           H
ATOM   2184  HB2 GLU A 724      43.600  57.290  37.860  1.00  0.00           H
ATOM   2185  CG  GLU A 724      41.640  56.450  38.630  1.00  0.00           C
ATOM   2186  HG1 GLU A 724      40.980  57.020  37.970  1.00  0.00           H
ATOM   2187  HG2 GLU A 724      41.090  56.290  39.590  1.00  0.00           H
ATOM   2188  CD  GLU A 724      41.750  55.090  37.990  1.00  0.00           C
ATOM   2189  OE1 GLU A 724      41.450  54.830  36.760  1.00  0.00           O
ATOM   2190  OE2 GLU A 724      42.150  54.150  38.670  1.00  0.00           O
ATOM   2191  C   GLU A 724      44.610  58.500  40.060  1.00  0.00           C
ATOM   2192  O   GLU A 724      45.010  58.300  41.200  1.00  0.00           O
ATOM   2193  N   GLU A 725      45.340  59.090  39.120  1.00  0.00           N
ATOM   2194  HN  GLU A 725      44.960  59.380  38.250  1.00  0.00           H
ATOM   2195  CA  GLU A 725      46.730  59.330  39.320  1.00  0.00           C
ATOM   2196  HA  GLU A 725      47.110  58.370  39.630  1.00  0.00           H
ATOM   2197  CB  GLU A 725      47.370  59.920  38.070  1.00  0.00           C
ATOM   2198  HB1 GLU A 725      48.430  60.170  38.300  1.00  0.00           H
ATOM   2199  HB2 GLU A 725      46.830  60.860  37.840  1.00  0.00           H
ATOM   2200  CG  GLU A 725      47.140  58.970  36.830  1.00  0.00           C
ATOM   2201  HG1 GLU A 725      46.060  58.940  36.600  1.00  0.00           H
ATOM   2202  HG2 GLU A 725      47.530  57.950  37.090  1.00  0.00           H
ATOM   2203  CD  GLU A 725      47.860  59.400  35.550  1.00  0.00           C
ATOM   2204  OE1 GLU A 725      49.130  59.260  35.430  1.00  0.00           O
ATOM   2205  OE2 GLU A 725      47.160  59.750  34.600  1.00  0.00           O
ATOM   2206  C   GLU A 725      47.090  60.320  40.410  1.00  0.00           C
ATOM   2207  O   GLU A 725      48.020  60.050  41.150  1.00  0.00           O
ATOM   2208  N   ALA A 726      46.340  61.450  40.620  1.00  0.00           N
ATOM   2209  HN  ALA A 726      45.530  61.710  40.100  1.00  0.00           H
ATOM   2210  CA  ALA A 726      46.650  62.310  41.770  1.00  0.00           C
ATOM   2211  HA  ALA A 726      47.710  62.480  41.660  1.00  0.00           H
ATOM   2212  CB  ALA A 726      46.000  63.640  41.660  1.00  0.00           C
ATOM   2213  HB1 ALA A 726      45.860  64.340  42.510  1.00  0.00           H
ATOM   2214  HB2 ALA A 726      44.960  63.420  41.340  1.00  0.00           H
ATOM   2215  HB3 ALA A 726      46.610  64.230  40.940  1.00  0.00           H
ATOM   2216  C   ALA A 726      46.440  61.740  43.150  1.00  0.00           C
ATOM   2217  O   ALA A 726      47.250  61.870  44.030  1.00  0.00           O
ATOM   2218  N   PHE A 727      45.380  61.080  43.280  1.00  0.00           N
ATOM   2219  HN  PHE A 727      44.760  61.060  42.510  1.00  0.00           H
ATOM   2220  CA  PHE A 727      45.060  60.250  44.360  1.00  0.00           C
ATOM   2221  HA  PHE A 727      45.030  60.890  45.220  1.00  0.00           H
ATOM   2222  CB  PHE A 727      43.710  59.520  44.060  1.00  0.00           C
ATOM   2223  HB1 PHE A 727      43.780  58.700  43.320  1.00  0.00           H
ATOM   2224  HB2 PHE A 727      42.960  60.260  43.720  1.00  0.00           H
ATOM   2225  CG  PHE A 727      43.160  58.980  45.410  1.00  0.00           C
ATOM   2226  CD1 PHE A 727      43.320  57.540  45.640  1.00  0.00           C
ATOM   2227  HD1 PHE A 727      43.730  56.870  44.910  1.00  0.00           H
ATOM   2228  CE1 PHE A 727      42.920  57.030  46.790  1.00  0.00           C
ATOM   2229  HE1 PHE A 727      43.220  56.000  46.960  1.00  0.00           H
ATOM   2230  CZ  PHE A 727      42.190  57.770  47.770  1.00  0.00           C
ATOM   2231  HZ  PHE A 727      41.860  57.350  48.690  1.00  0.00           H
ATOM   2232  CD2 PHE A 727      42.600  59.710  46.430  1.00  0.00           C
ATOM   2233  HD2 PHE A 727      42.580  60.780  46.300  1.00  0.00           H
ATOM   2234  CE2 PHE A 727      42.130  59.140  47.600  1.00  0.00           C
ATOM   2235  HE2 PHE A 727      41.620  59.790  48.290  1.00  0.00           H
ATOM   2236  C   PHE A 727      46.160  59.230  44.590  1.00  0.00           C
ATOM   2237  O   PHE A 727      46.580  59.110  45.740  1.00  0.00           O
ATOM   2238  N   ALA A 728      46.610  58.490  43.520  1.00  0.00           N
ATOM   2239  HN  ALA A 728      46.100  58.550  42.670  1.00  0.00           H
ATOM   2240  CA  ALA A 728      47.650  57.480  43.640  1.00  0.00           C
ATOM   2241  HA  ALA A 728      47.400  56.880  44.500  1.00  0.00           H
ATOM   2242  CB  ALA A 728      47.770  56.660  42.340  1.00  0.00           C
ATOM   2243  HB1 ALA A 728      48.540  55.880  42.540  1.00  0.00           H
ATOM   2244  HB2 ALA A 728      48.160  57.300  41.520  1.00  0.00           H
ATOM   2245  HB3 ALA A 728      46.820  56.120  42.110  1.00  0.00           H
ATOM   2246  C   ALA A 728      49.010  58.160  44.140  1.00  0.00           C
ATOM   2247  O   ALA A 728      49.730  57.730  45.000  1.00  0.00           O
ATOM   2248  N   ALA A 729      49.340  59.290  43.540  1.00  0.00           N
ATOM   2249  HN  ALA A 729      48.750  59.560  42.790  1.00  0.00           H
ATOM   2250  CA  ALA A 729      50.470  60.080  43.890  1.00  0.00           C
ATOM   2251  HA  ALA A 729      51.330  59.470  43.640  1.00  0.00           H
ATOM   2252  CB  ALA A 729      50.520  61.360  42.950  1.00  0.00           C
ATOM   2253  HB1 ALA A 729      50.500  61.110  41.860  1.00  0.00           H
ATOM   2254  HB2 ALA A 729      51.490  61.890  43.020  1.00  0.00           H
ATOM   2255  HB3 ALA A 729      49.820  62.200  43.120  1.00  0.00           H
ATOM   2256  C   ALA A 729      50.440  60.530  45.430  1.00  0.00           C
ATOM   2257  O   ALA A 729      51.470  60.450  46.070  1.00  0.00           O
ATOM   2258  N   LEU A 730      49.280  60.960  45.940  1.00  0.00           N
ATOM   2259  HN  LEU A 730      48.510  61.060  45.340  1.00  0.00           H
ATOM   2260  CA  LEU A 730      49.060  61.390  47.330  1.00  0.00           C
ATOM   2261  HA  LEU A 730      49.830  62.110  47.580  1.00  0.00           H
ATOM   2262  CB  LEU A 730      47.650  61.950  47.520  1.00  0.00           C
ATOM   2263  HB1 LEU A 730      46.980  61.200  47.050  1.00  0.00           H
ATOM   2264  HB2 LEU A 730      47.760  62.870  46.900  1.00  0.00           H
ATOM   2265  CG  LEU A 730      47.280  62.420  48.920  1.00  0.00           C
ATOM   2266  HG  LEU A 730      47.340  61.530  49.600  1.00  0.00           H
ATOM   2267  CD1 LEU A 730      48.300  63.400  49.520  1.00  0.00           C
ATOM   2268 HD11 LEU A 730      48.050  63.770  50.540  1.00  0.00           H
ATOM   2269 HD12 LEU A 730      48.480  64.350  48.970  1.00  0.00           H
ATOM   2270 HD13 LEU A 730      49.290  62.920  49.660  1.00  0.00           H
ATOM   2271  CD2 LEU A 730      45.850  62.920  49.030  1.00  0.00           C
ATOM   2272 HD21 LEU A 730      45.640  63.250  50.070  1.00  0.00           H
ATOM   2273 HD22 LEU A 730      45.120  62.150  48.720  1.00  0.00           H
ATOM   2274 HD23 LEU A 730      45.550  63.760  48.380  1.00  0.00           H
ATOM   2275  C   LEU A 730      49.290  60.200  48.240  1.00  0.00           C
ATOM   2276  O   LEU A 730      49.970  60.330  49.280  1.00  0.00           O
ATOM   2277  N   ILE A 731      48.750  59.010  47.870  1.00  0.00           N
ATOM   2278  HN  ILE A 731      48.060  58.960  47.150  1.00  0.00           H
ATOM   2279  CA  ILE A 731      48.910  57.810  48.640  1.00  0.00           C
ATOM   2280  HA  ILE A 731      48.730  57.970  49.700  1.00  0.00           H
ATOM   2281  CB  ILE A 731      48.010  56.650  48.220  1.00  0.00           C
ATOM   2282  HB  ILE A 731      48.170  56.650  47.120  1.00  0.00           H
ATOM   2283  CG2 ILE A 731      48.600  55.230  48.700  1.00  0.00           C
ATOM   2284 HG21 ILE A 731      48.800  55.330  49.790  1.00  0.00           H
ATOM   2285 HG22 ILE A 731      49.510  54.950  48.130  1.00  0.00           H
ATOM   2286 HG23 ILE A 731      47.730  54.540  48.620  1.00  0.00           H
ATOM   2287  CG1 ILE A 731      46.490  56.790  48.390  1.00  0.00           C
ATOM   2288 HG11 ILE A 731      45.950  56.160  47.660  1.00  0.00           H
ATOM   2289 HG12 ILE A 731      46.150  57.820  48.140  1.00  0.00           H
ATOM   2290  CD  ILE A 731      45.890  56.510  49.710  1.00  0.00           C
ATOM   2291  HD1 ILE A 731      46.260  55.620  50.240  1.00  0.00           H
ATOM   2292  HD2 ILE A 731      44.790  56.380  49.620  1.00  0.00           H
ATOM   2293  HD3 ILE A 731      46.070  57.460  50.280  1.00  0.00           H
ATOM   2294  C   ILE A 731      50.370  57.380  48.640  1.00  0.00           C
ATOM   2295  O   ILE A 731      50.880  56.840  49.660  1.00  0.00           O
ATOM   2296  N   CYS A 732      51.030  57.520  47.450  1.00  0.00           N
ATOM   2297  HN  CYS A 732      50.550  57.810  46.630  1.00  0.00           H
ATOM   2298  CA  CYS A 732      52.430  57.180  47.390  1.00  0.00           C
ATOM   2299  HA  CYS A 732      52.490  56.150  47.710  1.00  0.00           H
ATOM   2300  CB  CYS A 732      52.950  57.030  45.910  1.00  0.00           C
ATOM   2301  HB1 CYS A 732      54.050  56.940  46.000  1.00  0.00           H
ATOM   2302  HB2 CYS A 732      52.770  57.980  45.380  1.00  0.00           H
ATOM   2303  SG  CYS A 732      52.300  55.590  44.890  1.00  0.00           S
ATOM   2304  HG1 CYS A 732      51.220  56.270  44.550  1.00  0.00           H
ATOM   2305  C   CYS A 732      53.260  58.090  48.280  1.00  0.00           C
ATOM   2306  O   CYS A 732      54.190  57.560  48.950  1.00  0.00           O
ATOM   2307  N   ILE A 733      52.960  59.420  48.380  1.00  0.00           N
ATOM   2308  HN  ILE A 733      52.360  59.850  47.700  1.00  0.00           H
ATOM   2309  CA  ILE A 733      53.520  60.320  49.420  1.00  0.00           C
ATOM   2310  HA  ILE A 733      54.580  60.340  49.210  1.00  0.00           H
ATOM   2311  CB  ILE A 733      53.100  61.790  48.970  1.00  0.00           C
ATOM   2312  HB  ILE A 733      52.000  61.810  48.810  1.00  0.00           H
ATOM   2313  CG2 ILE A 733      53.200  62.840  50.150  1.00  0.00           C
ATOM   2314 HG21 ILE A 733      54.160  62.710  50.700  1.00  0.00           H
ATOM   2315 HG22 ILE A 733      52.360  62.660  50.860  1.00  0.00           H
ATOM   2316 HG23 ILE A 733      52.960  63.870  49.800  1.00  0.00           H
ATOM   2317  CG1 ILE A 733      53.760  62.300  47.620  1.00  0.00           C
ATOM   2318 HG11 ILE A 733      53.290  63.280  47.400  1.00  0.00           H
ATOM   2319 HG12 ILE A 733      53.600  61.600  46.770  1.00  0.00           H
ATOM   2320  CD  ILE A 733      55.290  62.510  47.650  1.00  0.00           C
ATOM   2321  HD1 ILE A 733      55.460  63.180  48.530  1.00  0.00           H
ATOM   2322  HD2 ILE A 733      55.710  63.000  46.750  1.00  0.00           H
ATOM   2323  HD3 ILE A 733      55.910  61.600  47.790  1.00  0.00           H
ATOM   2324  C   ILE A 733      53.240  59.980  50.870  1.00  0.00           C
ATOM   2325  O   ILE A 733      54.090  59.960  51.730  1.00  0.00           O
ATOM   2326  N   ILE A 734      52.020  59.500  51.150  1.00  0.00           N
ATOM   2327  HN  ILE A 734      51.360  59.430  50.410  1.00  0.00           H
ATOM   2328  CA  ILE A 734      51.660  58.980  52.460  1.00  0.00           C
ATOM   2329  HA  ILE A 734      51.820  59.780  53.180  1.00  0.00           H
ATOM   2330  CB  ILE A 734      50.160  58.730  52.690  1.00  0.00           C
ATOM   2331  HB  ILE A 734      49.800  58.070  51.870  1.00  0.00           H
ATOM   2332  CG2 ILE A 734      49.780  58.090  54.050  1.00  0.00           C
ATOM   2333 HG21 ILE A 734      50.210  58.640  54.910  1.00  0.00           H
ATOM   2334 HG22 ILE A 734      49.970  56.990  54.120  1.00  0.00           H
ATOM   2335 HG23 ILE A 734      48.680  58.160  54.170  1.00  0.00           H
ATOM   2336  CG1 ILE A 734      49.270  60.070  52.550  1.00  0.00           C
ATOM   2337 HG11 ILE A 734      49.800  60.800  51.900  1.00  0.00           H
ATOM   2338 HG12 ILE A 734      49.210  60.580  53.540  1.00  0.00           H
ATOM   2339  CD  ILE A 734      47.910  59.730  51.950  1.00  0.00           C
ATOM   2340  HD1 ILE A 734      47.340  58.860  52.340  1.00  0.00           H
ATOM   2341  HD2 ILE A 734      47.930  59.580  50.840  1.00  0.00           H
ATOM   2342  HD3 ILE A 734      47.220  60.570  52.150  1.00  0.00           H
ATOM   2343  C   ILE A 734      52.660  57.890  53.020  1.00  0.00           C
ATOM   2344  O   ILE A 734      52.820  57.860  54.260  1.00  0.00           O
ATOM   2345  N   PHE A 735      53.340  57.060  52.170  1.00  0.00           N
ATOM   2346  HN  PHE A 735      53.170  57.140  51.200  1.00  0.00           H
ATOM   2347  CA  PHE A 735      54.080  55.980  52.630  1.00  0.00           C
ATOM   2348  HA  PHE A 735      53.550  55.590  53.480  1.00  0.00           H
ATOM   2349  CB  PHE A 735      54.290  54.840  51.520  1.00  0.00           C
ATOM   2350  HB1 PHE A 735      54.690  53.940  52.030  1.00  0.00           H
ATOM   2351  HB2 PHE A 735      54.980  55.200  50.730  1.00  0.00           H
ATOM   2352  CG  PHE A 735      53.030  54.170  50.930  1.00  0.00           C
ATOM   2353  CD1 PHE A 735      51.990  53.760  51.730  1.00  0.00           C
ATOM   2354  HD1 PHE A 735      51.960  54.000  52.780  1.00  0.00           H
ATOM   2355  CE1 PHE A 735      50.870  53.180  51.020  1.00  0.00           C
ATOM   2356  HE1 PHE A 735      50.070  52.840  51.670  1.00  0.00           H
ATOM   2357  CZ  PHE A 735      50.800  52.990  49.700  1.00  0.00           C
ATOM   2358  HZ  PHE A 735      49.940  52.620  49.150  1.00  0.00           H
ATOM   2359  CD2 PHE A 735      53.010  54.020  49.560  1.00  0.00           C
ATOM   2360  HD2 PHE A 735      53.810  54.370  48.920  1.00  0.00           H
ATOM   2361  CE2 PHE A 735      51.900  53.350  48.930  1.00  0.00           C
ATOM   2362  HE2 PHE A 735      51.940  53.190  47.860  1.00  0.00           H
ATOM   2363  C   PHE A 735      55.420  56.350  53.060  1.00  0.00           C
ATOM   2364  O   PHE A 735      55.950  55.850  54.010  1.00  0.00           O
ATOM   2365  N   ILE A 736      55.960  57.400  52.370  1.00  0.00           N
ATOM   2366  HN  ILE A 736      55.450  57.810  51.630  1.00  0.00           H
ATOM   2367  CA  ILE A 736      57.150  58.090  52.680  1.00  0.00           C
ATOM   2368  HA  ILE A 736      58.010  57.430  52.710  1.00  0.00           H
ATOM   2369  CB  ILE A 736      57.470  59.030  51.510  1.00  0.00           C
ATOM   2370  HB  ILE A 736      56.710  59.840  51.410  1.00  0.00           H
ATOM   2371  CG2 ILE A 736      58.840  59.730  51.790  1.00  0.00           C
ATOM   2372 HG21 ILE A 736      59.030  60.430  50.940  1.00  0.00           H
ATOM   2373 HG22 ILE A 736      59.650  58.970  51.880  1.00  0.00           H
ATOM   2374 HG23 ILE A 736      58.730  60.260  52.750  1.00  0.00           H
ATOM   2375  CG1 ILE A 736      57.400  58.300  50.170  1.00  0.00           C
ATOM   2376 HG11 ILE A 736      57.680  58.980  49.340  1.00  0.00           H
ATOM   2377 HG12 ILE A 736      56.380  57.900  49.970  1.00  0.00           H
ATOM   2378  CD  ILE A 736      58.300  57.050  49.900  1.00  0.00           C
ATOM   2379  HD1 ILE A 736      58.270  56.380  50.780  1.00  0.00           H
ATOM   2380  HD2 ILE A 736      59.380  57.290  49.830  1.00  0.00           H
ATOM   2381  HD3 ILE A 736      58.030  56.550  48.950  1.00  0.00           H
ATOM   2382  C   ILE A 736      57.000  58.820  54.000  1.00  0.00           C
ATOM   2383  O   ILE A 736      57.870  58.840  54.810  1.00  0.00           O
ATOM   2384  N   TYR A 737      55.800  59.350  54.250  1.00  0.00           N
ATOM   2385  HN  TYR A 737      55.130  59.410  53.510  1.00  0.00           H
ATOM   2386  CA  TYR A 737      55.410  59.980  55.480  1.00  0.00           C
ATOM   2387  HA  TYR A 737      56.300  60.560  55.710  1.00  0.00           H
ATOM   2388  CB  TYR A 737      54.100  60.830  55.310  1.00  0.00           C
ATOM   2389  HB1 TYR A 737      53.510  60.960  56.240  1.00  0.00           H
ATOM   2390  HB2 TYR A 737      53.470  60.290  54.570  1.00  0.00           H
ATOM   2391  CG  TYR A 737      54.480  62.340  54.970  1.00  0.00           C
ATOM   2392  CD1 TYR A 737      55.140  63.220  55.800  1.00  0.00           C
ATOM   2393  HD1 TYR A 737      55.290  62.800  56.790  1.00  0.00           H
ATOM   2394  CE1 TYR A 737      55.330  64.560  55.470  1.00  0.00           C
ATOM   2395  HE1 TYR A 737      55.820  65.240  56.150  1.00  0.00           H
ATOM   2396  CZ  TYR A 737      54.880  65.050  54.270  1.00  0.00           C
ATOM   2397  OH  TYR A 737      55.100  66.360  53.770  1.00  0.00           O
ATOM   2398  HH  TYR A 737      55.370  66.820  54.560  1.00  0.00           H
ATOM   2399  CD2 TYR A 737      54.120  62.810  53.700  1.00  0.00           C
ATOM   2400  HD2 TYR A 737      53.690  62.100  53.000  1.00  0.00           H
ATOM   2401  CE2 TYR A 737      54.280  64.150  53.400  1.00  0.00           C
ATOM   2402  HE2 TYR A 737      54.070  64.450  52.380  1.00  0.00           H
ATOM   2403  C   TYR A 737      55.380  59.050  56.640  1.00  0.00           C
ATOM   2404  O   TYR A 737      55.850  59.350  57.750  1.00  0.00           O
ATOM   2405  N   GLU A 738      54.760  57.890  56.450  1.00  0.00           N
ATOM   2406  HN  GLU A 738      54.190  57.840  55.640  1.00  0.00           H
ATOM   2407  CA  GLU A 738      54.540  56.950  57.490  1.00  0.00           C
ATOM   2408  HA  GLU A 738      54.220  57.500  58.370  1.00  0.00           H
ATOM   2409  CB  GLU A 738      53.460  55.920  57.110  1.00  0.00           C
ATOM   2410  HB1 GLU A 738      53.390  55.150  57.900  1.00  0.00           H
ATOM   2411  HB2 GLU A 738      53.670  55.580  56.090  1.00  0.00           H
ATOM   2412  CG  GLU A 738      51.990  56.510  57.070  1.00  0.00           C
ATOM   2413  HG1 GLU A 738      51.370  55.760  56.530  1.00  0.00           H
ATOM   2414  HG2 GLU A 738      52.080  57.420  56.450  1.00  0.00           H
ATOM   2415  CD  GLU A 738      51.470  56.810  58.430  1.00  0.00           C
ATOM   2416  OE1 GLU A 738      50.870  57.890  58.590  1.00  0.00           O
ATOM   2417  OE2 GLU A 738      51.530  55.990  59.290  1.00  0.00           O
ATOM   2418  C   GLU A 738      55.800  56.230  57.940  1.00  0.00           C
ATOM   2419  O   GLU A 738      56.060  55.960  59.140  1.00  0.00           O
ATOM   2420  N   ALA A 739      56.740  55.840  56.990  1.00  0.00           N
ATOM   2421  HN  ALA A 739      56.460  55.890  56.030  1.00  0.00           H
ATOM   2422  CA  ALA A 739      58.000  55.320  57.320  1.00  0.00           C
ATOM   2423  HA  ALA A 739      57.840  54.570  58.080  1.00  0.00           H
ATOM   2424  CB  ALA A 739      58.800  54.870  56.100  1.00  0.00           C
ATOM   2425  HB1 ALA A 739      58.880  55.700  55.370  1.00  0.00           H
ATOM   2426  HB2 ALA A 739      58.290  53.960  55.730  1.00  0.00           H
ATOM   2427  HB3 ALA A 739      59.850  54.600  56.340  1.00  0.00           H
ATOM   2428  C   ALA A 739      58.890  56.310  58.090  1.00  0.00           C
ATOM   2429  O   ALA A 739      59.500  55.990  59.100  1.00  0.00           O
ATOM   2430  N   LEU A 740      58.900  57.620  57.700  1.00  0.00           N
ATOM   2431  HN  LEU A 740      58.430  57.820  56.860  1.00  0.00           H
ATOM   2432  CA  LEU A 740      59.440  58.790  58.590  1.00  0.00           C
ATOM   2433  HA  LEU A 740      60.520  58.680  58.650  1.00  0.00           H
ATOM   2434  CB  LEU A 740      59.170  60.070  57.820  1.00  0.00           C
ATOM   2435  HB1 LEU A 740      58.110  60.360  57.720  1.00  0.00           H
ATOM   2436  HB2 LEU A 740      59.510  59.750  56.810  1.00  0.00           H
ATOM   2437  CG  LEU A 740      59.940  61.340  58.340  1.00  0.00           C
ATOM   2438  HG  LEU A 740      59.400  61.590  59.270  1.00  0.00           H
ATOM   2439  CD1 LEU A 740      61.460  61.100  58.680  1.00  0.00           C
ATOM   2440 HD11 LEU A 740      61.930  60.710  57.740  1.00  0.00           H
ATOM   2441 HD12 LEU A 740      61.600  60.320  59.470  1.00  0.00           H
ATOM   2442 HD13 LEU A 740      61.890  62.070  58.990  1.00  0.00           H
ATOM   2443  CD2 LEU A 740      59.660  62.450  57.310  1.00  0.00           C
ATOM   2444 HD21 LEU A 740      60.110  63.400  57.670  1.00  0.00           H
ATOM   2445 HD22 LEU A 740      58.570  62.570  57.140  1.00  0.00           H
ATOM   2446 HD23 LEU A 740      60.160  62.120  56.380  1.00  0.00           H
ATOM   2447  C   LEU A 740      58.920  58.890  60.000  1.00  0.00           C
ATOM   2448  O   LEU A 740      59.730  58.990  60.920  1.00  0.00           O
ATOM   2449  N   GLU A 741      57.590  58.750  60.250  1.00  0.00           N
ATOM   2450  HN  GLU A 741      56.910  58.600  59.530  1.00  0.00           H
ATOM   2451  CA  GLU A 741      56.930  58.660  61.530  1.00  0.00           C
ATOM   2452  HA  GLU A 741      57.430  59.460  62.070  1.00  0.00           H
ATOM   2453  CB  GLU A 741      55.380  58.730  61.290  1.00  0.00           C
ATOM   2454  HB1 GLU A 741      55.000  57.810  60.780  1.00  0.00           H
ATOM   2455  HB2 GLU A 741      55.220  59.540  60.550  1.00  0.00           H
ATOM   2456  CG  GLU A 741      54.470  58.880  62.550  1.00  0.00           C
ATOM   2457  HG1 GLU A 741      54.390  59.950  62.850  1.00  0.00           H
ATOM   2458  HG2 GLU A 741      54.860  58.270  63.390  1.00  0.00           H
ATOM   2459  CD  GLU A 741      53.020  58.430  62.470  1.00  0.00           C
ATOM   2460  OE1 GLU A 741      52.190  59.230  61.890  1.00  0.00           O
ATOM   2461  OE2 GLU A 741      52.590  57.380  63.010  1.00  0.00           O
ATOM   2462  C   GLU A 741      57.340  57.470  62.390  1.00  0.00           C
ATOM   2463  O   GLU A 741      57.550  57.580  63.620  1.00  0.00           O
ATOM   2464  N   LYS A 742      57.500  56.240  61.800  1.00  0.00           N
ATOM   2465  HN  LYS A 742      57.110  56.130  60.890  1.00  0.00           H
ATOM   2466  CA  LYS A 742      58.110  55.060  62.430  1.00  0.00           C
ATOM   2467  HA  LYS A 742      57.750  55.110  63.440  1.00  0.00           H
ATOM   2468  CB  LYS A 742      57.710  53.700  61.850  1.00  0.00           C
ATOM   2469  HB1 LYS A 742      58.350  52.940  62.340  1.00  0.00           H
ATOM   2470  HB2 LYS A 742      58.110  53.730  60.820  1.00  0.00           H
ATOM   2471  CG  LYS A 742      56.240  53.440  61.850  1.00  0.00           C
ATOM   2472  HG1 LYS A 742      56.260  52.430  61.380  1.00  0.00           H
ATOM   2473  HG2 LYS A 742      55.550  54.040  61.240  1.00  0.00           H
ATOM   2474  CD  LYS A 742      55.600  53.290  63.260  1.00  0.00           C
ATOM   2475  HD1 LYS A 742      54.520  53.150  63.120  1.00  0.00           H
ATOM   2476  HD2 LYS A 742      55.580  54.260  63.810  1.00  0.00           H
ATOM   2477  CE  LYS A 742      56.190  52.260  64.280  1.00  0.00           C
ATOM   2478  HE1 LYS A 742      57.190  52.420  64.710  1.00  0.00           H
ATOM   2479  HE2 LYS A 742      56.180  51.230  63.880  1.00  0.00           H
ATOM   2480  NZ  LYS A 742      55.260  52.250  65.380  1.00  0.00           N
ATOM   2481  HZ1 LYS A 742      54.290  52.510  65.120  1.00  0.00           H
ATOM   2482  HZ2 LYS A 742      55.580  52.860  66.150  1.00  0.00           H
ATOM   2483  HZ3 LYS A 742      55.340  51.300  65.780  1.00  0.00           H
ATOM   2484  C   LYS A 742      59.620  55.100  62.760  1.00  0.00           C
ATOM   2485  O   LYS A 742      60.000  54.660  63.900  1.00  0.00           O
ATOM   2486  N   LEU A 743      60.480  55.660  61.870  1.00  0.00           N
ATOM   2487  HN  LEU A 743      60.140  55.940  60.980  1.00  0.00           H
ATOM   2488  CA  LEU A 743      61.850  56.020  62.090  1.00  0.00           C
ATOM   2489  HA  LEU A 743      62.280  55.100  62.460  1.00  0.00           H
ATOM   2490  CB  LEU A 743      62.530  56.500  60.870  1.00  0.00           C
ATOM   2491  HB1 LEU A 743      62.060  57.430  60.470  1.00  0.00           H
ATOM   2492  HB2 LEU A 743      62.370  55.720  60.090  1.00  0.00           H
ATOM   2493  CG  LEU A 743      64.010  56.870  60.980  1.00  0.00           C
ATOM   2494  HG  LEU A 743      64.070  57.890  61.400  1.00  0.00           H
ATOM   2495  CD1 LEU A 743      64.910  55.850  61.680  1.00  0.00           C
ATOM   2496 HD11 LEU A 743      64.700  54.830  61.290  1.00  0.00           H
ATOM   2497 HD12 LEU A 743      64.750  55.850  62.780  1.00  0.00           H
ATOM   2498 HD13 LEU A 743      65.960  56.050  61.380  1.00  0.00           H
ATOM   2499  CD2 LEU A 743      64.550  57.170  59.520  1.00  0.00           C
ATOM   2500 HD21 LEU A 743      65.620  57.470  59.600  1.00  0.00           H
ATOM   2501 HD22 LEU A 743      64.110  57.940  58.850  1.00  0.00           H
ATOM   2502 HD23 LEU A 743      64.560  56.280  58.850  1.00  0.00           H
ATOM   2503  C   LEU A 743      62.110  57.010  63.240  1.00  0.00           C
ATOM   2504  O   LEU A 743      62.950  56.750  64.120  1.00  0.00           O
ATOM   2505  N   PHE A 744      61.180  58.000  63.360  1.00  0.00           N
ATOM   2506  HN  PHE A 744      60.760  58.300  62.510  1.00  0.00           H
ATOM   2507  CA  PHE A 744      60.950  58.880  64.510  1.00  0.00           C
ATOM   2508  HA  PHE A 744      61.910  59.340  64.730  1.00  0.00           H
ATOM   2509  CB  PHE A 744      59.950  60.020  64.100  1.00  0.00           C
ATOM   2510  HB1 PHE A 744      59.040  59.600  63.620  1.00  0.00           H
ATOM   2511  HB2 PHE A 744      60.360  60.490  63.180  1.00  0.00           H
ATOM   2512  CG  PHE A 744      59.530  61.170  65.020  1.00  0.00           C
ATOM   2513  CD1 PHE A 744      58.240  61.550  65.130  1.00  0.00           C
ATOM   2514  HD1 PHE A 744      57.380  61.000  64.740  1.00  0.00           H
ATOM   2515  CE1 PHE A 744      57.910  62.670  65.940  1.00  0.00           C
ATOM   2516  HE1 PHE A 744      56.910  62.950  66.160  1.00  0.00           H
ATOM   2517  CZ  PHE A 744      58.880  63.440  66.660  1.00  0.00           C
ATOM   2518  HZ  PHE A 744      58.720  64.400  67.140  1.00  0.00           H
ATOM   2519  CD2 PHE A 744      60.530  61.880  65.690  1.00  0.00           C
ATOM   2520  HD2 PHE A 744      61.570  61.600  65.690  1.00  0.00           H
ATOM   2521  CE2 PHE A 744      60.190  62.990  66.520  1.00  0.00           C
ATOM   2522  HE2 PHE A 744      60.950  63.680  66.880  1.00  0.00           H
ATOM   2523  C   PHE A 744      60.530  58.240  65.840  1.00  0.00           C
ATOM   2524  O   PHE A 744      60.940  58.570  66.950  1.00  0.00           O
ATOM   2525  N   ASP A 745      59.630  57.250  65.770  1.00  0.00           N
ATOM   2526  HN  ASP A 745      59.190  57.150  64.880  1.00  0.00           H
ATOM   2527  CA  ASP A 745      59.210  56.430  66.880  1.00  0.00           C
ATOM   2528  HA  ASP A 745      58.900  56.970  67.760  1.00  0.00           H
ATOM   2529  CB  ASP A 745      57.990  55.660  66.500  1.00  0.00           C
ATOM   2530  HB1 ASP A 745      58.170  54.890  65.720  1.00  0.00           H
ATOM   2531  HB2 ASP A 745      57.270  56.380  66.060  1.00  0.00           H
ATOM   2532  CG  ASP A 745      57.100  55.100  67.530  1.00  0.00           C
ATOM   2533  OD1 ASP A 745      57.110  55.650  68.640  1.00  0.00           O
ATOM   2534  OD2 ASP A 745      56.230  54.150  67.210  1.00  0.00           O
ATOM   2535  C   ASP A 745      60.340  55.570  67.400  1.00  0.00           C
ATOM   2536  O   ASP A 745      60.680  55.630  68.580  1.00  0.00           O
ATOM   2537  N   LEU A 746      61.150  54.900  66.490  1.00  0.00           N
ATOM   2538  HN  LEU A 746      60.980  54.850  65.510  1.00  0.00           H
ATOM   2539  CA  LEU A 746      62.360  54.240  67.030  1.00  0.00           C
ATOM   2540  HA  LEU A 746      62.060  53.450  67.710  1.00  0.00           H
ATOM   2541  CB  LEU A 746      63.160  53.550  65.850  1.00  0.00           C
ATOM   2542  HB1 LEU A 746      64.260  53.410  65.960  1.00  0.00           H
ATOM   2543  HB2 LEU A 746      62.940  54.160  64.960  1.00  0.00           H
ATOM   2544  CG  LEU A 746      62.590  52.210  65.380  1.00  0.00           C
ATOM   2545  HG  LEU A 746      61.490  52.300  65.240  1.00  0.00           H
ATOM   2546  CD1 LEU A 746      63.250  51.860  64.040  1.00  0.00           C
ATOM   2547 HD11 LEU A 746      63.030  52.590  63.230  1.00  0.00           H
ATOM   2548 HD12 LEU A 746      62.800  50.900  63.740  1.00  0.00           H
ATOM   2549 HD13 LEU A 746      64.350  51.720  64.210  1.00  0.00           H
ATOM   2550  CD2 LEU A 746      62.750  51.070  66.340  1.00  0.00           C
ATOM   2551 HD21 LEU A 746      62.260  51.310  67.310  1.00  0.00           H
ATOM   2552 HD22 LEU A 746      63.800  50.910  66.650  1.00  0.00           H
ATOM   2553 HD23 LEU A 746      62.320  50.140  65.910  1.00  0.00           H
ATOM   2554  C   LEU A 746      63.370  55.150  67.740  1.00  0.00           C
ATOM   2555  O   LEU A 746      64.080  54.850  68.740  1.00  0.00           O
ATOM   2556  N   GLY A 747      63.610  56.330  67.110  1.00  0.00           N
ATOM   2557  HN  GLY A 747      63.160  56.480  66.220  1.00  0.00           H
ATOM   2558  CA  GLY A 747      64.470  57.450  67.550  1.00  0.00           C
ATOM   2559  HA1 GLY A 747      64.450  58.300  66.880  1.00  0.00           H
ATOM   2560  HA2 GLY A 747      65.500  57.160  67.580  1.00  0.00           H
ATOM   2561  C   GLY A 747      64.170  58.070  68.910  1.00  0.00           C
ATOM   2562  O   GLY A 747      65.140  58.480  69.600  1.00  0.00           O
ATOM   2563  N   GLU A 748      62.900  58.250  69.260  1.00  0.00           N
ATOM   2564  HN  GLU A 748      62.140  58.120  68.630  1.00  0.00           H
ATOM   2565  CA  GLU A 748      62.500  58.680  70.570  1.00  0.00           C
ATOM   2566  HA  GLU A 748      63.160  59.460  70.890  1.00  0.00           H
ATOM   2567  CB  GLU A 748      61.060  59.200  70.480  1.00  0.00           C
ATOM   2568  HB1 GLU A 748      60.760  59.260  71.540  1.00  0.00           H
ATOM   2569  HB2 GLU A 748      60.440  58.400  70.010  1.00  0.00           H
ATOM   2570  CG  GLU A 748      60.830  60.480  69.630  1.00  0.00           C
ATOM   2571  HG1 GLU A 748      60.540  60.170  68.610  1.00  0.00           H
ATOM   2572  HG2 GLU A 748      61.650  61.220  69.530  1.00  0.00           H
ATOM   2573  CD  GLU A 748      59.670  61.240  70.260  1.00  0.00           C
ATOM   2574  OE1 GLU A 748      59.810  61.830  71.350  1.00  0.00           O
ATOM   2575  OE2 GLU A 748      58.520  61.060  69.720  1.00  0.00           O
ATOM   2576  C   GLU A 748      62.550  57.580  71.580  1.00  0.00           C
ATOM   2577  O   GLU A 748      62.590  57.850  72.750  1.00  0.00           O
ATOM   2578  N   THR A 749      62.500  56.320  71.120  1.00  0.00           N
ATOM   2579  HN  THR A 749      62.600  56.190  70.130  1.00  0.00           H
ATOM   2580  CA  THR A 749      62.380  55.140  72.090  1.00  0.00           C
ATOM   2581  HA  THR A 749      61.800  55.480  72.930  1.00  0.00           H
ATOM   2582  CB  THR A 749      61.800  53.940  71.450  1.00  0.00           C
ATOM   2583  HB  THR A 749      62.470  53.530  70.660  1.00  0.00           H
ATOM   2584  OG1 THR A 749      60.550  54.230  70.870  1.00  0.00           O
ATOM   2585  HG1 THR A 749      60.700  54.970  70.270  1.00  0.00           H
ATOM   2586  CG2 THR A 749      61.500  52.820  72.500  1.00  0.00           C
ATOM   2587 HG21 THR A 749      62.420  52.410  72.960  1.00  0.00           H
ATOM   2588 HG22 THR A 749      60.870  51.990  72.110  1.00  0.00           H
ATOM   2589 HG23 THR A 749      60.940  53.270  73.350  1.00  0.00           H
ATOM   2590  C   THR A 749      63.730  54.750  72.660  1.00  0.00           C
ATOM   2591  O   THR A 749      63.850  54.400  73.850  1.00  0.00           O
ATOM   2592  N   TYR A 750      64.830  54.860  71.880  1.00  0.00           N
ATOM   2593  HN  TYR A 750      64.800  55.160  70.930  1.00  0.00           H
ATOM   2594  CA  TYR A 750      66.110  54.320  72.210  1.00  0.00           C
ATOM   2595  HA  TYR A 750      66.020  53.760  73.130  1.00  0.00           H
ATOM   2596  CB  TYR A 750      66.420  53.330  71.080  1.00  0.00           C
ATOM   2597  HB1 TYR A 750      67.350  52.770  71.340  1.00  0.00           H
ATOM   2598  HB2 TYR A 750      66.550  53.820  70.090  1.00  0.00           H
ATOM   2599  CG  TYR A 750      65.360  52.230  70.910  1.00  0.00           C
ATOM   2600  CD1 TYR A 750      65.100  51.670  69.660  1.00  0.00           C
ATOM   2601  HD1 TYR A 750      65.430  52.220  68.790  1.00  0.00           H
ATOM   2602  CE1 TYR A 750      64.220  50.510  69.600  1.00  0.00           C
ATOM   2603  HE1 TYR A 750      64.090  50.000  68.660  1.00  0.00           H
ATOM   2604  CZ  TYR A 750      63.880  49.850  70.750  1.00  0.00           C
ATOM   2605  OH  TYR A 750      63.240  48.570  70.670  1.00  0.00           O
ATOM   2606  HH  TYR A 750      62.460  48.620  71.220  1.00  0.00           H
ATOM   2607  CD2 TYR A 750      64.940  51.610  72.120  1.00  0.00           C
ATOM   2608  HD2 TYR A 750      65.460  51.910  73.020  1.00  0.00           H
ATOM   2609  CE2 TYR A 750      64.310  50.370  71.980  1.00  0.00           C
ATOM   2610  HE2 TYR A 750      64.300  49.710  72.840  1.00  0.00           H
ATOM   2611  C   TYR A 750      67.250  55.240  72.410  1.00  0.00           C
ATOM   2612  O   TYR A 750      67.160  56.400  72.270  1.00  0.00           O
ATOM   2613  N   ALA A 751      68.370  54.720  72.920  1.00  0.00           N
ATOM   2614  HN  ALA A 751      68.530  53.770  73.140  1.00  0.00           H
ATOM   2615  CA  ALA A 751      69.590  55.530  73.010  1.00  0.00           C
ATOM   2616  HA  ALA A 751      69.430  56.590  73.080  1.00  0.00           H
ATOM   2617  CB  ALA A 751      70.400  55.170  74.250  1.00  0.00           C
ATOM   2618  HB1 ALA A 751      70.700  54.110  74.410  1.00  0.00           H
ATOM   2619  HB2 ALA A 751      69.870  55.520  75.170  1.00  0.00           H
ATOM   2620  HB3 ALA A 751      71.380  55.700  74.190  1.00  0.00           H
ATOM   2621  C   ALA A 751      70.460  55.310  71.730  1.00  0.00           C
ATOM   2622  O   ALA A 751      70.260  54.410  70.940  1.00  0.00           O
ATOM   2623  N   PHE A 752      71.550  56.190  71.610  1.00  0.00           N
ATOM   2624  HN  PHE A 752      71.620  56.990  72.220  1.00  0.00           H
ATOM   2625  CA  PHE A 752      72.480  56.220  70.600  1.00  0.00           C
ATOM   2626  HA  PHE A 752      72.190  55.430  69.920  1.00  0.00           H
ATOM   2627  CB  PHE A 752      72.520  57.490  69.770  1.00  0.00           C
ATOM   2628  HB1 PHE A 752      72.220  58.270  70.500  1.00  0.00           H
ATOM   2629  HB2 PHE A 752      71.770  57.330  68.960  1.00  0.00           H
ATOM   2630  CG  PHE A 752      73.780  57.850  69.010  1.00  0.00           C
ATOM   2631  CD1 PHE A 752      74.450  59.010  69.390  1.00  0.00           C
ATOM   2632  HD1 PHE A 752      74.080  59.600  70.220  1.00  0.00           H
ATOM   2633  CE1 PHE A 752      75.500  59.550  68.670  1.00  0.00           C
ATOM   2634  HE1 PHE A 752      75.970  60.490  68.920  1.00  0.00           H
ATOM   2635  CZ  PHE A 752      75.860  58.920  67.460  1.00  0.00           C
ATOM   2636  HZ  PHE A 752      76.590  59.320  66.780  1.00  0.00           H
ATOM   2637  CD2 PHE A 752      74.150  57.220  67.810  1.00  0.00           C
ATOM   2638  HD2 PHE A 752      73.590  56.330  67.540  1.00  0.00           H
ATOM   2639  CE2 PHE A 752      75.240  57.730  67.070  1.00  0.00           C
ATOM   2640  HE2 PHE A 752      75.490  57.290  66.110  1.00  0.00           H
ATOM   2641  C   PHE A 752      73.850  55.870  71.130  1.00  0.00           C
ATOM   2642  O   PHE A 752      74.330  56.620  71.970  1.00  0.00           O
ATOM   2643  N   PRO A 822      74.630  54.910  70.670  1.00  0.00           N
ATOM   2644  CD  PRO A 822      76.140  54.850  71.030  1.00  0.00           C
ATOM   2645  HD1 PRO A 822      76.200  54.490  72.080  1.00  0.00           H
ATOM   2646  HD2 PRO A 822      76.540  55.870  70.840  1.00  0.00           H
ATOM   2647  CA  PRO A 822      74.330  53.900  69.550  1.00  0.00           C
ATOM   2648  HA  PRO A 822      73.880  54.540  68.800  1.00  0.00           H
ATOM   2649  CB  PRO A 822      75.690  53.300  69.110  1.00  0.00           C
ATOM   2650  HB1 PRO A 822      75.960  53.640  68.080  1.00  0.00           H
ATOM   2651  HB2 PRO A 822      75.710  52.190  69.210  1.00  0.00           H
ATOM   2652  CG  PRO A 822      76.800  53.840  70.080  1.00  0.00           C
ATOM   2653  HG1 PRO A 822      77.130  52.960  70.660  1.00  0.00           H
ATOM   2654  HG2 PRO A 822      77.740  54.140  69.590  1.00  0.00           H
ATOM   2655  C   PRO A 822      73.290  52.880  69.940  1.00  0.00           C
ATOM   2656  O   PRO A 822      72.330  52.840  69.180  1.00  0.00           O
ATOM   2657  N   ASP A 823      73.450  52.140  71.050  1.00  0.00           N
ATOM   2658  HN  ASP A 823      74.280  52.230  71.590  1.00  0.00           H
ATOM   2659  CA  ASP A 823      72.630  51.140  71.740  1.00  0.00           C
ATOM   2660  HA  ASP A 823      73.430  50.540  72.160  1.00  0.00           H
ATOM   2661  CB  ASP A 823      71.830  51.860  72.910  1.00  0.00           C
ATOM   2662  HB1 ASP A 823      70.890  52.350  72.540  1.00  0.00           H
ATOM   2663  HB2 ASP A 823      72.460  52.670  73.340  1.00  0.00           H
ATOM   2664  CG  ASP A 823      71.410  50.870  73.960  1.00  0.00           C
ATOM   2665  OD1 ASP A 823      71.730  49.620  73.890  1.00  0.00           O
ATOM   2666  OD2 ASP A 823      70.690  51.340  74.890  1.00  0.00           O
ATOM   2667  C   ASP A 823      71.760  50.270  70.750  1.00  0.00           C
ATOM   2668  O   ASP A 823      72.250  49.650  69.800  1.00  0.00           O
ATOM   2669  N   VAL A 824      70.440  50.180  70.980  1.00  0.00           N
ATOM   2670  HN  VAL A 824      70.140  50.610  71.820  1.00  0.00           H
ATOM   2671  CA  VAL A 824      69.560  49.570  70.060  1.00  0.00           C
ATOM   2672  HA  VAL A 824      70.030  48.690  69.660  1.00  0.00           H
ATOM   2673  CB  VAL A 824      68.310  49.240  70.830  1.00  0.00           C
ATOM   2674  HB  VAL A 824      67.690  50.150  70.890  1.00  0.00           H
ATOM   2675  CG1 VAL A 824      67.340  48.220  70.000  1.00  0.00           C
ATOM   2676 HG11 VAL A 824      66.790  48.700  69.160  1.00  0.00           H
ATOM   2677 HG12 VAL A 824      66.620  47.760  70.710  1.00  0.00           H
ATOM   2678 HG13 VAL A 824      67.920  47.410  69.510  1.00  0.00           H
ATOM   2679  CG2 VAL A 824      68.470  48.790  72.300  1.00  0.00           C
ATOM   2680 HG21 VAL A 824      69.210  47.960  72.280  1.00  0.00           H
ATOM   2681 HG22 VAL A 824      67.510  48.450  72.740  1.00  0.00           H
ATOM   2682 HG23 VAL A 824      68.850  49.590  72.980  1.00  0.00           H
ATOM   2683  C   VAL A 824      69.100  50.340  68.790  1.00  0.00           C
ATOM   2684  O   VAL A 824      68.750  49.830  67.730  1.00  0.00           O
ATOM   2685  N   LEU A 825      69.200  51.680  68.910  1.00  0.00           N
ATOM   2686  HN  LEU A 825      69.570  52.060  69.760  1.00  0.00           H
ATOM   2687  CA  LEU A 825      68.960  52.580  67.730  1.00  0.00           C
ATOM   2688  HA  LEU A 825      68.000  52.290  67.330  1.00  0.00           H
ATOM   2689  CB  LEU A 825      69.050  54.090  68.160  1.00  0.00           C
ATOM   2690  HB1 LEU A 825      70.100  54.230  68.490  1.00  0.00           H
ATOM   2691  HB2 LEU A 825      68.500  54.170  69.120  1.00  0.00           H
ATOM   2692  CG  LEU A 825      68.560  55.180  67.220  1.00  0.00           C
ATOM   2693  HG  LEU A 825      69.310  55.330  66.410  1.00  0.00           H
ATOM   2694  CD1 LEU A 825      67.220  54.960  66.540  1.00  0.00           C
ATOM   2695 HD11 LEU A 825      66.440  54.910  67.330  1.00  0.00           H
ATOM   2696 HD12 LEU A 825      67.200  54.120  65.830  1.00  0.00           H
ATOM   2697 HD13 LEU A 825      66.990  55.770  65.810  1.00  0.00           H
ATOM   2698  CD2 LEU A 825      68.410  56.550  68.000  1.00  0.00           C
ATOM   2699 HD21 LEU A 825      69.450  56.920  68.080  1.00  0.00           H
ATOM   2700 HD22 LEU A 825      67.980  56.390  69.020  1.00  0.00           H
ATOM   2701 HD23 LEU A 825      67.840  57.270  67.370  1.00  0.00           H
ATOM   2702  C   LEU A 825      69.870  52.350  66.570  1.00  0.00           C
ATOM   2703  O   LEU A 825      69.410  52.270  65.430  1.00  0.00           O
ATOM   2704  N   PHE A 826      71.190  52.190  66.770  1.00  0.00           N
ATOM   2705  HN  PHE A 826      71.560  52.470  67.660  1.00  0.00           H
ATOM   2706  CA  PHE A 826      72.220  51.870  65.800  1.00  0.00           C
ATOM   2707  HA  PHE A 826      72.340  52.690  65.100  1.00  0.00           H
ATOM   2708  CB  PHE A 826      73.530  51.670  66.480  1.00  0.00           C
ATOM   2709  HB1 PHE A 826      73.430  50.790  67.170  1.00  0.00           H
ATOM   2710  HB2 PHE A 826      73.820  52.550  67.070  1.00  0.00           H
ATOM   2711  CG  PHE A 826      74.700  51.370  65.500  1.00  0.00           C
ATOM   2712  CD1 PHE A 826      75.660  50.370  65.830  1.00  0.00           C
ATOM   2713  HD1 PHE A 826      75.590  49.770  66.720  1.00  0.00           H
ATOM   2714  CE1 PHE A 826      76.670  50.090  64.930  1.00  0.00           C
ATOM   2715  HE1 PHE A 826      77.380  49.310  65.150  1.00  0.00           H
ATOM   2716  CZ  PHE A 826      76.910  51.020  63.860  1.00  0.00           C
ATOM   2717  HZ  PHE A 826      77.830  50.880  63.320  1.00  0.00           H
ATOM   2718  CD2 PHE A 826      74.990  52.280  64.510  1.00  0.00           C
ATOM   2719  HD2 PHE A 826      74.360  53.140  64.370  1.00  0.00           H
ATOM   2720  CE2 PHE A 826      76.030  52.130  63.710  1.00  0.00           C
ATOM   2721  HE2 PHE A 826      76.150  52.830  62.900  1.00  0.00           H
ATOM   2722  C   PHE A 826      71.750  50.550  65.090  1.00  0.00           C
ATOM   2723  O   PHE A 826      71.530  50.460  63.920  1.00  0.00           O
ATOM   2724  N   TRP A 827      71.560  49.490  65.840  1.00  0.00           N
ATOM   2725  HN  TRP A 827      71.600  49.500  66.830  1.00  0.00           H
ATOM   2726  CA  TRP A 827      71.170  48.240  65.150  1.00  0.00           C
ATOM   2727  HA  TRP A 827      71.810  48.180  64.280  1.00  0.00           H
ATOM   2728  CB  TRP A 827      71.390  46.870  65.960  1.00  0.00           C
ATOM   2729  HB1 TRP A 827      71.350  45.980  65.280  1.00  0.00           H
ATOM   2730  HB2 TRP A 827      70.590  46.810  66.730  1.00  0.00           H
ATOM   2731  CG  TRP A 827      72.730  46.830  66.490  1.00  0.00           C
ATOM   2732  CD1 TRP A 827      73.030  46.950  67.840  1.00  0.00           C
ATOM   2733  HD1 TRP A 827      72.320  47.170  68.630  1.00  0.00           H
ATOM   2734  NE1 TRP A 827      74.410  46.830  67.970  1.00  0.00           N
ATOM   2735  HE1 TRP A 827      74.860  46.860  68.830  1.00  0.00           H
ATOM   2736  CE2 TRP A 827      74.950  46.880  66.720  1.00  0.00           C
ATOM   2737  CD2 TRP A 827      73.900  46.860  65.780  1.00  0.00           C
ATOM   2738  CE3 TRP A 827      74.210  46.860  64.410  1.00  0.00           C
ATOM   2739  HE3 TRP A 827      73.390  46.760  63.710  1.00  0.00           H
ATOM   2740  CZ3 TRP A 827      75.570  46.700  63.990  1.00  0.00           C
ATOM   2741  HZ3 TRP A 827      75.860  46.620  62.950  1.00  0.00           H
ATOM   2742  CZ2 TRP A 827      76.290  46.780  66.330  1.00  0.00           C
ATOM   2743  HZ2 TRP A 827      77.100  46.790  67.050  1.00  0.00           H
ATOM   2744  CH2 TRP A 827      76.600  46.680  64.920  1.00  0.00           C
ATOM   2745  HH2 TRP A 827      77.630  46.660  64.580  1.00  0.00           H
ATOM   2746  C   TRP A 827      69.790  48.220  64.490  1.00  0.00           C
ATOM   2747  O   TRP A 827      69.690  47.720  63.370  1.00  0.00           O
ATOM   2748  N   CYS A 828      68.730  48.880  65.120  1.00  0.00           N
ATOM   2749  HN  CYS A 828      68.940  49.290  66.000  1.00  0.00           H
ATOM   2750  CA  CYS A 828      67.490  49.110  64.430  1.00  0.00           C
ATOM   2751  HA  CYS A 828      67.160  48.110  64.180  1.00  0.00           H
ATOM   2752  CB  CYS A 828      66.440  49.780  65.370  1.00  0.00           C
ATOM   2753  HB1 CYS A 828      65.600  50.070  64.700  1.00  0.00           H
ATOM   2754  HB2 CYS A 828      66.840  50.660  65.920  1.00  0.00           H
ATOM   2755  SG  CYS A 828      65.850  48.570  66.520  1.00  0.00           S
ATOM   2756  HG1 CYS A 828      66.990  48.660  67.180  1.00  0.00           H
ATOM   2757  C   CYS A 828      67.560  49.960  63.170  1.00  0.00           C
ATOM   2758  O   CYS A 828      67.020  49.610  62.150  1.00  0.00           O
ATOM   2759  N   VAL A 829      68.330  51.120  63.130  1.00  0.00           N
ATOM   2760  HN  VAL A 829      68.670  51.590  63.940  1.00  0.00           H
ATOM   2761  CA  VAL A 829      68.570  51.860  61.910  1.00  0.00           C
ATOM   2762  HA  VAL A 829      67.640  52.190  61.480  1.00  0.00           H
ATOM   2763  CB  VAL A 829      69.230  53.300  62.170  1.00  0.00           C
ATOM   2764  HB  VAL A 829      70.080  53.170  62.870  1.00  0.00           H
ATOM   2765  CG1 VAL A 829      69.670  53.990  60.940  1.00  0.00           C
ATOM   2766 HG11 VAL A 829      70.510  53.410  60.480  1.00  0.00           H
ATOM   2767 HG12 VAL A 829      70.150  54.950  61.240  1.00  0.00           H
ATOM   2768 HG13 VAL A 829      68.780  54.110  60.300  1.00  0.00           H
ATOM   2769  CG2 VAL A 829      68.090  54.070  62.900  1.00  0.00           C
ATOM   2770 HG21 VAL A 829      67.260  54.330  62.200  1.00  0.00           H
ATOM   2771 HG22 VAL A 829      68.560  55.030  63.220  1.00  0.00           H
ATOM   2772 HG23 VAL A 829      67.620  53.700  63.830  1.00  0.00           H
ATOM   2773  C   VAL A 829      69.360  51.110  60.810  1.00  0.00           C
ATOM   2774  O   VAL A 829      69.050  51.260  59.660  1.00  0.00           O
ATOM   2775  N   ILE A 830      70.440  50.420  61.270  1.00  0.00           N
ATOM   2776  HN  ILE A 830      70.790  50.500  62.200  1.00  0.00           H
ATOM   2777  CA  ILE A 830      71.160  49.540  60.310  1.00  0.00           C
ATOM   2778  HA  ILE A 830      71.340  50.150  59.430  1.00  0.00           H
ATOM   2779  CB  ILE A 830      72.470  49.020  60.830  1.00  0.00           C
ATOM   2780  HB  ILE A 830      72.250  48.330  61.680  1.00  0.00           H
ATOM   2781  CG2 ILE A 830      73.160  48.090  59.860  1.00  0.00           C
ATOM   2782 HG21 ILE A 830      74.070  47.590  60.270  1.00  0.00           H
ATOM   2783 HG22 ILE A 830      73.420  48.540  58.880  1.00  0.00           H
ATOM   2784 HG23 ILE A 830      72.540  47.210  59.590  1.00  0.00           H
ATOM   2785  CG1 ILE A 830      73.460  50.100  61.370  1.00  0.00           C
ATOM   2786 HG11 ILE A 830      74.180  49.620  62.060  1.00  0.00           H
ATOM   2787 HG12 ILE A 830      72.920  50.880  61.950  1.00  0.00           H
ATOM   2788  CD  ILE A 830      74.210  51.020  60.330  1.00  0.00           C
ATOM   2789  HD1 ILE A 830      74.510  50.430  59.430  1.00  0.00           H
ATOM   2790  HD2 ILE A 830      75.130  51.480  60.720  1.00  0.00           H
ATOM   2791  HD3 ILE A 830      73.500  51.810  60.010  1.00  0.00           H
ATOM   2792  C   ILE A 830      70.210  48.430  59.700  1.00  0.00           C
ATOM   2793  O   ILE A 830      70.280  48.250  58.510  1.00  0.00           O
ATOM   2794  N   LEU A 831      69.350  47.710  60.480  1.00  0.00           N
ATOM   2795  HN  LEU A 831      69.330  47.800  61.480  1.00  0.00           H
ATOM   2796  CA  LEU A 831      68.450  46.670  60.060  1.00  0.00           C
ATOM   2797  HA  LEU A 831      69.030  45.860  59.630  1.00  0.00           H
ATOM   2798  CB  LEU A 831      67.790  46.040  61.250  1.00  0.00           C
ATOM   2799  HB1 LEU A 831      66.990  46.640  61.710  1.00  0.00           H
ATOM   2800  HB2 LEU A 831      68.610  45.880  61.980  1.00  0.00           H
ATOM   2801  CG  LEU A 831      67.120  44.650  60.900  1.00  0.00           C
ATOM   2802  HG  LEU A 831      66.290  44.900  60.210  1.00  0.00           H
ATOM   2803  CD1 LEU A 831      68.030  43.650  60.210  1.00  0.00           C
ATOM   2804 HD11 LEU A 831      68.920  43.500  60.840  1.00  0.00           H
ATOM   2805 HD12 LEU A 831      68.370  43.980  59.200  1.00  0.00           H
ATOM   2806 HD13 LEU A 831      67.570  42.640  60.090  1.00  0.00           H
ATOM   2807  CD2 LEU A 831      66.540  44.030  62.170  1.00  0.00           C
ATOM   2808 HD21 LEU A 831      65.900  43.140  61.940  1.00  0.00           H
ATOM   2809 HD22 LEU A 831      65.990  44.830  62.700  1.00  0.00           H
ATOM   2810 HD23 LEU A 831      67.420  43.660  62.720  1.00  0.00           H
ATOM   2811  C   LEU A 831      67.460  47.170  58.960  1.00  0.00           C
ATOM   2812  O   LEU A 831      67.350  46.530  57.880  1.00  0.00           O
ATOM   2813  N   PHE A 832      66.800  48.290  59.270  1.00  0.00           N
ATOM   2814  HN  PHE A 832      66.900  48.640  60.200  1.00  0.00           H
ATOM   2815  CA  PHE A 832      65.840  49.000  58.520  1.00  0.00           C
ATOM   2816  HA  PHE A 832      65.010  48.320  58.380  1.00  0.00           H
ATOM   2817  CB  PHE A 832      65.450  50.260  59.440  1.00  0.00           C
ATOM   2818  HB1 PHE A 832      66.370  50.880  59.490  1.00  0.00           H
ATOM   2819  HB2 PHE A 832      65.260  49.920  60.480  1.00  0.00           H
ATOM   2820  CG  PHE A 832      64.330  51.170  59.150  1.00  0.00           C
ATOM   2821  CD1 PHE A 832      63.830  51.980  60.280  1.00  0.00           C
ATOM   2822  HD1 PHE A 832      64.260  51.790  61.240  1.00  0.00           H
ATOM   2823  CE1 PHE A 832      62.670  52.790  60.060  1.00  0.00           C
ATOM   2824  HE1 PHE A 832      62.440  53.500  60.840  1.00  0.00           H
ATOM   2825  CZ  PHE A 832      62.170  52.960  58.790  1.00  0.00           C
ATOM   2826  HZ  PHE A 832      61.410  53.680  58.580  1.00  0.00           H
ATOM   2827  CD2 PHE A 832      63.750  51.280  57.950  1.00  0.00           C
ATOM   2828  HD2 PHE A 832      64.010  50.680  57.090  1.00  0.00           H
ATOM   2829  CE2 PHE A 832      62.680  52.140  57.740  1.00  0.00           C
ATOM   2830  HE2 PHE A 832      62.240  52.220  56.740  1.00  0.00           H
ATOM   2831  C   PHE A 832      66.440  49.440  57.110  1.00  0.00           C
ATOM   2832  O   PHE A 832      65.960  49.240  56.060  1.00  0.00           O
ATOM   2833  N   PHE A 833      67.630  50.000  57.190  1.00  0.00           N
ATOM   2834  HN  PHE A 833      68.060  50.040  58.090  1.00  0.00           H
ATOM   2835  CA  PHE A 833      68.400  50.460  56.040  1.00  0.00           C
ATOM   2836  HA  PHE A 833      67.820  50.970  55.280  1.00  0.00           H
ATOM   2837  CB  PHE A 833      69.480  51.320  56.640  1.00  0.00           C
ATOM   2838  HB1 PHE A 833      70.110  50.780  57.380  1.00  0.00           H
ATOM   2839  HB2 PHE A 833      68.960  52.180  57.090  1.00  0.00           H
ATOM   2840  CG  PHE A 833      70.420  51.910  55.670  1.00  0.00           C
ATOM   2841  CD1 PHE A 833      71.700  51.380  55.520  1.00  0.00           C
ATOM   2842  HD1 PHE A 833      72.170  50.730  56.230  1.00  0.00           H
ATOM   2843  CE1 PHE A 833      72.510  51.790  54.430  1.00  0.00           C
ATOM   2844  HE1 PHE A 833      73.520  51.430  54.320  1.00  0.00           H
ATOM   2845  CZ  PHE A 833      72.030  52.800  53.530  1.00  0.00           C
ATOM   2846  HZ  PHE A 833      72.690  53.210  52.790  1.00  0.00           H
ATOM   2847  CD2 PHE A 833      69.930  52.870  54.760  1.00  0.00           C
ATOM   2848  HD2 PHE A 833      68.910  53.200  54.810  1.00  0.00           H
ATOM   2849  CE2 PHE A 833      70.740  53.340  53.690  1.00  0.00           C
ATOM   2850  HE2 PHE A 833      70.470  54.120  53.000  1.00  0.00           H
ATOM   2851  C   PHE A 833      68.950  49.330  55.210  1.00  0.00           C
ATOM   2852  O   PHE A 833      68.780  49.230  54.000  1.00  0.00           O
ATOM   2853  N   THR A 834      69.540  48.310  55.840  1.00  0.00           N
ATOM   2854  HN  THR A 834      69.760  48.330  56.810  1.00  0.00           H
ATOM   2855  CA  THR A 834      70.060  47.140  55.130  1.00  0.00           C
ATOM   2856  HA  THR A 834      70.610  47.480  54.250  1.00  0.00           H
ATOM   2857  CB  THR A 834      70.960  46.180  55.910  1.00  0.00           C
ATOM   2858  HB  THR A 834      71.230  45.330  55.270  1.00  0.00           H
ATOM   2859  OG1 THR A 834      70.410  45.770  57.140  1.00  0.00           O
ATOM   2860  HG1 THR A 834      70.390  46.570  57.670  1.00  0.00           H
ATOM   2861  CG2 THR A 834      72.240  46.830  56.210  1.00  0.00           C
ATOM   2862 HG21 THR A 834      72.870  46.240  56.910  1.00  0.00           H
ATOM   2863 HG22 THR A 834      72.000  47.800  56.710  1.00  0.00           H
ATOM   2864 HG23 THR A 834      72.920  47.090  55.380  1.00  0.00           H
ATOM   2865  C   THR A 834      69.050  46.220  54.450  1.00  0.00           C
ATOM   2866  O   THR A 834      69.270  45.800  53.330  1.00  0.00           O
ATOM   2867  N   THR A 835      67.870  45.990  55.120  1.00  0.00           N
ATOM   2868  HN  THR A 835      67.860  46.410  56.030  1.00  0.00           H
ATOM   2869  CA  THR A 835      66.580  45.480  54.490  1.00  0.00           C
ATOM   2870  HA  THR A 835      66.730  44.450  54.220  1.00  0.00           H
ATOM   2871  CB  THR A 835      65.360  45.610  55.480  1.00  0.00           C
ATOM   2872  HB  THR A 835      65.350  46.660  55.840  1.00  0.00           H
ATOM   2873  OG1 THR A 835      65.580  44.740  56.630  1.00  0.00           O
ATOM   2874  HG1 THR A 835      66.370  45.040  57.070  1.00  0.00           H
ATOM   2875  CG2 THR A 835      64.020  45.240  54.840  1.00  0.00           C
ATOM   2876 HG21 THR A 835      63.270  45.070  55.640  1.00  0.00           H
ATOM   2877 HG22 THR A 835      64.160  44.270  54.320  1.00  0.00           H
ATOM   2878 HG23 THR A 835      63.670  46.010  54.120  1.00  0.00           H
ATOM   2879  C   THR A 835      66.140  46.220  53.240  1.00  0.00           C
ATOM   2880  O   THR A 835      65.970  45.610  52.190  1.00  0.00           O
ATOM   2881  N   PHE A 836      66.160  47.530  53.220  1.00  0.00           N
ATOM   2882  HN  PHE A 836      66.200  48.070  54.050  1.00  0.00           H
ATOM   2883  CA  PHE A 836      65.880  48.370  52.030  1.00  0.00           C
ATOM   2884  HA  PHE A 836      64.980  48.050  51.540  1.00  0.00           H
ATOM   2885  CB  PHE A 836      65.640  49.840  52.590  1.00  0.00           C
ATOM   2886  HB1 PHE A 836      66.470  50.000  53.320  1.00  0.00           H
ATOM   2887  HB2 PHE A 836      64.620  49.850  53.030  1.00  0.00           H
ATOM   2888  CG  PHE A 836      65.760  50.890  51.550  1.00  0.00           C
ATOM   2889  CD1 PHE A 836      66.940  51.610  51.520  1.00  0.00           C
ATOM   2890  HD1 PHE A 836      67.680  51.340  52.260  1.00  0.00           H
ATOM   2891  CE1 PHE A 836      67.260  52.530  50.550  1.00  0.00           C
ATOM   2892  HE1 PHE A 836      68.230  52.990  50.380  1.00  0.00           H
ATOM   2893  CZ  PHE A 836      66.190  52.840  49.610  1.00  0.00           C
ATOM   2894  HZ  PHE A 836      66.330  53.550  48.810  1.00  0.00           H
ATOM   2895  CD2 PHE A 836      64.740  51.230  50.640  1.00  0.00           C
ATOM   2896  HD2 PHE A 836      63.730  50.900  50.730  1.00  0.00           H
ATOM   2897  CE2 PHE A 836      64.940  52.270  49.750  1.00  0.00           C
ATOM   2898  HE2 PHE A 836      64.220  52.610  49.030  1.00  0.00           H
ATOM   2899  C   PHE A 836      66.950  48.370  50.930  1.00  0.00           C
ATOM   2900  O   PHE A 836      66.680  48.420  49.720  1.00  0.00           O
ATOM   2901  N   PHE A 837      68.280  48.390  51.370  1.00  0.00           N
ATOM   2902  HN  PHE A 837      68.460  48.300  52.350  1.00  0.00           H
ATOM   2903  CA  PHE A 837      69.390  48.300  50.450  1.00  0.00           C
ATOM   2904  HA  PHE A 837      69.270  49.070  49.690  1.00  0.00           H
ATOM   2905  CB  PHE A 837      70.710  48.540  51.250  1.00  0.00           C
ATOM   2906  HB1 PHE A 837      70.660  47.970  52.210  1.00  0.00           H
ATOM   2907  HB2 PHE A 837      70.710  49.630  51.450  1.00  0.00           H
ATOM   2908  CG  PHE A 837      72.020  48.250  50.530  1.00  0.00           C
ATOM   2909  CD1 PHE A 837      72.210  48.710  49.210  1.00  0.00           C
ATOM   2910  HD1 PHE A 837      71.430  49.180  48.630  1.00  0.00           H
ATOM   2911  CE1 PHE A 837      73.490  48.570  48.590  1.00  0.00           C
ATOM   2912  HE1 PHE A 837      73.660  49.050  47.640  1.00  0.00           H
ATOM   2913  CZ  PHE A 837      74.550  48.150  49.390  1.00  0.00           C
ATOM   2914  HZ  PHE A 837      75.460  47.950  48.830  1.00  0.00           H
ATOM   2915  CD2 PHE A 837      73.160  47.830  51.220  1.00  0.00           C
ATOM   2916  HD2 PHE A 837      72.900  47.600  52.250  1.00  0.00           H
ATOM   2917  CE2 PHE A 837      74.370  47.710  50.670  1.00  0.00           C
ATOM   2918  HE2 PHE A 837      75.180  47.380  51.300  1.00  0.00           H
ATOM   2919  C   PHE A 837      69.430  47.000  49.760  1.00  0.00           C
ATOM   2920  O   PHE A 837      69.630  46.900  48.500  1.00  0.00           O
ATOM   2921  N   LEU A 838      69.230  45.880  50.460  1.00  0.00           N
ATOM   2922  HN  LEU A 838      69.170  45.910  51.460  1.00  0.00           H
ATOM   2923  CA  LEU A 838      69.280  44.530  49.880  1.00  0.00           C
ATOM   2924  HA  LEU A 838      70.110  44.570  49.190  1.00  0.00           H
ATOM   2925  CB  LEU A 838      69.650  43.480  50.940  1.00  0.00           C
ATOM   2926  HB1 LEU A 838      68.800  43.460  51.670  1.00  0.00           H
ATOM   2927  HB2 LEU A 838      70.580  43.740  51.480  1.00  0.00           H
ATOM   2928  CG  LEU A 838      69.680  42.030  50.450  1.00  0.00           C
ATOM   2929  HG  LEU A 838      68.710  41.800  49.960  1.00  0.00           H
ATOM   2930  CD1 LEU A 838      70.880  41.970  49.480  1.00  0.00           C
ATOM   2931 HD11 LEU A 838      70.910  41.000  48.940  1.00  0.00           H
ATOM   2932 HD12 LEU A 838      71.830  42.080  50.050  1.00  0.00           H
ATOM   2933 HD13 LEU A 838      70.810  42.780  48.730  1.00  0.00           H
ATOM   2934  CD2 LEU A 838      69.820  41.000  51.630  1.00  0.00           C
ATOM   2935 HD21 LEU A 838      68.900  40.720  52.190  1.00  0.00           H
ATOM   2936 HD22 LEU A 838      70.630  41.360  52.300  1.00  0.00           H
ATOM   2937 HD23 LEU A 838      70.150  40.030  51.180  1.00  0.00           H
ATOM   2938  C   LEU A 838      68.110  44.230  48.960  1.00  0.00           C
ATOM   2939  O   LEU A 838      68.320  43.720  47.910  1.00  0.00           O
ATOM   2940  N   SER A 839      66.870  44.550  49.470  1.00  0.00           N
ATOM   2941  HN  SER A 839      66.880  44.850  50.420  1.00  0.00           H
ATOM   2942  CA  SER A 839      65.610  44.270  48.770  1.00  0.00           C
ATOM   2943  HA  SER A 839      65.620  43.210  48.580  1.00  0.00           H
ATOM   2944  CB  SER A 839      64.320  44.490  49.580  1.00  0.00           C
ATOM   2945  HB1 SER A 839      64.240  43.840  50.470  1.00  0.00           H
ATOM   2946  HB2 SER A 839      63.520  44.330  48.820  1.00  0.00           H
ATOM   2947  OG  SER A 839      64.360  45.860  50.000  1.00  0.00           O
ATOM   2948  HG1 SER A 839      65.020  45.920  50.700  1.00  0.00           H
ATOM   2949  C   SER A 839      65.540  44.900  47.390  1.00  0.00           C
ATOM   2950  O   SER A 839      65.190  44.260  46.370  1.00  0.00           O
ATOM   2951  N   SER A 840      65.860  46.210  47.320  1.00  0.00           N
ATOM   2952  HN  SER A 840      66.100  46.740  48.130  1.00  0.00           H
ATOM   2953  CA  SER A 840      66.080  46.820  45.970  1.00  0.00           C
ATOM   2954  HA  SER A 840      65.160  46.620  45.470  1.00  0.00           H
ATOM   2955  CB  SER A 840      66.210  48.320  46.100  1.00  0.00           C
ATOM   2956  HB1 SER A 840      65.300  48.770  46.570  1.00  0.00           H
ATOM   2957  HB2 SER A 840      66.320  48.820  45.120  1.00  0.00           H
ATOM   2958  OG  SER A 840      67.280  48.740  46.980  1.00  0.00           O
ATOM   2959  HG1 SER A 840      67.000  48.530  47.870  1.00  0.00           H
ATOM   2960  C   SER A 840      67.230  46.320  45.070  1.00  0.00           C
ATOM   2961  O   SER A 840      67.040  46.180  43.840  1.00  0.00           O
ATOM   2962  N   PHE A 841      68.400  45.930  45.640  1.00  0.00           N
ATOM   2963  HN  PHE A 841      68.600  45.980  46.610  1.00  0.00           H
ATOM   2964  CA  PHE A 841      69.420  45.250  44.790  1.00  0.00           C
ATOM   2965  HA  PHE A 841      69.480  45.890  43.930  1.00  0.00           H
ATOM   2966  CB  PHE A 841      70.710  45.090  45.600  1.00  0.00           C
ATOM   2967  HB1 PHE A 841      70.570  44.630  46.610  1.00  0.00           H
ATOM   2968  HB2 PHE A 841      71.070  46.110  45.850  1.00  0.00           H
ATOM   2969  CG  PHE A 841      71.780  44.300  44.930  1.00  0.00           C
ATOM   2970  CD1 PHE A 841      71.890  42.890  45.350  1.00  0.00           C
ATOM   2971  HD1 PHE A 841      71.220  42.490  46.090  1.00  0.00           H
ATOM   2972  CE1 PHE A 841      72.810  42.060  44.680  1.00  0.00           C
ATOM   2973  HE1 PHE A 841      72.670  41.010  44.920  1.00  0.00           H
ATOM   2974  CZ  PHE A 841      73.640  42.570  43.640  1.00  0.00           C
ATOM   2975  HZ  PHE A 841      74.330  41.930  43.110  1.00  0.00           H
ATOM   2976  CD2 PHE A 841      72.640  44.740  43.970  1.00  0.00           C
ATOM   2977  HD2 PHE A 841      72.670  45.790  43.750  1.00  0.00           H
ATOM   2978  CE2 PHE A 841      73.560  43.920  43.280  1.00  0.00           C
ATOM   2979  HE2 PHE A 841      74.250  44.330  42.550  1.00  0.00           H
ATOM   2980  C   PHE A 841      68.890  43.860  44.180  1.00  0.00           C
ATOM   2981  O   PHE A 841      69.030  43.520  43.030  1.00  0.00           O
ATOM   2982  N   LEU A 842      68.340  43.010  45.030  1.00  0.00           N
ATOM   2983  HN  LEU A 842      68.180  43.220  45.990  1.00  0.00           H
ATOM   2984  CA  LEU A 842      67.610  41.780  44.520  1.00  0.00           C
ATOM   2985  HA  LEU A 842      68.360  41.340  43.860  1.00  0.00           H
ATOM   2986  CB  LEU A 842      67.300  40.690  45.610  1.00  0.00           C
ATOM   2987  HB1 LEU A 842      67.120  39.760  45.020  1.00  0.00           H
ATOM   2988  HB2 LEU A 842      66.430  41.000  46.230  1.00  0.00           H
ATOM   2989  CG  LEU A 842      68.400  40.340  46.580  1.00  0.00           C
ATOM   2990  HG  LEU A 842      68.680  41.370  46.910  1.00  0.00           H
ATOM   2991  CD1 LEU A 842      67.890  39.560  47.850  1.00  0.00           C
ATOM   2992 HD11 LEU A 842      67.150  40.140  48.440  1.00  0.00           H
ATOM   2993 HD12 LEU A 842      68.730  39.330  48.530  1.00  0.00           H
ATOM   2994 HD13 LEU A 842      67.390  38.620  47.530  1.00  0.00           H
ATOM   2995  CD2 LEU A 842      69.610  39.620  46.020  1.00  0.00           C
ATOM   2996 HD21 LEU A 842      70.230  40.060  45.200  1.00  0.00           H
ATOM   2997 HD22 LEU A 842      69.290  38.680  45.520  1.00  0.00           H
ATOM   2998 HD23 LEU A 842      70.490  39.410  46.670  1.00  0.00           H
ATOM   2999  C   LEU A 842      66.380  41.970  43.670  1.00  0.00           C
ATOM   3000  O   LEU A 842      66.100  41.050  42.920  1.00  0.00           O
ATOM   3001  N   LYS A 843      65.630  43.040  43.880  1.00  0.00           N
ATOM   3002  HN  LYS A 843      65.870  43.790  44.470  1.00  0.00           H
ATOM   3003  CA  LYS A 843      64.680  43.360  42.810  1.00  0.00           C
ATOM   3004  HA  LYS A 843      63.980  42.550  42.700  1.00  0.00           H
ATOM   3005  CB  LYS A 843      63.690  44.470  43.320  1.00  0.00           C
ATOM   3006  HB1 LYS A 843      64.230  45.410  43.550  1.00  0.00           H
ATOM   3007  HB2 LYS A 843      63.200  44.070  44.230  1.00  0.00           H
ATOM   3008  CG  LYS A 843      62.510  44.850  42.340  1.00  0.00           C
ATOM   3009  HG1 LYS A 843      62.950  45.300  41.430  1.00  0.00           H
ATOM   3010  HG2 LYS A 843      61.990  45.710  42.810  1.00  0.00           H
ATOM   3011  CD  LYS A 843      61.450  43.670  42.160  1.00  0.00           C
ATOM   3012  HD1 LYS A 843      60.800  43.680  43.060  1.00  0.00           H
ATOM   3013  HD2 LYS A 843      61.990  42.700  42.190  1.00  0.00           H
ATOM   3014  CE  LYS A 843      60.750  43.880  40.840  1.00  0.00           C
ATOM   3015  HE1 LYS A 843      60.240  44.870  40.850  1.00  0.00           H
ATOM   3016  HE2 LYS A 843      60.000  43.060  40.700  1.00  0.00           H
ATOM   3017  NZ  LYS A 843      61.520  43.690  39.640  1.00  0.00           N
ATOM   3018  HZ1 LYS A 843      62.100  44.540  39.440  1.00  0.00           H
ATOM   3019  HZ2 LYS A 843      60.910  43.500  38.820  1.00  0.00           H
ATOM   3020  HZ3 LYS A 843      62.170  42.890  39.780  1.00  0.00           H
ATOM   3021  C   LYS A 843      65.260  43.720  41.430  1.00  0.00           C
ATOM   3022  O   LYS A 843      64.700  43.370  40.460  1.00  0.00           O
ATOM   3023  N   GLN A 844      66.370  44.450  41.370  1.00  0.00           N
ATOM   3024  HN  GLN A 844      66.870  44.760  42.180  1.00  0.00           H
ATOM   3025  CA  GLN A 844      66.970  44.810  40.070  1.00  0.00           C
ATOM   3026  HA  GLN A 844      66.200  44.940  39.310  1.00  0.00           H
ATOM   3027  CB  GLN A 844      67.880  45.970  40.110  1.00  0.00           C
ATOM   3028  HB1 GLN A 844      68.520  46.040  39.200  1.00  0.00           H
ATOM   3029  HB2 GLN A 844      68.540  45.960  41.000  1.00  0.00           H
ATOM   3030  CG  GLN A 844      67.190  47.310  40.220  1.00  0.00           C
ATOM   3031  HG1 GLN A 844      67.920  48.130  40.060  1.00  0.00           H
ATOM   3032  HG2 GLN A 844      66.700  47.470  41.200  1.00  0.00           H
ATOM   3033  CD  GLN A 844      65.930  47.380  39.310  1.00  0.00           C
ATOM   3034  OE1 GLN A 844      64.940  47.710  39.900  1.00  0.00           O
ATOM   3035  NE2 GLN A 844      66.070  47.110  37.960  1.00  0.00           N
ATOM   3036 HE21 GLN A 844      65.280  47.190  37.370  1.00  0.00           H
ATOM   3037 HE22 GLN A 844      66.990  46.850  37.650  1.00  0.00           H
ATOM   3038  C   GLN A 844      67.800  43.690  39.440  1.00  0.00           C
ATOM   3039  O   GLN A 844      68.140  43.740  38.300  1.00  0.00           O
ATOM   3040  N   PHE A 845      67.990  42.590  40.190  1.00  0.00           N
ATOM   3041  HN  PHE A 845      67.470  42.720  41.020  1.00  0.00           H
ATOM   3042  CA  PHE A 845      68.730  41.430  39.810  1.00  0.00           C
ATOM   3043  HA  PHE A 845      69.770  41.690  39.750  1.00  0.00           H
ATOM   3044  CB  PHE A 845      68.750  40.340  40.960  1.00  0.00           C
ATOM   3045  HB1 PHE A 845      67.700  40.030  41.120  1.00  0.00           H
ATOM   3046  HB2 PHE A 845      69.190  40.890  41.830  1.00  0.00           H
ATOM   3047  CG  PHE A 845      69.490  39.060  40.610  1.00  0.00           C
ATOM   3048  CD1 PHE A 845      69.150  37.930  41.400  1.00  0.00           C
ATOM   3049  HD1 PHE A 845      68.350  38.090  42.120  1.00  0.00           H
ATOM   3050  CE1 PHE A 845      69.760  36.660  41.190  1.00  0.00           C
ATOM   3051  HE1 PHE A 845      69.430  35.750  41.680  1.00  0.00           H
ATOM   3052  CZ  PHE A 845      70.850  36.600  40.270  1.00  0.00           C
ATOM   3053  HZ  PHE A 845      71.310  35.640  40.110  1.00  0.00           H
ATOM   3054  CD2 PHE A 845      70.540  38.940  39.720  1.00  0.00           C
ATOM   3055  HD2 PHE A 845      70.830  39.830  39.180  1.00  0.00           H
ATOM   3056  CE2 PHE A 845      71.170  37.690  39.500  1.00  0.00           C
ATOM   3057  HE2 PHE A 845      72.000  37.660  38.800  1.00  0.00           H
ATOM   3058  C   PHE A 845      68.280  40.810  38.530  1.00  0.00           C
ATOM   3059  O   PHE A 845      69.000  40.440  37.680  1.00  0.00           O
ATOM   3060  N   LYS A 846      66.930  40.680  38.270  1.00  0.00           N
ATOM   3061  HN  LYS A 846      66.350  41.030  39.010  1.00  0.00           H
ATOM   3062  CA  LYS A 846      66.350  40.080  37.080  1.00  0.00           C
ATOM   3063  HA  LYS A 846      66.790  39.090  37.020  1.00  0.00           H
ATOM   3064  CB  LYS A 846      64.800  39.950  37.230  1.00  0.00           C
ATOM   3065  HB1 LYS A 846      64.420  40.990  37.170  1.00  0.00           H
ATOM   3066  HB2 LYS A 846      64.400  39.580  38.200  1.00  0.00           H
ATOM   3067  CG  LYS A 846      64.110  39.190  36.070  1.00  0.00           C
ATOM   3068  HG1 LYS A 846      64.370  38.110  36.180  1.00  0.00           H
ATOM   3069  HG2 LYS A 846      64.600  39.510  35.130  1.00  0.00           H
ATOM   3070  CD  LYS A 846      62.620  39.280  36.110  1.00  0.00           C
ATOM   3071  HD1 LYS A 846      62.160  38.920  35.170  1.00  0.00           H
ATOM   3072  HD2 LYS A 846      62.370  40.360  36.220  1.00  0.00           H
ATOM   3073  CE  LYS A 846      61.940  38.600  37.330  1.00  0.00           C
ATOM   3074  HE1 LYS A 846      62.210  39.180  38.250  1.00  0.00           H
ATOM   3075  HE2 LYS A 846      62.300  37.550  37.360  1.00  0.00           H
ATOM   3076  NZ  LYS A 846      60.420  38.620  37.290  1.00  0.00           N
ATOM   3077  HZ1 LYS A 846      60.060  38.060  36.500  1.00  0.00           H
ATOM   3078  HZ2 LYS A 846      60.040  39.590  37.310  1.00  0.00           H
ATOM   3079  HZ3 LYS A 846      60.130  38.240  38.210  1.00  0.00           H
ATOM   3080  C   LYS A 846      66.810  40.660  35.760  1.00  0.00           C
ATOM   3081  O   LYS A 846      67.050  39.960  34.780  1.00  0.00           O
ATOM   3082  N   THR A 847      66.970  41.970  35.790  1.00  0.00           N
ATOM   3083  HN  THR A 847      66.730  42.450  36.620  1.00  0.00           H
ATOM   3084  CA  THR A 847      67.380  42.640  34.540  1.00  0.00           C
ATOM   3085  HA  THR A 847      67.110  41.920  33.780  1.00  0.00           H
ATOM   3086  CB  THR A 847      66.620  43.940  34.280  1.00  0.00           C
ATOM   3087  HB  THR A 847      65.540  43.780  34.480  1.00  0.00           H
ATOM   3088  OG1 THR A 847      66.570  44.490  32.980  1.00  0.00           O
ATOM   3089  HG1 THR A 847      66.350  43.760  32.410  1.00  0.00           H
ATOM   3090  CG2 THR A 847      67.110  45.090  35.200  1.00  0.00           C
ATOM   3091 HG21 THR A 847      66.480  46.010  35.230  1.00  0.00           H
ATOM   3092 HG22 THR A 847      68.120  45.460  34.910  1.00  0.00           H
ATOM   3093 HG23 THR A 847      67.170  44.860  36.290  1.00  0.00           H
ATOM   3094  C   THR A 847      68.840  42.710  34.360  1.00  0.00           C
ATOM   3095  O   THR A 847      69.330  43.220  33.380  1.00  0.00           O
ATOM   3096  N   LYS A 848      69.630  42.200  35.350  1.00  0.00           N
ATOM   3097  HN  LYS A 848      69.220  41.790  36.160  1.00  0.00           H
ATOM   3098  CA  LYS A 848      71.140  42.180  35.330  1.00  0.00           C
ATOM   3099  HA  LYS A 848      71.400  43.130  34.880  1.00  0.00           H
ATOM   3100  CB  LYS A 848      71.770  42.010  36.740  1.00  0.00           C
ATOM   3101  HB1 LYS A 848      72.880  41.900  36.750  1.00  0.00           H
ATOM   3102  HB2 LYS A 848      71.390  41.090  37.200  1.00  0.00           H
ATOM   3103  CG  LYS A 848      71.490  43.160  37.720  1.00  0.00           C
ATOM   3104  HG1 LYS A 848      72.060  42.840  38.620  1.00  0.00           H
ATOM   3105  HG2 LYS A 848      70.420  43.110  37.980  1.00  0.00           H
ATOM   3106  CD  LYS A 848      71.790  44.600  37.120  1.00  0.00           C
ATOM   3107  HD1 LYS A 848      71.370  44.600  36.110  1.00  0.00           H
ATOM   3108  HD2 LYS A 848      72.900  44.630  37.000  1.00  0.00           H
ATOM   3109  CE  LYS A 848      71.190  45.810  37.880  1.00  0.00           C
ATOM   3110  HE1 LYS A 848      70.090  45.610  37.880  1.00  0.00           H
ATOM   3111  HE2 LYS A 848      71.460  46.810  37.460  1.00  0.00           H
ATOM   3112  NZ  LYS A 848      71.760  45.860  39.270  1.00  0.00           N
ATOM   3113  HZ1 LYS A 848      71.890  44.920  39.690  1.00  0.00           H
ATOM   3114  HZ2 LYS A 848      71.160  46.350  39.960  1.00  0.00           H
ATOM   3115  HZ3 LYS A 848      72.730  46.260  39.340  1.00  0.00           H
ATOM   3116  C   LYS A 848      71.680  41.070  34.470  1.00  0.00           C
ATOM   3117  O   LYS A 848      70.980  40.110  34.080  1.00  0.00           O
ATOM   3118  N   ARG A 849      72.920  41.190  34.150  1.00  0.00           N
ATOM   3119  HN  ARG A 849      73.510  41.900  34.540  1.00  0.00           H
ATOM   3120  CA  ARG A 849      73.540  40.370  33.160  1.00  0.00           C
ATOM   3121  HA  ARG A 849      72.800  40.090  32.420  1.00  0.00           H
ATOM   3122  CB  ARG A 849      74.390  41.290  32.240  1.00  0.00           C
ATOM   3123  HB1 ARG A 849      74.690  40.710  31.340  1.00  0.00           H
ATOM   3124  HB2 ARG A 849      75.380  41.570  32.670  1.00  0.00           H
ATOM   3125  CG  ARG A 849      73.630  42.540  31.770  1.00  0.00           C
ATOM   3126  HG1 ARG A 849      73.430  43.250  32.590  1.00  0.00           H
ATOM   3127  HG2 ARG A 849      72.640  42.190  31.400  1.00  0.00           H
ATOM   3128  CD  ARG A 849      74.420  43.500  30.770  1.00  0.00           C
ATOM   3129  HD1 ARG A 849      74.750  42.910  29.880  1.00  0.00           H
ATOM   3130  HD2 ARG A 849      75.320  43.970  31.200  1.00  0.00           H
ATOM   3131  NE  ARG A 849      73.430  44.510  30.370  1.00  0.00           N
ATOM   3132  HE  ARG A 849      72.610  44.490  30.930  1.00  0.00           H
ATOM   3133  CZ  ARG A 849      73.620  45.340  29.300  1.00  0.00           C
ATOM   3134  NH1 ARG A 849      72.750  46.270  29.080  1.00  0.00           N
ATOM   3135 HH11 ARG A 849      72.010  46.440  29.720  1.00  0.00           H
ATOM   3136 HH12 ARG A 849      73.240  46.940  28.510  1.00  0.00           H
ATOM   3137  NH2 ARG A 849      74.800  45.500  28.690  1.00  0.00           N
ATOM   3138 HH21 ARG A 849      75.580  44.960  28.990  1.00  0.00           H
ATOM   3139 HH22 ARG A 849      74.900  46.040  27.850  1.00  0.00           H
ATOM   3140  C   ARG A 849      74.440  39.160  33.610  1.00  0.00           C
ATOM   3141  O   ARG A 849      75.210  38.490  32.910  1.00  0.00           O
ATOM   3142  N   TYR A 850      74.330  38.820  34.960  1.00  0.00           N
ATOM   3143  HN  TYR A 850      73.620  39.210  35.530  1.00  0.00           H
ATOM   3144  CA  TYR A 850      75.050  37.720  35.600  1.00  0.00           C
ATOM   3145  HA  TYR A 850      75.540  37.260  34.760  1.00  0.00           H
ATOM   3146  CB  TYR A 850      76.130  38.070  36.660  1.00  0.00           C
ATOM   3147  HB1 TYR A 850      77.000  38.530  36.150  1.00  0.00           H
ATOM   3148  HB2 TYR A 850      76.470  37.090  37.060  1.00  0.00           H
ATOM   3149  CG  TYR A 850      75.640  39.140  37.710  1.00  0.00           C
ATOM   3150  CD1 TYR A 850      74.890  38.820  38.850  1.00  0.00           C
ATOM   3151  HD1 TYR A 850      74.690  37.770  39.000  1.00  0.00           H
ATOM   3152  CE1 TYR A 850      74.440  39.860  39.690  1.00  0.00           C
ATOM   3153  HE1 TYR A 850      73.780  39.740  40.550  1.00  0.00           H
ATOM   3154  CZ  TYR A 850      74.670  41.240  39.410  1.00  0.00           C
ATOM   3155  OH  TYR A 850      74.290  42.190  40.320  1.00  0.00           O
ATOM   3156  HH  TYR A 850      74.640  43.030  40.010  1.00  0.00           H
ATOM   3157  CD2 TYR A 850      75.920  40.470  37.440  1.00  0.00           C
ATOM   3158  HD2 TYR A 850      76.580  40.590  36.600  1.00  0.00           H
ATOM   3159  CE2 TYR A 850      75.530  41.530  38.260  1.00  0.00           C
ATOM   3160  HE2 TYR A 850      75.710  42.530  37.890  1.00  0.00           H
ATOM   3161  C   TYR A 850      74.020  36.660  36.060  1.00  0.00           C
ATOM   3162  O   TYR A 850      72.840  37.020  36.340  1.00  0.00           O
ATOM   3163  N   PHE A 851      74.490  35.390  35.990  1.00  0.00           N
ATOM   3164  HN  PHE A 851      75.410  35.220  35.680  1.00  0.00           H
ATOM   3165  CA  PHE A 851      73.730  34.200  36.430  1.00  0.00           C
ATOM   3166  HA  PHE A 851      74.460  33.400  36.450  1.00  0.00           H
ATOM   3167  CB  PHE A 851      73.130  34.280  37.870  1.00  0.00           C
ATOM   3168  HB1 PHE A 851      72.340  33.520  38.060  1.00  0.00           H
ATOM   3169  HB2 PHE A 851      72.680  35.280  38.070  1.00  0.00           H
ATOM   3170  CG  PHE A 851      74.260  34.060  38.950  1.00  0.00           C
ATOM   3171  CD1 PHE A 851      75.110  32.970  38.920  1.00  0.00           C
ATOM   3172  HD1 PHE A 851      75.020  32.360  38.030  1.00  0.00           H
ATOM   3173  CE1 PHE A 851      76.000  32.650  39.940  1.00  0.00           C
ATOM   3174  HE1 PHE A 851      76.580  31.740  39.900  1.00  0.00           H
ATOM   3175  CZ  PHE A 851      76.140  33.600  41.030  1.00  0.00           C
ATOM   3176  HZ  PHE A 851      76.840  33.320  41.810  1.00  0.00           H
ATOM   3177  CD2 PHE A 851      74.440  34.960  39.990  1.00  0.00           C
ATOM   3178  HD2 PHE A 851      73.840  35.870  39.880  1.00  0.00           H
ATOM   3179  CE2 PHE A 851      75.380  34.780  41.020  1.00  0.00           C
ATOM   3180  HE2 PHE A 851      75.500  35.430  41.860  1.00  0.00           H
ATOM   3181  C   PHE A 851      72.810  33.600  35.300  1.00  0.00           C
ATOM   3182  O   PHE A 851      72.390  34.370  34.420  1.00  0.00           O
ATOM   3183  N   PRO A 852      72.480  32.270  35.320  1.00  0.00           N
ATOM   3184  CD  PRO A 852      72.990  31.290  36.190  1.00  0.00           C
ATOM   3185  HD1 PRO A 852      72.620  31.350  37.230  1.00  0.00           H
ATOM   3186  HD2 PRO A 852      74.100  31.220  36.120  1.00  0.00           H
ATOM   3187  CA  PRO A 852      71.480  31.790  34.390  1.00  0.00           C
ATOM   3188  HA  PRO A 852      71.880  31.900  33.390  1.00  0.00           H
ATOM   3189  CB  PRO A 852      71.250  30.320  34.780  1.00  0.00           C
ATOM   3190  HB1 PRO A 852      71.350  29.640  33.900  1.00  0.00           H
ATOM   3191  HB2 PRO A 852      70.320  30.140  35.350  1.00  0.00           H
ATOM   3192  CG  PRO A 852      72.500  30.020  35.590  1.00  0.00           C
ATOM   3193  HG1 PRO A 852      72.160  29.230  36.300  1.00  0.00           H
ATOM   3194  HG2 PRO A 852      73.230  29.570  34.900  1.00  0.00           H
ATOM   3195  C   PRO A 852      70.200  32.640  34.540  1.00  0.00           C
ATOM   3196  O   PRO A 852      69.880  33.020  35.660  1.00  0.00           O
ATOM   3197  N   THR A 853      69.370  32.890  33.520  1.00  0.00           N
ATOM   3198  HN  THR A 853      69.610  32.590  32.590  1.00  0.00           H
ATOM   3199  CA  THR A 853      68.010  33.390  33.560  1.00  0.00           C
ATOM   3200  HA  THR A 853      68.070  34.410  33.910  1.00  0.00           H
ATOM   3201  CB  THR A 853      67.410  33.640  32.160  1.00  0.00           C
ATOM   3202  HB  THR A 853      66.420  34.110  32.290  1.00  0.00           H
ATOM   3203  OG1 THR A 853      67.150  32.390  31.480  1.00  0.00           O
ATOM   3204  HG1 THR A 853      67.670  31.680  31.840  1.00  0.00           H
ATOM   3205  CG2 THR A 853      68.390  34.430  31.260  1.00  0.00           C
ATOM   3206 HG21 THR A 853      67.970  34.490  30.230  1.00  0.00           H
ATOM   3207 HG22 THR A 853      69.370  33.910  31.210  1.00  0.00           H
ATOM   3208 HG23 THR A 853      68.510  35.450  31.710  1.00  0.00           H
ATOM   3209  C   THR A 853      66.940  32.860  34.490  1.00  0.00           C
ATOM   3210  O   THR A 853      66.350  33.570  35.240  1.00  0.00           O
ATOM   3211  N   LYS A 854      66.740  31.470  34.370  1.00  0.00           N
ATOM   3212  HN  LYS A 854      67.220  30.880  33.730  1.00  0.00           H
ATOM   3213  CA  LYS A 854      65.720  30.810  35.220  1.00  0.00           C
ATOM   3214  HA  LYS A 854      64.790  31.350  35.190  1.00  0.00           H
ATOM   3215  CB  LYS A 854      65.390  29.370  34.880  1.00  0.00           C
ATOM   3216  HB1 LYS A 854      64.630  28.900  35.540  1.00  0.00           H
ATOM   3217  HB2 LYS A 854      66.340  28.830  35.100  1.00  0.00           H
ATOM   3218  CG  LYS A 854      64.780  29.010  33.520  1.00  0.00           C
ATOM   3219  HG1 LYS A 854      64.580  27.920  33.440  1.00  0.00           H
ATOM   3220  HG2 LYS A 854      65.480  29.210  32.680  1.00  0.00           H
ATOM   3221  CD  LYS A 854      63.580  29.930  33.150  1.00  0.00           C
ATOM   3222  HD1 LYS A 854      63.980  30.960  33.040  1.00  0.00           H
ATOM   3223  HD2 LYS A 854      62.840  29.980  33.980  1.00  0.00           H
ATOM   3224  CE  LYS A 854      62.890  29.610  31.840  1.00  0.00           C
ATOM   3225  HE1 LYS A 854      63.590  29.460  30.990  1.00  0.00           H
ATOM   3226  HE2 LYS A 854      62.200  30.450  31.620  1.00  0.00           H
ATOM   3227  NZ  LYS A 854      62.200  28.310  32.010  1.00  0.00           N
ATOM   3228  HZ1 LYS A 854      62.810  27.490  31.810  1.00  0.00           H
ATOM   3229  HZ2 LYS A 854      61.470  28.400  31.260  1.00  0.00           H
ATOM   3230  HZ3 LYS A 854      61.660  28.290  32.890  1.00  0.00           H
ATOM   3231  C   LYS A 854      66.100  30.890  36.660  1.00  0.00           C
ATOM   3232  O   LYS A 854      65.300  31.270  37.510  1.00  0.00           O
ATOM   3233  N   VAL A 855      67.350  30.540  37.050  1.00  0.00           N
ATOM   3234  HN  VAL A 855      67.910  30.150  36.320  1.00  0.00           H
ATOM   3235  CA  VAL A 855      67.900  30.840  38.400  1.00  0.00           C
ATOM   3236  HA  VAL A 855      67.370  30.320  39.170  1.00  0.00           H
ATOM   3237  CB  VAL A 855      69.370  30.280  38.580  1.00  0.00           C
ATOM   3238  HB  VAL A 855      69.910  30.910  37.830  1.00  0.00           H
ATOM   3239  CG1 VAL A 855      69.940  30.510  39.980  1.00  0.00           C
ATOM   3240 HG11 VAL A 855      69.500  29.760  40.670  1.00  0.00           H
ATOM   3241 HG12 VAL A 855      69.900  31.540  40.410  1.00  0.00           H
ATOM   3242 HG13 VAL A 855      71.040  30.300  40.050  1.00  0.00           H
ATOM   3243  CG2 VAL A 855      69.510  28.810  38.130  1.00  0.00           C
ATOM   3244 HG21 VAL A 855      69.160  28.560  37.100  1.00  0.00           H
ATOM   3245 HG22 VAL A 855      69.100  28.070  38.860  1.00  0.00           H
ATOM   3246 HG23 VAL A 855      70.560  28.470  38.000  1.00  0.00           H
ATOM   3247  C   VAL A 855      67.870  32.320  38.840  1.00  0.00           C
ATOM   3248  O   VAL A 855      67.270  32.600  39.870  1.00  0.00           O
ATOM   3249  N   ARG A 856      68.330  33.380  38.020  1.00  0.00           N
ATOM   3250  HN  ARG A 856      68.890  33.250  37.220  1.00  0.00           H
ATOM   3251  CA  ARG A 856      68.240  34.750  38.560  1.00  0.00           C
ATOM   3252  HA  ARG A 856      68.670  34.700  39.550  1.00  0.00           H
ATOM   3253  CB  ARG A 856      69.060  35.830  37.780  1.00  0.00           C
ATOM   3254  HB1 ARG A 856      70.100  35.450  37.900  1.00  0.00           H
ATOM   3255  HB2 ARG A 856      68.900  36.810  38.280  1.00  0.00           H
ATOM   3256  CG  ARG A 856      68.710  36.020  36.290  1.00  0.00           C
ATOM   3257  HG1 ARG A 856      67.760  36.590  36.260  1.00  0.00           H
ATOM   3258  HG2 ARG A 856      68.500  35.020  35.840  1.00  0.00           H
ATOM   3259  CD  ARG A 856      69.820  36.840  35.580  1.00  0.00           C
ATOM   3260  HD1 ARG A 856      70.740  36.220  35.590  1.00  0.00           H
ATOM   3261  HD2 ARG A 856      69.990  37.850  36.000  1.00  0.00           H
ATOM   3262  NE  ARG A 856      69.450  37.010  34.140  1.00  0.00           N
ATOM   3263  HE  ARG A 856      68.540  37.370  33.920  1.00  0.00           H
ATOM   3264  CZ  ARG A 856      70.350  37.270  33.170  1.00  0.00           C
ATOM   3265  NH1 ARG A 856      71.590  36.820  33.280  1.00  0.00           N
ATOM   3266 HH11 ARG A 856      71.800  36.190  34.040  1.00  0.00           H
ATOM   3267 HH12 ARG A 856      72.050  36.810  32.390  1.00  0.00           H
ATOM   3268  NH2 ARG A 856      69.960  37.730  32.040  1.00  0.00           N
ATOM   3269 HH21 ARG A 856      70.630  38.160  31.440  1.00  0.00           H
ATOM   3270 HH22 ARG A 856      68.980  37.820  31.850  1.00  0.00           H
ATOM   3271  C   ARG A 856      66.810  35.230  38.680  1.00  0.00           C
ATOM   3272  O   ARG A 856      66.420  35.810  39.680  1.00  0.00           O
ATOM   3273  N   SER A 857      66.000  34.940  37.640  1.00  0.00           N
ATOM   3274  HN  SER A 857      66.330  34.370  36.890  1.00  0.00           H
ATOM   3275  CA  SER A 857      64.570  35.260  37.640  1.00  0.00           C
ATOM   3276  HA  SER A 857      64.610  36.340  37.740  1.00  0.00           H
ATOM   3277  CB  SER A 857      63.790  35.080  36.340  1.00  0.00           C
ATOM   3278  HB1 SER A 857      62.760  35.470  36.490  1.00  0.00           H
ATOM   3279  HB2 SER A 857      63.540  34.020  36.150  1.00  0.00           H
ATOM   3280  OG  SER A 857      64.460  35.760  35.290  1.00  0.00           O
ATOM   3281  HG1 SER A 857      65.200  35.200  35.040  1.00  0.00           H
ATOM   3282  C   SER A 857      63.750  34.740  38.720  1.00  0.00           C
ATOM   3283  O   SER A 857      63.060  35.510  39.460  1.00  0.00           O
ATOM   3284  N   THR A 858      64.030  33.410  39.070  1.00  0.00           N
ATOM   3285  HN  THR A 858      64.540  32.910  38.370  1.00  0.00           H
ATOM   3286  CA  THR A 858      63.550  32.710  40.310  1.00  0.00           C
ATOM   3287  HA  THR A 858      62.480  32.570  40.300  1.00  0.00           H
ATOM   3288  CB  THR A 858      64.270  31.440  40.520  1.00  0.00           C
ATOM   3289  HB  THR A 858      65.360  31.480  40.380  1.00  0.00           H
ATOM   3290  OG1 THR A 858      63.750  30.520  39.540  1.00  0.00           O
ATOM   3291  HG1 THR A 858      64.290  30.620  38.760  1.00  0.00           H
ATOM   3292  CG2 THR A 858      63.990  30.780  41.890  1.00  0.00           C
ATOM   3293 HG21 THR A 858      64.430  31.290  42.780  1.00  0.00           H
ATOM   3294 HG22 THR A 858      64.380  29.740  41.870  1.00  0.00           H
ATOM   3295 HG23 THR A 858      62.910  30.810  42.190  1.00  0.00           H
ATOM   3296  C   THR A 858      63.840  33.500  41.560  1.00  0.00           C
ATOM   3297  O   THR A 858      62.960  33.630  42.430  1.00  0.00           O
ATOM   3298  N   ILE A 859      65.160  33.960  41.870  1.00  0.00           N
ATOM   3299  HN  ILE A 859      65.910  33.850  41.220  1.00  0.00           H
ATOM   3300  CA  ILE A 859      65.570  34.650  43.090  1.00  0.00           C
ATOM   3301  HA  ILE A 859      65.140  34.180  43.970  1.00  0.00           H
ATOM   3302  CB  ILE A 859      67.030  34.790  43.060  1.00  0.00           C
ATOM   3303  HB  ILE A 859      67.310  35.130  42.040  1.00  0.00           H
ATOM   3304  CG2 ILE A 859      67.560  35.770  44.160  1.00  0.00           C
ATOM   3305 HG21 ILE A 859      67.380  36.850  43.940  1.00  0.00           H
ATOM   3306 HG22 ILE A 859      68.620  35.540  44.360  1.00  0.00           H
ATOM   3307 HG23 ILE A 859      67.150  35.600  45.180  1.00  0.00           H
ATOM   3308  CG1 ILE A 859      67.500  33.410  43.310  1.00  0.00           C
ATOM   3309 HG11 ILE A 859      67.000  32.570  42.770  1.00  0.00           H
ATOM   3310 HG12 ILE A 859      67.450  33.300  44.410  1.00  0.00           H
ATOM   3311  CD  ILE A 859      68.900  33.140  42.780  1.00  0.00           C
ATOM   3312  HD1 ILE A 859      69.570  33.980  43.060  1.00  0.00           H
ATOM   3313  HD2 ILE A 859      68.860  33.250  41.680  1.00  0.00           H
ATOM   3314  HD3 ILE A 859      69.290  32.190  43.200  1.00  0.00           H
ATOM   3315  C   ILE A 859      64.970  36.060  43.090  1.00  0.00           C
ATOM   3316  O   ILE A 859      64.630  36.520  44.160  1.00  0.00           O
ATOM   3317  N   SER A 860      64.720  36.700  42.000  1.00  0.00           N
ATOM   3318  HN  SER A 860      65.160  36.360  41.160  1.00  0.00           H
ATOM   3319  CA  SER A 860      64.290  38.130  42.000  1.00  0.00           C
ATOM   3320  HA  SER A 860      64.720  38.550  42.900  1.00  0.00           H
ATOM   3321  CB  SER A 860      65.030  38.850  40.830  1.00  0.00           C
ATOM   3322  HB1 SER A 860      64.740  38.320  39.910  1.00  0.00           H
ATOM   3323  HB2 SER A 860      66.080  38.610  41.090  1.00  0.00           H
ATOM   3324  OG  SER A 860      64.780  40.210  40.850  1.00  0.00           O
ATOM   3325  HG1 SER A 860      65.110  40.500  41.700  1.00  0.00           H
ATOM   3326  C   SER A 860      62.860  38.300  42.040  1.00  0.00           C
ATOM   3327  O   SER A 860      62.450  39.340  42.510  1.00  0.00           O
ATOM   3328  N   ASP A 861      62.070  37.230  41.840  1.00  0.00           N
ATOM   3329  HN  ASP A 861      62.530  36.410  41.500  1.00  0.00           H
ATOM   3330  CA  ASP A 861      60.680  37.200  42.140  1.00  0.00           C
ATOM   3331  HA  ASP A 861      60.130  38.120  42.020  1.00  0.00           H
ATOM   3332  CB  ASP A 861      60.100  36.220  41.170  1.00  0.00           C
ATOM   3333  HB1 ASP A 861      59.080  35.970  41.550  1.00  0.00           H
ATOM   3334  HB2 ASP A 861      60.740  35.300  41.160  1.00  0.00           H
ATOM   3335  CG  ASP A 861      59.880  36.870  39.840  1.00  0.00           C
ATOM   3336  OD1 ASP A 861      59.320  36.240  38.890  1.00  0.00           O
ATOM   3337  OD2 ASP A 861      60.030  38.130  39.770  1.00  0.00           O
ATOM   3338  C   ASP A 861      60.510  36.700  43.640  1.00  0.00           C
ATOM   3339  O   ASP A 861      59.370  36.560  44.050  1.00  0.00           O
ATOM   3340  N   PHE A 862      61.600  36.390  44.350  1.00  0.00           N
ATOM   3341  HN  PHE A 862      62.520  36.390  44.000  1.00  0.00           H
ATOM   3342  CA  PHE A 862      61.450  35.990  45.750  1.00  0.00           C
ATOM   3343  HA  PHE A 862      60.410  35.880  46.000  1.00  0.00           H
ATOM   3344  CB  PHE A 862      62.160  34.660  46.120  1.00  0.00           C
ATOM   3345  HB1 PHE A 862      62.270  34.520  47.220  1.00  0.00           H
ATOM   3346  HB2 PHE A 862      63.220  34.660  45.790  1.00  0.00           H
ATOM   3347  CG  PHE A 862      61.440  33.390  45.690  1.00  0.00           C
ATOM   3348  CD1 PHE A 862      62.250  32.290  45.340  1.00  0.00           C
ATOM   3349  HD1 PHE A 862      63.280  32.510  45.120  1.00  0.00           H
ATOM   3350  CE1 PHE A 862      61.710  31.010  45.280  1.00  0.00           C
ATOM   3351  HE1 PHE A 862      62.360  30.190  44.960  1.00  0.00           H
ATOM   3352  CZ  PHE A 862      60.330  30.840  45.500  1.00  0.00           C
ATOM   3353  HZ  PHE A 862      59.840  29.880  45.420  1.00  0.00           H
ATOM   3354  CD2 PHE A 862      60.130  33.200  46.040  1.00  0.00           C
ATOM   3355  HD2 PHE A 862      59.530  33.950  46.550  1.00  0.00           H
ATOM   3356  CE2 PHE A 862      59.550  31.910  45.950  1.00  0.00           C
ATOM   3357  HE2 PHE A 862      58.510  31.860  46.240  1.00  0.00           H
ATOM   3358  C   PHE A 862      62.110  37.160  46.580  1.00  0.00           C
ATOM   3359  O   PHE A 862      62.010  37.090  47.790  1.00  0.00           O
ATOM   3360  N   ALA A 863      62.700  38.170  45.950  1.00  0.00           N
ATOM   3361  HN  ALA A 863      62.530  38.230  44.960  1.00  0.00           H
ATOM   3362  CA  ALA A 863      63.470  39.270  46.530  1.00  0.00           C
ATOM   3363  HA  ALA A 863      64.480  38.880  46.490  1.00  0.00           H
ATOM   3364  CB  ALA A 863      63.360  40.480  45.600  1.00  0.00           C
ATOM   3365  HB1 ALA A 863      62.340  40.930  45.600  1.00  0.00           H
ATOM   3366  HB2 ALA A 863      63.500  40.120  44.560  1.00  0.00           H
ATOM   3367  HB3 ALA A 863      64.110  41.260  45.840  1.00  0.00           H
ATOM   3368  C   ALA A 863      63.120  39.740  47.930  1.00  0.00           C
ATOM   3369  O   ALA A 863      64.010  39.780  48.790  1.00  0.00           O
ATOM   3370  N   VAL A 864      61.910  40.240  48.220  1.00  0.00           N
ATOM   3371  HN  VAL A 864      61.200  40.160  47.520  1.00  0.00           H
ATOM   3372  CA  VAL A 864      61.620  40.840  49.530  1.00  0.00           C
ATOM   3373  HA  VAL A 864      62.500  41.350  49.890  1.00  0.00           H
ATOM   3374  CB  VAL A 864      60.650  41.970  49.490  1.00  0.00           C
ATOM   3375  HB  VAL A 864      60.920  42.590  48.600  1.00  0.00           H
ATOM   3376  CG1 VAL A 864      59.210  41.470  49.360  1.00  0.00           C
ATOM   3377 HG11 VAL A 864      58.410  42.190  49.070  1.00  0.00           H
ATOM   3378 HG12 VAL A 864      58.880  41.000  50.320  1.00  0.00           H
ATOM   3379 HG13 VAL A 864      59.200  40.610  48.660  1.00  0.00           H
ATOM   3380  CG2 VAL A 864      60.850  42.890  50.690  1.00  0.00           C
ATOM   3381 HG21 VAL A 864      60.710  42.390  51.680  1.00  0.00           H
ATOM   3382 HG22 VAL A 864      60.070  43.680  50.730  1.00  0.00           H
ATOM   3383 HG23 VAL A 864      61.840  43.370  50.610  1.00  0.00           H
ATOM   3384  C   VAL A 864      61.320  39.830  50.560  1.00  0.00           C
ATOM   3385  O   VAL A 864      61.640  39.940  51.750  1.00  0.00           O
ATOM   3386  N   PHE A 865      60.620  38.720  50.160  1.00  0.00           N
ATOM   3387  HN  PHE A 865      60.230  38.770  49.240  1.00  0.00           H
ATOM   3388  CA  PHE A 865      60.290  37.600  51.010  1.00  0.00           C
ATOM   3389  HA  PHE A 865      59.830  37.940  51.930  1.00  0.00           H
ATOM   3390  CB  PHE A 865      59.260  36.680  50.290  1.00  0.00           C
ATOM   3391  HB1 PHE A 865      59.630  36.190  49.370  1.00  0.00           H
ATOM   3392  HB2 PHE A 865      58.380  37.180  49.850  1.00  0.00           H
ATOM   3393  CG  PHE A 865      58.770  35.640  51.320  1.00  0.00           C
ATOM   3394  CD1 PHE A 865      57.530  35.660  52.060  1.00  0.00           C
ATOM   3395  HD1 PHE A 865      56.890  36.520  51.920  1.00  0.00           H
ATOM   3396  CE1 PHE A 865      57.200  34.510  52.850  1.00  0.00           C
ATOM   3397  HE1 PHE A 865      56.200  34.480  53.270  1.00  0.00           H
ATOM   3398  CZ  PHE A 865      58.100  33.440  53.040  1.00  0.00           C
ATOM   3399  HZ  PHE A 865      57.680  32.670  53.680  1.00  0.00           H
ATOM   3400  CD2 PHE A 865      59.650  34.510  51.520  1.00  0.00           C
ATOM   3401  HD2 PHE A 865      60.600  34.470  51.010  1.00  0.00           H
ATOM   3402  CE2 PHE A 865      59.360  33.440  52.340  1.00  0.00           C
ATOM   3403  HE2 PHE A 865      60.130  32.730  52.610  1.00  0.00           H
ATOM   3404  C   PHE A 865      61.560  36.890  51.430  1.00  0.00           C
ATOM   3405  O   PHE A 865      61.810  36.540  52.540  1.00  0.00           O
ATOM   3406  N   LEU A 866      62.460  36.720  50.470  1.00  0.00           N
ATOM   3407  HN  LEU A 866      62.260  36.890  49.510  1.00  0.00           H
ATOM   3408  CA  LEU A 866      63.780  36.290  50.610  1.00  0.00           C
ATOM   3409  HA  LEU A 866      63.680  35.450  51.300  1.00  0.00           H
ATOM   3410  CB  LEU A 866      64.350  35.910  49.220  1.00  0.00           C
ATOM   3411  HB1 LEU A 866      64.470  36.790  48.560  1.00  0.00           H
ATOM   3412  HB2 LEU A 866      63.620  35.330  48.620  1.00  0.00           H
ATOM   3413  CG  LEU A 866      65.730  35.270  49.190  1.00  0.00           C
ATOM   3414  HG  LEU A 866      66.370  35.920  49.820  1.00  0.00           H
ATOM   3415  CD1 LEU A 866      65.820  33.790  49.740  1.00  0.00           C
ATOM   3416 HD11 LEU A 866      65.050  33.190  49.200  1.00  0.00           H
ATOM   3417 HD12 LEU A 866      65.520  33.770  50.810  1.00  0.00           H
ATOM   3418 HD13 LEU A 866      66.850  33.390  49.620  1.00  0.00           H
ATOM   3419  CD2 LEU A 866      66.290  35.240  47.770  1.00  0.00           C
ATOM   3420 HD21 LEU A 866      67.200  34.600  47.700  1.00  0.00           H
ATOM   3421 HD22 LEU A 866      66.640  36.260  47.510  1.00  0.00           H
ATOM   3422 HD23 LEU A 866      65.540  34.820  47.080  1.00  0.00           H
ATOM   3423  C   LEU A 866      64.630  37.250  51.510  1.00  0.00           C
ATOM   3424  O   LEU A 866      65.460  36.780  52.260  1.00  0.00           O
ATOM   3425  N   THR A 867      64.410  38.590  51.410  1.00  0.00           N
ATOM   3426  HN  THR A 867      63.840  39.020  50.720  1.00  0.00           H
ATOM   3427  CA  THR A 867      64.930  39.470  52.360  1.00  0.00           C
ATOM   3428  HA  THR A 867      65.990  39.280  52.400  1.00  0.00           H
ATOM   3429  CB  THR A 867      64.790  40.990  52.040  1.00  0.00           C
ATOM   3430  HB  THR A 867      63.730  41.280  51.890  1.00  0.00           H
ATOM   3431  OG1 THR A 867      65.480  41.300  50.820  1.00  0.00           O
ATOM   3432  HG1 THR A 867      64.990  40.880  50.120  1.00  0.00           H
ATOM   3433  CG2 THR A 867      65.390  41.930  53.180  1.00  0.00           C
ATOM   3434 HG21 THR A 867      65.090  42.980  52.950  1.00  0.00           H
ATOM   3435 HG22 THR A 867      66.470  41.840  53.390  1.00  0.00           H
ATOM   3436 HG23 THR A 867      65.030  41.770  54.220  1.00  0.00           H
ATOM   3437  C   THR A 867      64.440  39.200  53.770  1.00  0.00           C
ATOM   3438  O   THR A 867      65.220  39.090  54.720  1.00  0.00           O
ATOM   3439  N   ILE A 868      63.150  38.940  53.950  1.00  0.00           N
ATOM   3440  HN  ILE A 868      62.520  39.030  53.190  1.00  0.00           H
ATOM   3441  CA  ILE A 868      62.700  38.540  55.310  1.00  0.00           C
ATOM   3442  HA  ILE A 868      63.230  39.140  56.040  1.00  0.00           H
ATOM   3443  CB  ILE A 868      61.200  38.700  55.620  1.00  0.00           C
ATOM   3444  HB  ILE A 868      60.650  38.040  54.920  1.00  0.00           H
ATOM   3445  CG2 ILE A 868      60.850  38.290  57.060  1.00  0.00           C
ATOM   3446 HG21 ILE A 868      61.150  39.120  57.730  1.00  0.00           H
ATOM   3447 HG22 ILE A 868      61.160  37.330  57.550  1.00  0.00           H
ATOM   3448 HG23 ILE A 868      59.750  38.200  57.180  1.00  0.00           H
ATOM   3449  CG1 ILE A 868      60.750  40.170  55.320  1.00  0.00           C
ATOM   3450 HG11 ILE A 868      61.280  40.590  54.440  1.00  0.00           H
ATOM   3451 HG12 ILE A 868      60.870  40.780  56.240  1.00  0.00           H
ATOM   3452  CD  ILE A 868      59.260  40.270  55.110  1.00  0.00           C
ATOM   3453  HD1 ILE A 868      58.960  39.690  54.210  1.00  0.00           H
ATOM   3454  HD2 ILE A 868      58.880  41.310  54.970  1.00  0.00           H
ATOM   3455  HD3 ILE A 868      58.750  39.820  55.990  1.00  0.00           H
ATOM   3456  C   ILE A 868      63.370  37.210  55.770  1.00  0.00           C
ATOM   3457  O   ILE A 868      63.870  37.040  56.890  1.00  0.00           O
ATOM   3458  N   VAL A 869      63.410  36.190  54.890  1.00  0.00           N
ATOM   3459  HN  VAL A 869      63.070  36.340  53.960  1.00  0.00           H
ATOM   3460  CA  VAL A 869      64.160  34.870  55.190  1.00  0.00           C
ATOM   3461  HA  VAL A 869      63.640  34.280  55.920  1.00  0.00           H
ATOM   3462  CB  VAL A 869      64.110  33.960  54.010  1.00  0.00           C
ATOM   3463  HB  VAL A 869      64.410  34.520  53.100  1.00  0.00           H
ATOM   3464  CG1 VAL A 869      65.110  32.830  54.190  1.00  0.00           C
ATOM   3465 HG11 VAL A 869      65.060  32.190  53.280  1.00  0.00           H
ATOM   3466 HG12 VAL A 869      64.790  32.220  55.060  1.00  0.00           H
ATOM   3467 HG13 VAL A 869      66.140  33.220  54.170  1.00  0.00           H
ATOM   3468  CG2 VAL A 869      62.660  33.430  53.920  1.00  0.00           C
ATOM   3469 HG21 VAL A 869      61.910  34.250  53.930  1.00  0.00           H
ATOM   3470 HG22 VAL A 869      62.410  32.700  54.730  1.00  0.00           H
ATOM   3471 HG23 VAL A 869      62.540  32.880  52.960  1.00  0.00           H
ATOM   3472  C   VAL A 869      65.600  35.110  55.680  1.00  0.00           C
ATOM   3473  O   VAL A 869      66.000  34.600  56.760  1.00  0.00           O
ATOM   3474  N   ILE A 870      66.410  35.910  54.940  1.00  0.00           N
ATOM   3475  HN  ILE A 870      65.990  36.220  54.090  1.00  0.00           H
ATOM   3476  CA  ILE A 870      67.750  36.370  55.300  1.00  0.00           C
ATOM   3477  HA  ILE A 870      68.270  35.450  55.550  1.00  0.00           H
ATOM   3478  CB  ILE A 870      68.420  37.270  54.230  1.00  0.00           C
ATOM   3479  HB  ILE A 870      67.700  38.090  53.970  1.00  0.00           H
ATOM   3480  CG2 ILE A 870      69.820  37.810  54.650  1.00  0.00           C
ATOM   3481 HG21 ILE A 870      69.660  38.540  55.480  1.00  0.00           H
ATOM   3482 HG22 ILE A 870      70.220  38.470  53.840  1.00  0.00           H
ATOM   3483 HG23 ILE A 870      70.560  37.030  54.930  1.00  0.00           H
ATOM   3484  CG1 ILE A 870      68.630  36.410  52.890  1.00  0.00           C
ATOM   3485 HG11 ILE A 870      68.920  37.050  52.030  1.00  0.00           H
ATOM   3486 HG12 ILE A 870      67.640  36.030  52.590  1.00  0.00           H
ATOM   3487  CD  ILE A 870      69.660  35.310  53.060  1.00  0.00           C
ATOM   3488  HD1 ILE A 870      70.680  35.670  52.830  1.00  0.00           H
ATOM   3489  HD2 ILE A 870      69.510  34.420  52.400  1.00  0.00           H
ATOM   3490  HD3 ILE A 870      69.620  34.960  54.120  1.00  0.00           H
ATOM   3491  C   ILE A 870      67.760  37.160  56.580  1.00  0.00           C
ATOM   3492  O   ILE A 870      68.610  36.890  57.430  1.00  0.00           O
ATOM   3493  N   MET A 871      66.820  38.070  56.800  1.00  0.00           N
ATOM   3494  HN  MET A 871      66.190  38.400  56.110  1.00  0.00           H
ATOM   3495  CA  MET A 871      66.830  38.810  58.090  1.00  0.00           C
ATOM   3496  HA  MET A 871      67.890  38.960  58.240  1.00  0.00           H
ATOM   3497  CB  MET A 871      66.100  40.180  57.930  1.00  0.00           C
ATOM   3498  HB1 MET A 871      66.190  40.690  58.910  1.00  0.00           H
ATOM   3499  HB2 MET A 871      65.070  39.890  57.650  1.00  0.00           H
ATOM   3500  CG  MET A 871      66.830  41.060  56.880  1.00  0.00           C
ATOM   3501  HG1 MET A 871      66.350  42.050  56.750  1.00  0.00           H
ATOM   3502  HG2 MET A 871      66.770  40.670  55.840  1.00  0.00           H
ATOM   3503  SD  MET A 871      68.670  41.340  57.050  1.00  0.00           S
ATOM   3504  CE  MET A 871      69.110  41.850  55.390  1.00  0.00           C
ATOM   3505  HE1 MET A 871      68.480  42.720  55.090  1.00  0.00           H
ATOM   3506  HE2 MET A 871      68.830  40.980  54.760  1.00  0.00           H
ATOM   3507  HE3 MET A 871      70.200  42.080  55.250  1.00  0.00           H
ATOM   3508  C   MET A 871      66.560  38.030  59.320  1.00  0.00           C
ATOM   3509  O   MET A 871      67.200  38.290  60.290  1.00  0.00           O
ATOM   3510  N   VAL A 872      65.690  37.020  59.280  1.00  0.00           N
ATOM   3511  HN  VAL A 872      65.250  36.900  58.400  1.00  0.00           H
ATOM   3512  CA  VAL A 872      65.500  36.070  60.370  1.00  0.00           C
ATOM   3513  HA  VAL A 872      65.600  36.520  61.340  1.00  0.00           H
ATOM   3514  CB  VAL A 872      64.140  35.390  60.450  1.00  0.00           C
ATOM   3515  HB  VAL A 872      64.170  34.660  61.290  1.00  0.00           H
ATOM   3516  CG1 VAL A 872      63.160  36.520  60.690  1.00  0.00           C
ATOM   3517 HG11 VAL A 872      63.190  37.180  59.810  1.00  0.00           H
ATOM   3518 HG12 VAL A 872      63.310  37.140  61.610  1.00  0.00           H
ATOM   3519 HG13 VAL A 872      62.130  36.120  60.630  1.00  0.00           H
ATOM   3520  CG2 VAL A 872      63.750  34.570  59.170  1.00  0.00           C
ATOM   3521 HG21 VAL A 872      63.730  35.140  58.210  1.00  0.00           H
ATOM   3522 HG22 VAL A 872      62.730  34.160  59.280  1.00  0.00           H
ATOM   3523 HG23 VAL A 872      64.410  33.680  59.070  1.00  0.00           H
ATOM   3524  C   VAL A 872      66.540  35.020  60.480  1.00  0.00           C
ATOM   3525  O   VAL A 872      66.750  34.430  61.530  1.00  0.00           O
ATOM   3526  N   THR A 873      67.150  34.670  59.420  1.00  0.00           N
ATOM   3527  HN  THR A 873      66.900  35.160  58.590  1.00  0.00           H
ATOM   3528  CA  THR A 873      68.330  33.700  59.350  1.00  0.00           C
ATOM   3529  HA  THR A 873      68.020  32.780  59.840  1.00  0.00           H
ATOM   3530  CB  THR A 873      68.790  33.340  57.870  1.00  0.00           C
ATOM   3531  HB  THR A 873      68.870  34.210  57.180  1.00  0.00           H
ATOM   3532  OG1 THR A 873      67.870  32.410  57.370  1.00  0.00           O
ATOM   3533  HG1 THR A 873      67.030  32.890  57.370  1.00  0.00           H
ATOM   3534  CG2 THR A 873      70.120  32.500  57.860  1.00  0.00           C
ATOM   3535 HG21 THR A 873      70.140  31.620  58.540  1.00  0.00           H
ATOM   3536 HG22 THR A 873      70.930  33.250  58.050  1.00  0.00           H
ATOM   3537 HG23 THR A 873      70.290  32.140  56.830  1.00  0.00           H
ATOM   3538  C   THR A 873      69.480  34.370  60.110  1.00  0.00           C
ATOM   3539  O   THR A 873      70.190  33.760  60.900  1.00  0.00           O
ATOM   3540  N   ILE A 874      69.650  35.700  59.870  1.00  0.00           N
ATOM   3541  HN  ILE A 874      69.160  36.160  59.140  1.00  0.00           H
ATOM   3542  CA  ILE A 874      70.440  36.490  60.790  1.00  0.00           C
ATOM   3543  HA  ILE A 874      71.350  35.930  60.900  1.00  0.00           H
ATOM   3544  CB  ILE A 874      70.700  37.880  60.130  1.00  0.00           C
ATOM   3545  HB  ILE A 874      69.720  38.320  59.840  1.00  0.00           H
ATOM   3546  CG2 ILE A 874      71.250  38.930  61.200  1.00  0.00           C
ATOM   3547 HG21 ILE A 874      71.280  39.950  60.790  1.00  0.00           H
ATOM   3548 HG22 ILE A 874      72.280  38.610  61.440  1.00  0.00           H
ATOM   3549 HG23 ILE A 874      70.540  38.900  62.050  1.00  0.00           H
ATOM   3550  CG1 ILE A 874      71.540  37.660  58.930  1.00  0.00           C
ATOM   3551 HG11 ILE A 874      71.420  38.520  58.240  1.00  0.00           H
ATOM   3552 HG12 ILE A 874      71.210  36.880  58.200  1.00  0.00           H
ATOM   3553  CD  ILE A 874      73.030  37.330  59.130  1.00  0.00           C
ATOM   3554  HD1 ILE A 874      73.540  37.970  59.870  1.00  0.00           H
ATOM   3555  HD2 ILE A 874      73.540  37.140  58.160  1.00  0.00           H
ATOM   3556  HD3 ILE A 874      73.110  36.370  59.670  1.00  0.00           H
ATOM   3557  C   ILE A 874      70.030  36.550  62.250  1.00  0.00           C
ATOM   3558  O   ILE A 874      70.910  36.280  63.130  1.00  0.00           O
ATOM   3559  N   ASP A 875      68.770  36.800  62.610  1.00  0.00           N
ATOM   3560  HN  ASP A 875      68.090  37.190  61.990  1.00  0.00           H
ATOM   3561  CA  ASP A 875      68.330  36.680  64.030  1.00  0.00           C
ATOM   3562  HA  ASP A 875      69.010  37.270  64.630  1.00  0.00           H
ATOM   3563  CB  ASP A 875      66.850  37.120  64.100  1.00  0.00           C
ATOM   3564  HB1 ASP A 875      66.020  36.430  63.850  1.00  0.00           H
ATOM   3565  HB2 ASP A 875      66.760  37.930  63.360  1.00  0.00           H
ATOM   3566  CG  ASP A 875      66.640  37.600  65.600  1.00  0.00           C
ATOM   3567  OD1 ASP A 875      65.690  37.150  66.280  1.00  0.00           O
ATOM   3568  OD2 ASP A 875      67.430  38.470  66.050  1.00  0.00           O
ATOM   3569  C   ASP A 875      68.470  35.230  64.500  1.00  0.00           C
ATOM   3570  O   ASP A 875      68.990  34.960  65.600  1.00  0.00           O
ATOM   3571  N   TYR A 876      68.140  34.150  63.770  1.00  0.00           N
ATOM   3572  HN  TYR A 876      67.650  34.210  62.910  1.00  0.00           H
ATOM   3573  CA  TYR A 876      68.380  32.750  64.020  1.00  0.00           C
ATOM   3574  HA  TYR A 876      67.780  32.460  64.870  1.00  0.00           H
ATOM   3575  CB  TYR A 876      67.830  31.950  62.800  1.00  0.00           C
ATOM   3576  HB1 TYR A 876      68.290  32.280  61.840  1.00  0.00           H
ATOM   3577  HB2 TYR A 876      66.750  32.220  62.740  1.00  0.00           H
ATOM   3578  CG  TYR A 876      67.810  30.450  62.810  1.00  0.00           C
ATOM   3579  CD1 TYR A 876      67.120  29.750  63.810  1.00  0.00           C
ATOM   3580  HD1 TYR A 876      66.590  30.260  64.610  1.00  0.00           H
ATOM   3581  CE1 TYR A 876      67.180  28.320  63.850  1.00  0.00           C
ATOM   3582  HE1 TYR A 876      66.530  27.960  64.640  1.00  0.00           H
ATOM   3583  CZ  TYR A 876      67.980  27.610  63.010  1.00  0.00           C
ATOM   3584  OH  TYR A 876      68.110  26.200  63.050  1.00  0.00           O
ATOM   3585  HH  TYR A 876      67.500  25.920  63.750  1.00  0.00           H
ATOM   3586  CD2 TYR A 876      68.530  29.680  61.850  1.00  0.00           C
ATOM   3587  HD2 TYR A 876      68.910  30.130  60.930  1.00  0.00           H
ATOM   3588  CE2 TYR A 876      68.620  28.290  61.970  1.00  0.00           C
ATOM   3589  HE2 TYR A 876      69.100  27.570  61.320  1.00  0.00           H
ATOM   3590  C   TYR A 876      69.750  32.310  64.360  1.00  0.00           C
ATOM   3591  O   TYR A 876      69.980  31.440  65.180  1.00  0.00           O
ATOM   3592  N   LEU A 877      70.770  32.870  63.640  1.00  0.00           N
ATOM   3593  HN  LEU A 877      70.600  33.470  62.860  1.00  0.00           H
ATOM   3594  CA  LEU A 877      72.160  32.430  63.820  1.00  0.00           C
ATOM   3595  HA  LEU A 877      72.210  31.510  64.370  1.00  0.00           H
ATOM   3596  CB  LEU A 877      72.880  32.180  62.410  1.00  0.00           C
ATOM   3597  HB1 LEU A 877      73.930  31.910  62.600  1.00  0.00           H
ATOM   3598  HB2 LEU A 877      72.810  33.160  61.900  1.00  0.00           H
ATOM   3599  CG  LEU A 877      72.300  31.040  61.520  1.00  0.00           C
ATOM   3600  HG  LEU A 877      71.220  31.300  61.440  1.00  0.00           H
ATOM   3601  CD1 LEU A 877      72.730  31.190  60.010  1.00  0.00           C
ATOM   3602 HD11 LEU A 877      73.850  31.170  60.030  1.00  0.00           H
ATOM   3603 HD12 LEU A 877      72.350  32.160  59.620  1.00  0.00           H
ATOM   3604 HD13 LEU A 877      72.330  30.390  59.350  1.00  0.00           H
ATOM   3605  CD2 LEU A 877      72.200  29.650  62.170  1.00  0.00           C
ATOM   3606 HD21 LEU A 877      71.860  28.960  61.360  1.00  0.00           H
ATOM   3607 HD22 LEU A 877      71.530  29.610  63.050  1.00  0.00           H
ATOM   3608 HD23 LEU A 877      73.210  29.380  62.530  1.00  0.00           H
ATOM   3609  C   LEU A 877      73.070  33.360  64.600  1.00  0.00           C
ATOM   3610  O   LEU A 877      73.840  32.940  65.470  1.00  0.00           O
ATOM   3611  N   VAL A 878      72.930  34.710  64.380  1.00  0.00           N
ATOM   3612  HN  VAL A 878      72.250  34.950  63.690  1.00  0.00           H
ATOM   3613  CA  VAL A 878      73.710  35.730  65.160  1.00  0.00           C
ATOM   3614  HA  VAL A 878      74.530  35.290  65.690  1.00  0.00           H
ATOM   3615  CB  VAL A 878      74.120  36.930  64.360  1.00  0.00           C
ATOM   3616  HB  VAL A 878      73.240  37.520  64.020  1.00  0.00           H
ATOM   3617  CG1 VAL A 878      75.070  37.710  65.240  1.00  0.00           C
ATOM   3618 HG11 VAL A 878      75.900  37.060  65.590  1.00  0.00           H
ATOM   3619 HG12 VAL A 878      74.620  38.200  66.130  1.00  0.00           H
ATOM   3620 HG13 VAL A 878      75.510  38.530  64.640  1.00  0.00           H
ATOM   3621  CG2 VAL A 878      74.850  36.380  63.100  1.00  0.00           C
ATOM   3622 HG21 VAL A 878      75.460  37.220  62.710  1.00  0.00           H
ATOM   3623 HG22 VAL A 878      74.090  36.010  62.380  1.00  0.00           H
ATOM   3624 HG23 VAL A 878      75.370  35.460  63.430  1.00  0.00           H
ATOM   3625  C   VAL A 878      72.850  36.250  66.320  1.00  0.00           C
ATOM   3626  O   VAL A 878      73.280  36.210  67.480  1.00  0.00           O
ATOM   3627  N   GLY A 879      71.580  36.840  66.030  1.00  0.00           N
ATOM   3628  HN  GLY A 879      71.230  36.700  65.100  1.00  0.00           H
ATOM   3629  CA  GLY A 879      70.680  37.540  66.950  1.00  0.00           C
ATOM   3630  HA1 GLY A 879      70.990  37.200  67.920  1.00  0.00           H
ATOM   3631  HA2 GLY A 879      69.650  37.230  66.820  1.00  0.00           H
ATOM   3632  C   GLY A 879      70.860  39.040  66.990  1.00  0.00           C
ATOM   3633  O   GLY A 879      71.920  39.550  67.370  1.00  0.00           O
ATOM   3634  N   VAL A 880      69.810  39.780  66.610  1.00  0.00           N
ATOM   3635  HN  VAL A 880      68.960  39.360  66.280  1.00  0.00           H
ATOM   3636  CA  VAL A 880      69.920  41.180  66.350  1.00  0.00           C
ATOM   3637  HA  VAL A 880      70.940  41.480  66.450  1.00  0.00           H
ATOM   3638  CB  VAL A 880      69.640  41.560  64.850  1.00  0.00           C
ATOM   3639  HB  VAL A 880      68.610  41.210  64.660  1.00  0.00           H
ATOM   3640  CG1 VAL A 880      69.810  43.070  64.660  1.00  0.00           C
ATOM   3641 HG11 VAL A 880      70.790  43.320  65.090  1.00  0.00           H
ATOM   3642 HG12 VAL A 880      68.920  43.690  64.920  1.00  0.00           H
ATOM   3643 HG13 VAL A 880      69.900  43.310  63.580  1.00  0.00           H
ATOM   3644  CG2 VAL A 880      70.660  40.750  64.010  1.00  0.00           C
ATOM   3645 HG21 VAL A 880      70.460  39.660  63.960  1.00  0.00           H
ATOM   3646 HG22 VAL A 880      71.680  40.860  64.420  1.00  0.00           H
ATOM   3647 HG23 VAL A 880      70.550  41.170  62.990  1.00  0.00           H
ATOM   3648  C   VAL A 880      69.000  41.990  67.290  1.00  0.00           C
ATOM   3649  O   VAL A 880      67.780  41.870  67.200  1.00  0.00           O
ATOM   3650  N   PRO A 881      69.530  42.890  68.150  1.00  0.00           N
ATOM   3651  CD  PRO A 881      70.910  42.860  68.690  1.00  0.00           C
ATOM   3652  HD1 PRO A 881      71.530  43.200  67.850  1.00  0.00           H
ATOM   3653  HD2 PRO A 881      71.200  41.800  68.880  1.00  0.00           H
ATOM   3654  CA  PRO A 881      68.730  43.950  68.780  1.00  0.00           C
ATOM   3655  HA  PRO A 881      68.180  43.590  69.630  1.00  0.00           H
ATOM   3656  CB  PRO A 881      69.880  44.860  69.330  1.00  0.00           C
ATOM   3657  HB1 PRO A 881      69.450  45.460  70.170  1.00  0.00           H
ATOM   3658  HB2 PRO A 881      70.220  45.600  68.570  1.00  0.00           H
ATOM   3659  CG  PRO A 881      71.060  43.890  69.730  1.00  0.00           C
ATOM   3660  HG1 PRO A 881      72.060  44.360  69.770  1.00  0.00           H
ATOM   3661  HG2 PRO A 881      70.850  43.520  70.760  1.00  0.00           H
ATOM   3662  C   PRO A 881      67.710  44.590  67.900  1.00  0.00           C
ATOM   3663  O   PRO A 881      68.160  45.230  66.980  1.00  0.00           O
ATOM   3664  N   SER A 882      66.390  44.600  68.270  1.00  0.00           N
ATOM   3665  HN  SER A 882      66.220  44.100  69.120  1.00  0.00           H
ATOM   3666  CA  SER A 882      65.220  44.920  67.410  1.00  0.00           C
ATOM   3667  HA  SER A 882      65.190  46.000  67.410  1.00  0.00           H
ATOM   3668  CB  SER A 882      65.260  44.510  65.890  1.00  0.00           C
ATOM   3669  HB1 SER A 882      64.290  44.550  65.350  1.00  0.00           H
ATOM   3670  HB2 SER A 882      65.690  43.480  65.820  1.00  0.00           H
ATOM   3671  OG  SER A 882      66.140  45.360  65.180  1.00  0.00           O
ATOM   3672  HG1 SER A 882      66.890  45.520  65.760  1.00  0.00           H
ATOM   3673  C   SER A 882      64.060  44.330  68.140  1.00  0.00           C
ATOM   3674  O   SER A 882      64.230  43.280  68.800  1.00  0.00           O
ATOM   3675  N   PRO A 883      62.850  44.940  68.010  1.00  0.00           N
ATOM   3676  CD  PRO A 883      62.790  46.340  67.830  1.00  0.00           C
ATOM   3677  HD1 PRO A 883      63.050  46.560  66.770  1.00  0.00           H
ATOM   3678  HD2 PRO A 883      63.490  46.820  68.550  1.00  0.00           H
ATOM   3679  CA  PRO A 883      61.620  44.370  68.690  1.00  0.00           C
ATOM   3680  HA  PRO A 883      61.940  43.900  69.600  1.00  0.00           H
ATOM   3681  CB  PRO A 883      60.760  45.540  68.880  1.00  0.00           C
ATOM   3682  HB1 PRO A 883      60.910  45.900  69.930  1.00  0.00           H
ATOM   3683  HB2 PRO A 883      59.680  45.260  68.810  1.00  0.00           H
ATOM   3684  CG  PRO A 883      61.250  46.580  68.000  1.00  0.00           C
ATOM   3685  HG1 PRO A 883      60.800  46.530  67.000  1.00  0.00           H
ATOM   3686  HG2 PRO A 883      61.070  47.590  68.430  1.00  0.00           H
ATOM   3687  C   PRO A 883      61.060  43.440  67.680  1.00  0.00           C
ATOM   3688  O   PRO A 883      61.180  43.720  66.470  1.00  0.00           O
ATOM   3689  N   LYS A 884      60.360  42.380  68.160  1.00  0.00           N
ATOM   3690  HN  LYS A 884      60.290  42.180  69.140  1.00  0.00           H
ATOM   3691  CA  LYS A 884      59.480  41.470  67.390  1.00  0.00           C
ATOM   3692  HA  LYS A 884      59.860  41.570  66.390  1.00  0.00           H
ATOM   3693  CB  LYS A 884      59.600  39.950  67.730  1.00  0.00           C
ATOM   3694  HB1 LYS A 884      58.700  39.330  67.560  1.00  0.00           H
ATOM   3695  HB2 LYS A 884      59.860  40.130  68.800  1.00  0.00           H
ATOM   3696  CG  LYS A 884      60.850  39.330  67.170  1.00  0.00           C
ATOM   3697  HG1 LYS A 884      61.020  39.710  66.140  1.00  0.00           H
ATOM   3698  HG2 LYS A 884      60.640  38.250  67.140  1.00  0.00           H
ATOM   3699  CD  LYS A 884      62.150  39.700  67.900  1.00  0.00           C
ATOM   3700  HD1 LYS A 884      62.040  39.320  68.930  1.00  0.00           H
ATOM   3701  HD2 LYS A 884      62.360  40.800  67.920  1.00  0.00           H
ATOM   3702  CE  LYS A 884      63.410  39.120  67.270  1.00  0.00           C
ATOM   3703  HE1 LYS A 884      64.180  39.080  68.060  1.00  0.00           H
ATOM   3704  HE2 LYS A 884      63.750  39.540  66.300  1.00  0.00           H
ATOM   3705  NZ  LYS A 884      63.220  37.650  67.020  1.00  0.00           N
ATOM   3706  HZ1 LYS A 884      62.530  37.460  66.260  1.00  0.00           H
ATOM   3707  HZ2 LYS A 884      62.960  37.210  67.920  1.00  0.00           H
ATOM   3708  HZ3 LYS A 884      64.140  37.390  66.620  1.00  0.00           H
ATOM   3709  C   LYS A 884      58.040  41.840  67.160  1.00  0.00           C
ATOM   3710  O   LYS A 884      57.350  42.480  67.980  1.00  0.00           O
ATOM   3711  N   LEU A 885      57.560  41.440  65.920  1.00  0.00           N
ATOM   3712  HN  LEU A 885      58.160  40.970  65.270  1.00  0.00           H
ATOM   3713  CA  LEU A 885      56.190  41.430  65.530  1.00  0.00           C
ATOM   3714  HA  LEU A 885      55.850  42.450  65.340  1.00  0.00           H
ATOM   3715  CB  LEU A 885      56.060  40.670  64.190  1.00  0.00           C
ATOM   3716  HB1 LEU A 885      56.330  39.590  64.250  1.00  0.00           H
ATOM   3717  HB2 LEU A 885      56.690  41.070  63.380  1.00  0.00           H
ATOM   3718  CG  LEU A 885      54.630  40.750  63.550  1.00  0.00           C
ATOM   3719  HG  LEU A 885      53.880  40.450  64.310  1.00  0.00           H
ATOM   3720  CD1 LEU A 885      54.290  42.170  63.220  1.00  0.00           C
ATOM   3721 HD11 LEU A 885      54.990  42.590  62.480  1.00  0.00           H
ATOM   3722 HD12 LEU A 885      54.310  42.800  64.130  1.00  0.00           H
ATOM   3723 HD13 LEU A 885      53.260  42.080  62.800  1.00  0.00           H
ATOM   3724  CD2 LEU A 885      54.590  39.890  62.280  1.00  0.00           C
ATOM   3725 HD21 LEU A 885      55.350  40.410  61.660  1.00  0.00           H
ATOM   3726 HD22 LEU A 885      53.580  39.810  61.820  1.00  0.00           H
ATOM   3727 HD23 LEU A 885      54.900  38.870  62.550  1.00  0.00           H
ATOM   3728  C   LEU A 885      55.250  40.860  66.650  1.00  0.00           C
ATOM   3729  O   LEU A 885      55.310  39.640  67.010  1.00  0.00           O
ATOM   3730  N   HSD A 886      54.230  41.600  67.180  1.00  0.00           N
ATOM   3731  HN  HSD A 886      54.030  42.560  67.020  1.00  0.00           H
ATOM   3732  CA  HSD A 886      53.420  40.920  68.220  1.00  0.00           C
ATOM   3733  HA  HSD A 886      54.000  40.300  68.880  1.00  0.00           H
ATOM   3734  CB  HSD A 886      53.010  42.040  69.170  1.00  0.00           C
ATOM   3735  HB1 HSD A 886      52.220  41.570  69.800  1.00  0.00           H
ATOM   3736  HB2 HSD A 886      52.530  42.860  68.570  1.00  0.00           H
ATOM   3737  ND1 HSD A 886      54.370  44.050  70.190  1.00  0.00           N
ATOM   3738  HD1 HSD A 886      54.020  44.750  69.570  1.00  0.00           H
ATOM   3739  CG  HSD A 886      54.050  42.690  70.160  1.00  0.00           C
ATOM   3740  CE1 HSD A 886      55.150  44.210  71.270  1.00  0.00           C
ATOM   3741  HE1 HSD A 886      55.630  45.140  71.570  1.00  0.00           H
ATOM   3742  NE2 HSD A 886      55.340  43.070  71.970  1.00  0.00           N
ATOM   3743  CD2 HSD A 886      54.700  42.100  71.180  1.00  0.00           C
ATOM   3744  HD2 HSD A 886      54.800  41.070  71.490  1.00  0.00           H
ATOM   3745  C   HSD A 886      52.090  40.210  67.680  1.00  0.00           C
ATOM   3746  O   HSD A 886      51.030  40.790  67.620  1.00  0.00           O
ATOM   3747  N   VAL A 887      52.160  38.850  67.390  1.00  0.00           N
ATOM   3748  HN  VAL A 887      53.050  38.410  67.410  1.00  0.00           H
ATOM   3749  CA  VAL A 887      51.210  37.970  66.800  1.00  0.00           C
ATOM   3750  HA  VAL A 887      50.500  38.610  66.300  1.00  0.00           H
ATOM   3751  CB  VAL A 887      51.810  37.060  65.760  1.00  0.00           C
ATOM   3752  HB  VAL A 887      52.510  36.260  66.100  1.00  0.00           H
ATOM   3753  CG1 VAL A 887      50.630  36.450  64.900  1.00  0.00           C
ATOM   3754 HG11 VAL A 887      50.150  37.300  64.360  1.00  0.00           H
ATOM   3755 HG12 VAL A 887      49.920  35.760  65.400  1.00  0.00           H
ATOM   3756 HG13 VAL A 887      51.110  35.860  64.090  1.00  0.00           H
ATOM   3757  CG2 VAL A 887      52.660  37.950  64.860  1.00  0.00           C
ATOM   3758 HG21 VAL A 887      53.000  37.280  64.030  1.00  0.00           H
ATOM   3759 HG22 VAL A 887      53.610  38.320  65.270  1.00  0.00           H
ATOM   3760 HG23 VAL A 887      52.080  38.820  64.490  1.00  0.00           H
ATOM   3761  C   VAL A 887      50.600  37.060  67.900  1.00  0.00           C
ATOM   3762  O   VAL A 887      51.240  36.230  68.530  1.00  0.00           O
ATOM   3763  N   PRO A 888      49.340  37.210  68.150  1.00  0.00           N
ATOM   3764  CD  PRO A 888      48.590  38.440  67.840  1.00  0.00           C
ATOM   3765  HD1 PRO A 888      48.540  38.590  66.740  1.00  0.00           H
ATOM   3766  HD2 PRO A 888      49.140  39.300  68.280  1.00  0.00           H
ATOM   3767  CA  PRO A 888      48.510  36.170  68.740  1.00  0.00           C
ATOM   3768  HA  PRO A 888      48.780  36.200  69.780  1.00  0.00           H
ATOM   3769  CB  PRO A 888      47.110  36.720  68.500  1.00  0.00           C
ATOM   3770  HB1 PRO A 888      46.290  36.480  69.210  1.00  0.00           H
ATOM   3771  HB2 PRO A 888      46.850  36.420  67.460  1.00  0.00           H
ATOM   3772  CG  PRO A 888      47.200  38.290  68.410  1.00  0.00           C
ATOM   3773  HG1 PRO A 888      46.400  38.740  67.780  1.00  0.00           H
ATOM   3774  HG2 PRO A 888      46.950  38.710  69.410  1.00  0.00           H
ATOM   3775  C   PRO A 888      48.700  34.670  68.440  1.00  0.00           C
ATOM   3776  O   PRO A 888      48.810  34.190  67.300  1.00  0.00           O
ATOM   3777  N   GLU A 889      48.590  33.750  69.500  1.00  0.00           N
ATOM   3778  HN  GLU A 889      48.430  33.960  70.460  1.00  0.00           H
ATOM   3779  CA  GLU A 889      48.640  32.290  69.260  1.00  0.00           C
ATOM   3780  HA  GLU A 889      48.700  32.030  68.210  1.00  0.00           H
ATOM   3781  CB  GLU A 889      49.730  31.670  70.220  1.00  0.00           C
ATOM   3782  HB1 GLU A 889      49.670  30.580  70.010  1.00  0.00           H
ATOM   3783  HB2 GLU A 889      49.530  31.680  71.310  1.00  0.00           H
ATOM   3784  CG  GLU A 889      51.090  32.240  69.960  1.00  0.00           C
ATOM   3785  HG1 GLU A 889      51.190  33.320  70.170  1.00  0.00           H
ATOM   3786  HG2 GLU A 889      51.210  32.210  68.860  1.00  0.00           H
ATOM   3787  CD  GLU A 889      52.180  31.430  70.730  1.00  0.00           C
ATOM   3788  OE1 GLU A 889      51.820  30.960  71.830  1.00  0.00           O
ATOM   3789  OE2 GLU A 889      53.370  31.390  70.300  1.00  0.00           O
ATOM   3790  C   GLU A 889      47.310  31.600  69.520  1.00  0.00           C
ATOM   3791  O   GLU A 889      46.610  32.050  70.350  1.00  0.00           O
ATOM   3792  N   LYS A 890      47.000  30.400  68.910  1.00  0.00           N
ATOM   3793  HN  LYS A 890      47.670  30.100  68.240  1.00  0.00           H
ATOM   3794  CA  LYS A 890      45.850  29.480  69.140  1.00  0.00           C
ATOM   3795  HA  LYS A 890      46.130  28.550  68.670  1.00  0.00           H
ATOM   3796  CB  LYS A 890      45.520  29.140  70.660  1.00  0.00           C
ATOM   3797  HB1 LYS A 890      44.550  28.620  70.840  1.00  0.00           H
ATOM   3798  HB2 LYS A 890      45.350  30.100  71.200  1.00  0.00           H
ATOM   3799  CG  LYS A 890      46.560  28.270  71.320  1.00  0.00           C
ATOM   3800  HG1 LYS A 890      47.440  28.930  71.500  1.00  0.00           H
ATOM   3801  HG2 LYS A 890      46.910  27.510  70.580  1.00  0.00           H
ATOM   3802  CD  LYS A 890      46.090  27.780  72.730  1.00  0.00           C
ATOM   3803  HD1 LYS A 890      45.070  27.390  72.580  1.00  0.00           H
ATOM   3804  HD2 LYS A 890      46.030  28.740  73.290  1.00  0.00           H
ATOM   3805  CE  LYS A 890      47.010  26.820  73.480  1.00  0.00           C
ATOM   3806  HE1 LYS A 890      46.550  26.730  74.490  1.00  0.00           H
ATOM   3807  HE2 LYS A 890      48.030  27.250  73.550  1.00  0.00           H
ATOM   3808  NZ  LYS A 890      47.180  25.530  72.700  1.00  0.00           N
ATOM   3809  HZ1 LYS A 890      47.380  24.710  73.320  1.00  0.00           H
ATOM   3810  HZ2 LYS A 890      47.910  25.640  71.970  1.00  0.00           H
ATOM   3811  HZ3 LYS A 890      46.200  25.400  72.360  1.00  0.00           H
ATOM   3812  C   LYS A 890      44.650  29.950  68.290  1.00  0.00           C
ATOM   3813  O   LYS A 890      43.600  29.430  68.440  1.00  0.00           O
ATOM   3814  N   PHE A 891      44.840  30.900  67.380  1.00  0.00           N
ATOM   3815  HN  PHE A 891      45.780  31.150  67.190  1.00  0.00           H
ATOM   3816  CA  PHE A 891      43.850  31.380  66.470  1.00  0.00           C
ATOM   3817  HA  PHE A 891      44.210  32.200  65.860  1.00  0.00           H
ATOM   3818  CB  PHE A 891      43.440  30.200  65.460  1.00  0.00           C
ATOM   3819  HB1 PHE A 891      43.220  29.270  66.030  1.00  0.00           H
ATOM   3820  HB2 PHE A 891      44.270  30.050  64.740  1.00  0.00           H
ATOM   3821  CG  PHE A 891      42.170  30.390  64.700  1.00  0.00           C
ATOM   3822  CD1 PHE A 891      41.950  31.450  63.820  1.00  0.00           C
ATOM   3823  HD1 PHE A 891      42.630  32.280  63.630  1.00  0.00           H
ATOM   3824  CE1 PHE A 891      40.830  31.650  63.010  1.00  0.00           C
ATOM   3825  HE1 PHE A 891      40.660  32.500  62.360  1.00  0.00           H
ATOM   3826  CZ  PHE A 891      39.760  30.760  63.070  1.00  0.00           C
ATOM   3827  HZ  PHE A 891      38.840  31.010  62.570  1.00  0.00           H
ATOM   3828  CD2 PHE A 891      41.050  29.450  64.820  1.00  0.00           C
ATOM   3829  HD2 PHE A 891      40.890  28.660  65.530  1.00  0.00           H
ATOM   3830  CE2 PHE A 891      39.880  29.650  64.060  1.00  0.00           C
ATOM   3831  HE2 PHE A 891      39.040  28.970  64.140  1.00  0.00           H
ATOM   3832  C   PHE A 891      42.750  32.060  67.240  1.00  0.00           C
ATOM   3833  O   PHE A 891      41.600  31.680  67.340  1.00  0.00           O
ATOM   3834  N   GLU A 892      43.160  33.220  67.750  1.00  0.00           N
ATOM   3835  HN  GLU A 892      44.050  33.650  67.540  1.00  0.00           H
ATOM   3836  CA  GLU A 892      42.180  34.040  68.490  1.00  0.00           C
ATOM   3837  HA  GLU A 892      41.180  33.740  68.200  1.00  0.00           H
ATOM   3838  CB  GLU A 892      42.240  33.850  70.050  1.00  0.00           C
ATOM   3839  HB1 GLU A 892      41.760  32.840  70.170  1.00  0.00           H
ATOM   3840  HB2 GLU A 892      41.530  34.590  70.450  1.00  0.00           H
ATOM   3841  CG  GLU A 892      43.560  33.960  70.740  1.00  0.00           C
ATOM   3842  HG1 GLU A 892      43.970  34.990  70.780  1.00  0.00           H
ATOM   3843  HG2 GLU A 892      44.330  33.360  70.220  1.00  0.00           H
ATOM   3844  CD  GLU A 892      43.480  33.450  72.140  1.00  0.00           C
ATOM   3845  OE1 GLU A 892      42.990  32.310  72.350  1.00  0.00           O
ATOM   3846  OE2 GLU A 892      44.000  34.180  73.050  1.00  0.00           O
ATOM   3847  C   GLU A 892      42.380  35.470  68.040  1.00  0.00           C
ATOM   3848  O   GLU A 892      43.460  35.840  67.530  1.00  0.00           O
ATOM   3849  N   PRO A 893      41.420  36.380  68.150  1.00  0.00           N
ATOM   3850  CD  PRO A 893      39.990  36.080  68.560  1.00  0.00           C
ATOM   3851  HD1 PRO A 893      39.970  35.400  69.440  1.00  0.00           H
ATOM   3852  HD2 PRO A 893      39.420  35.680  67.690  1.00  0.00           H
ATOM   3853  CA  PRO A 893      41.630  37.780  67.850  1.00  0.00           C
ATOM   3854  HA  PRO A 893      41.950  37.790  66.820  1.00  0.00           H
ATOM   3855  CB  PRO A 893      40.280  38.460  67.960  1.00  0.00           C
ATOM   3856  HB1 PRO A 893      39.830  38.280  66.960  1.00  0.00           H
ATOM   3857  HB2 PRO A 893      40.270  39.540  68.220  1.00  0.00           H
ATOM   3858  CG  PRO A 893      39.470  37.520  68.890  1.00  0.00           C
ATOM   3859  HG1 PRO A 893      39.680  37.650  69.970  1.00  0.00           H
ATOM   3860  HG2 PRO A 893      38.360  37.590  68.840  1.00  0.00           H
ATOM   3861  C   PRO A 893      42.680  38.590  68.750  1.00  0.00           C
ATOM   3862  O   PRO A 893      42.820  38.270  69.900  1.00  0.00           O
ATOM   3863  N   THR A 894      43.280  39.710  68.330  1.00  0.00           N
ATOM   3864  HN  THR A 894      43.140  40.070  67.410  1.00  0.00           H
ATOM   3865  CA  THR A 894      44.170  40.580  69.180  1.00  0.00           C
ATOM   3866  HA  THR A 894      44.970  39.940  69.550  1.00  0.00           H
ATOM   3867  CB  THR A 894      44.880  41.730  68.510  1.00  0.00           C
ATOM   3868  HB  THR A 894      44.200  42.610  68.490  1.00  0.00           H
ATOM   3869  OG1 THR A 894      45.300  41.510  67.180  1.00  0.00           O
ATOM   3870  HG1 THR A 894      44.580  41.430  66.560  1.00  0.00           H
ATOM   3871  CG2 THR A 894      46.150  42.140  69.210  1.00  0.00           C
ATOM   3872 HG21 THR A 894      45.940  42.660  70.170  1.00  0.00           H
ATOM   3873 HG22 THR A 894      46.750  42.890  68.650  1.00  0.00           H
ATOM   3874 HG23 THR A 894      46.800  41.250  69.400  1.00  0.00           H
ATOM   3875  C   THR A 894      43.460  41.120  70.420  1.00  0.00           C
ATOM   3876  O   THR A 894      44.030  41.040  71.510  1.00  0.00           O
ATOM   3877  N   HSD A 895      42.210  41.520  70.220  1.00  0.00           N
ATOM   3878  HN  HSD A 895      41.940  41.550  69.270  1.00  0.00           H
ATOM   3879  CA  HSD A 895      41.370  42.150  71.260  1.00  0.00           C
ATOM   3880  HA  HSD A 895      41.850  43.010  71.690  1.00  0.00           H
ATOM   3881  CB  HSD A 895      40.050  42.690  70.570  1.00  0.00           C
ATOM   3882  HB1 HSD A 895      39.790  42.120  69.660  1.00  0.00           H
ATOM   3883  HB2 HSD A 895      40.360  43.690  70.190  1.00  0.00           H
ATOM   3884  ND1 HSD A 895      38.560  43.970  72.210  1.00  0.00           N
ATOM   3885  HD1 HSD A 895      39.240  44.700  72.250  1.00  0.00           H
ATOM   3886  CG  HSD A 895      38.800  42.840  71.470  1.00  0.00           C
ATOM   3887  CE1 HSD A 895      37.320  43.780  72.900  1.00  0.00           C
ATOM   3888  HE1 HSD A 895      36.890  44.490  73.600  1.00  0.00           H
ATOM   3889  NE2 HSD A 895      36.870  42.590  72.450  1.00  0.00           N
ATOM   3890  CD2 HSD A 895      37.700  42.130  71.490  1.00  0.00           C
ATOM   3891  HD2 HSD A 895      37.670  41.210  70.930  1.00  0.00           H
ATOM   3892  C   HSD A 895      40.910  41.130  72.330  1.00  0.00           C
ATOM   3893  O   HSD A 895      40.420  40.090  71.830  1.00  0.00           O
ATOM   3894  N   PRO A 896      41.080  41.290  73.670  1.00  0.00           N
ATOM   3895  CD  PRO A 896      41.670  42.450  74.220  1.00  0.00           C
ATOM   3896  HD1 PRO A 896      41.240  43.420  73.910  1.00  0.00           H
ATOM   3897  HD2 PRO A 896      42.720  42.620  73.880  1.00  0.00           H
ATOM   3898  CA  PRO A 896      40.960  40.090  74.660  1.00  0.00           C
ATOM   3899  HA  PRO A 896      41.520  39.220  74.360  1.00  0.00           H
ATOM   3900  CB  PRO A 896      41.440  40.710  75.950  1.00  0.00           C
ATOM   3901  HB1 PRO A 896      42.400  40.260  76.290  1.00  0.00           H
ATOM   3902  HB2 PRO A 896      40.720  40.600  76.790  1.00  0.00           H
ATOM   3903  CG  PRO A 896      41.500  42.250  75.770  1.00  0.00           C
ATOM   3904  HG1 PRO A 896      40.630  42.680  76.310  1.00  0.00           H
ATOM   3905  HG2 PRO A 896      42.310  42.700  76.390  1.00  0.00           H
ATOM   3906  C   PRO A 896      39.490  39.660  74.770  1.00  0.00           C
ATOM   3907  O   PRO A 896      39.270  38.530  75.200  1.00  0.00           O
ATOM   3908  N   GLU A 897      38.490  40.560  74.610  1.00  0.00           N
ATOM   3909  HN  GLU A 897      38.630  41.440  74.160  1.00  0.00           H
ATOM   3910  CA  GLU A 897      37.220  40.470  75.350  1.00  0.00           C
ATOM   3911  HA  GLU A 897      37.460  40.010  76.290  1.00  0.00           H
ATOM   3912  CB  GLU A 897      36.740  41.790  75.810  1.00  0.00           C
ATOM   3913  HB1 GLU A 897      35.930  41.640  76.560  1.00  0.00           H
ATOM   3914  HB2 GLU A 897      36.290  42.450  75.040  1.00  0.00           H
ATOM   3915  CG  GLU A 897      37.860  42.430  76.640  1.00  0.00           C
ATOM   3916  HG1 GLU A 897      38.720  42.860  76.110  1.00  0.00           H
ATOM   3917  HG2 GLU A 897      38.350  41.670  77.280  1.00  0.00           H
ATOM   3918  CD  GLU A 897      37.410  43.600  77.530  1.00  0.00           C
ATOM   3919  OE1 GLU A 897      37.580  43.550  78.780  1.00  0.00           O
ATOM   3920  OE2 GLU A 897      37.100  44.670  76.910  1.00  0.00           O
ATOM   3921  C   GLU A 897      36.080  39.580  74.760  1.00  0.00           C
ATOM   3922  O   GLU A 897      35.010  39.470  75.330  1.00  0.00           O
ATOM   3923  N   ARG A 898      36.350  38.840  73.650  1.00  0.00           N
ATOM   3924  HN  ARG A 898      37.270  38.840  73.260  1.00  0.00           H
ATOM   3925  CA  ARG A 898      35.250  38.150  72.960  1.00  0.00           C
ATOM   3926  HA  ARG A 898      34.620  37.650  73.680  1.00  0.00           H
ATOM   3927  CB  ARG A 898      34.130  38.930  72.200  1.00  0.00           C
ATOM   3928  HB1 ARG A 898      33.540  39.460  72.970  1.00  0.00           H
ATOM   3929  HB2 ARG A 898      33.490  38.240  71.610  1.00  0.00           H
ATOM   3930  CG  ARG A 898      34.690  39.890  71.100  1.00  0.00           C
ATOM   3931  HG1 ARG A 898      35.670  39.520  70.710  1.00  0.00           H
ATOM   3932  HG2 ARG A 898      34.870  40.920  71.480  1.00  0.00           H
ATOM   3933  CD  ARG A 898      33.780  40.010  69.980  1.00  0.00           C
ATOM   3934  HD1 ARG A 898      32.790  40.390  70.270  1.00  0.00           H
ATOM   3935  HD2 ARG A 898      33.570  39.060  69.450  1.00  0.00           H
ATOM   3936  NE  ARG A 898      34.550  40.930  69.080  1.00  0.00           N
ATOM   3937  HE  ARG A 898      34.630  41.880  69.400  1.00  0.00           H
ATOM   3938  CZ  ARG A 898      35.430  40.780  68.120  1.00  0.00           C
ATOM   3939  NH1 ARG A 898      35.550  39.630  67.490  1.00  0.00           N
ATOM   3940 HH11 ARG A 898      36.090  39.590  66.640  1.00  0.00           H
ATOM   3941 HH12 ARG A 898      35.040  38.870  67.870  1.00  0.00           H
ATOM   3942  NH2 ARG A 898      36.260  41.790  67.830  1.00  0.00           N
ATOM   3943 HH21 ARG A 898      36.920  41.720  67.090  1.00  0.00           H
ATOM   3944 HH22 ARG A 898      36.190  42.570  68.450  1.00  0.00           H
ATOM   3945  C   ARG A 898      35.860  37.110  72.040  1.00  0.00           C
ATOM   3946  O   ARG A 898      36.990  37.130  71.640  1.00  0.00           O
ATOM   3947  N   GLY A 899      35.040  36.210  71.620  1.00  0.00           N
ATOM   3948  HN  GLY A 899      34.150  36.160  72.080  1.00  0.00           H
ATOM   3949  CA  GLY A 899      35.340  35.360  70.460  1.00  0.00           C
ATOM   3950  HA1 GLY A 899      34.590  34.600  70.390  1.00  0.00           H
ATOM   3951  HA2 GLY A 899      36.260  34.820  70.670  1.00  0.00           H
ATOM   3952  C   GLY A 899      35.570  36.100  69.090  1.00  0.00           C
ATOM   3953  O   GLY A 899      35.530  37.300  68.890  1.00  0.00           O
ATOM   3954  N   TRP A 900      35.610  35.210  68.070  1.00  0.00           N
ATOM   3955  HN  TRP A 900      35.500  34.220  68.160  1.00  0.00           H
ATOM   3956  CA  TRP A 900      35.600  35.730  66.720  1.00  0.00           C
ATOM   3957  HA  TRP A 900      36.380  36.490  66.640  1.00  0.00           H
ATOM   3958  CB  TRP A 900      35.850  34.570  65.730  1.00  0.00           C
ATOM   3959  HB1 TRP A 900      35.350  34.600  64.740  1.00  0.00           H
ATOM   3960  HB2 TRP A 900      35.490  33.650  66.240  1.00  0.00           H
ATOM   3961  CG  TRP A 900      37.340  34.360  65.620  1.00  0.00           C
ATOM   3962  CD1 TRP A 900      37.970  33.260  66.160  1.00  0.00           C
ATOM   3963  HD1 TRP A 900      37.620  32.390  66.710  1.00  0.00           H
ATOM   3964  NE1 TRP A 900      39.360  33.360  65.800  1.00  0.00           N
ATOM   3965  HE1 TRP A 900      40.000  32.630  65.840  1.00  0.00           H
ATOM   3966  CE2 TRP A 900      39.590  34.570  65.250  1.00  0.00           C
ATOM   3967  CD2 TRP A 900      38.340  35.210  65.060  1.00  0.00           C
ATOM   3968  CE3 TRP A 900      38.350  36.550  64.530  1.00  0.00           C
ATOM   3969  HE3 TRP A 900      37.390  37.000  64.360  1.00  0.00           H
ATOM   3970  CZ3 TRP A 900      39.590  37.110  64.230  1.00  0.00           C
ATOM   3971  HZ3 TRP A 900      39.580  38.160  63.970  1.00  0.00           H
ATOM   3972  CZ2 TRP A 900      40.810  35.100  64.840  1.00  0.00           C
ATOM   3973  HZ2 TRP A 900      41.720  34.530  64.960  1.00  0.00           H
ATOM   3974  CH2 TRP A 900      40.750  36.310  64.270  1.00  0.00           C
ATOM   3975  HH2 TRP A 900      41.700  36.660  63.890  1.00  0.00           H
ATOM   3976  C   TRP A 900      34.420  36.390  66.260  1.00  0.00           C
ATOM   3977  O   TRP A 900      34.470  37.440  65.600  1.00  0.00           O
ATOM   3978  N   ILE A 901      33.290  35.850  66.600  1.00  0.00           N
ATOM   3979  HN  ILE A 901      33.160  35.090  67.230  1.00  0.00           H
ATOM   3980  CA  ILE A 901      31.970  36.490  66.230  1.00  0.00           C
ATOM   3981  HA  ILE A 901      32.050  36.940  65.250  1.00  0.00           H
ATOM   3982  CB  ILE A 901      30.710  35.510  66.180  1.00  0.00           C
ATOM   3983  HB  ILE A 901      30.670  35.110  67.210  1.00  0.00           H
ATOM   3984  CG2 ILE A 901      29.450  36.330  65.850  1.00  0.00           C
ATOM   3985 HG21 ILE A 901      29.170  37.190  66.480  1.00  0.00           H
ATOM   3986 HG22 ILE A 901      28.640  35.580  65.800  1.00  0.00           H
ATOM   3987 HG23 ILE A 901      29.570  36.680  64.800  1.00  0.00           H
ATOM   3988  CG1 ILE A 901      31.000  34.440  65.050  1.00  0.00           C
ATOM   3989 HG11 ILE A 901      32.110  34.400  64.980  1.00  0.00           H
ATOM   3990 HG12 ILE A 901      30.640  34.880  64.100  1.00  0.00           H
ATOM   3991  CD  ILE A 901      30.290  33.110  65.340  1.00  0.00           C
ATOM   3992  HD1 ILE A 901      30.400  32.460  64.450  1.00  0.00           H
ATOM   3993  HD2 ILE A 901      29.190  33.330  65.430  1.00  0.00           H
ATOM   3994  HD3 ILE A 901      30.660  32.770  66.330  1.00  0.00           H
ATOM   3995  C   ILE A 901      31.650  37.760  67.010  1.00  0.00           C
ATOM   3996  O   ILE A 901      31.340  37.700  68.220  1.00  0.00           O
ATOM   3997  N   ILE A 902      31.710  38.930  66.390  1.00  0.00           N
ATOM   3998  HN  ILE A 902      31.990  38.930  65.440  1.00  0.00           H
ATOM   3999  CA  ILE A 902      31.330  40.230  67.020  1.00  0.00           C
ATOM   4000  HA  ILE A 902      31.570  40.210  68.080  1.00  0.00           H
ATOM   4001  CB  ILE A 902      32.010  41.360  66.250  1.00  0.00           C
ATOM   4002  HB  ILE A 902      33.070  41.030  66.130  1.00  0.00           H
ATOM   4003  CG2 ILE A 902      31.500  41.730  64.820  1.00  0.00           C
ATOM   4004 HG21 ILE A 902      31.660  40.850  64.170  1.00  0.00           H
ATOM   4005 HG22 ILE A 902      32.180  42.510  64.400  1.00  0.00           H
ATOM   4006 HG23 ILE A 902      30.460  42.120  64.850  1.00  0.00           H
ATOM   4007  CG1 ILE A 902      32.090  42.660  67.110  1.00  0.00           C
ATOM   4008 HG11 ILE A 902      32.280  42.240  68.120  1.00  0.00           H
ATOM   4009 HG12 ILE A 902      31.090  43.140  67.050  1.00  0.00           H
ATOM   4010  CD  ILE A 902      33.250  43.570  66.740  1.00  0.00           C
ATOM   4011  HD1 ILE A 902      33.500  44.310  67.530  1.00  0.00           H
ATOM   4012  HD2 ILE A 902      33.050  44.100  65.770  1.00  0.00           H
ATOM   4013  HD3 ILE A 902      34.160  42.970  66.590  1.00  0.00           H
ATOM   4014  C   ILE A 902      29.850  40.300  66.880  1.00  0.00           C
ATOM   4015  O   ILE A 902      29.190  39.650  66.080  1.00  0.00           O
ATOM   4016  N   SER A 903      29.200  41.140  67.650  1.00  0.00           N
ATOM   4017  HN  SER A 903      29.700  41.570  68.390  1.00  0.00           H
ATOM   4018  CA  SER A 903      27.770  41.480  67.630  1.00  0.00           C
ATOM   4019  HA  SER A 903      27.250  40.650  67.180  1.00  0.00           H
ATOM   4020  CB  SER A 903      27.210  41.760  69.080  1.00  0.00           C
ATOM   4021  HB1 SER A 903      27.550  42.720  69.530  1.00  0.00           H
ATOM   4022  HB2 SER A 903      27.670  40.960  69.690  1.00  0.00           H
ATOM   4023  OG  SER A 903      25.770  41.640  69.160  1.00  0.00           O
ATOM   4024  HG1 SER A 903      25.510  42.410  68.670  1.00  0.00           H
ATOM   4025  C   SER A 903      27.580  42.710  66.860  1.00  0.00           C
ATOM   4026  O   SER A 903      27.990  43.750  67.360  1.00  0.00           O
ATOM   4027  N   PRO A 904      26.910  42.670  65.730  1.00  0.00           N
ATOM   4028  CD  PRO A 904      26.610  41.480  64.950  1.00  0.00           C
ATOM   4029  HD1 PRO A 904      25.940  40.780  65.490  1.00  0.00           H
ATOM   4030  HD2 PRO A 904      27.600  41.060  64.650  1.00  0.00           H
ATOM   4031  CA  PRO A 904      26.020  43.780  65.310  1.00  0.00           C
ATOM   4032  HA  PRO A 904      26.670  44.510  64.860  1.00  0.00           H
ATOM   4033  CB  PRO A 904      25.100  43.140  64.270  1.00  0.00           C
ATOM   4034  HB1 PRO A 904      24.770  43.840  63.470  1.00  0.00           H
ATOM   4035  HB2 PRO A 904      24.120  42.860  64.710  1.00  0.00           H
ATOM   4036  CG  PRO A 904      25.970  42.020  63.720  1.00  0.00           C
ATOM   4037  HG1 PRO A 904      25.260  41.280  63.300  1.00  0.00           H
ATOM   4038  HG2 PRO A 904      26.560  42.490  62.910  1.00  0.00           H
ATOM   4039  C   PRO A 904      25.290  44.580  66.440  1.00  0.00           C
ATOM   4040  O   PRO A 904      24.720  43.940  67.320  1.00  0.00           O
ATOM   4041  N   LEU A 905      25.260  45.890  66.280  1.00  0.00           N
ATOM   4042  HN  LEU A 905      25.680  46.360  65.510  1.00  0.00           H
ATOM   4043  CA  LEU A 905      24.500  46.800  67.090  1.00  0.00           C
ATOM   4044  HA  LEU A 905      24.700  47.750  66.640  1.00  0.00           H
ATOM   4045  CB  LEU A 905      22.950  46.540  67.100  1.00  0.00           C
ATOM   4046  HB1 LEU A 905      22.380  47.400  67.500  1.00  0.00           H
ATOM   4047  HB2 LEU A 905      22.630  45.620  67.640  1.00  0.00           H
ATOM   4048  CG  LEU A 905      22.370  46.240  65.620  1.00  0.00           C
ATOM   4049  HG  LEU A 905      22.910  45.360  65.230  1.00  0.00           H
ATOM   4050  CD1 LEU A 905      20.900  45.830  65.610  1.00  0.00           C
ATOM   4051 HD11 LEU A 905      20.510  45.920  64.590  1.00  0.00           H
ATOM   4052 HD12 LEU A 905      20.350  46.430  66.370  1.00  0.00           H
ATOM   4053 HD13 LEU A 905      21.000  44.750  65.820  1.00  0.00           H
ATOM   4054  CD2 LEU A 905      22.640  47.450  64.640  1.00  0.00           C
ATOM   4055 HD21 LEU A 905      22.640  47.040  63.610  1.00  0.00           H
ATOM   4056 HD22 LEU A 905      23.660  47.870  64.810  1.00  0.00           H
ATOM   4057 HD23 LEU A 905      21.850  48.220  64.750  1.00  0.00           H
ATOM   4058  C   LEU A 905      24.980  47.100  68.490  1.00  0.00           C
ATOM   4059  O   LEU A 905      24.520  48.010  69.120  1.00  0.00           O
ATOM   4060  N   GLY A 906      26.050  46.440  68.830  1.00  0.00           N
ATOM   4061  HN  GLY A 906      26.310  45.750  68.170  1.00  0.00           H
ATOM   4062  CA  GLY A 906      26.940  46.620  70.040  1.00  0.00           C
ATOM   4063  HA1 GLY A 906      27.720  47.310  69.770  1.00  0.00           H
ATOM   4064  HA2 GLY A 906      27.340  45.640  70.240  1.00  0.00           H
ATOM   4065  C   GLY A 906      26.340  47.280  71.340  1.00  0.00           C
ATOM   4066  O   GLY A 906      25.220  47.040  71.750  1.00  0.00           O
ATOM   4067  N   ASP A 907      27.220  48.100  71.980  1.00  0.00           N
ATOM   4068  HN  ASP A 907      28.170  48.120  71.680  1.00  0.00           H
ATOM   4069  CA  ASP A 907      26.820  49.020  72.960  1.00  0.00           C
ATOM   4070  HA  ASP A 907      25.960  48.740  73.540  1.00  0.00           H
ATOM   4071  CB  ASP A 907      27.910  48.930  74.050  1.00  0.00           C
ATOM   4072  HB1 ASP A 907      28.070  47.880  74.370  1.00  0.00           H
ATOM   4073  HB2 ASP A 907      27.390  49.400  74.910  1.00  0.00           H
ATOM   4074  CG  ASP A 907      29.300  49.400  73.690  1.00  0.00           C
ATOM   4075  OD1 ASP A 907      29.900  50.080  74.530  1.00  0.00           O
ATOM   4076  OD2 ASP A 907      29.850  49.060  72.650  1.00  0.00           O
ATOM   4077  C   ASP A 907      26.670  50.470  72.360  1.00  0.00           C
ATOM   4078  O   ASP A 907      26.460  51.440  73.090  1.00  0.00           O
ATOM   4079  N   ASN A 908      26.770  50.590  71.100  1.00  0.00           N
ATOM   4080  HN  ASN A 908      27.070  49.780  70.590  1.00  0.00           H
ATOM   4081  CA  ASN A 908      26.740  51.760  70.300  1.00  0.00           C
ATOM   4082  HA  ASN A 908      27.440  52.480  70.680  1.00  0.00           H
ATOM   4083  CB  ASN A 908      26.920  51.380  68.790  1.00  0.00           C
ATOM   4084  HB1 ASN A 908      26.870  52.330  68.230  1.00  0.00           H
ATOM   4085  HB2 ASN A 908      26.140  50.690  68.410  1.00  0.00           H
ATOM   4086  CG  ASN A 908      28.170  50.620  68.530  1.00  0.00           C
ATOM   4087  OD1 ASN A 908      28.350  49.550  69.150  1.00  0.00           O
ATOM   4088  ND2 ASN A 908      29.090  51.040  67.660  1.00  0.00           N
ATOM   4089 HD21 ASN A 908      29.120  52.020  67.450  1.00  0.00           H
ATOM   4090 HD22 ASN A 908      29.950  50.550  67.580  1.00  0.00           H
ATOM   4091  C   ASN A 908      25.360  52.490  70.480  1.00  0.00           C
ATOM   4092  O   ASN A 908      24.290  51.820  70.260  1.00  0.00           O
ATOM   4093  N   PRO A 909      25.180  53.780  70.760  1.00  0.00           N
ATOM   4094  CD  PRO A 909      26.250  54.690  71.300  1.00  0.00           C
ATOM   4095  HD1 PRO A 909      26.840  55.120  70.470  1.00  0.00           H
ATOM   4096  HD2 PRO A 909      26.930  54.180  72.000  1.00  0.00           H
ATOM   4097  CA  PRO A 909      23.990  54.550  70.480  1.00  0.00           C
ATOM   4098  HA  PRO A 909      23.260  54.050  71.110  1.00  0.00           H
ATOM   4099  CB  PRO A 909      24.300  56.030  70.880  1.00  0.00           C
ATOM   4100  HB1 PRO A 909      23.400  56.560  71.280  1.00  0.00           H
ATOM   4101  HB2 PRO A 909      24.630  56.670  70.030  1.00  0.00           H
ATOM   4102  CG  PRO A 909      25.470  55.870  71.930  1.00  0.00           C
ATOM   4103  HG1 PRO A 909      26.140  56.770  71.930  1.00  0.00           H
ATOM   4104  HG2 PRO A 909      25.130  55.550  72.930  1.00  0.00           H
ATOM   4105  C   PRO A 909      23.550  54.520  69.050  1.00  0.00           C
ATOM   4106  O   PRO A 909      24.340  54.760  68.130  1.00  0.00           O
ATOM   4107  N   TRP A 910      22.220  54.270  68.840  1.00  0.00           N
ATOM   4108  HN  TRP A 910      21.560  54.240  69.580  1.00  0.00           H
ATOM   4109  CA  TRP A 910      21.580  53.930  67.560  1.00  0.00           C
ATOM   4110  HA  TRP A 910      22.060  53.040  67.190  1.00  0.00           H
ATOM   4111  CB  TRP A 910      20.040  53.580  67.840  1.00  0.00           C
ATOM   4112  HB1 TRP A 910      19.640  54.310  68.570  1.00  0.00           H
ATOM   4113  HB2 TRP A 910      20.110  52.640  68.420  1.00  0.00           H
ATOM   4114  CG  TRP A 910      19.120  53.470  66.670  1.00  0.00           C
ATOM   4115  CD1 TRP A 910      18.820  52.320  65.990  1.00  0.00           C
ATOM   4116  HD1 TRP A 910      19.070  51.290  66.200  1.00  0.00           H
ATOM   4117  NE1 TRP A 910      17.810  52.540  65.110  1.00  0.00           N
ATOM   4118  HE1 TRP A 910      17.420  51.950  64.460  1.00  0.00           H
ATOM   4119  CE2 TRP A 910      17.450  53.850  65.150  1.00  0.00           C
ATOM   4120  CD2 TRP A 910      18.260  54.490  66.100  1.00  0.00           C
ATOM   4121  CE3 TRP A 910      18.050  55.860  66.470  1.00  0.00           C
ATOM   4122  HE3 TRP A 910      18.580  56.350  67.270  1.00  0.00           H
ATOM   4123  CZ3 TRP A 910      16.910  56.430  65.990  1.00  0.00           C
ATOM   4124  HZ3 TRP A 910      16.700  57.470  66.180  1.00  0.00           H
ATOM   4125  CZ2 TRP A 910      16.340  54.520  64.660  1.00  0.00           C
ATOM   4126  HZ2 TRP A 910      15.640  53.980  64.030  1.00  0.00           H
ATOM   4127  CH2 TRP A 910      16.100  55.800  65.090  1.00  0.00           C
ATOM   4128  HH2 TRP A 910      15.180  56.320  64.830  1.00  0.00           H
ATOM   4129  C   TRP A 910      21.750  55.110  66.510  1.00  0.00           C
ATOM   4130  O   TRP A 910      21.980  54.810  65.360  1.00  0.00           O
ATOM   4131  N   TRP A 911      21.730  56.380  67.010  1.00  0.00           N
ATOM   4132  HN  TRP A 911      21.500  56.470  67.970  1.00  0.00           H
ATOM   4133  CA  TRP A 911      21.890  57.460  66.100  1.00  0.00           C
ATOM   4134  HA  TRP A 911      21.110  57.450  65.350  1.00  0.00           H
ATOM   4135  CB  TRP A 911      21.690  58.820  66.810  1.00  0.00           C
ATOM   4136  HB1 TRP A 911      20.720  58.670  67.330  1.00  0.00           H
ATOM   4137  HB2 TRP A 911      21.530  59.620  66.050  1.00  0.00           H
ATOM   4138  CG  TRP A 911      22.690  59.290  67.740  1.00  0.00           C
ATOM   4139  CD1 TRP A 911      22.660  59.040  69.090  1.00  0.00           C
ATOM   4140  HD1 TRP A 911      21.970  58.410  69.620  1.00  0.00           H
ATOM   4141  NE1 TRP A 911      23.620  59.770  69.710  1.00  0.00           N
ATOM   4142  HE1 TRP A 911      23.670  59.950  70.660  1.00  0.00           H
ATOM   4143  CE2 TRP A 911      24.440  60.380  68.770  1.00  0.00           C
ATOM   4144  CD2 TRP A 911      23.850  60.090  67.530  1.00  0.00           C
ATOM   4145  CE3 TRP A 911      24.400  60.510  66.350  1.00  0.00           C
ATOM   4146  HE3 TRP A 911      24.100  60.300  65.330  1.00  0.00           H
ATOM   4147  CZ3 TRP A 911      25.530  61.250  66.420  1.00  0.00           C
ATOM   4148  HZ3 TRP A 911      26.010  61.740  65.580  1.00  0.00           H
ATOM   4149  CZ2 TRP A 911      25.610  61.110  68.900  1.00  0.00           C
ATOM   4150  HZ2 TRP A 911      25.930  61.440  69.880  1.00  0.00           H
ATOM   4151  CH2 TRP A 911      26.100  61.630  67.670  1.00  0.00           C
ATOM   4152  HH2 TRP A 911      26.830  62.430  67.700  1.00  0.00           H
ATOM   4153  C   TRP A 911      23.240  57.400  65.370  1.00  0.00           C
ATOM   4154  O   TRP A 911      23.370  57.820  64.190  1.00  0.00           O
ATOM   4155  N   THR A 912      24.300  56.910  66.070  1.00  0.00           N
ATOM   4156  HN  THR A 912      24.190  56.480  66.960  1.00  0.00           H
ATOM   4157  CA  THR A 912      25.630  56.710  65.470  1.00  0.00           C
ATOM   4158  HA  THR A 912      25.780  57.680  65.010  1.00  0.00           H
ATOM   4159  CB  THR A 912      26.770  56.450  66.430  1.00  0.00           C
ATOM   4160  HB  THR A 912      27.770  56.640  65.990  1.00  0.00           H
ATOM   4161  OG1 THR A 912      26.800  55.090  67.050  1.00  0.00           O
ATOM   4162  HG1 THR A 912      25.950  55.010  67.500  1.00  0.00           H
ATOM   4163  CG2 THR A 912      26.680  57.480  67.610  1.00  0.00           C
ATOM   4164 HG21 THR A 912      27.520  57.330  68.340  1.00  0.00           H
ATOM   4165 HG22 THR A 912      25.680  57.470  68.100  1.00  0.00           H
ATOM   4166 HG23 THR A 912      26.630  58.500  67.180  1.00  0.00           H
ATOM   4167  C   THR A 912      25.690  55.610  64.420  1.00  0.00           C
ATOM   4168  O   THR A 912      26.470  55.640  63.480  1.00  0.00           O
ATOM   4169  N   LEU A 913      24.830  54.580  64.580  1.00  0.00           N
ATOM   4170  HN  LEU A 913      24.220  54.500  65.380  1.00  0.00           H
ATOM   4171  CA  LEU A 913      24.640  53.480  63.630  1.00  0.00           C
ATOM   4172  HA  LEU A 913      25.610  53.070  63.410  1.00  0.00           H
ATOM   4173  CB  LEU A 913      23.710  52.300  64.040  1.00  0.00           C
ATOM   4174  HB1 LEU A 913      23.790  51.510  63.260  1.00  0.00           H
ATOM   4175  HB2 LEU A 913      22.700  52.760  64.180  1.00  0.00           H
ATOM   4176  CG  LEU A 913      24.160  51.730  65.370  1.00  0.00           C
ATOM   4177  HG  LEU A 913      24.260  52.620  66.030  1.00  0.00           H
ATOM   4178  CD1 LEU A 913      23.080  50.760  65.950  1.00  0.00           C
ATOM   4179 HD11 LEU A 913      22.130  51.340  66.030  1.00  0.00           H
ATOM   4180 HD12 LEU A 913      23.360  50.410  66.970  1.00  0.00           H
ATOM   4181 HD13 LEU A 913      23.050  49.860  65.310  1.00  0.00           H
ATOM   4182  CD2 LEU A 913      25.520  51.000  65.220  1.00  0.00           C
ATOM   4183 HD21 LEU A 913      26.300  51.690  64.810  1.00  0.00           H
ATOM   4184 HD22 LEU A 913      25.490  50.200  64.450  1.00  0.00           H
ATOM   4185 HD23 LEU A 913      25.920  50.680  66.210  1.00  0.00           H
ATOM   4186  C   LEU A 913      24.110  53.930  62.250  1.00  0.00           C
ATOM   4187  O   LEU A 913      24.510  53.520  61.150  1.00  0.00           O
ATOM   4188  N   LEU A 914      23.170  54.900  62.260  1.00  0.00           N
ATOM   4189  HN  LEU A 914      22.800  55.170  63.150  1.00  0.00           H
ATOM   4190  CA  LEU A 914      22.670  55.610  61.060  1.00  0.00           C
ATOM   4191  HA  LEU A 914      22.520  54.820  60.340  1.00  0.00           H
ATOM   4192  CB  LEU A 914      21.480  56.680  61.240  1.00  0.00           C
ATOM   4193  HB1 LEU A 914      21.140  56.910  60.210  1.00  0.00           H
ATOM   4194  HB2 LEU A 914      21.870  57.620  61.690  1.00  0.00           H
ATOM   4195  CG  LEU A 914      20.430  56.180  62.250  1.00  0.00           C
ATOM   4196  HG  LEU A 914      20.950  56.060  63.230  1.00  0.00           H
ATOM   4197  CD1 LEU A 914      19.320  57.190  62.450  1.00  0.00           C
ATOM   4198 HD11 LEU A 914      18.590  56.800  63.200  1.00  0.00           H
ATOM   4199 HD12 LEU A 914      18.740  57.320  61.510  1.00  0.00           H
ATOM   4200 HD13 LEU A 914      19.710  58.220  62.570  1.00  0.00           H
ATOM   4201  CD2 LEU A 914      19.720  54.830  61.890  1.00  0.00           C
ATOM   4202 HD21 LEU A 914      19.200  54.400  62.780  1.00  0.00           H
ATOM   4203 HD22 LEU A 914      20.460  54.120  61.480  1.00  0.00           H
ATOM   4204 HD23 LEU A 914      18.980  54.950  61.060  1.00  0.00           H
ATOM   4205  C   LEU A 914      23.820  56.430  60.420  1.00  0.00           C
ATOM   4206  O   LEU A 914      23.970  56.340  59.170  1.00  0.00           O
ATOM   4207  N   ILE A 915      24.700  57.110  61.270  1.00  0.00           N
ATOM   4208  HN  ILE A 915      24.620  57.100  62.270  1.00  0.00           H
ATOM   4209  CA  ILE A 915      25.790  58.010  60.780  1.00  0.00           C
ATOM   4210  HA  ILE A 915      25.230  58.580  60.050  1.00  0.00           H
ATOM   4211  CB  ILE A 915      26.190  59.000  61.930  1.00  0.00           C
ATOM   4212  HB  ILE A 915      26.380  58.390  62.840  1.00  0.00           H
ATOM   4213  CG2 ILE A 915      27.530  59.600  61.660  1.00  0.00           C
ATOM   4214 HG21 ILE A 915      27.650  59.830  60.570  1.00  0.00           H
ATOM   4215 HG22 ILE A 915      28.370  58.890  61.790  1.00  0.00           H
ATOM   4216 HG23 ILE A 915      27.670  60.450  62.360  1.00  0.00           H
ATOM   4217  CG1 ILE A 915      25.120  60.030  62.350  1.00  0.00           C
ATOM   4218 HG11 ILE A 915      25.370  60.360  63.390  1.00  0.00           H
ATOM   4219 HG12 ILE A 915      24.140  59.540  62.570  1.00  0.00           H
ATOM   4220  CD  ILE A 915      24.880  61.180  61.310  1.00  0.00           C
ATOM   4221  HD1 ILE A 915      24.480  62.030  61.890  1.00  0.00           H
ATOM   4222  HD2 ILE A 915      24.150  60.830  60.550  1.00  0.00           H
ATOM   4223  HD3 ILE A 915      25.870  61.490  60.910  1.00  0.00           H
ATOM   4224  C   ILE A 915      26.950  57.370  60.040  1.00  0.00           C
ATOM   4225  O   ILE A 915      27.500  57.920  59.050  1.00  0.00           O
ATOM   4226  N   ALA A 916      27.360  56.190  60.590  1.00  0.00           N
ATOM   4227  HN  ALA A 916      27.010  55.850  61.460  1.00  0.00           H
ATOM   4228  CA  ALA A 916      28.200  55.190  60.070  1.00  0.00           C
ATOM   4229  HA  ALA A 916      29.230  55.500  60.160  1.00  0.00           H
ATOM   4230  CB  ALA A 916      28.130  53.900  60.900  1.00  0.00           C
ATOM   4231  HB1 ALA A 916      27.120  53.450  60.770  1.00  0.00           H
ATOM   4232  HB2 ALA A 916      28.370  53.940  61.980  1.00  0.00           H
ATOM   4233  HB3 ALA A 916      28.840  53.140  60.490  1.00  0.00           H
ATOM   4234  C   ALA A 916      28.100  54.920  58.560  1.00  0.00           C
ATOM   4235  O   ALA A 916      29.130  54.510  57.930  1.00  0.00           O
ATOM   4236  N   ALA A 917      26.940  55.160  57.890  1.00  0.00           N
ATOM   4237  HN  ALA A 917      26.140  55.420  58.420  1.00  0.00           H
ATOM   4238  CA  ALA A 917      26.690  55.270  56.410  1.00  0.00           C
ATOM   4239  HA  ALA A 917      26.900  54.310  55.960  1.00  0.00           H
ATOM   4240  CB  ALA A 917      25.160  55.580  56.160  1.00  0.00           C
ATOM   4241  HB1 ALA A 917      24.830  56.620  56.350  1.00  0.00           H
ATOM   4242  HB2 ALA A 917      24.590  54.970  56.900  1.00  0.00           H
ATOM   4243  HB3 ALA A 917      24.730  55.320  55.180  1.00  0.00           H
ATOM   4244  C   ALA A 917      27.500  56.280  55.590  1.00  0.00           C
ATOM   4245  O   ALA A 917      27.770  56.090  54.390  1.00  0.00           O
ATOM   4246  N   ILE A 918      27.850  57.400  56.210  1.00  0.00           N
ATOM   4247  HN  ILE A 918      27.690  57.710  57.150  1.00  0.00           H
ATOM   4248  CA  ILE A 918      28.740  58.310  55.470  1.00  0.00           C
ATOM   4249  HA  ILE A 918      28.350  58.370  54.460  1.00  0.00           H
ATOM   4250  CB  ILE A 918      28.690  59.730  56.040  1.00  0.00           C
ATOM   4251  HB  ILE A 918      29.220  59.780  57.010  1.00  0.00           H
ATOM   4252  CG2 ILE A 918      29.490  60.680  55.130  1.00  0.00           C
ATOM   4253 HG21 ILE A 918      30.570  60.430  55.070  1.00  0.00           H
ATOM   4254 HG22 ILE A 918      29.410  61.730  55.510  1.00  0.00           H
ATOM   4255 HG23 ILE A 918      29.110  60.820  54.100  1.00  0.00           H
ATOM   4256  CG1 ILE A 918      27.220  60.250  56.310  1.00  0.00           C
ATOM   4257 HG11 ILE A 918      27.430  61.330  56.500  1.00  0.00           H
ATOM   4258 HG12 ILE A 918      26.860  59.820  57.270  1.00  0.00           H
ATOM   4259  CD  ILE A 918      26.180  60.040  55.250  1.00  0.00           C
ATOM   4260  HD1 ILE A 918      26.060  58.980  54.940  1.00  0.00           H
ATOM   4261  HD2 ILE A 918      26.500  60.620  54.360  1.00  0.00           H
ATOM   4262  HD3 ILE A 918      25.170  60.440  55.480  1.00  0.00           H
ATOM   4263  C   ILE A 918      30.100  57.850  55.070  1.00  0.00           C
ATOM   4264  O   ILE A 918      30.510  57.900  53.950  1.00  0.00           O
ATOM   4265  N   PRO A 919      30.910  57.290  55.960  1.00  0.00           N
ATOM   4266  CD  PRO A 919      30.820  57.600  57.420  1.00  0.00           C
ATOM   4267  HD1 PRO A 919      29.820  57.340  57.830  1.00  0.00           H
ATOM   4268  HD2 PRO A 919      31.120  58.670  57.550  1.00  0.00           H
ATOM   4269  CA  PRO A 919      32.220  56.780  55.680  1.00  0.00           C
ATOM   4270  HA  PRO A 919      32.720  57.540  55.090  1.00  0.00           H
ATOM   4271  CB  PRO A 919      32.890  56.610  57.070  1.00  0.00           C
ATOM   4272  HB1 PRO A 919      33.530  57.510  57.260  1.00  0.00           H
ATOM   4273  HB2 PRO A 919      33.570  55.730  57.130  1.00  0.00           H
ATOM   4274  CG  PRO A 919      31.830  56.620  58.090  1.00  0.00           C
ATOM   4275  HG1 PRO A 919      31.270  55.690  58.340  1.00  0.00           H
ATOM   4276  HG2 PRO A 919      32.060  56.930  59.130  1.00  0.00           H
ATOM   4277  C   PRO A 919      32.100  55.550  54.900  1.00  0.00           C
ATOM   4278  O   PRO A 919      32.960  55.300  54.050  1.00  0.00           O
ATOM   4279  N   ALA A 920      31.030  54.760  55.170  1.00  0.00           N
ATOM   4280  HN  ALA A 920      30.510  54.760  56.020  1.00  0.00           H
ATOM   4281  CA  ALA A 920      30.610  53.730  54.270  1.00  0.00           C
ATOM   4282  HA  ALA A 920      31.450  53.060  54.270  1.00  0.00           H
ATOM   4283  CB  ALA A 920      29.500  52.700  54.800  1.00  0.00           C
ATOM   4284  HB1 ALA A 920      29.700  52.530  55.880  1.00  0.00           H
ATOM   4285  HB2 ALA A 920      29.490  51.740  54.250  1.00  0.00           H
ATOM   4286  HB3 ALA A 920      28.500  53.160  54.610  1.00  0.00           H
ATOM   4287  C   ALA A 920      30.360  54.000  52.850  1.00  0.00           C
ATOM   4288  O   ALA A 920      30.760  53.220  51.970  1.00  0.00           O
ATOM   4289  N   LEU A 921      29.680  55.110  52.490  1.00  0.00           N
ATOM   4290  HN  LEU A 921      29.340  55.610  53.280  1.00  0.00           H
ATOM   4291  CA  LEU A 921      29.340  55.560  51.140  1.00  0.00           C
ATOM   4292  HA  LEU A 921      28.820  54.790  50.580  1.00  0.00           H
ATOM   4293  CB  LEU A 921      28.450  56.830  51.160  1.00  0.00           C
ATOM   4294  HB1 LEU A 921      29.060  57.600  51.690  1.00  0.00           H
ATOM   4295  HB2 LEU A 921      27.520  56.730  51.770  1.00  0.00           H
ATOM   4296  CG  LEU A 921      28.130  57.490  49.740  1.00  0.00           C
ATOM   4297  HG  LEU A 921      29.060  57.780  49.200  1.00  0.00           H
ATOM   4298  CD1 LEU A 921      27.400  56.540  48.800  1.00  0.00           C
ATOM   4299 HD11 LEU A 921      27.920  55.580  48.590  1.00  0.00           H
ATOM   4300 HD12 LEU A 921      27.030  57.140  47.950  1.00  0.00           H
ATOM   4301 HD13 LEU A 921      26.470  56.170  49.290  1.00  0.00           H
ATOM   4302  CD2 LEU A 921      27.310  58.790  50.060  1.00  0.00           C
ATOM   4303 HD21 LEU A 921      26.400  58.580  50.630  1.00  0.00           H
ATOM   4304 HD22 LEU A 921      26.910  59.170  49.090  1.00  0.00           H
ATOM   4305 HD23 LEU A 921      27.990  59.530  50.540  1.00  0.00           H
ATOM   4306  C   LEU A 921      30.600  55.980  50.390  1.00  0.00           C
ATOM   4307  O   LEU A 921      30.650  55.820  49.200  1.00  0.00           O
ATOM   4308  N   LEU A 922      31.660  56.460  51.080  1.00  0.00           N
ATOM   4309  HN  LEU A 922      31.520  56.500  52.060  1.00  0.00           H
ATOM   4310  CA  LEU A 922      32.870  56.950  50.470  1.00  0.00           C
ATOM   4311  HA  LEU A 922      32.610  57.070  49.420  1.00  0.00           H
ATOM   4312  CB  LEU A 922      33.420  58.180  51.280  1.00  0.00           C
ATOM   4313  HB1 LEU A 922      34.330  58.480  50.730  1.00  0.00           H
ATOM   4314  HB2 LEU A 922      33.760  57.890  52.290  1.00  0.00           H
ATOM   4315  CG  LEU A 922      32.410  59.290  51.340  1.00  0.00           C
ATOM   4316  HG  LEU A 922      31.460  58.850  51.730  1.00  0.00           H
ATOM   4317  CD1 LEU A 922      32.880  60.400  52.340  1.00  0.00           C
ATOM   4318 HD11 LEU A 922      32.070  61.140  52.540  1.00  0.00           H
ATOM   4319 HD12 LEU A 922      33.740  60.940  51.880  1.00  0.00           H
ATOM   4320 HD13 LEU A 922      33.230  59.880  53.250  1.00  0.00           H
ATOM   4321  CD2 LEU A 922      32.020  59.760  49.900  1.00  0.00           C
ATOM   4322 HD21 LEU A 922      31.770  58.900  49.240  1.00  0.00           H
ATOM   4323 HD22 LEU A 922      32.780  60.380  49.380  1.00  0.00           H
ATOM   4324 HD23 LEU A 922      31.080  60.360  49.890  1.00  0.00           H
ATOM   4325  C   LEU A 922      33.860  55.770  50.540  1.00  0.00           C
ATOM   4326  O   LEU A 922      34.760  55.700  49.690  1.00  0.00           O
ATOM   4327  N   CYS A 923      33.730  54.780  51.420  1.00  0.00           N
ATOM   4328  HN  CYS A 923      33.210  55.010  52.250  1.00  0.00           H
ATOM   4329  CA  CYS A 923      34.450  53.500  51.460  1.00  0.00           C
ATOM   4330  HA  CYS A 923      35.510  53.730  51.460  1.00  0.00           H
ATOM   4331  CB  CYS A 923      34.020  52.760  52.790  1.00  0.00           C
ATOM   4332  HB1 CYS A 923      32.920  52.650  52.910  1.00  0.00           H
ATOM   4333  HB2 CYS A 923      34.230  53.400  53.690  1.00  0.00           H
ATOM   4334  SG  CYS A 923      34.950  51.220  53.050  1.00  0.00           S
ATOM   4335  HG1 CYS A 923      34.030  50.480  52.440  1.00  0.00           H
ATOM   4336  C   CYS A 923      34.090  52.550  50.310  1.00  0.00           C
ATOM   4337  O   CYS A 923      34.840  51.730  49.760  1.00  0.00           O
ATOM   4338  N   THR A 924      32.830  52.660  49.940  1.00  0.00           N
ATOM   4339  HN  THR A 924      32.320  53.260  50.570  1.00  0.00           H
ATOM   4340  CA  THR A 924      32.270  51.920  48.750  1.00  0.00           C
ATOM   4341  HA  THR A 924      32.460  50.860  48.820  1.00  0.00           H
ATOM   4342  CB  THR A 924      30.730  52.340  48.580  1.00  0.00           C
ATOM   4343  HB  THR A 924      30.560  53.420  48.460  1.00  0.00           H
ATOM   4344  OG1 THR A 924      29.940  51.840  49.630  1.00  0.00           O
ATOM   4345  HG1 THR A 924      30.340  52.160  50.450  1.00  0.00           H
ATOM   4346  CG2 THR A 924      30.080  51.580  47.390  1.00  0.00           C
ATOM   4347 HG21 THR A 924      30.300  50.510  47.570  1.00  0.00           H
ATOM   4348 HG22 THR A 924      30.360  51.880  46.360  1.00  0.00           H
ATOM   4349 HG23 THR A 924      28.970  51.680  47.470  1.00  0.00           H
ATOM   4350  C   THR A 924      33.010  52.300  47.490  1.00  0.00           C
ATOM   4351  O   THR A 924      33.300  51.550  46.570  1.00  0.00           O
ATOM   4352  N   ILE A 925      33.500  53.600  47.440  1.00  0.00           N
ATOM   4353  HN  ILE A 925      33.140  54.210  48.130  1.00  0.00           H
ATOM   4354  CA  ILE A 925      34.240  54.150  46.320  1.00  0.00           C
ATOM   4355  HA  ILE A 925      33.910  53.780  45.370  1.00  0.00           H
ATOM   4356  CB  ILE A 925      34.230  55.590  46.200  1.00  0.00           C
ATOM   4357  HB  ILE A 925      34.860  56.190  46.900  1.00  0.00           H
ATOM   4358  CG2 ILE A 925      34.780  55.940  44.800  1.00  0.00           C
ATOM   4359 HG21 ILE A 925      34.110  55.460  44.060  1.00  0.00           H
ATOM   4360 HG22 ILE A 925      35.840  55.660  44.640  1.00  0.00           H
ATOM   4361 HG23 ILE A 925      34.600  57.010  44.590  1.00  0.00           H
ATOM   4362  CG1 ILE A 925      32.850  56.200  46.480  1.00  0.00           C
ATOM   4363 HG11 ILE A 925      32.370  55.870  47.430  1.00  0.00           H
ATOM   4364 HG12 ILE A 925      32.160  55.950  45.660  1.00  0.00           H
ATOM   4365  CD  ILE A 925      32.940  57.740  46.600  1.00  0.00           C
ATOM   4366  HD1 ILE A 925      33.870  57.990  47.160  1.00  0.00           H
ATOM   4367  HD2 ILE A 925      32.050  58.130  47.130  1.00  0.00           H
ATOM   4368  HD3 ILE A 925      32.950  58.100  45.560  1.00  0.00           H
ATOM   4369  C   ILE A 925      35.710  53.610  46.320  1.00  0.00           C
ATOM   4370  O   ILE A 925      36.190  53.180  45.280  1.00  0.00           O
ATOM   4371  N   LEU A 926      36.330  53.600  47.570  1.00  0.00           N
ATOM   4372  HN  LEU A 926      35.910  54.020  48.370  1.00  0.00           H
ATOM   4373  CA  LEU A 926      37.530  52.870  47.700  1.00  0.00           C
ATOM   4374  HA  LEU A 926      38.320  53.300  47.100  1.00  0.00           H
ATOM   4375  CB  LEU A 926      38.100  52.950  49.110  1.00  0.00           C
ATOM   4376  HB1 LEU A 926      39.020  52.350  49.310  1.00  0.00           H
ATOM   4377  HB2 LEU A 926      37.360  52.460  49.770  1.00  0.00           H
ATOM   4378  CG  LEU A 926      38.400  54.330  49.720  1.00  0.00           C
ATOM   4379  HG  LEU A 926      37.590  55.090  49.680  1.00  0.00           H
ATOM   4380  CD1 LEU A 926      38.720  54.230  51.230  1.00  0.00           C
ATOM   4381 HD11 LEU A 926      39.810  54.210  51.440  1.00  0.00           H
ATOM   4382 HD12 LEU A 926      38.360  53.330  51.790  1.00  0.00           H
ATOM   4383 HD13 LEU A 926      38.320  55.120  51.750  1.00  0.00           H
ATOM   4384  CD2 LEU A 926      39.690  54.820  49.090  1.00  0.00           C
ATOM   4385 HD21 LEU A 926      40.480  54.040  49.070  1.00  0.00           H
ATOM   4386 HD22 LEU A 926      40.150  55.670  49.630  1.00  0.00           H
ATOM   4387 HD23 LEU A 926      39.620  55.080  48.010  1.00  0.00           H
ATOM   4388  C   LEU A 926      37.620  51.390  47.290  1.00  0.00           C
ATOM   4389  O   LEU A 926      38.630  50.910  46.720  1.00  0.00           O
ATOM   4390  N   ILE A 927      36.650  50.610  47.660  1.00  0.00           N
ATOM   4391  HN  ILE A 927      35.890  50.940  48.220  1.00  0.00           H
ATOM   4392  CA  ILE A 927      36.630  49.260  47.150  1.00  0.00           C
ATOM   4393  HA  ILE A 927      37.460  48.730  47.570  1.00  0.00           H
ATOM   4394  CB  ILE A 927      35.350  48.590  47.780  1.00  0.00           C
ATOM   4395  HB  ILE A 927      34.590  49.380  47.600  1.00  0.00           H
ATOM   4396  CG2 ILE A 927      34.890  47.210  47.150  1.00  0.00           C
ATOM   4397 HG21 ILE A 927      34.900  47.200  46.040  1.00  0.00           H
ATOM   4398 HG22 ILE A 927      33.910  46.790  47.510  1.00  0.00           H
ATOM   4399 HG23 ILE A 927      35.710  46.530  47.450  1.00  0.00           H
ATOM   4400  CG1 ILE A 927      35.560  48.380  49.290  1.00  0.00           C
ATOM   4401 HG11 ILE A 927      35.920  49.330  49.750  1.00  0.00           H
ATOM   4402 HG12 ILE A 927      36.150  47.440  49.400  1.00  0.00           H
ATOM   4403  CD  ILE A 927      34.290  48.140  50.030  1.00  0.00           C
ATOM   4404  HD1 ILE A 927      34.000  47.080  49.890  1.00  0.00           H
ATOM   4405  HD2 ILE A 927      33.510  48.880  49.720  1.00  0.00           H
ATOM   4406  HD3 ILE A 927      34.470  48.230  51.120  1.00  0.00           H
ATOM   4407  C   ILE A 927      36.590  49.140  45.650  1.00  0.00           C
ATOM   4408  O   ILE A 927      37.340  48.440  45.010  1.00  0.00           O
ATOM   4409  N   PHE A 928      35.780  50.000  45.070  1.00  0.00           N
ATOM   4410  HN  PHE A 928      35.480  50.760  45.640  1.00  0.00           H
ATOM   4411  CA  PHE A 928      35.420  50.010  43.640  1.00  0.00           C
ATOM   4412  HA  PHE A 928      35.240  48.990  43.350  1.00  0.00           H
ATOM   4413  CB  PHE A 928      34.150  50.940  43.460  1.00  0.00           C
ATOM   4414  HB1 PHE A 928      34.420  51.970  43.810  1.00  0.00           H
ATOM   4415  HB2 PHE A 928      33.410  50.540  44.190  1.00  0.00           H
ATOM   4416  CG  PHE A 928      33.440  50.890  42.130  1.00  0.00           C
ATOM   4417  CD1 PHE A 928      32.470  49.860  41.850  1.00  0.00           C
ATOM   4418  HD1 PHE A 928      32.210  49.110  42.590  1.00  0.00           H
ATOM   4419  CE1 PHE A 928      31.760  49.930  40.660  1.00  0.00           C
ATOM   4420  HE1 PHE A 928      31.010  49.180  40.420  1.00  0.00           H
ATOM   4421  CZ  PHE A 928      32.030  50.940  39.700  1.00  0.00           C
ATOM   4422  HZ  PHE A 928      31.480  50.970  38.780  1.00  0.00           H
ATOM   4423  CD2 PHE A 928      33.870  51.710  41.100  1.00  0.00           C
ATOM   4424  HD2 PHE A 928      34.740  52.350  41.210  1.00  0.00           H
ATOM   4425  CE2 PHE A 928      33.180  51.750  39.910  1.00  0.00           C
ATOM   4426  HE2 PHE A 928      33.480  52.580  39.280  1.00  0.00           H
ATOM   4427  C   PHE A 928      36.580  50.450  42.720  1.00  0.00           C
ATOM   4428  O   PHE A 928      36.870  49.820  41.670  1.00  0.00           O
ATOM   4429  N   MET A 929      37.350  51.430  43.180  1.00  0.00           N
ATOM   4430  HN  MET A 929      37.090  51.990  43.960  1.00  0.00           H
ATOM   4431  CA  MET A 929      38.530  51.900  42.540  1.00  0.00           C
ATOM   4432  HA  MET A 929      38.280  52.180  41.530  1.00  0.00           H
ATOM   4433  CB  MET A 929      39.110  53.190  43.170  1.00  0.00           C
ATOM   4434  HB1 MET A 929      40.160  53.390  42.890  1.00  0.00           H
ATOM   4435  HB2 MET A 929      39.080  53.220  44.280  1.00  0.00           H
ATOM   4436  CG  MET A 929      38.330  54.450  42.880  1.00  0.00           C
ATOM   4437  HG1 MET A 929      37.250  54.300  43.130  1.00  0.00           H
ATOM   4438  HG2 MET A 929      38.230  54.530  41.790  1.00  0.00           H
ATOM   4439  SD  MET A 929      38.980  56.090  43.400  1.00  0.00           S
ATOM   4440  CE  MET A 929      40.580  56.130  42.600  1.00  0.00           C
ATOM   4441  HE1 MET A 929      40.480  55.810  41.550  1.00  0.00           H
ATOM   4442  HE2 MET A 929      41.350  55.690  43.280  1.00  0.00           H
ATOM   4443  HE3 MET A 929      40.820  57.210  42.600  1.00  0.00           H
ATOM   4444  C   MET A 929      39.800  50.990  42.350  1.00  0.00           C
ATOM   4445  O   MET A 929      40.360  50.980  41.260  1.00  0.00           O
ATOM   4446  N   ASP A 930      40.190  50.260  43.360  1.00  0.00           N
ATOM   4447  HN  ASP A 930      39.810  50.270  44.280  1.00  0.00           H
ATOM   4448  CA  ASP A 930      41.250  49.350  43.240  1.00  0.00           C
ATOM   4449  HA  ASP A 930      42.050  49.750  42.640  1.00  0.00           H
ATOM   4450  CB  ASP A 930      41.670  48.930  44.650  1.00  0.00           C
ATOM   4451  HB1 ASP A 930      42.030  47.880  44.650  1.00  0.00           H
ATOM   4452  HB2 ASP A 930      40.910  49.100  45.440  1.00  0.00           H
ATOM   4453  CG  ASP A 930      42.820  49.810  45.030  1.00  0.00           C
ATOM   4454  OD1 ASP A 930      43.410  49.580  46.140  1.00  0.00           O
ATOM   4455  OD2 ASP A 930      43.140  50.800  44.300  1.00  0.00           O
ATOM   4456  C   ASP A 930      40.690  48.150  42.390  1.00  0.00           C
ATOM   4457  O   ASP A 930      41.420  47.700  41.530  1.00  0.00           O
ATOM   4458  N   GLN A 931      39.400  47.700  42.650  1.00  0.00           N
ATOM   4459  HN  GLN A 931      38.780  47.890  43.400  1.00  0.00           H
ATOM   4460  CA  GLN A 931      38.880  46.610  41.870  1.00  0.00           C
ATOM   4461  HA  GLN A 931      39.590  45.820  41.950  1.00  0.00           H
ATOM   4462  CB  GLN A 931      37.520  46.160  42.360  1.00  0.00           C
ATOM   4463  HB1 GLN A 931      37.020  45.620  41.530  1.00  0.00           H
ATOM   4464  HB2 GLN A 931      36.860  47.040  42.530  1.00  0.00           H
ATOM   4465  CG  GLN A 931      37.520  45.290  43.670  1.00  0.00           C
ATOM   4466  HG1 GLN A 931      36.470  44.950  43.770  1.00  0.00           H
ATOM   4467  HG2 GLN A 931      37.910  45.790  44.580  1.00  0.00           H
ATOM   4468  CD  GLN A 931      38.440  44.080  43.480  1.00  0.00           C
ATOM   4469  OE1 GLN A 931      39.200  43.740  44.410  1.00  0.00           O
ATOM   4470  NE2 GLN A 931      38.200  43.300  42.420  1.00  0.00           N
ATOM   4471 HE21 GLN A 931      38.710  42.470  42.200  1.00  0.00           H
ATOM   4472 HE22 GLN A 931      37.590  43.770  41.770  1.00  0.00           H
ATOM   4473  C   GLN A 931      38.780  46.850  40.320  1.00  0.00           C
ATOM   4474  O   GLN A 931      39.070  45.960  39.510  1.00  0.00           O
ATOM   4475  N   GLN A 932      38.220  48.060  39.880  1.00  0.00           N
ATOM   4476  HN  GLN A 932      37.940  48.710  40.590  1.00  0.00           H
ATOM   4477  CA  GLN A 932      38.160  48.380  38.450  1.00  0.00           C
ATOM   4478  HA  GLN A 932      37.620  47.730  37.770  1.00  0.00           H
ATOM   4479  CB  GLN A 932      37.590  49.780  38.300  1.00  0.00           C
ATOM   4480  HB1 GLN A 932      37.860  50.260  37.340  1.00  0.00           H
ATOM   4481  HB2 GLN A 932      38.130  50.340  39.100  1.00  0.00           H
ATOM   4482  CG  GLN A 932      36.040  49.910  38.420  1.00  0.00           C
ATOM   4483  HG1 GLN A 932      35.740  50.910  38.020  1.00  0.00           H
ATOM   4484  HG2 GLN A 932      35.590  49.780  39.420  1.00  0.00           H
ATOM   4485  CD  GLN A 932      35.420  48.810  37.560  1.00  0.00           C
ATOM   4486  OE1 GLN A 932      34.560  48.070  38.000  1.00  0.00           O
ATOM   4487  NE2 GLN A 932      35.710  48.910  36.200  1.00  0.00           N
ATOM   4488 HE21 GLN A 932      36.130  49.650  35.690  1.00  0.00           H
ATOM   4489 HE22 GLN A 932      35.290  48.200  35.630  1.00  0.00           H
ATOM   4490  C   GLN A 932      39.540  48.360  37.870  1.00  0.00           C
ATOM   4491  O   GLN A 932      39.690  47.760  36.790  1.00  0.00           O
ATOM   4492  N   ILE A 933      40.640  48.990  38.470  1.00  0.00           N
ATOM   4493  HN  ILE A 933      40.490  49.540  39.290  1.00  0.00           H
ATOM   4494  CA  ILE A 933      41.980  49.040  37.900  1.00  0.00           C
ATOM   4495  HA  ILE A 933      41.730  49.210  36.860  1.00  0.00           H
ATOM   4496  CB  ILE A 933      42.810  50.180  38.390  1.00  0.00           C
ATOM   4497  HB  ILE A 933      42.290  51.160  38.290  1.00  0.00           H
ATOM   4498  CG2 ILE A 933      43.240  49.910  39.800  1.00  0.00           C
ATOM   4499 HG21 ILE A 933      43.660  50.850  40.220  1.00  0.00           H
ATOM   4500 HG22 ILE A 933      43.920  49.030  39.830  1.00  0.00           H
ATOM   4501 HG23 ILE A 933      42.370  49.620  40.410  1.00  0.00           H
ATOM   4502  CG1 ILE A 933      44.120  50.250  37.620  1.00  0.00           C
ATOM   4503 HG11 ILE A 933      44.510  49.210  37.690  1.00  0.00           H
ATOM   4504 HG12 ILE A 933      44.890  50.820  38.180  1.00  0.00           H
ATOM   4505  CD  ILE A 933      44.010  50.720  36.220  1.00  0.00           C
ATOM   4506  HD1 ILE A 933      45.040  50.740  35.820  1.00  0.00           H
ATOM   4507  HD2 ILE A 933      43.550  51.740  36.200  1.00  0.00           H
ATOM   4508  HD3 ILE A 933      43.340  50.150  35.540  1.00  0.00           H
ATOM   4509  C   ILE A 933      42.610  47.640  37.820  1.00  0.00           C
ATOM   4510  O   ILE A 933      43.180  47.220  36.820  1.00  0.00           O
ATOM   4511  N   THR A 934      42.500  46.780  38.900  1.00  0.00           N
ATOM   4512  HN  THR A 934      42.120  47.050  39.780  1.00  0.00           H
ATOM   4513  CA  THR A 934      43.130  45.460  38.810  1.00  0.00           C
ATOM   4514  HA  THR A 934      44.170  45.700  38.610  1.00  0.00           H
ATOM   4515  CB  THR A 934      43.110  44.830  40.160  1.00  0.00           C
ATOM   4516  HB  THR A 934      42.060  44.540  40.400  1.00  0.00           H
ATOM   4517  OG1 THR A 934      43.690  45.780  41.060  1.00  0.00           O
ATOM   4518  HG1 THR A 934      43.010  46.440  41.200  1.00  0.00           H
ATOM   4519  CG2 THR A 934      43.970  43.590  40.120  1.00  0.00           C
ATOM   4520 HG21 THR A 934      43.580  42.820  39.430  1.00  0.00           H
ATOM   4521 HG22 THR A 934      44.160  43.180  41.140  1.00  0.00           H
ATOM   4522 HG23 THR A 934      45.000  43.840  39.770  1.00  0.00           H
ATOM   4523  C   THR A 934      42.400  44.570  37.700  1.00  0.00           C
ATOM   4524  O   THR A 934      42.940  43.720  36.990  1.00  0.00           O
ATOM   4525  N   ALA A 935      41.070  44.730  37.550  1.00  0.00           N
ATOM   4526  HN  ALA A 935      40.620  45.420  38.110  1.00  0.00           H
ATOM   4527  CA  ALA A 935      40.310  44.060  36.480  1.00  0.00           C
ATOM   4528  HA  ALA A 935      40.640  43.030  36.440  1.00  0.00           H
ATOM   4529  CB  ALA A 935      38.800  44.230  36.740  1.00  0.00           C
ATOM   4530  HB1 ALA A 935      38.450  45.270  36.560  1.00  0.00           H
ATOM   4531  HB2 ALA A 935      38.650  44.010  37.820  1.00  0.00           H
ATOM   4532  HB3 ALA A 935      38.280  43.490  36.100  1.00  0.00           H
ATOM   4533  C   ALA A 935      40.740  44.530  35.070  1.00  0.00           C
ATOM   4534  O   ALA A 935      40.870  43.730  34.160  1.00  0.00           O
ATOM   4535  N   VAL A 936      40.880  45.880  34.910  1.00  0.00           N
ATOM   4536  HN  VAL A 936      40.560  46.430  35.680  1.00  0.00           H
ATOM   4537  CA  VAL A 936      41.360  46.460  33.610  1.00  0.00           C
ATOM   4538  HA  VAL A 936      40.700  46.050  32.880  1.00  0.00           H
ATOM   4539  CB  VAL A 936      41.130  47.990  33.610  1.00  0.00           C
ATOM   4540  HB  VAL A 936      41.450  48.420  34.580  1.00  0.00           H
ATOM   4541  CG1 VAL A 936      41.890  48.760  32.490  1.00  0.00           C
ATOM   4542 HG11 VAL A 936      41.740  48.210  31.530  1.00  0.00           H
ATOM   4543 HG12 VAL A 936      42.980  48.590  32.640  1.00  0.00           H
ATOM   4544 HG13 VAL A 936      41.440  49.750  32.240  1.00  0.00           H
ATOM   4545  CG2 VAL A 936      39.660  48.230  33.400  1.00  0.00           C
ATOM   4546 HG21 VAL A 936      39.400  49.300  33.470  1.00  0.00           H
ATOM   4547 HG22 VAL A 936      39.100  47.780  34.240  1.00  0.00           H
ATOM   4548 HG23 VAL A 936      39.300  47.800  32.430  1.00  0.00           H
ATOM   4549  C   VAL A 936      42.780  46.090  33.140  1.00  0.00           C
ATOM   4550  O   VAL A 936      42.960  45.770  31.960  1.00  0.00           O
ATOM   4551  N   ILE A 937      43.760  46.050  34.070  1.00  0.00           N
ATOM   4552  HN  ILE A 937      43.470  46.290  34.990  1.00  0.00           H
ATOM   4553  CA  ILE A 937      45.110  45.780  33.690  1.00  0.00           C
ATOM   4554  HA  ILE A 937      45.330  46.490  32.910  1.00  0.00           H
ATOM   4555  CB  ILE A 937      46.170  46.200  34.890  1.00  0.00           C
ATOM   4556  HB  ILE A 937      45.570  46.810  35.590  1.00  0.00           H
ATOM   4557  CG2 ILE A 937      46.520  44.990  35.740  1.00  0.00           C
ATOM   4558 HG21 ILE A 937      47.530  44.620  35.490  1.00  0.00           H
ATOM   4559 HG22 ILE A 937      45.890  44.090  35.560  1.00  0.00           H
ATOM   4560 HG23 ILE A 937      46.560  45.330  36.800  1.00  0.00           H
ATOM   4561  CG1 ILE A 937      47.370  47.130  34.560  1.00  0.00           C
ATOM   4562 HG11 ILE A 937      47.910  46.670  33.710  1.00  0.00           H
ATOM   4563 HG12 ILE A 937      48.100  47.290  35.390  1.00  0.00           H
ATOM   4564  CD  ILE A 937      46.930  48.550  34.030  1.00  0.00           C
ATOM   4565  HD1 ILE A 937      46.050  48.520  33.350  1.00  0.00           H
ATOM   4566  HD2 ILE A 937      47.780  49.050  33.540  1.00  0.00           H
ATOM   4567  HD3 ILE A 937      46.730  49.270  34.850  1.00  0.00           H
ATOM   4568  C   ILE A 937      45.430  44.440  33.040  1.00  0.00           C
ATOM   4569  O   ILE A 937      46.320  44.360  32.210  1.00  0.00           O
ATOM   4570  N   ILE A 938      44.700  43.360  33.360  1.00  0.00           N
ATOM   4571  HN  ILE A 938      44.030  43.440  34.080  1.00  0.00           H
ATOM   4572  CA  ILE A 938      44.930  42.040  32.830  1.00  0.00           C
ATOM   4573  HA  ILE A 938      45.930  41.820  32.510  1.00  0.00           H
ATOM   4574  CB  ILE A 938      44.840  40.920  33.910  1.00  0.00           C
ATOM   4575  HB  ILE A 938      45.110  39.940  33.460  1.00  0.00           H
ATOM   4576  CG2 ILE A 938      45.740  41.300  35.160  1.00  0.00           C
ATOM   4577 HG21 ILE A 938      46.640  41.810  34.750  1.00  0.00           H
ATOM   4578 HG22 ILE A 938      45.990  40.380  35.730  1.00  0.00           H
ATOM   4579 HG23 ILE A 938      45.210  41.980  35.850  1.00  0.00           H
ATOM   4580  CG1 ILE A 938      43.390  40.780  34.480  1.00  0.00           C
ATOM   4581 HG11 ILE A 938      42.590  40.720  33.710  1.00  0.00           H
ATOM   4582 HG12 ILE A 938      43.340  41.830  34.850  1.00  0.00           H
ATOM   4583  CD  ILE A 938      43.110  39.720  35.500  1.00  0.00           C
ATOM   4584  HD1 ILE A 938      43.920  39.520  36.230  1.00  0.00           H
ATOM   4585  HD2 ILE A 938      42.860  38.800  34.920  1.00  0.00           H
ATOM   4586  HD3 ILE A 938      42.300  40.060  36.180  1.00  0.00           H
ATOM   4587  C   ILE A 938      44.180  41.770  31.570  1.00  0.00           C
ATOM   4588  O   ILE A 938      44.220  40.690  31.020  1.00  0.00           O
ATOM   4589  N   ASN A 939      43.460  42.820  30.950  1.00  0.00           N
ATOM   4590  HN  ASN A 939      43.280  43.680  31.410  1.00  0.00           H
ATOM   4591  CA  ASN A 939      42.920  42.600  29.670  1.00  0.00           C
ATOM   4592  HA  ASN A 939      43.240  41.760  29.070  1.00  0.00           H
ATOM   4593  CB  ASN A 939      41.390  42.350  29.830  1.00  0.00           C
ATOM   4594  HB1 ASN A 939      40.940  42.270  28.820  1.00  0.00           H
ATOM   4595  HB2 ASN A 939      40.850  43.220  30.290  1.00  0.00           H
ATOM   4596  CG  ASN A 939      41.010  40.970  30.500  1.00  0.00           C
ATOM   4597  OD1 ASN A 939      40.860  39.960  29.820  1.00  0.00           O
ATOM   4598  ND2 ASN A 939      40.760  41.040  31.820  1.00  0.00           N
ATOM   4599 HD21 ASN A 939      40.880  41.980  32.160  1.00  0.00           H
ATOM   4600 HD22 ASN A 939      40.170  40.340  32.220  1.00  0.00           H
ATOM   4601  C   ASN A 939      43.090  43.900  28.900  1.00  0.00           C
ATOM   4602  O   ASN A 939      42.490  44.200  27.880  1.00  0.00           O
ATOM   4603  N   ARG A 940      44.020  44.710  29.410  1.00  0.00           N
ATOM   4604  HN  ARG A 940      44.580  44.420  30.180  1.00  0.00           H
ATOM   4605  CA  ARG A 940      44.240  45.950  28.680  1.00  0.00           C
ATOM   4606  HA  ARG A 940      43.350  46.560  28.790  1.00  0.00           H
ATOM   4607  CB  ARG A 940      45.280  46.880  29.480  1.00  0.00           C
ATOM   4608  HB1 ARG A 940      46.030  46.160  29.890  1.00  0.00           H
ATOM   4609  HB2 ARG A 940      44.700  47.220  30.370  1.00  0.00           H
ATOM   4610  CG  ARG A 940      45.910  48.110  28.750  1.00  0.00           C
ATOM   4611  HG1 ARG A 940      45.050  48.790  28.540  1.00  0.00           H
ATOM   4612  HG2 ARG A 940      46.450  47.750  27.850  1.00  0.00           H
ATOM   4613  CD  ARG A 940      46.930  48.740  29.720  1.00  0.00           C
ATOM   4614  HD1 ARG A 940      47.760  48.030  29.930  1.00  0.00           H
ATOM   4615  HD2 ARG A 940      46.300  49.010  30.600  1.00  0.00           H
ATOM   4616  NE  ARG A 940      47.440  50.000  29.000  1.00  0.00           N
ATOM   4617  HE  ARG A 940      46.860  50.820  29.000  1.00  0.00           H
ATOM   4618  CZ  ARG A 940      48.490  50.170  28.160  1.00  0.00           C
ATOM   4619  NH1 ARG A 940      48.540  51.300  27.500  1.00  0.00           N
ATOM   4620 HH11 ARG A 940      47.920  52.070  27.660  1.00  0.00           H
ATOM   4621 HH12 ARG A 940      49.170  51.390  26.740  1.00  0.00           H
ATOM   4622  NH2 ARG A 940      49.380  49.290  27.950  1.00  0.00           N
ATOM   4623 HH21 ARG A 940      49.400  48.580  28.640  1.00  0.00           H
ATOM   4624 HH22 ARG A 940      50.270  49.610  27.610  1.00  0.00           H
ATOM   4625  C   ARG A 940      44.830  45.790  27.290  1.00  0.00           C
ATOM   4626  O   ARG A 940      45.800  45.160  27.060  1.00  0.00           O
ATOM   4627  N   LYS A 941      44.190  46.500  26.350  1.00  0.00           N
ATOM   4628  HN  LYS A 941      43.260  46.810  26.580  1.00  0.00           H
ATOM   4629  CA  LYS A 941      44.520  46.630  24.930  1.00  0.00           C
ATOM   4630  HA  LYS A 941      43.600  46.950  24.470  1.00  0.00           H
ATOM   4631  CB  LYS A 941      45.500  47.840  24.740  1.00  0.00           C
ATOM   4632  HB1 LYS A 941      45.780  47.870  23.660  1.00  0.00           H
ATOM   4633  HB2 LYS A 941      46.380  47.800  25.410  1.00  0.00           H
ATOM   4634  CG  LYS A 941      44.800  49.240  25.090  1.00  0.00           C
ATOM   4635  HG1 LYS A 941      44.200  49.080  26.010  1.00  0.00           H
ATOM   4636  HG2 LYS A 941      43.980  49.330  24.340  1.00  0.00           H
ATOM   4637  CD  LYS A 941      45.600  50.520  25.080  1.00  0.00           C
ATOM   4638  HD1 LYS A 941      46.230  50.500  24.170  1.00  0.00           H
ATOM   4639  HD2 LYS A 941      46.220  50.560  26.000  1.00  0.00           H
ATOM   4640  CE  LYS A 941      44.690  51.740  25.120  1.00  0.00           C
ATOM   4641  HE1 LYS A 941      43.680  51.520  25.530  1.00  0.00           H
ATOM   4642  HE2 LYS A 941      44.520  52.030  24.070  1.00  0.00           H
ATOM   4643  NZ  LYS A 941      45.230  52.830  25.810  1.00  0.00           N
ATOM   4644  HZ1 LYS A 941      44.650  53.690  25.650  1.00  0.00           H
ATOM   4645  HZ2 LYS A 941      46.200  52.830  25.450  1.00  0.00           H
ATOM   4646  HZ3 LYS A 941      45.350  52.640  26.820  1.00  0.00           H
ATOM   4647  C   LYS A 941      44.660  45.420  24.050  1.00  0.00           C
ATOM   4648  O   LYS A 941      43.730  44.740  23.700  1.00  0.00           O
ATOM   4649  N   GLU A 942      45.970  44.980  23.820  1.00  0.00           N
ATOM   4650  HN  GLU A 942      46.840  45.400  24.040  1.00  0.00           H
ATOM   4651  CA  GLU A 942      46.250  43.980  22.820  1.00  0.00           C
ATOM   4652  HA  GLU A 942      45.410  43.850  22.160  1.00  0.00           H
ATOM   4653  CB  GLU A 942      47.450  44.400  21.920  1.00  0.00           C
ATOM   4654  HB1 GLU A 942      47.530  43.490  21.290  1.00  0.00           H
ATOM   4655  HB2 GLU A 942      48.380  44.630  22.500  1.00  0.00           H
ATOM   4656  CG  GLU A 942      46.980  45.610  21.050  1.00  0.00           C
ATOM   4657  HG1 GLU A 942      47.090  46.570  21.580  1.00  0.00           H
ATOM   4658  HG2 GLU A 942      45.920  45.480  20.720  1.00  0.00           H
ATOM   4659  CD  GLU A 942      47.780  45.680  19.780  1.00  0.00           C
ATOM   4660  OE1 GLU A 942      47.300  45.190  18.780  1.00  0.00           O
ATOM   4661  OE2 GLU A 942      48.980  46.060  19.780  1.00  0.00           O
ATOM   4662  C   GLU A 942      46.400  42.600  23.400  1.00  0.00           C
ATOM   4663  O   GLU A 942      46.730  41.640  22.700  1.00  0.00           O
ATOM   4664  N   HSD A 943      46.050  42.440  24.690  1.00  0.00           N
ATOM   4665  HN  HSD A 943      45.680  43.170  25.230  1.00  0.00           H
ATOM   4666  CA  HSD A 943      46.100  41.130  25.370  1.00  0.00           C
ATOM   4667  HA  HSD A 943      45.790  40.400  24.630  1.00  0.00           H
ATOM   4668  CB  HSD A 943      47.360  40.960  26.190  1.00  0.00           C
ATOM   4669  HB1 HSD A 943      47.460  39.990  26.710  1.00  0.00           H
ATOM   4670  HB2 HSD A 943      47.390  41.760  26.950  1.00  0.00           H
ATOM   4671  ND1 HSD A 943      49.170  40.270  24.730  1.00  0.00           N
ATOM   4672  HD1 HSD A 943      48.860  39.330  24.600  1.00  0.00           H
ATOM   4673  CG  HSD A 943      48.580  41.260  25.400  1.00  0.00           C
ATOM   4674  CE1 HSD A 943      50.330  40.750  24.220  1.00  0.00           C
ATOM   4675  HE1 HSD A 943      50.930  40.190  23.490  1.00  0.00           H
ATOM   4676  NE2 HSD A 943      50.530  42.020  24.590  1.00  0.00           N
ATOM   4677  CD2 HSD A 943      49.430  42.350  25.380  1.00  0.00           C
ATOM   4678  HD2 HSD A 943      49.260  43.260  25.920  1.00  0.00           H
ATOM   4679  C   HSD A 943      44.940  40.880  26.230  1.00  0.00           C
ATOM   4680  O   HSD A 943      44.650  41.720  27.110  1.00  0.00           O
ATOM   4681  N   LYS A 944      44.180  39.780  26.060  1.00  0.00           N
ATOM   4682  HN  LYS A 944      44.610  39.030  25.550  1.00  0.00           H
ATOM   4683  CA  LYS A 944      43.010  39.530  26.910  1.00  0.00           C
ATOM   4684  HA  LYS A 944      43.170  40.010  27.860  1.00  0.00           H
ATOM   4685  CB  LYS A 944      41.750  40.220  26.390  1.00  0.00           C
ATOM   4686  HB1 LYS A 944      42.100  41.270  26.270  1.00  0.00           H
ATOM   4687  HB2 LYS A 944      40.920  40.130  27.130  1.00  0.00           H
ATOM   4688  CG  LYS A 944      41.210  39.740  24.990  1.00  0.00           C
ATOM   4689  HG1 LYS A 944      40.570  38.850  25.190  1.00  0.00           H
ATOM   4690  HG2 LYS A 944      42.130  39.430  24.460  1.00  0.00           H
ATOM   4691  CD  LYS A 944      40.490  40.780  24.200  1.00  0.00           C
ATOM   4692  HD1 LYS A 944      40.200  40.330  23.220  1.00  0.00           H
ATOM   4693  HD2 LYS A 944      41.100  41.690  24.010  1.00  0.00           H
ATOM   4694  CE  LYS A 944      39.320  41.320  25.030  1.00  0.00           C
ATOM   4695  HE1 LYS A 944      38.820  42.030  24.370  1.00  0.00           H
ATOM   4696  HE2 LYS A 944      39.590  41.830  25.980  1.00  0.00           H
ATOM   4697  NZ  LYS A 944      38.220  40.380  25.240  1.00  0.00           N
ATOM   4698  HZ1 LYS A 944      38.030  39.750  24.440  1.00  0.00           H
ATOM   4699  HZ2 LYS A 944      37.380  40.950  25.460  1.00  0.00           H
ATOM   4700  HZ3 LYS A 944      38.410  39.820  26.100  1.00  0.00           H
ATOM   4701  C   LYS A 944      42.750  38.110  27.270  1.00  0.00           C
ATOM   4702  O   LYS A 944      43.330  37.230  26.700  1.00  0.00           O
ATOM   4703  N   LEU A 945      41.930  37.920  28.320  1.00  0.00           N
ATOM   4704  HN  LEU A 945      41.400  38.650  28.740  1.00  0.00           H
ATOM   4705  CA  LEU A 945      41.890  36.700  29.050  1.00  0.00           C
ATOM   4706  HA  LEU A 945      42.570  35.950  28.650  1.00  0.00           H
ATOM   4707  CB  LEU A 945      42.060  36.850  30.500  1.00  0.00           C
ATOM   4708  HB1 LEU A 945      41.670  36.000  31.090  1.00  0.00           H
ATOM   4709  HB2 LEU A 945      41.360  37.610  30.910  1.00  0.00           H
ATOM   4710  CG  LEU A 945      43.490  37.070  30.950  1.00  0.00           C
ATOM   4711  HG  LEU A 945      44.040  37.660  30.200  1.00  0.00           H
ATOM   4712  CD1 LEU A 945      43.620  37.800  32.280  1.00  0.00           C
ATOM   4713 HD11 LEU A 945      43.100  38.780  32.150  1.00  0.00           H
ATOM   4714 HD12 LEU A 945      44.660  37.920  32.650  1.00  0.00           H
ATOM   4715 HD13 LEU A 945      43.170  37.200  33.110  1.00  0.00           H
ATOM   4716  CD2 LEU A 945      44.130  35.720  31.170  1.00  0.00           C
ATOM   4717 HD21 LEU A 945      44.080  35.130  30.240  1.00  0.00           H
ATOM   4718 HD22 LEU A 945      43.650  34.990  31.850  1.00  0.00           H
ATOM   4719 HD23 LEU A 945      45.200  35.850  31.450  1.00  0.00           H
ATOM   4720  C   LEU A 945      40.540  36.080  28.790  1.00  0.00           C
ATOM   4721  O   LEU A 945      39.400  36.520  29.100  1.00  0.00           O
ATOM   4722  N   LYS A 946      40.570  34.860  28.140  1.00  0.00           N
ATOM   4723  HN  LYS A 946      41.420  34.330  28.110  1.00  0.00           H
ATOM   4724  CA  LYS A 946      39.430  34.050  27.700  1.00  0.00           C
ATOM   4725  HA  LYS A 946      38.920  34.680  26.980  1.00  0.00           H
ATOM   4726  CB  LYS A 946      39.840  32.850  26.810  1.00  0.00           C
ATOM   4727  HB1 LYS A 946      38.910  32.300  26.550  1.00  0.00           H
ATOM   4728  HB2 LYS A 946      40.420  32.160  27.470  1.00  0.00           H
ATOM   4729  CG  LYS A 946      40.720  33.200  25.600  1.00  0.00           C
ATOM   4730  HG1 LYS A 946      41.020  32.250  25.120  1.00  0.00           H
ATOM   4731  HG2 LYS A 946      41.690  33.660  25.910  1.00  0.00           H
ATOM   4732  CD  LYS A 946      40.080  34.140  24.610  1.00  0.00           C
ATOM   4733  HD1 LYS A 946      39.160  34.650  24.970  1.00  0.00           H
ATOM   4734  HD2 LYS A 946      39.670  33.480  23.830  1.00  0.00           H
ATOM   4735  CE  LYS A 946      41.030  35.120  23.950  1.00  0.00           C
ATOM   4736  HE1 LYS A 946      41.730  34.460  23.380  1.00  0.00           H
ATOM   4737  HE2 LYS A 946      41.510  35.810  24.670  1.00  0.00           H
ATOM   4738  NZ  LYS A 946      40.330  35.900  22.880  1.00  0.00           N
ATOM   4739  HZ1 LYS A 946      39.520  36.490  23.150  1.00  0.00           H
ATOM   4740  HZ2 LYS A 946      39.960  35.230  22.180  1.00  0.00           H
ATOM   4741  HZ3 LYS A 946      40.980  36.570  22.430  1.00  0.00           H
ATOM   4742  C   LYS A 946      38.490  33.710  28.750  1.00  0.00           C
ATOM   4743  O   LYS A 946      37.300  33.760  28.410  1.00  0.00           O
ATOM   4744  N   LYS A 947      38.830  33.380  30.000  1.00  0.00           N
ATOM   4745  HN  LYS A 947      39.790  33.240  30.250  1.00  0.00           H
ATOM   4746  CA  LYS A 947      37.940  33.040  31.100  1.00  0.00           C
ATOM   4747  HA  LYS A 947      37.090  32.560  30.630  1.00  0.00           H
ATOM   4748  CB  LYS A 947      38.520  31.920  31.990  1.00  0.00           C
ATOM   4749  HB1 LYS A 947      37.960  31.660  32.900  1.00  0.00           H
ATOM   4750  HB2 LYS A 947      39.550  32.280  32.220  1.00  0.00           H
ATOM   4751  CG  LYS A 947      38.530  30.580  31.230  1.00  0.00           C
ATOM   4752  HG1 LYS A 947      38.940  30.670  30.200  1.00  0.00           H
ATOM   4753  HG2 LYS A 947      37.480  30.250  31.070  1.00  0.00           H
ATOM   4754  CD  LYS A 947      39.320  29.580  31.990  1.00  0.00           C
ATOM   4755  HD1 LYS A 947      38.950  29.500  33.040  1.00  0.00           H
ATOM   4756  HD2 LYS A 947      40.360  29.980  32.050  1.00  0.00           H
ATOM   4757  CE  LYS A 947      39.290  28.090  31.530  1.00  0.00           C
ATOM   4758  HE1 LYS A 947      39.760  27.910  30.530  1.00  0.00           H
ATOM   4759  HE2 LYS A 947      38.250  27.730  31.430  1.00  0.00           H
ATOM   4760  NZ  LYS A 947      39.970  27.270  32.540  1.00  0.00           N
ATOM   4761  HZ1 LYS A 947      40.790  27.730  33.000  1.00  0.00           H
ATOM   4762  HZ2 LYS A 947      40.270  26.360  32.130  1.00  0.00           H
ATOM   4763  HZ3 LYS A 947      39.320  27.070  33.330  1.00  0.00           H
ATOM   4764  C   LYS A 947      37.570  34.190  31.990  1.00  0.00           C
ATOM   4765  O   LYS A 947      36.740  33.950  32.910  1.00  0.00           O
ATOM   4766  N   GLY A 948      38.110  35.410  31.720  1.00  0.00           N
ATOM   4767  HN  GLY A 948      38.640  35.490  30.870  1.00  0.00           H
ATOM   4768  CA  GLY A 948      37.780  36.620  32.480  1.00  0.00           C
ATOM   4769  HA1 GLY A 948      38.210  37.520  32.080  1.00  0.00           H
ATOM   4770  HA2 GLY A 948      38.230  36.570  33.460  1.00  0.00           H
ATOM   4771  C   GLY A 948      36.260  36.930  32.660  1.00  0.00           C
ATOM   4772  O   GLY A 948      35.400  36.530  31.920  1.00  0.00           O
ATOM   4773  N   ALA A 949      35.960  37.730  33.700  1.00  0.00           N
ATOM   4774  HN  ALA A 949      36.670  38.070  34.310  1.00  0.00           H
ATOM   4775  CA  ALA A 949      34.600  38.120  34.090  1.00  0.00           C
ATOM   4776  HA  ALA A 949      33.940  37.730  33.340  1.00  0.00           H
ATOM   4777  CB  ALA A 949      34.280  37.530  35.500  1.00  0.00           C
ATOM   4778  HB1 ALA A 949      34.520  36.460  35.660  1.00  0.00           H
ATOM   4779  HB2 ALA A 949      33.220  37.690  35.770  1.00  0.00           H
ATOM   4780  HB3 ALA A 949      34.780  38.110  36.310  1.00  0.00           H
ATOM   4781  C   ALA A 949      34.270  39.600  34.120  1.00  0.00           C
ATOM   4782  O   ALA A 949      35.120  40.460  34.290  1.00  0.00           O
ATOM   4783  N   GLY A 950      32.950  39.940  33.960  1.00  0.00           N
ATOM   4784  HN  GLY A 950      32.360  39.180  33.700  1.00  0.00           H
ATOM   4785  CA  GLY A 950      32.410  41.230  34.220  1.00  0.00           C
ATOM   4786  HA1 GLY A 950      31.330  41.310  34.150  1.00  0.00           H
ATOM   4787  HA2 GLY A 950      32.800  41.920  33.500  1.00  0.00           H
ATOM   4788  C   GLY A 950      32.850  41.810  35.550  1.00  0.00           C
ATOM   4789  O   GLY A 950      33.050  41.240  36.590  1.00  0.00           O
ATOM   4790  N   TYR A 951      32.710  43.150  35.580  1.00  0.00           N
ATOM   4791  HN  TYR A 951      32.310  43.560  34.760  1.00  0.00           H
ATOM   4792  CA  TYR A 951      33.000  44.050  36.720  1.00  0.00           C
ATOM   4793  HA  TYR A 951      33.980  43.770  37.070  1.00  0.00           H
ATOM   4794  CB  TYR A 951      32.970  45.510  36.260  1.00  0.00           C
ATOM   4795  HB1 TYR A 951      33.180  46.070  37.180  1.00  0.00           H
ATOM   4796  HB2 TYR A 951      31.950  45.680  35.860  1.00  0.00           H
ATOM   4797  CG  TYR A 951      34.050  45.840  35.210  1.00  0.00           C
ATOM   4798  CD1 TYR A 951      35.370  45.470  35.310  1.00  0.00           C
ATOM   4799  HD1 TYR A 951      35.640  44.920  36.200  1.00  0.00           H
ATOM   4800  CE1 TYR A 951      36.300  45.740  34.310  1.00  0.00           C
ATOM   4801  HE1 TYR A 951      37.340  45.460  34.330  1.00  0.00           H
ATOM   4802  CZ  TYR A 951      35.870  46.460  33.160  1.00  0.00           C
ATOM   4803  OH  TYR A 951      36.860  46.830  32.220  1.00  0.00           O
ATOM   4804  HH  TYR A 951      36.660  47.730  31.970  1.00  0.00           H
ATOM   4805  CD2 TYR A 951      33.600  46.570  34.130  1.00  0.00           C
ATOM   4806  HD2 TYR A 951      32.640  47.060  34.150  1.00  0.00           H
ATOM   4807  CE2 TYR A 951      34.560  46.900  33.140  1.00  0.00           C
ATOM   4808  HE2 TYR A 951      34.090  47.430  32.320  1.00  0.00           H
ATOM   4809  C   TYR A 951      32.170  43.860  37.980  1.00  0.00           C
ATOM   4810  O   TYR A 951      32.730  43.810  39.090  1.00  0.00           O
ATOM   4811  N   HSD A 952      30.850  43.600  37.830  1.00  0.00           N
ATOM   4812  HN  HSD A 952      30.370  43.510  36.960  1.00  0.00           H
ATOM   4813  CA  HSD A 952      30.050  43.270  39.050  1.00  0.00           C
ATOM   4814  HA  HSD A 952      30.170  44.040  39.810  1.00  0.00           H
ATOM   4815  CB  HSD A 952      28.640  43.250  38.510  1.00  0.00           C
ATOM   4816  HB1 HSD A 952      27.920  42.770  39.210  1.00  0.00           H
ATOM   4817  HB2 HSD A 952      28.530  42.680  37.570  1.00  0.00           H
ATOM   4818  ND1 HSD A 952      26.930  45.140  38.710  1.00  0.00           N
ATOM   4819  HD1 HSD A 952      26.260  44.670  39.270  1.00  0.00           H
ATOM   4820  CG  HSD A 952      28.050  44.600  38.140  1.00  0.00           C
ATOM   4821  CE1 HSD A 952      26.810  46.390  38.210  1.00  0.00           C
ATOM   4822  HE1 HSD A 952      25.980  47.080  38.350  1.00  0.00           H
ATOM   4823  NE2 HSD A 952      27.730  46.640  37.320  1.00  0.00           N
ATOM   4824  CD2 HSD A 952      28.530  45.540  37.310  1.00  0.00           C
ATOM   4825  HD2 HSD A 952      29.400  45.470  36.670  1.00  0.00           H
ATOM   4826  C   HSD A 952      30.350  41.910  39.480  1.00  0.00           C
ATOM   4827  O   HSD A 952      30.190  41.570  40.690  1.00  0.00           O
ATOM   4828  N   LEU A 953      30.830  40.920  38.610  1.00  0.00           N
ATOM   4829  HN  LEU A 953      31.080  41.100  37.660  1.00  0.00           H
ATOM   4830  CA  LEU A 953      31.160  39.590  39.100  1.00  0.00           C
ATOM   4831  HA  LEU A 953      30.310  39.180  39.610  1.00  0.00           H
ATOM   4832  CB  LEU A 953      31.560  38.640  37.840  1.00  0.00           C
ATOM   4833  HB1 LEU A 953      32.660  38.620  37.670  1.00  0.00           H
ATOM   4834  HB2 LEU A 953      31.080  39.140  36.970  1.00  0.00           H
ATOM   4835  CG  LEU A 953      31.050  37.240  37.970  1.00  0.00           C
ATOM   4836  HG  LEU A 953      30.310  37.350  38.800  1.00  0.00           H
ATOM   4837  CD1 LEU A 953      30.250  36.730  36.730  1.00  0.00           C
ATOM   4838 HD11 LEU A 953      30.880  36.900  35.830  1.00  0.00           H
ATOM   4839 HD12 LEU A 953      29.310  37.300  36.550  1.00  0.00           H
ATOM   4840 HD13 LEU A 953      30.020  35.640  36.710  1.00  0.00           H
ATOM   4841  CD2 LEU A 953      32.140  36.290  38.470  1.00  0.00           C
ATOM   4842 HD21 LEU A 953      31.790  35.250  38.320  1.00  0.00           H
ATOM   4843 HD22 LEU A 953      32.410  36.620  39.490  1.00  0.00           H
ATOM   4844 HD23 LEU A 953      33.020  36.400  37.800  1.00  0.00           H
ATOM   4845  C   LEU A 953      32.250  39.550  40.220  1.00  0.00           C
ATOM   4846  O   LEU A 953      32.020  38.890  41.220  1.00  0.00           O
ATOM   4847  N   ASP A 954      33.400  40.250  40.010  1.00  0.00           N
ATOM   4848  HN  ASP A 954      33.590  40.730  39.150  1.00  0.00           H
ATOM   4849  CA  ASP A 954      34.450  40.480  41.000  1.00  0.00           C
ATOM   4850  HA  ASP A 954      34.650  39.530  41.470  1.00  0.00           H
ATOM   4851  CB  ASP A 954      35.810  40.980  40.410  1.00  0.00           C
ATOM   4852  HB1 ASP A 954      36.270  40.280  39.670  1.00  0.00           H
ATOM   4853  HB2 ASP A 954      36.540  41.100  41.240  1.00  0.00           H
ATOM   4854  CG  ASP A 954      35.750  42.220  39.620  1.00  0.00           C
ATOM   4855  OD1 ASP A 954      35.610  42.230  38.400  1.00  0.00           O
ATOM   4856  OD2 ASP A 954      35.930  43.390  40.370  1.00  0.00           O
ATOM   4857  HD2 ASP A 954      35.780  44.130  39.770  1.00  0.00           H
ATOM   4858  C   ASP A 954      33.970  41.220  42.180  1.00  0.00           C
ATOM   4859  O   ASP A 954      34.270  40.930  43.330  1.00  0.00           O
ATOM   4860  N   LEU A 955      33.070  42.210  41.900  1.00  0.00           N
ATOM   4861  HN  LEU A 955      32.850  42.330  40.930  1.00  0.00           H
ATOM   4862  CA  LEU A 955      32.480  43.000  42.930  1.00  0.00           C
ATOM   4863  HA  LEU A 955      33.310  43.370  43.520  1.00  0.00           H
ATOM   4864  CB  LEU A 955      31.760  44.200  42.400  1.00  0.00           C
ATOM   4865  HB1 LEU A 955      30.890  43.880  41.800  1.00  0.00           H
ATOM   4866  HB2 LEU A 955      32.540  44.620  41.720  1.00  0.00           H
ATOM   4867  CG  LEU A 955      31.370  45.280  43.460  1.00  0.00           C
ATOM   4868  HG  LEU A 955      30.730  45.000  44.310  1.00  0.00           H
ATOM   4869  CD1 LEU A 955      32.610  45.740  44.190  1.00  0.00           C
ATOM   4870 HD11 LEU A 955      33.400  46.070  43.490  1.00  0.00           H
ATOM   4871 HD12 LEU A 955      32.960  44.900  44.830  1.00  0.00           H
ATOM   4872 HD13 LEU A 955      32.410  46.590  44.870  1.00  0.00           H
ATOM   4873  CD2 LEU A 955      30.860  46.570  42.740  1.00  0.00           C
ATOM   4874 HD21 LEU A 955      31.630  46.880  42.000  1.00  0.00           H
ATOM   4875 HD22 LEU A 955      30.700  47.440  43.400  1.00  0.00           H
ATOM   4876 HD23 LEU A 955      29.930  46.190  42.270  1.00  0.00           H
ATOM   4877  C   LEU A 955      31.640  42.110  43.850  1.00  0.00           C
ATOM   4878  O   LEU A 955      31.750  42.310  45.060  1.00  0.00           O
ATOM   4879  N   LEU A 956      30.790  41.250  43.260  1.00  0.00           N
ATOM   4880  HN  LEU A 956      30.760  41.220  42.260  1.00  0.00           H
ATOM   4881  CA  LEU A 956      29.860  40.400  44.000  1.00  0.00           C
ATOM   4882  HA  LEU A 956      29.190  41.010  44.590  1.00  0.00           H
ATOM   4883  CB  LEU A 956      29.060  39.450  43.080  1.00  0.00           C
ATOM   4884  HB1 LEU A 956      29.720  38.990  42.310  1.00  0.00           H
ATOM   4885  HB2 LEU A 956      28.340  40.090  42.540  1.00  0.00           H
ATOM   4886  CG  LEU A 956      28.430  38.200  43.750  1.00  0.00           C
ATOM   4887  HG  LEU A 956      29.270  37.620  44.170  1.00  0.00           H
ATOM   4888  CD1 LEU A 956      27.360  38.630  44.790  1.00  0.00           C
ATOM   4889 HD11 LEU A 956      27.840  39.130  45.670  1.00  0.00           H
ATOM   4890 HD12 LEU A 956      26.810  37.760  45.210  1.00  0.00           H
ATOM   4891 HD13 LEU A 956      26.620  39.310  44.310  1.00  0.00           H
ATOM   4892  CD2 LEU A 956      27.810  37.370  42.640  1.00  0.00           C
ATOM   4893 HD21 LEU A 956      28.450  37.300  41.730  1.00  0.00           H
ATOM   4894 HD22 LEU A 956      26.820  37.780  42.370  1.00  0.00           H
ATOM   4895 HD23 LEU A 956      27.630  36.360  43.060  1.00  0.00           H
ATOM   4896  C   LEU A 956      30.650  39.600  45.050  1.00  0.00           C
ATOM   4897  O   LEU A 956      30.310  39.640  46.190  1.00  0.00           O
ATOM   4898  N   MET A 957      31.700  39.000  44.730  1.00  0.00           N
ATOM   4899  HN  MET A 957      31.910  39.020  43.750  1.00  0.00           H
ATOM   4900  CA  MET A 957      32.490  38.030  45.500  1.00  0.00           C
ATOM   4901  HA  MET A 957      31.700  37.540  46.060  1.00  0.00           H
ATOM   4902  CB  MET A 957      33.340  36.950  44.780  1.00  0.00           C
ATOM   4903  HB1 MET A 957      33.580  36.130  45.490  1.00  0.00           H
ATOM   4904  HB2 MET A 957      34.250  37.370  44.300  1.00  0.00           H
ATOM   4905  CG  MET A 957      32.680  36.320  43.530  1.00  0.00           C
ATOM   4906  HG1 MET A 957      33.290  35.500  43.080  1.00  0.00           H
ATOM   4907  HG2 MET A 957      32.760  37.010  42.660  1.00  0.00           H
ATOM   4908  SD  MET A 957      31.080  35.470  43.780  1.00  0.00           S
ATOM   4909  CE  MET A 957      30.850  35.140  42.030  1.00  0.00           C
ATOM   4910  HE1 MET A 957      31.760  34.840  41.490  1.00  0.00           H
ATOM   4911  HE2 MET A 957      30.530  36.030  41.470  1.00  0.00           H
ATOM   4912  HE3 MET A 957      30.080  34.330  41.900  1.00  0.00           H
ATOM   4913  C   MET A 957      33.210  38.800  46.630  1.00  0.00           C
ATOM   4914  O   MET A 957      33.420  38.200  47.660  1.00  0.00           O
ATOM   4915  N   VAL A 958      33.640  40.010  46.440  1.00  0.00           N
ATOM   4916  HN  VAL A 958      33.620  40.330  45.500  1.00  0.00           H
ATOM   4917  CA  VAL A 958      34.180  40.860  47.500  1.00  0.00           C
ATOM   4918  HA  VAL A 958      34.980  40.280  47.940  1.00  0.00           H
ATOM   4919  CB  VAL A 958      34.960  42.100  47.050  1.00  0.00           C
ATOM   4920  HB  VAL A 958      34.190  42.710  46.520  1.00  0.00           H
ATOM   4921  CG1 VAL A 958      35.400  43.000  48.190  1.00  0.00           C
ATOM   4922 HG11 VAL A 958      35.780  43.970  47.790  1.00  0.00           H
ATOM   4923 HG12 VAL A 958      36.260  42.620  48.780  1.00  0.00           H
ATOM   4924 HG13 VAL A 958      34.580  43.290  48.890  1.00  0.00           H
ATOM   4925  CG2 VAL A 958      36.160  41.740  46.160  1.00  0.00           C
ATOM   4926 HG21 VAL A 958      36.700  42.700  46.040  1.00  0.00           H
ATOM   4927 HG22 VAL A 958      35.930  41.330  45.150  1.00  0.00           H
ATOM   4928 HG23 VAL A 958      36.870  41.060  46.690  1.00  0.00           H
ATOM   4929  C   VAL A 958      33.080  41.250  48.500  1.00  0.00           C
ATOM   4930  O   VAL A 958      33.180  41.200  49.720  1.00  0.00           O
ATOM   4931  N   GLY A 959      31.960  41.680  47.850  1.00  0.00           N
ATOM   4932  HN  GLY A 959      31.860  41.530  46.870  1.00  0.00           H
ATOM   4933  CA  GLY A 959      30.900  42.370  48.580  1.00  0.00           C
ATOM   4934  HA1 GLY A 959      30.170  42.840  47.950  1.00  0.00           H
ATOM   4935  HA2 GLY A 959      31.320  43.150  49.190  1.00  0.00           H
ATOM   4936  C   GLY A 959      30.080  41.500  49.510  1.00  0.00           C
ATOM   4937  O   GLY A 959      29.830  41.920  50.640  1.00  0.00           O
ATOM   4938  N   VAL A 960      29.740  40.240  49.200  1.00  0.00           N
ATOM   4939  HN  VAL A 960      30.020  39.790  48.360  1.00  0.00           H
ATOM   4940  CA  VAL A 960      29.150  39.340  50.230  1.00  0.00           C
ATOM   4941  HA  VAL A 960      28.220  39.800  50.550  1.00  0.00           H
ATOM   4942  CB  VAL A 960      28.730  37.980  49.550  1.00  0.00           C
ATOM   4943  HB  VAL A 960      29.680  37.730  49.030  1.00  0.00           H
ATOM   4944  CG1 VAL A 960      28.270  36.880  50.490  1.00  0.00           C
ATOM   4945 HG11 VAL A 960      28.140  35.930  49.930  1.00  0.00           H
ATOM   4946 HG12 VAL A 960      27.260  37.210  50.800  1.00  0.00           H
ATOM   4947 HG13 VAL A 960      28.930  36.550  51.320  1.00  0.00           H
ATOM   4948  CG2 VAL A 960      27.620  38.240  48.590  1.00  0.00           C
ATOM   4949 HG21 VAL A 960      26.660  38.550  49.070  1.00  0.00           H
ATOM   4950 HG22 VAL A 960      27.410  37.310  48.030  1.00  0.00           H
ATOM   4951 HG23 VAL A 960      27.950  38.920  47.770  1.00  0.00           H
ATOM   4952  C   VAL A 960      30.040  39.030  51.390  1.00  0.00           C
ATOM   4953  O   VAL A 960      29.710  39.050  52.570  1.00  0.00           O
ATOM   4954  N   MET A 961      31.300  38.780  50.980  1.00  0.00           N
ATOM   4955  HN  MET A 961      31.450  38.730  50.000  1.00  0.00           H
ATOM   4956  CA  MET A 961      32.300  38.550  51.950  1.00  0.00           C
ATOM   4957  HA  MET A 961      31.910  37.770  52.580  1.00  0.00           H
ATOM   4958  CB  MET A 961      33.620  38.050  51.280  1.00  0.00           C
ATOM   4959  HB1 MET A 961      34.540  38.390  51.800  1.00  0.00           H
ATOM   4960  HB2 MET A 961      33.630  38.670  50.360  1.00  0.00           H
ATOM   4961  CG  MET A 961      33.630  36.580  50.820  1.00  0.00           C
ATOM   4962  HG1 MET A 961      34.500  36.440  50.140  1.00  0.00           H
ATOM   4963  HG2 MET A 961      32.730  36.330  50.220  1.00  0.00           H
ATOM   4964  SD  MET A 961      33.810  35.550  52.220  1.00  0.00           S
ATOM   4965  CE  MET A 961      32.180  34.670  52.080  1.00  0.00           C
ATOM   4966  HE1 MET A 961      31.480  35.280  51.460  1.00  0.00           H
ATOM   4967  HE2 MET A 961      31.730  34.390  53.050  1.00  0.00           H
ATOM   4968  HE3 MET A 961      32.290  33.760  51.470  1.00  0.00           H
ATOM   4969  C   MET A 961      32.510  39.680  52.910  1.00  0.00           C
ATOM   4970  O   MET A 961      32.880  39.490  54.030  1.00  0.00           O
ATOM   4971  N   LEU A 962      32.340  40.960  52.490  1.00  0.00           N
ATOM   4972  HN  LEU A 962      32.020  41.080  51.560  1.00  0.00           H
ATOM   4973  CA  LEU A 962      32.540  42.150  53.270  1.00  0.00           C
ATOM   4974  HA  LEU A 962      33.500  42.110  53.760  1.00  0.00           H
ATOM   4975  CB  LEU A 962      32.370  43.350  52.330  1.00  0.00           C
ATOM   4976  HB1 LEU A 962      31.380  43.310  51.830  1.00  0.00           H
ATOM   4977  HB2 LEU A 962      33.110  43.260  51.510  1.00  0.00           H
ATOM   4978  CG  LEU A 962      32.610  44.720  52.930  1.00  0.00           C
ATOM   4979  HG  LEU A 962      31.730  44.990  53.550  1.00  0.00           H
ATOM   4980  CD1 LEU A 962      33.800  44.870  53.730  1.00  0.00           C
ATOM   4981 HD11 LEU A 962      34.090  44.010  54.360  1.00  0.00           H
ATOM   4982 HD12 LEU A 962      33.750  45.740  54.400  1.00  0.00           H
ATOM   4983 HD13 LEU A 962      34.660  45.150  53.070  1.00  0.00           H
ATOM   4984  CD2 LEU A 962      32.510  45.730  51.770  1.00  0.00           C
ATOM   4985 HD21 LEU A 962      31.460  45.830  51.460  1.00  0.00           H
ATOM   4986 HD22 LEU A 962      33.130  45.330  50.930  1.00  0.00           H
ATOM   4987 HD23 LEU A 962      33.030  46.680  52.040  1.00  0.00           H
ATOM   4988  C   LEU A 962      31.580  42.170  54.470  1.00  0.00           C
ATOM   4989  O   LEU A 962      31.900  42.520  55.600  1.00  0.00           O
ATOM   4990  N   GLY A 963      30.310  41.710  54.320  1.00  0.00           N
ATOM   4991  HN  GLY A 963      30.080  41.490  53.370  1.00  0.00           H
ATOM   4992  CA  GLY A 963      29.380  41.560  55.400  1.00  0.00           C
ATOM   4993  HA1 GLY A 963      28.370  41.390  55.060  1.00  0.00           H
ATOM   4994  HA2 GLY A 963      29.360  42.420  56.050  1.00  0.00           H
ATOM   4995  C   GLY A 963      29.800  40.360  56.330  1.00  0.00           C
ATOM   4996  O   GLY A 963      29.680  40.440  57.540  1.00  0.00           O
ATOM   4997  N   VAL A 964      30.260  39.200  55.760  1.00  0.00           N
ATOM   4998  HN  VAL A 964      30.280  39.160  54.760  1.00  0.00           H
ATOM   4999  CA  VAL A 964      30.880  38.060  56.480  1.00  0.00           C
ATOM   5000  HA  VAL A 964      30.080  37.660  57.090  1.00  0.00           H
ATOM   5001  CB  VAL A 964      31.110  36.910  55.440  1.00  0.00           C
ATOM   5002  HB  VAL A 964      31.830  37.190  54.660  1.00  0.00           H
ATOM   5003  CG1 VAL A 964      31.690  35.760  56.270  1.00  0.00           C
ATOM   5004 HG11 VAL A 964      32.650  36.070  56.760  1.00  0.00           H
ATOM   5005 HG12 VAL A 964      31.930  34.840  55.690  1.00  0.00           H
ATOM   5006 HG13 VAL A 964      31.030  35.610  57.140  1.00  0.00           H
ATOM   5007  CG2 VAL A 964      29.790  36.540  54.780  1.00  0.00           C
ATOM   5008 HG21 VAL A 964      29.980  35.560  54.280  1.00  0.00           H
ATOM   5009 HG22 VAL A 964      29.450  37.260  54.010  1.00  0.00           H
ATOM   5010 HG23 VAL A 964      29.010  36.380  55.550  1.00  0.00           H
ATOM   5011  C   VAL A 964      32.060  38.430  57.330  1.00  0.00           C
ATOM   5012  O   VAL A 964      32.070  38.240  58.520  1.00  0.00           O
ATOM   5013  N   CYS A 965      33.150  39.010  56.730  1.00  0.00           N
ATOM   5014  HN  CYS A 965      33.030  39.170  55.750  1.00  0.00           H
ATOM   5015  CA  CYS A 965      34.380  39.370  57.320  1.00  0.00           C
ATOM   5016  HA  CYS A 965      34.730  38.450  57.750  1.00  0.00           H
ATOM   5017  CB  CYS A 965      35.290  39.820  56.210  1.00  0.00           C
ATOM   5018  HB1 CYS A 965      36.120  40.410  56.650  1.00  0.00           H
ATOM   5019  HB2 CYS A 965      34.750  40.570  55.590  1.00  0.00           H
ATOM   5020  SG  CYS A 965      36.090  38.450  55.240  1.00  0.00           S
ATOM   5021  HG1 CYS A 965      36.720  39.290  54.430  1.00  0.00           H
ATOM   5022  C   CYS A 965      34.290  40.440  58.400  1.00  0.00           C
ATOM   5023  O   CYS A 965      34.960  40.390  59.410  1.00  0.00           O
ATOM   5024  N   SER A 966      33.280  41.330  58.230  1.00  0.00           N
ATOM   5025  HN  SER A 966      32.750  41.250  57.390  1.00  0.00           H
ATOM   5026  CA  SER A 966      32.720  42.340  59.150  1.00  0.00           C
ATOM   5027  HA  SER A 966      33.570  42.900  59.510  1.00  0.00           H
ATOM   5028  CB  SER A 966      31.650  43.290  58.590  1.00  0.00           C
ATOM   5029  HB1 SER A 966      31.350  43.950  59.440  1.00  0.00           H
ATOM   5030  HB2 SER A 966      30.750  42.830  58.140  1.00  0.00           H
ATOM   5031  OG  SER A 966      32.450  44.030  57.660  1.00  0.00           O
ATOM   5032  HG1 SER A 966      32.280  43.640  56.800  1.00  0.00           H
ATOM   5033  C   SER A 966      32.150  41.770  60.420  1.00  0.00           C
ATOM   5034  O   SER A 966      32.310  42.270  61.510  1.00  0.00           O
ATOM   5035  N   VAL A 967      31.570  40.550  60.420  1.00  0.00           N
ATOM   5036  HN  VAL A 967      31.450  39.910  59.670  1.00  0.00           H
ATOM   5037  CA  VAL A 967      31.170  39.920  61.640  1.00  0.00           C
ATOM   5038  HA  VAL A 967      30.790  40.600  62.380  1.00  0.00           H
ATOM   5039  CB  VAL A 967      29.890  38.970  61.370  1.00  0.00           C
ATOM   5040  HB  VAL A 967      30.100  38.160  60.630  1.00  0.00           H
ATOM   5041  CG1 VAL A 967      29.470  38.390  62.710  1.00  0.00           C
ATOM   5042 HG11 VAL A 967      28.520  37.810  62.640  1.00  0.00           H
ATOM   5043 HG12 VAL A 967      29.400  39.170  63.500  1.00  0.00           H
ATOM   5044 HG13 VAL A 967      30.290  37.700  62.990  1.00  0.00           H
ATOM   5045  CG2 VAL A 967      28.760  39.840  60.840  1.00  0.00           C
ATOM   5046 HG21 VAL A 967      28.980  40.310  59.860  1.00  0.00           H
ATOM   5047 HG22 VAL A 967      28.620  40.750  61.460  1.00  0.00           H
ATOM   5048 HG23 VAL A 967      27.800  39.300  60.810  1.00  0.00           H
ATOM   5049  C   VAL A 967      32.330  39.180  62.310  1.00  0.00           C
ATOM   5050  O   VAL A 967      32.270  38.850  63.560  1.00  0.00           O
ATOM   5051  N   MET A 968      33.410  38.880  61.600  1.00  0.00           N
ATOM   5052  HN  MET A 968      33.380  39.140  60.640  1.00  0.00           H
ATOM   5053  CA  MET A 968      34.670  38.290  62.180  1.00  0.00           C
ATOM   5054  HA  MET A 968      34.450  37.760  63.080  1.00  0.00           H
ATOM   5055  CB  MET A 968      35.320  37.270  61.190  1.00  0.00           C
ATOM   5056  HB1 MET A 968      36.190  36.870  61.750  1.00  0.00           H
ATOM   5057  HB2 MET A 968      35.500  37.860  60.270  1.00  0.00           H
ATOM   5058  CG  MET A 968      34.460  36.050  60.790  1.00  0.00           C
ATOM   5059  HG1 MET A 968      35.160  35.310  60.350  1.00  0.00           H
ATOM   5060  HG2 MET A 968      33.750  36.340  59.980  1.00  0.00           H
[truncated: 6,873,249 more chars]
