# Supplementary material for: CryoEM and computational modeling structural insights into the pH regulator NBCn1
Source: Nat Commun. 2025 Nov 11;16:9932. doi: 10.1038/s41467-025-64868-z (PMC12606367; doi:10.1038/s41467-025-64868-z)
Supplement: Supplementary file 7 — Supplementary Data 5 [file 41467_2025_64868_MOESM7_ESM.zip › 100ns_z_restr_MD_NBCn1_2NaCO3/hNBCn1_IF/z-restr_hNBCn1_IF_2NaCO3_last_step_25.pdb]

REMARK    GENERATED BY TRJCONV
TITLE     Title t= 101000.00000 step= 50500000
REMARK    THIS IS A SIMULATION BOX
CRYST1   92.668   92.668  104.305  90.00  90.00  90.00 P 1           1
MODEL        1
ATOM      1  N   LEU A 585      25.400  38.260  35.090  1.00  0.00           N
ATOM      2  HT1 LEU A 585      24.400  38.430  35.320  1.00  0.00           H
ATOM      3  HT2 LEU A 585      25.520  37.740  34.200  1.00  0.00           H
ATOM      4  HT3 LEU A 585      25.830  39.210  34.990  1.00  0.00           H
ATOM      5  CA  LEU A 585      26.000  37.530  36.270  1.00  0.00           C
ATOM      6  HA  LEU A 585      27.060  37.530  36.100  1.00  0.00           H
ATOM      7  CB  LEU A 585      25.700  38.400  37.540  1.00  0.00           C
ATOM      8  HB1 LEU A 585      24.590  38.340  37.550  1.00  0.00           H
ATOM      9  HB2 LEU A 585      25.980  39.460  37.400  1.00  0.00           H
ATOM     10  CG  LEU A 585      26.190  37.960  38.920  1.00  0.00           C
ATOM     11  HG  LEU A 585      26.020  36.880  39.070  1.00  0.00           H
ATOM     12  CD1 LEU A 585      27.640  38.430  39.150  1.00  0.00           C
ATOM     13 HD11 LEU A 585      27.560  39.540  39.090  1.00  0.00           H
ATOM     14 HD12 LEU A 585      28.360  38.080  38.390  1.00  0.00           H
ATOM     15 HD13 LEU A 585      27.940  38.070  40.160  1.00  0.00           H
ATOM     16  CD2 LEU A 585      25.220  38.690  39.890  1.00  0.00           C
ATOM     17 HD21 LEU A 585      25.080  39.760  39.600  1.00  0.00           H
ATOM     18 HD22 LEU A 585      25.680  38.560  40.890  1.00  0.00           H
ATOM     19 HD23 LEU A 585      24.200  38.250  39.840  1.00  0.00           H
ATOM     20  C   LEU A 585      25.660  36.060  36.400  1.00  0.00           C
ATOM     21  O   LEU A 585      26.510  35.190  36.330  1.00  0.00           O
ATOM     22  N   ILE A 586      24.380  35.710  36.720  1.00  0.00           N
ATOM     23  HN  ILE A 586      23.640  36.380  36.760  1.00  0.00           H
ATOM     24  CA  ILE A 586      23.850  34.410  36.960  1.00  0.00           C
ATOM     25  HA  ILE A 586      24.590  34.000  37.630  1.00  0.00           H
ATOM     26  CB  ILE A 586      22.520  34.430  37.680  1.00  0.00           C
ATOM     27  HB  ILE A 586      21.770  34.970  37.040  1.00  0.00           H
ATOM     28  CG2 ILE A 586      22.050  32.990  37.930  1.00  0.00           C
ATOM     29 HG21 ILE A 586      22.830  32.480  38.520  1.00  0.00           H
ATOM     30 HG22 ILE A 586      21.690  32.560  36.960  1.00  0.00           H
ATOM     31 HG23 ILE A 586      21.190  33.130  38.620  1.00  0.00           H
ATOM     32  CG1 ILE A 586      22.590  35.180  38.980  1.00  0.00           C
ATOM     33 HG11 ILE A 586      21.590  35.320  39.440  1.00  0.00           H
ATOM     34 HG12 ILE A 586      22.950  36.230  38.910  1.00  0.00           H
ATOM     35  CD  ILE A 586      23.500  34.500  40.050  1.00  0.00           C
ATOM     36  HD1 ILE A 586      24.510  34.160  39.720  1.00  0.00           H
ATOM     37  HD2 ILE A 586      23.040  33.540  40.340  1.00  0.00           H
ATOM     38  HD3 ILE A 586      23.470  35.150  40.960  1.00  0.00           H
ATOM     39  C   ILE A 586      23.970  33.400  35.790  1.00  0.00           C
ATOM     40  O   ILE A 586      24.570  32.380  36.030  1.00  0.00           O
ATOM     41  N   LEU A 587      23.620  33.650  34.520  1.00  0.00           N
ATOM     42  HN  LEU A 587      23.210  34.540  34.280  1.00  0.00           H
ATOM     43  CA  LEU A 587      23.590  32.680  33.410  1.00  0.00           C
ATOM     44  HA  LEU A 587      22.880  31.880  33.650  1.00  0.00           H
ATOM     45  CB  LEU A 587      23.060  33.230  32.150  1.00  0.00           C
ATOM     46  HB1 LEU A 587      23.680  34.060  31.760  1.00  0.00           H
ATOM     47  HB2 LEU A 587      22.030  33.630  32.170  1.00  0.00           H
ATOM     48  CG  LEU A 587      22.990  32.250  30.920  1.00  0.00           C
ATOM     49  HG  LEU A 587      23.990  32.000  30.500  1.00  0.00           H
ATOM     50  CD1 LEU A 587      22.120  30.950  31.190  1.00  0.00           C
ATOM     51 HD11 LEU A 587      22.030  30.250  30.350  1.00  0.00           H
ATOM     52 HD12 LEU A 587      21.090  31.260  31.450  1.00  0.00           H
ATOM     53 HD13 LEU A 587      22.640  30.400  32.000  1.00  0.00           H
ATOM     54  CD2 LEU A 587      22.310  33.080  29.800  1.00  0.00           C
ATOM     55 HD21 LEU A 587      21.350  33.510  30.140  1.00  0.00           H
ATOM     56 HD22 LEU A 587      22.260  32.460  28.880  1.00  0.00           H
ATOM     57 HD23 LEU A 587      22.970  33.940  29.540  1.00  0.00           H
ATOM     58  C   LEU A 587      24.990  32.050  33.300  1.00  0.00           C
ATOM     59  O   LEU A 587      25.110  30.850  33.250  1.00  0.00           O
ATOM     60  N   ASP A 588      26.080  32.890  33.300  1.00  0.00           N
ATOM     61  HN  ASP A 588      25.860  33.850  33.400  1.00  0.00           H
ATOM     62  CA  ASP A 588      27.480  32.640  33.190  1.00  0.00           C
ATOM     63  HA  ASP A 588      27.690  32.170  32.240  1.00  0.00           H
ATOM     64  CB  ASP A 588      28.410  33.860  33.380  1.00  0.00           C
ATOM     65  HB1 ASP A 588      29.450  33.460  33.490  1.00  0.00           H
ATOM     66  HB2 ASP A 588      28.240  34.400  34.330  1.00  0.00           H
ATOM     67  CG  ASP A 588      28.390  34.690  32.100  1.00  0.00           C
ATOM     68  OD1 ASP A 588      27.890  35.820  32.080  1.00  0.00           O
ATOM     69  OD2 ASP A 588      28.780  34.190  31.020  1.00  0.00           O
ATOM     70  C   ASP A 588      27.870  31.690  34.250  1.00  0.00           C
ATOM     71  O   ASP A 588      28.670  30.700  33.910  1.00  0.00           O
ATOM     72  N   ILE A 589      27.400  31.750  35.490  1.00  0.00           N
ATOM     73  HN  ILE A 589      26.690  32.410  35.700  1.00  0.00           H
ATOM     74  CA  ILE A 589      27.760  30.840  36.620  1.00  0.00           C
ATOM     75  HA  ILE A 589      28.850  30.870  36.580  1.00  0.00           H
ATOM     76  CB  ILE A 589      27.230  31.410  37.920  1.00  0.00           C
ATOM     77  HB  ILE A 589      26.210  31.850  37.810  1.00  0.00           H
ATOM     78  CG2 ILE A 589      27.170  30.340  39.040  1.00  0.00           C
ATOM     79 HG21 ILE A 589      28.120  29.790  39.120  1.00  0.00           H
ATOM     80 HG22 ILE A 589      26.400  29.560  38.850  1.00  0.00           H
ATOM     81 HG23 ILE A 589      27.030  30.720  40.090  1.00  0.00           H
ATOM     82  CG1 ILE A 589      28.160  32.580  38.410  1.00  0.00           C
ATOM     83 HG11 ILE A 589      28.290  33.300  37.570  1.00  0.00           H
ATOM     84 HG12 ILE A 589      29.160  32.140  38.580  1.00  0.00           H
ATOM     85  CD  ILE A 589      27.660  33.320  39.690  1.00  0.00           C
ATOM     86  HD1 ILE A 589      28.280  34.230  39.800  1.00  0.00           H
ATOM     87  HD2 ILE A 589      27.750  32.700  40.610  1.00  0.00           H
ATOM     88  HD3 ILE A 589      26.580  33.580  39.630  1.00  0.00           H
ATOM     89  C   ILE A 589      27.320  29.410  36.370  1.00  0.00           C
ATOM     90  O   ILE A 589      28.070  28.470  36.530  1.00  0.00           O
ATOM     91  N   LYS A 590      26.110  29.340  35.720  1.00  0.00           N
ATOM     92  HN  LYS A 590      25.690  30.200  35.440  1.00  0.00           H
ATOM     93  CA  LYS A 590      25.380  28.130  35.310  1.00  0.00           C
ATOM     94  HA  LYS A 590      25.390  27.530  36.200  1.00  0.00           H
ATOM     95  CB  LYS A 590      23.920  28.330  34.900  1.00  0.00           C
ATOM     96  HB1 LYS A 590      23.530  27.300  34.690  1.00  0.00           H
ATOM     97  HB2 LYS A 590      23.690  28.860  33.940  1.00  0.00           H
ATOM     98  CG  LYS A 590      23.120  29.090  36.000  1.00  0.00           C
ATOM     99  HG1 LYS A 590      23.520  30.130  36.000  1.00  0.00           H
ATOM    100  HG2 LYS A 590      23.450  28.620  36.950  1.00  0.00           H
ATOM    101  CD  LYS A 590      21.670  28.960  35.790  1.00  0.00           C
ATOM    102  HD1 LYS A 590      21.110  29.740  36.330  1.00  0.00           H
ATOM    103  HD2 LYS A 590      21.310  27.950  36.080  1.00  0.00           H
ATOM    104  CE  LYS A 590      21.120  29.200  34.390  1.00  0.00           C
ATOM    105  HE1 LYS A 590      21.390  28.440  33.640  1.00  0.00           H
ATOM    106  HE2 LYS A 590      21.410  30.180  33.950  1.00  0.00           H
ATOM    107  NZ  LYS A 590      19.640  29.250  34.550  1.00  0.00           N
ATOM    108  HZ1 LYS A 590      19.290  30.000  35.180  1.00  0.00           H
ATOM    109  HZ2 LYS A 590      19.320  28.370  35.020  1.00  0.00           H
ATOM    110  HZ3 LYS A 590      19.110  29.250  33.660  1.00  0.00           H
ATOM    111  C   LYS A 590      26.200  27.390  34.240  1.00  0.00           C
ATOM    112  O   LYS A 590      26.420  26.220  34.320  1.00  0.00           O
ATOM    113  N   ARG A 591      26.600  28.120  33.170  1.00  0.00           N
ATOM    114  HN  ARG A 591      26.210  29.040  33.140  1.00  0.00           H
ATOM    115  CA  ARG A 591      27.310  27.710  32.020  1.00  0.00           C
ATOM    116  HA  ARG A 591      26.770  26.910  31.520  1.00  0.00           H
ATOM    117  CB  ARG A 591      27.270  28.790  30.980  1.00  0.00           C
ATOM    118  HB1 ARG A 591      28.050  28.600  30.210  1.00  0.00           H
ATOM    119  HB2 ARG A 591      27.530  29.830  31.250  1.00  0.00           H
ATOM    120  CG  ARG A 591      25.910  28.730  30.150  1.00  0.00           C
ATOM    121  HG1 ARG A 591      24.990  28.780  30.770  1.00  0.00           H
ATOM    122  HG2 ARG A 591      25.790  27.750  29.620  1.00  0.00           H
ATOM    123  CD  ARG A 591      25.840  29.850  29.170  1.00  0.00           C
ATOM    124  HD1 ARG A 591      26.710  29.840  28.490  1.00  0.00           H
ATOM    125  HD2 ARG A 591      25.730  30.860  29.610  1.00  0.00           H
ATOM    126  NE  ARG A 591      24.690  29.360  28.320  1.00  0.00           N
ATOM    127  HE  ARG A 591      24.280  28.500  28.630  1.00  0.00           H
ATOM    128  CZ  ARG A 591      23.840  30.090  27.650  1.00  0.00           C
ATOM    129  NH1 ARG A 591      24.220  31.290  27.240  1.00  0.00           N
ATOM    130 HH11 ARG A 591      25.150  31.610  27.410  1.00  0.00           H
ATOM    131 HH12 ARG A 591      23.670  31.900  26.670  1.00  0.00           H
ATOM    132  NH2 ARG A 591      22.620  29.660  27.320  1.00  0.00           N
ATOM    133 HH21 ARG A 591      22.160  30.140  26.580  1.00  0.00           H
ATOM    134 HH22 ARG A 591      22.320  28.740  27.600  1.00  0.00           H
ATOM    135  C   ARG A 591      28.720  27.240  32.370  1.00  0.00           C
ATOM    136  O   ARG A 591      29.180  26.150  31.960  1.00  0.00           O
ATOM    137  N   LYS A 592      29.410  28.060  33.120  1.00  0.00           N
ATOM    138  HN  LYS A 592      28.990  28.840  33.550  1.00  0.00           H
ATOM    139  CA  LYS A 592      30.650  27.690  33.730  1.00  0.00           C
ATOM    140  HA  LYS A 592      31.290  27.280  32.960  1.00  0.00           H
ATOM    141  CB  LYS A 592      31.560  28.930  34.110  1.00  0.00           C
ATOM    142  HB1 LYS A 592      32.450  28.480  34.580  1.00  0.00           H
ATOM    143  HB2 LYS A 592      30.920  29.550  34.780  1.00  0.00           H
ATOM    144  CG  LYS A 592      31.970  29.860  32.910  1.00  0.00           C
ATOM    145  HG1 LYS A 592      32.720  30.520  33.380  1.00  0.00           H
ATOM    146  HG2 LYS A 592      31.060  30.440  32.600  1.00  0.00           H
ATOM    147  CD  LYS A 592      32.510  29.120  31.620  1.00  0.00           C
ATOM    148  HD1 LYS A 592      31.670  28.540  31.170  1.00  0.00           H
ATOM    149  HD2 LYS A 592      33.240  28.380  32.020  1.00  0.00           H
ATOM    150  CE  LYS A 592      33.300  29.960  30.630  1.00  0.00           C
ATOM    151  HE1 LYS A 592      33.830  29.290  29.910  1.00  0.00           H
ATOM    152  HE2 LYS A 592      34.040  30.540  31.210  1.00  0.00           H
ATOM    153  NZ  LYS A 592      32.470  30.860  29.760  1.00  0.00           N
ATOM    154  HZ1 LYS A 592      31.890  30.310  29.090  1.00  0.00           H
ATOM    155  HZ2 LYS A 592      33.090  31.540  29.280  1.00  0.00           H
ATOM    156  HZ3 LYS A 592      31.820  31.410  30.350  1.00  0.00           H
ATOM    157  C   LYS A 592      30.690  26.650  34.830  1.00  0.00           C
ATOM    158  O   LYS A 592      31.780  26.180  35.250  1.00  0.00           O
ATOM    159  N   ALA A 593      29.540  26.260  35.350  1.00  0.00           N
ATOM    160  HN  ALA A 593      28.740  26.700  34.940  1.00  0.00           H
ATOM    161  CA  ALA A 593      29.520  25.190  36.350  1.00  0.00           C
ATOM    162  HA  ALA A 593      30.200  25.430  37.160  1.00  0.00           H
ATOM    163  CB  ALA A 593      28.060  25.020  36.890  1.00  0.00           C
ATOM    164  HB1 ALA A 593      27.640  25.950  37.310  1.00  0.00           H
ATOM    165  HB2 ALA A 593      28.040  24.110  37.540  1.00  0.00           H
ATOM    166  HB3 ALA A 593      27.320  24.780  36.100  1.00  0.00           H
ATOM    167  C   ALA A 593      30.070  23.830  35.880  1.00  0.00           C
ATOM    168  O   ALA A 593      30.800  23.210  36.660  1.00  0.00           O
ATOM    169  N   PRO A 594      29.850  23.260  34.690  1.00  0.00           N
ATOM    170  CD  PRO A 594      28.560  23.440  33.910  1.00  0.00           C
ATOM    171  HD1 PRO A 594      28.730  24.150  33.070  1.00  0.00           H
ATOM    172  HD2 PRO A 594      27.690  23.640  34.570  1.00  0.00           H
ATOM    173  CA  PRO A 594      30.580  22.080  34.130  1.00  0.00           C
ATOM    174  HA  PRO A 594      30.490  21.310  34.900  1.00  0.00           H
ATOM    175  CB  PRO A 594      29.750  21.720  32.920  1.00  0.00           C
ATOM    176  HB1 PRO A 594      29.830  20.640  32.650  1.00  0.00           H
ATOM    177  HB2 PRO A 594      30.100  22.370  32.090  1.00  0.00           H
ATOM    178  CG  PRO A 594      28.330  22.110  33.270  1.00  0.00           C
ATOM    179  HG1 PRO A 594      27.580  22.190  32.450  1.00  0.00           H
ATOM    180  HG2 PRO A 594      27.940  21.330  33.970  1.00  0.00           H
ATOM    181  C   PRO A 594      32.060  22.230  33.770  1.00  0.00           C
ATOM    182  O   PRO A 594      32.750  21.220  33.510  1.00  0.00           O
ATOM    183  N   PHE A 595      32.540  23.440  33.860  1.00  0.00           N
ATOM    184  HN  PHE A 595      31.970  24.220  34.080  1.00  0.00           H
ATOM    185  CA  PHE A 595      33.920  23.720  33.650  1.00  0.00           C
ATOM    186  HA  PHE A 595      34.380  22.910  33.110  1.00  0.00           H
ATOM    187  CB  PHE A 595      34.010  24.900  32.640  1.00  0.00           C
ATOM    188  HB1 PHE A 595      35.090  25.100  32.420  1.00  0.00           H
ATOM    189  HB2 PHE A 595      33.480  25.810  33.010  1.00  0.00           H
ATOM    190  CG  PHE A 595      33.490  24.520  31.280  1.00  0.00           C
ATOM    191  CD1 PHE A 595      32.150  24.780  30.950  1.00  0.00           C
ATOM    192  HD1 PHE A 595      31.520  25.130  31.760  1.00  0.00           H
ATOM    193  CE1 PHE A 595      31.670  24.500  29.710  1.00  0.00           C
ATOM    194  HE1 PHE A 595      30.620  24.710  29.570  1.00  0.00           H
ATOM    195  CZ  PHE A 595      32.470  23.990  28.710  1.00  0.00           C
ATOM    196  HZ  PHE A 595      32.000  23.820  27.760  1.00  0.00           H
ATOM    197  CD2 PHE A 595      34.310  23.990  30.250  1.00  0.00           C
ATOM    198  HD2 PHE A 595      35.360  23.830  30.470  1.00  0.00           H
ATOM    199  CE2 PHE A 595      33.810  23.710  28.970  1.00  0.00           C
ATOM    200  HE2 PHE A 595      34.430  23.300  28.180  1.00  0.00           H
ATOM    201  C   PHE A 595      34.680  23.800  35.000  1.00  0.00           C
ATOM    202  O   PHE A 595      35.800  24.220  35.000  1.00  0.00           O
ATOM    203  N   PHE A 596      34.160  23.310  36.130  1.00  0.00           N
ATOM    204  HN  PHE A 596      33.200  23.040  36.200  1.00  0.00           H
ATOM    205  CA  PHE A 596      34.930  23.180  37.380  1.00  0.00           C
ATOM    206  HA  PHE A 596      35.330  24.170  37.530  1.00  0.00           H
ATOM    207  CB  PHE A 596      33.930  22.870  38.520  1.00  0.00           C
ATOM    208  HB1 PHE A 596      33.590  21.820  38.450  1.00  0.00           H
ATOM    209  HB2 PHE A 596      32.940  23.380  38.440  1.00  0.00           H
ATOM    210  CG  PHE A 596      34.540  23.200  39.840  1.00  0.00           C
ATOM    211  CD1 PHE A 596      34.400  24.490  40.430  1.00  0.00           C
ATOM    212  HD1 PHE A 596      33.630  25.170  40.120  1.00  0.00           H
ATOM    213  CE1 PHE A 596      35.100  24.880  41.530  1.00  0.00           C
ATOM    214  HE1 PHE A 596      34.890  25.880  41.890  1.00  0.00           H
ATOM    215  CZ  PHE A 596      35.990  23.920  42.150  1.00  0.00           C
ATOM    216  HZ  PHE A 596      36.530  24.240  43.030  1.00  0.00           H
ATOM    217  CD2 PHE A 596      35.400  22.310  40.450  1.00  0.00           C
ATOM    218  HD2 PHE A 596      35.730  21.390  40.000  1.00  0.00           H
ATOM    219  CE2 PHE A 596      36.000  22.630  41.740  1.00  0.00           C
ATOM    220  HE2 PHE A 596      36.640  21.840  42.110  1.00  0.00           H
ATOM    221  C   PHE A 596      36.130  22.190  37.280  1.00  0.00           C
ATOM    222  O   PHE A 596      37.280  22.550  37.590  1.00  0.00           O
ATOM    223  N   LEU A 597      36.000  21.000  36.630  1.00  0.00           N
ATOM    224  HN  LEU A 597      35.080  20.780  36.340  1.00  0.00           H
ATOM    225  CA  LEU A 597      37.040  20.020  36.370  1.00  0.00           C
ATOM    226  HA  LEU A 597      37.640  19.940  37.270  1.00  0.00           H
ATOM    227  CB  LEU A 597      36.380  18.650  36.050  1.00  0.00           C
ATOM    228  HB1 LEU A 597      35.900  18.620  35.050  1.00  0.00           H
ATOM    229  HB2 LEU A 597      35.610  18.510  36.840  1.00  0.00           H
ATOM    230  CG  LEU A 597      37.230  17.400  36.390  1.00  0.00           C
ATOM    231  HG  LEU A 597      38.260  17.470  35.980  1.00  0.00           H
ATOM    232  CD1 LEU A 597      37.460  17.390  37.910  1.00  0.00           C
ATOM    233 HD11 LEU A 597      38.050  18.300  38.170  1.00  0.00           H
ATOM    234 HD12 LEU A 597      37.960  16.430  38.200  1.00  0.00           H
ATOM    235 HD13 LEU A 597      36.500  17.290  38.460  1.00  0.00           H
ATOM    236  CD2 LEU A 597      36.620  16.110  35.820  1.00  0.00           C
ATOM    237 HD21 LEU A 597      36.640  16.240  34.710  1.00  0.00           H
ATOM    238 HD22 LEU A 597      35.620  15.820  36.190  1.00  0.00           H
ATOM    239 HD23 LEU A 597      37.260  15.250  36.080  1.00  0.00           H
ATOM    240  C   LEU A 597      38.020  20.440  35.300  1.00  0.00           C
ATOM    241  O   LEU A 597      39.180  20.080  35.310  1.00  0.00           O
ATOM    242  N   SER A 598      37.570  21.290  34.310  1.00  0.00           N
ATOM    243  HN  SER A 598      36.610  21.540  34.250  1.00  0.00           H
ATOM    244  CA  SER A 598      38.340  21.710  33.210  1.00  0.00           C
ATOM    245  HA  SER A 598      38.700  20.910  32.570  1.00  0.00           H
ATOM    246  CB  SER A 598      37.450  22.640  32.260  1.00  0.00           C
ATOM    247  HB1 SER A 598      36.820  23.200  32.980  1.00  0.00           H
ATOM    248  HB2 SER A 598      36.810  22.080  31.550  1.00  0.00           H
ATOM    249  OG  SER A 598      38.220  23.550  31.460  1.00  0.00           O
ATOM    250  HG1 SER A 598      38.500  23.170  30.620  1.00  0.00           H
ATOM    251  C   SER A 598      39.550  22.550  33.810  1.00  0.00           C
ATOM    252  O   SER A 598      40.760  22.380  33.570  1.00  0.00           O
ATOM    253  N   ASP A 599      39.200  23.410  34.800  1.00  0.00           N
ATOM    254  HN  ASP A 599      38.230  23.590  34.940  1.00  0.00           H
ATOM    255  CA  ASP A 599      40.110  24.120  35.650  1.00  0.00           C
ATOM    256  HA  ASP A 599      40.820  24.680  35.060  1.00  0.00           H
ATOM    257  CB  ASP A 599      39.420  25.200  36.540  1.00  0.00           C
ATOM    258  HB1 ASP A 599      40.200  25.740  37.140  1.00  0.00           H
ATOM    259  HB2 ASP A 599      38.710  24.690  37.210  1.00  0.00           H
ATOM    260  CG  ASP A 599      38.750  26.310  35.830  1.00  0.00           C
ATOM    261  OD1 ASP A 599      39.000  26.440  34.610  1.00  0.00           O
ATOM    262  OD2 ASP A 599      38.120  27.260  36.480  1.00  0.00           O
ATOM    263  C   ASP A 599      41.050  23.220  36.550  1.00  0.00           C
ATOM    264  O   ASP A 599      42.270  23.470  36.650  1.00  0.00           O
ATOM    265  N   PHE A 600      40.560  22.110  37.180  1.00  0.00           N
ATOM    266  HN  PHE A 600      39.610  21.840  37.240  1.00  0.00           H
ATOM    267  CA  PHE A 600      41.470  21.110  37.810  1.00  0.00           C
ATOM    268  HA  PHE A 600      42.150  21.730  38.370  1.00  0.00           H
ATOM    269  CB  PHE A 600      40.750  20.320  38.940  1.00  0.00           C
ATOM    270  HB1 PHE A 600      41.370  19.410  39.110  1.00  0.00           H
ATOM    271  HB2 PHE A 600      39.710  20.070  38.630  1.00  0.00           H
ATOM    272  CG  PHE A 600      40.810  20.930  40.290  1.00  0.00           C
ATOM    273  CD1 PHE A 600      41.920  20.830  41.180  1.00  0.00           C
ATOM    274  HD1 PHE A 600      42.790  20.240  40.920  1.00  0.00           H
ATOM    275  CE1 PHE A 600      41.900  21.560  42.420  1.00  0.00           C
ATOM    276  HE1 PHE A 600      42.790  21.570  43.030  1.00  0.00           H
ATOM    277  CZ  PHE A 600      40.850  22.350  42.730  1.00  0.00           C
ATOM    278  HZ  PHE A 600      40.860  22.970  43.610  1.00  0.00           H
ATOM    279  CD2 PHE A 600      39.710  21.650  40.690  1.00  0.00           C
ATOM    280  HD2 PHE A 600      38.810  21.510  40.140  1.00  0.00           H
ATOM    281  CE2 PHE A 600      39.660  22.280  41.880  1.00  0.00           C
ATOM    282  HE2 PHE A 600      38.740  22.790  42.140  1.00  0.00           H
ATOM    283  C   PHE A 600      42.450  20.350  36.880  1.00  0.00           C
ATOM    284  O   PHE A 600      43.660  20.170  37.170  1.00  0.00           O
ATOM    285  N   LYS A 601      42.040  20.000  35.650  1.00  0.00           N
ATOM    286  HN  LYS A 601      41.100  20.150  35.370  1.00  0.00           H
ATOM    287  CA  LYS A 601      42.960  19.430  34.660  1.00  0.00           C
ATOM    288  HA  LYS A 601      43.530  18.640  35.130  1.00  0.00           H
ATOM    289  CB  LYS A 601      42.040  18.840  33.550  1.00  0.00           C
ATOM    290  HB1 LYS A 601      41.200  19.500  33.240  1.00  0.00           H
ATOM    291  HB2 LYS A 601      41.510  17.970  34.020  1.00  0.00           H
ATOM    292  CG  LYS A 601      42.600  18.260  32.270  1.00  0.00           C
ATOM    293  HG1 LYS A 601      43.350  17.550  32.670  1.00  0.00           H
ATOM    294  HG2 LYS A 601      43.240  18.930  31.650  1.00  0.00           H
ATOM    295  CD  LYS A 601      41.640  17.650  31.180  1.00  0.00           C
ATOM    296  HD1 LYS A 601      40.870  18.400  30.890  1.00  0.00           H
ATOM    297  HD2 LYS A 601      41.070  16.810  31.630  1.00  0.00           H
ATOM    298  CE  LYS A 601      42.510  17.070  29.980  1.00  0.00           C
ATOM    299  HE1 LYS A 601      43.470  16.600  30.250  1.00  0.00           H
ATOM    300  HE2 LYS A 601      42.750  17.890  29.270  1.00  0.00           H
ATOM    301  NZ  LYS A 601      41.720  16.050  29.330  1.00  0.00           N
ATOM    302  HZ1 LYS A 601      41.430  15.190  29.850  1.00  0.00           H
ATOM    303  HZ2 LYS A 601      42.170  15.740  28.450  1.00  0.00           H
ATOM    304  HZ3 LYS A 601      40.840  16.500  29.040  1.00  0.00           H
ATOM    305  C   LYS A 601      43.990  20.400  34.060  1.00  0.00           C
ATOM    306  O   LYS A 601      45.190  20.160  33.980  1.00  0.00           O
ATOM    307  N   ASP A 602      43.560  21.660  33.730  1.00  0.00           N
ATOM    308  HN  ASP A 602      42.580  21.860  33.800  1.00  0.00           H
ATOM    309  CA  ASP A 602      44.390  22.850  33.450  1.00  0.00           C
ATOM    310  HA  ASP A 602      44.910  22.570  32.550  1.00  0.00           H
ATOM    311  CB  ASP A 602      43.490  24.060  33.240  1.00  0.00           C
ATOM    312  HB1 ASP A 602      44.050  25.020  33.330  1.00  0.00           H
ATOM    313  HB2 ASP A 602      42.710  24.030  34.030  1.00  0.00           H
ATOM    314  CG  ASP A 602      42.790  23.940  31.860  1.00  0.00           C
ATOM    315  OD1 ASP A 602      41.920  24.800  31.550  1.00  0.00           O
ATOM    316  OD2 ASP A 602      43.110  23.040  31.070  1.00  0.00           O
ATOM    317  C   ASP A 602      45.540  23.120  34.410  1.00  0.00           C
ATOM    318  O   ASP A 602      46.610  23.690  34.070  1.00  0.00           O
ATOM    319  N   ALA A 603      45.350  22.700  35.660  1.00  0.00           N
ATOM    320  HN  ALA A 603      44.520  22.230  35.940  1.00  0.00           H
ATOM    321  CA  ALA A 603      46.170  22.970  36.770  1.00  0.00           C
ATOM    322  HA  ALA A 603      46.740  23.870  36.550  1.00  0.00           H
ATOM    323  CB  ALA A 603      45.300  23.250  38.060  1.00  0.00           C
ATOM    324  HB1 ALA A 603      44.700  22.340  38.260  1.00  0.00           H
ATOM    325  HB2 ALA A 603      44.490  24.020  37.940  1.00  0.00           H
ATOM    326  HB3 ALA A 603      46.000  23.500  38.880  1.00  0.00           H
ATOM    327  C   ALA A 603      47.150  21.820  36.950  1.00  0.00           C
ATOM    328  O   ALA A 603      48.260  22.070  37.460  1.00  0.00           O
ATOM    329  N   LEU A 604      46.920  20.590  36.370  1.00  0.00           N
ATOM    330  HN  LEU A 604      46.040  20.390  35.940  1.00  0.00           H
ATOM    331  CA  LEU A 604      47.900  19.540  36.330  1.00  0.00           C
ATOM    332  HA  LEU A 604      48.320  19.480  37.320  1.00  0.00           H
ATOM    333  CB  LEU A 604      47.300  18.150  36.000  1.00  0.00           C
ATOM    334  HB1 LEU A 604      48.100  17.390  36.030  1.00  0.00           H
ATOM    335  HB2 LEU A 604      47.000  18.180  34.930  1.00  0.00           H
ATOM    336  CG  LEU A 604      46.120  17.680  36.860  1.00  0.00           C
ATOM    337  HG  LEU A 604      45.190  18.100  36.400  1.00  0.00           H
ATOM    338  CD1 LEU A 604      46.050  16.150  36.730  1.00  0.00           C
ATOM    339 HD11 LEU A 604      46.850  15.600  37.280  1.00  0.00           H
ATOM    340 HD12 LEU A 604      46.110  15.820  35.670  1.00  0.00           H
ATOM    341 HD13 LEU A 604      45.170  15.740  37.270  1.00  0.00           H
ATOM    342  CD2 LEU A 604      46.210  18.070  38.320  1.00  0.00           C
ATOM    343 HD21 LEU A 604      46.940  17.380  38.780  1.00  0.00           H
ATOM    344 HD22 LEU A 604      45.210  17.900  38.750  1.00  0.00           H
ATOM    345 HD23 LEU A 604      46.520  19.130  38.410  1.00  0.00           H
ATOM    346  C   LEU A 604      49.080  19.900  35.390  1.00  0.00           C
ATOM    347  O   LEU A 604      49.260  19.290  34.340  1.00  0.00           O
ATOM    348  N   SER A 605      49.950  20.890  35.790  1.00  0.00           N
ATOM    349  HN  SER A 605      49.710  21.330  36.650  1.00  0.00           H
ATOM    350  CA  SER A 605      51.200  21.310  35.160  1.00  0.00           C
ATOM    351  HA  SER A 605      51.710  20.480  34.690  1.00  0.00           H
ATOM    352  CB  SER A 605      51.000  22.430  34.150  1.00  0.00           C
ATOM    353  HB1 SER A 605      50.580  22.090  33.190  1.00  0.00           H
ATOM    354  HB2 SER A 605      51.970  22.810  33.770  1.00  0.00           H
ATOM    355  OG  SER A 605      50.210  23.560  34.610  1.00  0.00           O
ATOM    356  HG1 SER A 605      49.340  23.320  34.930  1.00  0.00           H
ATOM    357  C   SER A 605      52.130  21.890  36.200  1.00  0.00           C
ATOM    358  O   SER A 605      51.740  22.440  37.190  1.00  0.00           O
ATOM    359  N   LEU A 606      53.450  21.870  35.900  1.00  0.00           N
ATOM    360  HN  LEU A 606      53.870  21.310  35.190  1.00  0.00           H
ATOM    361  CA  LEU A 606      54.570  22.650  36.510  1.00  0.00           C
ATOM    362  HA  LEU A 606      54.580  22.450  37.580  1.00  0.00           H
ATOM    363  CB  LEU A 606      55.890  22.050  35.840  1.00  0.00           C
ATOM    364  HB1 LEU A 606      55.920  22.390  34.780  1.00  0.00           H
ATOM    365  HB2 LEU A 606      55.750  20.950  35.930  1.00  0.00           H
ATOM    366  CG  LEU A 606      57.230  22.390  36.480  1.00  0.00           C
ATOM    367  HG  LEU A 606      57.930  21.680  35.960  1.00  0.00           H
ATOM    368  CD1 LEU A 606      57.860  23.750  36.070  1.00  0.00           C
ATOM    369 HD11 LEU A 606      57.310  24.550  36.600  1.00  0.00           H
ATOM    370 HD12 LEU A 606      57.780  23.880  34.970  1.00  0.00           H
ATOM    371 HD13 LEU A 606      58.910  23.750  36.430  1.00  0.00           H
ATOM    372  CD2 LEU A 606      57.420  22.120  37.980  1.00  0.00           C
ATOM    373 HD21 LEU A 606      58.300  22.750  38.260  1.00  0.00           H
ATOM    374 HD22 LEU A 606      57.500  21.050  38.240  1.00  0.00           H
ATOM    375 HD23 LEU A 606      56.560  22.590  38.520  1.00  0.00           H
ATOM    376  C   LEU A 606      54.530  24.140  36.410  1.00  0.00           C
ATOM    377  O   LEU A 606      54.900  24.820  37.330  1.00  0.00           O
ATOM    378  N   GLN A 607      54.040  24.760  35.330  1.00  0.00           N
ATOM    379  HN  GLN A 607      53.660  24.310  34.520  1.00  0.00           H
ATOM    380  CA  GLN A 607      53.770  26.190  35.400  1.00  0.00           C
ATOM    381  HA  GLN A 607      54.670  26.640  35.790  1.00  0.00           H
ATOM    382  CB  GLN A 607      53.490  26.730  34.030  1.00  0.00           C
ATOM    383  HB1 GLN A 607      52.610  26.210  33.600  1.00  0.00           H
ATOM    384  HB2 GLN A 607      54.390  26.530  33.430  1.00  0.00           H
ATOM    385  CG  GLN A 607      53.200  28.300  33.940  1.00  0.00           C
ATOM    386  HG1 GLN A 607      53.970  28.820  34.550  1.00  0.00           H
ATOM    387  HG2 GLN A 607      52.210  28.490  34.430  1.00  0.00           H
ATOM    388  CD  GLN A 607      53.240  28.730  32.460  1.00  0.00           C
ATOM    389  OE1 GLN A 607      53.240  27.930  31.500  1.00  0.00           O
ATOM    390  NE2 GLN A 607      53.430  30.040  32.240  1.00  0.00           N
ATOM    391 HE21 GLN A 607      53.750  30.330  31.340  1.00  0.00           H
ATOM    392 HE22 GLN A 607      53.350  30.670  33.000  1.00  0.00           H
ATOM    393  C   GLN A 607      52.700  26.660  36.400  1.00  0.00           C
ATOM    394  O   GLN A 607      53.010  27.580  37.170  1.00  0.00           O
ATOM    395  N   CYS A 608      51.540  25.980  36.480  1.00  0.00           N
ATOM    396  HN  CYS A 608      51.310  25.370  35.720  1.00  0.00           H
ATOM    397  CA  CYS A 608      50.600  26.260  37.510  1.00  0.00           C
ATOM    398  HA  CYS A 608      50.320  27.300  37.500  1.00  0.00           H
ATOM    399  CB  CYS A 608      49.370  25.390  37.400  1.00  0.00           C
ATOM    400  HB1 CYS A 608      48.670  25.480  38.270  1.00  0.00           H
ATOM    401  HB2 CYS A 608      49.650  24.320  37.260  1.00  0.00           H
ATOM    402  SG  CYS A 608      48.350  26.020  36.010  1.00  0.00           S
ATOM    403  HG1 CYS A 608      48.240  27.180  36.630  1.00  0.00           H
ATOM    404  C   CYS A 608      51.140  26.010  38.870  1.00  0.00           C
ATOM    405  O   CYS A 608      50.940  26.770  39.790  1.00  0.00           O
ATOM    406  N   LEU A 609      51.890  24.930  39.120  1.00  0.00           N
ATOM    407  HN  LEU A 609      52.060  24.210  38.430  1.00  0.00           H
ATOM    408  CA  LEU A 609      52.580  24.580  40.380  1.00  0.00           C
ATOM    409  HA  LEU A 609      51.860  24.510  41.180  1.00  0.00           H
ATOM    410  CB  LEU A 609      53.240  23.230  40.130  1.00  0.00           C
ATOM    411  HB1 LEU A 609      54.110  23.230  39.440  1.00  0.00           H
ATOM    412  HB2 LEU A 609      52.510  22.540  39.680  1.00  0.00           H
ATOM    413  CG  LEU A 609      53.940  22.460  41.340  1.00  0.00           C
ATOM    414  HG  LEU A 609      54.870  22.940  41.700  1.00  0.00           H
ATOM    415  CD1 LEU A 609      52.940  22.130  42.540  1.00  0.00           C
ATOM    416 HD11 LEU A 609      53.440  21.390  43.180  1.00  0.00           H
ATOM    417 HD12 LEU A 609      51.980  21.690  42.220  1.00  0.00           H
ATOM    418 HD13 LEU A 609      52.730  23.040  43.150  1.00  0.00           H
ATOM    419  CD2 LEU A 609      54.500  21.180  40.670  1.00  0.00           C
ATOM    420 HD21 LEU A 609      55.240  20.680  41.330  1.00  0.00           H
ATOM    421 HD22 LEU A 609      54.940  21.440  39.690  1.00  0.00           H
ATOM    422 HD23 LEU A 609      53.680  20.420  40.620  1.00  0.00           H
ATOM    423  C   LEU A 609      53.590  25.600  40.850  1.00  0.00           C
ATOM    424  O   LEU A 609      53.590  26.060  42.010  1.00  0.00           O
ATOM    425  N   ALA A 610      54.450  26.070  39.920  1.00  0.00           N
ATOM    426  HN  ALA A 610      54.560  25.790  38.970  1.00  0.00           H
ATOM    427  CA  ALA A 610      55.400  27.080  40.340  1.00  0.00           C
ATOM    428  HA  ALA A 610      55.910  26.770  41.230  1.00  0.00           H
ATOM    429  CB  ALA A 610      56.470  27.280  39.240  1.00  0.00           C
ATOM    430  HB1 ALA A 610      57.150  26.420  39.070  1.00  0.00           H
ATOM    431  HB2 ALA A 610      57.220  28.050  39.480  1.00  0.00           H
ATOM    432  HB3 ALA A 610      55.840  27.560  38.360  1.00  0.00           H
ATOM    433  C   ALA A 610      54.710  28.460  40.680  1.00  0.00           C
ATOM    434  O   ALA A 610      55.180  29.160  41.550  1.00  0.00           O
ATOM    435  N   SER A 611      53.580  28.750  39.980  1.00  0.00           N
ATOM    436  HN  SER A 611      53.340  28.070  39.300  1.00  0.00           H
ATOM    437  CA  SER A 611      52.800  29.980  40.110  1.00  0.00           C
ATOM    438  HA  SER A 611      53.470  30.810  39.980  1.00  0.00           H
ATOM    439  CB  SER A 611      51.500  30.050  39.240  1.00  0.00           C
ATOM    440  HB1 SER A 611      51.080  31.060  39.420  1.00  0.00           H
ATOM    441  HB2 SER A 611      50.790  29.210  39.380  1.00  0.00           H
ATOM    442  OG  SER A 611      51.780  30.100  37.810  1.00  0.00           O
ATOM    443  HG1 SER A 611      52.280  29.300  37.670  1.00  0.00           H
ATOM    444  C   SER A 611      52.160  30.190  41.470  1.00  0.00           C
ATOM    445  O   SER A 611      52.120  31.340  42.000  1.00  0.00           O
ATOM    446  N   ILE A 612      51.650  29.100  42.080  1.00  0.00           N
ATOM    447  HN  ILE A 612      51.440  28.280  41.570  1.00  0.00           H
ATOM    448  CA  ILE A 612      51.190  29.050  43.420  1.00  0.00           C
ATOM    449  HA  ILE A 612      50.450  29.810  43.560  1.00  0.00           H
ATOM    450  CB  ILE A 612      50.600  27.700  43.860  1.00  0.00           C
ATOM    451  HB  ILE A 612      51.390  26.930  43.710  1.00  0.00           H
ATOM    452  CG2 ILE A 612      50.140  27.770  45.370  1.00  0.00           C
ATOM    453 HG21 ILE A 612      49.570  28.680  45.640  1.00  0.00           H
ATOM    454 HG22 ILE A 612      50.990  27.740  46.080  1.00  0.00           H
ATOM    455 HG23 ILE A 612      49.610  26.810  45.570  1.00  0.00           H
ATOM    456  CG1 ILE A 612      49.480  27.360  42.890  1.00  0.00           C
ATOM    457 HG11 ILE A 612      49.550  27.930  41.950  1.00  0.00           H
ATOM    458 HG12 ILE A 612      48.600  27.860  43.320  1.00  0.00           H
ATOM    459  CD  ILE A 612      49.300  25.900  42.560  1.00  0.00           C
ATOM    460  HD1 ILE A 612      50.100  25.500  41.890  1.00  0.00           H
ATOM    461  HD2 ILE A 612      48.310  25.640  42.120  1.00  0.00           H
ATOM    462  HD3 ILE A 612      49.350  25.440  43.570  1.00  0.00           H
ATOM    463  C   ILE A 612      52.290  29.480  44.420  1.00  0.00           C
ATOM    464  O   ILE A 612      52.140  30.420  45.180  1.00  0.00           O
ATOM    465  N   LEU A 613      53.460  28.870  44.430  1.00  0.00           N
ATOM    466  HN  LEU A 613      53.680  28.010  44.010  1.00  0.00           H
ATOM    467  CA  LEU A 613      54.460  29.350  45.340  1.00  0.00           C
ATOM    468  HA  LEU A 613      54.120  29.240  46.360  1.00  0.00           H
ATOM    469  CB  LEU A 613      55.560  28.270  45.100  1.00  0.00           C
ATOM    470  HB1 LEU A 613      56.450  28.540  45.700  1.00  0.00           H
ATOM    471  HB2 LEU A 613      55.810  28.210  44.010  1.00  0.00           H
ATOM    472  CG  LEU A 613      55.170  26.770  45.470  1.00  0.00           C
ATOM    473  HG  LEU A 613      54.400  26.370  44.780  1.00  0.00           H
ATOM    474  CD1 LEU A 613      56.400  25.910  45.140  1.00  0.00           C
ATOM    475 HD11 LEU A 613      57.020  26.270  44.290  1.00  0.00           H
ATOM    476 HD12 LEU A 613      55.990  24.930  44.820  1.00  0.00           H
ATOM    477 HD13 LEU A 613      57.050  25.870  46.050  1.00  0.00           H
ATOM    478  CD2 LEU A 613      54.670  26.560  46.910  1.00  0.00           C
ATOM    479 HD21 LEU A 613      55.320  27.080  47.640  1.00  0.00           H
ATOM    480 HD22 LEU A 613      54.520  25.460  47.010  1.00  0.00           H
ATOM    481 HD23 LEU A 613      53.690  27.040  47.060  1.00  0.00           H
ATOM    482  C   LEU A 613      55.000  30.800  45.070  1.00  0.00           C
ATOM    483  O   LEU A 613      55.080  31.550  46.040  1.00  0.00           O
ATOM    484  N   PHE A 614      55.320  31.130  43.790  1.00  0.00           N
ATOM    485  HN  PHE A 614      55.300  30.400  43.100  1.00  0.00           H
ATOM    486  CA  PHE A 614      55.670  32.440  43.320  1.00  0.00           C
ATOM    487  HA  PHE A 614      56.680  32.610  43.650  1.00  0.00           H
ATOM    488  CB  PHE A 614      55.650  32.290  41.780  1.00  0.00           C
ATOM    489  HB1 PHE A 614      54.630  32.010  41.420  1.00  0.00           H
ATOM    490  HB2 PHE A 614      56.230  31.370  41.590  1.00  0.00           H
ATOM    491  CG  PHE A 614      56.060  33.350  40.830  1.00  0.00           C
ATOM    492  CD1 PHE A 614      56.600  34.550  41.190  1.00  0.00           C
ATOM    493  HD1 PHE A 614      56.670  34.800  42.240  1.00  0.00           H
ATOM    494  CE1 PHE A 614      56.990  35.520  40.260  1.00  0.00           C
ATOM    495  HE1 PHE A 614      57.260  36.500  40.640  1.00  0.00           H
ATOM    496  CZ  PHE A 614      56.870  35.320  38.910  1.00  0.00           C
ATOM    497  HZ  PHE A 614      56.960  36.050  38.130  1.00  0.00           H
ATOM    498  CD2 PHE A 614      56.070  33.060  39.460  1.00  0.00           C
ATOM    499  HD2 PHE A 614      55.710  32.110  39.120  1.00  0.00           H
ATOM    500  CE2 PHE A 614      56.430  34.050  38.510  1.00  0.00           C
ATOM    501  HE2 PHE A 614      56.330  33.830  37.460  1.00  0.00           H
ATOM    502  C   PHE A 614      54.710  33.510  43.770  1.00  0.00           C
ATOM    503  O   PHE A 614      55.070  34.590  44.340  1.00  0.00           O
ATOM    504  N   LEU A 615      53.340  33.320  43.530  1.00  0.00           N
ATOM    505  HN  LEU A 615      52.900  32.530  43.110  1.00  0.00           H
ATOM    506  CA  LEU A 615      52.470  34.380  43.930  1.00  0.00           C
ATOM    507  HA  LEU A 615      53.020  35.270  43.640  1.00  0.00           H
ATOM    508  CB  LEU A 615      51.250  34.380  43.020  1.00  0.00           C
ATOM    509  HB1 LEU A 615      50.440  34.920  43.540  1.00  0.00           H
ATOM    510  HB2 LEU A 615      51.050  33.300  42.900  1.00  0.00           H
ATOM    511  CG  LEU A 615      51.540  35.090  41.590  1.00  0.00           C
ATOM    512  HG  LEU A 615      50.630  35.020  40.960  1.00  0.00           H
ATOM    513  CD1 LEU A 615      51.830  36.610  41.700  1.00  0.00           C
ATOM    514 HD11 LEU A 615      52.800  36.860  42.190  1.00  0.00           H
ATOM    515 HD12 LEU A 615      50.980  36.960  42.320  1.00  0.00           H
ATOM    516 HD13 LEU A 615      51.810  37.100  40.700  1.00  0.00           H
ATOM    517  CD2 LEU A 615      52.550  34.350  40.630  1.00  0.00           C
ATOM    518 HD21 LEU A 615      53.450  34.070  41.220  1.00  0.00           H
ATOM    519 HD22 LEU A 615      52.780  35.040  39.790  1.00  0.00           H
ATOM    520 HD23 LEU A 615      52.050  33.500  40.120  1.00  0.00           H
ATOM    521  C   LEU A 615      51.990  34.410  45.400  1.00  0.00           C
ATOM    522  O   LEU A 615      51.690  35.460  45.890  1.00  0.00           O
ATOM    523  N   TYR A 616      52.110  33.280  46.070  1.00  0.00           N
ATOM    524  HN  TYR A 616      52.340  32.510  45.490  1.00  0.00           H
ATOM    525  CA  TYR A 616      52.100  33.150  47.530  1.00  0.00           C
ATOM    526  HA  TYR A 616      51.140  33.530  47.860  1.00  0.00           H
ATOM    527  CB  TYR A 616      52.260  31.620  48.030  1.00  0.00           C
ATOM    528  HB1 TYR A 616      53.050  30.990  47.560  1.00  0.00           H
ATOM    529  HB2 TYR A 616      51.250  31.260  47.740  1.00  0.00           H
ATOM    530  CG  TYR A 616      52.410  31.460  49.510  1.00  0.00           C
ATOM    531  CD1 TYR A 616      53.620  30.830  49.920  1.00  0.00           C
ATOM    532  HD1 TYR A 616      54.370  30.410  49.280  1.00  0.00           H
ATOM    533  CE1 TYR A 616      53.940  30.920  51.290  1.00  0.00           C
ATOM    534  HE1 TYR A 616      54.930  30.660  51.670  1.00  0.00           H
ATOM    535  CZ  TYR A 616      53.070  31.440  52.190  1.00  0.00           C
ATOM    536  OH  TYR A 616      53.420  31.350  53.540  1.00  0.00           O
ATOM    537  HH  TYR A 616      52.700  31.530  54.140  1.00  0.00           H
ATOM    538  CD2 TYR A 616      51.510  31.920  50.410  1.00  0.00           C
ATOM    539  HD2 TYR A 616      50.640  32.430  50.030  1.00  0.00           H
ATOM    540  CE2 TYR A 616      51.850  31.910  51.770  1.00  0.00           C
ATOM    541  HE2 TYR A 616      51.130  32.190  52.520  1.00  0.00           H
ATOM    542  C   TYR A 616      53.060  34.080  48.320  1.00  0.00           C
ATOM    543  O   TYR A 616      52.670  35.010  48.990  1.00  0.00           O
ATOM    544  N   CYS A 617      54.350  33.890  48.010  1.00  0.00           N
ATOM    545  HN  CYS A 617      54.600  33.070  47.510  1.00  0.00           H
ATOM    546  CA  CYS A 617      55.430  34.650  48.550  1.00  0.00           C
ATOM    547  HA  CYS A 617      55.470  34.530  49.620  1.00  0.00           H
ATOM    548  CB  CYS A 617      56.690  34.090  47.930  1.00  0.00           C
ATOM    549  HB1 CYS A 617      57.580  34.710  48.220  1.00  0.00           H
ATOM    550  HB2 CYS A 617      56.600  34.150  46.820  1.00  0.00           H
ATOM    551  SG  CYS A 617      57.160  32.470  48.600  1.00  0.00           S
ATOM    552  HG1 CYS A 617      56.520  31.680  47.780  1.00  0.00           H
ATOM    553  C   CYS A 617      55.290  36.170  48.290  1.00  0.00           C
ATOM    554  O   CYS A 617      55.510  36.920  49.200  1.00  0.00           O
ATOM    555  N   ALA A 618      54.890  36.480  47.010  1.00  0.00           N
ATOM    556  HN  ALA A 618      54.920  35.730  46.350  1.00  0.00           H
ATOM    557  CA  ALA A 618      54.730  37.810  46.520  1.00  0.00           C
ATOM    558  HA  ALA A 618      55.600  38.440  46.630  1.00  0.00           H
ATOM    559  CB  ALA A 618      54.470  37.720  45.010  1.00  0.00           C
ATOM    560  HB1 ALA A 618      54.250  38.740  44.640  1.00  0.00           H
ATOM    561  HB2 ALA A 618      53.610  37.080  44.760  1.00  0.00           H
ATOM    562  HB3 ALA A 618      55.410  37.380  44.530  1.00  0.00           H
ATOM    563  C   ALA A 618      53.500  38.450  47.240  1.00  0.00           C
ATOM    564  O   ALA A 618      53.540  39.620  47.540  1.00  0.00           O
ATOM    565  N   CYS A 619      52.390  37.740  47.580  1.00  0.00           N
ATOM    566  HN  CYS A 619      52.370  36.770  47.300  1.00  0.00           H
ATOM    567  CA  CYS A 619      51.290  38.310  48.380  1.00  0.00           C
ATOM    568  HA  CYS A 619      50.970  39.280  48.020  1.00  0.00           H
ATOM    569  CB  CYS A 619      50.000  37.430  48.250  1.00  0.00           C
ATOM    570  HB1 CYS A 619      50.080  36.440  48.740  1.00  0.00           H
ATOM    571  HB2 CYS A 619      49.750  37.290  47.170  1.00  0.00           H
ATOM    572  SG  CYS A 619      48.530  38.100  49.020  1.00  0.00           S
ATOM    573  HG1 CYS A 619      47.990  38.880  48.100  1.00  0.00           H
ATOM    574  C   CYS A 619      51.590  38.460  49.870  1.00  0.00           C
ATOM    575  O   CYS A 619      51.230  39.380  50.650  1.00  0.00           O
ATOM    576  N   MET A 620      52.300  37.440  50.420  1.00  0.00           N
ATOM    577  HN  MET A 620      52.660  36.810  49.740  1.00  0.00           H
ATOM    578  CA  MET A 620      52.540  37.210  51.850  1.00  0.00           C
ATOM    579  HA  MET A 620      51.560  37.190  52.290  1.00  0.00           H
ATOM    580  CB  MET A 620      53.120  35.760  52.170  1.00  0.00           C
ATOM    581  HB1 MET A 620      54.020  35.630  51.530  1.00  0.00           H
ATOM    582  HB2 MET A 620      52.410  34.980  51.810  1.00  0.00           H
ATOM    583  CG  MET A 620      53.450  35.390  53.670  1.00  0.00           C
ATOM    584  HG1 MET A 620      54.240  36.080  54.040  1.00  0.00           H
ATOM    585  HG2 MET A 620      54.000  34.430  53.530  1.00  0.00           H
ATOM    586  SD  MET A 620      52.030  35.060  54.840  1.00  0.00           S
ATOM    587  CE  MET A 620      53.070  34.660  56.330  1.00  0.00           C
ATOM    588  HE1 MET A 620      53.560  35.520  56.810  1.00  0.00           H
ATOM    589  HE2 MET A 620      53.890  34.000  55.990  1.00  0.00           H
ATOM    590  HE3 MET A 620      52.480  34.010  57.010  1.00  0.00           H
ATOM    591  C   MET A 620      53.270  38.310  52.560  1.00  0.00           C
ATOM    592  O   MET A 620      52.810  38.920  53.490  1.00  0.00           O
ATOM    593  N   SER A 621      54.420  38.720  52.090  1.00  0.00           N
ATOM    594  HN  SER A 621      54.650  38.470  51.150  1.00  0.00           H
ATOM    595  CA  SER A 621      55.210  39.770  52.560  1.00  0.00           C
ATOM    596  HA  SER A 621      55.340  39.590  53.620  1.00  0.00           H
ATOM    597  CB  SER A 621      56.530  39.790  51.700  1.00  0.00           C
ATOM    598  HB1 SER A 621      56.250  39.910  50.630  1.00  0.00           H
ATOM    599  HB2 SER A 621      56.980  38.790  51.810  1.00  0.00           H
ATOM    600  OG  SER A 621      57.470  40.870  52.120  1.00  0.00           O
ATOM    601  HG1 SER A 621      58.190  40.850  51.490  1.00  0.00           H
ATOM    602  C   SER A 621      54.560  41.190  52.510  1.00  0.00           C
ATOM    603  O   SER A 621      54.670  41.880  53.500  1.00  0.00           O
ATOM    604  N   PRO A 622      53.800  41.680  51.550  1.00  0.00           N
ATOM    605  CD  PRO A 622      53.960  41.310  50.190  1.00  0.00           C
ATOM    606  HD1 PRO A 622      54.000  40.220  49.970  1.00  0.00           H
ATOM    607  HD2 PRO A 622      54.970  41.680  49.930  1.00  0.00           H
ATOM    608  CA  PRO A 622      52.970  42.900  51.740  1.00  0.00           C
ATOM    609  HA  PRO A 622      53.620  43.700  52.060  1.00  0.00           H
ATOM    610  CB  PRO A 622      52.700  43.340  50.320  1.00  0.00           C
ATOM    611  HB1 PRO A 622      53.420  44.090  49.940  1.00  0.00           H
ATOM    612  HB2 PRO A 622      51.700  43.790  50.220  1.00  0.00           H
ATOM    613  CG  PRO A 622      52.830  42.050  49.460  1.00  0.00           C
ATOM    614  HG1 PRO A 622      51.900  41.460  49.490  1.00  0.00           H
ATOM    615  HG2 PRO A 622      53.030  42.370  48.420  1.00  0.00           H
ATOM    616  C   PRO A 622      51.850  42.730  52.670  1.00  0.00           C
ATOM    617  O   PRO A 622      51.640  43.640  53.440  1.00  0.00           O
ATOM    618  N   VAL A 623      51.090  41.640  52.650  1.00  0.00           N
ATOM    619  HN  VAL A 623      51.310  40.930  51.990  1.00  0.00           H
ATOM    620  CA  VAL A 623      49.980  41.450  53.530  1.00  0.00           C
ATOM    621  HA  VAL A 623      49.390  42.340  53.330  1.00  0.00           H
ATOM    622  CB  VAL A 623      49.270  40.080  53.260  1.00  0.00           C
ATOM    623  HB  VAL A 623      50.000  39.280  53.000  1.00  0.00           H
ATOM    624  CG1 VAL A 623      48.330  39.660  54.440  1.00  0.00           C
ATOM    625 HG11 VAL A 623      48.870  39.490  55.390  1.00  0.00           H
ATOM    626 HG12 VAL A 623      47.700  38.780  54.170  1.00  0.00           H
ATOM    627 HG13 VAL A 623      47.710  40.560  54.630  1.00  0.00           H
ATOM    628  CG2 VAL A 623      48.440  40.430  52.070  1.00  0.00           C
ATOM    629 HG21 VAL A 623      49.010  40.260  51.120  1.00  0.00           H
ATOM    630 HG22 VAL A 623      48.130  41.480  51.900  1.00  0.00           H
ATOM    631 HG23 VAL A 623      47.630  39.690  51.900  1.00  0.00           H
ATOM    632  C   VAL A 623      50.310  41.500  54.960  1.00  0.00           C
ATOM    633  O   VAL A 623      49.730  42.180  55.790  1.00  0.00           O
ATOM    634  N   ILE A 624      51.450  40.830  55.260  1.00  0.00           N
ATOM    635  HN  ILE A 624      51.930  40.330  54.530  1.00  0.00           H
ATOM    636  CA  ILE A 624      52.060  40.880  56.610  1.00  0.00           C
ATOM    637  HA  ILE A 624      51.260  40.640  57.300  1.00  0.00           H
ATOM    638  CB  ILE A 624      53.160  39.790  56.790  1.00  0.00           C
ATOM    639  HB  ILE A 624      53.720  39.680  55.840  1.00  0.00           H
ATOM    640  CG2 ILE A 624      54.060  40.110  57.930  1.00  0.00           C
ATOM    641 HG21 ILE A 624      54.640  39.180  58.170  1.00  0.00           H
ATOM    642 HG22 ILE A 624      53.520  40.460  58.840  1.00  0.00           H
ATOM    643 HG23 ILE A 624      54.850  40.840  57.670  1.00  0.00           H
ATOM    644  CG1 ILE A 624      52.530  38.340  56.870  1.00  0.00           C
ATOM    645 HG11 ILE A 624      53.370  37.650  57.130  1.00  0.00           H
ATOM    646 HG12 ILE A 624      52.170  38.040  55.860  1.00  0.00           H
ATOM    647  CD  ILE A 624      51.490  38.130  57.940  1.00  0.00           C
ATOM    648  HD1 ILE A 624      51.500  37.060  58.260  1.00  0.00           H
ATOM    649  HD2 ILE A 624      50.450  38.210  57.570  1.00  0.00           H
ATOM    650  HD3 ILE A 624      51.640  38.760  58.840  1.00  0.00           H
ATOM    651  C   ILE A 624      52.450  42.280  57.070  1.00  0.00           C
ATOM    652  O   ILE A 624      52.130  42.740  58.180  1.00  0.00           O
ATOM    653  N   THR A 625      53.140  43.060  56.190  1.00  0.00           N
ATOM    654  HN  THR A 625      53.430  42.470  55.430  1.00  0.00           H
ATOM    655  CA  THR A 625      53.610  44.440  56.380  1.00  0.00           C
ATOM    656  HA  THR A 625      54.240  44.500  57.250  1.00  0.00           H
ATOM    657  CB  THR A 625      54.400  45.170  55.260  1.00  0.00           C
ATOM    658  HB  THR A 625      53.780  45.380  54.360  1.00  0.00           H
ATOM    659  OG1 THR A 625      55.450  44.300  54.850  1.00  0.00           O
ATOM    660  HG1 THR A 625      55.140  43.410  54.670  1.00  0.00           H
ATOM    661  CG2 THR A 625      55.060  46.470  55.820  1.00  0.00           C
ATOM    662 HG21 THR A 625      54.350  47.150  56.320  1.00  0.00           H
ATOM    663 HG22 THR A 625      55.590  46.970  54.980  1.00  0.00           H
ATOM    664 HG23 THR A 625      55.830  46.270  56.600  1.00  0.00           H
ATOM    665  C   THR A 625      52.430  45.400  56.650  1.00  0.00           C
ATOM    666  O   THR A 625      52.470  46.240  57.540  1.00  0.00           O
ATOM    667  N   PHE A 626      51.300  45.240  55.920  1.00  0.00           N
ATOM    668  HN  PHE A 626      51.310  44.460  55.310  1.00  0.00           H
ATOM    669  CA  PHE A 626      50.150  46.000  56.120  1.00  0.00           C
ATOM    670  HA  PHE A 626      50.450  47.020  55.950  1.00  0.00           H
ATOM    671  CB  PHE A 626      49.110  45.600  54.990  1.00  0.00           C
ATOM    672  HB1 PHE A 626      49.280  44.560  54.660  1.00  0.00           H
ATOM    673  HB2 PHE A 626      49.300  46.120  54.030  1.00  0.00           H
ATOM    674  CG  PHE A 626      47.720  45.730  55.440  1.00  0.00           C
ATOM    675  CD1 PHE A 626      47.010  44.680  56.010  1.00  0.00           C
ATOM    676  HD1 PHE A 626      47.520  43.740  56.120  1.00  0.00           H
ATOM    677  CE1 PHE A 626      45.660  44.830  56.400  1.00  0.00           C
ATOM    678  HE1 PHE A 626      45.080  44.050  56.870  1.00  0.00           H
ATOM    679  CZ  PHE A 626      45.040  46.110  56.310  1.00  0.00           C
ATOM    680  HZ  PHE A 626      44.010  46.220  56.620  1.00  0.00           H
ATOM    681  CD2 PHE A 626      47.060  47.010  55.320  1.00  0.00           C
ATOM    682  HD2 PHE A 626      47.610  47.890  55.020  1.00  0.00           H
ATOM    683  CE2 PHE A 626      45.720  47.190  55.690  1.00  0.00           C
ATOM    684  HE2 PHE A 626      45.180  48.110  55.520  1.00  0.00           H
ATOM    685  C   PHE A 626      49.620  45.850  57.530  1.00  0.00           C
ATOM    686  O   PHE A 626      49.470  46.850  58.210  1.00  0.00           O
ATOM    687  N   GLY A 627      49.470  44.570  57.990  1.00  0.00           N
ATOM    688  HN  GLY A 627      49.680  43.830  57.370  1.00  0.00           H
ATOM    689  CA  GLY A 627      48.870  44.340  59.240  1.00  0.00           C
ATOM    690  HA1 GLY A 627      48.720  43.290  59.330  1.00  0.00           H
ATOM    691  HA2 GLY A 627      47.990  44.960  59.320  1.00  0.00           H
ATOM    692  C   GLY A 627      49.660  44.720  60.460  1.00  0.00           C
ATOM    693  O   GLY A 627      49.170  44.870  61.580  1.00  0.00           O
ATOM    694  N   GLY A 628      51.020  44.770  60.230  1.00  0.00           N
ATOM    695  HN  GLY A 628      51.390  44.420  59.380  1.00  0.00           H
ATOM    696  CA  GLY A 628      52.000  45.310  61.210  1.00  0.00           C
ATOM    697  HA1 GLY A 628      53.010  45.100  60.880  1.00  0.00           H
ATOM    698  HA2 GLY A 628      51.680  44.840  62.120  1.00  0.00           H
ATOM    699  C   GLY A 628      51.850  46.800  61.390  1.00  0.00           C
ATOM    700  O   GLY A 628      51.740  47.290  62.500  1.00  0.00           O
ATOM    701  N   LEU A 629      51.860  47.530  60.320  1.00  0.00           N
ATOM    702  HN  LEU A 629      51.860  47.090  59.430  1.00  0.00           H
ATOM    703  CA  LEU A 629      51.720  49.030  60.300  1.00  0.00           C
ATOM    704  HA  LEU A 629      52.340  49.560  61.000  1.00  0.00           H
ATOM    705  CB  LEU A 629      52.120  49.500  58.840  1.00  0.00           C
ATOM    706  HB1 LEU A 629      51.650  50.470  58.590  1.00  0.00           H
ATOM    707  HB2 LEU A 629      51.890  48.740  58.060  1.00  0.00           H
ATOM    708  CG  LEU A 629      53.620  49.910  58.710  1.00  0.00           C
ATOM    709  HG  LEU A 629      53.720  50.170  57.640  1.00  0.00           H
ATOM    710  CD1 LEU A 629      54.150  51.100  59.540  1.00  0.00           C
ATOM    711 HD11 LEU A 629      54.500  50.850  60.570  1.00  0.00           H
ATOM    712 HD12 LEU A 629      53.390  51.900  59.550  1.00  0.00           H
ATOM    713 HD13 LEU A 629      55.050  51.460  59.000  1.00  0.00           H
ATOM    714  CD2 LEU A 629      54.520  48.730  58.950  1.00  0.00           C
ATOM    715 HD21 LEU A 629      54.490  48.520  60.040  1.00  0.00           H
ATOM    716 HD22 LEU A 629      55.580  48.920  58.660  1.00  0.00           H
ATOM    717 HD23 LEU A 629      54.220  47.820  58.380  1.00  0.00           H
ATOM    718  C   LEU A 629      50.230  49.400  60.690  1.00  0.00           C
ATOM    719  O   LEU A 629      50.050  50.310  61.400  1.00  0.00           O
ATOM    720  N   LEU A 630      49.220  48.680  60.200  1.00  0.00           N
ATOM    721  HN  LEU A 630      49.340  47.980  59.500  1.00  0.00           H
ATOM    722  CA  LEU A 630      47.830  48.900  60.570  1.00  0.00           C
ATOM    723  HA  LEU A 630      47.600  49.930  60.340  1.00  0.00           H
ATOM    724  CB  LEU A 630      46.850  48.100  59.820  1.00  0.00           C
ATOM    725  HB1 LEU A 630      47.040  47.010  59.960  1.00  0.00           H
ATOM    726  HB2 LEU A 630      47.020  48.120  58.720  1.00  0.00           H
ATOM    727  CG  LEU A 630      45.380  48.380  60.100  1.00  0.00           C
ATOM    728  HG  LEU A 630      45.260  48.030  61.150  1.00  0.00           H
ATOM    729  CD1 LEU A 630      44.860  49.870  59.980  1.00  0.00           C
ATOM    730 HD11 LEU A 630      43.840  50.020  60.390  1.00  0.00           H
ATOM    731 HD12 LEU A 630      44.780  50.090  58.890  1.00  0.00           H
ATOM    732 HD13 LEU A 630      45.470  50.700  60.390  1.00  0.00           H
ATOM    733  CD2 LEU A 630      44.530  47.440  59.250  1.00  0.00           C
ATOM    734 HD21 LEU A 630      45.080  46.490  59.060  1.00  0.00           H
ATOM    735 HD22 LEU A 630      44.330  47.900  58.270  1.00  0.00           H
ATOM    736 HD23 LEU A 630      43.570  47.300  59.790  1.00  0.00           H
ATOM    737  C   LEU A 630      47.650  48.800  62.060  1.00  0.00           C
ATOM    738  O   LEU A 630      47.020  49.690  62.610  1.00  0.00           O
ATOM    739  N   GLY A 631      48.290  47.770  62.680  1.00  0.00           N
ATOM    740  HN  GLY A 631      48.820  47.170  62.090  1.00  0.00           H
ATOM    741  CA  GLY A 631      48.410  47.420  64.100  1.00  0.00           C
ATOM    742  HA1 GLY A 631      49.050  46.570  64.290  1.00  0.00           H
ATOM    743  HA2 GLY A 631      47.410  47.330  64.480  1.00  0.00           H
ATOM    744  C   GLY A 631      49.020  48.610  64.930  1.00  0.00           C
ATOM    745  O   GLY A 631      48.330  49.080  65.850  1.00  0.00           O
ATOM    746  N   GLU A 632      50.210  49.120  64.530  1.00  0.00           N
ATOM    747  HN  GLU A 632      50.750  48.720  63.790  1.00  0.00           H
ATOM    748  CA  GLU A 632      50.820  50.270  65.150  1.00  0.00           C
ATOM    749  HA  GLU A 632      50.940  50.010  66.200  1.00  0.00           H
ATOM    750  CB  GLU A 632      52.210  50.630  64.470  1.00  0.00           C
ATOM    751  HB1 GLU A 632      52.490  51.680  64.670  1.00  0.00           H
ATOM    752  HB2 GLU A 632      52.140  50.740  63.370  1.00  0.00           H
ATOM    753  CG  GLU A 632      53.290  49.690  64.830  1.00  0.00           C
ATOM    754  HG1 GLU A 632      54.210  49.760  64.210  1.00  0.00           H
ATOM    755  HG2 GLU A 632      53.140  48.600  64.770  1.00  0.00           H
ATOM    756  CD  GLU A 632      53.910  49.940  66.260  1.00  0.00           C
ATOM    757  OE1 GLU A 632      54.210  48.950  66.990  1.00  0.00           O
ATOM    758  OE2 GLU A 632      54.310  51.080  66.510  1.00  0.00           O
ATOM    759  C   GLU A 632      49.920  51.550  65.170  1.00  0.00           C
ATOM    760  O   GLU A 632      49.900  52.300  66.130  1.00  0.00           O
ATOM    761  N   ALA A 633      49.320  51.840  63.980  1.00  0.00           N
ATOM    762  HN  ALA A 633      49.450  51.290  63.160  1.00  0.00           H
ATOM    763  CA  ALA A 633      48.380  52.980  63.830  1.00  0.00           C
ATOM    764  HA  ALA A 633      48.940  53.830  64.170  1.00  0.00           H
ATOM    765  CB  ALA A 633      48.180  53.080  62.310  1.00  0.00           C
ATOM    766  HB1 ALA A 633      47.710  54.040  62.000  1.00  0.00           H
ATOM    767  HB2 ALA A 633      47.570  52.230  61.940  1.00  0.00           H
ATOM    768  HB3 ALA A 633      49.130  52.900  61.750  1.00  0.00           H
ATOM    769  C   ALA A 633      47.130  52.900  64.670  1.00  0.00           C
ATOM    770  O   ALA A 633      46.580  53.940  65.200  1.00  0.00           O
ATOM    771  N   THR A 634      46.600  51.620  64.840  1.00  0.00           N
ATOM    772  HN  THR A 634      46.930  50.880  64.250  1.00  0.00           H
ATOM    773  CA  THR A 634      45.420  51.440  65.710  1.00  0.00           C
ATOM    774  HA  THR A 634      44.910  52.380  65.830  1.00  0.00           H
ATOM    775  CB  THR A 634      44.360  50.500  65.100  1.00  0.00           C
ATOM    776  HB  THR A 634      43.550  50.300  65.830  1.00  0.00           H
ATOM    777  OG1 THR A 634      44.910  49.220  64.800  1.00  0.00           O
ATOM    778  HG1 THR A 634      45.510  49.370  64.060  1.00  0.00           H
ATOM    779  CG2 THR A 634      43.820  51.080  63.800  1.00  0.00           C
ATOM    780 HG21 THR A 634      43.590  52.160  63.840  1.00  0.00           H
ATOM    781 HG22 THR A 634      42.950  50.500  63.420  1.00  0.00           H
ATOM    782 HG23 THR A 634      44.590  51.070  62.990  1.00  0.00           H
ATOM    783  C   THR A 634      45.710  50.970  67.110  1.00  0.00           C
ATOM    784  O   THR A 634      44.860  50.370  67.750  1.00  0.00           O
ATOM    785  N   GLU A 635      46.920  51.320  67.570  1.00  0.00           N
ATOM    786  HN  GLU A 635      47.530  51.680  66.870  1.00  0.00           H
ATOM    787  CA  GLU A 635      47.470  51.210  68.880  1.00  0.00           C
ATOM    788  HA  GLU A 635      48.480  51.500  68.640  1.00  0.00           H
ATOM    789  CB  GLU A 635      47.020  52.400  69.790  1.00  0.00           C
ATOM    790  HB1 GLU A 635      47.490  52.460  70.800  1.00  0.00           H
ATOM    791  HB2 GLU A 635      45.920  52.380  70.010  1.00  0.00           H
ATOM    792  CG  GLU A 635      47.210  53.770  69.090  1.00  0.00           C
ATOM    793  HG1 GLU A 635      46.340  53.980  68.430  1.00  0.00           H
ATOM    794  HG2 GLU A 635      48.170  53.760  68.550  1.00  0.00           H
ATOM    795  CD  GLU A 635      47.430  54.920  70.090  1.00  0.00           C
ATOM    796  OE1 GLU A 635      46.450  55.410  70.640  1.00  0.00           O
ATOM    797  OE2 GLU A 635      48.570  55.390  70.290  1.00  0.00           O
ATOM    798  C   GLU A 635      47.440  49.910  69.600  1.00  0.00           C
ATOM    799  O   GLU A 635      47.280  49.800  70.810  1.00  0.00           O
ATOM    800  N   GLY A 636      47.600  48.790  68.770  1.00  0.00           N
ATOM    801  HN  GLY A 636      47.840  49.030  67.830  1.00  0.00           H
ATOM    802  CA  GLY A 636      47.700  47.350  69.250  1.00  0.00           C
ATOM    803  HA1 GLY A 636      47.890  47.380  70.310  1.00  0.00           H
ATOM    804  HA2 GLY A 636      48.520  46.930  68.670  1.00  0.00           H
ATOM    805  C   GLY A 636      46.510  46.460  68.850  1.00  0.00           C
ATOM    806  O   GLY A 636      46.350  45.330  69.160  1.00  0.00           O
ATOM    807  N   ARG A 637      45.530  47.120  68.250  1.00  0.00           N
ATOM    808  HN  ARG A 637      45.660  48.060  67.940  1.00  0.00           H
ATOM    809  CA  ARG A 637      44.220  46.520  68.220  1.00  0.00           C
ATOM    810  HA  ARG A 637      44.080  45.810  69.030  1.00  0.00           H
ATOM    811  CB  ARG A 637      43.100  47.560  68.460  1.00  0.00           C
ATOM    812  HB1 ARG A 637      42.170  47.030  68.200  1.00  0.00           H
ATOM    813  HB2 ARG A 637      43.290  48.460  67.840  1.00  0.00           H
ATOM    814  CG  ARG A 637      42.760  47.960  69.940  1.00  0.00           C
ATOM    815  HG1 ARG A 637      42.430  47.040  70.460  1.00  0.00           H
ATOM    816  HG2 ARG A 637      41.880  48.660  69.920  1.00  0.00           H
ATOM    817  CD  ARG A 637      43.850  48.620  70.720  1.00  0.00           C
ATOM    818  HD1 ARG A 637      44.250  49.550  70.250  1.00  0.00           H
ATOM    819  HD2 ARG A 637      44.650  47.860  70.740  1.00  0.00           H
ATOM    820  NE  ARG A 637      43.280  48.880  72.110  1.00  0.00           N
ATOM    821  HE  ARG A 637      42.370  48.540  72.370  1.00  0.00           H
ATOM    822  CZ  ARG A 637      43.870  49.640  73.000  1.00  0.00           C
ATOM    823  NH1 ARG A 637      43.270  49.760  74.150  1.00  0.00           N
ATOM    824 HH11 ARG A 637      42.540  49.090  74.340  1.00  0.00           H
ATOM    825 HH12 ARG A 637      43.830  50.070  74.910  1.00  0.00           H
ATOM    826  NH2 ARG A 637      45.140  50.000  72.810  1.00  0.00           N
ATOM    827 HH21 ARG A 637      45.520  49.930  71.890  1.00  0.00           H
ATOM    828 HH22 ARG A 637      45.600  50.650  73.410  1.00  0.00           H
ATOM    829  C   ARG A 637      43.880  45.740  67.000  1.00  0.00           C
ATOM    830  O   ARG A 637      43.090  44.780  67.020  1.00  0.00           O
ATOM    831  N   ILE A 638      44.500  46.060  65.860  1.00  0.00           N
ATOM    832  HN  ILE A 638      45.030  46.910  65.790  1.00  0.00           H
ATOM    833  CA  ILE A 638      44.370  45.230  64.690  1.00  0.00           C
ATOM    834  HA  ILE A 638      43.490  44.600  64.760  1.00  0.00           H
ATOM    835  CB  ILE A 638      44.130  46.070  63.370  1.00  0.00           C
ATOM    836  HB  ILE A 638      44.930  46.830  63.320  1.00  0.00           H
ATOM    837  CG2 ILE A 638      44.290  45.080  62.130  1.00  0.00           C
ATOM    838 HG21 ILE A 638      44.140  45.640  61.180  1.00  0.00           H
ATOM    839 HG22 ILE A 638      43.600  44.220  62.120  1.00  0.00           H
ATOM    840 HG23 ILE A 638      45.300  44.640  61.950  1.00  0.00           H
ATOM    841  CG1 ILE A 638      42.750  46.710  63.460  1.00  0.00           C
ATOM    842 HG11 ILE A 638      42.530  47.100  64.470  1.00  0.00           H
ATOM    843 HG12 ILE A 638      42.060  45.910  63.130  1.00  0.00           H
ATOM    844  CD  ILE A 638      42.590  47.900  62.490  1.00  0.00           C
ATOM    845  HD1 ILE A 638      42.310  47.540  61.480  1.00  0.00           H
ATOM    846  HD2 ILE A 638      43.550  48.460  62.500  1.00  0.00           H
ATOM    847  HD3 ILE A 638      41.780  48.540  62.920  1.00  0.00           H
ATOM    848  C   ILE A 638      45.520  44.250  64.550  1.00  0.00           C
ATOM    849  O   ILE A 638      46.660  44.620  64.910  1.00  0.00           O
ATOM    850  N   SER A 639      45.300  43.000  64.140  1.00  0.00           N
ATOM    851  HN  SER A 639      44.360  42.730  63.930  1.00  0.00           H
ATOM    852  CA  SER A 639      46.310  41.960  64.120  1.00  0.00           C
ATOM    853  HA  SER A 639      47.180  42.510  64.470  1.00  0.00           H
ATOM    854  CB  SER A 639      45.930  40.740  65.070  1.00  0.00           C
ATOM    855  HB1 SER A 639      44.950  40.290  64.810  1.00  0.00           H
ATOM    856  HB2 SER A 639      45.850  41.150  66.100  1.00  0.00           H
ATOM    857  OG  SER A 639      46.940  39.760  64.900  1.00  0.00           O
ATOM    858  HG1 SER A 639      47.720  40.080  65.360  1.00  0.00           H
ATOM    859  C   SER A 639      46.720  41.550  62.660  1.00  0.00           C
ATOM    860  O   SER A 639      45.950  41.640  61.700  1.00  0.00           O
ATOM    861  N   ALA A 640      48.010  41.110  62.450  1.00  0.00           N
ATOM    862  HN  ALA A 640      48.730  41.260  63.120  1.00  0.00           H
ATOM    863  CA  ALA A 640      48.470  40.510  61.230  1.00  0.00           C
ATOM    864  HA  ALA A 640      48.250  41.220  60.450  1.00  0.00           H
ATOM    865  CB  ALA A 640      49.980  40.420  61.430  1.00  0.00           C
ATOM    866  HB1 ALA A 640      50.470  41.390  61.600  1.00  0.00           H
ATOM    867  HB2 ALA A 640      50.550  40.180  60.510  1.00  0.00           H
ATOM    868  HB3 ALA A 640      50.280  39.720  62.240  1.00  0.00           H
ATOM    869  C   ALA A 640      47.840  39.170  60.980  1.00  0.00           C
ATOM    870  O   ALA A 640      47.540  38.860  59.850  1.00  0.00           O
ATOM    871  N   ILE A 641      47.440  38.460  62.060  1.00  0.00           N
ATOM    872  HN  ILE A 641      47.640  38.800  62.970  1.00  0.00           H
ATOM    873  CA  ILE A 641      46.760  37.120  62.090  1.00  0.00           C
ATOM    874  HA  ILE A 641      47.100  36.550  61.250  1.00  0.00           H
ATOM    875  CB  ILE A 641      46.930  36.390  63.390  1.00  0.00           C
ATOM    876  HB  ILE A 641      46.350  36.950  64.160  1.00  0.00           H
ATOM    877  CG2 ILE A 641      46.390  34.960  63.340  1.00  0.00           C
ATOM    878 HG21 ILE A 641      46.490  34.590  64.380  1.00  0.00           H
ATOM    879 HG22 ILE A 641      47.000  34.320  62.670  1.00  0.00           H
ATOM    880 HG23 ILE A 641      45.320  35.100  63.060  1.00  0.00           H
ATOM    881  CG1 ILE A 641      48.420  36.200  63.920  1.00  0.00           C
ATOM    882 HG11 ILE A 641      48.360  35.600  64.850  1.00  0.00           H
ATOM    883 HG12 ILE A 641      48.830  37.200  64.150  1.00  0.00           H
ATOM    884  CD  ILE A 641      49.360  35.430  62.930  1.00  0.00           C
ATOM    885  HD1 ILE A 641      49.150  34.340  62.800  1.00  0.00           H
ATOM    886  HD2 ILE A 641      50.380  35.440  63.360  1.00  0.00           H
ATOM    887  HD3 ILE A 641      49.370  35.860  61.900  1.00  0.00           H
ATOM    888  C   ILE A 641      45.350  37.340  61.730  1.00  0.00           C
ATOM    889  O   ILE A 641      44.650  36.600  61.030  1.00  0.00           O
ATOM    890  N   GLU A 642      44.810  38.510  62.160  1.00  0.00           N
ATOM    891  HN  GLU A 642      45.370  39.090  62.750  1.00  0.00           H
ATOM    892  CA  GLU A 642      43.570  39.000  61.630  1.00  0.00           C
ATOM    893  HA  GLU A 642      42.800  38.240  61.590  1.00  0.00           H
ATOM    894  CB  GLU A 642      42.920  40.170  62.410  1.00  0.00           C
ATOM    895  HB1 GLU A 642      42.050  40.570  61.850  1.00  0.00           H
ATOM    896  HB2 GLU A 642      43.620  41.030  62.460  1.00  0.00           H
ATOM    897  CG  GLU A 642      42.360  39.880  63.820  1.00  0.00           C
ATOM    898  HG1 GLU A 642      43.220  39.390  64.330  1.00  0.00           H
ATOM    899  HG2 GLU A 642      41.590  39.100  63.920  1.00  0.00           H
ATOM    900  CD  GLU A 642      41.820  41.120  64.520  1.00  0.00           C
ATOM    901  OE1 GLU A 642      40.820  41.080  65.260  1.00  0.00           O
ATOM    902  OE2 GLU A 642      42.560  42.140  64.400  1.00  0.00           O
ATOM    903  C   GLU A 642      43.660  39.350  60.230  1.00  0.00           C
ATOM    904  O   GLU A 642      42.800  38.890  59.440  1.00  0.00           O
ATOM    905  N   SER A 643      44.690  40.060  59.700  1.00  0.00           N
ATOM    906  HN  SER A 643      45.240  40.510  60.390  1.00  0.00           H
ATOM    907  CA  SER A 643      45.000  40.390  58.350  1.00  0.00           C
ATOM    908  HA  SER A 643      44.150  40.940  57.960  1.00  0.00           H
ATOM    909  CB  SER A 643      46.130  41.370  58.220  1.00  0.00           C
ATOM    910  HB1 SER A 643      46.430  41.750  57.220  1.00  0.00           H
ATOM    911  HB2 SER A 643      47.010  40.930  58.730  1.00  0.00           H
ATOM    912  OG  SER A 643      45.890  42.510  59.050  1.00  0.00           O
ATOM    913  HG1 SER A 643      45.960  42.220  59.950  1.00  0.00           H
ATOM    914  C   SER A 643      45.280  39.220  57.340  1.00  0.00           C
ATOM    915  O   SER A 643      44.870  39.320  56.200  1.00  0.00           O
ATOM    916  N   LEU A 644      45.900  38.120  57.770  1.00  0.00           N
ATOM    917  HN  LEU A 644      46.330  38.140  58.680  1.00  0.00           H
ATOM    918  CA  LEU A 644      46.050  36.850  57.130  1.00  0.00           C
ATOM    919  HA  LEU A 644      46.550  36.960  56.180  1.00  0.00           H
ATOM    920  CB  LEU A 644      46.950  35.970  58.060  1.00  0.00           C
ATOM    921  HB1 LEU A 644      46.970  34.910  57.740  1.00  0.00           H
ATOM    922  HB2 LEU A 644      46.550  35.960  59.100  1.00  0.00           H
ATOM    923  CG  LEU A 644      48.420  36.320  57.890  1.00  0.00           C
ATOM    924  HG  LEU A 644      48.550  37.420  58.000  1.00  0.00           H
ATOM    925  CD1 LEU A 644      49.210  35.650  58.970  1.00  0.00           C
ATOM    926 HD11 LEU A 644      49.550  36.460  59.660  1.00  0.00           H
ATOM    927 HD12 LEU A 644      50.030  35.010  58.560  1.00  0.00           H
ATOM    928 HD13 LEU A 644      48.630  35.010  59.660  1.00  0.00           H
ATOM    929  CD2 LEU A 644      48.880  35.990  56.530  1.00  0.00           C
ATOM    930 HD21 LEU A 644      48.740  34.900  56.290  1.00  0.00           H
ATOM    931 HD22 LEU A 644      49.950  36.130  56.290  1.00  0.00           H
ATOM    932 HD23 LEU A 644      48.330  36.460  55.690  1.00  0.00           H
ATOM    933  C   LEU A 644      44.730  36.080  56.930  1.00  0.00           C
ATOM    934  O   LEU A 644      44.460  35.550  55.860  1.00  0.00           O
ATOM    935  N   PHE A 645      43.870  36.090  58.030  1.00  0.00           N
ATOM    936  HN  PHE A 645      44.130  36.540  58.880  1.00  0.00           H
ATOM    937  CA  PHE A 645      42.520  35.430  58.030  1.00  0.00           C
ATOM    938  HA  PHE A 645      42.720  34.520  57.490  1.00  0.00           H
ATOM    939  CB  PHE A 645      42.190  35.320  59.560  1.00  0.00           C
ATOM    940  HB1 PHE A 645      42.330  36.320  60.040  1.00  0.00           H
ATOM    941  HB2 PHE A 645      43.000  34.680  59.950  1.00  0.00           H
ATOM    942  CG  PHE A 645      40.790  34.830  59.960  1.00  0.00           C
ATOM    943  CD1 PHE A 645      40.390  34.940  61.300  1.00  0.00           C
ATOM    944  HD1 PHE A 645      40.940  35.520  62.020  1.00  0.00           H
ATOM    945  CE1 PHE A 645      39.230  34.260  61.780  1.00  0.00           C
ATOM    946  HE1 PHE A 645      38.890  34.230  62.810  1.00  0.00           H
ATOM    947  CZ  PHE A 645      38.530  33.410  60.870  1.00  0.00           C
ATOM    948  HZ  PHE A 645      37.680  32.820  61.190  1.00  0.00           H
ATOM    949  CD2 PHE A 645      39.960  34.080  59.030  1.00  0.00           C
ATOM    950  HD2 PHE A 645      40.170  33.790  58.010  1.00  0.00           H
ATOM    951  CE2 PHE A 645      38.770  33.440  59.470  1.00  0.00           C
ATOM    952  HE2 PHE A 645      38.180  32.840  58.800  1.00  0.00           H
ATOM    953  C   PHE A 645      41.530  36.060  57.180  1.00  0.00           C
ATOM    954  O   PHE A 645      40.970  35.440  56.220  1.00  0.00           O
ATOM    955  N   GLY A 646      41.420  37.420  57.200  1.00  0.00           N
ATOM    956  HN  GLY A 646      42.030  37.940  57.790  1.00  0.00           H
ATOM    957  CA  GLY A 646      40.820  38.230  56.150  1.00  0.00           C
ATOM    958  HA1 GLY A 646      41.110  39.230  56.450  1.00  0.00           H
ATOM    959  HA2 GLY A 646      39.780  38.010  56.290  1.00  0.00           H
ATOM    960  C   GLY A 646      41.250  38.010  54.750  1.00  0.00           C
ATOM    961  O   GLY A 646      40.380  37.810  53.920  1.00  0.00           O
ATOM    962  N   ALA A 647      42.570  38.060  54.400  1.00  0.00           N
ATOM    963  HN  ALA A 647      43.230  38.320  55.120  1.00  0.00           H
ATOM    964  CA  ALA A 647      43.130  37.780  53.150  1.00  0.00           C
ATOM    965  HA  ALA A 647      42.730  38.510  52.450  1.00  0.00           H
ATOM    966  CB  ALA A 647      44.640  37.900  53.280  1.00  0.00           C
ATOM    967  HB1 ALA A 647      45.120  37.110  53.910  1.00  0.00           H
ATOM    968  HB2 ALA A 647      45.070  38.880  53.590  1.00  0.00           H
ATOM    969  HB3 ALA A 647      45.090  37.820  52.280  1.00  0.00           H
ATOM    970  C   ALA A 647      42.570  36.440  52.560  1.00  0.00           C
ATOM    971  O   ALA A 647      42.130  36.310  51.400  1.00  0.00           O
ATOM    972  N   SER A 648      42.550  35.390  53.410  1.00  0.00           N
ATOM    973  HN  SER A 648      42.830  35.540  54.360  1.00  0.00           H
ATOM    974  CA  SER A 648      42.240  34.020  53.010  1.00  0.00           C
ATOM    975  HA  SER A 648      42.690  33.920  52.030  1.00  0.00           H
ATOM    976  CB  SER A 648      42.720  32.900  54.020  1.00  0.00           C
ATOM    977  HB1 SER A 648      43.830  32.830  53.910  1.00  0.00           H
ATOM    978  HB2 SER A 648      42.290  31.930  53.710  1.00  0.00           H
ATOM    979  OG  SER A 648      42.380  33.110  55.390  1.00  0.00           O
ATOM    980  HG1 SER A 648      42.880  33.870  55.710  1.00  0.00           H
ATOM    981  C   SER A 648      40.750  33.850  52.940  1.00  0.00           C
ATOM    982  O   SER A 648      40.270  33.200  52.040  1.00  0.00           O
ATOM    983  N   LEU A 649      39.960  34.370  53.910  1.00  0.00           N
ATOM    984  HN  LEU A 649      40.440  34.640  54.740  1.00  0.00           H
ATOM    985  CA  LEU A 649      38.510  34.340  53.870  1.00  0.00           C
ATOM    986  HA  LEU A 649      38.100  33.340  53.890  1.00  0.00           H
ATOM    987  CB  LEU A 649      38.070  35.080  55.210  1.00  0.00           C
ATOM    988  HB1 LEU A 649      38.540  36.080  55.170  1.00  0.00           H
ATOM    989  HB2 LEU A 649      38.600  34.530  56.020  1.00  0.00           H
ATOM    990  CG  LEU A 649      36.540  35.170  55.540  1.00  0.00           C
ATOM    991  HG  LEU A 649      36.080  35.830  54.780  1.00  0.00           H
ATOM    992  CD1 LEU A 649      36.010  33.770  55.510  1.00  0.00           C
ATOM    993 HD11 LEU A 649      34.910  33.950  55.610  1.00  0.00           H
ATOM    994 HD12 LEU A 649      36.330  33.160  56.370  1.00  0.00           H
ATOM    995 HD13 LEU A 649      36.090  33.180  54.580  1.00  0.00           H
ATOM    996  CD2 LEU A 649      36.430  35.950  56.880  1.00  0.00           C
ATOM    997 HD21 LEU A 649      36.790  35.390  57.770  1.00  0.00           H
ATOM    998 HD22 LEU A 649      35.370  36.300  56.960  1.00  0.00           H
ATOM    999 HD23 LEU A 649      37.120  36.810  56.790  1.00  0.00           H
ATOM   1000  C   LEU A 649      37.960  35.040  52.630  1.00  0.00           C
ATOM   1001  O   LEU A 649      37.190  34.440  51.910  1.00  0.00           O
ATOM   1002  N   THR A 650      38.400  36.200  52.200  1.00  0.00           N
ATOM   1003  HN  THR A 650      38.860  36.760  52.890  1.00  0.00           H
ATOM   1004  CA  THR A 650      38.090  36.890  50.970  1.00  0.00           C
ATOM   1005  HA  THR A 650      37.020  36.930  51.080  1.00  0.00           H
ATOM   1006  CB  THR A 650      38.670  38.370  51.010  1.00  0.00           C
ATOM   1007  HB  THR A 650      39.760  38.370  50.820  1.00  0.00           H
ATOM   1008  OG1 THR A 650      38.420  38.960  52.280  1.00  0.00           O
ATOM   1009  HG1 THR A 650      39.110  38.670  52.880  1.00  0.00           H
ATOM   1010  CG2 THR A 650      37.890  39.210  49.890  1.00  0.00           C
ATOM   1011 HG21 THR A 650      36.830  39.450  50.120  1.00  0.00           H
ATOM   1012 HG22 THR A 650      38.040  38.680  48.920  1.00  0.00           H
ATOM   1013 HG23 THR A 650      38.340  40.230  49.960  1.00  0.00           H
ATOM   1014  C   THR A 650      38.460  36.100  49.800  1.00  0.00           C
ATOM   1015  O   THR A 650      37.640  35.900  48.950  1.00  0.00           O
ATOM   1016  N   GLY A 651      39.670  35.610  49.750  1.00  0.00           N
ATOM   1017  HN  GLY A 651      40.390  35.740  50.430  1.00  0.00           H
ATOM   1018  CA  GLY A 651      40.190  34.870  48.620  1.00  0.00           C
ATOM   1019  HA1 GLY A 651      41.260  34.680  48.700  1.00  0.00           H
ATOM   1020  HA2 GLY A 651      40.020  35.410  47.700  1.00  0.00           H
ATOM   1021  C   GLY A 651      39.630  33.510  48.360  1.00  0.00           C
ATOM   1022  O   GLY A 651      39.310  33.130  47.230  1.00  0.00           O
ATOM   1023  N   ILE A 652      39.550  32.670  49.400  1.00  0.00           N
ATOM   1024  HN  ILE A 652      39.880  32.980  50.290  1.00  0.00           H
ATOM   1025  CA  ILE A 652      38.990  31.350  49.260  1.00  0.00           C
ATOM   1026  HA  ILE A 652      39.620  30.870  48.530  1.00  0.00           H
ATOM   1027  CB  ILE A 652      39.170  30.490  50.540  1.00  0.00           C
ATOM   1028  HB  ILE A 652      38.730  31.100  51.350  1.00  0.00           H
ATOM   1029  CG2 ILE A 652      38.450  29.210  50.380  1.00  0.00           C
ATOM   1030 HG21 ILE A 652      38.770  28.680  49.470  1.00  0.00           H
ATOM   1031 HG22 ILE A 652      37.340  29.310  50.400  1.00  0.00           H
ATOM   1032 HG23 ILE A 652      38.720  28.580  51.250  1.00  0.00           H
ATOM   1033  CG1 ILE A 652      40.650  30.240  50.900  1.00  0.00           C
ATOM   1034 HG11 ILE A 652      41.250  31.170  50.740  1.00  0.00           H
ATOM   1035 HG12 ILE A 652      41.080  29.490  50.210  1.00  0.00           H
ATOM   1036  CD  ILE A 652      41.060  29.890  52.370  1.00  0.00           C
ATOM   1037  HD1 ILE A 652      40.780  28.850  52.620  1.00  0.00           H
ATOM   1038  HD2 ILE A 652      40.480  30.510  53.080  1.00  0.00           H
ATOM   1039  HD3 ILE A 652      42.160  30.030  52.470  1.00  0.00           H
ATOM   1040  C   ILE A 652      37.620  31.310  48.690  1.00  0.00           C
ATOM   1041  O   ILE A 652      37.240  30.530  47.800  1.00  0.00           O
ATOM   1042  N   ALA A 653      36.850  32.280  49.130  1.00  0.00           N
ATOM   1043  HN  ALA A 653      37.140  32.870  49.870  1.00  0.00           H
ATOM   1044  CA  ALA A 653      35.580  32.550  48.540  1.00  0.00           C
ATOM   1045  HA  ALA A 653      35.050  31.610  48.590  1.00  0.00           H
ATOM   1046  CB  ALA A 653      35.040  33.550  49.540  1.00  0.00           C
ATOM   1047  HB1 ALA A 653      35.490  34.540  49.320  1.00  0.00           H
ATOM   1048  HB2 ALA A 653      35.250  33.320  50.600  1.00  0.00           H
ATOM   1049  HB3 ALA A 653      33.970  33.700  49.260  1.00  0.00           H
ATOM   1050  C   ALA A 653      35.570  33.110  47.150  1.00  0.00           C
ATOM   1051  O   ALA A 653      34.830  32.640  46.360  1.00  0.00           O
ATOM   1052  N   TYR A 654      36.380  34.160  46.900  1.00  0.00           N
ATOM   1053  HN  TYR A 654      37.060  34.340  47.620  1.00  0.00           H
ATOM   1054  CA  TYR A 654      36.450  34.870  45.600  1.00  0.00           C
ATOM   1055  HA  TYR A 654      35.430  35.220  45.460  1.00  0.00           H
ATOM   1056  CB  TYR A 654      37.480  36.030  45.860  1.00  0.00           C
ATOM   1057  HB1 TYR A 654      38.430  35.520  46.160  1.00  0.00           H
ATOM   1058  HB2 TYR A 654      37.100  36.650  46.700  1.00  0.00           H
ATOM   1059  CG  TYR A 654      37.620  36.980  44.740  1.00  0.00           C
ATOM   1060  CD1 TYR A 654      36.760  38.080  44.530  1.00  0.00           C
ATOM   1061  HD1 TYR A 654      36.000  38.320  45.260  1.00  0.00           H
ATOM   1062  CE1 TYR A 654      37.170  39.110  43.730  1.00  0.00           C
ATOM   1063  HE1 TYR A 654      36.620  40.040  43.680  1.00  0.00           H
ATOM   1064  CZ  TYR A 654      38.450  39.140  43.060  1.00  0.00           C
ATOM   1065  OH  TYR A 654      39.040  40.180  42.350  1.00  0.00           O
ATOM   1066  HH  TYR A 654      39.350  39.780  41.530  1.00  0.00           H
ATOM   1067  CD2 TYR A 654      38.770  36.870  43.920  1.00  0.00           C
ATOM   1068  HD2 TYR A 654      39.450  36.020  43.980  1.00  0.00           H
ATOM   1069  CE2 TYR A 654      39.150  37.920  43.070  1.00  0.00           C
ATOM   1070  HE2 TYR A 654      40.030  37.810  42.440  1.00  0.00           H
ATOM   1071  C   TYR A 654      36.810  33.940  44.470  1.00  0.00           C
ATOM   1072  O   TYR A 654      36.090  33.860  43.460  1.00  0.00           O
ATOM   1073  N   SER A 655      37.840  33.110  44.660  1.00  0.00           N
ATOM   1074  HN  SER A 655      38.240  33.150  45.590  1.00  0.00           H
ATOM   1075  CA  SER A 655      38.550  32.250  43.770  1.00  0.00           C
ATOM   1076  HA  SER A 655      38.820  32.810  42.890  1.00  0.00           H
ATOM   1077  CB  SER A 655      39.920  31.760  44.400  1.00  0.00           C
ATOM   1078  HB1 SER A 655      40.450  32.730  44.610  1.00  0.00           H
ATOM   1079  HB2 SER A 655      40.560  31.140  43.740  1.00  0.00           H
ATOM   1080  OG  SER A 655      39.740  31.040  45.660  1.00  0.00           O
ATOM   1081  HG1 SER A 655      39.620  31.630  46.400  1.00  0.00           H
ATOM   1082  C   SER A 655      37.780  31.020  43.460  1.00  0.00           C
ATOM   1083  O   SER A 655      37.710  30.500  42.300  1.00  0.00           O
ATOM   1084  N   LEU A 656      37.080  30.410  44.430  1.00  0.00           N
ATOM   1085  HN  LEU A 656      37.170  30.630  45.400  1.00  0.00           H
ATOM   1086  CA  LEU A 656      36.280  29.220  44.300  1.00  0.00           C
ATOM   1087  HA  LEU A 656      36.920  28.480  43.840  1.00  0.00           H
ATOM   1088  CB  LEU A 656      35.700  28.750  45.710  1.00  0.00           C
ATOM   1089  HB1 LEU A 656      35.250  29.660  46.170  1.00  0.00           H
ATOM   1090  HB2 LEU A 656      36.470  28.350  46.390  1.00  0.00           H
ATOM   1091  CG  LEU A 656      34.780  27.440  45.650  1.00  0.00           C
ATOM   1092  HG  LEU A 656      33.940  27.790  45.020  1.00  0.00           H
ATOM   1093  CD1 LEU A 656      35.420  26.250  44.870  1.00  0.00           C
ATOM   1094 HD11 LEU A 656      34.660  25.450  44.930  1.00  0.00           H
ATOM   1095 HD12 LEU A 656      36.420  26.010  45.290  1.00  0.00           H
ATOM   1096 HD13 LEU A 656      35.660  26.590  43.830  1.00  0.00           H
ATOM   1097  CD2 LEU A 656      34.180  27.030  47.020  1.00  0.00           C
ATOM   1098 HD21 LEU A 656      33.590  27.860  47.470  1.00  0.00           H
ATOM   1099 HD22 LEU A 656      34.960  26.750  47.760  1.00  0.00           H
ATOM   1100 HD23 LEU A 656      33.570  26.110  46.930  1.00  0.00           H
ATOM   1101  C   LEU A 656      35.170  29.390  43.380  1.00  0.00           C
ATOM   1102  O   LEU A 656      35.010  28.770  42.380  1.00  0.00           O
ATOM   1103  N   PHE A 657      34.340  30.440  43.650  1.00  0.00           N
ATOM   1104  HN  PHE A 657      34.510  31.000  44.450  1.00  0.00           H
ATOM   1105  CA  PHE A 657      33.240  30.860  42.760  1.00  0.00           C
ATOM   1106  HA  PHE A 657      32.840  29.950  42.340  1.00  0.00           H
ATOM   1107  CB  PHE A 657      32.190  31.720  43.350  1.00  0.00           C
ATOM   1108  HB1 PHE A 657      31.460  32.030  42.570  1.00  0.00           H
ATOM   1109  HB2 PHE A 657      32.660  32.590  43.850  1.00  0.00           H
ATOM   1110  CG  PHE A 657      31.400  30.940  44.370  1.00  0.00           C
ATOM   1111  CD1 PHE A 657      31.880  30.770  45.680  1.00  0.00           C
ATOM   1112  HD1 PHE A 657      32.840  31.120  46.030  1.00  0.00           H
ATOM   1113  CE1 PHE A 657      31.010  30.180  46.640  1.00  0.00           C
ATOM   1114  HE1 PHE A 657      31.420  30.030  47.630  1.00  0.00           H
ATOM   1115  CZ  PHE A 657      29.840  29.560  46.230  1.00  0.00           C
ATOM   1116  HZ  PHE A 657      29.150  29.240  47.010  1.00  0.00           H
ATOM   1117  CD2 PHE A 657      30.160  30.390  44.030  1.00  0.00           C
ATOM   1118  HD2 PHE A 657      29.720  30.580  43.050  1.00  0.00           H
ATOM   1119  CE2 PHE A 657      29.400  29.640  44.920  1.00  0.00           C
ATOM   1120  HE2 PHE A 657      28.460  29.190  44.630  1.00  0.00           H
ATOM   1121  C   PHE A 657      33.720  31.470  41.490  1.00  0.00           C
ATOM   1122  O   PHE A 657      33.000  31.570  40.510  1.00  0.00           O
ATOM   1123  N   ALA A 658      34.910  32.110  41.450  1.00  0.00           N
ATOM   1124  HN  ALA A 658      35.490  32.080  42.250  1.00  0.00           H
ATOM   1125  CA  ALA A 658      35.630  32.470  40.250  1.00  0.00           C
ATOM   1126  HA  ALA A 658      36.680  32.450  40.520  1.00  0.00           H
ATOM   1127  CB  ALA A 658      35.510  31.330  39.200  1.00  0.00           C
ATOM   1128  HB1 ALA A 658      36.210  31.590  38.380  1.00  0.00           H
ATOM   1129  HB2 ALA A 658      34.520  31.230  38.710  1.00  0.00           H
ATOM   1130  HB3 ALA A 658      35.810  30.370  39.650  1.00  0.00           H
ATOM   1131  C   ALA A 658      35.460  33.880  39.750  1.00  0.00           C
ATOM   1132  O   ALA A 658      35.450  34.130  38.520  1.00  0.00           O
ATOM   1133  N   GLY A 659      35.260  34.900  40.560  1.00  0.00           N
ATOM   1134  HN  GLY A 659      35.100  34.790  41.540  1.00  0.00           H
ATOM   1135  CA  GLY A 659      35.200  36.280  40.020  1.00  0.00           C
ATOM   1136  HA1 GLY A 659      34.950  36.890  40.870  1.00  0.00           H
ATOM   1137  HA2 GLY A 659      34.560  36.240  39.150  1.00  0.00           H
ATOM   1138  C   GLY A 659      36.460  36.870  39.570  1.00  0.00           C
ATOM   1139  O   GLY A 659      37.290  37.200  40.390  1.00  0.00           O
ATOM   1140  N   GLN A 660      36.580  37.150  38.210  1.00  0.00           N
ATOM   1141  HN  GLN A 660      35.790  36.990  37.630  1.00  0.00           H
ATOM   1142  CA  GLN A 660      37.800  37.440  37.450  1.00  0.00           C
ATOM   1143  HA  GLN A 660      37.600  37.130  36.430  1.00  0.00           H
ATOM   1144  CB  GLN A 660      38.020  39.010  37.260  1.00  0.00           C
ATOM   1145  HB1 GLN A 660      37.970  39.510  38.250  1.00  0.00           H
ATOM   1146  HB2 GLN A 660      37.100  39.270  36.710  1.00  0.00           H
ATOM   1147  CG  GLN A 660      39.190  39.420  36.450  1.00  0.00           C
ATOM   1148  HG1 GLN A 660      40.180  39.340  36.960  1.00  0.00           H
ATOM   1149  HG2 GLN A 660      39.140  40.480  36.100  1.00  0.00           H
ATOM   1150  CD  GLN A 660      39.580  38.660  35.170  1.00  0.00           C
ATOM   1151  OE1 GLN A 660      40.060  37.570  35.210  1.00  0.00           O
ATOM   1152  NE2 GLN A 660      39.290  39.320  33.990  1.00  0.00           N
ATOM   1153 HE21 GLN A 660      38.710  40.120  34.030  1.00  0.00           H
ATOM   1154 HE22 GLN A 660      39.400  38.740  33.170  1.00  0.00           H
ATOM   1155  C   GLN A 660      39.010  36.640  37.920  1.00  0.00           C
ATOM   1156  O   GLN A 660      39.970  37.210  38.470  1.00  0.00           O
ATOM   1157  N   PRO A 661      38.940  35.320  37.740  1.00  0.00           N
ATOM   1158  CD  PRO A 661      38.150  34.600  36.730  1.00  0.00           C
ATOM   1159  HD1 PRO A 661      38.320  35.090  35.750  1.00  0.00           H
ATOM   1160  HD2 PRO A 661      37.050  34.640  36.890  1.00  0.00           H
ATOM   1161  CA  PRO A 661      39.620  34.380  38.660  1.00  0.00           C
ATOM   1162  HA  PRO A 661      39.550  34.610  39.700  1.00  0.00           H
ATOM   1163  CB  PRO A 661      39.020  33.080  38.250  1.00  0.00           C
ATOM   1164  HB1 PRO A 661      38.120  32.830  38.860  1.00  0.00           H
ATOM   1165  HB2 PRO A 661      39.670  32.170  38.250  1.00  0.00           H
ATOM   1166  CG  PRO A 661      38.620  33.180  36.820  1.00  0.00           C
ATOM   1167  HG1 PRO A 661      39.390  33.010  36.030  1.00  0.00           H
ATOM   1168  HG2 PRO A 661      37.780  32.470  36.700  1.00  0.00           H
ATOM   1169  C   PRO A 661      41.110  34.220  38.530  1.00  0.00           C
ATOM   1170  O   PRO A 661      41.810  33.550  39.240  1.00  0.00           O
ATOM   1171  N   LEU A 662      41.700  35.000  37.610  1.00  0.00           N
ATOM   1172  HN  LEU A 662      41.090  35.590  37.080  1.00  0.00           H
ATOM   1173  CA  LEU A 662      43.070  35.270  37.410  1.00  0.00           C
ATOM   1174  HA  LEU A 662      43.640  34.370  37.600  1.00  0.00           H
ATOM   1175  CB  LEU A 662      43.290  35.780  35.970  1.00  0.00           C
ATOM   1176  HB1 LEU A 662      44.360  35.990  35.760  1.00  0.00           H
ATOM   1177  HB2 LEU A 662      42.710  36.720  35.860  1.00  0.00           H
ATOM   1178  CG  LEU A 662      42.730  34.770  34.880  1.00  0.00           C
ATOM   1179  HG  LEU A 662      41.650  34.700  35.090  1.00  0.00           H
ATOM   1180  CD1 LEU A 662      42.840  35.300  33.440  1.00  0.00           C
ATOM   1181 HD11 LEU A 662      42.330  34.650  32.690  1.00  0.00           H
ATOM   1182 HD12 LEU A 662      43.900  35.510  33.220  1.00  0.00           H
ATOM   1183 HD13 LEU A 662      42.440  36.340  33.420  1.00  0.00           H
ATOM   1184  CD2 LEU A 662      43.400  33.360  35.010  1.00  0.00           C
ATOM   1185 HD21 LEU A 662      42.830  32.760  35.740  1.00  0.00           H
ATOM   1186 HD22 LEU A 662      44.490  33.250  35.150  1.00  0.00           H
ATOM   1187 HD23 LEU A 662      43.260  32.790  34.070  1.00  0.00           H
ATOM   1188  C   LEU A 662      43.480  36.410  38.310  1.00  0.00           C
ATOM   1189  O   LEU A 662      44.700  36.570  38.560  1.00  0.00           O
ATOM   1190  N   THR A 663      42.610  37.240  38.930  1.00  0.00           N
ATOM   1191  HN  THR A 663      41.660  37.080  38.670  1.00  0.00           H
ATOM   1192  CA  THR A 663      42.980  38.320  39.870  1.00  0.00           C
ATOM   1193  HA  THR A 663      43.870  38.700  39.380  1.00  0.00           H
ATOM   1194  CB  THR A 663      41.980  39.570  39.910  1.00  0.00           C
ATOM   1195  HB  THR A 663      42.310  40.240  40.730  1.00  0.00           H
ATOM   1196  OG1 THR A 663      40.600  39.230  40.180  1.00  0.00           O
ATOM   1197  HG1 THR A 663      40.330  38.620  39.490  1.00  0.00           H
ATOM   1198  CG2 THR A 663      42.060  40.330  38.540  1.00  0.00           C
ATOM   1199 HG21 THR A 663      41.220  41.070  38.530  1.00  0.00           H
ATOM   1200 HG22 THR A 663      41.900  39.670  37.660  1.00  0.00           H
ATOM   1201 HG23 THR A 663      43.040  40.840  38.490  1.00  0.00           H
ATOM   1202  C   THR A 663      43.310  37.880  41.310  1.00  0.00           C
ATOM   1203  O   THR A 663      42.690  36.930  41.870  1.00  0.00           O
ATOM   1204  N   ILE A 664      44.360  38.560  41.890  1.00  0.00           N
ATOM   1205  HN  ILE A 664      44.720  39.370  41.450  1.00  0.00           H
ATOM   1206  CA  ILE A 664      44.970  38.120  43.170  1.00  0.00           C
ATOM   1207  HA  ILE A 664      44.420  37.310  43.620  1.00  0.00           H
ATOM   1208  CB  ILE A 664      46.360  37.640  42.990  1.00  0.00           C
ATOM   1209  HB  ILE A 664      46.920  38.400  42.400  1.00  0.00           H
ATOM   1210  CG2 ILE A 664      47.190  37.300  44.250  1.00  0.00           C
ATOM   1211 HG21 ILE A 664      47.420  38.150  44.920  1.00  0.00           H
ATOM   1212 HG22 ILE A 664      48.110  36.740  44.010  1.00  0.00           H
ATOM   1213 HG23 ILE A 664      46.460  36.680  44.810  1.00  0.00           H
ATOM   1214  CG1 ILE A 664      46.360  36.350  42.050  1.00  0.00           C
ATOM   1215 HG11 ILE A 664      47.380  35.970  41.860  1.00  0.00           H
ATOM   1216 HG12 ILE A 664      45.900  36.700  41.100  1.00  0.00           H
ATOM   1217  CD  ILE A 664      45.460  35.090  42.490  1.00  0.00           C
ATOM   1218  HD1 ILE A 664      44.410  35.450  42.450  1.00  0.00           H
ATOM   1219  HD2 ILE A 664      45.570  34.920  43.580  1.00  0.00           H
ATOM   1220  HD3 ILE A 664      45.570  34.200  41.840  1.00  0.00           H
ATOM   1221  C   ILE A 664      44.910  39.340  44.070  1.00  0.00           C
ATOM   1222  O   ILE A 664      45.410  40.420  43.770  1.00  0.00           O
ATOM   1223  N   LEU A 665      44.240  39.130  45.220  1.00  0.00           N
ATOM   1224  HN  LEU A 665      43.630  38.370  45.450  1.00  0.00           H
ATOM   1225  CA  LEU A 665      44.100  40.060  46.340  1.00  0.00           C
ATOM   1226  HA  LEU A 665      43.590  40.950  45.970  1.00  0.00           H
ATOM   1227  CB  LEU A 665      43.270  39.400  47.510  1.00  0.00           C
ATOM   1228  HB1 LEU A 665      42.980  40.250  48.180  1.00  0.00           H
ATOM   1229  HB2 LEU A 665      43.920  38.670  48.020  1.00  0.00           H
ATOM   1230  CG  LEU A 665      41.940  38.830  47.120  1.00  0.00           C
ATOM   1231  HG  LEU A 665      42.070  38.010  46.380  1.00  0.00           H
ATOM   1232  CD1 LEU A 665      41.130  38.210  48.290  1.00  0.00           C
ATOM   1233 HD11 LEU A 665      41.660  37.490  48.960  1.00  0.00           H
ATOM   1234 HD12 LEU A 665      40.200  37.710  47.990  1.00  0.00           H
ATOM   1235 HD13 LEU A 665      40.680  39.060  48.850  1.00  0.00           H
ATOM   1236  CD2 LEU A 665      40.930  39.780  46.530  1.00  0.00           C
ATOM   1237 HD21 LEU A 665      39.910  39.330  46.580  1.00  0.00           H
ATOM   1238 HD22 LEU A 665      41.270  40.010  45.500  1.00  0.00           H
ATOM   1239 HD23 LEU A 665      40.840  40.710  47.150  1.00  0.00           H
ATOM   1240  C   LEU A 665      45.430  40.510  47.020  1.00  0.00           C
ATOM   1241  O   LEU A 665      46.380  39.760  47.050  1.00  0.00           O
ATOM   1242  N   GLY A 666      45.400  41.740  47.510  1.00  0.00           N
ATOM   1243  HN  GLY A 666      44.520  42.210  47.400  1.00  0.00           H
ATOM   1244  CA  GLY A 666      46.440  42.330  48.310  1.00  0.00           C
ATOM   1245  HA1 GLY A 666      47.210  42.790  47.700  1.00  0.00           H
ATOM   1246  HA2 GLY A 666      46.810  41.580  48.980  1.00  0.00           H
ATOM   1247  C   GLY A 666      45.790  43.360  49.110  1.00  0.00           C
ATOM   1248  O   GLY A 666      44.600  43.670  48.980  1.00  0.00           O
ATOM   1249  N   SER A 667      46.700  43.930  49.890  1.00  0.00           N
ATOM   1250  HN  SER A 667      47.580  43.480  49.790  1.00  0.00           H
ATOM   1251  CA  SER A 667      46.480  45.030  50.830  1.00  0.00           C
ATOM   1252  HA  SER A 667      45.740  44.670  51.520  1.00  0.00           H
ATOM   1253  CB  SER A 667      47.640  45.260  51.790  1.00  0.00           C
ATOM   1254  HB1 SER A 667      48.020  44.380  52.350  1.00  0.00           H
ATOM   1255  HB2 SER A 667      47.370  46.080  52.500  1.00  0.00           H
ATOM   1256  OG  SER A 667      48.760  45.550  50.990  1.00  0.00           O
ATOM   1257  HG1 SER A 667      48.970  44.730  50.550  1.00  0.00           H
ATOM   1258  C   SER A 667      46.070  46.310  50.150  1.00  0.00           C
ATOM   1259  O   SER A 667      46.570  46.750  49.130  1.00  0.00           O
ATOM   1260  N   THR A 668      45.040  46.940  50.740  1.00  0.00           N
ATOM   1261  HN  THR A 668      44.750  46.610  51.640  1.00  0.00           H
ATOM   1262  CA  THR A 668      44.580  48.280  50.290  1.00  0.00           C
ATOM   1263  HA  THR A 668      44.890  48.540  49.280  1.00  0.00           H
ATOM   1264  CB  THR A 668      43.050  48.420  50.040  1.00  0.00           C
ATOM   1265  HB  THR A 668      42.750  48.150  49.000  1.00  0.00           H
ATOM   1266  OG1 THR A 668      42.500  49.670  50.340  1.00  0.00           O
ATOM   1267  HG1 THR A 668      41.870  49.890  49.660  1.00  0.00           H
ATOM   1268  CG2 THR A 668      42.300  47.400  50.870  1.00  0.00           C
ATOM   1269 HG21 THR A 668      42.700  46.390  50.620  1.00  0.00           H
ATOM   1270 HG22 THR A 668      41.200  47.300  50.790  1.00  0.00           H
ATOM   1271 HG23 THR A 668      42.570  47.550  51.940  1.00  0.00           H
ATOM   1272  C   THR A 668      45.220  49.370  51.150  1.00  0.00           C
ATOM   1273  O   THR A 668      45.170  49.260  52.380  1.00  0.00           O
ATOM   1274  N   GLY A 669      45.920  50.320  50.550  1.00  0.00           N
ATOM   1275  HN  GLY A 669      46.050  50.310  49.560  1.00  0.00           H
ATOM   1276  CA  GLY A 669      46.420  51.480  51.140  1.00  0.00           C
ATOM   1277  HA1 GLY A 669      46.820  52.080  50.320  1.00  0.00           H
ATOM   1278  HA2 GLY A 669      47.030  51.360  52.020  1.00  0.00           H
ATOM   1279  C   GLY A 669      45.320  52.410  51.650  1.00  0.00           C
ATOM   1280  O   GLY A 669      45.410  52.930  52.760  1.00  0.00           O
ATOM   1281  N   PRO A 670      44.200  52.710  51.000  1.00  0.00           N
ATOM   1282  CD  PRO A 670      44.010  52.600  49.560  1.00  0.00           C
ATOM   1283  HD1 PRO A 670      43.630  51.600  49.230  1.00  0.00           H
ATOM   1284  HD2 PRO A 670      44.940  52.770  48.980  1.00  0.00           H
ATOM   1285  CA  PRO A 670      43.190  53.590  51.560  1.00  0.00           C
ATOM   1286  HA  PRO A 670      43.650  54.470  51.980  1.00  0.00           H
ATOM   1287  CB  PRO A 670      42.210  53.750  50.390  1.00  0.00           C
ATOM   1288  HB1 PRO A 670      41.650  54.690  50.550  1.00  0.00           H
ATOM   1289  HB2 PRO A 670      41.480  52.890  50.390  1.00  0.00           H
ATOM   1290  CG  PRO A 670      43.060  53.720  49.170  1.00  0.00           C
ATOM   1291  HG1 PRO A 670      42.470  53.620  48.240  1.00  0.00           H
ATOM   1292  HG2 PRO A 670      43.720  54.570  48.920  1.00  0.00           H
ATOM   1293  C   PRO A 670      42.430  53.080  52.790  1.00  0.00           C
ATOM   1294  O   PRO A 670      42.000  53.850  53.590  1.00  0.00           O
ATOM   1295  N   VAL A 671      42.310  51.770  52.900  1.00  0.00           N
ATOM   1296  HN  VAL A 671      42.610  51.090  52.220  1.00  0.00           H
ATOM   1297  CA  VAL A 671      41.890  51.040  54.100  1.00  0.00           C
ATOM   1298  HA  VAL A 671      40.980  51.510  54.440  1.00  0.00           H
ATOM   1299  CB  VAL A 671      41.730  49.630  53.600  1.00  0.00           C
ATOM   1300  HB  VAL A 671      42.570  49.460  52.900  1.00  0.00           H
ATOM   1301  CG1 VAL A 671      41.630  48.590  54.750  1.00  0.00           C
ATOM   1302 HG11 VAL A 671      40.760  48.820  55.410  1.00  0.00           H
ATOM   1303 HG12 VAL A 671      42.620  48.690  55.240  1.00  0.00           H
ATOM   1304 HG13 VAL A 671      41.480  47.540  54.450  1.00  0.00           H
ATOM   1305  CG2 VAL A 671      40.390  49.560  52.700  1.00  0.00           C
ATOM   1306 HG21 VAL A 671      40.220  48.540  52.300  1.00  0.00           H
ATOM   1307 HG22 VAL A 671      40.330  50.290  51.870  1.00  0.00           H
ATOM   1308 HG23 VAL A 671      39.610  49.820  53.440  1.00  0.00           H
ATOM   1309  C   VAL A 671      42.790  51.180  55.270  1.00  0.00           C
ATOM   1310  O   VAL A 671      42.460  51.260  56.450  1.00  0.00           O
ATOM   1311  N   LEU A 672      44.160  51.180  55.000  1.00  0.00           N
ATOM   1312  HN  LEU A 672      44.530  51.170  54.080  1.00  0.00           H
ATOM   1313  CA  LEU A 672      45.180  51.380  56.060  1.00  0.00           C
ATOM   1314  HA  LEU A 672      45.060  50.650  56.840  1.00  0.00           H
ATOM   1315  CB  LEU A 672      46.590  51.510  55.460  1.00  0.00           C
ATOM   1316  HB1 LEU A 672      46.740  52.280  54.680  1.00  0.00           H
ATOM   1317  HB2 LEU A 672      46.720  50.690  54.720  1.00  0.00           H
ATOM   1318  CG  LEU A 672      47.860  51.510  56.370  1.00  0.00           C
ATOM   1319  HG  LEU A 672      47.630  52.250  57.180  1.00  0.00           H
ATOM   1320  CD1 LEU A 672      48.200  50.110  56.790  1.00  0.00           C
ATOM   1321 HD11 LEU A 672      49.090  50.040  57.450  1.00  0.00           H
ATOM   1322 HD12 LEU A 672      48.500  49.510  55.900  1.00  0.00           H
ATOM   1323 HD13 LEU A 672      47.270  49.700  57.250  1.00  0.00           H
ATOM   1324  CD2 LEU A 672      49.200  52.060  55.750  1.00  0.00           C
ATOM   1325 HD21 LEU A 672      49.140  53.130  55.490  1.00  0.00           H
ATOM   1326 HD22 LEU A 672      49.470  51.540  54.810  1.00  0.00           H
ATOM   1327 HD23 LEU A 672      49.970  51.960  56.530  1.00  0.00           H
ATOM   1328  C   LEU A 672      44.960  52.660  56.790  1.00  0.00           C
ATOM   1329  O   LEU A 672      45.110  52.800  57.990  1.00  0.00           O
ATOM   1330  N   VAL A 673      44.560  53.670  56.030  1.00  0.00           N
ATOM   1331  HN  VAL A 673      44.520  53.450  55.070  1.00  0.00           H
ATOM   1332  CA  VAL A 673      44.440  55.040  56.530  1.00  0.00           C
ATOM   1333  HA  VAL A 673      45.080  55.330  57.340  1.00  0.00           H
ATOM   1334  CB  VAL A 673      44.780  55.960  55.310  1.00  0.00           C
ATOM   1335  HB  VAL A 673      44.020  55.850  54.510  1.00  0.00           H
ATOM   1336  CG1 VAL A 673      44.900  57.450  55.760  1.00  0.00           C
ATOM   1337 HG11 VAL A 673      43.950  57.760  56.250  1.00  0.00           H
ATOM   1338 HG12 VAL A 673      45.120  58.060  54.850  1.00  0.00           H
ATOM   1339 HG13 VAL A 673      45.710  57.570  56.490  1.00  0.00           H
ATOM   1340  CG2 VAL A 673      46.130  55.560  54.720  1.00  0.00           C
ATOM   1341 HG21 VAL A 673      46.920  55.750  55.480  1.00  0.00           H
ATOM   1342 HG22 VAL A 673      46.330  56.260  53.890  1.00  0.00           H
ATOM   1343 HG23 VAL A 673      46.220  54.520  54.350  1.00  0.00           H
ATOM   1344  C   VAL A 673      43.010  55.170  57.010  1.00  0.00           C
ATOM   1345  O   VAL A 673      42.770  55.940  57.940  1.00  0.00           O
ATOM   1346  N   PHE A 674      42.020  54.570  56.360  1.00  0.00           N
ATOM   1347  HN  PHE A 674      42.220  53.930  55.630  1.00  0.00           H
ATOM   1348  CA  PHE A 674      40.600  54.660  56.790  1.00  0.00           C
ATOM   1349  HA  PHE A 674      40.330  55.710  56.900  1.00  0.00           H
ATOM   1350  CB  PHE A 674      39.630  54.040  55.700  1.00  0.00           C
ATOM   1351  HB1 PHE A 674      39.790  52.940  55.640  1.00  0.00           H
ATOM   1352  HB2 PHE A 674      39.960  54.400  54.710  1.00  0.00           H
ATOM   1353  CG  PHE A 674      38.120  54.170  55.900  1.00  0.00           C
ATOM   1354  CD1 PHE A 674      37.330  55.260  55.400  1.00  0.00           C
ATOM   1355  HD1 PHE A 674      37.830  55.910  54.690  1.00  0.00           H
ATOM   1356  CE1 PHE A 674      35.920  55.330  55.550  1.00  0.00           C
ATOM   1357  HE1 PHE A 674      35.480  56.240  55.170  1.00  0.00           H
ATOM   1358  CZ  PHE A 674      35.270  54.300  56.220  1.00  0.00           C
ATOM   1359  HZ  PHE A 674      34.200  54.330  56.390  1.00  0.00           H
ATOM   1360  CD2 PHE A 674      37.420  53.270  56.700  1.00  0.00           C
ATOM   1361  HD2 PHE A 674      37.960  52.460  57.150  1.00  0.00           H
ATOM   1362  CE2 PHE A 674      36.030  53.240  56.830  1.00  0.00           C
ATOM   1363  HE2 PHE A 674      35.440  52.470  57.300  1.00  0.00           H
ATOM   1364  C   PHE A 674      40.280  54.060  58.160  1.00  0.00           C
ATOM   1365  O   PHE A 674      39.730  54.670  59.070  1.00  0.00           O
ATOM   1366  N   GLU A 675      40.800  52.850  58.410  1.00  0.00           N
ATOM   1367  HN  GLU A 675      41.420  52.330  57.830  1.00  0.00           H
ATOM   1368  CA  GLU A 675      40.770  52.290  59.760  1.00  0.00           C
ATOM   1369  HA  GLU A 675      39.720  52.320  59.990  1.00  0.00           H
ATOM   1370  CB  GLU A 675      41.320  50.770  59.770  1.00  0.00           C
ATOM   1371  HB1 GLU A 675      41.600  50.480  60.810  1.00  0.00           H
ATOM   1372  HB2 GLU A 675      42.290  50.890  59.230  1.00  0.00           H
ATOM   1373  CG  GLU A 675      40.350  49.770  59.020  1.00  0.00           C
ATOM   1374  HG1 GLU A 675      40.850  49.400  58.100  1.00  0.00           H
ATOM   1375  HG2 GLU A 675      39.480  50.360  58.630  1.00  0.00           H
ATOM   1376  CD  GLU A 675      39.900  48.650  59.910  1.00  0.00           C
ATOM   1377  OE1 GLU A 675      40.190  47.430  59.580  1.00  0.00           O
ATOM   1378  OE2 GLU A 675      39.300  49.000  60.920  1.00  0.00           O
ATOM   1379  C   GLU A 675      41.550  53.090  60.840  1.00  0.00           C
ATOM   1380  O   GLU A 675      41.110  53.010  61.960  1.00  0.00           O
ATOM   1381  N   LYS A 676      42.620  53.800  60.460  1.00  0.00           N
ATOM   1382  HN  LYS A 676      42.940  53.690  59.530  1.00  0.00           H
ATOM   1383  CA  LYS A 676      43.320  54.610  61.450  1.00  0.00           C
ATOM   1384  HA  LYS A 676      43.460  53.930  62.260  1.00  0.00           H
ATOM   1385  CB  LYS A 676      44.630  55.080  60.860  1.00  0.00           C
ATOM   1386  HB1 LYS A 676      44.460  55.770  60.020  1.00  0.00           H
ATOM   1387  HB2 LYS A 676      45.060  54.160  60.420  1.00  0.00           H
ATOM   1388  CG  LYS A 676      45.560  55.740  61.930  1.00  0.00           C
ATOM   1389  HG1 LYS A 676      45.810  55.030  62.740  1.00  0.00           H
ATOM   1390  HG2 LYS A 676      44.990  56.550  62.460  1.00  0.00           H
ATOM   1391  CD  LYS A 676      46.760  56.390  61.250  1.00  0.00           C
ATOM   1392  HD1 LYS A 676      46.460  57.190  60.540  1.00  0.00           H
ATOM   1393  HD2 LYS A 676      47.380  55.630  60.740  1.00  0.00           H
ATOM   1394  CE  LYS A 676      47.660  57.100  62.300  1.00  0.00           C
ATOM   1395  HE1 LYS A 676      48.310  56.420  62.890  1.00  0.00           H
ATOM   1396  HE2 LYS A 676      47.100  57.730  63.020  1.00  0.00           H
ATOM   1397  NZ  LYS A 676      48.630  57.910  61.600  1.00  0.00           N
ATOM   1398  HZ1 LYS A 676      49.100  57.310  60.900  1.00  0.00           H
ATOM   1399  HZ2 LYS A 676      49.290  58.380  62.260  1.00  0.00           H
ATOM   1400  HZ3 LYS A 676      48.230  58.690  61.050  1.00  0.00           H
ATOM   1401  C   LYS A 676      42.450  55.830  61.960  1.00  0.00           C
ATOM   1402  O   LYS A 676      42.510  56.250  63.120  1.00  0.00           O
ATOM   1403  N   ILE A 677      41.640  56.440  61.090  1.00  0.00           N
ATOM   1404  HN  ILE A 677      41.680  56.060  60.160  1.00  0.00           H
ATOM   1405  CA  ILE A 677      40.550  57.390  61.490  1.00  0.00           C
ATOM   1406  HA  ILE A 677      40.930  58.200  62.080  1.00  0.00           H
ATOM   1407  CB  ILE A 677      39.910  58.050  60.190  1.00  0.00           C
ATOM   1408  HB  ILE A 677      39.250  57.340  59.660  1.00  0.00           H
ATOM   1409  CG2 ILE A 677      39.180  59.240  60.660  1.00  0.00           C
ATOM   1410 HG21 ILE A 677      38.700  59.840  59.850  1.00  0.00           H
ATOM   1411 HG22 ILE A 677      39.830  59.840  61.320  1.00  0.00           H
ATOM   1412 HG23 ILE A 677      38.320  59.000  61.320  1.00  0.00           H
ATOM   1413  CG1 ILE A 677      41.020  58.460  59.220  1.00  0.00           C
ATOM   1414 HG11 ILE A 677      41.820  57.720  59.030  1.00  0.00           H
ATOM   1415 HG12 ILE A 677      41.580  59.270  59.740  1.00  0.00           H
ATOM   1416  CD  ILE A 677      40.510  58.940  57.810  1.00  0.00           C
ATOM   1417  HD1 ILE A 677      41.220  59.760  57.510  1.00  0.00           H
ATOM   1418  HD2 ILE A 677      39.470  59.300  57.830  1.00  0.00           H
ATOM   1419  HD3 ILE A 677      40.570  58.100  57.100  1.00  0.00           H
ATOM   1420  C   ILE A 677      39.480  56.710  62.320  1.00  0.00           C
ATOM   1421  O   ILE A 677      39.110  57.310  63.370  1.00  0.00           O
ATOM   1422  N   LEU A 678      38.970  55.520  61.910  1.00  0.00           N
ATOM   1423  HN  LEU A 678      39.190  55.170  61.010  1.00  0.00           H
ATOM   1424  CA  LEU A 678      37.780  54.920  62.550  1.00  0.00           C
ATOM   1425  HA  LEU A 678      36.900  55.540  62.570  1.00  0.00           H
ATOM   1426  CB  LEU A 678      37.410  53.660  61.710  1.00  0.00           C
ATOM   1427  HB1 LEU A 678      38.160  52.830  61.690  1.00  0.00           H
ATOM   1428  HB2 LEU A 678      37.540  54.070  60.690  1.00  0.00           H
ATOM   1429  CG  LEU A 678      35.970  53.260  61.750  1.00  0.00           C
ATOM   1430  HG  LEU A 678      35.350  54.130  61.490  1.00  0.00           H
ATOM   1431  CD1 LEU A 678      35.560  52.160  60.720  1.00  0.00           C
ATOM   1432 HD11 LEU A 678      34.480  51.930  60.790  1.00  0.00           H
ATOM   1433 HD12 LEU A 678      36.050  51.190  60.930  1.00  0.00           H
ATOM   1434 HD13 LEU A 678      35.800  52.370  59.650  1.00  0.00           H
ATOM   1435  CD2 LEU A 678      35.510  52.880  63.180  1.00  0.00           C
ATOM   1436 HD21 LEU A 678      36.160  52.090  63.620  1.00  0.00           H
ATOM   1437 HD22 LEU A 678      34.420  52.620  63.190  1.00  0.00           H
ATOM   1438 HD23 LEU A 678      35.610  53.660  63.960  1.00  0.00           H
ATOM   1439  C   LEU A 678      38.140  54.550  64.010  1.00  0.00           C
ATOM   1440  O   LEU A 678      37.290  54.610  64.910  1.00  0.00           O
ATOM   1441  N   TYR A 679      39.390  54.070  64.270  1.00  0.00           N
ATOM   1442  HN  TYR A 679      40.040  54.040  63.510  1.00  0.00           H
ATOM   1443  CA  TYR A 679      39.890  53.920  65.650  1.00  0.00           C
ATOM   1444  HA  TYR A 679      39.200  53.200  66.070  1.00  0.00           H
ATOM   1445  CB  TYR A 679      41.280  53.220  65.590  1.00  0.00           C
ATOM   1446  HB1 TYR A 679      42.070  53.770  65.030  1.00  0.00           H
ATOM   1447  HB2 TYR A 679      41.130  52.240  65.080  1.00  0.00           H
ATOM   1448  CG  TYR A 679      41.730  52.950  67.010  1.00  0.00           C
ATOM   1449  CD1 TYR A 679      40.920  52.100  67.790  1.00  0.00           C
ATOM   1450  HD1 TYR A 679      40.040  51.640  67.360  1.00  0.00           H
ATOM   1451  CE1 TYR A 679      41.290  51.850  69.110  1.00  0.00           C
ATOM   1452  HE1 TYR A 679      40.630  51.190  69.660  1.00  0.00           H
ATOM   1453  CZ  TYR A 679      42.490  52.410  69.590  1.00  0.00           C
ATOM   1454  OH  TYR A 679      42.770  52.180  70.950  1.00  0.00           O
ATOM   1455  HH  TYR A 679      43.600  52.640  71.100  1.00  0.00           H
ATOM   1456  CD2 TYR A 679      42.900  53.550  67.490  1.00  0.00           C
ATOM   1457  HD2 TYR A 679      43.410  54.240  66.830  1.00  0.00           H
ATOM   1458  CE2 TYR A 679      43.330  53.230  68.790  1.00  0.00           C
ATOM   1459  HE2 TYR A 679      44.240  53.690  69.130  1.00  0.00           H
ATOM   1460  C   TYR A 679      40.000  55.130  66.570  1.00  0.00           C
ATOM   1461  O   TYR A 679      39.490  55.120  67.690  1.00  0.00           O
ATOM   1462  N   LYS A 680      40.490  56.220  66.000  1.00  0.00           N
ATOM   1463  HN  LYS A 680      40.640  56.250  65.020  1.00  0.00           H
ATOM   1464  CA  LYS A 680      40.680  57.500  66.610  1.00  0.00           C
ATOM   1465  HA  LYS A 680      40.980  57.300  67.630  1.00  0.00           H
ATOM   1466  CB  LYS A 680      41.740  58.210  65.770  1.00  0.00           C
ATOM   1467  HB1 LYS A 680      41.430  58.110  64.720  1.00  0.00           H
ATOM   1468  HB2 LYS A 680      42.740  57.730  65.900  1.00  0.00           H
ATOM   1469  CG  LYS A 680      41.890  59.670  66.010  1.00  0.00           C
ATOM   1470  HG1 LYS A 680      40.960  60.260  65.820  1.00  0.00           H
ATOM   1471  HG2 LYS A 680      42.610  60.150  65.320  1.00  0.00           H
ATOM   1472  CD  LYS A 680      42.430  60.010  67.340  1.00  0.00           C
ATOM   1473  HD1 LYS A 680      43.270  59.320  67.580  1.00  0.00           H
ATOM   1474  HD2 LYS A 680      41.680  60.050  68.150  1.00  0.00           H
ATOM   1475  CE  LYS A 680      43.100  61.450  67.500  1.00  0.00           C
ATOM   1476  HE1 LYS A 680      43.850  61.640  66.710  1.00  0.00           H
ATOM   1477  HE2 LYS A 680      43.530  61.470  68.530  1.00  0.00           H
ATOM   1478  NZ  LYS A 680      42.010  62.410  67.290  1.00  0.00           N
ATOM   1479  HZ1 LYS A 680      42.340  63.390  67.450  1.00  0.00           H
ATOM   1480  HZ2 LYS A 680      41.200  62.290  67.930  1.00  0.00           H
ATOM   1481  HZ3 LYS A 680      41.580  62.400  66.340  1.00  0.00           H
ATOM   1482  C   LYS A 680      39.430  58.340  66.790  1.00  0.00           C
ATOM   1483  O   LYS A 680      39.240  58.860  67.880  1.00  0.00           O
ATOM   1484  N   PHE A 681      38.500  58.400  65.840  1.00  0.00           N
ATOM   1485  HN  PHE A 681      38.620  57.780  65.070  1.00  0.00           H
ATOM   1486  CA  PHE A 681      37.190  59.040  65.960  1.00  0.00           C
ATOM   1487  HA  PHE A 681      37.390  60.020  66.380  1.00  0.00           H
ATOM   1488  CB  PHE A 681      36.410  58.990  64.590  1.00  0.00           C
ATOM   1489  HB1 PHE A 681      36.300  57.930  64.300  1.00  0.00           H
ATOM   1490  HB2 PHE A 681      36.990  59.470  63.770  1.00  0.00           H
ATOM   1491  CG  PHE A 681      35.080  59.620  64.610  1.00  0.00           C
ATOM   1492  CD1 PHE A 681      33.960  58.980  65.120  1.00  0.00           C
ATOM   1493  HD1 PHE A 681      34.040  58.020  65.600  1.00  0.00           H
ATOM   1494  CE1 PHE A 681      32.790  59.670  65.160  1.00  0.00           C
ATOM   1495  HE1 PHE A 681      31.960  59.290  65.740  1.00  0.00           H
ATOM   1496  CZ  PHE A 681      32.680  61.030  64.700  1.00  0.00           C
ATOM   1497  HZ  PHE A 681      31.780  61.620  64.840  1.00  0.00           H
ATOM   1498  CD2 PHE A 681      34.940  60.890  64.000  1.00  0.00           C
ATOM   1499  HD2 PHE A 681      35.820  61.340  63.550  1.00  0.00           H
ATOM   1500  CE2 PHE A 681      33.720  61.600  64.000  1.00  0.00           C
ATOM   1501  HE2 PHE A 681      33.600  62.600  63.580  1.00  0.00           H
ATOM   1502  C   PHE A 681      36.380  58.510  67.160  1.00  0.00           C
ATOM   1503  O   PHE A 681      35.780  59.270  67.940  1.00  0.00           O
ATOM   1504  N   CYS A 682      36.410  57.220  67.480  1.00  0.00           N
ATOM   1505  HN  CYS A 682      37.040  56.680  66.920  1.00  0.00           H
ATOM   1506  CA  CYS A 682      35.690  56.620  68.620  1.00  0.00           C
ATOM   1507  HA  CYS A 682      34.780  57.210  68.610  1.00  0.00           H
ATOM   1508  CB  CYS A 682      35.500  55.070  68.440  1.00  0.00           C
ATOM   1509  HB1 CYS A 682      34.840  54.680  69.250  1.00  0.00           H
ATOM   1510  HB2 CYS A 682      36.550  54.740  68.490  1.00  0.00           H
ATOM   1511  SG  CYS A 682      34.510  54.740  66.910  1.00  0.00           S
ATOM   1512  HG1 CYS A 682      35.450  54.270  66.100  1.00  0.00           H
ATOM   1513  C   CYS A 682      36.340  56.970  69.960  1.00  0.00           C
ATOM   1514  O   CYS A 682      35.680  57.260  70.960  1.00  0.00           O
ATOM   1515  N   ARG A 683      37.680  57.220  69.960  1.00  0.00           N
ATOM   1516  HN  ARG A 683      38.270  57.150  69.160  1.00  0.00           H
ATOM   1517  CA  ARG A 683      38.300  57.690  71.090  1.00  0.00           C
ATOM   1518  HA  ARG A 683      37.870  57.070  71.870  1.00  0.00           H
ATOM   1519  CB  ARG A 683      39.820  57.460  71.050  1.00  0.00           C
ATOM   1520  HB1 ARG A 683      40.200  57.850  72.010  1.00  0.00           H
ATOM   1521  HB2 ARG A 683      40.150  58.150  70.240  1.00  0.00           H
ATOM   1522  CG  ARG A 683      40.240  56.000  70.920  1.00  0.00           C
ATOM   1523  HG1 ARG A 683      41.290  56.040  70.560  1.00  0.00           H
ATOM   1524  HG2 ARG A 683      39.680  55.540  70.080  1.00  0.00           H
ATOM   1525  CD  ARG A 683      39.910  55.090  72.110  1.00  0.00           C
ATOM   1526  HD1 ARG A 683      38.840  55.020  72.340  1.00  0.00           H
ATOM   1527  HD2 ARG A 683      40.400  55.420  73.060  1.00  0.00           H
ATOM   1528  NE  ARG A 683      40.430  53.700  71.810  1.00  0.00           N
ATOM   1529  HE  ARG A 683      41.370  53.640  71.490  1.00  0.00           H
ATOM   1530  CZ  ARG A 683      40.010  52.710  72.570  1.00  0.00           C
ATOM   1531  NH1 ARG A 683      40.420  51.510  72.390  1.00  0.00           N
ATOM   1532 HH11 ARG A 683      40.040  50.710  72.840  1.00  0.00           H
ATOM   1533 HH12 ARG A 683      41.230  51.380  71.820  1.00  0.00           H
ATOM   1534  NH2 ARG A 683      39.060  52.810  73.520  1.00  0.00           N
ATOM   1535 HH21 ARG A 683      38.570  53.590  73.920  1.00  0.00           H
ATOM   1536 HH22 ARG A 683      39.060  51.970  74.050  1.00  0.00           H
ATOM   1537  C   ARG A 683      37.950  59.180  71.420  1.00  0.00           C
ATOM   1538  O   ARG A 683      37.670  59.470  72.610  1.00  0.00           O
ATOM   1539  N   ASP A 684      37.900  60.070  70.370  1.00  0.00           N
ATOM   1540  HN  ASP A 684      38.090  59.690  69.470  1.00  0.00           H
ATOM   1541  CA  ASP A 684      37.560  61.510  70.420  1.00  0.00           C
ATOM   1542  HA  ASP A 684      38.250  61.910  71.150  1.00  0.00           H
ATOM   1543  CB  ASP A 684      37.690  62.160  69.010  1.00  0.00           C
ATOM   1544  HB1 ASP A 684      37.210  63.150  69.070  1.00  0.00           H
ATOM   1545  HB2 ASP A 684      37.030  61.520  68.370  1.00  0.00           H
ATOM   1546  CG  ASP A 684      39.040  62.280  68.430  1.00  0.00           C
ATOM   1547  OD1 ASP A 684      39.200  62.810  67.310  1.00  0.00           O
ATOM   1548  OD2 ASP A 684      40.030  61.930  69.140  1.00  0.00           O
ATOM   1549  C   ASP A 684      36.160  61.760  70.900  1.00  0.00           C
ATOM   1550  O   ASP A 684      35.940  62.490  71.870  1.00  0.00           O
ATOM   1551  N   TYR A 685      35.140  61.100  70.290  1.00  0.00           N
ATOM   1552  HN  TYR A 685      35.360  60.530  69.500  1.00  0.00           H
ATOM   1553  CA  TYR A 685      33.730  61.290  70.680  1.00  0.00           C
ATOM   1554  HA  TYR A 685      33.720  62.150  71.330  1.00  0.00           H
ATOM   1555  CB  TYR A 685      32.890  61.560  69.500  1.00  0.00           C
ATOM   1556  HB1 TYR A 685      31.820  61.660  69.790  1.00  0.00           H
ATOM   1557  HB2 TYR A 685      32.930  60.680  68.820  1.00  0.00           H
ATOM   1558  CG  TYR A 685      33.370  62.820  68.700  1.00  0.00           C
ATOM   1559  CD1 TYR A 685      33.990  62.720  67.430  1.00  0.00           C
ATOM   1560  HD1 TYR A 685      34.100  61.740  66.970  1.00  0.00           H
ATOM   1561  CE1 TYR A 685      34.390  63.900  66.800  1.00  0.00           C
ATOM   1562  HE1 TYR A 685      34.780  63.820  65.800  1.00  0.00           H
ATOM   1563  CZ  TYR A 685      34.230  65.180  67.310  1.00  0.00           C
ATOM   1564  OH  TYR A 685      34.770  66.280  66.690  1.00  0.00           O
ATOM   1565  HH  TYR A 685      34.160  66.990  66.880  1.00  0.00           H
ATOM   1566  CD2 TYR A 685      33.150  64.110  69.260  1.00  0.00           C
ATOM   1567  HD2 TYR A 685      32.790  64.370  70.240  1.00  0.00           H
ATOM   1568  CE2 TYR A 685      33.620  65.250  68.520  1.00  0.00           C
ATOM   1569  HE2 TYR A 685      33.510  66.250  68.930  1.00  0.00           H
ATOM   1570  C   TYR A 685      33.170  60.270  71.610  1.00  0.00           C
ATOM   1571  O   TYR A 685      32.060  60.400  71.940  1.00  0.00           O
ATOM   1572  N   GLN A 686      33.910  59.270  72.170  1.00  0.00           N
ATOM   1573  HN  GLN A 686      34.840  59.100  71.810  1.00  0.00           H
ATOM   1574  CA  GLN A 686      33.530  58.290  73.250  1.00  0.00           C
ATOM   1575  HA  GLN A 686      34.460  57.800  73.470  1.00  0.00           H
ATOM   1576  CB  GLN A 686      32.960  58.980  74.600  1.00  0.00           C
ATOM   1577  HB1 GLN A 686      32.950  58.200  75.390  1.00  0.00           H
ATOM   1578  HB2 GLN A 686      31.900  59.100  74.310  1.00  0.00           H
ATOM   1579  CG  GLN A 686      33.660  60.210  75.040  1.00  0.00           C
ATOM   1580  HG1 GLN A 686      33.330  60.440  76.080  1.00  0.00           H
ATOM   1581  HG2 GLN A 686      33.470  61.100  74.390  1.00  0.00           H
ATOM   1582  CD  GLN A 686      35.130  59.930  75.140  1.00  0.00           C
ATOM   1583  OE1 GLN A 686      35.570  58.920  75.650  1.00  0.00           O
ATOM   1584  NE2 GLN A 686      35.910  60.810  74.480  1.00  0.00           N
ATOM   1585 HE21 GLN A 686      36.880  60.610  74.410  1.00  0.00           H
ATOM   1586 HE22 GLN A 686      35.620  61.730  74.200  1.00  0.00           H
ATOM   1587  C   GLN A 686      32.650  57.300  72.660  1.00  0.00           C
ATOM   1588  O   GLN A 686      31.840  56.600  73.330  1.00  0.00           O
ATOM   1589  N   LEU A 687      32.670  57.030  71.400  1.00  0.00           N
ATOM   1590  HN  LEU A 687      33.390  57.530  70.920  1.00  0.00           H
ATOM   1591  CA  LEU A 687      31.770  56.110  70.700  1.00  0.00           C
ATOM   1592  HA  LEU A 687      30.850  56.160  71.280  1.00  0.00           H
ATOM   1593  CB  LEU A 687      31.590  56.550  69.240  1.00  0.00           C
ATOM   1594  HB1 LEU A 687      31.520  55.630  68.590  1.00  0.00           H
ATOM   1595  HB2 LEU A 687      32.410  57.140  68.790  1.00  0.00           H
ATOM   1596  CG  LEU A 687      30.290  57.210  68.990  1.00  0.00           C
ATOM   1597  HG  LEU A 687      29.450  56.580  69.330  1.00  0.00           H
ATOM   1598  CD1 LEU A 687      30.150  58.560  69.670  1.00  0.00           C
ATOM   1599 HD11 LEU A 687      29.140  59.020  69.540  1.00  0.00           H
ATOM   1600 HD12 LEU A 687      30.970  59.260  69.420  1.00  0.00           H
ATOM   1601 HD13 LEU A 687      30.220  58.410  70.760  1.00  0.00           H
ATOM   1602  CD2 LEU A 687      30.030  57.350  67.480  1.00  0.00           C
ATOM   1603 HD21 LEU A 687      29.190  58.040  67.270  1.00  0.00           H
ATOM   1604 HD22 LEU A 687      29.730  56.430  66.930  1.00  0.00           H
ATOM   1605 HD23 LEU A 687      30.890  57.890  67.010  1.00  0.00           H
ATOM   1606  C   LEU A 687      32.230  54.710  70.810  1.00  0.00           C
ATOM   1607  O   LEU A 687      33.360  54.390  71.070  1.00  0.00           O
ATOM   1608  N   SER A 688      31.300  53.760  70.740  1.00  0.00           N
ATOM   1609  HN  SER A 688      30.330  53.950  70.610  1.00  0.00           H
ATOM   1610  CA  SER A 688      31.580  52.340  70.720  1.00  0.00           C
ATOM   1611  HA  SER A 688      32.230  52.040  71.530  1.00  0.00           H
ATOM   1612  CB  SER A 688      30.390  51.510  71.020  1.00  0.00           C
ATOM   1613  HB1 SER A 688      29.550  51.840  70.380  1.00  0.00           H
ATOM   1614  HB2 SER A 688      30.140  51.660  72.090  1.00  0.00           H
ATOM   1615  OG  SER A 688      30.580  50.120  70.790  1.00  0.00           O
ATOM   1616  HG1 SER A 688      31.430  49.910  71.160  1.00  0.00           H
ATOM   1617  C   SER A 688      32.300  52.060  69.420  1.00  0.00           C
ATOM   1618  O   SER A 688      31.690  52.000  68.320  1.00  0.00           O
ATOM   1619  N   TYR A 689      33.590  51.690  69.510  1.00  0.00           N
ATOM   1620  HN  TYR A 689      34.090  51.740  70.370  1.00  0.00           H
ATOM   1621  CA  TYR A 689      34.420  51.400  68.380  1.00  0.00           C
ATOM   1622  HA  TYR A 689      34.380  52.230  67.680  1.00  0.00           H
ATOM   1623  CB  TYR A 689      35.910  51.380  68.830  1.00  0.00           C
ATOM   1624  HB1 TYR A 689      36.060  50.940  69.850  1.00  0.00           H
ATOM   1625  HB2 TYR A 689      36.270  52.420  68.990  1.00  0.00           H
ATOM   1626  CG  TYR A 689      36.930  50.770  67.940  1.00  0.00           C
ATOM   1627  CD1 TYR A 689      37.630  49.590  68.340  1.00  0.00           C
ATOM   1628  HD1 TYR A 689      37.410  49.060  69.260  1.00  0.00           H
ATOM   1629  CE1 TYR A 689      38.500  48.950  67.470  1.00  0.00           C
ATOM   1630  HE1 TYR A 689      39.170  48.220  67.910  1.00  0.00           H
ATOM   1631  CZ  TYR A 689      38.720  49.470  66.200  1.00  0.00           C
ATOM   1632  OH  TYR A 689      39.630  48.790  65.370  1.00  0.00           O
ATOM   1633  HH  TYR A 689      39.810  49.310  64.590  1.00  0.00           H
ATOM   1634  CD2 TYR A 689      37.230  51.330  66.630  1.00  0.00           C
ATOM   1635  HD2 TYR A 689      36.750  52.210  66.250  1.00  0.00           H
ATOM   1636  CE2 TYR A 689      38.120  50.610  65.800  1.00  0.00           C
ATOM   1637  HE2 TYR A 689      38.270  51.090  64.840  1.00  0.00           H
ATOM   1638  C   TYR A 689      33.950  50.210  67.500  1.00  0.00           C
ATOM   1639  O   TYR A 689      33.880  50.350  66.260  1.00  0.00           O
ATOM   1640  N   LEU A 690      33.550  49.120  68.170  1.00  0.00           N
ATOM   1641  HN  LEU A 690      33.500  49.070  69.170  1.00  0.00           H
ATOM   1642  CA  LEU A 690      33.200  47.840  67.470  1.00  0.00           C
ATOM   1643  HA  LEU A 690      33.880  47.690  66.650  1.00  0.00           H
ATOM   1644  CB  LEU A 690      33.230  46.610  68.430  1.00  0.00           C
ATOM   1645  HB1 LEU A 690      33.130  45.670  67.850  1.00  0.00           H
ATOM   1646  HB2 LEU A 690      32.340  46.710  69.080  1.00  0.00           H
ATOM   1647  CG  LEU A 690      34.510  46.400  69.220  1.00  0.00           C
ATOM   1648  HG  LEU A 690      34.810  47.330  69.770  1.00  0.00           H
ATOM   1649  CD1 LEU A 690      34.270  45.340  70.300  1.00  0.00           C
ATOM   1650 HD11 LEU A 690      35.140  45.380  70.990  1.00  0.00           H
ATOM   1651 HD12 LEU A 690      34.230  44.310  69.890  1.00  0.00           H
ATOM   1652 HD13 LEU A 690      33.370  45.570  70.920  1.00  0.00           H
ATOM   1653  CD2 LEU A 690      35.660  46.020  68.350  1.00  0.00           C
ATOM   1654 HD21 LEU A 690      35.870  46.800  67.590  1.00  0.00           H
ATOM   1655 HD22 LEU A 690      35.560  45.020  67.890  1.00  0.00           H
ATOM   1656 HD23 LEU A 690      36.610  46.020  68.940  1.00  0.00           H
ATOM   1657  C   LEU A 690      31.900  47.960  66.790  1.00  0.00           C
ATOM   1658  O   LEU A 690      31.680  47.490  65.700  1.00  0.00           O
ATOM   1659  N   SER A 691      30.920  48.590  67.430  1.00  0.00           N
ATOM   1660  HN  SER A 691      31.050  48.990  68.330  1.00  0.00           H
ATOM   1661  CA  SER A 691      29.610  48.950  66.870  1.00  0.00           C
ATOM   1662  HA  SER A 691      29.000  48.060  66.840  1.00  0.00           H
ATOM   1663  CB  SER A 691      28.740  49.810  67.890  1.00  0.00           C
ATOM   1664  HB1 SER A 691      29.370  50.650  68.240  1.00  0.00           H
ATOM   1665  HB2 SER A 691      28.470  49.110  68.710  1.00  0.00           H
ATOM   1666  OG  SER A 691      27.540  50.120  67.220  1.00  0.00           O
ATOM   1667  HG1 SER A 691      26.890  50.220  67.920  1.00  0.00           H
ATOM   1668  C   SER A 691      29.710  49.750  65.630  1.00  0.00           C
ATOM   1669  O   SER A 691      29.150  49.370  64.610  1.00  0.00           O
ATOM   1670  N   LEU A 692      30.510  50.830  65.640  1.00  0.00           N
ATOM   1671  HN  LEU A 692      30.970  51.110  66.480  1.00  0.00           H
ATOM   1672  CA  LEU A 692      30.700  51.700  64.520  1.00  0.00           C
ATOM   1673  HA  LEU A 692      29.700  51.910  64.150  1.00  0.00           H
ATOM   1674  CB  LEU A 692      31.340  53.050  64.930  1.00  0.00           C
ATOM   1675  HB1 LEU A 692      32.380  52.940  65.310  1.00  0.00           H
ATOM   1676  HB2 LEU A 692      30.710  53.520  65.720  1.00  0.00           H
ATOM   1677  CG  LEU A 692      31.240  54.180  63.810  1.00  0.00           C
ATOM   1678  HG  LEU A 692      31.600  53.810  62.840  1.00  0.00           H
ATOM   1679  CD1 LEU A 692      29.880  54.710  63.580  1.00  0.00           C
ATOM   1680 HD11 LEU A 692      29.980  55.580  62.900  1.00  0.00           H
ATOM   1681 HD12 LEU A 692      29.420  55.100  64.510  1.00  0.00           H
ATOM   1682 HD13 LEU A 692      29.190  53.930  63.180  1.00  0.00           H
ATOM   1683  CD2 LEU A 692      32.000  55.360  64.320  1.00  0.00           C
ATOM   1684 HD21 LEU A 692      33.020  55.060  64.600  1.00  0.00           H
ATOM   1685 HD22 LEU A 692      31.570  55.800  65.250  1.00  0.00           H
ATOM   1686 HD23 LEU A 692      32.160  56.090  63.490  1.00  0.00           H
ATOM   1687  C   LEU A 692      31.340  51.070  63.300  1.00  0.00           C
ATOM   1688  O   LEU A 692      30.860  51.160  62.160  1.00  0.00           O
ATOM   1689  N   ARG A 693      32.420  50.300  63.560  1.00  0.00           N
ATOM   1690  HN  ARG A 693      32.550  50.300  64.550  1.00  0.00           H
ATOM   1691  CA  ARG A 693      33.140  49.490  62.600  1.00  0.00           C
ATOM   1692  HA  ARG A 693      33.480  50.130  61.810  1.00  0.00           H
ATOM   1693  CB  ARG A 693      34.390  48.910  63.320  1.00  0.00           C
ATOM   1694  HB1 ARG A 693      34.100  48.200  64.120  1.00  0.00           H
ATOM   1695  HB2 ARG A 693      34.850  49.750  63.870  1.00  0.00           H
ATOM   1696  CG  ARG A 693      35.620  48.330  62.540  1.00  0.00           C
ATOM   1697  HG1 ARG A 693      36.100  49.120  61.920  1.00  0.00           H
ATOM   1698  HG2 ARG A 693      35.270  47.540  61.850  1.00  0.00           H
ATOM   1699  CD  ARG A 693      36.710  47.660  63.500  1.00  0.00           C
ATOM   1700  HD1 ARG A 693      36.220  46.860  64.100  1.00  0.00           H
ATOM   1701  HD2 ARG A 693      37.090  48.480  64.160  1.00  0.00           H
ATOM   1702  NE  ARG A 693      37.870  47.200  62.680  1.00  0.00           N
ATOM   1703  HE  ARG A 693      38.240  47.900  62.070  1.00  0.00           H
ATOM   1704  CZ  ARG A 693      38.520  46.030  62.770  1.00  0.00           C
ATOM   1705  NH1 ARG A 693      38.250  45.260  63.750  1.00  0.00           N
ATOM   1706 HH11 ARG A 693      37.880  45.680  64.570  1.00  0.00           H
ATOM   1707 HH12 ARG A 693      38.850  44.460  63.800  1.00  0.00           H
ATOM   1708  NH2 ARG A 693      39.480  45.770  61.850  1.00  0.00           N
ATOM   1709 HH21 ARG A 693      39.760  46.450  61.180  1.00  0.00           H
ATOM   1710 HH22 ARG A 693      39.960  44.890  61.950  1.00  0.00           H
ATOM   1711  C   ARG A 693      32.280  48.430  62.000  1.00  0.00           C
ATOM   1712  O   ARG A 693      32.220  48.300  60.760  1.00  0.00           O
ATOM   1713  N   THR A 694      31.520  47.630  62.820  1.00  0.00           N
ATOM   1714  HN  THR A 694      31.620  47.700  63.800  1.00  0.00           H
ATOM   1715  CA  THR A 694      30.530  46.700  62.300  1.00  0.00           C
ATOM   1716  HA  THR A 694      31.050  46.180  61.510  1.00  0.00           H
ATOM   1717  CB  THR A 694      29.890  45.700  63.340  1.00  0.00           C
ATOM   1718  HB  THR A 694      29.090  45.120  62.840  1.00  0.00           H
ATOM   1719  OG1 THR A 694      29.440  46.350  64.470  1.00  0.00           O
ATOM   1720  HG1 THR A 694      30.200  46.770  64.870  1.00  0.00           H
ATOM   1721  CG2 THR A 694      30.920  44.760  63.710  1.00  0.00           C
ATOM   1722 HG21 THR A 694      31.600  45.060  64.540  1.00  0.00           H
ATOM   1723 HG22 THR A 694      31.520  44.380  62.860  1.00  0.00           H
ATOM   1724 HG23 THR A 694      30.410  43.850  64.090  1.00  0.00           H
ATOM   1725  C   THR A 694      29.410  47.420  61.500  1.00  0.00           C
ATOM   1726  O   THR A 694      28.950  46.830  60.510  1.00  0.00           O
ATOM   1727  N   SER A 695      29.000  48.640  61.900  1.00  0.00           N
ATOM   1728  HN  SER A 695      29.250  49.060  62.760  1.00  0.00           H
ATOM   1729  CA  SER A 695      27.970  49.410  61.250  1.00  0.00           C
ATOM   1730  HA  SER A 695      27.150  48.710  61.120  1.00  0.00           H
ATOM   1731  CB  SER A 695      27.530  50.560  62.120  1.00  0.00           C
ATOM   1732  HB1 SER A 695      28.400  51.150  62.470  1.00  0.00           H
ATOM   1733  HB2 SER A 695      27.140  50.150  63.080  1.00  0.00           H
ATOM   1734  OG  SER A 695      26.520  51.350  61.450  1.00  0.00           O
ATOM   1735  HG1 SER A 695      25.660  51.180  61.830  1.00  0.00           H
ATOM   1736  C   SER A 695      28.390  49.800  59.840  1.00  0.00           C
ATOM   1737  O   SER A 695      27.690  49.580  58.880  1.00  0.00           O
ATOM   1738  N   ILE A 696      29.560  50.430  59.700  1.00  0.00           N
ATOM   1739  HN  ILE A 696      30.070  50.700  60.520  1.00  0.00           H
ATOM   1740  CA  ILE A 696      30.120  50.820  58.470  1.00  0.00           C
ATOM   1741  HA  ILE A 696      29.350  51.380  57.950  1.00  0.00           H
ATOM   1742  CB  ILE A 696      31.380  51.690  58.710  1.00  0.00           C
ATOM   1743  HB  ILE A 696      32.030  51.170  59.450  1.00  0.00           H
ATOM   1744  CG2 ILE A 696      32.170  51.900  57.400  1.00  0.00           C
ATOM   1745 HG21 ILE A 696      31.540  52.520  56.720  1.00  0.00           H
ATOM   1746 HG22 ILE A 696      32.430  51.010  56.800  1.00  0.00           H
ATOM   1747 HG23 ILE A 696      33.040  52.590  57.510  1.00  0.00           H
ATOM   1748  CG1 ILE A 696      30.910  53.060  59.280  1.00  0.00           C
ATOM   1749 HG11 ILE A 696      30.310  52.850  60.200  1.00  0.00           H
ATOM   1750 HG12 ILE A 696      30.290  53.590  58.530  1.00  0.00           H
ATOM   1751  CD  ILE A 696      32.110  53.990  59.710  1.00  0.00           C
ATOM   1752  HD1 ILE A 696      31.740  55.030  59.800  1.00  0.00           H
ATOM   1753  HD2 ILE A 696      33.020  54.000  59.080  1.00  0.00           H
ATOM   1754  HD3 ILE A 696      32.530  53.790  60.710  1.00  0.00           H
ATOM   1755  C   ILE A 696      30.320  49.620  57.600  1.00  0.00           C
ATOM   1756  O   ILE A 696      29.890  49.690  56.440  1.00  0.00           O
ATOM   1757  N   GLY A 697      30.830  48.540  58.190  1.00  0.00           N
ATOM   1758  HN  GLY A 697      31.250  48.760  59.070  1.00  0.00           H
ATOM   1759  CA  GLY A 697      31.140  47.350  57.430  1.00  0.00           C
ATOM   1760  HA1 GLY A 697      31.630  46.690  58.120  1.00  0.00           H
ATOM   1761  HA2 GLY A 697      31.720  47.610  56.560  1.00  0.00           H
ATOM   1762  C   GLY A 697      29.890  46.650  56.880  1.00  0.00           C
ATOM   1763  O   GLY A 697      29.830  46.280  55.700  1.00  0.00           O
ATOM   1764  N   LEU A 698      28.840  46.570  57.760  1.00  0.00           N
ATOM   1765  HN  LEU A 698      28.950  46.780  58.730  1.00  0.00           H
ATOM   1766  CA  LEU A 698      27.550  46.010  57.290  1.00  0.00           C
ATOM   1767  HA  LEU A 698      27.870  45.190  56.670  1.00  0.00           H
ATOM   1768  CB  LEU A 698      26.670  45.360  58.380  1.00  0.00           C
ATOM   1769  HB1 LEU A 698      25.800  44.910  57.850  1.00  0.00           H
ATOM   1770  HB2 LEU A 698      26.370  46.190  59.060  1.00  0.00           H
ATOM   1771  CG  LEU A 698      27.340  44.270  59.200  1.00  0.00           C
ATOM   1772  HG  LEU A 698      28.270  44.570  59.730  1.00  0.00           H
ATOM   1773  CD1 LEU A 698      26.180  43.890  60.240  1.00  0.00           C
ATOM   1774 HD11 LEU A 698      26.400  43.030  60.900  1.00  0.00           H
ATOM   1775 HD12 LEU A 698      25.260  43.680  59.650  1.00  0.00           H
ATOM   1776 HD13 LEU A 698      26.140  44.730  60.960  1.00  0.00           H
ATOM   1777  CD2 LEU A 698      27.650  43.080  58.330  1.00  0.00           C
ATOM   1778 HD21 LEU A 698      28.360  43.320  57.510  1.00  0.00           H
ATOM   1779 HD22 LEU A 698      26.760  42.840  57.720  1.00  0.00           H
ATOM   1780 HD23 LEU A 698      28.010  42.220  58.930  1.00  0.00           H
ATOM   1781  C   LEU A 698      26.740  46.900  56.370  1.00  0.00           C
ATOM   1782  O   LEU A 698      26.090  46.410  55.450  1.00  0.00           O
ATOM   1783  N   TRP A 699      26.910  48.220  56.440  1.00  0.00           N
ATOM   1784  HN  TRP A 699      27.240  48.650  57.270  1.00  0.00           H
ATOM   1785  CA  TRP A 699      26.360  49.190  55.480  1.00  0.00           C
ATOM   1786  HA  TRP A 699      25.290  49.120  55.320  1.00  0.00           H
ATOM   1787  CB  TRP A 699      26.560  50.690  56.040  1.00  0.00           C
ATOM   1788  HB1 TRP A 699      26.690  51.470  55.250  1.00  0.00           H
ATOM   1789  HB2 TRP A 699      27.510  50.650  56.610  1.00  0.00           H
ATOM   1790  CG  TRP A 699      25.500  51.190  56.970  1.00  0.00           C
ATOM   1791  CD1 TRP A 699      25.770  51.810  58.160  1.00  0.00           C
ATOM   1792  HD1 TRP A 699      26.710  51.710  58.700  1.00  0.00           H
ATOM   1793  NE1 TRP A 699      24.580  52.410  58.620  1.00  0.00           N
ATOM   1794  HE1 TRP A 699      24.520  52.700  59.540  1.00  0.00           H
ATOM   1795  CE2 TRP A 699      23.590  52.300  57.730  1.00  0.00           C
ATOM   1796  CD2 TRP A 699      24.110  51.490  56.670  1.00  0.00           C
ATOM   1797  CE3 TRP A 699      23.320  51.270  55.540  1.00  0.00           C
ATOM   1798  HE3 TRP A 699      23.770  50.810  54.670  1.00  0.00           H
ATOM   1799  CZ3 TRP A 699      21.980  51.490  55.640  1.00  0.00           C
ATOM   1800  HZ3 TRP A 699      21.350  51.190  54.820  1.00  0.00           H
ATOM   1801  CZ2 TRP A 699      22.250  52.660  57.750  1.00  0.00           C
ATOM   1802  HZ2 TRP A 699      21.980  53.400  58.490  1.00  0.00           H
ATOM   1803  CH2 TRP A 699      21.430  52.270  56.710  1.00  0.00           C
ATOM   1804  HH2 TRP A 699      20.400  52.530  56.600  1.00  0.00           H
ATOM   1805  C   TRP A 699      27.100  49.040  54.170  1.00  0.00           C
ATOM   1806  O   TRP A 699      26.590  48.880  53.030  1.00  0.00           O
ATOM   1807  N   THR A 700      28.440  49.040  54.270  1.00  0.00           N
ATOM   1808  HN  THR A 700      28.850  49.010  55.180  1.00  0.00           H
ATOM   1809  CA  THR A 700      29.360  48.990  53.090  1.00  0.00           C
ATOM   1810  HA  THR A 700      29.090  49.700  52.320  1.00  0.00           H
ATOM   1811  CB  THR A 700      30.870  49.130  53.370  1.00  0.00           C
ATOM   1812  HB  THR A 700      31.400  48.250  53.800  1.00  0.00           H
ATOM   1813  OG1 THR A 700      31.130  50.300  54.190  1.00  0.00           O
ATOM   1814  HG1 THR A 700      30.530  50.250  54.950  1.00  0.00           H
ATOM   1815  CG2 THR A 700      31.590  49.330  52.090  1.00  0.00           C
ATOM   1816 HG21 THR A 700      31.620  48.520  51.330  1.00  0.00           H
ATOM   1817 HG22 THR A 700      32.680  49.510  52.220  1.00  0.00           H
ATOM   1818 HG23 THR A 700      31.290  50.200  51.480  1.00  0.00           H
ATOM   1819  C   THR A 700      29.150  47.660  52.460  1.00  0.00           C
ATOM   1820  O   THR A 700      29.100  47.570  51.230  1.00  0.00           O
ATOM   1821  N   SER A 701      29.030  46.560  53.130  1.00  0.00           N
ATOM   1822  HN  SER A 701      29.200  46.470  54.100  1.00  0.00           H
ATOM   1823  CA  SER A 701      28.770  45.300  52.450  1.00  0.00           C
ATOM   1824  HA  SER A 701      29.430  45.190  51.600  1.00  0.00           H
ATOM   1825  CB  SER A 701      28.860  44.200  53.470  1.00  0.00           C
ATOM   1826  HB1 SER A 701      28.230  44.390  54.380  1.00  0.00           H
ATOM   1827  HB2 SER A 701      29.930  44.180  53.770  1.00  0.00           H
ATOM   1828  OG  SER A 701      28.530  42.990  52.860  1.00  0.00           O
ATOM   1829  HG1 SER A 701      29.230  42.880  52.210  1.00  0.00           H
ATOM   1830  C   SER A 701      27.470  45.260  51.640  1.00  0.00           C
ATOM   1831  O   SER A 701      27.520  44.920  50.470  1.00  0.00           O
ATOM   1832  N   PHE A 702      26.390  45.770  52.230  1.00  0.00           N
ATOM   1833  HN  PHE A 702      26.590  46.100  53.150  1.00  0.00           H
ATOM   1834  CA  PHE A 702      25.070  45.940  51.690  1.00  0.00           C
ATOM   1835  HA  PHE A 702      24.810  44.960  51.300  1.00  0.00           H
ATOM   1836  CB  PHE A 702      24.130  46.500  52.770  1.00  0.00           C
ATOM   1837  HB1 PHE A 702      24.790  47.120  53.400  1.00  0.00           H
ATOM   1838  HB2 PHE A 702      23.790  45.760  53.520  1.00  0.00           H
ATOM   1839  CG  PHE A 702      23.060  47.470  52.340  1.00  0.00           C
ATOM   1840  CD1 PHE A 702      23.220  48.880  52.590  1.00  0.00           C
ATOM   1841  HD1 PHE A 702      24.080  49.310  53.070  1.00  0.00           H
ATOM   1842  CE1 PHE A 702      22.280  49.800  52.100  1.00  0.00           C
ATOM   1843  HE1 PHE A 702      22.460  50.860  52.200  1.00  0.00           H
ATOM   1844  CZ  PHE A 702      21.190  49.310  51.390  1.00  0.00           C
ATOM   1845  HZ  PHE A 702      20.470  50.030  51.040  1.00  0.00           H
ATOM   1846  CD2 PHE A 702      21.880  47.000  51.720  1.00  0.00           C
ATOM   1847  HD2 PHE A 702      21.620  45.950  51.710  1.00  0.00           H
ATOM   1848  CE2 PHE A 702      20.950  47.950  51.220  1.00  0.00           C
ATOM   1849  HE2 PHE A 702      20.030  47.560  50.800  1.00  0.00           H
ATOM   1850  C   PHE A 702      25.110  46.850  50.420  1.00  0.00           C
ATOM   1851  O   PHE A 702      24.510  46.500  49.400  1.00  0.00           O
ATOM   1852  N   LEU A 703      25.820  48.050  50.410  1.00  0.00           N
ATOM   1853  HN  LEU A 703      26.250  48.400  51.240  1.00  0.00           H
ATOM   1854  CA  LEU A 703      25.940  48.890  49.260  1.00  0.00           C
ATOM   1855  HA  LEU A 703      24.940  49.010  48.880  1.00  0.00           H
ATOM   1856  CB  LEU A 703      26.460  50.310  49.700  1.00  0.00           C
ATOM   1857  HB1 LEU A 703      26.700  50.970  48.850  1.00  0.00           H
ATOM   1858  HB2 LEU A 703      27.460  50.130  50.160  1.00  0.00           H
ATOM   1859  CG  LEU A 703      25.590  51.140  50.680  1.00  0.00           C
ATOM   1860  HG  LEU A 703      25.380  50.570  51.600  1.00  0.00           H
ATOM   1861  CD1 LEU A 703      26.390  52.380  51.190  1.00  0.00           C
ATOM   1862 HD11 LEU A 703      26.810  52.910  50.300  1.00  0.00           H
ATOM   1863 HD12 LEU A 703      27.240  52.120  51.860  1.00  0.00           H
ATOM   1864 HD13 LEU A 703      25.630  53.050  51.640  1.00  0.00           H
ATOM   1865  CD2 LEU A 703      24.310  51.550  50.090  1.00  0.00           C
ATOM   1866 HD21 LEU A 703      23.620  52.190  50.680  1.00  0.00           H
ATOM   1867 HD22 LEU A 703      23.710  50.630  49.920  1.00  0.00           H
ATOM   1868 HD23 LEU A 703      24.630  51.980  49.120  1.00  0.00           H
ATOM   1869  C   LEU A 703      26.730  48.340  48.100  1.00  0.00           C
ATOM   1870  O   LEU A 703      26.360  48.600  46.920  1.00  0.00           O
ATOM   1871  N   CYS A 704      27.700  47.470  48.410  1.00  0.00           N
ATOM   1872  HN  CYS A 704      28.160  47.370  49.290  1.00  0.00           H
ATOM   1873  CA  CYS A 704      28.330  46.710  47.350  1.00  0.00           C
ATOM   1874  HA  CYS A 704      28.760  47.360  46.600  1.00  0.00           H
ATOM   1875  CB  CYS A 704      29.450  45.720  47.840  1.00  0.00           C
ATOM   1876  HB1 CYS A 704      29.790  45.090  46.990  1.00  0.00           H
ATOM   1877  HB2 CYS A 704      29.080  44.940  48.540  1.00  0.00           H
ATOM   1878  SG  CYS A 704      30.850  46.560  48.580  1.00  0.00           S
ATOM   1879  HG1 CYS A 704      30.120  46.890  49.630  1.00  0.00           H
ATOM   1880  C   CYS A 704      27.320  45.810  46.610  1.00  0.00           C
ATOM   1881  O   CYS A 704      27.270  45.740  45.380  1.00  0.00           O
ATOM   1882  N   ILE A 705      26.540  45.120  47.390  1.00  0.00           N
ATOM   1883  HN  ILE A 705      26.460  45.170  48.380  1.00  0.00           H
ATOM   1884  CA  ILE A 705      25.430  44.300  46.750  1.00  0.00           C
ATOM   1885  HA  ILE A 705      25.840  43.630  46.000  1.00  0.00           H
ATOM   1886  CB  ILE A 705      24.930  43.250  47.750  1.00  0.00           C
ATOM   1887  HB  ILE A 705      24.780  43.750  48.730  1.00  0.00           H
ATOM   1888  CG2 ILE A 705      23.510  42.740  47.430  1.00  0.00           C
ATOM   1889 HG21 ILE A 705      23.140  42.020  48.190  1.00  0.00           H
ATOM   1890 HG22 ILE A 705      23.500  42.220  46.450  1.00  0.00           H
ATOM   1891 HG23 ILE A 705      22.790  43.580  47.340  1.00  0.00           H
ATOM   1892  CG1 ILE A 705      25.840  41.990  47.910  1.00  0.00           C
ATOM   1893 HG11 ILE A 705      25.850  41.390  46.970  1.00  0.00           H
ATOM   1894 HG12 ILE A 705      25.230  41.330  48.560  1.00  0.00           H
ATOM   1895  CD  ILE A 705      27.360  42.200  48.380  1.00  0.00           C
ATOM   1896  HD1 ILE A 705      27.730  41.170  48.610  1.00  0.00           H
ATOM   1897  HD2 ILE A 705      27.420  42.760  49.330  1.00  0.00           H
ATOM   1898  HD3 ILE A 705      27.970  42.730  47.610  1.00  0.00           H
ATOM   1899  C   ILE A 705      24.440  45.130  45.860  1.00  0.00           C
ATOM   1900  O   ILE A 705      24.140  44.820  44.700  1.00  0.00           O
ATOM   1901  N   VAL A 706      24.050  46.290  46.320  1.00  0.00           N
ATOM   1902  HN  VAL A 706      24.300  46.520  47.270  1.00  0.00           H
ATOM   1903  CA  VAL A 706      23.240  47.270  45.520  1.00  0.00           C
ATOM   1904  HA  VAL A 706      22.310  46.840  45.150  1.00  0.00           H
ATOM   1905  CB  VAL A 706      22.690  48.300  46.450  1.00  0.00           C
ATOM   1906  HB  VAL A 706      23.520  48.640  47.100  1.00  0.00           H
ATOM   1907  CG1 VAL A 706      22.160  49.460  45.740  1.00  0.00           C
ATOM   1908 HG11 VAL A 706      23.060  49.900  45.280  1.00  0.00           H
ATOM   1909 HG12 VAL A 706      21.770  50.230  46.440  1.00  0.00           H
ATOM   1910 HG13 VAL A 706      21.460  49.330  44.880  1.00  0.00           H
ATOM   1911  CG2 VAL A 706      21.680  47.690  47.520  1.00  0.00           C
ATOM   1912 HG21 VAL A 706      20.740  47.380  47.030  1.00  0.00           H
ATOM   1913 HG22 VAL A 706      21.350  48.420  48.300  1.00  0.00           H
ATOM   1914 HG23 VAL A 706      22.190  46.810  47.970  1.00  0.00           H
ATOM   1915  C   VAL A 706      23.920  47.800  44.280  1.00  0.00           C
ATOM   1916  O   VAL A 706      23.280  47.950  43.260  1.00  0.00           O
ATOM   1917  N   LEU A 707      25.220  48.120  44.290  1.00  0.00           N
ATOM   1918  HN  LEU A 707      25.880  48.060  45.040  1.00  0.00           H
ATOM   1919  CA  LEU A 707      25.860  48.660  43.130  1.00  0.00           C
ATOM   1920  HA  LEU A 707      25.380  49.590  42.870  1.00  0.00           H
ATOM   1921  CB  LEU A 707      27.340  48.910  43.500  1.00  0.00           C
ATOM   1922  HB1 LEU A 707      27.780  47.980  43.930  1.00  0.00           H
ATOM   1923  HB2 LEU A 707      27.280  49.610  44.370  1.00  0.00           H
ATOM   1924  CG  LEU A 707      28.250  49.520  42.460  1.00  0.00           C
ATOM   1925  HG  LEU A 707      28.490  48.680  41.770  1.00  0.00           H
ATOM   1926  CD1 LEU A 707      27.560  50.730  41.780  1.00  0.00           C
ATOM   1927 HD11 LEU A 707      26.970  50.320  40.940  1.00  0.00           H
ATOM   1928 HD12 LEU A 707      28.330  51.390  41.330  1.00  0.00           H
ATOM   1929 HD13 LEU A 707      27.030  51.280  42.590  1.00  0.00           H
ATOM   1930  CD2 LEU A 707      29.720  49.950  43.020  1.00  0.00           C
ATOM   1931 HD21 LEU A 707      30.360  50.100  42.130  1.00  0.00           H
ATOM   1932 HD22 LEU A 707      30.120  49.100  43.610  1.00  0.00           H
ATOM   1933 HD23 LEU A 707      29.780  50.930  43.530  1.00  0.00           H
ATOM   1934  C   LEU A 707      25.880  47.650  42.000  1.00  0.00           C
ATOM   1935  O   LEU A 707      25.720  47.820  40.820  1.00  0.00           O
ATOM   1936  N   VAL A 708      26.140  46.350  42.360  1.00  0.00           N
ATOM   1937  HN  VAL A 708      26.390  46.310  43.320  1.00  0.00           H
ATOM   1938  CA  VAL A 708      26.190  45.170  41.520  1.00  0.00           C
ATOM   1939  HA  VAL A 708      26.940  45.330  40.750  1.00  0.00           H
ATOM   1940  CB  VAL A 708      26.770  44.010  42.330  1.00  0.00           C
ATOM   1941  HB  VAL A 708      26.240  44.100  43.300  1.00  0.00           H
ATOM   1942  CG1 VAL A 708      26.430  42.590  41.670  1.00  0.00           C
ATOM   1943 HG11 VAL A 708      25.380  42.240  41.610  1.00  0.00           H
ATOM   1944 HG12 VAL A 708      27.120  41.840  42.130  1.00  0.00           H
ATOM   1945 HG13 VAL A 708      26.820  42.600  40.620  1.00  0.00           H
ATOM   1946  CG2 VAL A 708      28.280  44.150  42.410  1.00  0.00           C
ATOM   1947 HG21 VAL A 708      28.610  45.010  43.040  1.00  0.00           H
ATOM   1948 HG22 VAL A 708      28.680  44.280  41.390  1.00  0.00           H
ATOM   1949 HG23 VAL A 708      28.770  43.230  42.780  1.00  0.00           H
ATOM   1950  C   VAL A 708      24.840  44.890  40.880  1.00  0.00           C
ATOM   1951  O   VAL A 708      24.640  44.650  39.690  1.00  0.00           O
ATOM   1952  N   ALA A 709      23.740  45.020  41.690  1.00  0.00           N
ATOM   1953  HN  ALA A 709      23.840  45.180  42.660  1.00  0.00           H
ATOM   1954  CA  ALA A 709      22.340  44.900  41.320  1.00  0.00           C
ATOM   1955  HA  ALA A 709      22.310  43.930  40.830  1.00  0.00           H
ATOM   1956  CB  ALA A 709      21.310  44.900  42.500  1.00  0.00           C
ATOM   1957  HB1 ALA A 709      20.310  44.470  42.300  1.00  0.00           H
ATOM   1958  HB2 ALA A 709      21.280  45.880  43.020  1.00  0.00           H
ATOM   1959  HB3 ALA A 709      21.700  44.330  43.370  1.00  0.00           H
ATOM   1960  C   ALA A 709      21.970  45.980  40.360  1.00  0.00           C
ATOM   1961  O   ALA A 709      21.180  45.720  39.450  1.00  0.00           O
ATOM   1962  N   THR A 710      22.570  47.170  40.480  1.00  0.00           N
ATOM   1963  HN  THR A 710      23.300  47.140  41.160  1.00  0.00           H
ATOM   1964  CA  THR A 710      22.200  48.310  39.650  1.00  0.00           C
ATOM   1965  HA  THR A 710      21.220  48.090  39.260  1.00  0.00           H
ATOM   1966  CB  THR A 710      22.020  49.640  40.360  1.00  0.00           C
ATOM   1967  HB  THR A 710      21.480  49.370  41.290  1.00  0.00           H
ATOM   1968  OG1 THR A 710      21.220  50.540  39.580  1.00  0.00           O
ATOM   1969  HG1 THR A 710      20.380  50.610  40.020  1.00  0.00           H
ATOM   1970  CG2 THR A 710      23.300  50.360  40.770  1.00  0.00           C
ATOM   1971 HG21 THR A 710      23.940  50.610  39.900  1.00  0.00           H
ATOM   1972 HG22 THR A 710      23.900  49.820  41.530  1.00  0.00           H
ATOM   1973 HG23 THR A 710      23.060  51.270  41.370  1.00  0.00           H
ATOM   1974  C   THR A 710      23.160  48.430  38.410  1.00  0.00           C
ATOM   1975  O   THR A 710      23.890  47.580  37.890  1.00  0.00           O
ATOM   1976  N   ASP A 711      23.220  49.600  37.690  1.00  0.00           N
ATOM   1977  HN  ASP A 711      22.700  50.340  38.090  1.00  0.00           H
ATOM   1978  CA  ASP A 711      24.290  49.910  36.690  1.00  0.00           C
ATOM   1979  HA  ASP A 711      24.880  49.030  36.500  1.00  0.00           H
ATOM   1980  CB  ASP A 711      23.570  50.380  35.390  1.00  0.00           C
ATOM   1981  HB1 ASP A 711      22.890  51.250  35.530  1.00  0.00           H
ATOM   1982  HB2 ASP A 711      22.720  49.720  35.040  1.00  0.00           H
ATOM   1983  CG  ASP A 711      24.490  50.510  34.120  1.00  0.00           C
ATOM   1984  OD1 ASP A 711      23.980  50.860  33.060  1.00  0.00           O
ATOM   1985  OD2 ASP A 711      25.720  50.260  34.200  1.00  0.00           O
ATOM   1986  C   ASP A 711      25.340  50.900  37.230  1.00  0.00           C
ATOM   1987  O   ASP A 711      25.010  51.840  37.940  1.00  0.00           O
ATOM   1988  N   ALA A 712      26.610  50.700  36.840  1.00  0.00           N
ATOM   1989  HN  ALA A 712      26.700  49.870  36.280  1.00  0.00           H
ATOM   1990  CA  ALA A 712      27.790  51.490  37.270  1.00  0.00           C
ATOM   1991  HA  ALA A 712      27.590  52.330  37.900  1.00  0.00           H
ATOM   1992  CB  ALA A 712      28.740  50.480  38.000  1.00  0.00           C
ATOM   1993  HB1 ALA A 712      29.730  50.910  38.290  1.00  0.00           H
ATOM   1994  HB2 ALA A 712      28.970  49.660  37.300  1.00  0.00           H
ATOM   1995  HB3 ALA A 712      28.270  49.950  38.850  1.00  0.00           H
ATOM   1996  C   ALA A 712      28.510  52.280  36.090  1.00  0.00           C
ATOM   1997  O   ALA A 712      29.650  52.710  36.290  1.00  0.00           O
ATOM   1998  N   SER A 713      27.770  52.410  34.930  1.00  0.00           N
ATOM   1999  HN  SER A 713      26.990  51.800  34.790  1.00  0.00           H
ATOM   2000  CA  SER A 713      28.200  53.190  33.760  1.00  0.00           C
ATOM   2001  HA  SER A 713      29.210  52.910  33.460  1.00  0.00           H
ATOM   2002  CB  SER A 713      27.150  53.070  32.610  1.00  0.00           C
ATOM   2003  HB1 SER A 713      27.470  53.540  31.660  1.00  0.00           H
ATOM   2004  HB2 SER A 713      26.120  53.410  32.860  1.00  0.00           H
ATOM   2005  OG  SER A 713      26.930  51.680  32.320  1.00  0.00           O
ATOM   2006  HG1 SER A 713      26.450  51.250  33.010  1.00  0.00           H
ATOM   2007  C   SER A 713      28.330  54.700  34.040  1.00  0.00           C
ATOM   2008  O   SER A 713      29.200  55.360  33.520  1.00  0.00           O
ATOM   2009  N   SER A 714      27.370  55.240  34.770  1.00  0.00           N
ATOM   2010  HN  SER A 714      26.750  54.640  35.260  1.00  0.00           H
ATOM   2011  CA  SER A 714      27.500  56.550  35.390  1.00  0.00           C
ATOM   2012  HA  SER A 714      27.770  57.160  34.530  1.00  0.00           H
ATOM   2013  CB  SER A 714      26.300  57.190  36.160  1.00  0.00           C
ATOM   2014  HB1 SER A 714      25.420  57.380  35.500  1.00  0.00           H
ATOM   2015  HB2 SER A 714      26.540  58.250  36.360  1.00  0.00           H
ATOM   2016  OG  SER A 714      25.830  56.350  37.200  1.00  0.00           O
ATOM   2017  HG1 SER A 714      25.460  55.570  36.790  1.00  0.00           H
ATOM   2018  C   SER A 714      28.670  56.800  36.310  1.00  0.00           C
ATOM   2019  O   SER A 714      29.310  57.840  36.250  1.00  0.00           O
ATOM   2020  N   LEU A 715      28.910  55.770  37.260  1.00  0.00           N
ATOM   2021  HN  LEU A 715      28.280  55.010  37.260  1.00  0.00           H
ATOM   2022  CA  LEU A 715      30.110  55.780  38.100  1.00  0.00           C
ATOM   2023  HA  LEU A 715      30.150  56.710  38.650  1.00  0.00           H
ATOM   2024  CB  LEU A 715      30.110  54.620  39.040  1.00  0.00           C
ATOM   2025  HB1 LEU A 715      30.020  53.690  38.450  1.00  0.00           H
ATOM   2026  HB2 LEU A 715      29.160  54.730  39.590  1.00  0.00           H
ATOM   2027  CG  LEU A 715      31.200  54.510  40.100  1.00  0.00           C
ATOM   2028  HG  LEU A 715      32.150  54.190  39.620  1.00  0.00           H
ATOM   2029  CD1 LEU A 715      31.350  55.870  40.830  1.00  0.00           C
ATOM   2030 HD11 LEU A 715      30.380  56.230  41.230  1.00  0.00           H
ATOM   2031 HD12 LEU A 715      31.740  56.730  40.240  1.00  0.00           H
ATOM   2032 HD13 LEU A 715      31.980  55.670  41.710  1.00  0.00           H
ATOM   2033  CD2 LEU A 715      30.860  53.380  41.090  1.00  0.00           C
ATOM   2034 HD21 LEU A 715      29.980  53.800  41.640  1.00  0.00           H
ATOM   2035 HD22 LEU A 715      31.720  53.110  41.730  1.00  0.00           H
ATOM   2036 HD23 LEU A 715      30.560  52.470  40.540  1.00  0.00           H
ATOM   2037  C   LEU A 715      31.500  55.770  37.260  1.00  0.00           C
ATOM   2038  O   LEU A 715      32.360  56.630  37.470  1.00  0.00           O
ATOM   2039  N   VAL A 716      31.540  54.920  36.240  1.00  0.00           N
ATOM   2040  HN  VAL A 716      30.740  54.350  36.080  1.00  0.00           H
ATOM   2041  CA  VAL A 716      32.720  54.850  35.310  1.00  0.00           C
ATOM   2042  HA  VAL A 716      33.710  54.720  35.750  1.00  0.00           H
ATOM   2043  CB  VAL A 716      32.620  53.630  34.420  1.00  0.00           C
ATOM   2044  HB  VAL A 716      31.620  53.700  33.950  1.00  0.00           H
ATOM   2045  CG1 VAL A 716      33.640  53.510  33.240  1.00  0.00           C
ATOM   2046 HG11 VAL A 716      33.500  52.530  32.740  1.00  0.00           H
ATOM   2047 HG12 VAL A 716      34.690  53.680  33.570  1.00  0.00           H
ATOM   2048 HG13 VAL A 716      33.410  54.210  32.410  1.00  0.00           H
ATOM   2049  CG2 VAL A 716      32.770  52.390  35.330  1.00  0.00           C
ATOM   2050 HG21 VAL A 716      32.800  51.460  34.720  1.00  0.00           H
ATOM   2051 HG22 VAL A 716      31.960  52.380  36.080  1.00  0.00           H
ATOM   2052 HG23 VAL A 716      33.680  52.330  35.970  1.00  0.00           H
ATOM   2053  C   VAL A 716      32.920  56.090  34.510  1.00  0.00           C
ATOM   2054  O   VAL A 716      34.060  56.510  34.270  1.00  0.00           O
ATOM   2055  N   CYS A 717      31.850  56.760  34.090  1.00  0.00           N
ATOM   2056  HN  CYS A 717      30.890  56.490  34.220  1.00  0.00           H
ATOM   2057  CA  CYS A 717      31.960  58.100  33.580  1.00  0.00           C
ATOM   2058  HA  CYS A 717      32.760  58.150  32.860  1.00  0.00           H
ATOM   2059  CB  CYS A 717      30.620  58.580  32.960  1.00  0.00           C
ATOM   2060  HB1 CYS A 717      30.930  59.600  32.650  1.00  0.00           H
ATOM   2061  HB2 CYS A 717      29.800  58.770  33.690  1.00  0.00           H
ATOM   2062  SG  CYS A 717      29.980  57.720  31.510  1.00  0.00           S
ATOM   2063  HG1 CYS A 717      29.420  56.740  32.210  1.00  0.00           H
ATOM   2064  C   CYS A 717      32.430  59.180  34.670  1.00  0.00           C
ATOM   2065  O   CYS A 717      33.260  60.060  34.420  1.00  0.00           O
ATOM   2066  N   TYR A 718      31.920  59.080  35.960  1.00  0.00           N
ATOM   2067  HN  TYR A 718      31.360  58.280  36.160  1.00  0.00           H
ATOM   2068  CA  TYR A 718      32.310  59.940  37.070  1.00  0.00           C
ATOM   2069  HA  TYR A 718      32.210  60.880  36.560  1.00  0.00           H
ATOM   2070  CB  TYR A 718      31.360  59.970  38.320  1.00  0.00           C
ATOM   2071  HB1 TYR A 718      31.770  60.730  39.020  1.00  0.00           H
ATOM   2072  HB2 TYR A 718      31.280  59.000  38.840  1.00  0.00           H
ATOM   2073  CG  TYR A 718      29.890  60.270  37.960  1.00  0.00           C
ATOM   2074  CD1 TYR A 718      29.500  61.370  37.190  1.00  0.00           C
ATOM   2075  HD1 TYR A 718      30.290  61.950  36.730  1.00  0.00           H
ATOM   2076  CE1 TYR A 718      28.120  61.820  37.160  1.00  0.00           C
ATOM   2077  HE1 TYR A 718      27.820  62.670  36.560  1.00  0.00           H
ATOM   2078  CZ  TYR A 718      27.130  61.090  37.740  1.00  0.00           C
ATOM   2079  OH  TYR A 718      25.720  61.410  37.630  1.00  0.00           O
ATOM   2080  HH  TYR A 718      25.300  60.710  38.130  1.00  0.00           H
ATOM   2081  CD2 TYR A 718      28.810  59.460  38.470  1.00  0.00           C
ATOM   2082  HD2 TYR A 718      29.140  58.570  39.000  1.00  0.00           H
ATOM   2083  CE2 TYR A 718      27.490  59.900  38.430  1.00  0.00           C
ATOM   2084  HE2 TYR A 718      26.690  59.390  38.960  1.00  0.00           H
ATOM   2085  C   TYR A 718      33.730  59.880  37.540  1.00  0.00           C
ATOM   2086  O   TYR A 718      34.350  60.890  37.870  1.00  0.00           O
ATOM   2087  N   ILE A 719      34.400  58.700  37.590  1.00  0.00           N
ATOM   2088  HN  ILE A 719      33.960  57.810  37.490  1.00  0.00           H
ATOM   2089  CA  ILE A 719      35.710  58.560  38.170  1.00  0.00           C
ATOM   2090  HA  ILE A 719      36.150  59.430  38.640  1.00  0.00           H
ATOM   2091  CB  ILE A 719      35.820  57.450  39.240  1.00  0.00           C
ATOM   2092  HB  ILE A 719      35.590  56.430  38.840  1.00  0.00           H
ATOM   2093  CG2 ILE A 719      37.300  57.430  39.830  1.00  0.00           C
ATOM   2094 HG21 ILE A 719      37.930  56.790  39.170  1.00  0.00           H
ATOM   2095 HG22 ILE A 719      37.180  56.880  40.780  1.00  0.00           H
ATOM   2096 HG23 ILE A 719      37.700  58.450  40.010  1.00  0.00           H
ATOM   2097  CG1 ILE A 719      34.820  57.590  40.400  1.00  0.00           C
ATOM   2098 HG11 ILE A 719      35.220  56.890  41.170  1.00  0.00           H
ATOM   2099 HG12 ILE A 719      33.750  57.360  40.170  1.00  0.00           H
ATOM   2100  CD  ILE A 719      34.970  58.960  41.060  1.00  0.00           C
ATOM   2101  HD1 ILE A 719      34.790  59.650  40.190  1.00  0.00           H
ATOM   2102  HD2 ILE A 719      35.960  59.150  41.520  1.00  0.00           H
ATOM   2103  HD3 ILE A 719      34.240  59.150  41.870  1.00  0.00           H
ATOM   2104  C   ILE A 719      36.460  58.150  37.010  1.00  0.00           C
ATOM   2105  O   ILE A 719      36.210  57.190  36.330  1.00  0.00           O
ATOM   2106  N   THR A 720      37.570  58.870  36.680  1.00  0.00           N
ATOM   2107  HN  THR A 720      37.740  59.750  37.100  1.00  0.00           H
ATOM   2108  CA  THR A 720      38.550  58.590  35.710  1.00  0.00           C
ATOM   2109  HA  THR A 720      38.450  57.570  35.360  1.00  0.00           H
ATOM   2110  CB  THR A 720      38.570  59.550  34.530  1.00  0.00           C
ATOM   2111  HB  THR A 720      38.930  58.860  33.730  1.00  0.00           H
ATOM   2112  OG1 THR A 720      39.490  60.660  34.750  1.00  0.00           O
ATOM   2113  HG1 THR A 720      39.920  60.720  33.910  1.00  0.00           H
ATOM   2114  CG2 THR A 720      37.160  60.140  34.100  1.00  0.00           C
ATOM   2115 HG21 THR A 720      37.240  60.620  33.100  1.00  0.00           H
ATOM   2116 HG22 THR A 720      36.650  60.820  34.810  1.00  0.00           H
ATOM   2117 HG23 THR A 720      36.590  59.220  33.950  1.00  0.00           H
ATOM   2118  C   THR A 720      39.980  58.460  36.330  1.00  0.00           C
ATOM   2119  O   THR A 720      40.300  58.730  37.440  1.00  0.00           O
ATOM   2120  N   ARG A 721      40.830  57.870  35.490  1.00  0.00           N
ATOM   2121  HN  ARG A 721      40.640  57.810  34.510  1.00  0.00           H
ATOM   2122  CA  ARG A 721      42.220  57.530  35.900  1.00  0.00           C
ATOM   2123  HA  ARG A 721      42.120  56.800  36.680  1.00  0.00           H
ATOM   2124  CB  ARG A 721      42.900  56.890  34.600  1.00  0.00           C
ATOM   2125  HB1 ARG A 721      44.000  56.800  34.720  1.00  0.00           H
ATOM   2126  HB2 ARG A 721      42.760  57.650  33.790  1.00  0.00           H
ATOM   2127  CG  ARG A 721      42.340  55.510  34.200  1.00  0.00           C
ATOM   2128  HG1 ARG A 721      42.660  55.270  33.160  1.00  0.00           H
ATOM   2129  HG2 ARG A 721      41.240  55.590  34.140  1.00  0.00           H
ATOM   2130  CD  ARG A 721      42.590  54.260  35.050  1.00  0.00           C
ATOM   2131  HD1 ARG A 721      42.070  53.440  34.510  1.00  0.00           H
ATOM   2132  HD2 ARG A 721      42.120  54.470  36.030  1.00  0.00           H
ATOM   2133  NE  ARG A 721      44.060  54.090  35.180  1.00  0.00           N
ATOM   2134  HE  ARG A 721      44.660  54.150  34.380  1.00  0.00           H
ATOM   2135  CZ  ARG A 721      44.700  54.050  36.350  1.00  0.00           C
ATOM   2136  NH1 ARG A 721      44.080  53.930  37.490  1.00  0.00           N
ATOM   2137 HH11 ARG A 721      43.090  53.810  37.530  1.00  0.00           H
ATOM   2138 HH12 ARG A 721      44.740  53.850  38.240  1.00  0.00           H
ATOM   2139  NH2 ARG A 721      46.040  53.980  36.370  1.00  0.00           N
ATOM   2140 HH21 ARG A 721      46.540  53.960  35.510  1.00  0.00           H
ATOM   2141 HH22 ARG A 721      46.440  54.010  37.290  1.00  0.00           H
ATOM   2142  C   ARG A 721      43.100  58.640  36.510  1.00  0.00           C
ATOM   2143  O   ARG A 721      44.000  58.470  37.340  1.00  0.00           O
ATOM   2144  N   PHE A 722      42.740  59.860  36.140  1.00  0.00           N
ATOM   2145  HN  PHE A 722      41.990  59.960  35.490  1.00  0.00           H
ATOM   2146  CA  PHE A 722      43.420  61.040  36.640  1.00  0.00           C
ATOM   2147  HA  PHE A 722      44.490  61.020  36.510  1.00  0.00           H
ATOM   2148  CB  PHE A 722      42.870  62.320  35.920  1.00  0.00           C
ATOM   2149  HB1 PHE A 722      41.770  62.210  35.820  1.00  0.00           H
ATOM   2150  HB2 PHE A 722      43.300  62.390  34.890  1.00  0.00           H
ATOM   2151  CG  PHE A 722      43.120  63.710  36.410  1.00  0.00           C
ATOM   2152  CD1 PHE A 722      44.300  64.380  36.130  1.00  0.00           C
ATOM   2153  HD1 PHE A 722      45.020  63.970  35.440  1.00  0.00           H
ATOM   2154  CE1 PHE A 722      44.560  65.660  36.680  1.00  0.00           C
ATOM   2155  HE1 PHE A 722      45.530  66.080  36.450  1.00  0.00           H
ATOM   2156  CZ  PHE A 722      43.680  66.240  37.570  1.00  0.00           C
ATOM   2157  HZ  PHE A 722      43.820  67.200  38.020  1.00  0.00           H
ATOM   2158  CD2 PHE A 722      42.200  64.270  37.330  1.00  0.00           C
ATOM   2159  HD2 PHE A 722      41.290  63.730  37.530  1.00  0.00           H
ATOM   2160  CE2 PHE A 722      42.500  65.510  37.910  1.00  0.00           C
ATOM   2161  HE2 PHE A 722      41.830  65.990  38.600  1.00  0.00           H
ATOM   2162  C   PHE A 722      43.300  61.160  38.130  1.00  0.00           C
ATOM   2163  O   PHE A 722      44.250  61.260  38.890  1.00  0.00           O
ATOM   2164  N   THR A 723      42.060  60.840  38.590  1.00  0.00           N
ATOM   2165  HN  THR A 723      41.340  60.590  37.960  1.00  0.00           H
ATOM   2166  CA  THR A 723      41.770  60.760  40.010  1.00  0.00           C
ATOM   2167  HA  THR A 723      42.240  61.550  40.590  1.00  0.00           H
ATOM   2168  CB  THR A 723      40.310  60.640  40.290  1.00  0.00           C
ATOM   2169  HB  THR A 723      39.850  59.840  39.670  1.00  0.00           H
ATOM   2170  OG1 THR A 723      39.630  61.850  39.990  1.00  0.00           O
ATOM   2171  HG1 THR A 723      39.650  61.920  39.040  1.00  0.00           H
ATOM   2172  CG2 THR A 723      39.900  60.160  41.690  1.00  0.00           C
ATOM   2173 HG21 THR A 723      40.150  59.080  41.790  1.00  0.00           H
ATOM   2174 HG22 THR A 723      38.810  60.370  41.750  1.00  0.00           H
ATOM   2175 HG23 THR A 723      40.320  60.740  42.530  1.00  0.00           H
ATOM   2176  C   THR A 723      42.460  59.670  40.630  1.00  0.00           C
ATOM   2177  O   THR A 723      43.140  59.770  41.660  1.00  0.00           O
ATOM   2178  N   GLU A 724      42.410  58.440  40.040  1.00  0.00           N
ATOM   2179  HN  GLU A 724      41.930  58.420  39.170  1.00  0.00           H
ATOM   2180  CA  GLU A 724      42.960  57.180  40.570  1.00  0.00           C
ATOM   2181  HA  GLU A 724      42.560  57.090  41.580  1.00  0.00           H
ATOM   2182  CB  GLU A 724      42.580  55.970  39.640  1.00  0.00           C
ATOM   2183  HB1 GLU A 724      43.210  55.150  40.020  1.00  0.00           H
ATOM   2184  HB2 GLU A 724      43.080  56.030  38.640  1.00  0.00           H
ATOM   2185  CG  GLU A 724      41.060  55.710  39.510  1.00  0.00           C
ATOM   2186  HG1 GLU A 724      40.420  56.570  39.210  1.00  0.00           H
ATOM   2187  HG2 GLU A 724      40.870  55.260  40.500  1.00  0.00           H
ATOM   2188  CD  GLU A 724      40.780  54.680  38.390  1.00  0.00           C
ATOM   2189  OE1 GLU A 724      41.470  53.650  38.200  1.00  0.00           O
ATOM   2190  OE2 GLU A 724      39.830  55.010  37.580  1.00  0.00           O
ATOM   2191  C   GLU A 724      44.500  57.250  40.690  1.00  0.00           C
ATOM   2192  O   GLU A 724      45.120  56.790  41.660  1.00  0.00           O
ATOM   2193  N   GLU A 725      45.190  57.810  39.630  1.00  0.00           N
ATOM   2194  HN  GLU A 725      44.750  58.140  38.790  1.00  0.00           H
ATOM   2195  CA  GLU A 725      46.630  58.100  39.710  1.00  0.00           C
ATOM   2196  HA  GLU A 725      47.150  57.210  40.010  1.00  0.00           H
ATOM   2197  CB  GLU A 725      47.190  58.570  38.370  1.00  0.00           C
ATOM   2198  HB1 GLU A 725      48.120  59.170  38.490  1.00  0.00           H
ATOM   2199  HB2 GLU A 725      46.460  59.250  37.860  1.00  0.00           H
ATOM   2200  CG  GLU A 725      47.470  57.320  37.410  1.00  0.00           C
ATOM   2201  HG1 GLU A 725      46.490  56.970  37.060  1.00  0.00           H
ATOM   2202  HG2 GLU A 725      48.130  56.600  37.930  1.00  0.00           H
ATOM   2203  CD  GLU A 725      48.270  57.790  36.230  1.00  0.00           C
ATOM   2204  OE1 GLU A 725      49.510  58.000  36.390  1.00  0.00           O
ATOM   2205  OE2 GLU A 725      47.720  57.950  35.080  1.00  0.00           O
ATOM   2206  C   GLU A 725      46.940  59.080  40.900  1.00  0.00           C
ATOM   2207  O   GLU A 725      47.830  58.850  41.740  1.00  0.00           O
ATOM   2208  N   ALA A 726      46.270  60.220  40.860  1.00  0.00           N
ATOM   2209  HN  ALA A 726      45.540  60.360  40.200  1.00  0.00           H
ATOM   2210  CA  ALA A 726      46.550  61.350  41.820  1.00  0.00           C
ATOM   2211  HA  ALA A 726      47.550  61.720  41.610  1.00  0.00           H
ATOM   2212  CB  ALA A 726      45.550  62.430  41.430  1.00  0.00           C
ATOM   2213  HB1 ALA A 726      44.580  61.910  41.610  1.00  0.00           H
ATOM   2214  HB2 ALA A 726      45.500  62.900  40.430  1.00  0.00           H
ATOM   2215  HB3 ALA A 726      45.530  63.280  42.150  1.00  0.00           H
ATOM   2216  C   ALA A 726      46.360  60.900  43.250  1.00  0.00           C
ATOM   2217  O   ALA A 726      47.210  61.110  44.100  1.00  0.00           O
ATOM   2218  N   PHE A 727      45.200  60.250  43.560  1.00  0.00           N
ATOM   2219  HN  PHE A 727      44.430  60.140  42.940  1.00  0.00           H
ATOM   2220  CA  PHE A 727      44.860  59.740  44.890  1.00  0.00           C
ATOM   2221  HA  PHE A 727      45.070  60.570  45.550  1.00  0.00           H
ATOM   2222  CB  PHE A 727      43.370  59.310  44.980  1.00  0.00           C
ATOM   2223  HB1 PHE A 727      43.170  58.700  44.090  1.00  0.00           H
ATOM   2224  HB2 PHE A 727      42.690  60.190  44.960  1.00  0.00           H
ATOM   2225  CG  PHE A 727      42.970  58.410  46.120  1.00  0.00           C
ATOM   2226  CD1 PHE A 727      42.260  57.220  45.940  1.00  0.00           C
ATOM   2227  HD1 PHE A 727      42.050  56.880  44.940  1.00  0.00           H
ATOM   2228  CE1 PHE A 727      41.770  56.500  47.030  1.00  0.00           C
ATOM   2229  HE1 PHE A 727      41.190  55.590  46.920  1.00  0.00           H
ATOM   2230  CZ  PHE A 727      42.070  57.070  48.290  1.00  0.00           C
ATOM   2231  HZ  PHE A 727      41.710  56.540  49.160  1.00  0.00           H
ATOM   2232  CD2 PHE A 727      43.270  58.940  47.400  1.00  0.00           C
ATOM   2233  HD2 PHE A 727      43.720  59.910  47.620  1.00  0.00           H
ATOM   2234  CE2 PHE A 727      42.780  58.220  48.510  1.00  0.00           C
ATOM   2235  HE2 PHE A 727      42.910  58.690  49.480  1.00  0.00           H
ATOM   2236  C   PHE A 727      45.910  58.660  45.410  1.00  0.00           C
ATOM   2237  O   PHE A 727      46.480  58.740  46.530  1.00  0.00           O
ATOM   2238  N   ALA A 728      46.220  57.720  44.510  1.00  0.00           N
ATOM   2239  HN  ALA A 728      45.850  57.530  43.610  1.00  0.00           H
ATOM   2240  CA  ALA A 728      47.280  56.780  44.760  1.00  0.00           C
ATOM   2241  HA  ALA A 728      46.980  56.330  45.700  1.00  0.00           H
ATOM   2242  CB  ALA A 728      47.310  55.710  43.670  1.00  0.00           C
ATOM   2243  HB1 ALA A 728      47.660  55.950  42.630  1.00  0.00           H
ATOM   2244  HB2 ALA A 728      46.310  55.230  43.580  1.00  0.00           H
ATOM   2245  HB3 ALA A 728      47.950  54.840  43.920  1.00  0.00           H
ATOM   2246  C   ALA A 728      48.680  57.360  45.000  1.00  0.00           C
ATOM   2247  O   ALA A 728      49.340  57.010  45.900  1.00  0.00           O
ATOM   2248  N   ALA A 729      49.000  58.340  44.160  1.00  0.00           N
ATOM   2249  HN  ALA A 729      48.360  58.550  43.410  1.00  0.00           H
ATOM   2250  CA  ALA A 729      50.270  59.130  44.260  1.00  0.00           C
ATOM   2251  HA  ALA A 729      51.060  58.400  44.270  1.00  0.00           H
ATOM   2252  CB  ALA A 729      50.460  60.160  43.170  1.00  0.00           C
ATOM   2253  HB1 ALA A 729      50.430  59.710  42.160  1.00  0.00           H
ATOM   2254  HB2 ALA A 729      51.400  60.750  43.370  1.00  0.00           H
ATOM   2255  HB3 ALA A 729      49.650  60.910  43.160  1.00  0.00           H
ATOM   2256  C   ALA A 729      50.290  59.790  45.620  1.00  0.00           C
ATOM   2257  O   ALA A 729      51.350  59.820  46.270  1.00  0.00           O
ATOM   2258  N   LEU A 730      49.170  60.290  46.200  1.00  0.00           N
ATOM   2259  HN  LEU A 730      48.310  60.430  45.700  1.00  0.00           H
ATOM   2260  CA  LEU A 730      49.220  60.890  47.590  1.00  0.00           C
ATOM   2261  HA  LEU A 730      50.040  61.590  47.580  1.00  0.00           H
ATOM   2262  CB  LEU A 730      47.910  61.660  47.800  1.00  0.00           C
ATOM   2263  HB1 LEU A 730      47.070  60.930  47.880  1.00  0.00           H
ATOM   2264  HB2 LEU A 730      47.780  62.350  46.930  1.00  0.00           H
ATOM   2265  CG  LEU A 730      47.790  62.390  49.080  1.00  0.00           C
ATOM   2266  HG  LEU A 730      48.080  61.700  49.920  1.00  0.00           H
ATOM   2267  CD1 LEU A 730      48.590  63.720  49.080  1.00  0.00           C
ATOM   2268 HD11 LEU A 730      49.630  63.460  48.810  1.00  0.00           H
ATOM   2269 HD12 LEU A 730      48.570  64.210  50.080  1.00  0.00           H
ATOM   2270 HD13 LEU A 730      48.230  64.530  48.410  1.00  0.00           H
ATOM   2271  CD2 LEU A 730      46.350  62.630  49.460  1.00  0.00           C
ATOM   2272 HD21 LEU A 730      45.910  63.200  48.610  1.00  0.00           H
ATOM   2273 HD22 LEU A 730      46.350  63.310  50.340  1.00  0.00           H
ATOM   2274 HD23 LEU A 730      45.800  61.680  49.620  1.00  0.00           H
ATOM   2275  C   LEU A 730      49.490  59.830  48.660  1.00  0.00           C
ATOM   2276  O   LEU A 730      50.150  59.950  49.680  1.00  0.00           O
ATOM   2277  N   ILE A 731      48.780  58.640  48.480  1.00  0.00           N
ATOM   2278  HN  ILE A 731      48.220  58.430  47.670  1.00  0.00           H
ATOM   2279  CA  ILE A 731      48.930  57.430  49.260  1.00  0.00           C
ATOM   2280  HA  ILE A 731      48.590  57.770  50.220  1.00  0.00           H
ATOM   2281  CB  ILE A 731      47.960  56.310  48.840  1.00  0.00           C
ATOM   2282  HB  ILE A 731      48.080  56.390  47.740  1.00  0.00           H
ATOM   2283  CG2 ILE A 731      48.430  54.970  49.400  1.00  0.00           C
ATOM   2284 HG21 ILE A 731      49.380  54.620  48.940  1.00  0.00           H
ATOM   2285 HG22 ILE A 731      47.610  54.260  49.180  1.00  0.00           H
ATOM   2286 HG23 ILE A 731      48.580  55.000  50.490  1.00  0.00           H
ATOM   2287  CG1 ILE A 731      46.560  56.660  49.240  1.00  0.00           C
ATOM   2288 HG11 ILE A 731      45.840  56.030  48.670  1.00  0.00           H
ATOM   2289 HG12 ILE A 731      46.340  57.750  49.190  1.00  0.00           H
ATOM   2290  CD  ILE A 731      46.300  56.350  50.710  1.00  0.00           C
ATOM   2291  HD1 ILE A 731      46.060  55.260  50.730  1.00  0.00           H
ATOM   2292  HD2 ILE A 731      45.440  56.910  51.140  1.00  0.00           H
ATOM   2293  HD3 ILE A 731      47.210  56.560  51.300  1.00  0.00           H
ATOM   2294  C   ILE A 731      50.420  56.970  49.410  1.00  0.00           C
ATOM   2295  O   ILE A 731      50.990  56.670  50.460  1.00  0.00           O
ATOM   2296  N   CYS A 732      51.190  57.020  48.300  1.00  0.00           N
ATOM   2297  HN  CYS A 732      50.700  57.100  47.430  1.00  0.00           H
ATOM   2298  CA  CYS A 732      52.570  56.730  48.250  1.00  0.00           C
ATOM   2299  HA  CYS A 732      52.690  55.750  48.660  1.00  0.00           H
ATOM   2300  CB  CYS A 732      53.060  56.830  46.710  1.00  0.00           C
ATOM   2301  HB1 CYS A 732      54.130  56.500  46.760  1.00  0.00           H
ATOM   2302  HB2 CYS A 732      53.080  57.890  46.380  1.00  0.00           H
ATOM   2303  SG  CYS A 732      52.240  55.780  45.470  1.00  0.00           S
ATOM   2304  HG1 CYS A 732      51.210  56.610  45.340  1.00  0.00           H
ATOM   2305  C   CYS A 732      53.410  57.670  49.180  1.00  0.00           C
ATOM   2306  O   CYS A 732      54.370  57.300  49.890  1.00  0.00           O
ATOM   2307  N   ILE A 733      52.970  58.960  49.170  1.00  0.00           N
ATOM   2308  HN  ILE A 733      52.310  59.310  48.510  1.00  0.00           H
ATOM   2309  CA  ILE A 733      53.530  59.930  50.090  1.00  0.00           C
ATOM   2310  HA  ILE A 733      54.600  59.900  49.970  1.00  0.00           H
ATOM   2311  CB  ILE A 733      53.200  61.260  49.640  1.00  0.00           C
ATOM   2312  HB  ILE A 733      52.110  61.370  49.790  1.00  0.00           H
ATOM   2313  CG2 ILE A 733      53.890  62.330  50.510  1.00  0.00           C
ATOM   2314 HG21 ILE A 733      54.980  62.260  50.390  1.00  0.00           H
ATOM   2315 HG22 ILE A 733      53.570  62.180  51.560  1.00  0.00           H
ATOM   2316 HG23 ILE A 733      53.650  63.400  50.310  1.00  0.00           H
ATOM   2317  CG1 ILE A 733      53.590  61.500  48.110  1.00  0.00           C
ATOM   2318 HG11 ILE A 733      53.400  62.550  47.820  1.00  0.00           H
ATOM   2319 HG12 ILE A 733      52.950  61.020  47.330  1.00  0.00           H
ATOM   2320  CD  ILE A 733      55.050  61.260  47.680  1.00  0.00           C
ATOM   2321  HD1 ILE A 733      55.810  61.460  48.460  1.00  0.00           H
ATOM   2322  HD2 ILE A 733      55.310  61.940  46.850  1.00  0.00           H
ATOM   2323  HD3 ILE A 733      55.150  60.190  47.410  1.00  0.00           H
ATOM   2324  C   ILE A 733      53.300  59.680  51.560  1.00  0.00           C
ATOM   2325  O   ILE A 733      54.150  59.770  52.470  1.00  0.00           O
ATOM   2326  N   ILE A 734      52.070  59.330  51.910  1.00  0.00           N
ATOM   2327  HN  ILE A 734      51.430  59.430  51.160  1.00  0.00           H
ATOM   2328  CA  ILE A 734      51.570  58.890  53.310  1.00  0.00           C
ATOM   2329  HA  ILE A 734      51.850  59.630  54.050  1.00  0.00           H
ATOM   2330  CB  ILE A 734      49.940  58.610  53.330  1.00  0.00           C
ATOM   2331  HB  ILE A 734      49.830  57.920  52.460  1.00  0.00           H
ATOM   2332  CG2 ILE A 734      49.530  57.780  54.560  1.00  0.00           C
ATOM   2333 HG21 ILE A 734      50.020  56.790  54.620  1.00  0.00           H
ATOM   2334 HG22 ILE A 734      48.470  57.460  54.410  1.00  0.00           H
ATOM   2335 HG23 ILE A 734      49.530  58.220  55.580  1.00  0.00           H
ATOM   2336  CG1 ILE A 734      49.130  59.870  53.020  1.00  0.00           C
ATOM   2337 HG11 ILE A 734      49.620  60.490  52.240  1.00  0.00           H
ATOM   2338 HG12 ILE A 734      49.170  60.460  53.960  1.00  0.00           H
ATOM   2339  CD  ILE A 734      47.630  59.560  52.610  1.00  0.00           C
ATOM   2340  HD1 ILE A 734      47.120  60.460  52.210  1.00  0.00           H
ATOM   2341  HD2 ILE A 734      47.120  59.280  53.570  1.00  0.00           H
ATOM   2342  HD3 ILE A 734      47.590  58.670  51.950  1.00  0.00           H
ATOM   2343  C   ILE A 734      52.290  57.730  53.760  1.00  0.00           C
ATOM   2344  O   ILE A 734      52.690  57.670  54.920  1.00  0.00           O
ATOM   2345  N   PHE A 735      52.470  56.720  52.880  1.00  0.00           N
ATOM   2346  HN  PHE A 735      52.220  56.870  51.920  1.00  0.00           H
ATOM   2347  CA  PHE A 735      53.320  55.520  53.180  1.00  0.00           C
ATOM   2348  HA  PHE A 735      52.900  54.910  53.970  1.00  0.00           H
ATOM   2349  CB  PHE A 735      53.400  54.550  51.920  1.00  0.00           C
ATOM   2350  HB1 PHE A 735      54.370  54.000  51.920  1.00  0.00           H
ATOM   2351  HB2 PHE A 735      53.230  55.160  51.010  1.00  0.00           H
ATOM   2352  CG  PHE A 735      52.230  53.650  51.860  1.00  0.00           C
ATOM   2353  CD1 PHE A 735      50.900  53.990  52.180  1.00  0.00           C
ATOM   2354  HD1 PHE A 735      50.560  54.950  52.560  1.00  0.00           H
ATOM   2355  CE1 PHE A 735      49.900  53.050  52.070  1.00  0.00           C
ATOM   2356  HE1 PHE A 735      48.870  53.240  52.320  1.00  0.00           H
ATOM   2357  CZ  PHE A 735      50.190  51.700  51.740  1.00  0.00           C
ATOM   2358  HZ  PHE A 735      49.390  50.970  51.690  1.00  0.00           H
ATOM   2359  CD2 PHE A 735      52.470  52.330  51.430  1.00  0.00           C
ATOM   2360  HD2 PHE A 735      53.420  51.870  51.160  1.00  0.00           H
ATOM   2361  CE2 PHE A 735      51.450  51.410  51.310  1.00  0.00           C
ATOM   2362  HE2 PHE A 735      51.650  50.450  50.840  1.00  0.00           H
ATOM   2363  C   PHE A 735      54.730  55.870  53.600  1.00  0.00           C
ATOM   2364  O   PHE A 735      55.360  55.260  54.470  1.00  0.00           O
ATOM   2365  N   ILE A 736      55.360  56.860  52.890  1.00  0.00           N
ATOM   2366  HN  ILE A 736      54.960  57.200  52.030  1.00  0.00           H
ATOM   2367  CA  ILE A 736      56.750  57.300  53.220  1.00  0.00           C
ATOM   2368  HA  ILE A 736      57.430  56.480  53.440  1.00  0.00           H
ATOM   2369  CB  ILE A 736      57.320  58.160  52.050  1.00  0.00           C
ATOM   2370  HB  ILE A 736      56.560  58.910  51.780  1.00  0.00           H
ATOM   2371  CG2 ILE A 736      58.600  58.880  52.530  1.00  0.00           C
ATOM   2372 HG21 ILE A 736      59.220  58.140  53.060  1.00  0.00           H
ATOM   2373 HG22 ILE A 736      58.480  59.750  53.220  1.00  0.00           H
ATOM   2374 HG23 ILE A 736      59.220  59.130  51.650  1.00  0.00           H
ATOM   2375  CG1 ILE A 736      57.650  57.200  50.860  1.00  0.00           C
ATOM   2376 HG11 ILE A 736      56.760  56.560  50.670  1.00  0.00           H
ATOM   2377 HG12 ILE A 736      58.450  56.460  51.080  1.00  0.00           H
ATOM   2378  CD  ILE A 736      58.000  57.830  49.550  1.00  0.00           C
ATOM   2379  HD1 ILE A 736      57.060  58.170  49.060  1.00  0.00           H
ATOM   2380  HD2 ILE A 736      58.590  57.140  48.910  1.00  0.00           H
ATOM   2381  HD3 ILE A 736      58.650  58.720  49.640  1.00  0.00           H
ATOM   2382  C   ILE A 736      56.730  58.170  54.490  1.00  0.00           C
ATOM   2383  O   ILE A 736      57.710  58.080  55.310  1.00  0.00           O
ATOM   2384  N   TYR A 737      55.620  58.950  54.790  1.00  0.00           N
ATOM   2385  HN  TYR A 737      54.930  58.980  54.080  1.00  0.00           H
ATOM   2386  CA  TYR A 737      55.790  59.910  55.830  1.00  0.00           C
ATOM   2387  HA  TYR A 737      56.820  60.190  55.940  1.00  0.00           H
ATOM   2388  CB  TYR A 737      54.750  61.110  55.580  1.00  0.00           C
ATOM   2389  HB1 TYR A 737      53.700  60.870  55.860  1.00  0.00           H
ATOM   2390  HB2 TYR A 737      54.820  61.450  54.520  1.00  0.00           H
ATOM   2391  CG  TYR A 737      55.280  62.290  56.360  1.00  0.00           C
ATOM   2392  CD1 TYR A 737      55.920  63.240  55.680  1.00  0.00           C
ATOM   2393  HD1 TYR A 737      56.200  63.000  54.660  1.00  0.00           H
ATOM   2394  CE1 TYR A 737      56.370  64.410  56.280  1.00  0.00           C
ATOM   2395  HE1 TYR A 737      56.710  65.180  55.590  1.00  0.00           H
ATOM   2396  CZ  TYR A 737      56.310  64.550  57.620  1.00  0.00           C
ATOM   2397  OH  TYR A 737      56.750  65.730  58.230  1.00  0.00           O
ATOM   2398  HH  TYR A 737      56.300  65.830  59.060  1.00  0.00           H
ATOM   2399  CD2 TYR A 737      55.100  62.550  57.760  1.00  0.00           C
ATOM   2400  HD2 TYR A 737      54.550  61.830  58.360  1.00  0.00           H
ATOM   2401  CE2 TYR A 737      55.680  63.650  58.400  1.00  0.00           C
ATOM   2402  HE2 TYR A 737      55.640  63.780  59.470  1.00  0.00           H
ATOM   2403  C   TYR A 737      55.350  59.130  57.100  1.00  0.00           C
ATOM   2404  O   TYR A 737      55.890  59.430  58.170  1.00  0.00           O
ATOM   2405  N   GLU A 738      54.530  58.130  56.970  1.00  0.00           N
ATOM   2406  HN  GLU A 738      53.840  58.020  56.250  1.00  0.00           H
ATOM   2407  CA  GLU A 738      54.230  57.230  58.060  1.00  0.00           C
ATOM   2408  HA  GLU A 738      54.060  57.820  58.950  1.00  0.00           H
ATOM   2409  CB  GLU A 738      53.100  56.210  57.670  1.00  0.00           C
ATOM   2410  HB1 GLU A 738      53.190  55.260  58.250  1.00  0.00           H
ATOM   2411  HB2 GLU A 738      53.290  55.980  56.600  1.00  0.00           H
ATOM   2412  CG  GLU A 738      51.640  56.650  57.930  1.00  0.00           C
ATOM   2413  HG1 GLU A 738      51.030  55.790  57.610  1.00  0.00           H
ATOM   2414  HG2 GLU A 738      51.420  57.540  57.310  1.00  0.00           H
ATOM   2415  CD  GLU A 738      51.210  56.940  59.340  1.00  0.00           C
ATOM   2416  OE1 GLU A 738      50.180  56.350  59.810  1.00  0.00           O
ATOM   2417  OE2 GLU A 738      51.890  57.710  60.060  1.00  0.00           O
ATOM   2418  C   GLU A 738      55.450  56.420  58.470  1.00  0.00           C
ATOM   2419  O   GLU A 738      55.700  56.160  59.670  1.00  0.00           O
ATOM   2420  N   ALA A 739      56.290  55.920  57.490  1.00  0.00           N
ATOM   2421  HN  ALA A 739      56.090  56.010  56.520  1.00  0.00           H
ATOM   2422  CA  ALA A 739      57.500  55.340  57.630  1.00  0.00           C
ATOM   2423  HA  ALA A 739      57.480  54.380  58.110  1.00  0.00           H
ATOM   2424  CB  ALA A 739      58.090  54.850  56.210  1.00  0.00           C
ATOM   2425  HB1 ALA A 739      58.700  55.670  55.800  1.00  0.00           H
ATOM   2426  HB2 ALA A 739      57.250  54.420  55.600  1.00  0.00           H
ATOM   2427  HB3 ALA A 739      58.710  53.940  56.370  1.00  0.00           H
ATOM   2428  C   ALA A 739      58.570  56.210  58.250  1.00  0.00           C
ATOM   2429  O   ALA A 739      59.420  55.720  59.010  1.00  0.00           O
ATOM   2430  N   LEU A 740      58.570  57.540  57.980  1.00  0.00           N
ATOM   2431  HN  LEU A 740      57.980  57.890  57.250  1.00  0.00           H
ATOM   2432  CA  LEU A 740      59.250  58.590  58.760  1.00  0.00           C
ATOM   2433  HA  LEU A 740      60.280  58.300  58.760  1.00  0.00           H
ATOM   2434  CB  LEU A 740      59.150  59.980  58.090  1.00  0.00           C
ATOM   2435  HB1 LEU A 740      58.090  60.320  58.170  1.00  0.00           H
ATOM   2436  HB2 LEU A 740      59.300  59.820  57.010  1.00  0.00           H
ATOM   2437  CG  LEU A 740      60.010  61.080  58.740  1.00  0.00           C
ATOM   2438  HG  LEU A 740      59.820  61.130  59.830  1.00  0.00           H
ATOM   2439  CD1 LEU A 740      61.480  60.690  58.650  1.00  0.00           C
ATOM   2440 HD11 LEU A 740      61.660  60.080  59.570  1.00  0.00           H
ATOM   2441 HD12 LEU A 740      62.130  61.540  58.950  1.00  0.00           H
ATOM   2442 HD13 LEU A 740      61.770  60.300  57.650  1.00  0.00           H
ATOM   2443  CD2 LEU A 740      59.750  62.390  57.950  1.00  0.00           C
ATOM   2444 HD21 LEU A 740      59.630  62.260  56.860  1.00  0.00           H
ATOM   2445 HD22 LEU A 740      60.560  63.130  58.080  1.00  0.00           H
ATOM   2446 HD23 LEU A 740      58.780  62.840  58.260  1.00  0.00           H
ATOM   2447  C   LEU A 740      58.820  58.800  60.190  1.00  0.00           C
ATOM   2448  O   LEU A 740      59.650  58.870  61.050  1.00  0.00           O
ATOM   2449  N   GLU A 741      57.490  58.740  60.430  1.00  0.00           N
ATOM   2450  HN  GLU A 741      56.810  58.860  59.710  1.00  0.00           H
ATOM   2451  CA  GLU A 741      56.940  58.760  61.780  1.00  0.00           C
ATOM   2452  HA  GLU A 741      57.430  59.650  62.170  1.00  0.00           H
ATOM   2453  CB  GLU A 741      55.390  59.090  61.790  1.00  0.00           C
ATOM   2454  HB1 GLU A 741      54.960  58.800  62.770  1.00  0.00           H
ATOM   2455  HB2 GLU A 741      54.860  58.370  61.120  1.00  0.00           H
ATOM   2456  CG  GLU A 741      55.100  60.580  61.540  1.00  0.00           C
ATOM   2457  HG1 GLU A 741      55.420  60.820  60.510  1.00  0.00           H
ATOM   2458  HG2 GLU A 741      55.700  61.210  62.230  1.00  0.00           H
ATOM   2459  CD  GLU A 741      53.700  60.970  61.850  1.00  0.00           C
ATOM   2460  OE1 GLU A 741      52.980  61.500  60.900  1.00  0.00           O
ATOM   2461  OE2 GLU A 741      53.130  60.700  62.940  1.00  0.00           O
ATOM   2462  C   GLU A 741      57.390  57.650  62.680  1.00  0.00           C
ATOM   2463  O   GLU A 741      57.800  57.840  63.850  1.00  0.00           O
ATOM   2464  N   LYS A 742      57.440  56.450  62.100  1.00  0.00           N
ATOM   2465  HN  LYS A 742      57.210  56.460  61.130  1.00  0.00           H
ATOM   2466  CA  LYS A 742      58.120  55.320  62.740  1.00  0.00           C
ATOM   2467  HA  LYS A 742      57.610  55.190  63.680  1.00  0.00           H
ATOM   2468  CB  LYS A 742      57.880  54.040  61.910  1.00  0.00           C
ATOM   2469  HB1 LYS A 742      58.370  53.140  62.350  1.00  0.00           H
ATOM   2470  HB2 LYS A 742      58.390  54.260  60.950  1.00  0.00           H
ATOM   2471  CG  LYS A 742      56.400  53.650  61.760  1.00  0.00           C
ATOM   2472  HG1 LYS A 742      56.330  52.550  61.650  1.00  0.00           H
ATOM   2473  HG2 LYS A 742      56.060  54.110  60.800  1.00  0.00           H
ATOM   2474  CD  LYS A 742      55.380  53.970  62.960  1.00  0.00           C
ATOM   2475  HD1 LYS A 742      54.370  53.720  62.570  1.00  0.00           H
ATOM   2476  HD2 LYS A 742      55.350  55.060  63.140  1.00  0.00           H
ATOM   2477  CE  LYS A 742      55.590  53.160  64.280  1.00  0.00           C
ATOM   2478  HE1 LYS A 742      56.590  53.190  64.750  1.00  0.00           H
ATOM   2479  HE2 LYS A 742      55.370  52.090  64.090  1.00  0.00           H
ATOM   2480  NZ  LYS A 742      54.540  53.580  65.290  1.00  0.00           N
ATOM   2481  HZ1 LYS A 742      53.620  53.610  64.820  1.00  0.00           H
ATOM   2482  HZ2 LYS A 742      54.780  54.460  65.790  1.00  0.00           H
ATOM   2483  HZ3 LYS A 742      54.430  52.840  66.020  1.00  0.00           H
ATOM   2484  C   LYS A 742      59.520  55.590  63.160  1.00  0.00           C
ATOM   2485  O   LYS A 742      60.050  55.030  64.140  1.00  0.00           O
ATOM   2486  N   LEU A 743      60.270  56.270  62.330  1.00  0.00           N
ATOM   2487  HN  LEU A 743      59.870  56.700  61.520  1.00  0.00           H
ATOM   2488  CA  LEU A 743      61.650  56.670  62.700  1.00  0.00           C
ATOM   2489  HA  LEU A 743      62.150  55.770  63.060  1.00  0.00           H
ATOM   2490  CB  LEU A 743      62.470  57.330  61.570  1.00  0.00           C
ATOM   2491  HB1 LEU A 743      61.990  58.200  61.070  1.00  0.00           H
ATOM   2492  HB2 LEU A 743      62.440  56.600  60.740  1.00  0.00           H
ATOM   2493  CG  LEU A 743      63.960  57.600  61.930  1.00  0.00           C
ATOM   2494  HG  LEU A 743      63.980  58.350  62.750  1.00  0.00           H
ATOM   2495  CD1 LEU A 743      64.800  56.410  62.320  1.00  0.00           C
ATOM   2496 HD11 LEU A 743      64.980  55.710  61.470  1.00  0.00           H
ATOM   2497 HD12 LEU A 743      64.250  55.840  63.100  1.00  0.00           H
ATOM   2498 HD13 LEU A 743      65.810  56.670  62.710  1.00  0.00           H
ATOM   2499  CD2 LEU A 743      64.750  58.190  60.730  1.00  0.00           C
ATOM   2500 HD21 LEU A 743      65.830  58.150  60.980  1.00  0.00           H
ATOM   2501 HD22 LEU A 743      64.440  59.270  60.710  1.00  0.00           H
ATOM   2502 HD23 LEU A 743      64.600  57.730  59.730  1.00  0.00           H
ATOM   2503  C   LEU A 743      61.730  57.620  63.850  1.00  0.00           C
ATOM   2504  O   LEU A 743      62.570  57.420  64.710  1.00  0.00           O
ATOM   2505  N   PHE A 744      60.740  58.550  64.080  1.00  0.00           N
ATOM   2506  HN  PHE A 744      60.040  58.830  63.450  1.00  0.00           H
ATOM   2507  CA  PHE A 744      60.730  59.270  65.320  1.00  0.00           C
ATOM   2508  HA  PHE A 744      61.760  59.570  65.500  1.00  0.00           H
ATOM   2509  CB  PHE A 744      59.750  60.470  65.320  1.00  0.00           C
ATOM   2510  HB1 PHE A 744      59.720  61.100  66.230  1.00  0.00           H
ATOM   2511  HB2 PHE A 744      58.710  60.090  65.210  1.00  0.00           H
ATOM   2512  CG  PHE A 744      60.060  61.380  64.120  1.00  0.00           C
ATOM   2513  CD1 PHE A 744      59.040  61.970  63.290  1.00  0.00           C
ATOM   2514  HD1 PHE A 744      58.070  61.530  63.440  1.00  0.00           H
ATOM   2515  CE1 PHE A 744      59.310  63.020  62.350  1.00  0.00           C
ATOM   2516  HE1 PHE A 744      58.610  63.260  61.570  1.00  0.00           H
ATOM   2517  CZ  PHE A 744      60.600  63.560  62.380  1.00  0.00           C
ATOM   2518  HZ  PHE A 744      60.920  64.300  61.660  1.00  0.00           H
ATOM   2519  CD2 PHE A 744      61.290  62.070  64.110  1.00  0.00           C
ATOM   2520  HD2 PHE A 744      62.060  61.800  64.820  1.00  0.00           H
ATOM   2521  CE2 PHE A 744      61.570  63.160  63.220  1.00  0.00           C
ATOM   2522  HE2 PHE A 744      62.560  63.590  63.210  1.00  0.00           H
ATOM   2523  C   PHE A 744      60.310  58.470  66.510  1.00  0.00           C
ATOM   2524  O   PHE A 744      60.800  58.760  67.610  1.00  0.00           O
ATOM   2525  N   ASP A 745      59.380  57.450  66.400  1.00  0.00           N
ATOM   2526  HN  ASP A 745      58.850  57.340  65.560  1.00  0.00           H
ATOM   2527  CA  ASP A 745      59.030  56.500  67.410  1.00  0.00           C
ATOM   2528  HA  ASP A 745      58.850  57.100  68.280  1.00  0.00           H
ATOM   2529  CB  ASP A 745      57.710  55.680  67.100  1.00  0.00           C
ATOM   2530  HB1 ASP A 745      57.590  54.930  67.910  1.00  0.00           H
ATOM   2531  HB2 ASP A 745      57.870  55.120  66.150  1.00  0.00           H
ATOM   2532  CG  ASP A 745      56.460  56.620  67.140  1.00  0.00           C
ATOM   2533  OD1 ASP A 745      56.470  57.790  67.570  1.00  0.00           O
ATOM   2534  OD2 ASP A 745      55.450  55.990  66.730  1.00  0.00           O
ATOM   2535  C   ASP A 745      60.100  55.530  67.840  1.00  0.00           C
ATOM   2536  O   ASP A 745      60.270  55.200  68.990  1.00  0.00           O
ATOM   2537  N   LEU A 746      60.920  55.100  66.910  1.00  0.00           N
ATOM   2538  HN  LEU A 746      60.760  55.340  65.960  1.00  0.00           H
ATOM   2539  CA  LEU A 746      62.210  54.470  67.240  1.00  0.00           C
ATOM   2540  HA  LEU A 746      62.010  53.650  67.910  1.00  0.00           H
ATOM   2541  CB  LEU A 746      62.930  53.980  65.940  1.00  0.00           C
ATOM   2542  HB1 LEU A 746      64.000  53.740  66.160  1.00  0.00           H
ATOM   2543  HB2 LEU A 746      63.030  54.770  65.170  1.00  0.00           H
ATOM   2544  CG  LEU A 746      62.160  52.760  65.460  1.00  0.00           C
ATOM   2545  HG  LEU A 746      61.080  53.000  65.480  1.00  0.00           H
ATOM   2546  CD1 LEU A 746      62.540  52.510  63.960  1.00  0.00           C
ATOM   2547 HD11 LEU A 746      63.640  52.490  63.780  1.00  0.00           H
ATOM   2548 HD12 LEU A 746      62.110  53.340  63.370  1.00  0.00           H
ATOM   2549 HD13 LEU A 746      62.140  51.540  63.610  1.00  0.00           H
ATOM   2550  CD2 LEU A 746      62.440  51.510  66.290  1.00  0.00           C
ATOM   2551 HD21 LEU A 746      61.940  50.690  65.740  1.00  0.00           H
ATOM   2552 HD22 LEU A 746      61.960  51.560  67.290  1.00  0.00           H
ATOM   2553 HD23 LEU A 746      63.550  51.400  66.300  1.00  0.00           H
ATOM   2554  C   LEU A 746      63.150  55.360  67.990  1.00  0.00           C
ATOM   2555  O   LEU A 746      63.630  55.040  69.040  1.00  0.00           O
ATOM   2556  N   GLY A 747      63.360  56.610  67.460  1.00  0.00           N
ATOM   2557  HN  GLY A 747      63.020  56.910  66.570  1.00  0.00           H
ATOM   2558  CA  GLY A 747      64.190  57.630  68.080  1.00  0.00           C
ATOM   2559  HA1 GLY A 747      64.210  58.510  67.480  1.00  0.00           H
ATOM   2560  HA2 GLY A 747      65.210  57.270  68.220  1.00  0.00           H
ATOM   2561  C   GLY A 747      63.780  58.210  69.470  1.00  0.00           C
ATOM   2562  O   GLY A 747      64.680  58.340  70.330  1.00  0.00           O
ATOM   2563  N   GLU A 748      62.510  58.390  69.770  1.00  0.00           N
ATOM   2564  HN  GLU A 748      61.770  58.370  69.110  1.00  0.00           H
ATOM   2565  CA  GLU A 748      62.000  58.600  71.140  1.00  0.00           C
ATOM   2566  HA  GLU A 748      62.570  59.360  71.650  1.00  0.00           H
ATOM   2567  CB  GLU A 748      60.490  58.980  71.180  1.00  0.00           C
ATOM   2568  HB1 GLU A 748      60.000  58.960  72.170  1.00  0.00           H
ATOM   2569  HB2 GLU A 748      59.870  58.460  70.410  1.00  0.00           H
ATOM   2570  CG  GLU A 748      60.470  60.470  70.790  1.00  0.00           C
ATOM   2571  HG1 GLU A 748      60.850  60.670  69.770  1.00  0.00           H
ATOM   2572  HG2 GLU A 748      61.030  61.000  71.600  1.00  0.00           H
ATOM   2573  CD  GLU A 748      59.080  61.070  70.810  1.00  0.00           C
ATOM   2574  OE1 GLU A 748      58.970  62.330  70.840  1.00  0.00           O
ATOM   2575  OE2 GLU A 748      58.000  60.360  70.610  1.00  0.00           O
ATOM   2576  C   GLU A 748      62.170  57.350  72.040  1.00  0.00           C
ATOM   2577  O   GLU A 748      62.530  57.450  73.190  1.00  0.00           O
ATOM   2578  N   THR A 749      61.900  56.150  71.590  1.00  0.00           N
ATOM   2579  HN  THR A 749      61.530  55.950  70.680  1.00  0.00           H
ATOM   2580  CA  THR A 749      62.040  54.970  72.390  1.00  0.00           C
ATOM   2581  HA  THR A 749      61.560  55.000  73.360  1.00  0.00           H
ATOM   2582  CB  THR A 749      61.340  53.790  71.710  1.00  0.00           C
ATOM   2583  HB  THR A 749      61.880  53.530  70.770  1.00  0.00           H
ATOM   2584  OG1 THR A 749      59.990  54.080  71.280  1.00  0.00           O
ATOM   2585  HG1 THR A 749      60.040  54.530  70.430  1.00  0.00           H
ATOM   2586  CG2 THR A 749      61.250  52.610  72.650  1.00  0.00           C
ATOM   2587 HG21 THR A 749      60.440  51.940  72.290  1.00  0.00           H
ATOM   2588 HG22 THR A 749      61.130  52.920  73.700  1.00  0.00           H
ATOM   2589 HG23 THR A 749      62.190  52.030  72.600  1.00  0.00           H
ATOM   2590  C   THR A 749      63.420  54.530  72.760  1.00  0.00           C
ATOM   2591  O   THR A 749      63.790  54.060  73.850  1.00  0.00           O
ATOM   2592  N   TYR A 750      64.350  54.570  71.800  1.00  0.00           N
ATOM   2593  HN  TYR A 750      64.140  55.050  70.950  1.00  0.00           H
ATOM   2594  CA  TYR A 750      65.630  53.890  71.830  1.00  0.00           C
ATOM   2595  HA  TYR A 750      65.730  53.380  72.770  1.00  0.00           H
ATOM   2596  CB  TYR A 750      65.840  52.970  70.690  1.00  0.00           C
ATOM   2597  HB1 TYR A 750      66.840  52.490  70.590  1.00  0.00           H
ATOM   2598  HB2 TYR A 750      65.690  53.560  69.760  1.00  0.00           H
ATOM   2599  CG  TYR A 750      64.830  51.900  70.700  1.00  0.00           C
ATOM   2600  CD1 TYR A 750      64.930  50.970  71.700  1.00  0.00           C
ATOM   2601  HD1 TYR A 750      65.790  50.930  72.350  1.00  0.00           H
ATOM   2602  CE1 TYR A 750      64.000  49.940  71.820  1.00  0.00           C
ATOM   2603  HE1 TYR A 750      64.170  49.110  72.500  1.00  0.00           H
ATOM   2604  CZ  TYR A 750      62.910  49.880  70.950  1.00  0.00           C
ATOM   2605  OH  TYR A 750      61.980  48.840  71.180  1.00  0.00           O
ATOM   2606  HH  TYR A 750      61.110  48.940  70.790  1.00  0.00           H
ATOM   2607  CD2 TYR A 750      63.730  51.820  69.790  1.00  0.00           C
ATOM   2608  HD2 TYR A 750      63.580  52.610  69.070  1.00  0.00           H
ATOM   2609  CE2 TYR A 750      62.820  50.800  69.900  1.00  0.00           C
ATOM   2610  HE2 TYR A 750      61.910  50.830  69.310  1.00  0.00           H
ATOM   2611  C   TYR A 750      66.780  54.810  71.870  1.00  0.00           C
ATOM   2612  O   TYR A 750      66.740  55.880  71.280  1.00  0.00           O
ATOM   2613  N   ALA A 751      67.900  54.420  72.540  1.00  0.00           N
ATOM   2614  HN  ALA A 751      68.070  53.500  72.910  1.00  0.00           H
ATOM   2615  CA  ALA A 751      69.090  55.300  72.840  1.00  0.00           C
ATOM   2616  HA  ALA A 751      68.740  56.320  72.820  1.00  0.00           H
ATOM   2617  CB  ALA A 751      69.480  55.020  74.380  1.00  0.00           C
ATOM   2618  HB1 ALA A 751      68.670  55.280  75.090  1.00  0.00           H
ATOM   2619  HB2 ALA A 751      70.440  55.560  74.560  1.00  0.00           H
ATOM   2620  HB3 ALA A 751      69.700  53.940  74.470  1.00  0.00           H
ATOM   2621  C   ALA A 751      70.310  55.020  71.950  1.00  0.00           C
ATOM   2622  O   ALA A 751      70.430  54.010  71.280  1.00  0.00           O
ATOM   2623  N   PHE A 752      71.080  56.120  71.770  1.00  0.00           N
ATOM   2624  HN  PHE A 752      70.740  57.020  72.030  1.00  0.00           H
ATOM   2625  CA  PHE A 752      72.210  56.250  70.810  1.00  0.00           C
ATOM   2626  HA  PHE A 752      72.080  55.380  70.200  1.00  0.00           H
ATOM   2627  CB  PHE A 752      72.060  57.520  69.870  1.00  0.00           C
ATOM   2628  HB1 PHE A 752      72.040  58.480  70.420  1.00  0.00           H
ATOM   2629  HB2 PHE A 752      71.070  57.510  69.370  1.00  0.00           H
ATOM   2630  CG  PHE A 752      73.200  57.610  68.850  1.00  0.00           C
ATOM   2631  CD1 PHE A 752      74.300  58.470  69.060  1.00  0.00           C
ATOM   2632  HD1 PHE A 752      74.320  59.140  69.910  1.00  0.00           H
ATOM   2633  CE1 PHE A 752      75.360  58.400  68.140  1.00  0.00           C
ATOM   2634  HE1 PHE A 752      76.250  58.980  68.310  1.00  0.00           H
ATOM   2635  CZ  PHE A 752      75.320  57.660  66.980  1.00  0.00           C
ATOM   2636  HZ  PHE A 752      76.130  57.610  66.280  1.00  0.00           H
ATOM   2637  CD2 PHE A 752      73.060  56.890  67.660  1.00  0.00           C
ATOM   2638  HD2 PHE A 752      72.190  56.340  67.370  1.00  0.00           H
ATOM   2639  CE2 PHE A 752      74.110  56.930  66.740  1.00  0.00           C
ATOM   2640  HE2 PHE A 752      74.000  56.310  65.870  1.00  0.00           H
ATOM   2641  C   PHE A 752      73.490  56.160  71.520  1.00  0.00           C
ATOM   2642  O   PHE A 752      73.580  56.800  72.570  1.00  0.00           O
ATOM   2643  N   PRO A 822      74.410  55.350  71.020  1.00  0.00           N
ATOM   2644  CD  PRO A 822      75.810  55.420  71.550  1.00  0.00           C
ATOM   2645  HD1 PRO A 822      75.860  54.620  72.320  1.00  0.00           H
ATOM   2646  HD2 PRO A 822      76.050  56.420  71.980  1.00  0.00           H
ATOM   2647  CA  PRO A 822      74.390  54.430  69.880  1.00  0.00           C
ATOM   2648  HA  PRO A 822      73.960  54.930  69.030  1.00  0.00           H
ATOM   2649  CB  PRO A 822      75.830  53.890  69.710  1.00  0.00           C
ATOM   2650  HB1 PRO A 822      76.260  53.860  68.700  1.00  0.00           H
ATOM   2651  HB2 PRO A 822      76.110  52.990  70.310  1.00  0.00           H
ATOM   2652  CG  PRO A 822      76.670  55.030  70.420  1.00  0.00           C
ATOM   2653  HG1 PRO A 822      77.700  54.810  70.790  1.00  0.00           H
ATOM   2654  HG2 PRO A 822      76.770  55.920  69.750  1.00  0.00           H
ATOM   2655  C   PRO A 822      73.470  53.290  70.140  1.00  0.00           C
ATOM   2656  O   PRO A 822      72.980  52.720  69.160  1.00  0.00           O
ATOM   2657  N   ASP A 823      73.480  52.850  71.430  1.00  0.00           N
ATOM   2658  HN  ASP A 823      74.060  53.340  72.080  1.00  0.00           H
ATOM   2659  CA  ASP A 823      73.080  51.540  71.960  1.00  0.00           C
ATOM   2660  HA  ASP A 823      73.920  50.860  72.000  1.00  0.00           H
ATOM   2661  CB  ASP A 823      72.510  51.890  73.420  1.00  0.00           C
ATOM   2662  HB1 ASP A 823      72.150  51.020  74.010  1.00  0.00           H
ATOM   2663  HB2 ASP A 823      71.710  52.610  73.180  1.00  0.00           H
ATOM   2664  CG  ASP A 823      73.630  52.440  74.320  1.00  0.00           C
ATOM   2665  OD1 ASP A 823      73.280  52.650  75.460  1.00  0.00           O
ATOM   2666  OD2 ASP A 823      74.690  52.850  73.810  1.00  0.00           O
ATOM   2667  C   ASP A 823      72.100  50.710  71.120  1.00  0.00           C
ATOM   2668  O   ASP A 823      72.430  49.620  70.720  1.00  0.00           O
ATOM   2669  N   VAL A 824      70.860  51.180  70.840  1.00  0.00           N
ATOM   2670  HN  VAL A 824      70.650  52.060  71.230  1.00  0.00           H
ATOM   2671  CA  VAL A 824      69.980  50.360  70.010  1.00  0.00           C
ATOM   2672  HA  VAL A 824      70.430  49.490  69.550  1.00  0.00           H
ATOM   2673  CB  VAL A 824      68.750  49.980  70.750  1.00  0.00           C
ATOM   2674  HB  VAL A 824      68.360  50.890  71.260  1.00  0.00           H
ATOM   2675  CG1 VAL A 824      67.640  49.260  69.790  1.00  0.00           C
ATOM   2676 HG11 VAL A 824      67.290  50.040  69.090  1.00  0.00           H
ATOM   2677 HG12 VAL A 824      66.890  48.890  70.530  1.00  0.00           H
ATOM   2678 HG13 VAL A 824      68.120  48.430  69.240  1.00  0.00           H
ATOM   2679  CG2 VAL A 824      69.120  49.040  71.910  1.00  0.00           C
ATOM   2680 HG21 VAL A 824      69.990  49.430  72.490  1.00  0.00           H
ATOM   2681 HG22 VAL A 824      69.470  48.050  71.580  1.00  0.00           H
ATOM   2682 HG23 VAL A 824      68.230  48.860  72.570  1.00  0.00           H
ATOM   2683  C   VAL A 824      69.600  51.170  68.830  1.00  0.00           C
ATOM   2684  O   VAL A 824      69.370  50.600  67.740  1.00  0.00           O
ATOM   2685  N   LEU A 825      69.450  52.470  68.950  1.00  0.00           N
ATOM   2686  HN  LEU A 825      69.950  52.980  69.640  1.00  0.00           H
ATOM   2687  CA  LEU A 825      68.970  53.260  67.810  1.00  0.00           C
ATOM   2688  HA  LEU A 825      67.980  52.890  67.570  1.00  0.00           H
ATOM   2689  CB  LEU A 825      68.920  54.700  68.250  1.00  0.00           C
ATOM   2690  HB1 LEU A 825      69.950  55.040  68.520  1.00  0.00           H
ATOM   2691  HB2 LEU A 825      68.400  54.810  69.220  1.00  0.00           H
ATOM   2692  CG  LEU A 825      68.470  55.710  67.160  1.00  0.00           C
ATOM   2693  HG  LEU A 825      69.060  55.630  66.230  1.00  0.00           H
ATOM   2694  CD1 LEU A 825      67.050  55.300  66.750  1.00  0.00           C
ATOM   2695 HD11 LEU A 825      67.100  54.340  66.170  1.00  0.00           H
ATOM   2696 HD12 LEU A 825      66.810  56.130  66.060  1.00  0.00           H
ATOM   2697 HD13 LEU A 825      66.370  55.260  67.630  1.00  0.00           H
ATOM   2698  CD2 LEU A 825      68.540  57.150  67.700  1.00  0.00           C
ATOM   2699 HD21 LEU A 825      69.550  57.450  68.050  1.00  0.00           H
ATOM   2700 HD22 LEU A 825      67.800  57.200  68.520  1.00  0.00           H
ATOM   2701 HD23 LEU A 825      68.150  57.780  66.870  1.00  0.00           H
ATOM   2702  C   LEU A 825      69.860  53.190  66.580  1.00  0.00           C
ATOM   2703  O   LEU A 825      69.400  53.190  65.450  1.00  0.00           O
ATOM   2704  N   PHE A 826      71.130  53.060  66.740  1.00  0.00           N
ATOM   2705  HN  PHE A 826      71.560  53.030  67.650  1.00  0.00           H
ATOM   2706  CA  PHE A 826      72.000  52.930  65.510  1.00  0.00           C
ATOM   2707  HA  PHE A 826      71.900  53.840  64.920  1.00  0.00           H
ATOM   2708  CB  PHE A 826      73.460  52.860  66.000  1.00  0.00           C
ATOM   2709  HB1 PHE A 826      73.730  52.180  66.830  1.00  0.00           H
ATOM   2710  HB2 PHE A 826      73.750  53.860  66.370  1.00  0.00           H
ATOM   2711  CG  PHE A 826      74.550  52.520  64.960  1.00  0.00           C
ATOM   2712  CD1 PHE A 826      74.690  53.390  63.820  1.00  0.00           C
ATOM   2713  HD1 PHE A 826      74.190  54.340  63.930  1.00  0.00           H
ATOM   2714  CE1 PHE A 826      75.610  53.200  62.760  1.00  0.00           C
ATOM   2715  HE1 PHE A 826      75.540  53.860  61.910  1.00  0.00           H
ATOM   2716  CZ  PHE A 826      76.340  52.020  62.770  1.00  0.00           C
ATOM   2717  HZ  PHE A 826      77.040  51.760  61.990  1.00  0.00           H
ATOM   2718  CD2 PHE A 826      75.370  51.300  64.870  1.00  0.00           C
ATOM   2719  HD2 PHE A 826      75.230  50.620  65.700  1.00  0.00           H
ATOM   2720  CE2 PHE A 826      76.300  51.100  63.870  1.00  0.00           C
ATOM   2721  HE2 PHE A 826      76.980  50.260  63.850  1.00  0.00           H
ATOM   2722  C   PHE A 826      71.780  51.750  64.680  1.00  0.00           C
ATOM   2723  O   PHE A 826      71.650  51.770  63.430  1.00  0.00           O
ATOM   2724  N   TRP A 827      71.730  50.630  65.410  1.00  0.00           N
ATOM   2725  HN  TRP A 827      71.990  50.580  66.370  1.00  0.00           H
ATOM   2726  CA  TRP A 827      71.390  49.360  64.750  1.00  0.00           C
ATOM   2727  HA  TRP A 827      72.050  49.230  63.910  1.00  0.00           H
ATOM   2728  CB  TRP A 827      71.520  48.180  65.740  1.00  0.00           C
ATOM   2729  HB1 TRP A 827      71.060  47.330  65.190  1.00  0.00           H
ATOM   2730  HB2 TRP A 827      71.030  48.430  66.700  1.00  0.00           H
ATOM   2731  CG  TRP A 827      72.930  47.780  65.940  1.00  0.00           C
ATOM   2732  CD1 TRP A 827      73.710  47.890  67.100  1.00  0.00           C
ATOM   2733  HD1 TRP A 827      73.310  48.230  68.040  1.00  0.00           H
ATOM   2734  NE1 TRP A 827      75.040  47.590  66.780  1.00  0.00           N
ATOM   2735  HE1 TRP A 827      75.800  47.610  67.400  1.00  0.00           H
ATOM   2736  CE2 TRP A 827      75.190  47.350  65.540  1.00  0.00           C
ATOM   2737  CD2 TRP A 827      73.910  47.480  64.890  1.00  0.00           C
ATOM   2738  CE3 TRP A 827      73.850  47.220  63.520  1.00  0.00           C
ATOM   2739  HE3 TRP A 827      72.930  47.310  62.970  1.00  0.00           H
ATOM   2740  CZ3 TRP A 827      75.060  47.140  62.770  1.00  0.00           C
ATOM   2741  HZ3 TRP A 827      75.010  46.930  61.710  1.00  0.00           H
ATOM   2742  CZ2 TRP A 827      76.300  47.060  64.890  1.00  0.00           C
ATOM   2743  HZ2 TRP A 827      77.260  46.960  65.380  1.00  0.00           H
ATOM   2744  CH2 TRP A 827      76.290  47.000  63.470  1.00  0.00           C
ATOM   2745  HH2 TRP A 827      77.250  47.040  62.980  1.00  0.00           H
ATOM   2746  C   TRP A 827      70.030  49.390  64.030  1.00  0.00           C
ATOM   2747  O   TRP A 827      69.860  49.020  62.920  1.00  0.00           O
ATOM   2748  N   CYS A 828      69.050  50.090  64.710  1.00  0.00           N
ATOM   2749  HN  CYS A 828      69.190  50.580  65.560  1.00  0.00           H
ATOM   2750  CA  CYS A 828      67.760  50.290  64.120  1.00  0.00           C
ATOM   2751  HA  CYS A 828      67.400  49.290  63.930  1.00  0.00           H
ATOM   2752  CB  CYS A 828      66.680  51.040  64.980  1.00  0.00           C
ATOM   2753  HB1 CYS A 828      65.770  51.280  64.400  1.00  0.00           H
ATOM   2754  HB2 CYS A 828      67.190  51.990  65.280  1.00  0.00           H
ATOM   2755  SG  CYS A 828      66.230  50.140  66.480  1.00  0.00           S
ATOM   2756  HG1 CYS A 828      67.500  49.880  66.710  1.00  0.00           H
ATOM   2757  C   CYS A 828      67.850  51.060  62.790  1.00  0.00           C
ATOM   2758  O   CYS A 828      67.370  50.590  61.730  1.00  0.00           O
ATOM   2759  N   VAL A 829      68.480  52.270  62.690  1.00  0.00           N
ATOM   2760  HN  VAL A 829      68.920  52.660  63.500  1.00  0.00           H
ATOM   2761  CA  VAL A 829      68.510  53.020  61.470  1.00  0.00           C
ATOM   2762  HA  VAL A 829      67.500  53.260  61.180  1.00  0.00           H
ATOM   2763  CB  VAL A 829      69.050  54.460  61.790  1.00  0.00           C
ATOM   2764  HB  VAL A 829      68.570  54.660  62.780  1.00  0.00           H
ATOM   2765  CG1 VAL A 829      70.600  54.550  61.870  1.00  0.00           C
ATOM   2766 HG11 VAL A 829      71.090  53.870  62.610  1.00  0.00           H
ATOM   2767 HG12 VAL A 829      70.950  55.490  62.360  1.00  0.00           H
ATOM   2768 HG13 VAL A 829      70.930  54.430  60.820  1.00  0.00           H
ATOM   2769  CG2 VAL A 829      68.430  55.530  60.890  1.00  0.00           C
ATOM   2770 HG21 VAL A 829      68.600  56.510  61.360  1.00  0.00           H
ATOM   2771 HG22 VAL A 829      67.390  55.290  60.600  1.00  0.00           H
ATOM   2772 HG23 VAL A 829      68.990  55.460  59.930  1.00  0.00           H
ATOM   2773  C   VAL A 829      69.190  52.370  60.390  1.00  0.00           C
ATOM   2774  O   VAL A 829      68.630  52.280  59.270  1.00  0.00           O
ATOM   2775  N   ILE A 830      70.340  51.750  60.630  1.00  0.00           N
ATOM   2776  HN  ILE A 830      70.710  51.860  61.560  1.00  0.00           H
ATOM   2777  CA  ILE A 830      71.080  50.920  59.700  1.00  0.00           C
ATOM   2778  HA  ILE A 830      71.370  51.520  58.850  1.00  0.00           H
ATOM   2779  CB  ILE A 830      72.410  50.450  60.400  1.00  0.00           C
ATOM   2780  HB  ILE A 830      72.260  50.460  61.500  1.00  0.00           H
ATOM   2781  CG2 ILE A 830      72.790  48.990  60.110  1.00  0.00           C
ATOM   2782 HG21 ILE A 830      73.750  48.660  60.560  1.00  0.00           H
ATOM   2783 HG22 ILE A 830      72.960  48.920  59.010  1.00  0.00           H
ATOM   2784 HG23 ILE A 830      71.980  48.290  60.410  1.00  0.00           H
ATOM   2785  CG1 ILE A 830      73.590  51.450  60.160  1.00  0.00           C
ATOM   2786 HG11 ILE A 830      73.990  51.340  59.130  1.00  0.00           H
ATOM   2787 HG12 ILE A 830      74.350  51.180  60.930  1.00  0.00           H
ATOM   2788  CD  ILE A 830      73.210  52.910  60.410  1.00  0.00           C
ATOM   2789  HD1 ILE A 830      72.650  52.960  61.370  1.00  0.00           H
ATOM   2790  HD2 ILE A 830      72.580  53.350  59.610  1.00  0.00           H
ATOM   2791  HD3 ILE A 830      74.030  53.650  60.480  1.00  0.00           H
ATOM   2792  C   ILE A 830      70.230  49.740  59.210  1.00  0.00           C
ATOM   2793  O   ILE A 830      70.180  49.540  58.010  1.00  0.00           O
ATOM   2794  N   LEU A 831      69.510  48.940  60.100  1.00  0.00           N
ATOM   2795  HN  LEU A 831      69.720  49.070  61.060  1.00  0.00           H
ATOM   2796  CA  LEU A 831      68.770  47.840  59.610  1.00  0.00           C
ATOM   2797  HA  LEU A 831      69.420  47.280  58.960  1.00  0.00           H
ATOM   2798  CB  LEU A 831      68.330  46.910  60.730  1.00  0.00           C
ATOM   2799  HB1 LEU A 831      67.770  47.520  61.470  1.00  0.00           H
ATOM   2800  HB2 LEU A 831      69.300  46.690  61.240  1.00  0.00           H
ATOM   2801  CG  LEU A 831      67.640  45.680  60.340  1.00  0.00           C
ATOM   2802  HG  LEU A 831      66.920  45.950  59.530  1.00  0.00           H
ATOM   2803  CD1 LEU A 831      68.480  44.480  59.930  1.00  0.00           C
ATOM   2804 HD11 LEU A 831      67.830  43.620  59.690  1.00  0.00           H
ATOM   2805 HD12 LEU A 831      69.270  44.200  60.650  1.00  0.00           H
ATOM   2806 HD13 LEU A 831      68.960  44.820  58.980  1.00  0.00           H
ATOM   2807  CD2 LEU A 831      66.960  45.140  61.570  1.00  0.00           C
ATOM   2808 HD21 LEU A 831      66.200  44.380  61.280  1.00  0.00           H
ATOM   2809 HD22 LEU A 831      66.410  46.030  61.940  1.00  0.00           H
ATOM   2810 HD23 LEU A 831      67.630  44.670  62.310  1.00  0.00           H
ATOM   2811  C   LEU A 831      67.630  48.300  58.680  1.00  0.00           C
ATOM   2812  O   LEU A 831      67.480  47.700  57.590  1.00  0.00           O
ATOM   2813  N   PHE A 832      66.940  49.330  59.070  1.00  0.00           N
ATOM   2814  HN  PHE A 832      67.250  49.830  59.870  1.00  0.00           H
ATOM   2815  CA  PHE A 832      65.790  49.970  58.350  1.00  0.00           C
ATOM   2816  HA  PHE A 832      65.040  49.200  58.280  1.00  0.00           H
ATOM   2817  CB  PHE A 832      65.290  51.260  59.150  1.00  0.00           C
ATOM   2818  HB1 PHE A 832      66.100  51.970  59.380  1.00  0.00           H
ATOM   2819  HB2 PHE A 832      65.000  50.980  60.180  1.00  0.00           H
ATOM   2820  CG  PHE A 832      64.130  52.070  58.660  1.00  0.00           C
ATOM   2821  CD1 PHE A 832      63.690  53.040  59.540  1.00  0.00           C
ATOM   2822  HD1 PHE A 832      64.260  53.180  60.450  1.00  0.00           H
ATOM   2823  CE1 PHE A 832      62.600  53.830  59.120  1.00  0.00           C
ATOM   2824  HE1 PHE A 832      62.200  54.620  59.740  1.00  0.00           H
ATOM   2825  CZ  PHE A 832      62.030  53.680  57.860  1.00  0.00           C
ATOM   2826  HZ  PHE A 832      61.130  54.230  57.590  1.00  0.00           H
ATOM   2827  CD2 PHE A 832      63.360  51.760  57.540  1.00  0.00           C
ATOM   2828  HD2 PHE A 832      63.570  50.820  57.030  1.00  0.00           H
ATOM   2829  CE2 PHE A 832      62.360  52.590  57.070  1.00  0.00           C
ATOM   2830  HE2 PHE A 832      61.800  52.400  56.180  1.00  0.00           H
ATOM   2831  C   PHE A 832      66.300  50.340  56.990  1.00  0.00           C
ATOM   2832  O   PHE A 832      65.770  49.900  55.950  1.00  0.00           O
ATOM   2833  N   PHE A 833      67.420  51.140  56.910  1.00  0.00           N
ATOM   2834  HN  PHE A 833      67.910  51.380  57.750  1.00  0.00           H
ATOM   2835  CA  PHE A 833      67.850  51.700  55.660  1.00  0.00           C
ATOM   2836  HA  PHE A 833      67.030  52.040  55.060  1.00  0.00           H
ATOM   2837  CB  PHE A 833      68.710  53.000  55.820  1.00  0.00           C
ATOM   2838  HB1 PHE A 833      69.130  53.410  54.870  1.00  0.00           H
ATOM   2839  HB2 PHE A 833      69.500  52.820  56.580  1.00  0.00           H
ATOM   2840  CG  PHE A 833      67.960  54.130  56.460  1.00  0.00           C
ATOM   2841  CD1 PHE A 833      68.740  55.190  56.930  1.00  0.00           C
ATOM   2842  HD1 PHE A 833      69.800  55.130  56.740  1.00  0.00           H
ATOM   2843  CE1 PHE A 833      68.200  56.420  57.470  1.00  0.00           C
ATOM   2844  HE1 PHE A 833      68.800  57.290  57.700  1.00  0.00           H
ATOM   2845  CZ  PHE A 833      66.810  56.360  57.680  1.00  0.00           C
ATOM   2846  HZ  PHE A 833      66.340  57.190  58.170  1.00  0.00           H
ATOM   2847  CD2 PHE A 833      66.510  54.190  56.660  1.00  0.00           C
ATOM   2848  HD2 PHE A 833      65.820  53.420  56.340  1.00  0.00           H
ATOM   2849  CE2 PHE A 833      66.000  55.310  57.300  1.00  0.00           C
ATOM   2850  HE2 PHE A 833      64.940  55.440  57.440  1.00  0.00           H
ATOM   2851  C   PHE A 833      68.680  50.750  54.780  1.00  0.00           C
ATOM   2852  O   PHE A 833      68.640  50.940  53.600  1.00  0.00           O
ATOM   2853  N   THR A 834      69.200  49.670  55.380  1.00  0.00           N
ATOM   2854  HN  THR A 834      69.210  49.590  56.380  1.00  0.00           H
ATOM   2855  CA  THR A 834      69.870  48.600  54.610  1.00  0.00           C
ATOM   2856  HA  THR A 834      70.540  48.970  53.850  1.00  0.00           H
ATOM   2857  CB  THR A 834      70.830  47.600  55.400  1.00  0.00           C
ATOM   2858  HB  THR A 834      70.280  47.100  56.230  1.00  0.00           H
ATOM   2859  OG1 THR A 834      71.770  48.380  56.080  1.00  0.00           O
ATOM   2860  HG1 THR A 834      71.340  48.850  56.810  1.00  0.00           H
ATOM   2861  CG2 THR A 834      71.450  46.610  54.390  1.00  0.00           C
ATOM   2862 HG21 THR A 834      72.170  45.970  54.960  1.00  0.00           H
ATOM   2863 HG22 THR A 834      72.010  47.010  53.520  1.00  0.00           H
ATOM   2864 HG23 THR A 834      70.740  45.940  53.850  1.00  0.00           H
ATOM   2865  C   THR A 834      68.750  47.820  54.020  1.00  0.00           C
ATOM   2866  O   THR A 834      69.010  47.390  52.900  1.00  0.00           O
ATOM   2867  N   THR A 835      67.500  47.610  54.660  1.00  0.00           N
ATOM   2868  HN  THR A 835      67.300  48.050  55.530  1.00  0.00           H
ATOM   2869  CA  THR A 835      66.400  46.810  54.090  1.00  0.00           C
ATOM   2870  HA  THR A 835      66.800  45.840  53.840  1.00  0.00           H
ATOM   2871  CB  THR A 835      65.300  46.780  55.120  1.00  0.00           C
ATOM   2872  HB  THR A 835      64.970  47.810  55.400  1.00  0.00           H
ATOM   2873  OG1 THR A 835      65.770  46.170  56.320  1.00  0.00           O
ATOM   2874  HG1 THR A 835      66.340  46.770  56.820  1.00  0.00           H
ATOM   2875  CG2 THR A 835      64.190  45.840  54.680  1.00  0.00           C
ATOM   2876 HG21 THR A 835      63.390  45.610  55.400  1.00  0.00           H
ATOM   2877 HG22 THR A 835      64.590  44.880  54.300  1.00  0.00           H
ATOM   2878 HG23 THR A 835      63.710  46.330  53.800  1.00  0.00           H
ATOM   2879  C   THR A 835      65.840  47.490  52.880  1.00  0.00           C
ATOM   2880  O   THR A 835      65.610  46.840  51.880  1.00  0.00           O
ATOM   2881  N   PHE A 836      65.710  48.800  52.910  1.00  0.00           N
ATOM   2882  HN  PHE A 836      65.960  49.420  53.650  1.00  0.00           H
ATOM   2883  CA  PHE A 836      65.320  49.550  51.740  1.00  0.00           C
ATOM   2884  HA  PHE A 836      64.480  49.010  51.340  1.00  0.00           H
ATOM   2885  CB  PHE A 836      64.910  51.090  52.050  1.00  0.00           C
ATOM   2886  HB1 PHE A 836      65.710  51.590  52.640  1.00  0.00           H
ATOM   2887  HB2 PHE A 836      63.970  51.070  52.650  1.00  0.00           H
ATOM   2888  CG  PHE A 836      64.590  51.980  50.830  1.00  0.00           C
ATOM   2889  CD1 PHE A 836      65.370  53.170  50.620  1.00  0.00           C
ATOM   2890  HD1 PHE A 836      66.220  53.410  51.230  1.00  0.00           H
ATOM   2891  CE1 PHE A 836      64.970  54.090  49.630  1.00  0.00           C
ATOM   2892  HE1 PHE A 836      65.470  55.040  49.500  1.00  0.00           H
ATOM   2893  CZ  PHE A 836      64.050  53.660  48.640  1.00  0.00           C
ATOM   2894  HZ  PHE A 836      63.810  54.210  47.750  1.00  0.00           H
ATOM   2895  CD2 PHE A 836      63.580  51.650  49.930  1.00  0.00           C
ATOM   2896  HD2 PHE A 836      63.100  50.710  50.080  1.00  0.00           H
ATOM   2897  CE2 PHE A 836      63.360  52.430  48.780  1.00  0.00           C
ATOM   2898  HE2 PHE A 836      62.630  52.110  48.050  1.00  0.00           H
ATOM   2899  C   PHE A 836      66.350  49.590  50.550  1.00  0.00           C
ATOM   2900  O   PHE A 836      66.060  49.470  49.320  1.00  0.00           O
ATOM   2901  N   PHE A 837      67.660  49.640  50.850  1.00  0.00           N
ATOM   2902  HN  PHE A 837      67.790  49.670  51.840  1.00  0.00           H
ATOM   2903  CA  PHE A 837      68.780  49.500  50.040  1.00  0.00           C
ATOM   2904  HA  PHE A 837      68.740  50.270  49.280  1.00  0.00           H
ATOM   2905  CB  PHE A 837      70.090  50.000  50.760  1.00  0.00           C
ATOM   2906  HB1 PHE A 837      70.130  49.510  51.750  1.00  0.00           H
ATOM   2907  HB2 PHE A 837      70.000  51.110  50.820  1.00  0.00           H
ATOM   2908  CG  PHE A 837      71.310  49.730  49.870  1.00  0.00           C
ATOM   2909  CD1 PHE A 837      72.160  48.740  50.340  1.00  0.00           C
ATOM   2910  HD1 PHE A 837      72.070  48.440  51.360  1.00  0.00           H
ATOM   2911  CE1 PHE A 837      73.080  48.040  49.470  1.00  0.00           C
ATOM   2912  HE1 PHE A 837      73.740  47.290  49.870  1.00  0.00           H
ATOM   2913  CZ  PHE A 837      73.290  48.550  48.150  1.00  0.00           C
ATOM   2914  HZ  PHE A 837      73.990  48.020  47.500  1.00  0.00           H
ATOM   2915  CD2 PHE A 837      71.440  50.170  48.550  1.00  0.00           C
ATOM   2916  HD2 PHE A 837      70.860  51.000  48.180  1.00  0.00           H
ATOM   2917  CE2 PHE A 837      72.510  49.620  47.690  1.00  0.00           C
ATOM   2918  HE2 PHE A 837      72.550  49.860  46.630  1.00  0.00           H
ATOM   2919  C   PHE A 837      68.830  48.220  49.320  1.00  0.00           C
ATOM   2920  O   PHE A 837      69.250  48.250  48.160  1.00  0.00           O
ATOM   2921  N   LEU A 838      68.600  47.080  50.020  1.00  0.00           N
ATOM   2922  HN  LEU A 838      68.390  47.220  50.980  1.00  0.00           H
ATOM   2923  CA  LEU A 838      68.720  45.740  49.480  1.00  0.00           C
ATOM   2924  HA  LEU A 838      69.570  45.760  48.820  1.00  0.00           H
ATOM   2925  CB  LEU A 838      68.920  44.690  50.610  1.00  0.00           C
ATOM   2926  HB1 LEU A 838      68.000  44.650  51.220  1.00  0.00           H
ATOM   2927  HB2 LEU A 838      69.740  45.050  51.270  1.00  0.00           H
ATOM   2928  CG  LEU A 838      69.210  43.290  50.100  1.00  0.00           C
ATOM   2929  HG  LEU A 838      68.280  42.910  49.620  1.00  0.00           H
ATOM   2930  CD1 LEU A 838      70.320  43.280  49.080  1.00  0.00           C
ATOM   2931 HD11 LEU A 838      71.250  43.690  49.540  1.00  0.00           H
ATOM   2932 HD12 LEU A 838      70.110  43.790  48.120  1.00  0.00           H
ATOM   2933 HD13 LEU A 838      70.520  42.220  48.790  1.00  0.00           H
ATOM   2934  CD2 LEU A 838      69.380  42.350  51.350  1.00  0.00           C
ATOM   2935 HD21 LEU A 838      70.320  42.600  51.870  1.00  0.00           H
ATOM   2936 HD22 LEU A 838      69.500  41.330  50.910  1.00  0.00           H
ATOM   2937 HD23 LEU A 838      68.440  42.300  51.930  1.00  0.00           H
ATOM   2938  C   LEU A 838      67.500  45.430  48.660  1.00  0.00           C
ATOM   2939  O   LEU A 838      67.610  44.910  47.580  1.00  0.00           O
ATOM   2940  N   SER A 839      66.260  45.860  49.010  1.00  0.00           N
ATOM   2941  HN  SER A 839      66.110  46.400  49.840  1.00  0.00           H
ATOM   2942  CA  SER A 839      65.150  45.780  48.020  1.00  0.00           C
ATOM   2943  HA  SER A 839      65.130  44.770  47.650  1.00  0.00           H
ATOM   2944  CB  SER A 839      63.880  46.020  48.790  1.00  0.00           C
ATOM   2945  HB1 SER A 839      63.710  45.120  49.430  1.00  0.00           H
ATOM   2946  HB2 SER A 839      63.060  45.980  48.040  1.00  0.00           H
ATOM   2947  OG  SER A 839      63.910  47.250  49.480  1.00  0.00           O
ATOM   2948  HG1 SER A 839      64.020  47.060  50.420  1.00  0.00           H
ATOM   2949  C   SER A 839      65.220  46.640  46.860  1.00  0.00           C
ATOM   2950  O   SER A 839      65.030  46.260  45.700  1.00  0.00           O
ATOM   2951  N   SER A 840      65.710  47.870  47.040  1.00  0.00           N
ATOM   2952  HN  SER A 840      65.790  48.270  47.950  1.00  0.00           H
ATOM   2953  CA  SER A 840      66.120  48.650  45.830  1.00  0.00           C
ATOM   2954  HA  SER A 840      65.310  48.550  45.130  1.00  0.00           H
ATOM   2955  CB  SER A 840      66.240  50.180  46.020  1.00  0.00           C
ATOM   2956  HB1 SER A 840      65.190  50.500  46.210  1.00  0.00           H
ATOM   2957  HB2 SER A 840      66.700  50.680  45.150  1.00  0.00           H
ATOM   2958  OG  SER A 840      67.050  50.490  47.120  1.00  0.00           O
ATOM   2959  HG1 SER A 840      66.470  50.230  47.840  1.00  0.00           H
ATOM   2960  C   SER A 840      67.300  48.130  45.000  1.00  0.00           C
ATOM   2961  O   SER A 840      67.290  48.030  43.720  1.00  0.00           O
ATOM   2962  N   PHE A 841      68.320  47.600  45.670  1.00  0.00           N
ATOM   2963  HN  PHE A 841      68.490  47.660  46.650  1.00  0.00           H
ATOM   2964  CA  PHE A 841      69.270  46.790  44.970  1.00  0.00           C
ATOM   2965  HA  PHE A 841      69.790  47.300  44.160  1.00  0.00           H
ATOM   2966  CB  PHE A 841      70.380  46.390  45.990  1.00  0.00           C
ATOM   2967  HB1 PHE A 841      70.040  45.800  46.870  1.00  0.00           H
ATOM   2968  HB2 PHE A 841      70.840  47.300  46.430  1.00  0.00           H
ATOM   2969  CG  PHE A 841      71.540  45.680  45.250  1.00  0.00           C
ATOM   2970  CD1 PHE A 841      72.450  46.270  44.340  1.00  0.00           C
ATOM   2971  HD1 PHE A 841      72.470  47.330  44.140  1.00  0.00           H
ATOM   2972  CE1 PHE A 841      73.410  45.440  43.650  1.00  0.00           C
ATOM   2973  HE1 PHE A 841      74.130  45.940  43.030  1.00  0.00           H
ATOM   2974  CZ  PHE A 841      73.470  44.140  43.990  1.00  0.00           C
ATOM   2975  HZ  PHE A 841      74.190  43.510  43.490  1.00  0.00           H
ATOM   2976  CD2 PHE A 841      71.690  44.320  45.560  1.00  0.00           C
ATOM   2977  HD2 PHE A 841      71.090  43.940  46.380  1.00  0.00           H
ATOM   2978  CE2 PHE A 841      72.690  43.490  44.980  1.00  0.00           C
ATOM   2979  HE2 PHE A 841      72.810  42.430  45.160  1.00  0.00           H
ATOM   2980  C   PHE A 841      68.770  45.500  44.210  1.00  0.00           C
ATOM   2981  O   PHE A 841      69.250  45.260  43.140  1.00  0.00           O
ATOM   2982  N   LEU A 842      67.880  44.740  44.810  1.00  0.00           N
ATOM   2983  HN  LEU A 842      67.740  45.000  45.760  1.00  0.00           H
ATOM   2984  CA  LEU A 842      67.300  43.610  44.160  1.00  0.00           C
ATOM   2985  HA  LEU A 842      68.010  42.900  43.770  1.00  0.00           H
ATOM   2986  CB  LEU A 842      66.540  42.680  45.220  1.00  0.00           C
ATOM   2987  HB1 LEU A 842      65.940  41.880  44.730  1.00  0.00           H
ATOM   2988  HB2 LEU A 842      65.790  43.320  45.740  1.00  0.00           H
ATOM   2989  CG  LEU A 842      67.460  42.090  46.310  1.00  0.00           C
ATOM   2990  HG  LEU A 842      68.130  42.850  46.750  1.00  0.00           H
ATOM   2991  CD1 LEU A 842      66.700  41.400  47.440  1.00  0.00           C
ATOM   2992 HD11 LEU A 842      67.400  41.160  48.270  1.00  0.00           H
ATOM   2993 HD12 LEU A 842      66.280  40.480  46.960  1.00  0.00           H
ATOM   2994 HD13 LEU A 842      65.850  41.990  47.860  1.00  0.00           H
ATOM   2995  CD2 LEU A 842      68.410  41.050  45.680  1.00  0.00           C
ATOM   2996 HD21 LEU A 842      67.940  40.240  45.070  1.00  0.00           H
ATOM   2997 HD22 LEU A 842      69.200  40.770  46.390  1.00  0.00           H
ATOM   2998 HD23 LEU A 842      68.990  41.600  44.900  1.00  0.00           H
ATOM   2999  C   LEU A 842      66.310  43.940  43.100  1.00  0.00           C
ATOM   3000  O   LEU A 842      66.310  43.360  42.010  1.00  0.00           O
ATOM   3001  N   LYS A 843      65.440  45.030  43.230  1.00  0.00           N
ATOM   3002  HN  LYS A 843      65.430  45.550  44.090  1.00  0.00           H
ATOM   3003  CA  LYS A 843      64.540  45.650  42.220  1.00  0.00           C
ATOM   3004  HA  LYS A 843      63.910  44.840  41.910  1.00  0.00           H
ATOM   3005  CB  LYS A 843      63.540  46.620  42.990  1.00  0.00           C
ATOM   3006  HB1 LYS A 843      64.190  47.410  43.430  1.00  0.00           H
ATOM   3007  HB2 LYS A 843      63.060  46.010  43.780  1.00  0.00           H
ATOM   3008  CG  LYS A 843      62.470  47.300  42.070  1.00  0.00           C
ATOM   3009  HG1 LYS A 843      63.070  48.050  41.510  1.00  0.00           H
ATOM   3010  HG2 LYS A 843      61.880  47.790  42.860  1.00  0.00           H
ATOM   3011  CD  LYS A 843      61.620  46.460  41.140  1.00  0.00           C
ATOM   3012  HD1 LYS A 843      62.350  45.880  40.530  1.00  0.00           H
ATOM   3013  HD2 LYS A 843      61.110  47.130  40.420  1.00  0.00           H
ATOM   3014  CE  LYS A 843      60.570  45.480  41.780  1.00  0.00           C
ATOM   3015  HE1 LYS A 843      59.830  46.060  42.360  1.00  0.00           H
ATOM   3016  HE2 LYS A 843      61.150  44.780  42.420  1.00  0.00           H
ATOM   3017  NZ  LYS A 843      59.780  44.640  40.780  1.00  0.00           N
ATOM   3018  HZ1 LYS A 843      59.080  44.030  41.270  1.00  0.00           H
ATOM   3019  HZ2 LYS A 843      60.460  44.180  40.150  1.00  0.00           H
ATOM   3020  HZ3 LYS A 843      59.260  45.270  40.130  1.00  0.00           H
ATOM   3021  C   LYS A 843      65.340  46.290  41.100  1.00  0.00           C
ATOM   3022  O   LYS A 843      64.940  46.160  39.930  1.00  0.00           O
ATOM   3023  N   GLN A 844      66.480  46.900  41.330  1.00  0.00           N
ATOM   3024  HN  GLN A 844      66.760  47.030  42.280  1.00  0.00           H
ATOM   3025  CA  GLN A 844      67.310  47.340  40.240  1.00  0.00           C
ATOM   3026  HA  GLN A 844      66.800  47.520  39.300  1.00  0.00           H
ATOM   3027  CB  GLN A 844      67.880  48.780  40.620  1.00  0.00           C
ATOM   3028  HB1 GLN A 844      68.390  49.150  39.710  1.00  0.00           H
ATOM   3029  HB2 GLN A 844      68.560  48.640  41.480  1.00  0.00           H
ATOM   3030  CG  GLN A 844      66.880  49.840  41.080  1.00  0.00           C
ATOM   3031  HG1 GLN A 844      67.420  50.800  41.210  1.00  0.00           H
ATOM   3032  HG2 GLN A 844      66.400  49.580  42.060  1.00  0.00           H
ATOM   3033  CD  GLN A 844      65.770  50.110  40.120  1.00  0.00           C
ATOM   3034  OE1 GLN A 844      64.640  49.850  40.410  1.00  0.00           O
ATOM   3035  NE2 GLN A 844      66.080  50.690  38.980  1.00  0.00           N
ATOM   3036 HE21 GLN A 844      65.410  50.700  38.250  1.00  0.00           H
ATOM   3037 HE22 GLN A 844      66.960  51.170  38.960  1.00  0.00           H
ATOM   3038  C   GLN A 844      68.450  46.390  39.900  1.00  0.00           C
ATOM   3039  O   GLN A 844      69.410  46.720  39.250  1.00  0.00           O
ATOM   3040  N   PHE A 845      68.280  45.110  40.180  1.00  0.00           N
ATOM   3041  HN  PHE A 845      67.440  44.820  40.630  1.00  0.00           H
ATOM   3042  CA  PHE A 845      69.210  44.060  39.860  1.00  0.00           C
ATOM   3043  HA  PHE A 845      70.260  44.330  39.900  1.00  0.00           H
ATOM   3044  CB  PHE A 845      69.060  42.920  40.890  1.00  0.00           C
ATOM   3045  HB1 PHE A 845      68.050  42.460  40.720  1.00  0.00           H
ATOM   3046  HB2 PHE A 845      69.110  43.340  41.910  1.00  0.00           H
ATOM   3047  CG  PHE A 845      70.020  41.840  40.780  1.00  0.00           C
ATOM   3048  CD1 PHE A 845      69.770  40.610  40.240  1.00  0.00           C
ATOM   3049  HD1 PHE A 845      68.880  40.510  39.620  1.00  0.00           H
ATOM   3050  CE1 PHE A 845      70.680  39.530  40.270  1.00  0.00           C
ATOM   3051  HE1 PHE A 845      70.310  38.630  39.820  1.00  0.00           H
ATOM   3052  CZ  PHE A 845      71.880  39.670  40.900  1.00  0.00           C
ATOM   3053  HZ  PHE A 845      72.540  38.840  41.040  1.00  0.00           H
ATOM   3054  CD2 PHE A 845      71.240  41.950  41.480  1.00  0.00           C
ATOM   3055  HD2 PHE A 845      71.440  42.850  42.050  1.00  0.00           H
ATOM   3056  CE2 PHE A 845      72.160  40.930  41.550  1.00  0.00           C
ATOM   3057  HE2 PHE A 845      73.030  41.130  42.150  1.00  0.00           H
ATOM   3058  C   PHE A 845      68.990  43.480  38.480  1.00  0.00           C
ATOM   3059  O   PHE A 845      69.820  42.740  38.040  1.00  0.00           O
ATOM   3060  N   LYS A 846      67.880  43.850  37.780  1.00  0.00           N
ATOM   3061  HN  LYS A 846      67.210  44.390  38.270  1.00  0.00           H
ATOM   3062  CA  LYS A 846      67.760  43.700  36.310  1.00  0.00           C
ATOM   3063  HA  LYS A 846      68.200  42.770  35.980  1.00  0.00           H
ATOM   3064  CB  LYS A 846      66.270  43.780  35.970  1.00  0.00           C
ATOM   3065  HB1 LYS A 846      65.870  42.780  36.250  1.00  0.00           H
ATOM   3066  HB2 LYS A 846      66.220  43.880  34.870  1.00  0.00           H
ATOM   3067  CG  LYS A 846      65.320  44.890  36.440  1.00  0.00           C
ATOM   3068  HG1 LYS A 846      65.760  45.910  36.370  1.00  0.00           H
ATOM   3069  HG2 LYS A 846      65.140  44.900  37.540  1.00  0.00           H
ATOM   3070  CD  LYS A 846      63.950  44.760  35.680  1.00  0.00           C
ATOM   3071  HD1 LYS A 846      63.660  43.700  35.720  1.00  0.00           H
ATOM   3072  HD2 LYS A 846      64.170  45.010  34.630  1.00  0.00           H
ATOM   3073  CE  LYS A 846      62.850  45.740  36.200  1.00  0.00           C
ATOM   3074  HE1 LYS A 846      62.940  46.730  35.700  1.00  0.00           H
ATOM   3075  HE2 LYS A 846      62.930  45.830  37.310  1.00  0.00           H
ATOM   3076  NZ  LYS A 846      61.510  45.270  35.770  1.00  0.00           N
ATOM   3077  HZ1 LYS A 846      61.390  45.640  34.810  1.00  0.00           H
ATOM   3078  HZ2 LYS A 846      60.740  45.690  36.330  1.00  0.00           H
ATOM   3079  HZ3 LYS A 846      61.390  44.250  35.830  1.00  0.00           H
ATOM   3080  C   LYS A 846      68.530  44.810  35.590  1.00  0.00           C
ATOM   3081  O   LYS A 846      68.890  44.610  34.390  1.00  0.00           O
ATOM   3082  N   THR A 847      68.880  45.930  36.260  1.00  0.00           N
ATOM   3083  HN  THR A 847      68.410  46.250  37.080  1.00  0.00           H
ATOM   3084  CA  THR A 847      69.880  46.840  35.700  1.00  0.00           C
ATOM   3085  HA  THR A 847      69.900  46.780  34.620  1.00  0.00           H
ATOM   3086  CB  THR A 847      69.490  48.350  36.030  1.00  0.00           C
ATOM   3087  HB  THR A 847      70.170  48.950  35.370  1.00  0.00           H
ATOM   3088  OG1 THR A 847      69.650  48.800  37.390  1.00  0.00           O
ATOM   3089  HG1 THR A 847      69.440  49.740  37.370  1.00  0.00           H
ATOM   3090  CG2 THR A 847      68.060  48.480  35.540  1.00  0.00           C
ATOM   3091 HG21 THR A 847      67.220  48.020  36.100  1.00  0.00           H
ATOM   3092 HG22 THR A 847      67.790  48.130  34.520  1.00  0.00           H
ATOM   3093 HG23 THR A 847      67.880  49.570  35.610  1.00  0.00           H
ATOM   3094  C   THR A 847      71.360  46.540  36.060  1.00  0.00           C
ATOM   3095  O   THR A 847      72.300  47.280  35.660  1.00  0.00           O
ATOM   3096  N   LYS A 848      71.600  45.510  36.880  1.00  0.00           N
ATOM   3097  HN  LYS A 848      70.860  44.970  37.270  1.00  0.00           H
ATOM   3098  CA  LYS A 848      72.990  44.990  37.150  1.00  0.00           C
ATOM   3099  HA  LYS A 848      73.720  45.770  36.960  1.00  0.00           H
ATOM   3100  CB  LYS A 848      73.120  44.410  38.490  1.00  0.00           C
ATOM   3101  HB1 LYS A 848      74.210  44.190  38.530  1.00  0.00           H
ATOM   3102  HB2 LYS A 848      72.490  43.500  38.560  1.00  0.00           H
ATOM   3103  CG  LYS A 848      72.820  45.440  39.640  1.00  0.00           C
ATOM   3104  HG1 LYS A 848      72.990  44.970  40.630  1.00  0.00           H
ATOM   3105  HG2 LYS A 848      71.760  45.750  39.490  1.00  0.00           H
ATOM   3106  CD  LYS A 848      73.650  46.740  39.740  1.00  0.00           C
ATOM   3107  HD1 LYS A 848      74.750  46.660  39.570  1.00  0.00           H
ATOM   3108  HD2 LYS A 848      73.650  47.050  40.800  1.00  0.00           H
ATOM   3109  CE  LYS A 848      73.200  47.980  38.910  1.00  0.00           C
ATOM   3110  HE1 LYS A 848      73.210  47.720  37.830  1.00  0.00           H
ATOM   3111  HE2 LYS A 848      73.870  48.860  39.050  1.00  0.00           H
ATOM   3112  NZ  LYS A 848      71.890  48.500  39.330  1.00  0.00           N
ATOM   3113  HZ1 LYS A 848      71.210  48.040  38.690  1.00  0.00           H
ATOM   3114  HZ2 LYS A 848      71.880  49.540  39.290  1.00  0.00           H
ATOM   3115  HZ3 LYS A 848      71.630  48.280  40.310  1.00  0.00           H
ATOM   3116  C   LYS A 848      73.270  43.930  36.120  1.00  0.00           C
ATOM   3117  O   LYS A 848      72.360  43.340  35.520  1.00  0.00           O
ATOM   3118  N   ARG A 849      74.620  43.670  35.790  1.00  0.00           N
ATOM   3119  HN  ARG A 849      75.320  44.210  36.250  1.00  0.00           H
ATOM   3120  CA  ARG A 849      75.130  42.820  34.760  1.00  0.00           C
ATOM   3121  HA  ARG A 849      74.520  42.750  33.880  1.00  0.00           H
ATOM   3122  CB  ARG A 849      76.530  43.340  34.390  1.00  0.00           C
ATOM   3123  HB1 ARG A 849      76.420  44.210  33.700  1.00  0.00           H
ATOM   3124  HB2 ARG A 849      76.950  42.590  33.690  1.00  0.00           H
ATOM   3125  CG  ARG A 849      77.660  43.490  35.330  1.00  0.00           C
ATOM   3126  HG1 ARG A 849      77.430  44.320  36.040  1.00  0.00           H
ATOM   3127  HG2 ARG A 849      78.510  43.740  34.670  1.00  0.00           H
ATOM   3128  CD  ARG A 849      78.190  42.240  36.060  1.00  0.00           C
ATOM   3129  HD1 ARG A 849      78.530  41.500  35.310  1.00  0.00           H
ATOM   3130  HD2 ARG A 849      77.410  41.840  36.730  1.00  0.00           H
ATOM   3131  NE  ARG A 849      79.300  42.640  36.930  1.00  0.00           N
ATOM   3132  HE  ARG A 849      79.230  43.570  37.280  1.00  0.00           H
ATOM   3133  CZ  ARG A 849      80.140  41.810  37.510  1.00  0.00           C
ATOM   3134  NH1 ARG A 849      81.060  42.220  38.410  1.00  0.00           N
ATOM   3135 HH11 ARG A 849      80.790  43.040  38.900  1.00  0.00           H
ATOM   3136 HH12 ARG A 849      81.630  41.610  38.960  1.00  0.00           H
ATOM   3137  NH2 ARG A 849      80.140  40.480  37.300  1.00  0.00           N
ATOM   3138 HH21 ARG A 849      79.560  40.120  36.570  1.00  0.00           H
ATOM   3139 HH22 ARG A 849      80.800  39.960  37.840  1.00  0.00           H
ATOM   3140  C   ARG A 849      75.240  41.330  35.230  1.00  0.00           C
ATOM   3141  O   ARG A 849      75.580  40.500  34.400  1.00  0.00           O
ATOM   3142  N   TYR A 850      74.910  41.080  36.490  1.00  0.00           N
ATOM   3143  HN  TYR A 850      74.560  41.830  37.020  1.00  0.00           H
ATOM   3144  CA  TYR A 850      75.010  39.780  37.090  1.00  0.00           C
ATOM   3145  HA  TYR A 850      76.030  39.480  36.910  1.00  0.00           H
ATOM   3146  CB  TYR A 850      74.770  39.900  38.650  1.00  0.00           C
ATOM   3147  HB1 TYR A 850      74.890  38.900  39.140  1.00  0.00           H
ATOM   3148  HB2 TYR A 850      73.750  40.280  38.860  1.00  0.00           H
ATOM   3149  CG  TYR A 850      75.760  40.830  39.300  1.00  0.00           C
ATOM   3150  CD1 TYR A 850      75.280  41.940  40.020  1.00  0.00           C
ATOM   3151  HD1 TYR A 850      74.230  42.190  39.890  1.00  0.00           H
ATOM   3152  CE1 TYR A 850      76.190  42.660  40.800  1.00  0.00           C
ATOM   3153  HE1 TYR A 850      75.870  43.580  41.270  1.00  0.00           H
ATOM   3154  CZ  TYR A 850      77.510  42.320  40.890  1.00  0.00           C
ATOM   3155  OH  TYR A 850      78.390  43.120  41.700  1.00  0.00           O
ATOM   3156  HH  TYR A 850      77.870  43.870  42.000  1.00  0.00           H
ATOM   3157  CD2 TYR A 850      77.120  40.520  39.340  1.00  0.00           C
ATOM   3158  HD2 TYR A 850      77.390  39.670  38.760  1.00  0.00           H
ATOM   3159  CE2 TYR A 850      78.040  41.260  40.140  1.00  0.00           C
ATOM   3160  HE2 TYR A 850      79.100  41.050  40.100  1.00  0.00           H
ATOM   3161  C   TYR A 850      74.200  38.610  36.510  1.00  0.00           C
ATOM   3162  O   TYR A 850      72.990  38.710  36.280  1.00  0.00           O
ATOM   3163  N   PHE A 851      74.790  37.400  36.380  1.00  0.00           N
ATOM   3164  HN  PHE A 851      75.790  37.280  36.370  1.00  0.00           H
ATOM   3165  CA  PHE A 851      74.020  36.190  36.140  1.00  0.00           C
ATOM   3166  HA  PHE A 851      74.730  35.390  36.250  1.00  0.00           H
ATOM   3167  CB  PHE A 851      72.920  35.840  37.260  1.00  0.00           C
ATOM   3168  HB1 PHE A 851      72.360  34.940  36.950  1.00  0.00           H
ATOM   3169  HB2 PHE A 851      72.160  36.640  37.100  1.00  0.00           H
ATOM   3170  CG  PHE A 851      73.320  35.750  38.660  1.00  0.00           C
ATOM   3171  CD1 PHE A 851      72.390  35.740  39.780  1.00  0.00           C
ATOM   3172  HD1 PHE A 851      71.350  35.850  39.500  1.00  0.00           H
ATOM   3173  CE1 PHE A 851      72.830  35.560  41.030  1.00  0.00           C
ATOM   3174  HE1 PHE A 851      72.190  35.660  41.890  1.00  0.00           H
ATOM   3175  CZ  PHE A 851      74.230  35.470  41.270  1.00  0.00           C
ATOM   3176  HZ  PHE A 851      74.560  35.530  42.290  1.00  0.00           H
ATOM   3177  CD2 PHE A 851      74.670  35.420  38.910  1.00  0.00           C
ATOM   3178  HD2 PHE A 851      75.420  35.300  38.150  1.00  0.00           H
ATOM   3179  CE2 PHE A 851      75.150  35.420  40.210  1.00  0.00           C
ATOM   3180  HE2 PHE A 851      76.180  35.270  40.490  1.00  0.00           H
ATOM   3181  C   PHE A 851      73.390  36.110  34.710  1.00  0.00           C
ATOM   3182  O   PHE A 851      73.230  37.120  33.970  1.00  0.00           O
ATOM   3183  N   PRO A 852      72.770  34.920  34.300  1.00  0.00           N
ATOM   3184  CD  PRO A 852      73.390  33.700  34.580  1.00  0.00           C
ATOM   3185  HD1 PRO A 852      73.080  33.290  35.560  1.00  0.00           H
ATOM   3186  HD2 PRO A 852      74.500  33.720  34.640  1.00  0.00           H
ATOM   3187  CA  PRO A 852      71.730  34.850  33.280  1.00  0.00           C
ATOM   3188  HA  PRO A 852      72.250  35.150  32.390  1.00  0.00           H
ATOM   3189  CB  PRO A 852      71.430  33.390  33.190  1.00  0.00           C
ATOM   3190  HB1 PRO A 852      71.200  33.170  32.130  1.00  0.00           H
ATOM   3191  HB2 PRO A 852      70.640  33.060  33.890  1.00  0.00           H
ATOM   3192  CG  PRO A 852      72.800  32.820  33.540  1.00  0.00           C
ATOM   3193  HG1 PRO A 852      72.950  31.750  33.810  1.00  0.00           H
ATOM   3194  HG2 PRO A 852      73.460  32.990  32.650  1.00  0.00           H
ATOM   3195  C   PRO A 852      70.460  35.720  33.410  1.00  0.00           C
ATOM   3196  O   PRO A 852      70.010  35.780  34.520  1.00  0.00           O
ATOM   3197  N   THR A 853      70.090  36.310  32.300  1.00  0.00           N
ATOM   3198  HN  THR A 853      70.630  36.150  31.470  1.00  0.00           H
ATOM   3199  CA  THR A 853      68.870  37.220  32.190  1.00  0.00           C
ATOM   3200  HA  THR A 853      69.070  38.180  32.650  1.00  0.00           H
ATOM   3201  CB  THR A 853      68.630  37.550  30.730  1.00  0.00           C
ATOM   3202  HB  THR A 853      67.600  37.890  30.510  1.00  0.00           H
ATOM   3203  OG1 THR A 853      68.900  36.460  29.780  1.00  0.00           O
ATOM   3204  HG1 THR A 853      68.430  35.670  30.060  1.00  0.00           H
ATOM   3205  CG2 THR A 853      69.580  38.790  30.340  1.00  0.00           C
ATOM   3206 HG21 THR A 853      70.660  38.560  30.430  1.00  0.00           H
ATOM   3207 HG22 THR A 853      69.310  39.690  30.910  1.00  0.00           H
ATOM   3208 HG23 THR A 853      69.350  39.100  29.300  1.00  0.00           H
ATOM   3209  C   THR A 853      67.690  36.790  32.900  1.00  0.00           C
ATOM   3210  O   THR A 853      67.040  37.550  33.660  1.00  0.00           O
ATOM   3211  N   LYS A 854      67.170  35.590  32.680  1.00  0.00           N
ATOM   3212  HN  LYS A 854      67.520  34.890  32.060  1.00  0.00           H
ATOM   3213  CA  LYS A 854      65.980  35.170  33.490  1.00  0.00           C
ATOM   3214  HA  LYS A 854      65.250  35.930  33.280  1.00  0.00           H
ATOM   3215  CB  LYS A 854      65.320  33.880  32.930  1.00  0.00           C
ATOM   3216  HB1 LYS A 854      64.590  33.400  33.610  1.00  0.00           H
ATOM   3217  HB2 LYS A 854      66.100  33.080  32.860  1.00  0.00           H
ATOM   3218  CG  LYS A 854      64.730  34.140  31.520  1.00  0.00           C
ATOM   3219  HG1 LYS A 854      65.590  34.400  30.870  1.00  0.00           H
ATOM   3220  HG2 LYS A 854      64.080  35.040  31.530  1.00  0.00           H
ATOM   3221  CD  LYS A 854      64.010  32.920  30.980  1.00  0.00           C
ATOM   3222  HD1 LYS A 854      63.060  32.920  31.550  1.00  0.00           H
ATOM   3223  HD2 LYS A 854      64.560  31.990  31.250  1.00  0.00           H
ATOM   3224  CE  LYS A 854      63.670  32.990  29.460  1.00  0.00           C
ATOM   3225  HE1 LYS A 854      63.100  33.960  29.490  1.00  0.00           H
ATOM   3226  HE2 LYS A 854      62.960  32.200  29.130  1.00  0.00           H
ATOM   3227  NZ  LYS A 854      64.890  33.130  28.680  1.00  0.00           N
ATOM   3228  HZ1 LYS A 854      65.610  32.480  29.060  1.00  0.00           H
ATOM   3229  HZ2 LYS A 854      65.430  34.000  28.580  1.00  0.00           H
ATOM   3230  HZ3 LYS A 854      64.820  32.820  27.690  1.00  0.00           H
ATOM   3231  C   LYS A 854      66.140  34.970  34.980  1.00  0.00           C
ATOM   3232  O   LYS A 854      65.200  35.330  35.750  1.00  0.00           O
ATOM   3233  N   VAL A 855      67.250  34.370  35.480  1.00  0.00           N
ATOM   3234  HN  VAL A 855      67.980  34.060  34.890  1.00  0.00           H
ATOM   3235  CA  VAL A 855      67.510  34.200  36.890  1.00  0.00           C
ATOM   3236  HA  VAL A 855      66.720  33.690  37.420  1.00  0.00           H
ATOM   3237  CB  VAL A 855      68.810  33.500  37.060  1.00  0.00           C
ATOM   3238  HB  VAL A 855      69.570  33.950  36.380  1.00  0.00           H
ATOM   3239  CG1 VAL A 855      69.200  33.360  38.590  1.00  0.00           C
ATOM   3240 HG11 VAL A 855      69.410  34.330  39.100  1.00  0.00           H
ATOM   3241 HG12 VAL A 855      70.140  32.760  38.660  1.00  0.00           H
ATOM   3242 HG13 VAL A 855      68.350  32.900  39.120  1.00  0.00           H
ATOM   3243  CG2 VAL A 855      68.630  32.020  36.670  1.00  0.00           C
ATOM   3244 HG21 VAL A 855      68.270  31.830  35.630  1.00  0.00           H
ATOM   3245 HG22 VAL A 855      67.910  31.480  37.310  1.00  0.00           H
ATOM   3246 HG23 VAL A 855      69.570  31.450  36.810  1.00  0.00           H
ATOM   3247  C   VAL A 855      67.610  35.570  37.620  1.00  0.00           C
ATOM   3248  O   VAL A 855      66.890  35.720  38.530  1.00  0.00           O
ATOM   3249  N   ARG A 856      68.290  36.550  37.020  1.00  0.00           N
ATOM   3250  HN  ARG A 856      68.860  36.390  36.210  1.00  0.00           H
ATOM   3251  CA  ARG A 856      68.330  37.910  37.380  1.00  0.00           C
ATOM   3252  HA  ARG A 856      68.880  38.050  38.300  1.00  0.00           H
ATOM   3253  CB  ARG A 856      69.250  38.570  36.340  1.00  0.00           C
ATOM   3254  HB1 ARG A 856      68.860  38.430  35.310  1.00  0.00           H
ATOM   3255  HB2 ARG A 856      70.120  37.900  36.270  1.00  0.00           H
ATOM   3256  CG  ARG A 856      69.670  40.010  36.540  1.00  0.00           C
ATOM   3257  HG1 ARG A 856      70.520  40.100  37.260  1.00  0.00           H
ATOM   3258  HG2 ARG A 856      68.790  40.570  36.930  1.00  0.00           H
ATOM   3259  CD  ARG A 856      69.970  40.680  35.240  1.00  0.00           C
ATOM   3260  HD1 ARG A 856      70.270  41.730  35.460  1.00  0.00           H
ATOM   3261  HD2 ARG A 856      69.170  40.610  34.490  1.00  0.00           H
ATOM   3262  NE  ARG A 856      71.160  39.980  34.670  1.00  0.00           N
ATOM   3263  HE  ARG A 856      71.820  39.610  35.320  1.00  0.00           H
ATOM   3264  CZ  ARG A 856      71.670  40.220  33.480  1.00  0.00           C
ATOM   3265  NH1 ARG A 856      71.080  40.980  32.560  1.00  0.00           N
ATOM   3266 HH11 ARG A 856      70.220  41.440  32.760  1.00  0.00           H
ATOM   3267 HH12 ARG A 856      71.640  41.170  31.760  1.00  0.00           H
ATOM   3268  NH2 ARG A 856      72.890  39.800  33.290  1.00  0.00           N
ATOM   3269 HH21 ARG A 856      73.250  39.880  32.360  1.00  0.00           H
ATOM   3270 HH22 ARG A 856      73.110  39.070  33.930  1.00  0.00           H
ATOM   3271  C   ARG A 856      66.960  38.600  37.440  1.00  0.00           C
ATOM   3272  O   ARG A 856      66.660  39.370  38.350  1.00  0.00           O
ATOM   3273  N   SER A 857      66.150  38.290  36.440  1.00  0.00           N
ATOM   3274  HN  SER A 857      66.480  37.660  35.740  1.00  0.00           H
ATOM   3275  CA  SER A 857      64.770  38.770  36.320  1.00  0.00           C
ATOM   3276  HA  SER A 857      64.850  39.850  36.370  1.00  0.00           H
ATOM   3277  CB  SER A 857      64.180  38.380  34.930  1.00  0.00           C
ATOM   3278  HB1 SER A 857      64.190  37.270  34.800  1.00  0.00           H
ATOM   3279  HB2 SER A 857      64.840  38.880  34.180  1.00  0.00           H
ATOM   3280  OG  SER A 857      62.810  38.790  34.770  1.00  0.00           O
ATOM   3281  HG1 SER A 857      62.690  39.430  34.060  1.00  0.00           H
ATOM   3282  C   SER A 857      63.930  38.270  37.490  1.00  0.00           C
ATOM   3283  O   SER A 857      63.320  39.030  38.240  1.00  0.00           O
ATOM   3284  N   THR A 858      63.930  36.980  37.680  1.00  0.00           N
ATOM   3285  HN  THR A 858      64.300  36.310  37.030  1.00  0.00           H
ATOM   3286  CA  THR A 858      63.250  36.330  38.870  1.00  0.00           C
ATOM   3287  HA  THR A 858      62.170  36.330  38.780  1.00  0.00           H
ATOM   3288  CB  THR A 858      63.460  34.750  38.890  1.00  0.00           C
ATOM   3289  HB  THR A 858      64.490  34.520  39.240  1.00  0.00           H
ATOM   3290  OG1 THR A 858      63.340  34.180  37.540  1.00  0.00           O
ATOM   3291  HG1 THR A 858      64.020  34.540  36.950  1.00  0.00           H
ATOM   3292  CG2 THR A 858      62.480  33.960  39.870  1.00  0.00           C
ATOM   3293 HG21 THR A 858      62.670  34.210  40.940  1.00  0.00           H
ATOM   3294 HG22 THR A 858      62.700  32.880  39.720  1.00  0.00           H
ATOM   3295 HG23 THR A 858      61.450  34.300  39.670  1.00  0.00           H
ATOM   3296  C   THR A 858      63.640  36.820  40.220  1.00  0.00           C
ATOM   3297  O   THR A 858      62.850  37.080  41.080  1.00  0.00           O
ATOM   3298  N   ILE A 859      64.910  37.020  40.360  1.00  0.00           N
ATOM   3299  HN  ILE A 859      65.520  36.860  39.600  1.00  0.00           H
ATOM   3300  CA  ILE A 859      65.480  37.630  41.600  1.00  0.00           C
ATOM   3301  HA  ILE A 859      65.150  37.010  42.420  1.00  0.00           H
ATOM   3302  CB  ILE A 859      67.040  37.730  41.740  1.00  0.00           C
ATOM   3303  HB  ILE A 859      67.370  38.010  40.710  1.00  0.00           H
ATOM   3304  CG2 ILE A 859      67.650  38.720  42.790  1.00  0.00           C
ATOM   3305 HG21 ILE A 859      67.450  39.730  42.390  1.00  0.00           H
ATOM   3306 HG22 ILE A 859      68.760  38.730  42.850  1.00  0.00           H
ATOM   3307 HG23 ILE A 859      67.320  38.650  43.860  1.00  0.00           H
ATOM   3308  CG1 ILE A 859      67.570  36.320  42.040  1.00  0.00           C
ATOM   3309 HG11 ILE A 859      66.960  35.560  41.520  1.00  0.00           H
ATOM   3310 HG12 ILE A 859      67.580  36.180  43.150  1.00  0.00           H
ATOM   3311  CD  ILE A 859      69.000  36.020  41.490  1.00  0.00           C
ATOM   3312  HD1 ILE A 859      69.750  36.670  42.010  1.00  0.00           H
ATOM   3313  HD2 ILE A 859      69.040  36.370  40.440  1.00  0.00           H
ATOM   3314  HD3 ILE A 859      69.200  34.940  41.590  1.00  0.00           H
ATOM   3315  C   ILE A 859      64.830  39.010  41.850  1.00  0.00           C
ATOM   3316  O   ILE A 859      64.400  39.440  42.910  1.00  0.00           O
ATOM   3317  N   SER A 860      64.740  39.840  40.780  1.00  0.00           N
ATOM   3318  HN  SER A 860      65.010  39.580  39.860  1.00  0.00           H
ATOM   3319  CA  SER A 860      64.040  41.120  40.800  1.00  0.00           C
ATOM   3320  HA  SER A 860      64.590  41.760  41.470  1.00  0.00           H
ATOM   3321  CB  SER A 860      64.290  41.760  39.440  1.00  0.00           C
ATOM   3322  HB1 SER A 860      63.720  41.280  38.620  1.00  0.00           H
ATOM   3323  HB2 SER A 860      65.370  41.730  39.190  1.00  0.00           H
ATOM   3324  OG  SER A 860      63.920  43.130  39.350  1.00  0.00           O
ATOM   3325  HG1 SER A 860      64.340  43.570  40.100  1.00  0.00           H
ATOM   3326  C   SER A 860      62.590  41.060  41.170  1.00  0.00           C
ATOM   3327  O   SER A 860      62.170  41.720  42.070  1.00  0.00           O
ATOM   3328  N   ASP A 861      61.830  40.070  40.600  1.00  0.00           N
ATOM   3329  HN  ASP A 861      62.210  39.470  39.910  1.00  0.00           H
ATOM   3330  CA  ASP A 861      60.410  39.810  40.890  1.00  0.00           C
ATOM   3331  HA  ASP A 861      59.800  40.710  40.890  1.00  0.00           H
ATOM   3332  CB  ASP A 861      59.660  38.910  39.830  1.00  0.00           C
ATOM   3333  HB1 ASP A 861      58.630  38.700  40.180  1.00  0.00           H
ATOM   3334  HB2 ASP A 861      60.230  37.980  39.580  1.00  0.00           H
ATOM   3335  CG  ASP A 861      59.560  39.470  38.410  1.00  0.00           C
ATOM   3336  OD1 ASP A 861      58.930  38.770  37.610  1.00  0.00           O
ATOM   3337  OD2 ASP A 861      59.900  40.610  38.120  1.00  0.00           O
ATOM   3338  C   ASP A 861      60.250  39.350  42.280  1.00  0.00           C
ATOM   3339  O   ASP A 861      59.200  39.580  42.920  1.00  0.00           O
ATOM   3340  N   PHE A 862      61.270  38.680  42.870  1.00  0.00           N
ATOM   3341  HN  PHE A 862      62.120  38.660  42.350  1.00  0.00           H
ATOM   3342  CA  PHE A 862      61.110  38.010  44.150  1.00  0.00           C
ATOM   3343  HA  PHE A 862      60.090  37.690  44.310  1.00  0.00           H
ATOM   3344  CB  PHE A 862      61.930  36.670  44.210  1.00  0.00           C
ATOM   3345  HB1 PHE A 862      63.020  36.880  44.310  1.00  0.00           H
ATOM   3346  HB2 PHE A 862      61.820  36.240  43.190  1.00  0.00           H
ATOM   3347  CG  PHE A 862      61.390  35.690  45.250  1.00  0.00           C
ATOM   3348  CD1 PHE A 862      60.010  35.240  45.240  1.00  0.00           C
ATOM   3349  HD1 PHE A 862      59.330  35.810  44.630  1.00  0.00           H
ATOM   3350  CE1 PHE A 862      59.590  34.210  46.080  1.00  0.00           C
ATOM   3351  HE1 PHE A 862      58.520  34.060  46.080  1.00  0.00           H
ATOM   3352  CZ  PHE A 862      60.490  33.690  47.000  1.00  0.00           C
ATOM   3353  HZ  PHE A 862      60.170  32.960  47.730  1.00  0.00           H
ATOM   3354  CD2 PHE A 862      62.200  35.050  46.140  1.00  0.00           C
ATOM   3355  HD2 PHE A 862      63.250  35.300  46.160  1.00  0.00           H
ATOM   3356  CE2 PHE A 862      61.850  34.060  47.070  1.00  0.00           C
ATOM   3357  HE2 PHE A 862      62.580  33.610  47.730  1.00  0.00           H
ATOM   3358  C   PHE A 862      61.430  38.940  45.310  1.00  0.00           C
ATOM   3359  O   PHE A 862      61.070  38.670  46.470  1.00  0.00           O
ATOM   3360  N   ALA A 863      62.130  40.080  45.010  1.00  0.00           N
ATOM   3361  HN  ALA A 863      62.480  40.140  44.080  1.00  0.00           H
ATOM   3362  CA  ALA A 863      62.680  40.970  46.030  1.00  0.00           C
ATOM   3363  HA  ALA A 863      63.600  40.500  46.360  1.00  0.00           H
ATOM   3364  CB  ALA A 863      63.020  42.310  45.320  1.00  0.00           C
ATOM   3365  HB1 ALA A 863      63.500  43.090  45.940  1.00  0.00           H
ATOM   3366  HB2 ALA A 863      62.050  42.770  45.020  1.00  0.00           H
ATOM   3367  HB3 ALA A 863      63.730  42.230  44.460  1.00  0.00           H
ATOM   3368  C   ALA A 863      61.860  41.310  47.240  1.00  0.00           C
ATOM   3369  O   ALA A 863      62.490  41.420  48.280  1.00  0.00           O
ATOM   3370  N   VAL A 864      60.500  41.450  47.170  1.00  0.00           N
ATOM   3371  HN  VAL A 864      60.030  41.530  46.300  1.00  0.00           H
ATOM   3372  CA  VAL A 864      59.680  41.700  48.360  1.00  0.00           C
ATOM   3373  HA  VAL A 864      60.190  42.620  48.640  1.00  0.00           H
ATOM   3374  CB  VAL A 864      58.340  42.120  48.060  1.00  0.00           C
ATOM   3375  HB  VAL A 864      58.310  42.860  47.210  1.00  0.00           H
ATOM   3376  CG1 VAL A 864      57.370  40.940  47.600  1.00  0.00           C
ATOM   3377 HG11 VAL A 864      57.840  39.960  47.870  1.00  0.00           H
ATOM   3378 HG12 VAL A 864      57.140  40.880  46.510  1.00  0.00           H
ATOM   3379 HG13 VAL A 864      56.400  40.980  48.150  1.00  0.00           H
ATOM   3380  CG2 VAL A 864      57.710  42.880  49.270  1.00  0.00           C
ATOM   3381 HG21 VAL A 864      56.750  43.290  48.880  1.00  0.00           H
ATOM   3382 HG22 VAL A 864      58.450  43.650  49.560  1.00  0.00           H
ATOM   3383 HG23 VAL A 864      57.590  42.250  50.180  1.00  0.00           H
ATOM   3384  C   VAL A 864      59.730  40.730  49.410  1.00  0.00           C
ATOM   3385  O   VAL A 864      59.850  41.040  50.580  1.00  0.00           O
ATOM   3386  N   PHE A 865      59.860  39.410  49.080  1.00  0.00           N
ATOM   3387  HN  PHE A 865      59.800  39.050  48.140  1.00  0.00           H
ATOM   3388  CA  PHE A 865      59.870  38.360  50.110  1.00  0.00           C
ATOM   3389  HA  PHE A 865      59.520  38.760  51.060  1.00  0.00           H
ATOM   3390  CB  PHE A 865      59.070  37.040  49.610  1.00  0.00           C
ATOM   3391  HB1 PHE A 865      59.500  36.640  48.670  1.00  0.00           H
ATOM   3392  HB2 PHE A 865      58.030  37.300  49.310  1.00  0.00           H
ATOM   3393  CG  PHE A 865      58.950  35.860  50.560  1.00  0.00           C
ATOM   3394  CD1 PHE A 865      59.840  34.780  50.480  1.00  0.00           C
ATOM   3395  HD1 PHE A 865      60.610  34.840  49.740  1.00  0.00           H
ATOM   3396  CE1 PHE A 865      59.760  33.700  51.340  1.00  0.00           C
ATOM   3397  HE1 PHE A 865      60.280  32.770  51.150  1.00  0.00           H
ATOM   3398  CZ  PHE A 865      58.720  33.670  52.340  1.00  0.00           C
ATOM   3399  HZ  PHE A 865      58.370  32.810  52.900  1.00  0.00           H
ATOM   3400  CD2 PHE A 865      57.910  35.840  51.450  1.00  0.00           C
ATOM   3401  HD2 PHE A 865      57.240  36.680  51.480  1.00  0.00           H
ATOM   3402  CE2 PHE A 865      57.880  34.820  52.430  1.00  0.00           C
ATOM   3403  HE2 PHE A 865      57.060  34.760  53.140  1.00  0.00           H
ATOM   3404  C   PHE A 865      61.310  37.960  50.350  1.00  0.00           C
ATOM   3405  O   PHE A 865      61.700  37.590  51.430  1.00  0.00           O
ATOM   3406  N   LEU A 866      62.160  38.110  49.360  1.00  0.00           N
ATOM   3407  HN  LEU A 866      61.740  38.410  48.510  1.00  0.00           H
ATOM   3408  CA  LEU A 866      63.550  37.820  49.360  1.00  0.00           C
ATOM   3409  HA  LEU A 866      63.750  36.800  49.670  1.00  0.00           H
ATOM   3410  CB  LEU A 866      64.160  38.070  47.980  1.00  0.00           C
ATOM   3411  HB1 LEU A 866      63.890  39.110  47.720  1.00  0.00           H
ATOM   3412  HB2 LEU A 866      63.640  37.380  47.270  1.00  0.00           H
ATOM   3413  CG  LEU A 866      65.690  37.740  47.780  1.00  0.00           C
ATOM   3414  HG  LEU A 866      66.160  38.510  48.420  1.00  0.00           H
ATOM   3415  CD1 LEU A 866      66.100  36.360  48.340  1.00  0.00           C
ATOM   3416 HD11 LEU A 866      65.930  36.350  49.430  1.00  0.00           H
ATOM   3417 HD12 LEU A 866      67.200  36.200  48.250  1.00  0.00           H
ATOM   3418 HD13 LEU A 866      65.520  35.510  47.940  1.00  0.00           H
ATOM   3419  CD2 LEU A 866      66.090  37.750  46.360  1.00  0.00           C
ATOM   3420 HD21 LEU A 866      67.180  37.820  46.180  1.00  0.00           H
ATOM   3421 HD22 LEU A 866      65.710  38.730  45.980  1.00  0.00           H
ATOM   3422 HD23 LEU A 866      65.710  36.860  45.810  1.00  0.00           H
ATOM   3423  C   LEU A 866      64.240  38.660  50.340  1.00  0.00           C
ATOM   3424  O   LEU A 866      65.060  38.150  51.090  1.00  0.00           O
ATOM   3425  N   THR A 867      64.010  40.030  50.400  1.00  0.00           N
ATOM   3426  HN  THR A 867      63.290  40.420  49.840  1.00  0.00           H
ATOM   3427  CA  THR A 867      64.670  41.030  51.290  1.00  0.00           C
ATOM   3428  HA  THR A 867      65.740  40.990  51.130  1.00  0.00           H
ATOM   3429  CB  THR A 867      64.240  42.450  50.990  1.00  0.00           C
ATOM   3430  HB  THR A 867      63.220  42.590  51.410  1.00  0.00           H
ATOM   3431  OG1 THR A 867      64.240  42.850  49.620  1.00  0.00           O
ATOM   3432  HG1 THR A 867      63.660  42.220  49.200  1.00  0.00           H
ATOM   3433  CG2 THR A 867      65.250  43.410  51.650  1.00  0.00           C
ATOM   3434 HG21 THR A 867      66.220  43.200  51.140  1.00  0.00           H
ATOM   3435 HG22 THR A 867      65.430  43.370  52.740  1.00  0.00           H
ATOM   3436 HG23 THR A 867      64.950  44.430  51.350  1.00  0.00           H
ATOM   3437  C   THR A 867      64.530  40.830  52.790  1.00  0.00           C
ATOM   3438  O   THR A 867      65.510  40.770  53.520  1.00  0.00           O
ATOM   3439  N   ILE A 868      63.310  40.450  53.310  1.00  0.00           N
ATOM   3440  HN  ILE A 868      62.540  40.360  52.680  1.00  0.00           H
ATOM   3441  CA  ILE A 868      63.010  40.040  54.660  1.00  0.00           C
ATOM   3442  HA  ILE A 868      63.350  40.870  55.260  1.00  0.00           H
ATOM   3443  CB  ILE A 868      61.410  39.980  54.920  1.00  0.00           C
ATOM   3444  HB  ILE A 868      61.090  41.030  54.770  1.00  0.00           H
ATOM   3445  CG2 ILE A 868      60.680  39.000  54.090  1.00  0.00           C
ATOM   3446 HG21 ILE A 868      59.670  38.740  54.490  1.00  0.00           H
ATOM   3447 HG22 ILE A 868      61.150  38.000  53.980  1.00  0.00           H
ATOM   3448 HG23 ILE A 868      60.510  39.460  53.090  1.00  0.00           H
ATOM   3449  CG1 ILE A 868      61.030  39.660  56.340  1.00  0.00           C
ATOM   3450 HG11 ILE A 868      61.850  39.860  57.070  1.00  0.00           H
ATOM   3451 HG12 ILE A 868      60.910  38.560  56.410  1.00  0.00           H
ATOM   3452  CD  ILE A 868      59.790  40.380  56.810  1.00  0.00           C
ATOM   3453  HD1 ILE A 868      58.850  39.980  56.370  1.00  0.00           H
ATOM   3454  HD2 ILE A 868      59.770  41.460  56.550  1.00  0.00           H
ATOM   3455  HD3 ILE A 868      59.670  40.370  57.920  1.00  0.00           H
ATOM   3456  C   ILE A 868      63.780  38.870  55.090  1.00  0.00           C
ATOM   3457  O   ILE A 868      64.250  38.870  56.240  1.00  0.00           O
ATOM   3458  N   VAL A 869      63.870  37.840  54.190  1.00  0.00           N
ATOM   3459  HN  VAL A 869      63.520  37.940  53.260  1.00  0.00           H
ATOM   3460  CA  VAL A 869      64.530  36.500  54.490  1.00  0.00           C
ATOM   3461  HA  VAL A 869      64.050  36.240  55.410  1.00  0.00           H
ATOM   3462  CB  VAL A 869      64.150  35.390  53.510  1.00  0.00           C
ATOM   3463  HB  VAL A 869      64.270  35.730  52.460  1.00  0.00           H
ATOM   3464  CG1 VAL A 869      64.970  34.140  53.580  1.00  0.00           C
ATOM   3465 HG11 VAL A 869      64.520  33.360  52.930  1.00  0.00           H
ATOM   3466 HG12 VAL A 869      65.020  33.610  54.570  1.00  0.00           H
ATOM   3467 HG13 VAL A 869      66.010  34.340  53.250  1.00  0.00           H
ATOM   3468  CG2 VAL A 869      62.620  35.070  53.780  1.00  0.00           C
ATOM   3469 HG21 VAL A 869      62.100  35.930  53.330  1.00  0.00           H
ATOM   3470 HG22 VAL A 869      62.370  34.860  54.840  1.00  0.00           H
ATOM   3471 HG23 VAL A 869      62.330  34.260  53.070  1.00  0.00           H
ATOM   3472  C   VAL A 869      66.020  36.560  54.920  1.00  0.00           C
ATOM   3473  O   VAL A 869      66.470  36.030  55.900  1.00  0.00           O
ATOM   3474  N   ILE A 870      66.770  37.430  54.230  1.00  0.00           N
ATOM   3475  HN  ILE A 870      66.260  37.800  53.440  1.00  0.00           H
ATOM   3476  CA  ILE A 870      68.120  37.900  54.460  1.00  0.00           C
ATOM   3477  HA  ILE A 870      68.880  37.140  54.570  1.00  0.00           H
ATOM   3478  CB  ILE A 870      68.660  38.750  53.270  1.00  0.00           C
ATOM   3479  HB  ILE A 870      67.840  39.460  53.000  1.00  0.00           H
ATOM   3480  CG2 ILE A 870      69.890  39.620  53.550  1.00  0.00           C
ATOM   3481 HG21 ILE A 870      70.530  39.810  52.650  1.00  0.00           H
ATOM   3482 HG22 ILE A 870      70.510  39.080  54.290  1.00  0.00           H
ATOM   3483 HG23 ILE A 870      69.490  40.580  53.930  1.00  0.00           H
ATOM   3484  CG1 ILE A 870      68.730  37.840  52.000  1.00  0.00           C
ATOM   3485 HG11 ILE A 870      69.310  38.390  51.220  1.00  0.00           H
ATOM   3486 HG12 ILE A 870      67.740  37.620  51.570  1.00  0.00           H
ATOM   3487  CD  ILE A 870      69.560  36.480  52.100  1.00  0.00           C
ATOM   3488  HD1 ILE A 870      69.760  35.910  51.170  1.00  0.00           H
ATOM   3489  HD2 ILE A 870      68.990  35.820  52.790  1.00  0.00           H
ATOM   3490  HD3 ILE A 870      70.520  36.770  52.600  1.00  0.00           H
ATOM   3491  C   ILE A 870      68.180  38.630  55.720  1.00  0.00           C
ATOM   3492  O   ILE A 870      68.970  38.270  56.640  1.00  0.00           O
ATOM   3493  N   MET A 871      67.300  39.610  55.940  1.00  0.00           N
ATOM   3494  HN  MET A 871      66.710  39.900  55.190  1.00  0.00           H
ATOM   3495  CA  MET A 871      67.310  40.340  57.240  1.00  0.00           C
ATOM   3496  HA  MET A 871      68.240  40.890  57.330  1.00  0.00           H
ATOM   3497  CB  MET A 871      66.340  41.570  57.070  1.00  0.00           C
ATOM   3498  HB1 MET A 871      65.910  41.870  58.050  1.00  0.00           H
ATOM   3499  HB2 MET A 871      65.490  41.330  56.390  1.00  0.00           H
ATOM   3500  CG  MET A 871      67.180  42.820  56.560  1.00  0.00           C
ATOM   3501  HG1 MET A 871      68.040  42.980  57.250  1.00  0.00           H
ATOM   3502  HG2 MET A 871      66.370  43.580  56.690  1.00  0.00           H
ATOM   3503  SD  MET A 871      67.740  42.900  54.810  1.00  0.00           S
ATOM   3504  CE  MET A 871      68.880  44.250  55.250  1.00  0.00           C
ATOM   3505  HE1 MET A 871      69.720  43.850  55.850  1.00  0.00           H
ATOM   3506  HE2 MET A 871      68.370  44.950  55.940  1.00  0.00           H
ATOM   3507  HE3 MET A 871      69.120  44.750  54.290  1.00  0.00           H
ATOM   3508  C   MET A 871      67.150  39.630  58.550  1.00  0.00           C
ATOM   3509  O   MET A 871      67.990  39.800  59.410  1.00  0.00           O
ATOM   3510  N   VAL A 872      66.150  38.680  58.540  1.00  0.00           N
ATOM   3511  HN  VAL A 872      65.510  38.480  57.790  1.00  0.00           H
ATOM   3512  CA  VAL A 872      65.960  37.830  59.710  1.00  0.00           C
ATOM   3513  HA  VAL A 872      66.180  38.470  60.540  1.00  0.00           H
ATOM   3514  CB  VAL A 872      64.480  37.440  59.910  1.00  0.00           C
ATOM   3515  HB  VAL A 872      64.400  36.760  60.790  1.00  0.00           H
ATOM   3516  CG1 VAL A 872      63.660  38.630  60.130  1.00  0.00           C
ATOM   3517 HG11 VAL A 872      64.110  39.380  60.810  1.00  0.00           H
ATOM   3518 HG12 VAL A 872      62.640  38.380  60.500  1.00  0.00           H
ATOM   3519 HG13 VAL A 872      63.470  39.150  59.170  1.00  0.00           H
ATOM   3520  CG2 VAL A 872      63.880  36.590  58.740  1.00  0.00           C
ATOM   3521 HG21 VAL A 872      64.410  35.620  58.580  1.00  0.00           H
ATOM   3522 HG22 VAL A 872      63.840  37.200  57.820  1.00  0.00           H
ATOM   3523 HG23 VAL A 872      62.840  36.230  58.940  1.00  0.00           H
ATOM   3524  C   VAL A 872      66.920  36.710  59.760  1.00  0.00           C
ATOM   3525  O   VAL A 872      67.170  36.070  60.790  1.00  0.00           O
ATOM   3526  N   THR A 873      67.680  36.450  58.650  1.00  0.00           N
ATOM   3527  HN  THR A 873      67.380  37.020  57.890  1.00  0.00           H
ATOM   3528  CA  THR A 873      68.730  35.450  58.650  1.00  0.00           C
ATOM   3529  HA  THR A 873      68.360  34.580  59.170  1.00  0.00           H
ATOM   3530  CB  THR A 873      69.260  35.000  57.300  1.00  0.00           C
ATOM   3531  HB  THR A 873      69.210  35.930  56.710  1.00  0.00           H
ATOM   3532  OG1 THR A 873      68.360  34.130  56.720  1.00  0.00           O
ATOM   3533  HG1 THR A 873      67.620  34.640  56.370  1.00  0.00           H
ATOM   3534  CG2 THR A 873      70.680  34.300  57.150  1.00  0.00           C
ATOM   3535 HG21 THR A 873      70.840  33.860  56.140  1.00  0.00           H
ATOM   3536 HG22 THR A 873      70.690  33.600  58.010  1.00  0.00           H
ATOM   3537 HG23 THR A 873      71.550  34.960  57.400  1.00  0.00           H
ATOM   3538  C   THR A 873      69.910  35.990  59.440  1.00  0.00           C
ATOM   3539  O   THR A 873      70.660  35.200  60.130  1.00  0.00           O
ATOM   3540  N   ILE A 874      70.190  37.280  59.290  1.00  0.00           N
ATOM   3541  HN  ILE A 874      69.680  37.820  58.630  1.00  0.00           H
ATOM   3542  CA  ILE A 874      71.170  37.950  60.100  1.00  0.00           C
ATOM   3543  HA  ILE A 874      72.140  37.490  60.000  1.00  0.00           H
ATOM   3544  CB  ILE A 874      71.440  39.420  59.620  1.00  0.00           C
ATOM   3545  HB  ILE A 874      70.580  40.090  59.850  1.00  0.00           H
ATOM   3546  CG2 ILE A 874      72.620  39.980  60.360  1.00  0.00           C
ATOM   3547 HG21 ILE A 874      73.590  39.490  60.140  1.00  0.00           H
ATOM   3548 HG22 ILE A 874      72.440  39.860  61.460  1.00  0.00           H
ATOM   3549 HG23 ILE A 874      72.740  41.050  60.090  1.00  0.00           H
ATOM   3550  CG1 ILE A 874      71.760  39.600  58.120  1.00  0.00           C
ATOM   3551 HG11 ILE A 874      72.080  40.630  57.870  1.00  0.00           H
ATOM   3552 HG12 ILE A 874      70.810  39.300  57.650  1.00  0.00           H
ATOM   3553  CD  ILE A 874      72.790  38.680  57.540  1.00  0.00           C
ATOM   3554  HD1 ILE A 874      73.840  38.990  57.700  1.00  0.00           H
ATOM   3555  HD2 ILE A 874      72.650  38.770  56.440  1.00  0.00           H
ATOM   3556  HD3 ILE A 874      72.700  37.610  57.800  1.00  0.00           H
ATOM   3557  C   ILE A 874      70.900  37.870  61.600  1.00  0.00           C
ATOM   3558  O   ILE A 874      71.760  37.600  62.410  1.00  0.00           O
ATOM   3559  N   ASP A 875      69.660  38.100  61.990  1.00  0.00           N
ATOM   3560  HN  ASP A 875      68.910  38.180  61.330  1.00  0.00           H
ATOM   3561  CA  ASP A 875      69.200  38.110  63.360  1.00  0.00           C
ATOM   3562  HA  ASP A 875      69.940  38.630  63.960  1.00  0.00           H
ATOM   3563  CB  ASP A 875      67.840  38.820  63.310  1.00  0.00           C
ATOM   3564  HB1 ASP A 875      67.090  38.100  62.930  1.00  0.00           H
ATOM   3565  HB2 ASP A 875      67.830  39.650  62.580  1.00  0.00           H
ATOM   3566  CG  ASP A 875      67.410  39.310  64.680  1.00  0.00           C
ATOM   3567  OD1 ASP A 875      66.190  39.570  64.940  1.00  0.00           O
ATOM   3568  OD2 ASP A 875      68.210  39.500  65.570  1.00  0.00           O
ATOM   3569  C   ASP A 875      69.080  36.740  63.940  1.00  0.00           C
ATOM   3570  O   ASP A 875      69.310  36.520  65.090  1.00  0.00           O
ATOM   3571  N   TYR A 876      68.750  35.670  63.070  1.00  0.00           N
ATOM   3572  HN  TYR A 876      68.370  35.930  62.180  1.00  0.00           H
ATOM   3573  CA  TYR A 876      68.950  34.280  63.480  1.00  0.00           C
ATOM   3574  HA  TYR A 876      68.440  34.140  64.430  1.00  0.00           H
ATOM   3575  CB  TYR A 876      68.300  33.260  62.460  1.00  0.00           C
ATOM   3576  HB1 TYR A 876      68.770  33.230  61.450  1.00  0.00           H
ATOM   3577  HB2 TYR A 876      67.310  33.730  62.280  1.00  0.00           H
ATOM   3578  CG  TYR A 876      67.970  31.820  63.030  1.00  0.00           C
ATOM   3579  CD1 TYR A 876      67.640  31.660  64.440  1.00  0.00           C
ATOM   3580  HD1 TYR A 876      67.500  32.510  65.090  1.00  0.00           H
ATOM   3581  CE1 TYR A 876      67.330  30.360  64.920  1.00  0.00           C
ATOM   3582  HE1 TYR A 876      67.070  30.240  65.960  1.00  0.00           H
ATOM   3583  CZ  TYR A 876      67.380  29.270  64.140  1.00  0.00           C
ATOM   3584  OH  TYR A 876      66.960  28.030  64.720  1.00  0.00           O
ATOM   3585  HH  TYR A 876      67.310  27.270  64.260  1.00  0.00           H
ATOM   3586  CD2 TYR A 876      68.010  30.700  62.250  1.00  0.00           C
ATOM   3587  HD2 TYR A 876      68.150  30.890  61.190  1.00  0.00           H
ATOM   3588  CE2 TYR A 876      67.810  29.410  62.810  1.00  0.00           C
ATOM   3589  HE2 TYR A 876      67.810  28.540  62.160  1.00  0.00           H
ATOM   3590  C   TYR A 876      70.330  33.870  63.730  1.00  0.00           C
ATOM   3591  O   TYR A 876      70.700  33.160  64.630  1.00  0.00           O
ATOM   3592  N   LEU A 877      71.190  34.280  62.790  1.00  0.00           N
ATOM   3593  HN  LEU A 877      70.900  34.610  61.890  1.00  0.00           H
ATOM   3594  CA  LEU A 877      72.610  33.840  62.890  1.00  0.00           C
ATOM   3595  HA  LEU A 877      72.560  32.790  63.140  1.00  0.00           H
ATOM   3596  CB  LEU A 877      73.280  33.870  61.550  1.00  0.00           C
ATOM   3597  HB1 LEU A 877      73.320  34.940  61.240  1.00  0.00           H
ATOM   3598  HB2 LEU A 877      72.550  33.270  60.970  1.00  0.00           H
ATOM   3599  CG  LEU A 877      74.750  33.300  61.410  1.00  0.00           C
ATOM   3600  HG  LEU A 877      75.380  33.890  62.110  1.00  0.00           H
ATOM   3601  CD1 LEU A 877      74.860  31.780  61.700  1.00  0.00           C
ATOM   3602 HD11 LEU A 877      74.570  31.590  62.760  1.00  0.00           H
ATOM   3603 HD12 LEU A 877      75.910  31.450  61.640  1.00  0.00           H
ATOM   3604 HD13 LEU A 877      74.270  31.140  61.020  1.00  0.00           H
ATOM   3605  CD2 LEU A 877      75.220  33.530  59.990  1.00  0.00           C
ATOM   3606 HD21 LEU A 877      75.030  34.570  59.650  1.00  0.00           H
ATOM   3607 HD22 LEU A 877      74.720  32.820  59.310  1.00  0.00           H
ATOM   3608 HD23 LEU A 877      76.320  33.290  59.980  1.00  0.00           H
ATOM   3609  C   LEU A 877      73.460  34.560  64.090  1.00  0.00           C
ATOM   3610  O   LEU A 877      74.070  33.880  64.880  1.00  0.00           O
ATOM   3611  N   VAL A 878      73.440  35.880  64.220  1.00  0.00           N
ATOM   3612  HN  VAL A 878      72.870  36.310  63.530  1.00  0.00           H
ATOM   3613  CA  VAL A 878      74.230  36.730  65.100  1.00  0.00           C
ATOM   3614  HA  VAL A 878      74.840  36.020  65.650  1.00  0.00           H
ATOM   3615  CB  VAL A 878      74.900  37.830  64.400  1.00  0.00           C
ATOM   3616  HB  VAL A 878      74.200  38.380  63.720  1.00  0.00           H
ATOM   3617  CG1 VAL A 878      75.540  38.810  65.340  1.00  0.00           C
ATOM   3618 HG11 VAL A 878      74.790  39.360  65.950  1.00  0.00           H
ATOM   3619 HG12 VAL A 878      76.150  39.520  64.750  1.00  0.00           H
ATOM   3620 HG13 VAL A 878      76.180  38.240  66.050  1.00  0.00           H
ATOM   3621  CG2 VAL A 878      76.010  37.300  63.460  1.00  0.00           C
ATOM   3622 HG21 VAL A 878      75.630  36.420  62.900  1.00  0.00           H
ATOM   3623 HG22 VAL A 878      76.880  36.970  64.070  1.00  0.00           H
ATOM   3624 HG23 VAL A 878      76.300  38.080  62.730  1.00  0.00           H
ATOM   3625  C   VAL A 878      73.310  37.340  66.230  1.00  0.00           C
ATOM   3626  O   VAL A 878      73.590  37.470  67.400  1.00  0.00           O
ATOM   3627  N   GLY A 879      72.140  37.810  65.740  1.00  0.00           N
ATOM   3628  HN  GLY A 879      71.850  37.590  64.820  1.00  0.00           H
ATOM   3629  CA  GLY A 879      71.240  38.670  66.390  1.00  0.00           C
ATOM   3630  HA1 GLY A 879      71.320  38.650  67.470  1.00  0.00           H
ATOM   3631  HA2 GLY A 879      70.300  38.450  65.930  1.00  0.00           H
ATOM   3632  C   GLY A 879      71.560  40.130  66.170  1.00  0.00           C
ATOM   3633  O   GLY A 879      72.720  40.550  66.310  1.00  0.00           O
ATOM   3634  N   VAL A 880      70.580  41.010  65.890  1.00  0.00           N
ATOM   3635  HN  VAL A 880      69.660  40.630  65.800  1.00  0.00           H
ATOM   3636  CA  VAL A 880      70.630  42.460  65.600  1.00  0.00           C
ATOM   3637  HA  VAL A 880      71.650  42.830  65.730  1.00  0.00           H
ATOM   3638  CB  VAL A 880      70.140  42.790  64.220  1.00  0.00           C
ATOM   3639  HB  VAL A 880      69.050  42.650  64.080  1.00  0.00           H
ATOM   3640  CG1 VAL A 880      70.520  44.260  63.850  1.00  0.00           C
ATOM   3641 HG11 VAL A 880      69.910  44.940  64.460  1.00  0.00           H
ATOM   3642 HG12 VAL A 880      70.350  44.450  62.770  1.00  0.00           H
ATOM   3643 HG13 VAL A 880      71.550  44.310  64.280  1.00  0.00           H
ATOM   3644  CG2 VAL A 880      70.830  41.900  63.070  1.00  0.00           C
ATOM   3645 HG21 VAL A 880      70.610  42.400  62.100  1.00  0.00           H
ATOM   3646 HG22 VAL A 880      70.500  40.840  63.130  1.00  0.00           H
ATOM   3647 HG23 VAL A 880      71.910  41.820  63.280  1.00  0.00           H
ATOM   3648  C   VAL A 880      69.700  43.100  66.640  1.00  0.00           C
ATOM   3649  O   VAL A 880      68.530  42.660  66.790  1.00  0.00           O
ATOM   3650  N   PRO A 881      70.090  44.070  67.430  1.00  0.00           N
ATOM   3651  CD  PRO A 881      71.500  44.420  67.720  1.00  0.00           C
ATOM   3652  HD1 PRO A 881      71.860  45.040  66.870  1.00  0.00           H
ATOM   3653  HD2 PRO A 881      72.200  43.570  67.910  1.00  0.00           H
ATOM   3654  CA  PRO A 881      69.160  44.950  68.140  1.00  0.00           C
ATOM   3655  HA  PRO A 881      68.660  44.360  68.900  1.00  0.00           H
ATOM   3656  CB  PRO A 881      70.020  46.070  68.730  1.00  0.00           C
ATOM   3657  HB1 PRO A 881      69.660  46.260  69.760  1.00  0.00           H
ATOM   3658  HB2 PRO A 881      70.230  47.010  68.170  1.00  0.00           H
ATOM   3659  CG  PRO A 881      71.380  45.370  68.870  1.00  0.00           C
ATOM   3660  HG1 PRO A 881      72.090  46.220  68.910  1.00  0.00           H
ATOM   3661  HG2 PRO A 881      71.340  44.820  69.840  1.00  0.00           H
ATOM   3662  C   PRO A 881      68.090  45.600  67.270  1.00  0.00           C
ATOM   3663  O   PRO A 881      68.420  46.130  66.230  1.00  0.00           O
ATOM   3664  N   SER A 882      66.790  45.680  67.770  1.00  0.00           N
ATOM   3665  HN  SER A 882      66.730  45.450  68.730  1.00  0.00           H
ATOM   3666  CA  SER A 882      65.600  46.080  67.100  1.00  0.00           C
ATOM   3667  HA  SER A 882      65.600  47.160  67.170  1.00  0.00           H
ATOM   3668  CB  SER A 882      65.440  45.770  65.550  1.00  0.00           C
ATOM   3669  HB1 SER A 882      64.430  46.010  65.120  1.00  0.00           H
ATOM   3670  HB2 SER A 882      65.610  44.690  65.350  1.00  0.00           H
ATOM   3671  OG  SER A 882      66.310  46.570  64.730  1.00  0.00           O
ATOM   3672  HG1 SER A 882      67.220  46.420  64.990  1.00  0.00           H
ATOM   3673  C   SER A 882      64.340  45.420  67.720  1.00  0.00           C
ATOM   3674  O   SER A 882      64.240  44.220  68.030  1.00  0.00           O
ATOM   3675  N   PRO A 883      63.310  46.190  67.870  1.00  0.00           N
ATOM   3676  CD  PRO A 883      63.230  47.620  67.820  1.00  0.00           C
ATOM   3677  HD1 PRO A 883      63.900  48.150  67.110  1.00  0.00           H
ATOM   3678  HD2 PRO A 883      63.410  48.090  68.820  1.00  0.00           H
ATOM   3679  CA  PRO A 883      62.030  45.580  68.280  1.00  0.00           C
ATOM   3680  HA  PRO A 883      62.130  44.950  69.150  1.00  0.00           H
ATOM   3681  CB  PRO A 883      61.110  46.730  68.510  1.00  0.00           C
ATOM   3682  HB1 PRO A 883      60.900  46.910  69.590  1.00  0.00           H
ATOM   3683  HB2 PRO A 883      60.070  46.590  68.150  1.00  0.00           H
ATOM   3684  CG  PRO A 883      61.700  47.830  67.650  1.00  0.00           C
ATOM   3685  HG1 PRO A 883      61.290  47.790  66.610  1.00  0.00           H
ATOM   3686  HG2 PRO A 883      61.510  48.880  67.950  1.00  0.00           H
ATOM   3687  C   PRO A 883      61.400  44.630  67.370  1.00  0.00           C
ATOM   3688  O   PRO A 883      61.770  44.600  66.190  1.00  0.00           O
ATOM   3689  N   LYS A 884      60.430  43.760  67.800  1.00  0.00           N
ATOM   3690  HN  LYS A 884      60.050  43.950  68.700  1.00  0.00           H
ATOM   3691  CA  LYS A 884      59.780  42.680  67.100  1.00  0.00           C
ATOM   3692  HA  LYS A 884      60.210  42.620  66.120  1.00  0.00           H
ATOM   3693  CB  LYS A 884      60.040  41.290  67.680  1.00  0.00           C
ATOM   3694  HB1 LYS A 884      59.140  40.650  67.510  1.00  0.00           H
ATOM   3695  HB2 LYS A 884      60.060  41.480  68.770  1.00  0.00           H
ATOM   3696  CG  LYS A 884      61.310  40.610  67.050  1.00  0.00           C
ATOM   3697  HG1 LYS A 884      61.290  40.740  65.950  1.00  0.00           H
ATOM   3698  HG2 LYS A 884      61.320  39.510  67.290  1.00  0.00           H
ATOM   3699  CD  LYS A 884      62.560  41.150  67.590  1.00  0.00           C
ATOM   3700  HD1 LYS A 884      62.610  40.740  68.620  1.00  0.00           H
ATOM   3701  HD2 LYS A 884      62.550  42.260  67.680  1.00  0.00           H
ATOM   3702  CE  LYS A 884      63.780  40.900  66.660  1.00  0.00           C
ATOM   3703  HE1 LYS A 884      64.760  41.220  67.070  1.00  0.00           H
ATOM   3704  HE2 LYS A 884      63.700  41.430  65.680  1.00  0.00           H
ATOM   3705  NZ  LYS A 884      63.990  39.430  66.420  1.00  0.00           N
ATOM   3706  HZ1 LYS A 884      63.150  39.060  65.920  1.00  0.00           H
ATOM   3707  HZ2 LYS A 884      64.090  38.990  67.360  1.00  0.00           H
ATOM   3708  HZ3 LYS A 884      64.840  39.370  65.830  1.00  0.00           H
ATOM   3709  C   LYS A 884      58.250  42.850  66.890  1.00  0.00           C
ATOM   3710  O   LYS A 884      57.610  43.620  67.590  1.00  0.00           O
ATOM   3711  N   LEU A 885      57.640  42.100  65.980  1.00  0.00           N
ATOM   3712  HN  LEU A 885      58.190  41.530  65.380  1.00  0.00           H
ATOM   3713  CA  LEU A 885      56.230  42.050  65.860  1.00  0.00           C
ATOM   3714  HA  LEU A 885      55.830  43.040  65.680  1.00  0.00           H
ATOM   3715  CB  LEU A 885      55.910  41.390  64.440  1.00  0.00           C
ATOM   3716  HB1 LEU A 885      56.160  40.300  64.450  1.00  0.00           H
ATOM   3717  HB2 LEU A 885      56.560  41.930  63.710  1.00  0.00           H
ATOM   3718  CG  LEU A 885      54.470  41.180  63.990  1.00  0.00           C
ATOM   3719  HG  LEU A 885      54.070  40.500  64.780  1.00  0.00           H
ATOM   3720  CD1 LEU A 885      53.700  42.550  63.950  1.00  0.00           C
ATOM   3721 HD11 LEU A 885      52.680  42.540  63.510  1.00  0.00           H
ATOM   3722 HD12 LEU A 885      54.220  43.190  63.200  1.00  0.00           H
ATOM   3723 HD13 LEU A 885      53.720  43.050  64.940  1.00  0.00           H
ATOM   3724  CD2 LEU A 885      54.300  40.420  62.700  1.00  0.00           C
ATOM   3725 HD21 LEU A 885      54.800  39.430  62.640  1.00  0.00           H
ATOM   3726 HD22 LEU A 885      54.730  40.940  61.820  1.00  0.00           H
ATOM   3727 HD23 LEU A 885      53.210  40.170  62.610  1.00  0.00           H
ATOM   3728  C   LEU A 885      55.520  41.330  67.020  1.00  0.00           C
ATOM   3729  O   LEU A 885      56.080  40.440  67.600  1.00  0.00           O
ATOM   3730  N   HSD A 886      54.320  41.750  67.430  1.00  0.00           N
ATOM   3731  HN  HSD A 886      54.040  42.680  67.230  1.00  0.00           H
ATOM   3732  CA  HSD A 886      53.390  41.080  68.380  1.00  0.00           C
ATOM   3733  HA  HSD A 886      53.970  40.330  68.890  1.00  0.00           H
ATOM   3734  CB  HSD A 886      52.930  42.290  69.320  1.00  0.00           C
ATOM   3735  HB1 HSD A 886      52.170  41.880  70.010  1.00  0.00           H
ATOM   3736  HB2 HSD A 886      52.400  43.100  68.780  1.00  0.00           H
ATOM   3737  ND1 HSD A 886      54.740  43.800  69.980  1.00  0.00           N
ATOM   3738  HD1 HSD A 886      54.730  44.230  69.080  1.00  0.00           H
ATOM   3739  CG  HSD A 886      54.000  42.660  70.280  1.00  0.00           C
ATOM   3740  CE1 HSD A 886      55.400  44.200  71.070  1.00  0.00           C
ATOM   3741  HE1 HSD A 886      56.090  45.040  71.150  1.00  0.00           H
ATOM   3742  NE2 HSD A 886      55.130  43.420  72.060  1.00  0.00           N
ATOM   3743  CD2 HSD A 886      54.270  42.460  71.590  1.00  0.00           C
ATOM   3744  HD2 HSD A 886      54.040  41.630  72.260  1.00  0.00           H
ATOM   3745  C   HSD A 886      52.220  40.330  67.780  1.00  0.00           C
ATOM   3746  O   HSD A 886      51.350  41.040  67.190  1.00  0.00           O
ATOM   3747  N   VAL A 887      52.070  38.980  67.980  1.00  0.00           N
ATOM   3748  HN  VAL A 887      52.760  38.500  68.530  1.00  0.00           H
ATOM   3749  CA  VAL A 887      51.100  38.120  67.300  1.00  0.00           C
ATOM   3750  HA  VAL A 887      50.290  38.770  66.990  1.00  0.00           H
ATOM   3751  CB  VAL A 887      51.570  37.310  66.110  1.00  0.00           C
ATOM   3752  HB  VAL A 887      50.900  36.440  65.930  1.00  0.00           H
ATOM   3753  CG1 VAL A 887      51.590  38.190  64.870  1.00  0.00           C
ATOM   3754 HG11 VAL A 887      50.610  38.630  64.600  1.00  0.00           H
ATOM   3755 HG12 VAL A 887      52.050  37.480  64.150  1.00  0.00           H
ATOM   3756 HG13 VAL A 887      52.390  38.960  64.990  1.00  0.00           H
ATOM   3757  CG2 VAL A 887      52.990  36.730  66.360  1.00  0.00           C
ATOM   3758 HG21 VAL A 887      53.710  37.570  66.500  1.00  0.00           H
ATOM   3759 HG22 VAL A 887      53.370  36.290  65.400  1.00  0.00           H
ATOM   3760 HG23 VAL A 887      53.140  36.000  67.180  1.00  0.00           H
ATOM   3761  C   VAL A 887      50.630  37.190  68.330  1.00  0.00           C
ATOM   3762  O   VAL A 887      51.360  36.740  69.220  1.00  0.00           O
ATOM   3763  N   PRO A 888      49.390  36.720  68.290  1.00  0.00           N
ATOM   3764  CD  PRO A 888      48.290  37.300  67.460  1.00  0.00           C
ATOM   3765  HD1 PRO A 888      48.680  37.280  66.410  1.00  0.00           H
ATOM   3766  HD2 PRO A 888      48.180  38.350  67.770  1.00  0.00           H
ATOM   3767  CA  PRO A 888      48.850  36.010  69.430  1.00  0.00           C
ATOM   3768  HA  PRO A 888      49.110  36.500  70.370  1.00  0.00           H
ATOM   3769  CB  PRO A 888      47.360  36.310  69.290  1.00  0.00           C
ATOM   3770  HB1 PRO A 888      47.140  37.220  69.900  1.00  0.00           H
ATOM   3771  HB2 PRO A 888      46.590  35.620  69.690  1.00  0.00           H
ATOM   3772  CG  PRO A 888      47.100  36.510  67.810  1.00  0.00           C
ATOM   3773  HG1 PRO A 888      47.060  35.550  67.270  1.00  0.00           H
ATOM   3774  HG2 PRO A 888      46.220  37.130  67.510  1.00  0.00           H
ATOM   3775  C   PRO A 888      49.080  34.480  69.380  1.00  0.00           C
ATOM   3776  O   PRO A 888      48.330  33.680  68.760  1.00  0.00           O
ATOM   3777  N   GLU A 889      50.160  33.970  70.010  1.00  0.00           N
ATOM   3778  HN  GLU A 889      50.840  34.550  70.450  1.00  0.00           H
ATOM   3779  CA  GLU A 889      50.480  32.520  70.110  1.00  0.00           C
ATOM   3780  HA  GLU A 889      50.630  32.210  69.090  1.00  0.00           H
ATOM   3781  CB  GLU A 889      51.890  32.240  70.720  1.00  0.00           C
ATOM   3782  HB1 GLU A 889      51.880  31.160  70.940  1.00  0.00           H
ATOM   3783  HB2 GLU A 889      51.970  32.680  71.730  1.00  0.00           H
ATOM   3784  CG  GLU A 889      53.080  32.700  69.770  1.00  0.00           C
ATOM   3785  HG1 GLU A 889      52.900  33.790  69.670  1.00  0.00           H
ATOM   3786  HG2 GLU A 889      52.990  32.190  68.790  1.00  0.00           H
ATOM   3787  CD  GLU A 889      54.380  32.470  70.450  1.00  0.00           C
ATOM   3788  OE1 GLU A 889      54.650  33.000  71.570  1.00  0.00           O
ATOM   3789  OE2 GLU A 889      55.170  31.620  69.920  1.00  0.00           O
ATOM   3790  C   GLU A 889      49.400  31.650  70.740  1.00  0.00           C
ATOM   3791  O   GLU A 889      48.810  31.950  71.820  1.00  0.00           O
ATOM   3792  N   LYS A 890      49.070  30.520  70.080  1.00  0.00           N
ATOM   3793  HN  LYS A 890      49.670  30.190  69.360  1.00  0.00           H
ATOM   3794  CA  LYS A 890      47.880  29.700  70.370  1.00  0.00           C
ATOM   3795  HA  LYS A 890      47.930  28.950  69.590  1.00  0.00           H
ATOM   3796  CB  LYS A 890      47.870  29.150  71.740  1.00  0.00           C
ATOM   3797  HB1 LYS A 890      46.970  28.530  71.940  1.00  0.00           H
ATOM   3798  HB2 LYS A 890      47.890  29.980  72.490  1.00  0.00           H
ATOM   3799  CG  LYS A 890      49.110  28.220  71.970  1.00  0.00           C
ATOM   3800  HG1 LYS A 890      49.130  27.790  72.990  1.00  0.00           H
ATOM   3801  HG2 LYS A 890      50.050  28.800  71.860  1.00  0.00           H
ATOM   3802  CD  LYS A 890      49.330  27.020  71.060  1.00  0.00           C
ATOM   3803  HD1 LYS A 890      49.950  26.280  71.600  1.00  0.00           H
ATOM   3804  HD2 LYS A 890      49.790  27.380  70.120  1.00  0.00           H
ATOM   3805  CE  LYS A 890      48.070  26.230  70.740  1.00  0.00           C
ATOM   3806  HE1 LYS A 890      47.310  26.790  70.160  1.00  0.00           H
ATOM   3807  HE2 LYS A 890      47.540  25.850  71.640  1.00  0.00           H
ATOM   3808  NZ  LYS A 890      48.360  25.070  69.930  1.00  0.00           N
ATOM   3809  HZ1 LYS A 890      47.500  24.490  69.960  1.00  0.00           H
ATOM   3810  HZ2 LYS A 890      49.190  24.510  70.200  1.00  0.00           H
ATOM   3811  HZ3 LYS A 890      48.590  25.410  68.980  1.00  0.00           H
ATOM   3812  C   LYS A 890      46.520  30.390  70.120  1.00  0.00           C
ATOM   3813  O   LYS A 890      45.440  29.850  70.360  1.00  0.00           O
ATOM   3814  N   PHE A 891      46.500  31.630  69.640  1.00  0.00           N
ATOM   3815  HN  PHE A 891      47.380  32.000  69.330  1.00  0.00           H
ATOM   3816  CA  PHE A 891      45.430  32.550  69.330  1.00  0.00           C
ATOM   3817  HA  PHE A 891      45.890  33.340  68.730  1.00  0.00           H
ATOM   3818  CB  PHE A 891      44.300  31.900  68.530  1.00  0.00           C
ATOM   3819  HB1 PHE A 891      43.550  32.660  68.240  1.00  0.00           H
ATOM   3820  HB2 PHE A 891      43.840  31.200  69.260  1.00  0.00           H
ATOM   3821  CG  PHE A 891      44.700  31.310  67.180  1.00  0.00           C
ATOM   3822  CD1 PHE A 891      44.410  30.020  66.760  1.00  0.00           C
ATOM   3823  HD1 PHE A 891      43.670  29.350  67.180  1.00  0.00           H
ATOM   3824  CE1 PHE A 891      44.760  29.530  65.480  1.00  0.00           C
ATOM   3825  HE1 PHE A 891      44.480  28.550  65.110  1.00  0.00           H
ATOM   3826  CZ  PHE A 891      45.400  30.370  64.580  1.00  0.00           C
ATOM   3827  HZ  PHE A 891      45.740  30.050  63.610  1.00  0.00           H
ATOM   3828  CD2 PHE A 891      45.380  32.150  66.250  1.00  0.00           C
ATOM   3829  HD2 PHE A 891      45.760  33.120  66.480  1.00  0.00           H
ATOM   3830  CE2 PHE A 891      45.670  31.710  64.900  1.00  0.00           C
ATOM   3831  HE2 PHE A 891      46.190  32.320  64.180  1.00  0.00           H
ATOM   3832  C   PHE A 891      44.930  33.240  70.590  1.00  0.00           C
ATOM   3833  O   PHE A 891      43.760  33.490  70.790  1.00  0.00           O
ATOM   3834  N   GLU A 892      45.860  33.620  71.570  1.00  0.00           N
ATOM   3835  HN  GLU A 892      46.830  33.430  71.450  1.00  0.00           H
ATOM   3836  CA  GLU A 892      45.480  34.520  72.660  1.00  0.00           C
ATOM   3837  HA  GLU A 892      44.440  34.350  72.910  1.00  0.00           H
ATOM   3838  CB  GLU A 892      46.200  34.130  74.010  1.00  0.00           C
ATOM   3839  HB1 GLU A 892      45.900  34.830  74.830  1.00  0.00           H
ATOM   3840  HB2 GLU A 892      47.280  34.320  73.840  1.00  0.00           H
ATOM   3841  CG  GLU A 892      45.880  32.660  74.320  1.00  0.00           C
ATOM   3842  HG1 GLU A 892      46.120  32.120  73.370  1.00  0.00           H
ATOM   3843  HG2 GLU A 892      44.780  32.550  74.450  1.00  0.00           H
ATOM   3844  CD  GLU A 892      46.630  32.080  75.520  1.00  0.00           C
ATOM   3845  OE1 GLU A 892      47.520  31.220  75.380  1.00  0.00           O
ATOM   3846  OE2 GLU A 892      46.270  32.570  76.630  1.00  0.00           O
ATOM   3847  C   GLU A 892      45.700  36.080  72.400  1.00  0.00           C
ATOM   3848  O   GLU A 892      46.910  36.500  72.350  1.00  0.00           O
ATOM   3849  N   PRO A 893      44.730  36.920  72.190  1.00  0.00           N
ATOM   3850  CD  PRO A 893      43.350  36.540  72.200  1.00  0.00           C
ATOM   3851  HD1 PRO A 893      42.800  36.580  73.160  1.00  0.00           H
ATOM   3852  HD2 PRO A 893      43.190  35.550  71.740  1.00  0.00           H
ATOM   3853  CA  PRO A 893      44.950  38.310  71.750  1.00  0.00           C
ATOM   3854  HA  PRO A 893      45.350  38.290  70.740  1.00  0.00           H
ATOM   3855  CB  PRO A 893      43.500  38.900  71.760  1.00  0.00           C
ATOM   3856  HB1 PRO A 893      43.400  39.750  71.060  1.00  0.00           H
ATOM   3857  HB2 PRO A 893      43.280  39.240  72.800  1.00  0.00           H
ATOM   3858  CG  PRO A 893      42.680  37.700  71.350  1.00  0.00           C
ATOM   3859  HG1 PRO A 893      41.580  37.820  71.420  1.00  0.00           H
ATOM   3860  HG2 PRO A 893      42.770  37.510  70.260  1.00  0.00           H
ATOM   3861  C   PRO A 893      45.950  39.160  72.480  1.00  0.00           C
ATOM   3862  O   PRO A 893      46.090  39.030  73.750  1.00  0.00           O
ATOM   3863  N   THR A 894      46.720  40.030  71.750  1.00  0.00           N
ATOM   3864  HN  THR A 894      46.560  40.240  70.780  1.00  0.00           H
ATOM   3865  CA  THR A 894      47.850  40.810  72.310  1.00  0.00           C
ATOM   3866  HA  THR A 894      48.480  40.130  72.880  1.00  0.00           H
ATOM   3867  CB  THR A 894      48.800  41.370  71.190  1.00  0.00           C
ATOM   3868  HB  THR A 894      49.650  41.810  71.760  1.00  0.00           H
ATOM   3869  OG1 THR A 894      48.160  42.360  70.450  1.00  0.00           O
ATOM   3870  HG1 THR A 894      47.370  41.960  70.070  1.00  0.00           H
ATOM   3871  CG2 THR A 894      49.360  40.310  70.280  1.00  0.00           C
ATOM   3872 HG21 THR A 894      48.760  40.150  69.370  1.00  0.00           H
ATOM   3873 HG22 THR A 894      49.530  39.360  70.830  1.00  0.00           H
ATOM   3874 HG23 THR A 894      50.370  40.610  69.920  1.00  0.00           H
ATOM   3875  C   THR A 894      47.340  41.910  73.310  1.00  0.00           C
ATOM   3876  O   THR A 894      48.100  42.440  74.100  1.00  0.00           O
ATOM   3877  N   HSD A 895      46.120  42.270  73.130  1.00  0.00           N
ATOM   3878  HN  HSD A 895      45.640  41.850  72.370  1.00  0.00           H
ATOM   3879  CA  HSD A 895      45.360  43.280  74.000  1.00  0.00           C
ATOM   3880  HA  HSD A 895      45.940  43.550  74.860  1.00  0.00           H
ATOM   3881  CB  HSD A 895      45.050  44.600  73.180  1.00  0.00           C
ATOM   3882  HB1 HSD A 895      44.260  45.250  73.610  1.00  0.00           H
ATOM   3883  HB2 HSD A 895      44.780  44.350  72.130  1.00  0.00           H
ATOM   3884  ND1 HSD A 895      47.340  45.220  72.450  1.00  0.00           N
ATOM   3885  HD1 HSD A 895      47.670  44.310  72.220  1.00  0.00           H
ATOM   3886  CG  HSD A 895      46.210  45.480  73.170  1.00  0.00           C
ATOM   3887  CE1 HSD A 895      48.100  46.320  72.530  1.00  0.00           C
ATOM   3888  HE1 HSD A 895      49.090  46.420  72.090  1.00  0.00           H
ATOM   3889  NE2 HSD A 895      47.570  47.270  73.210  1.00  0.00           N
ATOM   3890  CD2 HSD A 895      46.330  46.770  73.580  1.00  0.00           C
ATOM   3891  HD2 HSD A 895      45.590  47.320  74.140  1.00  0.00           H
ATOM   3892  C   HSD A 895      44.080  42.560  74.360  1.00  0.00           C
ATOM   3893  O   HSD A 895      43.410  42.130  73.480  1.00  0.00           O
ATOM   3894  N   PRO A 896      43.590  42.410  75.590  1.00  0.00           N
ATOM   3895  CD  PRO A 896      44.330  42.930  76.730  1.00  0.00           C
ATOM   3896  HD1 PRO A 896      44.460  44.040  76.660  1.00  0.00           H
ATOM   3897  HD2 PRO A 896      45.330  42.460  76.810  1.00  0.00           H
ATOM   3898  CA  PRO A 896      42.630  41.350  76.010  1.00  0.00           C
ATOM   3899  HA  PRO A 896      42.760  40.420  75.500  1.00  0.00           H
ATOM   3900  CB  PRO A 896      42.930  41.280  77.510  1.00  0.00           C
ATOM   3901  HB1 PRO A 896      43.710  40.490  77.620  1.00  0.00           H
ATOM   3902  HB2 PRO A 896      42.090  41.060  78.200  1.00  0.00           H
ATOM   3903  CG  PRO A 896      43.450  42.690  77.970  1.00  0.00           C
ATOM   3904  HG1 PRO A 896      42.630  43.430  78.060  1.00  0.00           H
ATOM   3905  HG2 PRO A 896      43.970  42.770  78.960  1.00  0.00           H
ATOM   3906  C   PRO A 896      41.120  41.870  75.860  1.00  0.00           C
ATOM   3907  O   PRO A 896      40.320  41.620  76.780  1.00  0.00           O
ATOM   3908  N   GLU A 897      40.740  42.550  74.780  1.00  0.00           N
ATOM   3909  HN  GLU A 897      41.460  42.670  74.090  1.00  0.00           H
ATOM   3910  CA  GLU A 897      39.540  43.390  74.760  1.00  0.00           C
ATOM   3911  HA  GLU A 897      39.500  43.770  75.780  1.00  0.00           H
ATOM   3912  CB  GLU A 897      39.780  44.690  73.920  1.00  0.00           C
ATOM   3913  HB1 GLU A 897      38.880  45.330  73.900  1.00  0.00           H
ATOM   3914  HB2 GLU A 897      39.950  44.390  72.860  1.00  0.00           H
ATOM   3915  CG  GLU A 897      40.960  45.510  74.520  1.00  0.00           C
ATOM   3916  HG1 GLU A 897      41.890  44.920  74.420  1.00  0.00           H
ATOM   3917  HG2 GLU A 897      40.610  45.750  75.560  1.00  0.00           H
ATOM   3918  CD  GLU A 897      41.190  46.810  73.840  1.00  0.00           C
ATOM   3919  OE1 GLU A 897      41.480  47.850  74.470  1.00  0.00           O
ATOM   3920  OE2 GLU A 897      41.100  46.810  72.590  1.00  0.00           O
ATOM   3921  C   GLU A 897      38.220  42.800  74.360  1.00  0.00           C
ATOM   3922  O   GLU A 897      37.170  43.240  74.810  1.00  0.00           O
ATOM   3923  N   ARG A 898      38.190  41.850  73.420  1.00  0.00           N
ATOM   3924  HN  ARG A 898      39.080  41.590  73.070  1.00  0.00           H
ATOM   3925  CA  ARG A 898      37.050  41.190  72.800  1.00  0.00           C
ATOM   3926  HA  ARG A 898      36.320  40.820  73.510  1.00  0.00           H
ATOM   3927  CB  ARG A 898      36.440  42.200  71.770  1.00  0.00           C
ATOM   3928  HB1 ARG A 898      35.940  43.000  72.340  1.00  0.00           H
ATOM   3929  HB2 ARG A 898      35.670  41.580  71.240  1.00  0.00           H
ATOM   3930  CG  ARG A 898      37.330  42.900  70.630  1.00  0.00           C
ATOM   3931  HG1 ARG A 898      38.180  43.390  71.150  1.00  0.00           H
ATOM   3932  HG2 ARG A 898      36.750  43.700  70.110  1.00  0.00           H
ATOM   3933  CD  ARG A 898      37.940  41.920  69.590  1.00  0.00           C
ATOM   3934  HD1 ARG A 898      37.100  41.340  69.130  1.00  0.00           H
ATOM   3935  HD2 ARG A 898      38.800  41.280  69.870  1.00  0.00           H
ATOM   3936  NE  ARG A 898      38.480  42.770  68.450  1.00  0.00           N
ATOM   3937  HE  ARG A 898      38.830  43.690  68.560  1.00  0.00           H
ATOM   3938  CZ  ARG A 898      38.700  42.200  67.310  1.00  0.00           C
ATOM   3939  NH1 ARG A 898      38.570  40.940  66.990  1.00  0.00           N
ATOM   3940 HH11 ARG A 898      39.070  40.590  66.200  1.00  0.00           H
ATOM   3941 HH12 ARG A 898      38.280  40.280  67.680  1.00  0.00           H
ATOM   3942  NH2 ARG A 898      39.470  42.960  66.480  1.00  0.00           N
ATOM   3943 HH21 ARG A 898      40.000  42.460  65.800  1.00  0.00           H
ATOM   3944 HH22 ARG A 898      39.890  43.730  66.970  1.00  0.00           H
ATOM   3945  C   ARG A 898      37.570  39.890  72.260  1.00  0.00           C
ATOM   3946  O   ARG A 898      38.760  39.600  72.290  1.00  0.00           O
ATOM   3947  N   GLY A 899      36.690  39.100  71.740  1.00  0.00           N
ATOM   3948  HN  GLY A 899      35.760  39.430  71.630  1.00  0.00           H
ATOM   3949  CA  GLY A 899      36.860  37.740  71.190  1.00  0.00           C
ATOM   3950  HA1 GLY A 899      35.920  37.220  71.310  1.00  0.00           H
ATOM   3951  HA2 GLY A 899      37.650  37.230  71.720  1.00  0.00           H
ATOM   3952  C   GLY A 899      37.190  37.820  69.760  1.00  0.00           C
ATOM   3953  O   GLY A 899      37.650  38.780  69.140  1.00  0.00           O
ATOM   3954  N   TRP A 900      37.130  36.600  69.070  1.00  0.00           N
ATOM   3955  HN  TRP A 900      37.030  35.770  69.610  1.00  0.00           H
ATOM   3956  CA  TRP A 900      37.520  36.440  67.640  1.00  0.00           C
ATOM   3957  HA  TRP A 900      38.240  37.200  67.350  1.00  0.00           H
ATOM   3958  CB  TRP A 900      38.280  35.150  67.420  1.00  0.00           C
ATOM   3959  HB1 TRP A 900      38.270  34.780  66.370  1.00  0.00           H
ATOM   3960  HB2 TRP A 900      37.760  34.330  67.950  1.00  0.00           H
ATOM   3961  CG  TRP A 900      39.660  35.190  67.800  1.00  0.00           C
ATOM   3962  CD1 TRP A 900      40.220  34.860  69.020  1.00  0.00           C
ATOM   3963  HD1 TRP A 900      39.570  34.700  69.870  1.00  0.00           H
ATOM   3964  NE1 TRP A 900      41.620  34.870  68.890  1.00  0.00           N
ATOM   3965  HE1 TRP A 900      42.290  34.350  69.380  1.00  0.00           H
ATOM   3966  CE2 TRP A 900      41.940  35.220  67.680  1.00  0.00           C
ATOM   3967  CD2 TRP A 900      40.750  35.510  66.920  1.00  0.00           C
ATOM   3968  CE3 TRP A 900      40.810  36.070  65.620  1.00  0.00           C
ATOM   3969  HE3 TRP A 900      39.920  36.440  65.120  1.00  0.00           H
ATOM   3970  CZ3 TRP A 900      42.120  36.340  65.060  1.00  0.00           C
ATOM   3971  HZ3 TRP A 900      42.330  36.890  64.150  1.00  0.00           H
ATOM   3972  CZ2 TRP A 900      43.170  35.500  67.150  1.00  0.00           C
ATOM   3973  HZ2 TRP A 900      44.080  35.330  67.690  1.00  0.00           H
ATOM   3974  CH2 TRP A 900      43.240  36.050  65.880  1.00  0.00           C
ATOM   3975  HH2 TRP A 900      44.220  36.330  65.490  1.00  0.00           H
ATOM   3976  C   TRP A 900      36.280  36.580  66.730  1.00  0.00           C
ATOM   3977  O   TRP A 900      36.420  36.650  65.460  1.00  0.00           O
ATOM   3978  N   ILE A 901      35.060  36.710  67.340  1.00  0.00           N
ATOM   3979  HN  ILE A 901      35.020  36.610  68.340  1.00  0.00           H
ATOM   3980  CA  ILE A 901      33.840  37.070  66.580  1.00  0.00           C
ATOM   3981  HA  ILE A 901      34.100  37.310  65.560  1.00  0.00           H
ATOM   3982  CB  ILE A 901      32.710  36.070  66.650  1.00  0.00           C
ATOM   3983  HB  ILE A 901      32.480  35.890  67.720  1.00  0.00           H
ATOM   3984  CG2 ILE A 901      31.400  36.440  65.840  1.00  0.00           C
ATOM   3985 HG21 ILE A 901      31.790  36.660  64.840  1.00  0.00           H
ATOM   3986 HG22 ILE A 901      31.020  37.400  66.250  1.00  0.00           H
ATOM   3987 HG23 ILE A 901      30.560  35.700  65.910  1.00  0.00           H
ATOM   3988  CG1 ILE A 901      33.220  34.750  66.060  1.00  0.00           C
ATOM   3989 HG11 ILE A 901      33.970  34.320  66.760  1.00  0.00           H
ATOM   3990 HG12 ILE A 901      33.750  34.870  65.080  1.00  0.00           H
ATOM   3991  CD  ILE A 901      32.160  33.740  65.730  1.00  0.00           C
ATOM   3992  HD1 ILE A 901      31.620  33.940  64.790  1.00  0.00           H
ATOM   3993  HD2 ILE A 901      31.370  33.650  66.510  1.00  0.00           H
ATOM   3994  HD3 ILE A 901      32.620  32.750  65.520  1.00  0.00           H
ATOM   3995  C   ILE A 901      33.200  38.340  67.230  1.00  0.00           C
ATOM   3996  O   ILE A 901      32.890  38.340  68.430  1.00  0.00           O
ATOM   3997  N   ILE A 902      32.940  39.460  66.560  1.00  0.00           N
ATOM   3998  HN  ILE A 902      33.030  39.400  65.570  1.00  0.00           H
ATOM   3999  CA  ILE A 902      32.300  40.660  67.060  1.00  0.00           C
ATOM   4000  HA  ILE A 902      32.730  40.900  68.020  1.00  0.00           H
ATOM   4001  CB  ILE A 902      32.590  41.780  66.090  1.00  0.00           C
ATOM   4002  HB  ILE A 902      32.100  41.730  65.090  1.00  0.00           H
ATOM   4003  CG2 ILE A 902      32.170  43.070  66.770  1.00  0.00           C
ATOM   4004 HG21 ILE A 902      32.430  43.110  67.850  1.00  0.00           H
ATOM   4005 HG22 ILE A 902      31.090  43.270  66.570  1.00  0.00           H
ATOM   4006 HG23 ILE A 902      32.700  43.860  66.210  1.00  0.00           H
ATOM   4007  CG1 ILE A 902      34.110  41.910  65.680  1.00  0.00           C
ATOM   4008 HG11 ILE A 902      34.240  42.860  65.120  1.00  0.00           H
ATOM   4009 HG12 ILE A 902      34.250  41.040  65.000  1.00  0.00           H
ATOM   4010  CD  ILE A 902      35.190  41.930  66.840  1.00  0.00           C
ATOM   4011  HD1 ILE A 902      34.980  41.090  67.530  1.00  0.00           H
ATOM   4012  HD2 ILE A 902      34.990  42.840  67.450  1.00  0.00           H
ATOM   4013  HD3 ILE A 902      36.150  41.930  66.310  1.00  0.00           H
ATOM   4014  C   ILE A 902      30.760  40.580  67.190  1.00  0.00           C
ATOM   4015  O   ILE A 902      30.050  40.020  66.350  1.00  0.00           O
ATOM   4016  N   SER A 903      30.130  41.180  68.230  1.00  0.00           N
ATOM   4017  HN  SER A 903      30.800  41.610  68.840  1.00  0.00           H
ATOM   4018  CA  SER A 903      28.670  41.280  68.450  1.00  0.00           C
ATOM   4019  HA  SER A 903      28.160  40.370  68.150  1.00  0.00           H
ATOM   4020  CB  SER A 903      28.380  41.520  69.980  1.00  0.00           C
ATOM   4021  HB1 SER A 903      29.030  42.370  70.260  1.00  0.00           H
ATOM   4022  HB2 SER A 903      28.810  40.730  70.630  1.00  0.00           H
ATOM   4023  OG  SER A 903      27.000  41.800  70.240  1.00  0.00           O
ATOM   4024  HG1 SER A 903      26.530  41.000  70.500  1.00  0.00           H
ATOM   4025  C   SER A 903      28.150  42.430  67.700  1.00  0.00           C
ATOM   4026  O   SER A 903      28.740  43.520  67.910  1.00  0.00           O
ATOM   4027  N   PRO A 904      27.270  42.280  66.680  1.00  0.00           N
ATOM   4028  CD  PRO A 904      26.760  41.000  66.220  1.00  0.00           C
ATOM   4029  HD1 PRO A 904      26.400  40.430  67.110  1.00  0.00           H
ATOM   4030  HD2 PRO A 904      27.630  40.490  65.730  1.00  0.00           H
ATOM   4031  CA  PRO A 904      27.040  43.280  65.660  1.00  0.00           C
ATOM   4032  HA  PRO A 904      27.980  43.670  65.290  1.00  0.00           H
ATOM   4033  CB  PRO A 904      26.320  42.570  64.540  1.00  0.00           C
ATOM   4034  HB1 PRO A 904      27.070  42.400  63.740  1.00  0.00           H
ATOM   4035  HB2 PRO A 904      25.580  43.260  64.090  1.00  0.00           H
ATOM   4036  CG  PRO A 904      25.790  41.350  65.190  1.00  0.00           C
ATOM   4037  HG1 PRO A 904      24.820  41.610  65.660  1.00  0.00           H
ATOM   4038  HG2 PRO A 904      25.620  40.610  64.380  1.00  0.00           H
ATOM   4039  C   PRO A 904      26.320  44.460  66.260  1.00  0.00           C
ATOM   4040  O   PRO A 904      25.260  44.240  66.900  1.00  0.00           O
ATOM   4041  N   LEU A 905      26.860  45.730  66.080  1.00  0.00           N
ATOM   4042  HN  LEU A 905      27.660  45.880  65.500  1.00  0.00           H
ATOM   4043  CA  LEU A 905      26.210  46.990  66.360  1.00  0.00           C
ATOM   4044  HA  LEU A 905      27.020  47.630  66.050  1.00  0.00           H
ATOM   4045  CB  LEU A 905      25.160  47.330  65.280  1.00  0.00           C
ATOM   4046  HB1 LEU A 905      24.390  48.070  65.620  1.00  0.00           H
ATOM   4047  HB2 LEU A 905      24.480  46.470  65.130  1.00  0.00           H
ATOM   4048  CG  LEU A 905      25.520  47.760  63.840  1.00  0.00           C
ATOM   4049  HG  LEU A 905      26.390  48.450  63.810  1.00  0.00           H
ATOM   4050  CD1 LEU A 905      25.940  46.510  62.960  1.00  0.00           C
ATOM   4051 HD11 LEU A 905      26.350  46.790  61.960  1.00  0.00           H
ATOM   4052 HD12 LEU A 905      25.010  45.900  62.930  1.00  0.00           H
ATOM   4053 HD13 LEU A 905      26.710  45.950  63.530  1.00  0.00           H
ATOM   4054  CD2 LEU A 905      24.380  48.490  63.090  1.00  0.00           C
ATOM   4055 HD21 LEU A 905      24.540  48.660  62.000  1.00  0.00           H
ATOM   4056 HD22 LEU A 905      24.080  49.460  63.540  1.00  0.00           H
ATOM   4057 HD23 LEU A 905      23.470  47.880  63.290  1.00  0.00           H
ATOM   4058  C   LEU A 905      25.890  47.250  67.860  1.00  0.00           C
ATOM   4059  O   LEU A 905      26.560  46.910  68.830  1.00  0.00           O
ATOM   4060  N   GLY A 906      24.750  47.930  68.180  1.00  0.00           N
ATOM   4061  HN  GLY A 906      24.150  48.120  67.400  1.00  0.00           H
ATOM   4062  CA  GLY A 906      24.340  48.470  69.470  1.00  0.00           C
ATOM   4063  HA1 GLY A 906      24.500  47.690  70.200  1.00  0.00           H
ATOM   4064  HA2 GLY A 906      23.360  48.910  69.400  1.00  0.00           H
ATOM   4065  C   GLY A 906      25.190  49.590  70.040  1.00  0.00           C
ATOM   4066  O   GLY A 906      26.090  50.200  69.490  1.00  0.00           O
ATOM   4067  N   ASP A 907      25.020  49.920  71.350  1.00  0.00           N
ATOM   4068  HN  ASP A 907      24.320  49.460  71.900  1.00  0.00           H
ATOM   4069  CA  ASP A 907      25.880  50.730  72.210  1.00  0.00           C
ATOM   4070  HA  ASP A 907      25.220  50.950  73.040  1.00  0.00           H
ATOM   4071  CB  ASP A 907      27.020  49.780  72.730  1.00  0.00           C
ATOM   4072  HB1 ASP A 907      27.770  50.390  73.280  1.00  0.00           H
ATOM   4073  HB2 ASP A 907      27.510  49.220  71.910  1.00  0.00           H
ATOM   4074  CG  ASP A 907      26.370  48.720  73.620  1.00  0.00           C
ATOM   4075  OD1 ASP A 907      25.190  48.730  74.110  1.00  0.00           O
ATOM   4076  OD2 ASP A 907      27.120  47.710  73.920  1.00  0.00           O
ATOM   4077  C   ASP A 907      26.340  52.180  71.720  1.00  0.00           C
ATOM   4078  O   ASP A 907      27.190  52.850  72.350  1.00  0.00           O
ATOM   4079  N   ASN A 908      25.700  52.630  70.660  1.00  0.00           N
ATOM   4080  HN  ASN A 908      25.040  52.010  70.230  1.00  0.00           H
ATOM   4081  CA  ASN A 908      25.880  53.920  70.080  1.00  0.00           C
ATOM   4082  HA  ASN A 908      26.170  54.580  70.880  1.00  0.00           H
ATOM   4083  CB  ASN A 908      26.690  54.130  68.730  1.00  0.00           C
ATOM   4084  HB1 ASN A 908      26.590  55.180  68.400  1.00  0.00           H
ATOM   4085  HB2 ASN A 908      26.370  53.430  67.920  1.00  0.00           H
ATOM   4086  CG  ASN A 908      28.150  53.910  69.010  1.00  0.00           C
ATOM   4087  OD1 ASN A 908      28.630  54.150  70.150  1.00  0.00           O
ATOM   4088  ND2 ASN A 908      28.940  53.320  68.070  1.00  0.00           N
ATOM   4089 HD21 ASN A 908      29.900  53.160  68.280  1.00  0.00           H
ATOM   4090 HD22 ASN A 908      28.670  53.130  67.130  1.00  0.00           H
ATOM   4091  C   ASN A 908      24.430  54.340  69.660  1.00  0.00           C
ATOM   4092  O   ASN A 908      23.650  53.420  69.300  1.00  0.00           O
ATOM   4093  N   PRO A 909      24.100  55.670  69.690  1.00  0.00           N
ATOM   4094  CD  PRO A 909      24.940  56.740  70.150  1.00  0.00           C
ATOM   4095  HD1 PRO A 909      25.520  57.160  69.300  1.00  0.00           H
ATOM   4096  HD2 PRO A 909      25.610  56.440  70.990  1.00  0.00           H
ATOM   4097  CA  PRO A 909      22.750  56.180  69.420  1.00  0.00           C
ATOM   4098  HA  PRO A 909      22.090  55.650  70.070  1.00  0.00           H
ATOM   4099  CB  PRO A 909      22.880  57.720  69.670  1.00  0.00           C
ATOM   4100  HB1 PRO A 909      22.050  58.180  70.240  1.00  0.00           H
ATOM   4101  HB2 PRO A 909      23.230  58.320  68.800  1.00  0.00           H
ATOM   4102  CG  PRO A 909      24.040  57.770  70.680  1.00  0.00           C
ATOM   4103  HG1 PRO A 909      24.390  58.810  70.830  1.00  0.00           H
ATOM   4104  HG2 PRO A 909      23.580  57.450  71.640  1.00  0.00           H
ATOM   4105  C   PRO A 909      22.280  56.000  67.960  1.00  0.00           C
ATOM   4106  O   PRO A 909      23.140  56.040  67.030  1.00  0.00           O
ATOM   4107  N   TRP A 910      20.930  55.700  67.690  1.00  0.00           N
ATOM   4108  HN  TRP A 910      20.220  55.760  68.390  1.00  0.00           H
ATOM   4109  CA  TRP A 910      20.340  55.340  66.420  1.00  0.00           C
ATOM   4110  HA  TRP A 910      20.900  54.450  66.190  1.00  0.00           H
ATOM   4111  CB  TRP A 910      18.800  54.950  66.510  1.00  0.00           C
ATOM   4112  HB1 TRP A 910      18.250  55.900  66.680  1.00  0.00           H
ATOM   4113  HB2 TRP A 910      18.750  54.290  67.400  1.00  0.00           H
ATOM   4114  CG  TRP A 910      18.210  54.200  65.380  1.00  0.00           C
ATOM   4115  CD1 TRP A 910      18.110  52.840  65.320  1.00  0.00           C
ATOM   4116  HD1 TRP A 910      18.320  52.110  66.060  1.00  0.00           H
ATOM   4117  NE1 TRP A 910      17.460  52.460  64.100  1.00  0.00           N
ATOM   4118  HE1 TRP A 910      17.030  51.590  64.000  1.00  0.00           H
ATOM   4119  CE2 TRP A 910      17.140  53.540  63.340  1.00  0.00           C
ATOM   4120  CD2 TRP A 910      17.570  54.710  64.150  1.00  0.00           C
ATOM   4121  CE3 TRP A 910      17.510  55.930  63.550  1.00  0.00           C
ATOM   4122  HE3 TRP A 910      17.930  56.830  63.980  1.00  0.00           H
ATOM   4123  CZ3 TRP A 910      16.740  56.100  62.360  1.00  0.00           C
ATOM   4124  HZ3 TRP A 910      16.760  57.100  61.920  1.00  0.00           H
ATOM   4125  CZ2 TRP A 910      16.530  53.760  62.120  1.00  0.00           C
ATOM   4126  HZ2 TRP A 910      16.240  52.940  61.470  1.00  0.00           H
ATOM   4127  CH2 TRP A 910      16.240  55.100  61.700  1.00  0.00           C
ATOM   4128  HH2 TRP A 910      15.720  55.200  60.760  1.00  0.00           H
ATOM   4129  C   TRP A 910      20.570  56.340  65.290  1.00  0.00           C
ATOM   4130  O   TRP A 910      21.050  55.880  64.260  1.00  0.00           O
ATOM   4131  N   TRP A 911      20.400  57.660  65.450  1.00  0.00           N
ATOM   4132  HN  TRP A 911      19.940  57.950  66.280  1.00  0.00           H
ATOM   4133  CA  TRP A 911      20.800  58.590  64.390  1.00  0.00           C
ATOM   4134  HA  TRP A 911      20.180  58.380  63.520  1.00  0.00           H
ATOM   4135  CB  TRP A 911      20.550  60.060  64.890  1.00  0.00           C
ATOM   4136  HB1 TRP A 911      19.490  60.080  65.230  1.00  0.00           H
ATOM   4137  HB2 TRP A 911      20.590  60.740  64.010  1.00  0.00           H
ATOM   4138  CG  TRP A 911      21.470  60.710  65.930  1.00  0.00           C
ATOM   4139  CD1 TRP A 911      21.400  60.560  67.280  1.00  0.00           C
ATOM   4140  HD1 TRP A 911      20.610  59.970  67.720  1.00  0.00           H
ATOM   4141  NE1 TRP A 911      22.360  61.370  67.820  1.00  0.00           N
ATOM   4142  HE1 TRP A 911      22.330  61.660  68.750  1.00  0.00           H
ATOM   4143  CE2 TRP A 911      23.140  62.000  66.930  1.00  0.00           C
ATOM   4144  CD2 TRP A 911      22.620  61.590  65.720  1.00  0.00           C
ATOM   4145  CE3 TRP A 911      23.190  62.070  64.510  1.00  0.00           C
ATOM   4146  HE3 TRP A 911      22.810  61.810  63.540  1.00  0.00           H
ATOM   4147  CZ3 TRP A 911      24.210  63.010  64.730  1.00  0.00           C
ATOM   4148  HZ3 TRP A 911      24.600  63.500  63.850  1.00  0.00           H
ATOM   4149  CZ2 TRP A 911      24.150  62.920  67.110  1.00  0.00           C
ATOM   4150  HZ2 TRP A 911      24.600  63.320  68.010  1.00  0.00           H
ATOM   4151  CH2 TRP A 911      24.660  63.450  65.980  1.00  0.00           C
ATOM   4152  HH2 TRP A 911      25.380  64.240  65.930  1.00  0.00           H
ATOM   4153  C   TRP A 911      22.260  58.500  63.950  1.00  0.00           C
ATOM   4154  O   TRP A 911      22.540  58.440  62.750  1.00  0.00           O
ATOM   4155  N   THR A 912      23.240  58.420  64.870  1.00  0.00           N
ATOM   4156  HN  THR A 912      23.020  58.350  65.840  1.00  0.00           H
ATOM   4157  CA  THR A 912      24.660  58.340  64.570  1.00  0.00           C
ATOM   4158  HA  THR A 912      24.910  59.220  64.000  1.00  0.00           H
ATOM   4159  CB  THR A 912      25.640  58.250  65.780  1.00  0.00           C
ATOM   4160  HB  THR A 912      26.670  58.360  65.390  1.00  0.00           H
ATOM   4161  OG1 THR A 912      25.590  57.060  66.570  1.00  0.00           O
ATOM   4162  HG1 THR A 912      24.700  56.980  66.920  1.00  0.00           H
ATOM   4163  CG2 THR A 912      25.330  59.400  66.720  1.00  0.00           C
ATOM   4164 HG21 THR A 912      25.930  59.370  67.650  1.00  0.00           H
ATOM   4165 HG22 THR A 912      24.310  59.250  67.120  1.00  0.00           H
ATOM   4166 HG23 THR A 912      25.270  60.400  66.240  1.00  0.00           H
ATOM   4167  C   THR A 912      24.960  57.200  63.670  1.00  0.00           C
ATOM   4168  O   THR A 912      25.850  57.360  62.830  1.00  0.00           O
ATOM   4169  N   LEU A 913      24.350  55.990  63.980  1.00  0.00           N
ATOM   4170  HN  LEU A 913      23.750  55.870  64.760  1.00  0.00           H
ATOM   4171  CA  LEU A 913      24.480  54.860  63.170  1.00  0.00           C
ATOM   4172  HA  LEU A 913      25.530  54.810  62.920  1.00  0.00           H
ATOM   4173  CB  LEU A 913      24.130  53.540  63.960  1.00  0.00           C
ATOM   4174  HB1 LEU A 913      24.210  52.700  63.220  1.00  0.00           H
ATOM   4175  HB2 LEU A 913      23.080  53.580  64.310  1.00  0.00           H
ATOM   4176  CG  LEU A 913      24.900  53.230  65.240  1.00  0.00           C
ATOM   4177  HG  LEU A 913      24.600  54.030  65.940  1.00  0.00           H
ATOM   4178  CD1 LEU A 913      24.300  51.920  65.840  1.00  0.00           C
ATOM   4179 HD11 LEU A 913      24.820  51.710  66.810  1.00  0.00           H
ATOM   4180 HD12 LEU A 913      24.550  51.030  65.210  1.00  0.00           H
ATOM   4181 HD13 LEU A 913      23.200  52.060  65.940  1.00  0.00           H
ATOM   4182  CD2 LEU A 913      26.380  53.100  64.940  1.00  0.00           C
ATOM   4183 HD21 LEU A 913      26.750  54.020  64.440  1.00  0.00           H
ATOM   4184 HD22 LEU A 913      26.470  52.320  64.160  1.00  0.00           H
ATOM   4185 HD23 LEU A 913      26.990  52.980  65.860  1.00  0.00           H
ATOM   4186  C   LEU A 913      23.740  54.940  61.850  1.00  0.00           C
ATOM   4187  O   LEU A 913      24.170  54.200  60.960  1.00  0.00           O
ATOM   4188  N   LEU A 914      22.700  55.770  61.610  1.00  0.00           N
ATOM   4189  HN  LEU A 914      22.260  56.140  62.430  1.00  0.00           H
ATOM   4190  CA  LEU A 914      22.180  56.080  60.300  1.00  0.00           C
ATOM   4191  HA  LEU A 914      22.130  55.200  59.680  1.00  0.00           H
ATOM   4192  CB  LEU A 914      20.790  56.660  60.470  1.00  0.00           C
ATOM   4193  HB1 LEU A 914      20.930  57.620  61.030  1.00  0.00           H
ATOM   4194  HB2 LEU A 914      20.290  55.860  61.050  1.00  0.00           H
ATOM   4195  CG  LEU A 914      20.040  57.010  59.200  1.00  0.00           C
ATOM   4196  HG  LEU A 914      20.650  57.820  58.780  1.00  0.00           H
ATOM   4197  CD1 LEU A 914      19.920  55.910  58.180  1.00  0.00           C
ATOM   4198 HD11 LEU A 914      19.380  55.090  58.680  1.00  0.00           H
ATOM   4199 HD12 LEU A 914      20.850  55.510  57.730  1.00  0.00           H
ATOM   4200 HD13 LEU A 914      19.150  56.320  57.480  1.00  0.00           H
ATOM   4201  CD2 LEU A 914      18.640  57.560  59.470  1.00  0.00           C
ATOM   4202 HD21 LEU A 914      18.540  58.260  60.330  1.00  0.00           H
ATOM   4203 HD22 LEU A 914      17.900  56.740  59.580  1.00  0.00           H
ATOM   4204 HD23 LEU A 914      18.340  58.120  58.560  1.00  0.00           H
ATOM   4205  C   LEU A 914      23.070  57.100  59.520  1.00  0.00           C
ATOM   4206  O   LEU A 914      23.150  57.140  58.300  1.00  0.00           O
ATOM   4207  N   ILE A 915      23.840  57.910  60.250  1.00  0.00           N
ATOM   4208  HN  ILE A 915      23.660  57.910  61.240  1.00  0.00           H
ATOM   4209  CA  ILE A 915      24.910  58.710  59.650  1.00  0.00           C
ATOM   4210  HA  ILE A 915      24.390  59.040  58.770  1.00  0.00           H
ATOM   4211  CB  ILE A 915      25.240  59.820  60.610  1.00  0.00           C
ATOM   4212  HB  ILE A 915      25.750  59.490  61.540  1.00  0.00           H
ATOM   4213  CG2 ILE A 915      26.460  60.730  60.060  1.00  0.00           C
ATOM   4214 HG21 ILE A 915      26.310  61.100  59.020  1.00  0.00           H
ATOM   4215 HG22 ILE A 915      27.370  60.120  59.850  1.00  0.00           H
ATOM   4216 HG23 ILE A 915      26.740  61.600  60.690  1.00  0.00           H
ATOM   4217  CG1 ILE A 915      23.980  60.700  60.990  1.00  0.00           C
ATOM   4218 HG11 ILE A 915      23.740  60.580  62.060  1.00  0.00           H
ATOM   4219 HG12 ILE A 915      23.140  60.210  60.440  1.00  0.00           H
ATOM   4220  CD  ILE A 915      24.070  62.180  60.700  1.00  0.00           C
ATOM   4221  HD1 ILE A 915      24.410  62.450  59.690  1.00  0.00           H
ATOM   4222  HD2 ILE A 915      24.780  62.750  61.340  1.00  0.00           H
ATOM   4223  HD3 ILE A 915      23.070  62.650  60.850  1.00  0.00           H
ATOM   4224  C   ILE A 915      26.180  57.930  59.150  1.00  0.00           C
ATOM   4225  O   ILE A 915      26.820  58.240  58.120  1.00  0.00           O
ATOM   4226  N   ALA A 916      26.440  56.770  59.810  1.00  0.00           N
ATOM   4227  HN  ALA A 916      26.030  56.560  60.700  1.00  0.00           H
ATOM   4228  CA  ALA A 916      27.400  55.860  59.300  1.00  0.00           C
ATOM   4229  HA  ALA A 916      28.170  56.620  59.280  1.00  0.00           H
ATOM   4230  CB  ALA A 916      27.560  54.790  60.260  1.00  0.00           C
ATOM   4231  HB1 ALA A 916      27.620  55.220  61.290  1.00  0.00           H
ATOM   4232  HB2 ALA A 916      28.430  54.110  60.110  1.00  0.00           H
ATOM   4233  HB3 ALA A 916      26.750  54.040  60.340  1.00  0.00           H
ATOM   4234  C   ALA A 916      27.160  55.330  57.830  1.00  0.00           C
ATOM   4235  O   ALA A 916      27.970  54.670  57.170  1.00  0.00           O
ATOM   4236  N   ALA A 917      26.020  55.600  57.220  1.00  0.00           N
ATOM   4237  HN  ALA A 917      25.250  56.030  57.670  1.00  0.00           H
ATOM   4238  CA  ALA A 917      25.800  55.270  55.820  1.00  0.00           C
ATOM   4239  HA  ALA A 917      26.030  54.240  55.660  1.00  0.00           H
ATOM   4240  CB  ALA A 917      24.320  55.540  55.430  1.00  0.00           C
ATOM   4241  HB1 ALA A 917      24.060  56.610  55.350  1.00  0.00           H
ATOM   4242  HB2 ALA A 917      23.590  55.030  56.100  1.00  0.00           H
ATOM   4243  HB3 ALA A 917      24.050  55.120  54.440  1.00  0.00           H
ATOM   4244  C   ALA A 917      26.720  56.030  54.830  1.00  0.00           C
ATOM   4245  O   ALA A 917      27.360  55.510  53.880  1.00  0.00           O
ATOM   4246  N   ILE A 918      27.010  57.340  55.170  1.00  0.00           N
ATOM   4247  HN  ILE A 918      26.710  57.630  56.080  1.00  0.00           H
ATOM   4248  CA  ILE A 918      27.750  58.240  54.370  1.00  0.00           C
ATOM   4249  HA  ILE A 918      27.520  57.990  53.340  1.00  0.00           H
ATOM   4250  CB  ILE A 918      27.430  59.680  54.540  1.00  0.00           C
ATOM   4251  HB  ILE A 918      28.030  59.950  55.440  1.00  0.00           H
ATOM   4252  CG2 ILE A 918      27.950  60.580  53.320  1.00  0.00           C
ATOM   4253 HG21 ILE A 918      27.170  61.300  53.010  1.00  0.00           H
ATOM   4254 HG22 ILE A 918      28.360  59.960  52.500  1.00  0.00           H
ATOM   4255 HG23 ILE A 918      28.780  61.150  53.800  1.00  0.00           H
ATOM   4256  CG1 ILE A 918      25.920  59.920  54.740  1.00  0.00           C
ATOM   4257 HG11 ILE A 918      25.730  61.000  54.940  1.00  0.00           H
ATOM   4258 HG12 ILE A 918      25.480  59.500  55.670  1.00  0.00           H
ATOM   4259  CD  ILE A 918      24.980  59.610  53.570  1.00  0.00           C
ATOM   4260  HD1 ILE A 918      25.200  60.320  52.750  1.00  0.00           H
ATOM   4261  HD2 ILE A 918      23.890  59.670  53.820  1.00  0.00           H
ATOM   4262  HD3 ILE A 918      25.170  58.530  53.390  1.00  0.00           H
ATOM   4263  C   ILE A 918      29.230  57.940  54.350  1.00  0.00           C
ATOM   4264  O   ILE A 918      29.790  57.800  53.280  1.00  0.00           O
ATOM   4265  N   PRO A 919      29.980  57.600  55.410  1.00  0.00           N
ATOM   4266  CD  PRO A 919      29.730  58.060  56.760  1.00  0.00           C
ATOM   4267  HD1 PRO A 919      29.010  57.380  57.240  1.00  0.00           H
ATOM   4268  HD2 PRO A 919      29.280  59.080  56.840  1.00  0.00           H
ATOM   4269  CA  PRO A 919      31.270  57.060  55.260  1.00  0.00           C
ATOM   4270  HA  PRO A 919      31.840  57.740  54.660  1.00  0.00           H
ATOM   4271  CB  PRO A 919      31.720  56.780  56.740  1.00  0.00           C
ATOM   4272  HB1 PRO A 919      32.830  56.760  56.710  1.00  0.00           H
ATOM   4273  HB2 PRO A 919      31.240  55.880  57.170  1.00  0.00           H
ATOM   4274  CG  PRO A 919      31.070  57.910  57.480  1.00  0.00           C
ATOM   4275  HG1 PRO A 919      30.880  57.750  58.570  1.00  0.00           H
ATOM   4276  HG2 PRO A 919      31.600  58.860  57.340  1.00  0.00           H
ATOM   4277  C   PRO A 919      31.320  55.770  54.470  1.00  0.00           C
ATOM   4278  O   PRO A 919      32.290  55.500  53.760  1.00  0.00           O
ATOM   4279  N   ALA A 920      30.310  54.920  54.680  1.00  0.00           N
ATOM   4280  HN  ALA A 920      29.790  55.120  55.520  1.00  0.00           H
ATOM   4281  CA  ALA A 920      30.200  53.630  54.060  1.00  0.00           C
ATOM   4282  HA  ALA A 920      31.150  53.110  54.160  1.00  0.00           H
ATOM   4283  CB  ALA A 920      29.140  52.770  54.770  1.00  0.00           C
ATOM   4284  HB1 ALA A 920      29.040  51.730  54.400  1.00  0.00           H
ATOM   4285  HB2 ALA A 920      28.140  53.200  54.610  1.00  0.00           H
ATOM   4286  HB3 ALA A 920      29.280  52.710  55.880  1.00  0.00           H
ATOM   4287  C   ALA A 920      30.050  53.760  52.600  1.00  0.00           C
ATOM   4288  O   ALA A 920      30.670  53.080  51.820  1.00  0.00           O
ATOM   4289  N   LEU A 921      29.250  54.690  52.120  1.00  0.00           N
ATOM   4290  HN  LEU A 921      28.470  55.030  52.650  1.00  0.00           H
ATOM   4291  CA  LEU A 921      29.030  54.970  50.730  1.00  0.00           C
ATOM   4292  HA  LEU A 921      28.640  54.100  50.220  1.00  0.00           H
ATOM   4293  CB  LEU A 921      27.870  55.980  50.650  1.00  0.00           C
ATOM   4294  HB1 LEU A 921      28.190  56.980  51.020  1.00  0.00           H
ATOM   4295  HB2 LEU A 921      27.020  55.650  51.280  1.00  0.00           H
ATOM   4296  CG  LEU A 921      27.450  56.380  49.210  1.00  0.00           C
ATOM   4297  HG  LEU A 921      28.310  56.880  48.730  1.00  0.00           H
ATOM   4298  CD1 LEU A 921      27.080  55.220  48.220  1.00  0.00           C
ATOM   4299 HD11 LEU A 921      26.310  54.550  48.680  1.00  0.00           H
ATOM   4300 HD12 LEU A 921      27.990  54.630  47.990  1.00  0.00           H
ATOM   4301 HD13 LEU A 921      26.620  55.690  47.320  1.00  0.00           H
ATOM   4302  CD2 LEU A 921      26.330  57.440  49.230  1.00  0.00           C
ATOM   4303 HD21 LEU A 921      25.560  57.180  49.990  1.00  0.00           H
ATOM   4304 HD22 LEU A 921      25.840  57.470  48.230  1.00  0.00           H
ATOM   4305 HD23 LEU A 921      26.720  58.450  49.440  1.00  0.00           H
ATOM   4306  C   LEU A 921      30.280  55.460  49.960  1.00  0.00           C
ATOM   4307  O   LEU A 921      30.610  55.030  48.850  1.00  0.00           O
ATOM   4308  N   LEU A 922      31.030  56.350  50.590  1.00  0.00           N
ATOM   4309  HN  LEU A 922      30.760  56.790  51.450  1.00  0.00           H
ATOM   4310  CA  LEU A 922      32.360  56.770  50.070  1.00  0.00           C
ATOM   4311  HA  LEU A 922      32.200  57.030  49.030  1.00  0.00           H
ATOM   4312  CB  LEU A 922      32.920  58.000  50.750  1.00  0.00           C
ATOM   4313  HB1 LEU A 922      33.860  58.370  50.300  1.00  0.00           H
ATOM   4314  HB2 LEU A 922      33.270  57.880  51.790  1.00  0.00           H
ATOM   4315  CG  LEU A 922      31.980  59.220  50.900  1.00  0.00           C
ATOM   4316  HG  LEU A 922      31.110  58.880  51.500  1.00  0.00           H
ATOM   4317  CD1 LEU A 922      32.590  60.340  51.690  1.00  0.00           C
ATOM   4318 HD11 LEU A 922      33.050  59.880  52.580  1.00  0.00           H
ATOM   4319 HD12 LEU A 922      31.860  61.160  51.900  1.00  0.00           H
ATOM   4320 HD13 LEU A 922      33.410  60.830  51.130  1.00  0.00           H
ATOM   4321  CD2 LEU A 922      31.380  59.750  49.580  1.00  0.00           C
ATOM   4322 HD21 LEU A 922      30.520  60.430  49.760  1.00  0.00           H
ATOM   4323 HD22 LEU A 922      30.930  58.920  48.990  1.00  0.00           H
ATOM   4324 HD23 LEU A 922      32.180  60.340  49.090  1.00  0.00           H
ATOM   4325  C   LEU A 922      33.490  55.670  50.070  1.00  0.00           C
ATOM   4326  O   LEU A 922      34.290  55.570  49.220  1.00  0.00           O
ATOM   4327  N   CYS A 923      33.550  54.760  51.100  1.00  0.00           N
ATOM   4328  HN  CYS A 923      32.980  54.900  51.900  1.00  0.00           H
ATOM   4329  CA  CYS A 923      34.360  53.520  51.180  1.00  0.00           C
ATOM   4330  HA  CYS A 923      35.370  53.770  50.910  1.00  0.00           H
ATOM   4331  CB  CYS A 923      34.170  52.810  52.520  1.00  0.00           C
ATOM   4332  HB1 CYS A 923      33.070  52.830  52.660  1.00  0.00           H
ATOM   4333  HB2 CYS A 923      34.550  53.530  53.270  1.00  0.00           H
ATOM   4334  SG  CYS A 923      35.080  51.230  52.870  1.00  0.00           S
ATOM   4335  HG1 CYS A 923      34.290  50.400  52.220  1.00  0.00           H
ATOM   4336  C   CYS A 923      33.930  52.530  50.060  1.00  0.00           C
ATOM   4337  O   CYS A 923      34.800  51.790  49.560  1.00  0.00           O
ATOM   4338  N   THR A 924      32.710  52.530  49.630  1.00  0.00           N
ATOM   4339  HN  THR A 924      32.060  53.140  50.070  1.00  0.00           H
ATOM   4340  CA  THR A 924      32.150  51.790  48.490  1.00  0.00           C
ATOM   4341  HA  THR A 924      32.200  50.720  48.640  1.00  0.00           H
ATOM   4342  CB  THR A 924      30.590  51.910  48.240  1.00  0.00           C
ATOM   4343  HB  THR A 924      30.270  52.940  47.980  1.00  0.00           H
ATOM   4344  OG1 THR A 924      29.860  51.410  49.360  1.00  0.00           O
ATOM   4345  HG1 THR A 924      30.090  51.960  50.110  1.00  0.00           H
ATOM   4346  CG2 THR A 924      30.160  51.100  46.980  1.00  0.00           C
ATOM   4347 HG21 THR A 924      30.620  50.090  46.990  1.00  0.00           H
ATOM   4348 HG22 THR A 924      30.510  51.550  46.010  1.00  0.00           H
ATOM   4349 HG23 THR A 924      29.090  50.870  46.860  1.00  0.00           H
ATOM   4350  C   THR A 924      32.920  52.140  47.250  1.00  0.00           C
ATOM   4351  O   THR A 924      33.430  51.320  46.510  1.00  0.00           O
ATOM   4352  N   ILE A 925      33.210  53.460  47.070  1.00  0.00           N
ATOM   4353  HN  ILE A 925      32.850  54.050  47.790  1.00  0.00           H
ATOM   4354  CA  ILE A 925      34.100  53.970  46.010  1.00  0.00           C
ATOM   4355  HA  ILE A 925      33.780  53.570  45.050  1.00  0.00           H
ATOM   4356  CB  ILE A 925      34.130  55.470  46.010  1.00  0.00           C
ATOM   4357  HB  ILE A 925      34.700  55.800  46.900  1.00  0.00           H
ATOM   4358  CG2 ILE A 925      35.000  56.090  44.810  1.00  0.00           C
ATOM   4359 HG21 ILE A 925      36.010  55.620  44.860  1.00  0.00           H
ATOM   4360 HG22 ILE A 925      35.260  57.160  44.930  1.00  0.00           H
ATOM   4361 HG23 ILE A 925      34.440  55.840  43.880  1.00  0.00           H
ATOM   4362  CG1 ILE A 925      32.710  56.120  45.950  1.00  0.00           C
ATOM   4363 HG11 ILE A 925      32.050  55.630  46.710  1.00  0.00           H
ATOM   4364 HG12 ILE A 925      32.120  55.960  45.020  1.00  0.00           H
ATOM   4365  CD  ILE A 925      32.640  57.670  46.080  1.00  0.00           C
ATOM   4366  HD1 ILE A 925      31.810  57.980  46.760  1.00  0.00           H
ATOM   4367  HD2 ILE A 925      32.440  58.110  45.080  1.00  0.00           H
ATOM   4368  HD3 ILE A 925      33.580  58.060  46.540  1.00  0.00           H
ATOM   4369  C   ILE A 925      35.560  53.450  46.160  1.00  0.00           C
ATOM   4370  O   ILE A 925      36.150  52.960  45.190  1.00  0.00           O
ATOM   4371  N   LEU A 926      36.150  53.410  47.360  1.00  0.00           N
ATOM   4372  HN  LEU A 926      35.640  53.790  48.130  1.00  0.00           H
ATOM   4373  CA  LEU A 926      37.500  52.850  47.590  1.00  0.00           C
ATOM   4374  HA  LEU A 926      38.180  53.230  46.850  1.00  0.00           H
ATOM   4375  CB  LEU A 926      38.130  53.140  49.030  1.00  0.00           C
ATOM   4376  HB1 LEU A 926      39.230  53.150  48.910  1.00  0.00           H
ATOM   4377  HB2 LEU A 926      37.740  52.400  49.760  1.00  0.00           H
ATOM   4378  CG  LEU A 926      37.930  54.620  49.550  1.00  0.00           C
ATOM   4379  HG  LEU A 926      36.850  54.870  49.660  1.00  0.00           H
ATOM   4380  CD1 LEU A 926      38.360  54.620  51.040  1.00  0.00           C
ATOM   4381 HD11 LEU A 926      38.080  55.600  51.490  1.00  0.00           H
ATOM   4382 HD12 LEU A 926      39.440  54.420  51.130  1.00  0.00           H
ATOM   4383 HD13 LEU A 926      37.850  53.790  51.570  1.00  0.00           H
ATOM   4384  CD2 LEU A 926      38.660  55.680  48.640  1.00  0.00           C
ATOM   4385 HD21 LEU A 926      38.420  55.560  47.570  1.00  0.00           H
ATOM   4386 HD22 LEU A 926      39.740  55.530  48.850  1.00  0.00           H
ATOM   4387 HD23 LEU A 926      38.520  56.740  49.010  1.00  0.00           H
ATOM   4388  C   LEU A 926      37.610  51.410  47.330  1.00  0.00           C
ATOM   4389  O   LEU A 926      38.550  50.940  46.730  1.00  0.00           O
ATOM   4390  N   ILE A 927      36.580  50.620  47.740  1.00  0.00           N
ATOM   4391  HN  ILE A 927      35.930  50.970  48.410  1.00  0.00           H
ATOM   4392  CA  ILE A 927      36.450  49.210  47.430  1.00  0.00           C
ATOM   4393  HA  ILE A 927      37.360  48.730  47.790  1.00  0.00           H
ATOM   4394  CB  ILE A 927      35.310  48.570  48.270  1.00  0.00           C
ATOM   4395  HB  ILE A 927      34.380  49.180  48.180  1.00  0.00           H
ATOM   4396  CG2 ILE A 927      34.840  47.210  47.710  1.00  0.00           C
ATOM   4397 HG21 ILE A 927      34.190  46.640  48.410  1.00  0.00           H
ATOM   4398 HG22 ILE A 927      35.670  46.610  47.310  1.00  0.00           H
ATOM   4399 HG23 ILE A 927      34.190  47.500  46.850  1.00  0.00           H
ATOM   4400  CG1 ILE A 927      35.640  48.400  49.750  1.00  0.00           C
ATOM   4401 HG11 ILE A 927      34.700  48.110  50.290  1.00  0.00           H
ATOM   4402 HG12 ILE A 927      35.830  49.450  50.040  1.00  0.00           H
ATOM   4403  CD  ILE A 927      36.770  47.440  50.210  1.00  0.00           C
ATOM   4404  HD1 ILE A 927      37.750  47.770  49.790  1.00  0.00           H
ATOM   4405  HD2 ILE A 927      36.600  46.390  49.880  1.00  0.00           H
ATOM   4406  HD3 ILE A 927      36.990  47.420  51.290  1.00  0.00           H
ATOM   4407  C   ILE A 927      36.320  48.860  45.970  1.00  0.00           C
ATOM   4408  O   ILE A 927      37.000  47.980  45.410  1.00  0.00           O
ATOM   4409  N   PHE A 928      35.470  49.720  45.260  1.00  0.00           N
ATOM   4410  HN  PHE A 928      34.940  50.390  45.770  1.00  0.00           H
ATOM   4411  CA  PHE A 928      35.120  49.600  43.920  1.00  0.00           C
ATOM   4412  HA  PHE A 928      34.770  48.590  43.770  1.00  0.00           H
ATOM   4413  CB  PHE A 928      33.890  50.570  43.600  1.00  0.00           C
ATOM   4414  HB1 PHE A 928      34.030  51.630  43.940  1.00  0.00           H
ATOM   4415  HB2 PHE A 928      32.950  50.150  43.990  1.00  0.00           H
ATOM   4416  CG  PHE A 928      33.780  50.740  42.070  1.00  0.00           C
ATOM   4417  CD1 PHE A 928      33.200  49.750  41.420  1.00  0.00           C
ATOM   4418  HD1 PHE A 928      32.750  48.930  41.960  1.00  0.00           H
ATOM   4419  CE1 PHE A 928      32.850  49.910  40.050  1.00  0.00           C
ATOM   4420  HE1 PHE A 928      32.230  49.150  39.610  1.00  0.00           H
ATOM   4421  CZ  PHE A 928      33.310  51.020  39.350  1.00  0.00           C
ATOM   4422  HZ  PHE A 928      32.920  51.140  38.350  1.00  0.00           H
ATOM   4423  CD2 PHE A 928      34.240  51.880  41.410  1.00  0.00           C
ATOM   4424  HD2 PHE A 928      34.840  52.530  42.020  1.00  0.00           H
ATOM   4425  CE2 PHE A 928      34.050  52.010  40.030  1.00  0.00           C
ATOM   4426  HE2 PHE A 928      34.460  52.910  39.630  1.00  0.00           H
ATOM   4427  C   PHE A 928      36.280  49.890  42.940  1.00  0.00           C
ATOM   4428  O   PHE A 928      36.460  49.130  42.000  1.00  0.00           O
ATOM   4429  N   MET A 929      37.050  50.950  43.240  1.00  0.00           N
ATOM   4430  HN  MET A 929      36.800  51.430  44.080  1.00  0.00           H
ATOM   4431  CA  MET A 929      38.000  51.460  42.350  1.00  0.00           C
ATOM   4432  HA  MET A 929      37.500  51.680  41.420  1.00  0.00           H
ATOM   4433  CB  MET A 929      38.500  52.830  42.950  1.00  0.00           C
ATOM   4434  HB1 MET A 929      39.500  53.000  42.520  1.00  0.00           H
ATOM   4435  HB2 MET A 929      38.700  52.750  44.040  1.00  0.00           H
ATOM   4436  CG  MET A 929      37.590  53.940  42.550  1.00  0.00           C
ATOM   4437  HG1 MET A 929      36.570  53.860  43.020  1.00  0.00           H
ATOM   4438  HG2 MET A 929      37.380  53.860  41.470  1.00  0.00           H
ATOM   4439  SD  MET A 929      38.430  55.570  42.810  1.00  0.00           S
ATOM   4440  CE  MET A 929      38.760  55.290  44.590  1.00  0.00           C
ATOM   4441  HE1 MET A 929      37.940  54.650  44.970  1.00  0.00           H
ATOM   4442  HE2 MET A 929      38.900  56.220  45.200  1.00  0.00           H
ATOM   4443  HE3 MET A 929      39.680  54.690  44.770  1.00  0.00           H
ATOM   4444  C   MET A 929      39.170  50.510  42.130  1.00  0.00           C
ATOM   4445  O   MET A 929      39.780  50.390  41.020  1.00  0.00           O
ATOM   4446  N   ASP A 930      39.570  49.840  43.190  1.00  0.00           N
ATOM   4447  HN  ASP A 930      39.160  50.030  44.080  1.00  0.00           H
ATOM   4448  CA  ASP A 930      40.520  48.710  43.160  1.00  0.00           C
ATOM   4449  HA  ASP A 930      41.460  49.020  42.730  1.00  0.00           H
ATOM   4450  CB  ASP A 930      41.000  48.270  44.530  1.00  0.00           C
ATOM   4451  HB1 ASP A 930      41.430  47.260  44.460  1.00  0.00           H
ATOM   4452  HB2 ASP A 930      40.160  48.320  45.250  1.00  0.00           H
ATOM   4453  CG  ASP A 930      42.110  49.150  45.120  1.00  0.00           C
ATOM   4454  OD1 ASP A 930      42.310  49.080  46.370  1.00  0.00           O
ATOM   4455  OD2 ASP A 930      42.740  49.910  44.370  1.00  0.00           O
ATOM   4456  C   ASP A 930      40.010  47.490  42.450  1.00  0.00           C
ATOM   4457  O   ASP A 930      40.820  46.810  41.820  1.00  0.00           O
ATOM   4458  N   GLN A 931      38.710  47.130  42.650  1.00  0.00           N
ATOM   4459  HN  GLN A 931      38.110  47.650  43.240  1.00  0.00           H
ATOM   4460  CA  GLN A 931      38.100  46.040  41.950  1.00  0.00           C
ATOM   4461  HA  GLN A 931      38.770  45.190  42.060  1.00  0.00           H
ATOM   4462  CB  GLN A 931      36.780  45.580  42.750  1.00  0.00           C
ATOM   4463  HB1 GLN A 931      36.060  44.960  42.180  1.00  0.00           H
ATOM   4464  HB2 GLN A 931      36.300  46.560  42.990  1.00  0.00           H
ATOM   4465  CG  GLN A 931      37.100  44.810  44.050  1.00  0.00           C
ATOM   4466  HG1 GLN A 931      36.180  44.560  44.630  1.00  0.00           H
ATOM   4467  HG2 GLN A 931      37.790  45.370  44.720  1.00  0.00           H
ATOM   4468  CD  GLN A 931      37.770  43.440  43.870  1.00  0.00           C
ATOM   4469  OE1 GLN A 931      38.720  43.170  44.600  1.00  0.00           O
ATOM   4470  NE2 GLN A 931      37.290  42.620  42.900  1.00  0.00           N
ATOM   4471 HE21 GLN A 931      37.890  41.840  42.730  1.00  0.00           H
ATOM   4472 HE22 GLN A 931      36.770  43.030  42.170  1.00  0.00           H
ATOM   4473  C   GLN A 931      37.990  46.250  40.410  1.00  0.00           C
ATOM   4474  O   GLN A 931      38.300  45.500  39.540  1.00  0.00           O
ATOM   4475  N   GLN A 932      37.520  47.480  40.120  1.00  0.00           N
ATOM   4476  HN  GLN A 932      37.250  48.010  40.930  1.00  0.00           H
ATOM   4477  CA  GLN A 932      37.300  48.040  38.790  1.00  0.00           C
ATOM   4478  HA  GLN A 932      36.560  47.430  38.300  1.00  0.00           H
ATOM   4479  CB  GLN A 932      36.630  49.440  38.890  1.00  0.00           C
ATOM   4480  HB1 GLN A 932      37.320  49.990  39.560  1.00  0.00           H
ATOM   4481  HB2 GLN A 932      35.660  49.310  39.410  1.00  0.00           H
ATOM   4482  CG  GLN A 932      36.530  50.250  37.590  1.00  0.00           C
ATOM   4483  HG1 GLN A 932      37.430  50.630  37.070  1.00  0.00           H
ATOM   4484  HG2 GLN A 932      35.980  51.190  37.840  1.00  0.00           H
ATOM   4485  CD  GLN A 932      35.700  49.590  36.450  1.00  0.00           C
ATOM   4486  OE1 GLN A 932      35.260  48.420  36.390  1.00  0.00           O
ATOM   4487  NE2 GLN A 932      35.510  50.380  35.380  1.00  0.00           N
ATOM   4488 HE21 GLN A 932      36.060  51.210  35.360  1.00  0.00           H
ATOM   4489 HE22 GLN A 932      35.050  49.990  34.570  1.00  0.00           H
ATOM   4490  C   GLN A 932      38.570  48.190  37.870  1.00  0.00           C
ATOM   4491  O   GLN A 932      38.520  47.720  36.720  1.00  0.00           O
ATOM   4492  N   ILE A 933      39.710  48.760  38.410  1.00  0.00           N
ATOM   4493  HN  ILE A 933      39.760  49.170  39.310  1.00  0.00           H
ATOM   4494  CA  ILE A 933      40.950  48.760  37.630  1.00  0.00           C
ATOM   4495  HA  ILE A 933      40.630  49.240  36.720  1.00  0.00           H
ATOM   4496  CB  ILE A 933      42.060  49.690  38.080  1.00  0.00           C
ATOM   4497  HB  ILE A 933      41.560  50.680  38.110  1.00  0.00           H
ATOM   4498  CG2 ILE A 933      42.540  49.320  39.550  1.00  0.00           C
ATOM   4499 HG21 ILE A 933      43.330  49.970  39.960  1.00  0.00           H
ATOM   4500 HG22 ILE A 933      42.990  48.290  39.530  1.00  0.00           H
ATOM   4501 HG23 ILE A 933      41.760  49.210  40.350  1.00  0.00           H
ATOM   4502  CG1 ILE A 933      43.370  49.910  37.150  1.00  0.00           C
ATOM   4503 HG11 ILE A 933      43.850  48.910  37.180  1.00  0.00           H
ATOM   4504 HG12 ILE A 933      44.020  50.660  37.650  1.00  0.00           H
ATOM   4505  CD  ILE A 933      43.130  50.330  35.670  1.00  0.00           C
ATOM   4506  HD1 ILE A 933      44.110  50.740  35.350  1.00  0.00           H
ATOM   4507  HD2 ILE A 933      42.360  51.100  35.510  1.00  0.00           H
ATOM   4508  HD3 ILE A 933      42.800  49.460  35.060  1.00  0.00           H
ATOM   4509  C   ILE A 933      41.510  47.400  37.310  1.00  0.00           C
ATOM   4510  O   ILE A 933      41.820  47.040  36.220  1.00  0.00           O
ATOM   4511  N   THR A 934      41.640  46.550  38.390  1.00  0.00           N
ATOM   4512  HN  THR A 934      41.390  46.860  39.300  1.00  0.00           H
ATOM   4513  CA  THR A 934      42.300  45.260  38.320  1.00  0.00           C
ATOM   4514  HA  THR A 934      43.270  45.460  37.880  1.00  0.00           H
ATOM   4515  CB  THR A 934      42.510  44.660  39.710  1.00  0.00           C
ATOM   4516  HB  THR A 934      41.600  44.100  40.010  1.00  0.00           H
ATOM   4517  OG1 THR A 934      42.850  45.590  40.680  1.00  0.00           O
ATOM   4518  HG1 THR A 934      42.010  45.740  41.120  1.00  0.00           H
ATOM   4519  CG2 THR A 934      43.700  43.680  39.450  1.00  0.00           C
ATOM   4520 HG21 THR A 934      44.480  44.250  38.900  1.00  0.00           H
ATOM   4521 HG22 THR A 934      43.380  42.810  38.830  1.00  0.00           H
ATOM   4522 HG23 THR A 934      44.090  43.290  40.420  1.00  0.00           H
ATOM   4523  C   THR A 934      41.540  44.230  37.440  1.00  0.00           C
ATOM   4524  O   THR A 934      42.130  43.380  36.770  1.00  0.00           O
ATOM   4525  N   ALA A 935      40.190  44.170  37.460  1.00  0.00           N
ATOM   4526  HN  ALA A 935      39.610  44.770  38.010  1.00  0.00           H
ATOM   4527  CA  ALA A 935      39.320  43.310  36.650  1.00  0.00           C
ATOM   4528  HA  ALA A 935      39.680  42.300  36.750  1.00  0.00           H
ATOM   4529  CB  ALA A 935      37.880  43.420  37.110  1.00  0.00           C
ATOM   4530  HB1 ALA A 935      37.270  42.660  36.590  1.00  0.00           H
ATOM   4531  HB2 ALA A 935      37.350  44.380  36.910  1.00  0.00           H
ATOM   4532  HB3 ALA A 935      37.870  43.160  38.200  1.00  0.00           H
ATOM   4533  C   ALA A 935      39.420  43.660  35.150  1.00  0.00           C
ATOM   4534  O   ALA A 935      39.580  42.820  34.300  1.00  0.00           O
ATOM   4535  N   VAL A 936      39.400  44.910  34.770  1.00  0.00           N
ATOM   4536  HN  VAL A 936      39.330  45.550  35.530  1.00  0.00           H
ATOM   4537  CA  VAL A 936      39.520  45.480  33.440  1.00  0.00           C
ATOM   4538  HA  VAL A 936      38.720  45.040  32.870  1.00  0.00           H
ATOM   4539  CB  VAL A 936      39.340  46.990  33.380  1.00  0.00           C
ATOM   4540  HB  VAL A 936      39.910  47.580  34.150  1.00  0.00           H
ATOM   4541  CG1 VAL A 936      39.610  47.670  31.960  1.00  0.00           C
ATOM   4542 HG11 VAL A 936      40.700  47.940  32.000  1.00  0.00           H
ATOM   4543 HG12 VAL A 936      39.110  48.650  31.780  1.00  0.00           H
ATOM   4544 HG13 VAL A 936      39.410  47.000  31.100  1.00  0.00           H
ATOM   4545  CG2 VAL A 936      37.880  47.280  33.730  1.00  0.00           C
ATOM   4546 HG21 VAL A 936      37.200  46.980  32.900  1.00  0.00           H
ATOM   4547 HG22 VAL A 936      37.630  48.350  33.880  1.00  0.00           H
ATOM   4548 HG23 VAL A 936      37.500  46.660  34.580  1.00  0.00           H
ATOM   4549  C   VAL A 936      40.830  45.120  32.780  1.00  0.00           C
ATOM   4550  O   VAL A 936      40.940  44.820  31.570  1.00  0.00           O
ATOM   4551  N   ILE A 937      41.950  45.100  33.570  1.00  0.00           N
ATOM   4552  HN  ILE A 937      41.850  45.210  34.560  1.00  0.00           H
ATOM   4553  CA  ILE A 937      43.330  45.060  33.010  1.00  0.00           C
ATOM   4554  HA  ILE A 937      43.270  45.420  32.010  1.00  0.00           H
ATOM   4555  CB  ILE A 937      44.350  45.870  33.830  1.00  0.00           C
ATOM   4556  HB  ILE A 937      45.320  45.810  33.270  1.00  0.00           H
ATOM   4557  CG2 ILE A 937      44.040  47.400  33.800  1.00  0.00           C
ATOM   4558 HG21 ILE A 937      43.960  47.830  32.790  1.00  0.00           H
ATOM   4559 HG22 ILE A 937      44.790  48.040  34.310  1.00  0.00           H
ATOM   4560 HG23 ILE A 937      43.080  47.600  34.320  1.00  0.00           H
ATOM   4561  CG1 ILE A 937      44.520  45.300  35.270  1.00  0.00           C
ATOM   4562 HG11 ILE A 937      44.970  44.280  35.170  1.00  0.00           H
ATOM   4563 HG12 ILE A 937      43.520  45.210  35.740  1.00  0.00           H
ATOM   4564  CD  ILE A 937      45.430  46.210  36.160  1.00  0.00           C
ATOM   4565  HD1 ILE A 937      45.790  45.760  37.120  1.00  0.00           H
ATOM   4566  HD2 ILE A 937      44.840  47.110  36.460  1.00  0.00           H
ATOM   4567  HD3 ILE A 937      46.280  46.510  35.520  1.00  0.00           H
ATOM   4568  C   ILE A 937      43.750  43.590  32.840  1.00  0.00           C
ATOM   4569  O   ILE A 937      44.450  43.210  31.950  1.00  0.00           O
ATOM   4570  N   ILE A 938      43.220  42.600  33.650  1.00  0.00           N
ATOM   4571  HN  ILE A 938      42.620  42.940  34.370  1.00  0.00           H
ATOM   4572  CA  ILE A 938      43.450  41.160  33.470  1.00  0.00           C
ATOM   4573  HA  ILE A 938      44.370  40.960  32.920  1.00  0.00           H
ATOM   4574  CB  ILE A 938      43.430  40.580  34.900  1.00  0.00           C
ATOM   4575  HB  ILE A 938      42.530  40.740  35.540  1.00  0.00           H
ATOM   4576  CG2 ILE A 938      43.710  39.100  34.760  1.00  0.00           C
ATOM   4577 HG21 ILE A 938      44.470  38.980  33.960  1.00  0.00           H
ATOM   4578 HG22 ILE A 938      42.790  38.640  34.340  1.00  0.00           H
ATOM   4579 HG23 ILE A 938      44.020  38.510  35.650  1.00  0.00           H
ATOM   4580  CG1 ILE A 938      44.490  41.320  35.770  1.00  0.00           C
ATOM   4581 HG11 ILE A 938      44.600  40.700  36.680  1.00  0.00           H
ATOM   4582 HG12 ILE A 938      44.060  42.300  36.090  1.00  0.00           H
ATOM   4583  CD  ILE A 938      45.910  41.610  35.230  1.00  0.00           C
ATOM   4584  HD1 ILE A 938      46.550  41.830  36.110  1.00  0.00           H
ATOM   4585  HD2 ILE A 938      45.920  42.370  34.410  1.00  0.00           H
ATOM   4586  HD3 ILE A 938      46.230  40.630  34.830  1.00  0.00           H
ATOM   4587  C   ILE A 938      42.390  40.550  32.520  1.00  0.00           C
ATOM   4588  O   ILE A 938      42.520  39.430  32.030  1.00  0.00           O
ATOM   4589  N   ASN A 939      41.410  41.370  32.150  1.00  0.00           N
ATOM   4590  HN  ASN A 939      41.390  42.270  32.590  1.00  0.00           H
ATOM   4591  CA  ASN A 939      40.520  41.140  31.000  1.00  0.00           C
ATOM   4592  HA  ASN A 939      40.490  40.070  30.880  1.00  0.00           H
ATOM   4593  CB  ASN A 939      39.070  41.580  31.380  1.00  0.00           C
ATOM   4594  HB1 ASN A 939      38.900  42.680  31.410  1.00  0.00           H
ATOM   4595  HB2 ASN A 939      38.950  41.170  32.410  1.00  0.00           H
ATOM   4596  CG  ASN A 939      37.960  40.940  30.590  1.00  0.00           C
ATOM   4597  OD1 ASN A 939      38.090  39.830  30.040  1.00  0.00           O
ATOM   4598  ND2 ASN A 939      36.850  41.670  30.530  1.00  0.00           N
ATOM   4599 HD21 ASN A 939      36.750  42.590  30.890  1.00  0.00           H
ATOM   4600 HD22 ASN A 939      36.010  41.330  30.090  1.00  0.00           H
ATOM   4601  C   ASN A 939      40.970  41.750  29.680  1.00  0.00           C
ATOM   4602  O   ASN A 939      40.100  41.990  28.810  1.00  0.00           O
ATOM   4603  N   ARG A 940      42.250  42.120  29.530  1.00  0.00           N
ATOM   4604  HN  ARG A 940      42.840  41.960  30.310  1.00  0.00           H
ATOM   4605  CA  ARG A 940      42.780  42.710  28.310  1.00  0.00           C
ATOM   4606  HA  ARG A 940      42.070  43.490  28.080  1.00  0.00           H
ATOM   4607  CB  ARG A 940      44.190  43.310  28.480  1.00  0.00           C
ATOM   4608  HB1 ARG A 940      44.130  44.070  29.290  1.00  0.00           H
ATOM   4609  HB2 ARG A 940      44.610  43.870  27.620  1.00  0.00           H
ATOM   4610  CG  ARG A 940      45.330  42.260  28.930  1.00  0.00           C
ATOM   4611  HG1 ARG A 940      45.310  41.390  28.250  1.00  0.00           H
ATOM   4612  HG2 ARG A 940      45.080  41.830  29.930  1.00  0.00           H
ATOM   4613  CD  ARG A 940      46.830  42.680  29.110  1.00  0.00           C
ATOM   4614  HD1 ARG A 940      46.990  43.290  30.030  1.00  0.00           H
ATOM   4615  HD2 ARG A 940      46.920  43.320  28.210  1.00  0.00           H
ATOM   4616  NE  ARG A 940      47.590  41.410  28.940  1.00  0.00           N
ATOM   4617  HE  ARG A 940      47.290  40.670  29.550  1.00  0.00           H
ATOM   4618  CZ  ARG A 940      48.710  41.260  28.310  1.00  0.00           C
ATOM   4619  NH1 ARG A 940      49.380  40.200  28.500  1.00  0.00           N
ATOM   4620 HH11 ARG A 940      49.050  39.490  29.130  1.00  0.00           H
ATOM   4621 HH12 ARG A 940      50.320  40.200  28.160  1.00  0.00           H
ATOM   4622  NH2 ARG A 940      49.180  42.260  27.590  1.00  0.00           N
ATOM   4623 HH21 ARG A 940      48.820  43.180  27.770  1.00  0.00           H
ATOM   4624 HH22 ARG A 940      50.050  42.220  27.110  1.00  0.00           H
ATOM   4625  C   ARG A 940      42.690  41.780  27.110  1.00  0.00           C
ATOM   4626  O   ARG A 940      42.770  40.580  27.240  1.00  0.00           O
ATOM   4627  N   LYS A 941      42.590  42.340  25.860  1.00  0.00           N
ATOM   4628  HN  LYS A 941      42.380  43.310  25.720  1.00  0.00           H
ATOM   4629  CA  LYS A 941      42.470  41.500  24.720  1.00  0.00           C
ATOM   4630  HA  LYS A 941      41.590  40.900  24.870  1.00  0.00           H
ATOM   4631  CB  LYS A 941      42.300  42.410  23.480  1.00  0.00           C
ATOM   4632  HB1 LYS A 941      41.370  42.970  23.700  1.00  0.00           H
ATOM   4633  HB2 LYS A 941      42.040  41.710  22.650  1.00  0.00           H
ATOM   4634  CG  LYS A 941      43.500  43.330  23.190  1.00  0.00           C
ATOM   4635  HG1 LYS A 941      44.220  42.660  22.680  1.00  0.00           H
ATOM   4636  HG2 LYS A 941      43.940  43.750  24.130  1.00  0.00           H
ATOM   4637  CD  LYS A 941      43.140  44.470  22.290  1.00  0.00           C
ATOM   4638  HD1 LYS A 941      42.600  45.230  22.910  1.00  0.00           H
ATOM   4639  HD2 LYS A 941      42.350  44.070  21.620  1.00  0.00           H
ATOM   4640  CE  LYS A 941      44.290  44.960  21.530  1.00  0.00           C
ATOM   4641  HE1 LYS A 941      44.800  44.260  20.820  1.00  0.00           H
ATOM   4642  HE2 LYS A 941      45.050  45.500  22.130  1.00  0.00           H
ATOM   4643  NZ  LYS A 941      43.690  46.090  20.730  1.00  0.00           N
ATOM   4644  HZ1 LYS A 941      44.320  46.490  20.010  1.00  0.00           H
ATOM   4645  HZ2 LYS A 941      43.510  46.880  21.390  1.00  0.00           H
ATOM   4646  HZ3 LYS A 941      42.770  45.860  20.300  1.00  0.00           H
ATOM   4647  C   LYS A 941      43.740  40.570  24.480  1.00  0.00           C
ATOM   4648  O   LYS A 941      43.610  39.440  24.040  1.00  0.00           O
ATOM   4649  N   GLU A 942      44.990  41.060  24.810  1.00  0.00           N
ATOM   4650  HN  GLU A 942      45.100  42.010  25.100  1.00  0.00           H
ATOM   4651  CA  GLU A 942      46.270  40.360  24.530  1.00  0.00           C
ATOM   4652  HA  GLU A 942      46.190  40.060  23.500  1.00  0.00           H
ATOM   4653  CB  GLU A 942      47.450  41.370  24.330  1.00  0.00           C
ATOM   4654  HB1 GLU A 942      48.420  40.830  24.310  1.00  0.00           H
ATOM   4655  HB2 GLU A 942      47.400  42.040  25.230  1.00  0.00           H
ATOM   4656  CG  GLU A 942      47.380  42.170  23.100  1.00  0.00           C
ATOM   4657  HG1 GLU A 942      46.400  42.600  22.810  1.00  0.00           H
ATOM   4658  HG2 GLU A 942      47.610  41.490  22.250  1.00  0.00           H
ATOM   4659  CD  GLU A 942      48.230  43.410  23.040  1.00  0.00           C
ATOM   4660  OE1 GLU A 942      48.140  44.250  24.020  1.00  0.00           O
ATOM   4661  OE2 GLU A 942      49.000  43.590  22.080  1.00  0.00           O
ATOM   4662  C   GLU A 942      46.560  39.140  25.450  1.00  0.00           C
ATOM   4663  O   GLU A 942      47.690  38.710  25.620  1.00  0.00           O
ATOM   4664  N   HSD A 943      45.520  38.490  25.960  1.00  0.00           N
ATOM   4665  HN  HSD A 943      44.650  38.870  25.650  1.00  0.00           H
ATOM   4666  CA  HSD A 943      45.470  37.320  26.790  1.00  0.00           C
ATOM   4667  HA  HSD A 943      46.440  36.960  27.100  1.00  0.00           H
ATOM   4668  CB  HSD A 943      44.660  37.500  28.020  1.00  0.00           C
ATOM   4669  HB1 HSD A 943      44.490  36.480  28.460  1.00  0.00           H
ATOM   4670  HB2 HSD A 943      43.710  38.060  27.900  1.00  0.00           H
ATOM   4671  ND1 HSD A 943      44.760  38.830  30.180  1.00  0.00           N
ATOM   4672  HD1 HSD A 943      43.800  38.680  30.410  1.00  0.00           H
ATOM   4673  CG  HSD A 943      45.450  38.190  29.140  1.00  0.00           C
ATOM   4674  CE1 HSD A 943      45.750  39.310  30.960  1.00  0.00           C
ATOM   4675  HE1 HSD A 943      45.600  39.740  31.950  1.00  0.00           H
ATOM   4676  NE2 HSD A 943      47.000  39.020  30.570  1.00  0.00           N
ATOM   4677  CD2 HSD A 943      46.800  38.340  29.330  1.00  0.00           C
ATOM   4678  HD2 HSD A 943      47.660  38.070  28.720  1.00  0.00           H
ATOM   4679  C   HSD A 943      44.710  36.210  25.950  1.00  0.00           C
ATOM   4680  O   HSD A 943      44.850  35.070  26.330  1.00  0.00           O
ATOM   4681  N   LYS A 944      43.860  36.620  25.020  1.00  0.00           N
ATOM   4682  HN  LYS A 944      43.780  37.610  24.960  1.00  0.00           H
ATOM   4683  CA  LYS A 944      42.920  35.890  24.210  1.00  0.00           C
ATOM   4684  HA  LYS A 944      42.280  36.650  23.820  1.00  0.00           H
ATOM   4685  CB  LYS A 944      43.530  34.950  23.050  1.00  0.00           C
ATOM   4686  HB1 LYS A 944      42.630  34.500  22.580  1.00  0.00           H
ATOM   4687  HB2 LYS A 944      44.010  34.030  23.450  1.00  0.00           H
ATOM   4688  CG  LYS A 944      44.570  35.590  22.070  1.00  0.00           C
ATOM   4689  HG1 LYS A 944      45.280  36.130  22.730  1.00  0.00           H
ATOM   4690  HG2 LYS A 944      44.050  36.330  21.440  1.00  0.00           H
ATOM   4691  CD  LYS A 944      45.310  34.700  21.100  1.00  0.00           C
ATOM   4692  HD1 LYS A 944      44.670  34.070  20.440  1.00  0.00           H
ATOM   4693  HD2 LYS A 944      45.800  33.860  21.640  1.00  0.00           H
ATOM   4694  CE  LYS A 944      46.270  35.460  20.190  1.00  0.00           C
ATOM   4695  HE1 LYS A 944      47.080  35.960  20.770  1.00  0.00           H
ATOM   4696  HE2 LYS A 944      45.850  36.300  19.590  1.00  0.00           H
ATOM   4697  NZ  LYS A 944      46.950  34.480  19.310  1.00  0.00           N
ATOM   4698  HZ1 LYS A 944      46.350  34.030  18.590  1.00  0.00           H
ATOM   4699  HZ2 LYS A 944      47.330  33.700  19.880  1.00  0.00           H
ATOM   4700  HZ3 LYS A 944      47.800  34.880  18.870  1.00  0.00           H
ATOM   4701  C   LYS A 944      42.040  34.950  25.010  1.00  0.00           C
ATOM   4702  O   LYS A 944      42.000  33.750  24.770  1.00  0.00           O
ATOM   4703  N   LEU A 945      41.340  35.440  26.080  1.00  0.00           N
ATOM   4704  HN  LEU A 945      41.550  36.380  26.320  1.00  0.00           H
ATOM   4705  CA  LEU A 945      40.590  34.690  27.160  1.00  0.00           C
ATOM   4706  HA  LEU A 945      41.280  33.940  27.520  1.00  0.00           H
ATOM   4707  CB  LEU A 945      40.100  35.380  28.560  1.00  0.00           C
ATOM   4708  HB1 LEU A 945      39.830  34.590  29.300  1.00  0.00           H
ATOM   4709  HB2 LEU A 945      39.150  35.920  28.350  1.00  0.00           H
ATOM   4710  CG  LEU A 945      41.210  36.160  29.330  1.00  0.00           C
ATOM   4711  HG  LEU A 945      41.660  37.030  28.810  1.00  0.00           H
ATOM   4712  CD1 LEU A 945      40.590  36.850  30.590  1.00  0.00           C
ATOM   4713 HD11 LEU A 945      41.360  37.400  31.170  1.00  0.00           H
ATOM   4714 HD12 LEU A 945      39.970  36.120  31.140  1.00  0.00           H
ATOM   4715 HD13 LEU A 945      39.910  37.630  30.170  1.00  0.00           H
ATOM   4716  CD2 LEU A 945      42.360  35.260  29.850  1.00  0.00           C
ATOM   4717 HD21 LEU A 945      41.880  34.570  30.570  1.00  0.00           H
ATOM   4718 HD22 LEU A 945      43.150  35.810  30.390  1.00  0.00           H
ATOM   4719 HD23 LEU A 945      42.860  34.690  29.040  1.00  0.00           H
ATOM   4720  C   LEU A 945      39.410  33.780  26.740  1.00  0.00           C
ATOM   4721  O   LEU A 945      38.590  34.230  25.910  1.00  0.00           O
ATOM   4722  N   LYS A 946      39.320  32.510  27.180  1.00  0.00           N
ATOM   4723  HN  LYS A 946      39.940  32.160  27.880  1.00  0.00           H
ATOM   4724  CA  LYS A 946      38.400  31.490  26.690  1.00  0.00           C
ATOM   4725  HA  LYS A 946      37.930  31.900  25.800  1.00  0.00           H
ATOM   4726  CB  LYS A 946      39.260  30.290  26.260  1.00  0.00           C
ATOM   4727  HB1 LYS A 946      38.620  29.610  25.670  1.00  0.00           H
ATOM   4728  HB2 LYS A 946      39.700  29.780  27.150  1.00  0.00           H
ATOM   4729  CG  LYS A 946      40.560  30.520  25.420  1.00  0.00           C
ATOM   4730  HG1 LYS A 946      41.160  29.590  25.290  1.00  0.00           H
ATOM   4731  HG2 LYS A 946      41.280  31.190  25.930  1.00  0.00           H
ATOM   4732  CD  LYS A 946      40.220  31.080  24.060  1.00  0.00           C
ATOM   4733  HD1 LYS A 946      40.020  32.160  24.290  1.00  0.00           H
ATOM   4734  HD2 LYS A 946      39.370  30.640  23.500  1.00  0.00           H
ATOM   4735  CE  LYS A 946      41.400  30.860  23.080  1.00  0.00           C
ATOM   4736  HE1 LYS A 946      41.220  31.400  22.130  1.00  0.00           H
ATOM   4737  HE2 LYS A 946      41.490  29.800  22.790  1.00  0.00           H
ATOM   4738  NZ  LYS A 946      42.710  31.180  23.700  1.00  0.00           N
ATOM   4739  HZ1 LYS A 946      43.460  31.200  22.990  1.00  0.00           H
ATOM   4740  HZ2 LYS A 946      42.890  30.580  24.540  1.00  0.00           H
ATOM   4741  HZ3 LYS A 946      42.600  32.110  24.140  1.00  0.00           H
ATOM   4742  C   LYS A 946      37.440  30.910  27.810  1.00  0.00           C
ATOM   4743  O   LYS A 946      36.410  30.290  27.590  1.00  0.00           O
ATOM   4744  N   LYS A 947      37.780  31.260  29.100  1.00  0.00           N
ATOM   4745  HN  LYS A 947      38.590  31.750  29.420  1.00  0.00           H
ATOM   4746  CA  LYS A 947      36.940  31.030  30.200  1.00  0.00           C
ATOM   4747  HA  LYS A 947      35.920  30.910  29.890  1.00  0.00           H
ATOM   4748  CB  LYS A 947      37.430  29.890  31.060  1.00  0.00           C
ATOM   4749  HB1 LYS A 947      36.800  29.920  31.970  1.00  0.00           H
ATOM   4750  HB2 LYS A 947      38.510  30.060  31.260  1.00  0.00           H
ATOM   4751  CG  LYS A 947      37.290  28.600  30.350  1.00  0.00           C
ATOM   4752  HG1 LYS A 947      37.670  28.540  29.310  1.00  0.00           H
ATOM   4753  HG2 LYS A 947      36.200  28.460  30.200  1.00  0.00           H
ATOM   4754  CD  LYS A 947      37.890  27.350  31.210  1.00  0.00           C
ATOM   4755  HD1 LYS A 947      37.400  26.490  30.690  1.00  0.00           H
ATOM   4756  HD2 LYS A 947      37.390  27.520  32.180  1.00  0.00           H
ATOM   4757  CE  LYS A 947      39.370  27.190  31.430  1.00  0.00           C
ATOM   4758  HE1 LYS A 947      39.730  28.090  31.980  1.00  0.00           H
ATOM   4759  HE2 LYS A 947      39.800  27.100  30.410  1.00  0.00           H
ATOM   4760  NZ  LYS A 947      39.530  25.980  32.180  1.00  0.00           N
ATOM   4761  HZ1 LYS A 947      38.880  25.220  31.870  1.00  0.00           H
ATOM   4762  HZ2 LYS A 947      39.440  26.260  33.180  1.00  0.00           H
ATOM   4763  HZ3 LYS A 947      40.480  25.580  32.010  1.00  0.00           H
ATOM   4764  C   LYS A 947      36.840  32.320  31.060  1.00  0.00           C
ATOM   4765  O   LYS A 947      36.970  32.310  32.240  1.00  0.00           O
ATOM   4766  N   GLY A 948      36.620  33.450  30.390  1.00  0.00           N
ATOM   4767  HN  GLY A 948      36.620  33.440  29.390  1.00  0.00           H
ATOM   4768  CA  GLY A 948      36.350  34.750  30.930  1.00  0.00           C
ATOM   4769  HA1 GLY A 948      36.360  35.440  30.100  1.00  0.00           H
ATOM   4770  HA2 GLY A 948      37.210  34.990  31.540  1.00  0.00           H
ATOM   4771  C   GLY A 948      35.150  34.970  31.820  1.00  0.00           C
ATOM   4772  O   GLY A 948      34.300  34.100  31.860  1.00  0.00           O
ATOM   4773  N   ALA A 949      35.220  36.130  32.600  1.00  0.00           N
ATOM   4774  HN  ALA A 949      35.960  36.770  32.470  1.00  0.00           H
ATOM   4775  CA  ALA A 949      34.270  36.410  33.570  1.00  0.00           C
ATOM   4776  HA  ALA A 949      33.350  35.840  33.530  1.00  0.00           H
ATOM   4777  CB  ALA A 949      34.890  36.340  35.020  1.00  0.00           C
ATOM   4778  HB1 ALA A 949      35.060  35.250  35.170  1.00  0.00           H
ATOM   4779  HB2 ALA A 949      34.160  36.670  35.800  1.00  0.00           H
ATOM   4780  HB3 ALA A 949      35.800  36.970  35.100  1.00  0.00           H
ATOM   4781  C   ALA A 949      33.870  37.880  33.420  1.00  0.00           C
ATOM   4782  O   ALA A 949      34.560  38.680  32.850  1.00  0.00           O
ATOM   4783  N   GLY A 950      32.770  38.270  33.970  1.00  0.00           N
ATOM   4784  HN  GLY A 950      32.330  37.530  34.470  1.00  0.00           H
ATOM   4785  CA  GLY A 950      32.190  39.570  34.120  1.00  0.00           C
ATOM   4786  HA1 GLY A 950      31.290  39.450  34.700  1.00  0.00           H
ATOM   4787  HA2 GLY A 950      31.960  40.050  33.180  1.00  0.00           H
ATOM   4788  C   GLY A 950      32.900  40.500  34.930  1.00  0.00           C
ATOM   4789  O   GLY A 950      33.910  40.140  35.510  1.00  0.00           O
ATOM   4790  N   TYR A 951      32.400  41.820  35.010  1.00  0.00           N
ATOM   4791  HN  TYR A 951      31.630  42.150  34.470  1.00  0.00           H
ATOM   4792  CA  TYR A 951      32.990  42.700  35.950  1.00  0.00           C
ATOM   4793  HA  TYR A 951      33.930  42.360  36.350  1.00  0.00           H
ATOM   4794  CB  TYR A 951      33.150  44.200  35.550  1.00  0.00           C
ATOM   4795  HB1 TYR A 951      33.740  44.740  36.320  1.00  0.00           H
ATOM   4796  HB2 TYR A 951      32.190  44.770  35.500  1.00  0.00           H
ATOM   4797  CG  TYR A 951      33.810  44.300  34.280  1.00  0.00           C
ATOM   4798  CD1 TYR A 951      33.290  44.830  33.070  1.00  0.00           C
ATOM   4799  HD1 TYR A 951      32.340  45.350  33.040  1.00  0.00           H
ATOM   4800  CE1 TYR A 951      34.050  44.940  31.870  1.00  0.00           C
ATOM   4801  HE1 TYR A 951      33.540  45.540  31.130  1.00  0.00           H
ATOM   4802  CZ  TYR A 951      35.410  44.590  31.900  1.00  0.00           C
ATOM   4803  OH  TYR A 951      36.240  44.880  30.770  1.00  0.00           O
ATOM   4804  HH  TYR A 951      35.720  45.100  30.000  1.00  0.00           H
ATOM   4805  CD2 TYR A 951      35.160  43.920  34.190  1.00  0.00           C
ATOM   4806  HD2 TYR A 951      35.580  43.560  35.130  1.00  0.00           H
ATOM   4807  CE2 TYR A 951      35.970  44.050  33.040  1.00  0.00           C
ATOM   4808  HE2 TYR A 951      37.020  43.820  33.030  1.00  0.00           H
ATOM   4809  C   TYR A 951      32.210  42.710  37.250  1.00  0.00           C
ATOM   4810  O   TYR A 951      32.740  42.970  38.280  1.00  0.00           O
ATOM   4811  N   HSD A 952      30.920  42.300  37.300  1.00  0.00           N
ATOM   4812  HN  HSD A 952      30.330  42.040  36.550  1.00  0.00           H
ATOM   4813  CA  HSD A 952      30.060  42.430  38.430  1.00  0.00           C
ATOM   4814  HA  HSD A 952      30.120  43.340  39.020  1.00  0.00           H
ATOM   4815  CB  HSD A 952      28.570  42.250  38.030  1.00  0.00           C
ATOM   4816  HB1 HSD A 952      27.940  42.290  38.940  1.00  0.00           H
ATOM   4817  HB2 HSD A 952      28.570  41.270  37.500  1.00  0.00           H
ATOM   4818  ND1 HSD A 952      28.050  44.670  37.310  1.00  0.00           N
ATOM   4819  HD1 HSD A 952      28.440  45.180  38.070  1.00  0.00           H
ATOM   4820  CG  HSD A 952      27.990  43.270  37.110  1.00  0.00           C
ATOM   4821  CE1 HSD A 952      27.340  45.240  36.290  1.00  0.00           C
ATOM   4822  HE1 HSD A 952      27.030  46.280  36.320  1.00  0.00           H
ATOM   4823  NE2 HSD A 952      26.880  44.310  35.460  1.00  0.00           N
ATOM   4824  CD2 HSD A 952      27.210  43.040  36.000  1.00  0.00           C
ATOM   4825  HD2 HSD A 952      27.080  42.170  35.370  1.00  0.00           H
ATOM   4826  C   HSD A 952      30.350  41.340  39.510  1.00  0.00           C
ATOM   4827  O   HSD A 952      30.130  41.600  40.680  1.00  0.00           O
ATOM   4828  N   LEU A 953      30.740  40.150  39.110  1.00  0.00           N
ATOM   4829  HN  LEU A 953      30.820  40.070  38.120  1.00  0.00           H
ATOM   4830  CA  LEU A 953      31.000  38.980  39.970  1.00  0.00           C
ATOM   4831  HA  LEU A 953      30.060  38.780  40.460  1.00  0.00           H
ATOM   4832  CB  LEU A 953      31.170  37.740  39.140  1.00  0.00           C
ATOM   4833  HB1 LEU A 953      31.950  37.960  38.390  1.00  0.00           H
ATOM   4834  HB2 LEU A 953      30.220  37.660  38.570  1.00  0.00           H
ATOM   4835  CG  LEU A 953      31.360  36.400  39.890  1.00  0.00           C
ATOM   4836  HG  LEU A 953      32.330  36.450  40.440  1.00  0.00           H
ATOM   4837  CD1 LEU A 953      30.290  36.240  40.990  1.00  0.00           C
ATOM   4838 HD11 LEU A 953      30.360  36.910  41.870  1.00  0.00           H
ATOM   4839 HD12 LEU A 953      30.320  35.210  41.430  1.00  0.00           H
ATOM   4840 HD13 LEU A 953      29.270  36.260  40.560  1.00  0.00           H
ATOM   4841  CD2 LEU A 953      31.470  35.140  39.030  1.00  0.00           C
ATOM   4842 HD21 LEU A 953      31.750  34.250  39.630  1.00  0.00           H
ATOM   4843 HD22 LEU A 953      32.250  35.230  38.250  1.00  0.00           H
ATOM   4844 HD23 LEU A 953      30.500  34.910  38.550  1.00  0.00           H
ATOM   4845  C   LEU A 953      32.080  39.220  40.950  1.00  0.00           C
ATOM   4846  O   LEU A 953      31.880  38.980  42.150  1.00  0.00           O
ATOM   4847  N   ASP A 954      33.200  39.860  40.570  1.00  0.00           N
ATOM   4848  HN  ASP A 954      33.430  39.960  39.610  1.00  0.00           H
ATOM   4849  CA  ASP A 954      34.280  39.960  41.570  1.00  0.00           C
ATOM   4850  HA  ASP A 954      34.400  38.970  42.000  1.00  0.00           H
ATOM   4851  CB  ASP A 954      35.600  40.300  40.830  1.00  0.00           C
ATOM   4852  HB1 ASP A 954      35.920  39.420  40.220  1.00  0.00           H
ATOM   4853  HB2 ASP A 954      36.460  40.460  41.510  1.00  0.00           H
ATOM   4854  CG  ASP A 954      35.520  41.420  39.920  1.00  0.00           C
ATOM   4855  OD1 ASP A 954      35.420  41.320  38.710  1.00  0.00           O
ATOM   4856  OD2 ASP A 954      35.710  42.630  40.490  1.00  0.00           O
ATOM   4857  HD2 ASP A 954      35.760  43.250  39.750  1.00  0.00           H
ATOM   4858  C   ASP A 954      33.930  40.870  42.650  1.00  0.00           C
ATOM   4859  O   ASP A 954      34.310  40.600  43.790  1.00  0.00           O
ATOM   4860  N   LEU A 955      33.210  42.000  42.340  1.00  0.00           N
ATOM   4861  HN  LEU A 955      32.920  42.230  41.420  1.00  0.00           H
ATOM   4862  CA  LEU A 955      32.790  42.900  43.400  1.00  0.00           C
ATOM   4863  HA  LEU A 955      33.650  43.120  44.020  1.00  0.00           H
ATOM   4864  CB  LEU A 955      32.360  44.090  42.710  1.00  0.00           C
ATOM   4865  HB1 LEU A 955      31.440  44.030  42.120  1.00  0.00           H
ATOM   4866  HB2 LEU A 955      33.080  44.290  41.900  1.00  0.00           H
ATOM   4867  CG  LEU A 955      32.130  45.340  43.680  1.00  0.00           C
ATOM   4868  HG  LEU A 955      31.470  45.110  44.550  1.00  0.00           H
ATOM   4869  CD1 LEU A 955      33.440  45.940  44.330  1.00  0.00           C
ATOM   4870 HD11 LEU A 955      33.900  45.130  44.920  1.00  0.00           H
ATOM   4871 HD12 LEU A 955      33.110  46.760  45.010  1.00  0.00           H
ATOM   4872 HD13 LEU A 955      34.100  46.270  43.510  1.00  0.00           H
ATOM   4873  CD2 LEU A 955      31.530  46.430  42.730  1.00  0.00           C
ATOM   4874 HD21 LEU A 955      31.540  47.370  43.310  1.00  0.00           H
ATOM   4875 HD22 LEU A 955      30.470  46.200  42.470  1.00  0.00           H
ATOM   4876 HD23 LEU A 955      32.140  46.550  41.820  1.00  0.00           H
ATOM   4877  C   LEU A 955      31.600  42.330  44.170  1.00  0.00           C
ATOM   4878  O   LEU A 955      31.430  42.660  45.350  1.00  0.00           O
ATOM   4879  N   LEU A 956      30.640  41.430  43.640  1.00  0.00           N
ATOM   4880  HN  LEU A 956      30.550  41.080  42.720  1.00  0.00           H
ATOM   4881  CA  LEU A 956      29.830  40.640  44.540  1.00  0.00           C
ATOM   4882  HA  LEU A 956      29.210  41.330  45.100  1.00  0.00           H
ATOM   4883  CB  LEU A 956      28.960  39.710  43.630  1.00  0.00           C
ATOM   4884  HB1 LEU A 956      29.650  39.070  43.030  1.00  0.00           H
ATOM   4885  HB2 LEU A 956      28.290  40.350  43.020  1.00  0.00           H
ATOM   4886  CG  LEU A 956      27.930  38.790  44.420  1.00  0.00           C
ATOM   4887  HG  LEU A 956      28.460  38.160  45.160  1.00  0.00           H
ATOM   4888  CD1 LEU A 956      26.790  39.540  45.130  1.00  0.00           C
ATOM   4889 HD11 LEU A 956      26.040  38.810  45.500  1.00  0.00           H
ATOM   4890 HD12 LEU A 956      26.180  40.260  44.520  1.00  0.00           H
ATOM   4891 HD13 LEU A 956      27.290  40.020  45.990  1.00  0.00           H
ATOM   4892  CD2 LEU A 956      27.300  37.760  43.460  1.00  0.00           C
ATOM   4893 HD21 LEU A 956      26.750  38.210  42.610  1.00  0.00           H
ATOM   4894 HD22 LEU A 956      26.500  37.210  44.000  1.00  0.00           H
ATOM   4895 HD23 LEU A 956      28.140  37.120  43.100  1.00  0.00           H
ATOM   4896  C   LEU A 956      30.640  39.960  45.640  1.00  0.00           C
ATOM   4897  O   LEU A 956      30.330  40.150  46.850  1.00  0.00           O
ATOM   4898  N   MET A 957      31.620  39.100  45.220  1.00  0.00           N
ATOM   4899  HN  MET A 957      31.760  38.930  44.240  1.00  0.00           H
ATOM   4900  CA  MET A 957      32.360  38.260  46.120  1.00  0.00           C
ATOM   4901  HA  MET A 957      31.660  37.660  46.670  1.00  0.00           H
ATOM   4902  CB  MET A 957      33.150  37.140  45.300  1.00  0.00           C
ATOM   4903  HB1 MET A 957      33.840  36.650  46.020  1.00  0.00           H
ATOM   4904  HB2 MET A 957      33.720  37.770  44.570  1.00  0.00           H
ATOM   4905  CG  MET A 957      32.320  36.230  44.420  1.00  0.00           C
ATOM   4906  HG1 MET A 957      32.910  35.390  44.000  1.00  0.00           H
ATOM   4907  HG2 MET A 957      31.960  36.770  43.530  1.00  0.00           H
ATOM   4908  SD  MET A 957      30.960  35.290  45.360  1.00  0.00           S
ATOM   4909  CE  MET A 957      31.730  34.510  46.750  1.00  0.00           C
ATOM   4910  HE1 MET A 957      32.460  33.710  46.530  1.00  0.00           H
ATOM   4911  HE2 MET A 957      30.880  33.950  47.190  1.00  0.00           H
ATOM   4912  HE3 MET A 957      32.140  35.230  47.500  1.00  0.00           H
ATOM   4913  C   MET A 957      33.100  39.000  47.260  1.00  0.00           C
ATOM   4914  O   MET A 957      32.900  38.720  48.440  1.00  0.00           O
ATOM   4915  N   VAL A 958      33.830  40.080  46.870  1.00  0.00           N
ATOM   4916  HN  VAL A 958      33.920  40.340  45.910  1.00  0.00           H
ATOM   4917  CA  VAL A 958      34.500  41.000  47.810  1.00  0.00           C
ATOM   4918  HA  VAL A 958      35.180  40.500  48.480  1.00  0.00           H
ATOM   4919  CB  VAL A 958      35.310  41.980  47.050  1.00  0.00           C
ATOM   4920  HB  VAL A 958      34.830  42.190  46.070  1.00  0.00           H
ATOM   4921  CG1 VAL A 958      35.600  43.360  47.730  1.00  0.00           C
ATOM   4922 HG11 VAL A 958      36.210  44.050  47.110  1.00  0.00           H
ATOM   4923 HG12 VAL A 958      36.210  43.160  48.630  1.00  0.00           H
ATOM   4924 HG13 VAL A 958      34.740  44.010  48.030  1.00  0.00           H
ATOM   4925  CG2 VAL A 958      36.590  41.200  46.730  1.00  0.00           C
ATOM   4926 HG21 VAL A 958      36.480  40.150  46.390  1.00  0.00           H
ATOM   4927 HG22 VAL A 958      37.140  41.100  47.690  1.00  0.00           H
ATOM   4928 HG23 VAL A 958      37.190  41.800  46.010  1.00  0.00           H
ATOM   4929  C   VAL A 958      33.490  41.720  48.650  1.00  0.00           C
ATOM   4930  O   VAL A 958      33.750  41.900  49.750  1.00  0.00           O
ATOM   4931  N   GLY A 959      32.310  42.020  48.080  1.00  0.00           N
ATOM   4932  HN  GLY A 959      32.060  41.720  47.160  1.00  0.00           H
ATOM   4933  CA  GLY A 959      31.220  42.560  48.910  1.00  0.00           C
ATOM   4934  HA1 GLY A 959      30.350  42.810  48.310  1.00  0.00           H
ATOM   4935  HA2 GLY A 959      31.640  43.420  49.420  1.00  0.00           H
ATOM   4936  C   GLY A 959      30.650  41.650  49.940  1.00  0.00           C
ATOM   4937  O   GLY A 959      30.490  42.160  51.090  1.00  0.00           O
ATOM   4938  N   VAL A 960      30.260  40.380  49.650  1.00  0.00           N
ATOM   4939  HN  VAL A 960      30.390  40.120  48.700  1.00  0.00           H
ATOM   4940  CA  VAL A 960      29.760  39.460  50.610  1.00  0.00           C
ATOM   4941  HA  VAL A 960      28.870  39.900  51.050  1.00  0.00           H
ATOM   4942  CB  VAL A 960      29.390  38.130  50.030  1.00  0.00           C
ATOM   4943  HB  VAL A 960      30.310  37.610  49.710  1.00  0.00           H
ATOM   4944  CG1 VAL A 960      28.720  37.170  51.050  1.00  0.00           C
ATOM   4945 HG11 VAL A 960      29.470  36.730  51.740  1.00  0.00           H
ATOM   4946 HG12 VAL A 960      28.310  36.340  50.440  1.00  0.00           H
ATOM   4947 HG13 VAL A 960      27.890  37.730  51.550  1.00  0.00           H
ATOM   4948  CG2 VAL A 960      28.290  38.240  48.920  1.00  0.00           C
ATOM   4949 HG21 VAL A 960      28.100  37.190  48.610  1.00  0.00           H
ATOM   4950 HG22 VAL A 960      28.640  38.730  47.980  1.00  0.00           H
ATOM   4951 HG23 VAL A 960      27.350  38.770  49.150  1.00  0.00           H
ATOM   4952  C   VAL A 960      30.780  39.170  51.710  1.00  0.00           C
ATOM   4953  O   VAL A 960      30.450  39.170  52.890  1.00  0.00           O
ATOM   4954  N   MET A 961      32.070  39.040  51.340  1.00  0.00           N
ATOM   4955  HN  MET A 961      32.330  39.120  50.380  1.00  0.00           H
ATOM   4956  CA  MET A 961      33.100  38.720  52.260  1.00  0.00           C
ATOM   4957  HA  MET A 961      32.680  37.930  52.870  1.00  0.00           H
ATOM   4958  CB  MET A 961      34.300  38.070  51.550  1.00  0.00           C
ATOM   4959  HB1 MET A 961      35.230  38.230  52.140  1.00  0.00           H
ATOM   4960  HB2 MET A 961      34.450  38.630  50.600  1.00  0.00           H
ATOM   4961  CG  MET A 961      34.190  36.570  51.280  1.00  0.00           C
ATOM   4962  HG1 MET A 961      34.400  35.930  52.160  1.00  0.00           H
ATOM   4963  HG2 MET A 961      34.960  36.400  50.490  1.00  0.00           H
ATOM   4964  SD  MET A 961      32.620  35.940  50.540  1.00  0.00           S
ATOM   4965  CE  MET A 961      32.350  34.640  51.770  1.00  0.00           C
ATOM   4966  HE1 MET A 961      31.430  34.060  51.500  1.00  0.00           H
ATOM   4967  HE2 MET A 961      32.260  35.020  52.810  1.00  0.00           H
ATOM   4968  HE3 MET A 961      33.160  33.880  51.680  1.00  0.00           H
ATOM   4969  C   MET A 961      33.540  39.880  53.050  1.00  0.00           C
ATOM   4970  O   MET A 961      34.240  39.670  54.060  1.00  0.00           O
ATOM   4971  N   LEU A 962      33.120  41.110  52.660  1.00  0.00           N
ATOM   4972  HN  LEU A 962      32.630  41.350  51.830  1.00  0.00           H
ATOM   4973  CA  LEU A 962      33.360  42.290  53.470  1.00  0.00           C
ATOM   4974  HA  LEU A 962      34.370  42.090  53.810  1.00  0.00           H
ATOM   4975  CB  LEU A 962      33.070  43.550  52.590  1.00  0.00           C
ATOM   4976  HB1 LEU A 962      32.030  43.730  52.260  1.00  0.00           H
ATOM   4977  HB2 LEU A 962      33.650  43.340  51.660  1.00  0.00           H
ATOM   4978  CG  LEU A 962      33.590  44.930  53.060  1.00  0.00           C
ATOM   4979  HG  LEU A 962      34.520  44.820  53.670  1.00  0.00           H
ATOM   4980  CD1 LEU A 962      33.970  45.710  51.790  1.00  0.00           C
ATOM   4981 HD11 LEU A 962      33.040  45.930  51.240  1.00  0.00           H
ATOM   4982 HD12 LEU A 962      34.650  45.240  51.060  1.00  0.00           H
ATOM   4983 HD13 LEU A 962      34.450  46.680  52.080  1.00  0.00           H
ATOM   4984  CD2 LEU A 962      32.440  45.690  53.770  1.00  0.00           C
ATOM   4985 HD21 LEU A 962      32.900  46.610  54.170  1.00  0.00           H
ATOM   4986 HD22 LEU A 962      32.040  45.160  54.660  1.00  0.00           H
ATOM   4987 HD23 LEU A 962      31.570  45.900  53.110  1.00  0.00           H
ATOM   4988  C   LEU A 962      32.480  42.340  54.730  1.00  0.00           C
ATOM   4989  O   LEU A 962      32.910  42.760  55.850  1.00  0.00           O
ATOM   4990  N   GLY A 963      31.200  41.900  54.640  1.00  0.00           N
ATOM   4991  HN  GLY A 963      30.920  41.470  53.780  1.00  0.00           H
ATOM   4992  CA  GLY A 963      30.350  41.780  55.780  1.00  0.00           C
ATOM   4993  HA1 GLY A 963      29.390  41.630  55.320  1.00  0.00           H
ATOM   4994  HA2 GLY A 963      30.420  42.680  56.370  1.00  0.00           H
ATOM   4995  C   GLY A 963      30.730  40.650  56.720  1.00  0.00           C
ATOM   4996  O   GLY A 963      30.710  40.800  57.900  1.00  0.00           O
ATOM   4997  N   VAL A 964      31.180  39.500  56.260  1.00  0.00           N
ATOM   4998  HN  VAL A 964      31.060  39.260  55.290  1.00  0.00           H
ATOM   4999  CA  VAL A 964      31.830  38.480  57.100  1.00  0.00           C
ATOM   5000  HA  VAL A 964      31.180  38.180  57.900  1.00  0.00           H
ATOM   5001  CB  VAL A 964      31.970  37.120  56.310  1.00  0.00           C
ATOM   5002  HB  VAL A 964      32.760  37.260  55.530  1.00  0.00           H
ATOM   5003  CG1 VAL A 964      32.410  36.040  57.230  1.00  0.00           C
ATOM   5004 HG11 VAL A 964      32.580  35.160  56.570  1.00  0.00           H
ATOM   5005 HG12 VAL A 964      31.840  35.780  58.150  1.00  0.00           H
ATOM   5006 HG13 VAL A 964      33.430  36.280  57.600  1.00  0.00           H
ATOM   5007  CG2 VAL A 964      30.620  36.700  55.790  1.00  0.00           C
ATOM   5008 HG21 VAL A 964      30.710  35.730  55.250  1.00  0.00           H
ATOM   5009 HG22 VAL A 964      30.100  37.400  55.100  1.00  0.00           H
ATOM   5010 HG23 VAL A 964      30.010  36.360  56.660  1.00  0.00           H
ATOM   5011  C   VAL A 964      33.180  38.900  57.640  1.00  0.00           C
ATOM   5012  O   VAL A 964      33.490  38.660  58.790  1.00  0.00           O
ATOM   5013  N   CYS A 965      34.120  39.590  56.910  1.00  0.00           N
ATOM   5014  HN  CYS A 965      34.170  39.730  55.920  1.00  0.00           H
ATOM   5015  CA  CYS A 965      35.320  40.110  57.600  1.00  0.00           C
ATOM   5016  HA  CYS A 965      35.760  39.290  58.150  1.00  0.00           H
ATOM   5017  CB  CYS A 965      36.210  40.800  56.510  1.00  0.00           C
ATOM   5018  HB1 CYS A 965      37.070  41.260  57.040  1.00  0.00           H
ATOM   5019  HB2 CYS A 965      35.660  41.590  55.970  1.00  0.00           H
ATOM   5020  SG  CYS A 965      37.010  39.600  55.390  1.00  0.00           S
ATOM   5021  HG1 CYS A 965      35.970  38.920  54.940  1.00  0.00           H
ATOM   5022  C   CYS A 965      34.930  41.120  58.740  1.00  0.00           C
ATOM   5023  O   CYS A 965      35.500  41.130  59.790  1.00  0.00           O
ATOM   5024  N   SER A 966      33.900  41.960  58.530  1.00  0.00           N
ATOM   5025  HN  SER A 966      33.350  41.930  57.690  1.00  0.00           H
ATOM   5026  CA  SER A 966      33.430  42.920  59.530  1.00  0.00           C
ATOM   5027  HA  SER A 966      34.280  43.550  59.750  1.00  0.00           H
ATOM   5028  CB  SER A 966      32.250  43.870  58.980  1.00  0.00           C
ATOM   5029  HB1 SER A 966      31.990  44.570  59.790  1.00  0.00           H
ATOM   5030  HB2 SER A 966      31.260  43.440  58.690  1.00  0.00           H
ATOM   5031  OG  SER A 966      32.750  44.570  57.830  1.00  0.00           O
ATOM   5032  HG1 SER A 966      32.900  43.980  57.090  1.00  0.00           H
ATOM   5033  C   SER A 966      33.000  42.310  60.860  1.00  0.00           C
ATOM   5034  O   SER A 966      33.210  42.890  61.950  1.00  0.00           O
ATOM   5035  N   VAL A 967      32.180  41.240  60.820  1.00  0.00           N
ATOM   5036  HN  VAL A 967      31.920  40.810  59.970  1.00  0.00           H
ATOM   5037  CA  VAL A 967      31.650  40.610  62.060  1.00  0.00           C
ATOM   5038  HA  VAL A 967      31.350  41.330  62.810  1.00  0.00           H
ATOM   5039  CB  VAL A 967      30.360  39.850  61.820  1.00  0.00           C
ATOM   5040  HB  VAL A 967      30.160  39.370  62.800  1.00  0.00           H
ATOM   5041  CG1 VAL A 967      29.280  40.790  61.410  1.00  0.00           C
ATOM   5042 HG11 VAL A 967      29.460  41.270  60.420  1.00  0.00           H
ATOM   5043 HG12 VAL A 967      29.210  41.590  62.180  1.00  0.00           H
ATOM   5044 HG13 VAL A 967      28.290  40.290  61.440  1.00  0.00           H
ATOM   5045  CG2 VAL A 967      30.550  38.720  60.720  1.00  0.00           C
ATOM   5046 HG21 VAL A 967      30.990  39.190  59.820  1.00  0.00           H
ATOM   5047 HG22 VAL A 967      29.630  38.180  60.420  1.00  0.00           H
ATOM   5048 HG23 VAL A 967      31.190  37.920  61.130  1.00  0.00           H
ATOM   5049  C   VAL A 967      32.630  39.640  62.690  1.00  0.00           C
ATOM   5050  O   VAL A 967      32.470  39.200  63.820  1.00  0.00           O
ATOM   5051  N   MET A 968      33.750  39.390  61.940  1.00  0.00           N
ATOM   5052  HN  MET A 968      33.810  39.660  60.990  1.00  0.00           H
ATOM   5053  CA  MET A 968      34.820  38.540  62.360  1.00  0.00           C
ATOM   5054  HA  MET A 968      34.480  38.050  63.260  1.00  0.00           H
ATOM   5055  CB  MET A 968      35.240  37.570  61.230  1.00  0.00           C
ATOM   5056  HB1 MET A 968      36.250  37.210  61.540  1.00  0.00           H
ATOM   5057  HB2 MET A 968      35.340  38.130  60.280  1.00  0.00           H
ATOM   5058  CG  MET A 968      34.280  36.360  60.970  1.00  0.00           C
ATOM   5059  HG1 MET A 968      34.780  35.790  60.160  1.00  0.00           H
ATOM   5060  HG2 MET A 968      33.360  36.800  60.520  1.00  0.00           H
[truncated: 6,873,249 more chars]
