# Supplementary material for: CryoEM and computational modeling structural insights into the pH regulator NBCn1
Source: Nat Commun. 2025 Nov 11;16:9932. doi: 10.1038/s41467-025-64868-z (PMC12606367; doi:10.1038/s41467-025-64868-z)
Supplement: Supplementary file 7 — Supplementary Data 5 [file 41467_2025_64868_MOESM7_ESM.zip › 100ns_z_restr_MD_NBCn1_2NaCO3/hNBCn1_IF/z-restr_hNBCn1_IF_2NaCO3_last_step_26.pdb]

REMARK    GENERATED BY TRJCONV
TITLE     Title t= 101000.00000 step= 50500000
REMARK    THIS IS A SIMULATION BOX
CRYST1   92.777   92.777  103.968  90.00  90.00  90.00 P 1           1
MODEL        1
ATOM      1  N   LEU A 585      24.440  36.390  36.380  1.00  0.00           N
ATOM      2  HT1 LEU A 585      23.620  35.780  36.520  1.00  0.00           H
ATOM      3  HT2 LEU A 585      25.040  35.930  35.660  1.00  0.00           H
ATOM      4  HT3 LEU A 585      24.240  37.330  35.990  1.00  0.00           H
ATOM      5  CA  LEU A 585      25.180  36.580  37.700  1.00  0.00           C
ATOM      6  HA  LEU A 585      26.200  36.840  37.440  1.00  0.00           H
ATOM      7  CB  LEU A 585      24.600  37.670  38.540  1.00  0.00           C
ATOM      8  HB1 LEU A 585      23.500  37.650  38.500  1.00  0.00           H
ATOM      9  HB2 LEU A 585      24.940  38.570  37.990  1.00  0.00           H
ATOM     10  CG  LEU A 585      25.200  37.920  39.980  1.00  0.00           C
ATOM     11  HG  LEU A 585      25.050  37.000  40.590  1.00  0.00           H
ATOM     12  CD1 LEU A 585      26.700  38.340  40.040  1.00  0.00           C
ATOM     13 HD11 LEU A 585      27.000  38.830  40.990  1.00  0.00           H
ATOM     14 HD12 LEU A 585      26.890  38.970  39.150  1.00  0.00           H
ATOM     15 HD13 LEU A 585      27.350  37.440  39.990  1.00  0.00           H
ATOM     16  CD2 LEU A 585      24.330  38.980  40.620  1.00  0.00           C
ATOM     17 HD21 LEU A 585      24.310  39.890  39.980  1.00  0.00           H
ATOM     18 HD22 LEU A 585      24.630  39.300  41.650  1.00  0.00           H
ATOM     19 HD23 LEU A 585      23.270  38.650  40.620  1.00  0.00           H
ATOM     20  C   LEU A 585      25.320  35.360  38.470  1.00  0.00           C
ATOM     21  O   LEU A 585      26.370  34.750  38.590  1.00  0.00           O
ATOM     22  N   ILE A 586      24.230  34.820  38.970  1.00  0.00           N
ATOM     23  HN  ILE A 586      23.330  35.250  39.050  1.00  0.00           H
ATOM     24  CA  ILE A 586      24.140  33.690  39.860  1.00  0.00           C
ATOM     25  HA  ILE A 586      25.060  33.610  40.420  1.00  0.00           H
ATOM     26  CB  ILE A 586      22.950  33.680  40.820  1.00  0.00           C
ATOM     27  HB  ILE A 586      22.090  33.640  40.120  1.00  0.00           H
ATOM     28  CG2 ILE A 586      22.940  32.590  41.890  1.00  0.00           C
ATOM     29 HG21 ILE A 586      23.640  32.820  42.720  1.00  0.00           H
ATOM     30 HG22 ILE A 586      23.170  31.660  41.320  1.00  0.00           H
ATOM     31 HG23 ILE A 586      21.900  32.480  42.290  1.00  0.00           H
ATOM     32  CG1 ILE A 586      23.020  35.090  41.520  1.00  0.00           C
ATOM     33 HG11 ILE A 586      22.660  35.880  40.830  1.00  0.00           H
ATOM     34 HG12 ILE A 586      24.030  35.400  41.850  1.00  0.00           H
ATOM     35  CD  ILE A 586      21.990  35.160  42.710  1.00  0.00           C
ATOM     36  HD1 ILE A 586      22.230  34.450  43.550  1.00  0.00           H
ATOM     37  HD2 ILE A 586      20.960  34.870  42.430  1.00  0.00           H
ATOM     38  HD3 ILE A 586      21.930  36.240  42.970  1.00  0.00           H
ATOM     39  C   ILE A 586      24.140  32.480  39.000  1.00  0.00           C
ATOM     40  O   ILE A 586      24.790  31.460  39.230  1.00  0.00           O
ATOM     41  N   LEU A 587      23.550  32.610  37.780  1.00  0.00           N
ATOM     42  HN  LEU A 587      22.860  33.300  37.630  1.00  0.00           H
ATOM     43  CA  LEU A 587      23.510  31.620  36.720  1.00  0.00           C
ATOM     44  HA  LEU A 587      22.950  30.790  37.110  1.00  0.00           H
ATOM     45  CB  LEU A 587      22.820  32.230  35.460  1.00  0.00           C
ATOM     46  HB1 LEU A 587      23.410  33.050  35.010  1.00  0.00           H
ATOM     47  HB2 LEU A 587      21.950  32.790  35.850  1.00  0.00           H
ATOM     48  CG  LEU A 587      22.440  31.280  34.380  1.00  0.00           C
ATOM     49  HG  LEU A 587      23.260  30.920  33.730  1.00  0.00           H
ATOM     50  CD1 LEU A 587      21.850  29.930  34.840  1.00  0.00           C
ATOM     51 HD11 LEU A 587      22.590  29.210  35.220  1.00  0.00           H
ATOM     52 HD12 LEU A 587      21.380  29.440  33.950  1.00  0.00           H
ATOM     53 HD13 LEU A 587      21.020  30.220  35.530  1.00  0.00           H
ATOM     54  CD2 LEU A 587      21.440  31.980  33.420  1.00  0.00           C
ATOM     55 HD21 LEU A 587      21.070  31.260  32.640  1.00  0.00           H
ATOM     56 HD22 LEU A 587      22.000  32.760  32.870  1.00  0.00           H
ATOM     57 HD23 LEU A 587      20.610  32.430  34.000  1.00  0.00           H
ATOM     58  C   LEU A 587      24.880  31.200  36.280  1.00  0.00           C
ATOM     59  O   LEU A 587      25.120  30.070  36.100  1.00  0.00           O
ATOM     60  N   ASP A 588      25.810  32.160  36.090  1.00  0.00           N
ATOM     61  HN  ASP A 588      25.530  33.120  36.130  1.00  0.00           H
ATOM     62  CA  ASP A 588      27.180  31.880  35.770  1.00  0.00           C
ATOM     63  HA  ASP A 588      27.200  31.350  34.840  1.00  0.00           H
ATOM     64  CB  ASP A 588      27.840  33.280  35.490  1.00  0.00           C
ATOM     65  HB1 ASP A 588      28.700  33.040  34.840  1.00  0.00           H
ATOM     66  HB2 ASP A 588      28.150  33.690  36.490  1.00  0.00           H
ATOM     67  CG  ASP A 588      27.040  34.340  34.770  1.00  0.00           C
ATOM     68  OD1 ASP A 588      25.840  34.620  35.010  1.00  0.00           O
ATOM     69  OD2 ASP A 588      27.720  35.040  33.950  1.00  0.00           O
ATOM     70  C   ASP A 588      27.980  30.960  36.820  1.00  0.00           C
ATOM     71  O   ASP A 588      28.550  29.970  36.360  1.00  0.00           O
ATOM     72  N   ILE A 589      27.770  31.280  38.130  1.00  0.00           N
ATOM     73  HN  ILE A 589      27.140  32.050  38.260  1.00  0.00           H
ATOM     74  CA  ILE A 589      28.250  30.450  39.180  1.00  0.00           C
ATOM     75  HA  ILE A 589      29.330  30.430  39.030  1.00  0.00           H
ATOM     76  CB  ILE A 589      28.050  30.960  40.570  1.00  0.00           C
ATOM     77  HB  ILE A 589      27.000  30.740  40.840  1.00  0.00           H
ATOM     78  CG2 ILE A 589      28.930  30.150  41.470  1.00  0.00           C
ATOM     79 HG21 ILE A 589      30.000  30.370  41.290  1.00  0.00           H
ATOM     80 HG22 ILE A 589      28.760  29.070  41.320  1.00  0.00           H
ATOM     81 HG23 ILE A 589      28.760  30.410  42.540  1.00  0.00           H
ATOM     82  CG1 ILE A 589      28.290  32.500  40.740  1.00  0.00           C
ATOM     83 HG11 ILE A 589      28.000  33.110  39.850  1.00  0.00           H
ATOM     84 HG12 ILE A 589      29.380  32.620  40.870  1.00  0.00           H
ATOM     85  CD  ILE A 589      27.540  33.030  42.000  1.00  0.00           C
ATOM     86  HD1 ILE A 589      27.670  34.130  41.960  1.00  0.00           H
ATOM     87  HD2 ILE A 589      28.010  32.660  42.940  1.00  0.00           H
ATOM     88  HD3 ILE A 589      26.460  32.760  41.990  1.00  0.00           H
ATOM     89  C   ILE A 589      27.750  28.970  39.100  1.00  0.00           C
ATOM     90  O   ILE A 589      28.550  28.070  39.200  1.00  0.00           O
ATOM     91  N   LYS A 590      26.430  28.770  38.890  1.00  0.00           N
ATOM     92  HN  LYS A 590      25.870  29.590  38.800  1.00  0.00           H
ATOM     93  CA  LYS A 590      25.800  27.450  38.840  1.00  0.00           C
ATOM     94  HA  LYS A 590      26.130  26.950  39.750  1.00  0.00           H
ATOM     95  CB  LYS A 590      24.220  27.660  38.840  1.00  0.00           C
ATOM     96  HB1 LYS A 590      23.650  26.730  38.630  1.00  0.00           H
ATOM     97  HB2 LYS A 590      23.990  28.250  37.920  1.00  0.00           H
ATOM     98  CG  LYS A 590      23.610  28.350  40.030  1.00  0.00           C
ATOM     99  HG1 LYS A 590      23.900  29.410  39.810  1.00  0.00           H
ATOM    100  HG2 LYS A 590      24.000  28.010  41.010  1.00  0.00           H
ATOM    101  CD  LYS A 590      22.060  28.300  40.070  1.00  0.00           C
ATOM    102  HD1 LYS A 590      21.710  28.640  41.070  1.00  0.00           H
ATOM    103  HD2 LYS A 590      21.700  27.280  39.820  1.00  0.00           H
ATOM    104  CE  LYS A 590      21.350  29.230  39.040  1.00  0.00           C
ATOM    105  HE1 LYS A 590      21.740  28.830  38.080  1.00  0.00           H
ATOM    106  HE2 LYS A 590      21.600  30.290  39.230  1.00  0.00           H
ATOM    107  NZ  LYS A 590      19.900  29.100  39.050  1.00  0.00           N
ATOM    108  HZ1 LYS A 590      19.550  28.810  39.990  1.00  0.00           H
ATOM    109  HZ2 LYS A 590      19.770  28.340  38.340  1.00  0.00           H
ATOM    110  HZ3 LYS A 590      19.490  29.950  38.610  1.00  0.00           H
ATOM    111  C   LYS A 590      26.220  26.560  37.690  1.00  0.00           C
ATOM    112  O   LYS A 590      26.540  25.400  37.990  1.00  0.00           O
ATOM    113  N   ARG A 591      26.340  27.200  36.500  1.00  0.00           N
ATOM    114  HN  ARG A 591      26.100  28.170  36.470  1.00  0.00           H
ATOM    115  CA  ARG A 591      26.760  26.600  35.240  1.00  0.00           C
ATOM    116  HA  ARG A 591      26.200  25.680  35.290  1.00  0.00           H
ATOM    117  CB  ARG A 591      26.350  27.490  33.980  1.00  0.00           C
ATOM    118  HB1 ARG A 591      26.700  27.040  33.040  1.00  0.00           H
ATOM    119  HB2 ARG A 591      26.870  28.470  33.950  1.00  0.00           H
ATOM    120  CG  ARG A 591      24.810  27.690  33.950  1.00  0.00           C
ATOM    121  HG1 ARG A 591      24.650  28.380  33.100  1.00  0.00           H
ATOM    122  HG2 ARG A 591      24.400  28.180  34.860  1.00  0.00           H
ATOM    123  CD  ARG A 591      24.010  26.400  33.580  1.00  0.00           C
ATOM    124  HD1 ARG A 591      24.080  25.570  34.310  1.00  0.00           H
ATOM    125  HD2 ARG A 591      24.390  26.050  32.600  1.00  0.00           H
ATOM    126  NE  ARG A 591      22.580  26.770  33.560  1.00  0.00           N
ATOM    127  HE  ARG A 591      22.110  26.920  34.420  1.00  0.00           H
ATOM    128  CZ  ARG A 591      21.820  26.510  32.520  1.00  0.00           C
ATOM    129  NH1 ARG A 591      22.280  26.270  31.290  1.00  0.00           N
ATOM    130 HH11 ARG A 591      23.260  26.360  31.140  1.00  0.00           H
ATOM    131 HH12 ARG A 591      21.650  26.060  30.530  1.00  0.00           H
ATOM    132  NH2 ARG A 591      20.570  26.230  32.780  1.00  0.00           N
ATOM    133 HH21 ARG A 591      20.100  25.770  32.020  1.00  0.00           H
ATOM    134 HH22 ARG A 591      20.240  26.160  33.720  1.00  0.00           H
ATOM    135  C   ARG A 591      28.230  26.230  35.170  1.00  0.00           C
ATOM    136  O   ARG A 591      28.690  25.280  34.520  1.00  0.00           O
ATOM    137  N   LYS A 592      29.060  27.010  35.940  1.00  0.00           N
ATOM    138  HN  LYS A 592      28.740  27.820  36.420  1.00  0.00           H
ATOM    139  CA  LYS A 592      30.470  26.750  36.080  1.00  0.00           C
ATOM    140  HA  LYS A 592      30.860  26.210  35.230  1.00  0.00           H
ATOM    141  CB  LYS A 592      31.280  28.070  36.190  1.00  0.00           C
ATOM    142  HB1 LYS A 592      32.290  27.880  36.600  1.00  0.00           H
ATOM    143  HB2 LYS A 592      30.660  28.570  36.960  1.00  0.00           H
ATOM    144  CG  LYS A 592      31.640  28.870  34.930  1.00  0.00           C
ATOM    145  HG1 LYS A 592      32.350  29.680  35.210  1.00  0.00           H
ATOM    146  HG2 LYS A 592      30.690  29.290  34.530  1.00  0.00           H
ATOM    147  CD  LYS A 592      32.160  28.120  33.700  1.00  0.00           C
ATOM    148  HD1 LYS A 592      31.590  27.240  33.340  1.00  0.00           H
ATOM    149  HD2 LYS A 592      33.070  27.690  34.170  1.00  0.00           H
ATOM    150  CE  LYS A 592      32.500  29.040  32.460  1.00  0.00           C
ATOM    151  HE1 LYS A 592      33.310  29.770  32.700  1.00  0.00           H
ATOM    152  HE2 LYS A 592      31.570  29.460  32.010  1.00  0.00           H
ATOM    153  NZ  LYS A 592      32.960  28.180  31.380  1.00  0.00           N
ATOM    154  HZ1 LYS A 592      32.350  27.350  31.300  1.00  0.00           H
ATOM    155  HZ2 LYS A 592      33.920  27.870  31.570  1.00  0.00           H
ATOM    156  HZ3 LYS A 592      32.970  28.640  30.440  1.00  0.00           H
ATOM    157  C   LYS A 592      30.760  25.810  37.210  1.00  0.00           C
ATOM    158  O   LYS A 592      31.890  25.380  37.370  1.00  0.00           O
ATOM    159  N   ALA A 593      29.810  25.480  38.120  1.00  0.00           N
ATOM    160  HN  ALA A 593      28.920  25.930  38.140  1.00  0.00           H
ATOM    161  CA  ALA A 593      30.140  24.560  39.220  1.00  0.00           C
ATOM    162  HA  ALA A 593      31.020  24.930  39.720  1.00  0.00           H
ATOM    163  CB  ALA A 593      28.920  24.600  40.130  1.00  0.00           C
ATOM    164  HB1 ALA A 593      27.980  24.280  39.630  1.00  0.00           H
ATOM    165  HB2 ALA A 593      28.930  25.640  40.520  1.00  0.00           H
ATOM    166  HB3 ALA A 593      29.040  23.870  40.950  1.00  0.00           H
ATOM    167  C   ALA A 593      30.440  23.130  38.710  1.00  0.00           C
ATOM    168  O   ALA A 593      31.350  22.570  39.240  1.00  0.00           O
ATOM    169  N   PRO A 594      29.780  22.510  37.740  1.00  0.00           N
ATOM    170  CD  PRO A 594      28.510  22.830  37.130  1.00  0.00           C
ATOM    171  HD1 PRO A 594      28.500  23.880  36.770  1.00  0.00           H
ATOM    172  HD2 PRO A 594      27.720  22.870  37.910  1.00  0.00           H
ATOM    173  CA  PRO A 594      30.270  21.160  37.280  1.00  0.00           C
ATOM    174  HA  PRO A 594      30.720  20.620  38.100  1.00  0.00           H
ATOM    175  CB  PRO A 594      29.030  20.490  36.780  1.00  0.00           C
ATOM    176  HB1 PRO A 594      28.310  20.100  37.540  1.00  0.00           H
ATOM    177  HB2 PRO A 594      29.230  19.870  35.870  1.00  0.00           H
ATOM    178  CG  PRO A 594      28.300  21.680  36.190  1.00  0.00           C
ATOM    179  HG1 PRO A 594      28.920  22.040  35.330  1.00  0.00           H
ATOM    180  HG2 PRO A 594      27.250  21.370  36.010  1.00  0.00           H
ATOM    181  C   PRO A 594      31.400  21.260  36.280  1.00  0.00           C
ATOM    182  O   PRO A 594      31.740  20.270  35.690  1.00  0.00           O
ATOM    183  N   PHE A 595      32.100  22.410  36.290  1.00  0.00           N
ATOM    184  HN  PHE A 595      31.680  23.120  36.830  1.00  0.00           H
ATOM    185  CA  PHE A 595      33.340  22.540  35.680  1.00  0.00           C
ATOM    186  HA  PHE A 595      33.660  21.600  35.230  1.00  0.00           H
ATOM    187  CB  PHE A 595      33.300  23.670  34.560  1.00  0.00           C
ATOM    188  HB1 PHE A 595      34.310  23.930  34.180  1.00  0.00           H
ATOM    189  HB2 PHE A 595      32.920  24.610  35.000  1.00  0.00           H
ATOM    190  CG  PHE A 595      32.400  23.060  33.390  1.00  0.00           C
ATOM    191  CD1 PHE A 595      33.050  22.460  32.310  1.00  0.00           C
ATOM    192  HD1 PHE A 595      34.120  22.300  32.430  1.00  0.00           H
ATOM    193  CE1 PHE A 595      32.270  22.010  31.270  1.00  0.00           C
ATOM    194  HE1 PHE A 595      32.670  21.470  30.430  1.00  0.00           H
ATOM    195  CZ  PHE A 595      30.850  22.150  31.300  1.00  0.00           C
ATOM    196  HZ  PHE A 595      30.290  21.900  30.420  1.00  0.00           H
ATOM    197  CD2 PHE A 595      31.030  23.200  33.440  1.00  0.00           C
ATOM    198  HD2 PHE A 595      30.530  23.400  34.370  1.00  0.00           H
ATOM    199  CE2 PHE A 595      30.220  22.750  32.370  1.00  0.00           C
ATOM    200  HE2 PHE A 595      29.160  22.930  32.440  1.00  0.00           H
ATOM    201  C   PHE A 595      34.480  22.780  36.720  1.00  0.00           C
ATOM    202  O   PHE A 595      35.630  22.990  36.360  1.00  0.00           O
ATOM    203  N   PHE A 596      34.180  22.570  38.000  1.00  0.00           N
ATOM    204  HN  PHE A 596      33.220  22.590  38.290  1.00  0.00           H
ATOM    205  CA  PHE A 596      35.170  22.610  39.050  1.00  0.00           C
ATOM    206  HA  PHE A 596      35.690  23.560  39.040  1.00  0.00           H
ATOM    207  CB  PHE A 596      34.530  22.330  40.500  1.00  0.00           C
ATOM    208  HB1 PHE A 596      34.240  21.280  40.620  1.00  0.00           H
ATOM    209  HB2 PHE A 596      33.590  22.920  40.510  1.00  0.00           H
ATOM    210  CG  PHE A 596      35.410  22.780  41.700  1.00  0.00           C
ATOM    211  CD1 PHE A 596      35.550  21.860  42.750  1.00  0.00           C
ATOM    212  HD1 PHE A 596      34.880  21.010  42.770  1.00  0.00           H
ATOM    213  CE1 PHE A 596      36.280  22.180  43.880  1.00  0.00           C
ATOM    214  HE1 PHE A 596      36.330  21.560  44.760  1.00  0.00           H
ATOM    215  CZ  PHE A 596      37.000  23.360  43.990  1.00  0.00           C
ATOM    216  HZ  PHE A 596      37.470  23.680  44.900  1.00  0.00           H
ATOM    217  CD2 PHE A 596      36.180  24.010  41.760  1.00  0.00           C
ATOM    218  HD2 PHE A 596      36.090  24.750  40.970  1.00  0.00           H
ATOM    219  CE2 PHE A 596      37.020  24.240  42.850  1.00  0.00           C
ATOM    220  HE2 PHE A 596      37.630  25.130  42.960  1.00  0.00           H
ATOM    221  C   PHE A 596      36.300  21.590  38.950  1.00  0.00           C
ATOM    222  O   PHE A 596      37.520  21.850  39.180  1.00  0.00           O
ATOM    223  N   LEU A 597      35.910  20.280  38.700  1.00  0.00           N
ATOM    224  HN  LEU A 597      34.960  20.010  38.530  1.00  0.00           H
ATOM    225  CA  LEU A 597      36.900  19.280  38.700  1.00  0.00           C
ATOM    226  HA  LEU A 597      37.620  19.410  39.500  1.00  0.00           H
ATOM    227  CB  LEU A 597      36.370  17.850  38.890  1.00  0.00           C
ATOM    228  HB1 LEU A 597      37.280  17.220  38.950  1.00  0.00           H
ATOM    229  HB2 LEU A 597      35.720  17.590  38.020  1.00  0.00           H
ATOM    230  CG  LEU A 597      35.440  17.660  40.190  1.00  0.00           C
ATOM    231  HG  LEU A 597      34.480  18.180  39.970  1.00  0.00           H
ATOM    232  CD1 LEU A 597      35.140  16.160  40.460  1.00  0.00           C
ATOM    233 HD11 LEU A 597      36.050  15.540  40.530  1.00  0.00           H
ATOM    234 HD12 LEU A 597      34.460  15.630  39.760  1.00  0.00           H
ATOM    235 HD13 LEU A 597      34.650  16.120  41.460  1.00  0.00           H
ATOM    236  CD2 LEU A 597      36.010  18.310  41.490  1.00  0.00           C
ATOM    237 HD21 LEU A 597      36.960  17.830  41.820  1.00  0.00           H
ATOM    238 HD22 LEU A 597      35.380  18.300  42.400  1.00  0.00           H
ATOM    239 HD23 LEU A 597      36.280  19.380  41.350  1.00  0.00           H
ATOM    240  C   LEU A 597      37.810  19.310  37.420  1.00  0.00           C
ATOM    241  O   LEU A 597      38.990  18.920  37.400  1.00  0.00           O
ATOM    242  N   SER A 598      37.240  19.830  36.350  1.00  0.00           N
ATOM    243  HN  SER A 598      36.250  19.880  36.430  1.00  0.00           H
ATOM    244  CA  SER A 598      37.890  20.230  35.080  1.00  0.00           C
ATOM    245  HA  SER A 598      38.450  19.420  34.640  1.00  0.00           H
ATOM    246  CB  SER A 598      36.850  20.630  34.010  1.00  0.00           C
ATOM    247  HB1 SER A 598      37.340  20.660  33.000  1.00  0.00           H
ATOM    248  HB2 SER A 598      36.250  21.540  34.230  1.00  0.00           H
ATOM    249  OG  SER A 598      35.980  19.530  33.760  1.00  0.00           O
ATOM    250  HG1 SER A 598      35.430  19.760  33.010  1.00  0.00           H
ATOM    251  C   SER A 598      38.950  21.370  35.320  1.00  0.00           C
ATOM    252  O   SER A 598      40.060  21.370  34.740  1.00  0.00           O
ATOM    253  N   ASP A 599      38.580  22.300  36.250  1.00  0.00           N
ATOM    254  HN  ASP A 599      37.660  22.350  36.610  1.00  0.00           H
ATOM    255  CA  ASP A 599      39.520  23.300  36.680  1.00  0.00           C
ATOM    256  HA  ASP A 599      39.900  23.710  35.770  1.00  0.00           H
ATOM    257  CB  ASP A 599      38.910  24.310  37.540  1.00  0.00           C
ATOM    258  HB1 ASP A 599      39.690  24.830  38.140  1.00  0.00           H
ATOM    259  HB2 ASP A 599      38.120  23.900  38.220  1.00  0.00           H
ATOM    260  CG  ASP A 599      38.330  25.510  36.810  1.00  0.00           C
ATOM    261  OD1 ASP A 599      38.330  25.490  35.580  1.00  0.00           O
ATOM    262  OD2 ASP A 599      37.830  26.390  37.530  1.00  0.00           O
ATOM    263  C   ASP A 599      40.740  22.700  37.320  1.00  0.00           C
ATOM    264  O   ASP A 599      41.860  23.080  37.060  1.00  0.00           O
ATOM    265  N   PHE A 600      40.510  21.620  38.150  1.00  0.00           N
ATOM    266  HN  PHE A 600      39.580  21.320  38.340  1.00  0.00           H
ATOM    267  CA  PHE A 600      41.600  20.960  38.850  1.00  0.00           C
ATOM    268  HA  PHE A 600      42.220  21.710  39.320  1.00  0.00           H
ATOM    269  CB  PHE A 600      41.000  20.020  39.870  1.00  0.00           C
ATOM    270  HB1 PHE A 600      40.540  19.110  39.440  1.00  0.00           H
ATOM    271  HB2 PHE A 600      40.220  20.540  40.460  1.00  0.00           H
ATOM    272  CG  PHE A 600      42.010  19.540  40.920  1.00  0.00           C
ATOM    273  CD1 PHE A 600      42.170  20.060  42.240  1.00  0.00           C
ATOM    274  HD1 PHE A 600      41.520  20.840  42.580  1.00  0.00           H
ATOM    275  CE1 PHE A 600      42.860  19.410  43.190  1.00  0.00           C
ATOM    276  HE1 PHE A 600      42.900  19.660  44.240  1.00  0.00           H
ATOM    277  CZ  PHE A 600      43.780  18.380  42.790  1.00  0.00           C
ATOM    278  HZ  PHE A 600      44.360  18.000  43.620  1.00  0.00           H
ATOM    279  CD2 PHE A 600      42.920  18.540  40.530  1.00  0.00           C
ATOM    280  HD2 PHE A 600      42.870  18.030  39.580  1.00  0.00           H
ATOM    281  CE2 PHE A 600      43.880  18.030  41.430  1.00  0.00           C
ATOM    282  HE2 PHE A 600      44.450  17.160  41.150  1.00  0.00           H
ATOM    283  C   PHE A 600      42.430  20.170  37.780  1.00  0.00           C
ATOM    284  O   PHE A 600      43.670  20.080  37.820  1.00  0.00           O
ATOM    285  N   LYS A 601      41.780  19.690  36.730  1.00  0.00           N
ATOM    286  HN  LYS A 601      40.810  19.940  36.700  1.00  0.00           H
ATOM    287  CA  LYS A 601      42.440  19.040  35.610  1.00  0.00           C
ATOM    288  HA  LYS A 601      43.130  18.400  36.150  1.00  0.00           H
ATOM    289  CB  LYS A 601      41.490  18.170  34.810  1.00  0.00           C
ATOM    290  HB1 LYS A 601      41.930  17.860  33.830  1.00  0.00           H
ATOM    291  HB2 LYS A 601      40.540  18.680  34.560  1.00  0.00           H
ATOM    292  CG  LYS A 601      41.080  16.960  35.570  1.00  0.00           C
ATOM    293  HG1 LYS A 601      40.600  17.360  36.480  1.00  0.00           H
ATOM    294  HG2 LYS A 601      42.040  16.490  35.870  1.00  0.00           H
ATOM    295  CD  LYS A 601      40.150  16.010  34.830  1.00  0.00           C
ATOM    296  HD1 LYS A 601      39.900  15.170  35.520  1.00  0.00           H
ATOM    297  HD2 LYS A 601      40.740  15.590  33.990  1.00  0.00           H
ATOM    298  CE  LYS A 601      38.850  16.690  34.280  1.00  0.00           C
ATOM    299  HE1 LYS A 601      39.200  17.390  33.490  1.00  0.00           H
ATOM    300  HE2 LYS A 601      38.480  17.210  35.180  1.00  0.00           H
ATOM    301  NZ  LYS A 601      37.920  15.650  33.770  1.00  0.00           N
ATOM    302  HZ1 LYS A 601      37.250  16.160  33.150  1.00  0.00           H
ATOM    303  HZ2 LYS A 601      37.370  15.230  34.530  1.00  0.00           H
ATOM    304  HZ3 LYS A 601      38.430  14.940  33.230  1.00  0.00           H
ATOM    305  C   LYS A 601      43.310  19.880  34.700  1.00  0.00           C
ATOM    306  O   LYS A 601      44.190  19.370  34.030  1.00  0.00           O
ATOM    307  N   ASP A 602      43.160  21.200  34.790  1.00  0.00           N
ATOM    308  HN  ASP A 602      42.420  21.510  35.390  1.00  0.00           H
ATOM    309  CA  ASP A 602      44.050  22.240  34.320  1.00  0.00           C
ATOM    310  HA  ASP A 602      44.690  21.860  33.530  1.00  0.00           H
ATOM    311  CB  ASP A 602      43.120  23.330  33.860  1.00  0.00           C
ATOM    312  HB1 ASP A 602      43.550  24.340  33.750  1.00  0.00           H
ATOM    313  HB2 ASP A 602      42.350  23.560  34.630  1.00  0.00           H
ATOM    314  CG  ASP A 602      42.400  23.110  32.610  1.00  0.00           C
ATOM    315  OD1 ASP A 602      42.690  22.220  31.800  1.00  0.00           O
ATOM    316  OD2 ASP A 602      41.540  24.010  32.330  1.00  0.00           O
ATOM    317  C   ASP A 602      45.030  22.850  35.330  1.00  0.00           C
ATOM    318  O   ASP A 602      45.810  23.750  35.040  1.00  0.00           O
ATOM    319  N   ALA A 603      45.010  22.300  36.610  1.00  0.00           N
ATOM    320  HN  ALA A 603      44.350  21.630  36.930  1.00  0.00           H
ATOM    321  CA  ALA A 603      46.090  22.610  37.530  1.00  0.00           C
ATOM    322  HA  ALA A 603      46.570  23.540  37.280  1.00  0.00           H
ATOM    323  CB  ALA A 603      45.580  22.680  38.960  1.00  0.00           C
ATOM    324  HB1 ALA A 603      46.420  22.770  39.680  1.00  0.00           H
ATOM    325  HB2 ALA A 603      45.010  21.790  39.290  1.00  0.00           H
ATOM    326  HB3 ALA A 603      44.910  23.560  39.060  1.00  0.00           H
ATOM    327  C   ALA A 603      47.240  21.590  37.530  1.00  0.00           C
ATOM    328  O   ALA A 603      48.160  21.740  38.290  1.00  0.00           O
ATOM    329  N   LEU A 604      47.220  20.540  36.620  1.00  0.00           N
ATOM    330  HN  LEU A 604      46.450  20.430  35.990  1.00  0.00           H
ATOM    331  CA  LEU A 604      48.090  19.400  36.750  1.00  0.00           C
ATOM    332  HA  LEU A 604      48.270  19.290  37.800  1.00  0.00           H
ATOM    333  CB  LEU A 604      47.520  18.050  36.170  1.00  0.00           C
ATOM    334  HB1 LEU A 604      48.300  17.280  36.410  1.00  0.00           H
ATOM    335  HB2 LEU A 604      47.510  18.240  35.070  1.00  0.00           H
ATOM    336  CG  LEU A 604      46.100  17.590  36.520  1.00  0.00           C
ATOM    337  HG  LEU A 604      45.390  18.330  36.090  1.00  0.00           H
ATOM    338  CD1 LEU A 604      45.740  16.260  35.870  1.00  0.00           C
ATOM    339 HD11 LEU A 604      46.340  15.410  36.230  1.00  0.00           H
ATOM    340 HD12 LEU A 604      45.780  16.280  34.770  1.00  0.00           H
ATOM    341 HD13 LEU A 604      44.730  15.990  36.240  1.00  0.00           H
ATOM    342  CD2 LEU A 604      45.860  17.460  38.020  1.00  0.00           C
ATOM    343 HD21 LEU A 604      46.520  16.680  38.440  1.00  0.00           H
ATOM    344 HD22 LEU A 604      44.840  17.060  38.150  1.00  0.00           H
ATOM    345 HD23 LEU A 604      45.800  18.490  38.460  1.00  0.00           H
ATOM    346  C   LEU A 604      49.470  19.620  36.120  1.00  0.00           C
ATOM    347  O   LEU A 604      49.950  18.810  35.330  1.00  0.00           O
ATOM    348  N   SER A 605      50.180  20.590  36.610  1.00  0.00           N
ATOM    349  HN  SER A 605      49.680  21.300  37.090  1.00  0.00           H
ATOM    350  CA  SER A 605      51.580  20.840  36.180  1.00  0.00           C
ATOM    351  HA  SER A 605      52.000  19.840  36.130  1.00  0.00           H
ATOM    352  CB  SER A 605      51.820  21.650  34.900  1.00  0.00           C
ATOM    353  HB1 SER A 605      51.450  21.160  33.970  1.00  0.00           H
ATOM    354  HB2 SER A 605      52.870  21.950  34.680  1.00  0.00           H
ATOM    355  OG  SER A 605      51.130  22.920  35.040  1.00  0.00           O
ATOM    356  HG1 SER A 605      50.420  22.840  34.390  1.00  0.00           H
ATOM    357  C   SER A 605      52.470  21.410  37.230  1.00  0.00           C
ATOM    358  O   SER A 605      52.080  22.120  38.140  1.00  0.00           O
ATOM    359  N   LEU A 606      53.830  21.160  37.180  1.00  0.00           N
ATOM    360  HN  LEU A 606      54.180  20.560  36.460  1.00  0.00           H
ATOM    361  CA  LEU A 606      54.760  21.840  38.000  1.00  0.00           C
ATOM    362  HA  LEU A 606      54.500  21.730  39.040  1.00  0.00           H
ATOM    363  CB  LEU A 606      56.260  21.410  37.780  1.00  0.00           C
ATOM    364  HB1 LEU A 606      56.920  21.860  38.550  1.00  0.00           H
ATOM    365  HB2 LEU A 606      56.540  21.680  36.750  1.00  0.00           H
ATOM    366  CG  LEU A 606      56.590  19.950  38.000  1.00  0.00           C
ATOM    367  HG  LEU A 606      56.000  19.360  37.260  1.00  0.00           H
ATOM    368  CD1 LEU A 606      58.130  19.730  37.900  1.00  0.00           C
ATOM    369 HD11 LEU A 606      58.370  20.300  36.980  1.00  0.00           H
ATOM    370 HD12 LEU A 606      58.400  18.660  37.780  1.00  0.00           H
ATOM    371 HD13 LEU A 606      58.650  20.080  38.820  1.00  0.00           H
ATOM    372  CD2 LEU A 606      56.190  19.560  39.460  1.00  0.00           C
ATOM    373 HD21 LEU A 606      56.620  20.360  40.090  1.00  0.00           H
ATOM    374 HD22 LEU A 606      56.620  18.610  39.850  1.00  0.00           H
ATOM    375 HD23 LEU A 606      55.090  19.650  39.620  1.00  0.00           H
ATOM    376  C   LEU A 606      54.800  23.330  37.730  1.00  0.00           C
ATOM    377  O   LEU A 606      55.060  24.120  38.630  1.00  0.00           O
ATOM    378  N   GLN A 607      54.580  23.830  36.480  1.00  0.00           N
ATOM    379  HN  GLN A 607      54.700  23.190  35.720  1.00  0.00           H
ATOM    380  CA  GLN A 607      54.260  25.200  36.190  1.00  0.00           C
ATOM    381  HA  GLN A 607      55.130  25.810  36.390  1.00  0.00           H
ATOM    382  CB  GLN A 607      53.760  25.390  34.720  1.00  0.00           C
ATOM    383  HB1 GLN A 607      53.140  24.490  34.500  1.00  0.00           H
ATOM    384  HB2 GLN A 607      54.690  25.290  34.110  1.00  0.00           H
ATOM    385  CG  GLN A 607      52.990  26.610  34.450  1.00  0.00           C
ATOM    386  HG1 GLN A 607      53.410  27.520  34.930  1.00  0.00           H
ATOM    387  HG2 GLN A 607      52.030  26.400  34.980  1.00  0.00           H
ATOM    388  CD  GLN A 607      52.780  26.880  32.980  1.00  0.00           C
ATOM    389  OE1 GLN A 607      52.880  26.080  32.090  1.00  0.00           O
ATOM    390  NE2 GLN A 607      52.630  28.210  32.760  1.00  0.00           N
ATOM    391 HE21 GLN A 607      52.880  28.490  31.840  1.00  0.00           H
ATOM    392 HE22 GLN A 607      52.330  28.760  33.540  1.00  0.00           H
ATOM    393  C   GLN A 607      53.200  25.780  37.220  1.00  0.00           C
ATOM    394  O   GLN A 607      53.500  26.680  37.980  1.00  0.00           O
ATOM    395  N   CYS A 608      51.920  25.190  37.290  1.00  0.00           N
ATOM    396  HN  CYS A 608      51.720  24.440  36.670  1.00  0.00           H
ATOM    397  CA  CYS A 608      50.940  25.560  38.290  1.00  0.00           C
ATOM    398  HA  CYS A 608      50.880  26.630  38.190  1.00  0.00           H
ATOM    399  CB  CYS A 608      49.550  24.920  38.060  1.00  0.00           C
ATOM    400  HB1 CYS A 608      48.830  25.340  38.810  1.00  0.00           H
ATOM    401  HB2 CYS A 608      49.690  23.830  38.280  1.00  0.00           H
ATOM    402  SG  CYS A 608      48.920  25.170  36.400  1.00  0.00           S
ATOM    403  HG1 CYS A 608      49.860  24.490  35.750  1.00  0.00           H
ATOM    404  C   CYS A 608      51.280  25.400  39.760  1.00  0.00           C
ATOM    405  O   CYS A 608      51.050  26.320  40.500  1.00  0.00           O
ATOM    406  N   LEU A 609      52.020  24.350  40.170  1.00  0.00           N
ATOM    407  HN  LEU A 609      52.210  23.630  39.510  1.00  0.00           H
ATOM    408  CA  LEU A 609      52.610  24.210  41.530  1.00  0.00           C
ATOM    409  HA  LEU A 609      51.740  24.300  42.160  1.00  0.00           H
ATOM    410  CB  LEU A 609      53.190  22.830  41.720  1.00  0.00           C
ATOM    411  HB1 LEU A 609      54.050  22.530  41.070  1.00  0.00           H
ATOM    412  HB2 LEU A 609      52.300  22.220  41.470  1.00  0.00           H
ATOM    413  CG  LEU A 609      53.460  22.410  43.170  1.00  0.00           C
ATOM    414  HG  LEU A 609      54.310  23.030  43.520  1.00  0.00           H
ATOM    415  CD1 LEU A 609      52.260  22.750  44.080  1.00  0.00           C
ATOM    416 HD11 LEU A 609      52.290  22.140  45.000  1.00  0.00           H
ATOM    417 HD12 LEU A 609      51.330  22.390  43.590  1.00  0.00           H
ATOM    418 HD13 LEU A 609      52.310  23.830  44.310  1.00  0.00           H
ATOM    419  CD2 LEU A 609      53.910  20.950  43.280  1.00  0.00           C
ATOM    420 HD21 LEU A 609      54.310  20.590  44.260  1.00  0.00           H
ATOM    421 HD22 LEU A 609      54.750  20.860  42.550  1.00  0.00           H
ATOM    422 HD23 LEU A 609      53.080  20.290  42.970  1.00  0.00           H
ATOM    423  C   LEU A 609      53.570  25.250  41.990  1.00  0.00           C
ATOM    424  O   LEU A 609      53.480  25.730  43.130  1.00  0.00           O
ATOM    425  N   ALA A 610      54.450  25.620  41.130  1.00  0.00           N
ATOM    426  HN  ALA A 610      54.520  25.290  40.190  1.00  0.00           H
ATOM    427  CA  ALA A 610      55.400  26.650  41.430  1.00  0.00           C
ATOM    428  HA  ALA A 610      55.980  26.430  42.300  1.00  0.00           H
ATOM    429  CB  ALA A 610      56.370  26.690  40.170  1.00  0.00           C
ATOM    430  HB1 ALA A 610      56.870  25.700  40.070  1.00  0.00           H
ATOM    431  HB2 ALA A 610      57.240  27.340  40.400  1.00  0.00           H
ATOM    432  HB3 ALA A 610      55.940  26.980  39.190  1.00  0.00           H
ATOM    433  C   ALA A 610      54.800  27.970  41.600  1.00  0.00           C
ATOM    434  O   ALA A 610      55.110  28.730  42.420  1.00  0.00           O
ATOM    435  N   SER A 611      53.800  28.220  40.700  1.00  0.00           N
ATOM    436  HN  SER A 611      53.410  27.460  40.190  1.00  0.00           H
ATOM    437  CA  SER A 611      52.990  29.510  40.730  1.00  0.00           C
ATOM    438  HA  SER A 611      53.680  30.330  40.610  1.00  0.00           H
ATOM    439  CB  SER A 611      52.100  29.630  39.420  1.00  0.00           C
ATOM    440  HB1 SER A 611      51.690  30.660  39.380  1.00  0.00           H
ATOM    441  HB2 SER A 611      51.250  28.900  39.450  1.00  0.00           H
ATOM    442  OG  SER A 611      52.870  29.470  38.250  1.00  0.00           O
ATOM    443  HG1 SER A 611      53.170  28.560  38.300  1.00  0.00           H
ATOM    444  C   SER A 611      52.110  29.760  41.940  1.00  0.00           C
ATOM    445  O   SER A 611      52.090  30.830  42.470  1.00  0.00           O
ATOM    446  N   ILE A 612      51.430  28.660  42.410  1.00  0.00           N
ATOM    447  HN  ILE A 612      51.380  27.790  41.930  1.00  0.00           H
ATOM    448  CA  ILE A 612      50.910  28.570  43.780  1.00  0.00           C
ATOM    449  HA  ILE A 612      50.030  29.210  43.820  1.00  0.00           H
ATOM    450  CB  ILE A 612      50.410  27.130  43.990  1.00  0.00           C
ATOM    451  HB  ILE A 612      51.240  26.400  43.880  1.00  0.00           H
ATOM    452  CG2 ILE A 612      49.890  27.070  45.370  1.00  0.00           C
ATOM    453 HG21 ILE A 612      50.710  27.190  46.110  1.00  0.00           H
ATOM    454 HG22 ILE A 612      49.480  26.050  45.580  1.00  0.00           H
ATOM    455 HG23 ILE A 612      49.130  27.870  45.540  1.00  0.00           H
ATOM    456  CG1 ILE A 612      49.210  26.810  43.040  1.00  0.00           C
ATOM    457 HG11 ILE A 612      49.520  27.100  42.010  1.00  0.00           H
ATOM    458 HG12 ILE A 612      48.370  27.500  43.290  1.00  0.00           H
ATOM    459  CD  ILE A 612      48.630  25.350  43.060  1.00  0.00           C
ATOM    460  HD1 ILE A 612      49.330  24.590  42.680  1.00  0.00           H
ATOM    461  HD2 ILE A 612      47.700  25.350  42.450  1.00  0.00           H
ATOM    462  HD3 ILE A 612      48.350  25.110  44.100  1.00  0.00           H
ATOM    463  C   ILE A 612      51.940  29.030  44.820  1.00  0.00           C
ATOM    464  O   ILE A 612      51.710  30.060  45.460  1.00  0.00           O
ATOM    465  N   LEU A 613      53.110  28.370  45.040  1.00  0.00           N
ATOM    466  HN  LEU A 613      53.330  27.590  44.450  1.00  0.00           H
ATOM    467  CA  LEU A 613      54.160  28.670  45.960  1.00  0.00           C
ATOM    468  HA  LEU A 613      53.750  28.680  46.960  1.00  0.00           H
ATOM    469  CB  LEU A 613      55.270  27.570  45.930  1.00  0.00           C
ATOM    470  HB1 LEU A 613      56.120  27.830  46.600  1.00  0.00           H
ATOM    471  HB2 LEU A 613      55.850  27.600  44.980  1.00  0.00           H
ATOM    472  CG  LEU A 613      54.850  26.070  46.200  1.00  0.00           C
ATOM    473  HG  LEU A 613      53.940  25.820  45.610  1.00  0.00           H
ATOM    474  CD1 LEU A 613      56.090  25.050  45.910  1.00  0.00           C
ATOM    475 HD11 LEU A 613      56.000  24.020  46.280  1.00  0.00           H
ATOM    476 HD12 LEU A 613      56.970  25.540  46.370  1.00  0.00           H
ATOM    477 HD13 LEU A 613      56.310  25.030  44.820  1.00  0.00           H
ATOM    478  CD2 LEU A 613      54.420  25.990  47.700  1.00  0.00           C
ATOM    479 HD21 LEU A 613      55.160  26.320  48.460  1.00  0.00           H
ATOM    480 HD22 LEU A 613      54.030  24.970  47.880  1.00  0.00           H
ATOM    481 HD23 LEU A 613      53.500  26.590  47.840  1.00  0.00           H
ATOM    482  C   LEU A 613      54.790  30.130  45.810  1.00  0.00           C
ATOM    483  O   LEU A 613      54.760  30.910  46.750  1.00  0.00           O
ATOM    484  N   PHE A 614      55.120  30.500  44.610  1.00  0.00           N
ATOM    485  HN  PHE A 614      54.970  29.920  43.810  1.00  0.00           H
ATOM    486  CA  PHE A 614      55.500  31.860  44.350  1.00  0.00           C
ATOM    487  HA  PHE A 614      56.400  32.020  44.930  1.00  0.00           H
ATOM    488  CB  PHE A 614      55.910  31.860  42.830  1.00  0.00           C
ATOM    489  HB1 PHE A 614      54.970  31.450  42.370  1.00  0.00           H
ATOM    490  HB2 PHE A 614      56.870  31.330  42.640  1.00  0.00           H
ATOM    491  CG  PHE A 614      56.100  33.190  42.200  1.00  0.00           C
ATOM    492  CD1 PHE A 614      55.400  33.420  41.050  1.00  0.00           C
ATOM    493  HD1 PHE A 614      54.800  32.650  40.610  1.00  0.00           H
ATOM    494  CE1 PHE A 614      55.500  34.740  40.500  1.00  0.00           C
ATOM    495  HE1 PHE A 614      54.930  34.970  39.610  1.00  0.00           H
ATOM    496  CZ  PHE A 614      56.290  35.720  41.060  1.00  0.00           C
ATOM    497  HZ  PHE A 614      56.310  36.700  40.600  1.00  0.00           H
ATOM    498  CD2 PHE A 614      56.840  34.270  42.860  1.00  0.00           C
ATOM    499  HD2 PHE A 614      57.340  34.090  43.800  1.00  0.00           H
ATOM    500  CE2 PHE A 614      56.960  35.540  42.290  1.00  0.00           C
ATOM    501  HE2 PHE A 614      57.590  36.310  42.720  1.00  0.00           H
ATOM    502  C   PHE A 614      54.560  33.000  44.710  1.00  0.00           C
ATOM    503  O   PHE A 614      55.040  33.990  45.310  1.00  0.00           O
ATOM    504  N   LEU A 615      53.270  32.890  44.330  1.00  0.00           N
ATOM    505  HN  LEU A 615      53.080  32.040  43.840  1.00  0.00           H
ATOM    506  CA  LEU A 615      52.250  33.830  44.520  1.00  0.00           C
ATOM    507  HA  LEU A 615      52.740  34.790  44.380  1.00  0.00           H
ATOM    508  CB  LEU A 615      51.030  33.760  43.480  1.00  0.00           C
ATOM    509  HB1 LEU A 615      50.160  34.270  43.940  1.00  0.00           H
ATOM    510  HB2 LEU A 615      50.700  32.700  43.370  1.00  0.00           H
ATOM    511  CG  LEU A 615      51.350  34.350  42.140  1.00  0.00           C
ATOM    512  HG  LEU A 615      52.320  33.950  41.780  1.00  0.00           H
ATOM    513  CD1 LEU A 615      50.340  33.810  41.140  1.00  0.00           C
ATOM    514 HD11 LEU A 615      50.640  34.270  40.160  1.00  0.00           H
ATOM    515 HD12 LEU A 615      49.290  34.130  41.350  1.00  0.00           H
ATOM    516 HD13 LEU A 615      50.470  32.720  41.110  1.00  0.00           H
ATOM    517  CD2 LEU A 615      51.470  35.920  42.150  1.00  0.00           C
ATOM    518 HD21 LEU A 615      52.320  36.320  42.730  1.00  0.00           H
ATOM    519 HD22 LEU A 615      50.580  36.490  42.500  1.00  0.00           H
ATOM    520 HD23 LEU A 615      51.730  36.130  41.080  1.00  0.00           H
ATOM    521  C   LEU A 615      51.680  33.850  45.890  1.00  0.00           C
ATOM    522  O   LEU A 615      51.260  34.930  46.300  1.00  0.00           O
ATOM    523  N   TYR A 616      51.790  32.720  46.600  1.00  0.00           N
ATOM    524  HN  TYR A 616      52.060  31.900  46.110  1.00  0.00           H
ATOM    525  CA  TYR A 616      51.620  32.670  48.020  1.00  0.00           C
ATOM    526  HA  TYR A 616      50.730  33.230  48.270  1.00  0.00           H
ATOM    527  CB  TYR A 616      51.610  31.150  48.520  1.00  0.00           C
ATOM    528  HB1 TYR A 616      52.350  30.560  47.920  1.00  0.00           H
ATOM    529  HB2 TYR A 616      50.640  30.680  48.240  1.00  0.00           H
ATOM    530  CG  TYR A 616      51.920  30.900  49.970  1.00  0.00           C
ATOM    531  CD1 TYR A 616      53.120  30.350  50.470  1.00  0.00           C
ATOM    532  HD1 TYR A 616      53.910  29.990  49.820  1.00  0.00           H
ATOM    533  CE1 TYR A 616      53.370  30.390  51.840  1.00  0.00           C
ATOM    534  HE1 TYR A 616      54.270  30.060  52.340  1.00  0.00           H
ATOM    535  CZ  TYR A 616      52.440  31.020  52.680  1.00  0.00           C
ATOM    536  OH  TYR A 616      52.690  31.050  54.020  1.00  0.00           O
ATOM    537  HH  TYR A 616      51.970  31.440  54.520  1.00  0.00           H
ATOM    538  CD2 TYR A 616      51.030  31.530  50.800  1.00  0.00           C
ATOM    539  HD2 TYR A 616      50.140  32.000  50.380  1.00  0.00           H
ATOM    540  CE2 TYR A 616      51.270  31.550  52.170  1.00  0.00           C
ATOM    541  HE2 TYR A 616      50.570  32.040  52.840  1.00  0.00           H
ATOM    542  C   TYR A 616      52.700  33.490  48.770  1.00  0.00           C
ATOM    543  O   TYR A 616      52.400  34.340  49.570  1.00  0.00           O
ATOM    544  N   CYS A 617      53.980  33.370  48.410  1.00  0.00           N
ATOM    545  HN  CYS A 617      54.210  32.620  47.770  1.00  0.00           H
ATOM    546  CA  CYS A 617      55.070  34.180  49.010  1.00  0.00           C
ATOM    547  HA  CYS A 617      54.990  34.050  50.080  1.00  0.00           H
ATOM    548  CB  CYS A 617      56.470  33.670  48.720  1.00  0.00           C
ATOM    549  HB1 CYS A 617      57.170  34.310  49.300  1.00  0.00           H
ATOM    550  HB2 CYS A 617      56.650  33.800  47.630  1.00  0.00           H
ATOM    551  SG  CYS A 617      56.650  31.830  49.260  1.00  0.00           S
ATOM    552  HG1 CYS A 617      55.750  31.350  48.420  1.00  0.00           H
ATOM    553  C   CYS A 617      54.920  35.680  48.740  1.00  0.00           C
ATOM    554  O   CYS A 617      54.940  36.460  49.670  1.00  0.00           O
ATOM    555  N   ALA A 618      54.560  36.070  47.510  1.00  0.00           N
ATOM    556  HN  ALA A 618      54.510  35.390  46.780  1.00  0.00           H
ATOM    557  CA  ALA A 618      54.410  37.470  47.110  1.00  0.00           C
ATOM    558  HA  ALA A 618      55.280  37.990  47.500  1.00  0.00           H
ATOM    559  CB  ALA A 618      54.250  37.690  45.520  1.00  0.00           C
ATOM    560  HB1 ALA A 618      55.130  37.440  44.900  1.00  0.00           H
ATOM    561  HB2 ALA A 618      53.940  38.750  45.400  1.00  0.00           H
ATOM    562  HB3 ALA A 618      53.410  37.070  45.140  1.00  0.00           H
ATOM    563  C   ALA A 618      53.170  38.170  47.750  1.00  0.00           C
ATOM    564  O   ALA A 618      53.270  39.310  48.190  1.00  0.00           O
ATOM    565  N   CYS A 619      51.960  37.540  47.800  1.00  0.00           N
ATOM    566  HN  CYS A 619      51.860  36.640  47.390  1.00  0.00           H
ATOM    567  CA  CYS A 619      50.780  38.080  48.410  1.00  0.00           C
ATOM    568  HA  CYS A 619      50.630  39.080  48.030  1.00  0.00           H
ATOM    569  CB  CYS A 619      49.580  37.110  48.140  1.00  0.00           C
ATOM    570  HB1 CYS A 619      49.930  36.100  48.420  1.00  0.00           H
ATOM    571  HB2 CYS A 619      49.310  37.150  47.050  1.00  0.00           H
ATOM    572  SG  CYS A 619      47.980  37.370  48.990  1.00  0.00           S
ATOM    573  HG1 CYS A 619      47.590  38.470  48.330  1.00  0.00           H
ATOM    574  C   CYS A 619      50.950  38.190  49.910  1.00  0.00           C
ATOM    575  O   CYS A 619      50.680  39.230  50.500  1.00  0.00           O
ATOM    576  N   MET A 620      51.500  37.140  50.600  1.00  0.00           N
ATOM    577  HN  MET A 620      51.680  36.290  50.100  1.00  0.00           H
ATOM    578  CA  MET A 620      51.590  37.000  52.040  1.00  0.00           C
ATOM    579  HA  MET A 620      50.620  37.170  52.470  1.00  0.00           H
ATOM    580  CB  MET A 620      52.200  35.600  52.480  1.00  0.00           C
ATOM    581  HB1 MET A 620      53.200  35.520  52.000  1.00  0.00           H
ATOM    582  HB2 MET A 620      51.580  34.870  51.920  1.00  0.00           H
ATOM    583  CG  MET A 620      52.220  35.240  53.950  1.00  0.00           C
ATOM    584  HG1 MET A 620      51.830  34.200  54.050  1.00  0.00           H
ATOM    585  HG2 MET A 620      51.400  35.830  54.420  1.00  0.00           H
ATOM    586  SD  MET A 620      53.810  35.410  54.880  1.00  0.00           S
ATOM    587  CE  MET A 620      53.000  34.940  56.420  1.00  0.00           C
ATOM    588  HE1 MET A 620      52.190  35.700  56.570  1.00  0.00           H
ATOM    589  HE2 MET A 620      53.630  35.040  57.320  1.00  0.00           H
ATOM    590  HE3 MET A 620      52.650  33.890  56.440  1.00  0.00           H
ATOM    591  C   MET A 620      52.430  38.060  52.600  1.00  0.00           C
ATOM    592  O   MET A 620      52.010  38.670  53.570  1.00  0.00           O
ATOM    593  N   SER A 621      53.580  38.420  51.920  1.00  0.00           N
ATOM    594  HN  SER A 621      53.710  37.970  51.030  1.00  0.00           H
ATOM    595  CA  SER A 621      54.650  39.210  52.480  1.00  0.00           C
ATOM    596  HA  SER A 621      54.870  38.730  53.420  1.00  0.00           H
ATOM    597  CB  SER A 621      56.080  39.100  51.870  1.00  0.00           C
ATOM    598  HB1 SER A 621      56.530  38.170  52.300  1.00  0.00           H
ATOM    599  HB2 SER A 621      56.700  39.870  52.370  1.00  0.00           H
ATOM    600  OG  SER A 621      56.130  39.210  50.440  1.00  0.00           O
ATOM    601  HG1 SER A 621      55.560  38.490  50.160  1.00  0.00           H
ATOM    602  C   SER A 621      54.300  40.640  52.850  1.00  0.00           C
ATOM    603  O   SER A 621      54.690  41.190  53.850  1.00  0.00           O
ATOM    604  N   PRO A 622      53.580  41.430  52.100  1.00  0.00           N
ATOM    605  CD  PRO A 622      53.400  41.330  50.660  1.00  0.00           C
ATOM    606  HD1 PRO A 622      52.580  40.620  50.460  1.00  0.00           H
ATOM    607  HD2 PRO A 622      54.270  40.850  50.150  1.00  0.00           H
ATOM    608  CA  PRO A 622      52.970  42.700  52.620  1.00  0.00           C
ATOM    609  HA  PRO A 622      53.820  43.220  53.030  1.00  0.00           H
ATOM    610  CB  PRO A 622      52.370  43.380  51.420  1.00  0.00           C
ATOM    611  HB1 PRO A 622      52.460  44.480  51.540  1.00  0.00           H
ATOM    612  HB2 PRO A 622      51.300  43.100  51.300  1.00  0.00           H
ATOM    613  CG  PRO A 622      53.200  42.790  50.260  1.00  0.00           C
ATOM    614  HG1 PRO A 622      52.860  43.000  49.220  1.00  0.00           H
ATOM    615  HG2 PRO A 622      54.190  43.280  50.330  1.00  0.00           H
ATOM    616  C   PRO A 622      51.820  42.550  53.520  1.00  0.00           C
ATOM    617  O   PRO A 622      51.610  43.390  54.330  1.00  0.00           O
ATOM    618  N   VAL A 623      50.970  41.460  53.410  1.00  0.00           N
ATOM    619  HN  VAL A 623      51.090  40.820  52.650  1.00  0.00           H
ATOM    620  CA  VAL A 623      49.730  41.390  54.260  1.00  0.00           C
ATOM    621  HA  VAL A 623      49.290  42.370  54.140  1.00  0.00           H
ATOM    622  CB  VAL A 623      48.820  40.320  53.680  1.00  0.00           C
ATOM    623  HB  VAL A 623      49.530  39.490  53.470  1.00  0.00           H
ATOM    624  CG1 VAL A 623      47.730  39.920  54.740  1.00  0.00           C
ATOM    625 HG11 VAL A 623      47.010  39.140  54.370  1.00  0.00           H
ATOM    626 HG12 VAL A 623      47.030  40.760  54.930  1.00  0.00           H
ATOM    627 HG13 VAL A 623      48.070  39.460  55.690  1.00  0.00           H
ATOM    628  CG2 VAL A 623      48.160  40.730  52.390  1.00  0.00           C
ATOM    629 HG21 VAL A 623      48.850  41.030  51.570  1.00  0.00           H
ATOM    630 HG22 VAL A 623      47.540  41.640  52.590  1.00  0.00           H
ATOM    631 HG23 VAL A 623      47.540  39.950  51.890  1.00  0.00           H
ATOM    632  C   VAL A 623      49.980  41.190  55.740  1.00  0.00           C
ATOM    633  O   VAL A 623      49.500  41.950  56.600  1.00  0.00           O
ATOM    634  N   ILE A 624      50.900  40.310  56.060  1.00  0.00           N
ATOM    635  HN  ILE A 624      51.300  39.780  55.310  1.00  0.00           H
ATOM    636  CA  ILE A 624      51.470  40.170  57.450  1.00  0.00           C
ATOM    637  HA  ILE A 624      50.610  40.040  58.110  1.00  0.00           H
ATOM    638  CB  ILE A 624      52.210  38.840  57.350  1.00  0.00           C
ATOM    639  HB  ILE A 624      51.630  38.110  56.740  1.00  0.00           H
ATOM    640  CG2 ILE A 624      53.460  38.860  56.500  1.00  0.00           C
ATOM    641 HG21 ILE A 624      54.210  39.510  57.000  1.00  0.00           H
ATOM    642 HG22 ILE A 624      53.160  39.140  55.460  1.00  0.00           H
ATOM    643 HG23 ILE A 624      53.890  37.840  56.520  1.00  0.00           H
ATOM    644  CG1 ILE A 624      52.330  38.170  58.740  1.00  0.00           C
ATOM    645 HG11 ILE A 624      52.350  37.050  58.720  1.00  0.00           H
ATOM    646 HG12 ILE A 624      51.430  38.410  59.350  1.00  0.00           H
ATOM    647  CD  ILE A 624      53.520  38.670  59.500  1.00  0.00           C
ATOM    648  HD1 ILE A 624      53.260  38.820  60.570  1.00  0.00           H
ATOM    649  HD2 ILE A 624      53.760  39.730  59.270  1.00  0.00           H
ATOM    650  HD3 ILE A 624      54.440  38.040  59.460  1.00  0.00           H
ATOM    651  C   ILE A 624      52.310  41.390  57.920  1.00  0.00           C
ATOM    652  O   ILE A 624      52.220  41.730  59.100  1.00  0.00           O
ATOM    653  N   THR A 625      53.030  42.080  57.050  1.00  0.00           N
ATOM    654  HN  THR A 625      53.120  41.620  56.170  1.00  0.00           H
ATOM    655  CA  THR A 625      53.630  43.400  57.300  1.00  0.00           C
ATOM    656  HA  THR A 625      54.300  43.370  58.140  1.00  0.00           H
ATOM    657  CB  THR A 625      54.420  43.890  56.060  1.00  0.00           C
ATOM    658  HB  THR A 625      53.700  43.810  55.230  1.00  0.00           H
ATOM    659  OG1 THR A 625      55.580  43.100  55.780  1.00  0.00           O
ATOM    660  HG1 THR A 625      55.280  42.240  55.470  1.00  0.00           H
ATOM    661  CG2 THR A 625      54.860  45.330  56.230  1.00  0.00           C
ATOM    662 HG21 THR A 625      55.260  45.670  55.250  1.00  0.00           H
ATOM    663 HG22 THR A 625      55.710  45.580  56.900  1.00  0.00           H
ATOM    664 HG23 THR A 625      53.950  45.960  56.310  1.00  0.00           H
ATOM    665  C   THR A 625      52.570  44.470  57.630  1.00  0.00           C
ATOM    666  O   THR A 625      52.670  45.140  58.610  1.00  0.00           O
ATOM    667  N   PHE A 626      51.410  44.580  56.870  1.00  0.00           N
ATOM    668  HN  PHE A 626      51.210  44.060  56.040  1.00  0.00           H
ATOM    669  CA  PHE A 626      50.350  45.480  56.990  1.00  0.00           C
ATOM    670  HA  PHE A 626      50.830  46.450  57.110  1.00  0.00           H
ATOM    671  CB  PHE A 626      49.540  45.360  55.730  1.00  0.00           C
ATOM    672  HB1 PHE A 626      49.320  44.300  55.470  1.00  0.00           H
ATOM    673  HB2 PHE A 626      50.130  45.860  54.930  1.00  0.00           H
ATOM    674  CG  PHE A 626      48.240  46.170  55.920  1.00  0.00           C
ATOM    675  CD1 PHE A 626      47.150  45.420  56.360  1.00  0.00           C
ATOM    676  HD1 PHE A 626      47.260  44.360  56.570  1.00  0.00           H
ATOM    677  CE1 PHE A 626      45.930  46.010  56.530  1.00  0.00           C
ATOM    678  HE1 PHE A 626      45.120  45.410  56.940  1.00  0.00           H
ATOM    679  CZ  PHE A 626      45.810  47.430  56.280  1.00  0.00           C
ATOM    680  HZ  PHE A 626      44.870  47.950  56.420  1.00  0.00           H
ATOM    681  CD2 PHE A 626      48.090  47.510  55.500  1.00  0.00           C
ATOM    682  HD2 PHE A 626      48.920  48.060  55.100  1.00  0.00           H
ATOM    683  CE2 PHE A 626      46.860  48.160  55.710  1.00  0.00           C
ATOM    684  HE2 PHE A 626      46.750  49.220  55.540  1.00  0.00           H
ATOM    685  C   PHE A 626      49.660  45.270  58.270  1.00  0.00           C
ATOM    686  O   PHE A 626      49.420  46.240  58.940  1.00  0.00           O
ATOM    687  N   GLY A 627      49.460  43.970  58.700  1.00  0.00           N
ATOM    688  HN  GLY A 627      49.700  43.220  58.090  1.00  0.00           H
ATOM    689  CA  GLY A 627      49.060  43.640  60.050  1.00  0.00           C
ATOM    690  HA1 GLY A 627      49.270  42.580  60.010  1.00  0.00           H
ATOM    691  HA2 GLY A 627      48.050  44.000  60.220  1.00  0.00           H
ATOM    692  C   GLY A 627      49.840  44.220  61.230  1.00  0.00           C
ATOM    693  O   GLY A 627      49.360  44.680  62.250  1.00  0.00           O
ATOM    694  N   GLY A 628      51.200  44.170  61.100  1.00  0.00           N
ATOM    695  HN  GLY A 628      51.550  43.710  60.290  1.00  0.00           H
ATOM    696  CA  GLY A 628      52.070  44.710  62.050  1.00  0.00           C
ATOM    697  HA1 GLY A 628      53.060  44.480  61.720  1.00  0.00           H
ATOM    698  HA2 GLY A 628      51.740  44.420  63.040  1.00  0.00           H
ATOM    699  C   GLY A 628      51.950  46.250  62.220  1.00  0.00           C
ATOM    700  O   GLY A 628      51.980  46.770  63.300  1.00  0.00           O
ATOM    701  N   LEU A 629      51.830  46.920  61.120  1.00  0.00           N
ATOM    702  HN  LEU A 629      51.690  46.450  60.260  1.00  0.00           H
ATOM    703  CA  LEU A 629      51.550  48.300  60.920  1.00  0.00           C
ATOM    704  HA  LEU A 629      52.320  48.850  61.440  1.00  0.00           H
ATOM    705  CB  LEU A 629      51.550  48.690  59.380  1.00  0.00           C
ATOM    706  HB1 LEU A 629      50.760  49.440  59.140  1.00  0.00           H
ATOM    707  HB2 LEU A 629      51.250  47.840  58.740  1.00  0.00           H
ATOM    708  CG  LEU A 629      52.860  49.240  58.820  1.00  0.00           C
ATOM    709  HG  LEU A 629      52.640  49.360  57.730  1.00  0.00           H
ATOM    710  CD1 LEU A 629      53.130  50.680  59.340  1.00  0.00           C
ATOM    711 HD11 LEU A 629      53.010  50.720  60.440  1.00  0.00           H
ATOM    712 HD12 LEU A 629      52.390  51.410  58.940  1.00  0.00           H
ATOM    713 HD13 LEU A 629      54.150  51.050  59.090  1.00  0.00           H
ATOM    714  CD2 LEU A 629      54.080  48.440  59.120  1.00  0.00           C
ATOM    715 HD21 LEU A 629      54.970  48.620  58.480  1.00  0.00           H
ATOM    716 HD22 LEU A 629      53.760  47.380  58.990  1.00  0.00           H
ATOM    717 HD23 LEU A 629      54.360  48.640  60.170  1.00  0.00           H
ATOM    718  C   LEU A 629      50.180  48.670  61.570  1.00  0.00           C
ATOM    719  O   LEU A 629      50.050  49.690  62.200  1.00  0.00           O
ATOM    720  N   LEU A 630      49.150  47.850  61.290  1.00  0.00           N
ATOM    721  HN  LEU A 630      49.200  47.020  60.730  1.00  0.00           H
ATOM    722  CA  LEU A 630      47.830  47.920  61.920  1.00  0.00           C
ATOM    723  HA  LEU A 630      47.430  48.860  61.580  1.00  0.00           H
ATOM    724  CB  LEU A 630      46.960  46.760  61.460  1.00  0.00           C
ATOM    725  HB1 LEU A 630      46.280  46.270  62.190  1.00  0.00           H
ATOM    726  HB2 LEU A 630      47.630  45.950  61.080  1.00  0.00           H
ATOM    727  CG  LEU A 630      46.010  47.130  60.300  1.00  0.00           C
ATOM    728  HG  LEU A 630      46.550  47.520  59.400  1.00  0.00           H
ATOM    729  CD1 LEU A 630      45.140  45.930  59.830  1.00  0.00           C
ATOM    730 HD11 LEU A 630      44.770  45.500  60.790  1.00  0.00           H
ATOM    731 HD12 LEU A 630      45.780  45.180  59.310  1.00  0.00           H
ATOM    732 HD13 LEU A 630      44.340  46.250  59.140  1.00  0.00           H
ATOM    733  CD2 LEU A 630      44.980  48.380  60.570  1.00  0.00           C
ATOM    734 HD21 LEU A 630      44.360  48.620  59.670  1.00  0.00           H
ATOM    735 HD22 LEU A 630      45.570  49.290  60.810  1.00  0.00           H
ATOM    736 HD23 LEU A 630      44.330  48.140  61.450  1.00  0.00           H
ATOM    737  C   LEU A 630      47.840  47.950  63.420  1.00  0.00           C
ATOM    738  O   LEU A 630      47.220  48.820  64.090  1.00  0.00           O
ATOM    739  N   GLY A 631      48.600  46.990  64.000  1.00  0.00           N
ATOM    740  HN  GLY A 631      49.240  46.380  63.540  1.00  0.00           H
ATOM    741  CA  GLY A 631      48.630  46.910  65.450  1.00  0.00           C
ATOM    742  HA1 GLY A 631      49.320  46.140  65.750  1.00  0.00           H
ATOM    743  HA2 GLY A 631      47.620  46.810  65.820  1.00  0.00           H
ATOM    744  C   GLY A 631      49.240  48.120  66.110  1.00  0.00           C
ATOM    745  O   GLY A 631      48.930  48.380  67.290  1.00  0.00           O
ATOM    746  N   GLU A 632      50.170  48.860  65.420  1.00  0.00           N
ATOM    747  HN  GLU A 632      50.480  48.590  64.520  1.00  0.00           H
ATOM    748  CA  GLU A 632      50.570  50.160  65.870  1.00  0.00           C
ATOM    749  HA  GLU A 632      50.800  50.220  66.920  1.00  0.00           H
ATOM    750  CB  GLU A 632      51.960  50.600  65.200  1.00  0.00           C
ATOM    751  HB1 GLU A 632      52.210  51.560  65.700  1.00  0.00           H
ATOM    752  HB2 GLU A 632      51.730  50.720  64.110  1.00  0.00           H
ATOM    753  CG  GLU A 632      53.070  49.480  65.400  1.00  0.00           C
ATOM    754  HG1 GLU A 632      53.990  49.730  64.820  1.00  0.00           H
ATOM    755  HG2 GLU A 632      52.720  48.530  64.960  1.00  0.00           H
ATOM    756  CD  GLU A 632      53.590  49.390  66.840  1.00  0.00           C
ATOM    757  OE1 GLU A 632      54.200  50.360  67.350  1.00  0.00           O
ATOM    758  OE2 GLU A 632      53.470  48.280  67.460  1.00  0.00           O
ATOM    759  C   GLU A 632      49.520  51.260  65.630  1.00  0.00           C
ATOM    760  O   GLU A 632      49.250  52.060  66.570  1.00  0.00           O
ATOM    761  N   ALA A 633      48.990  51.250  64.360  1.00  0.00           N
ATOM    762  HN  ALA A 633      49.440  50.680  63.680  1.00  0.00           H
ATOM    763  CA  ALA A 633      47.990  52.230  63.980  1.00  0.00           C
ATOM    764  HA  ALA A 633      48.360  53.240  64.080  1.00  0.00           H
ATOM    765  CB  ALA A 633      47.720  51.810  62.570  1.00  0.00           C
ATOM    766  HB1 ALA A 633      47.720  50.700  62.470  1.00  0.00           H
ATOM    767  HB2 ALA A 633      48.400  52.280  61.830  1.00  0.00           H
ATOM    768  HB3 ALA A 633      46.720  52.140  62.190  1.00  0.00           H
ATOM    769  C   ALA A 633      46.670  52.250  64.800  1.00  0.00           C
ATOM    770  O   ALA A 633      46.120  53.310  65.190  1.00  0.00           O
ATOM    771  N   THR A 634      46.170  51.070  65.210  1.00  0.00           N
ATOM    772  HN  THR A 634      46.610  50.210  65.000  1.00  0.00           H
ATOM    773  CA  THR A 634      44.900  50.950  65.870  1.00  0.00           C
ATOM    774  HA  THR A 634      44.310  51.840  65.950  1.00  0.00           H
ATOM    775  CB  THR A 634      44.080  49.780  65.280  1.00  0.00           C
ATOM    776  HB  THR A 634      43.070  49.800  65.730  1.00  0.00           H
ATOM    777  OG1 THR A 634      44.700  48.510  65.470  1.00  0.00           O
ATOM    778  HG1 THR A 634      45.450  48.620  64.890  1.00  0.00           H
ATOM    779  CG2 THR A 634      43.900  49.960  63.740  1.00  0.00           C
ATOM    780 HG21 THR A 634      44.910  49.870  63.290  1.00  0.00           H
ATOM    781 HG22 THR A 634      43.470  50.950  63.480  1.00  0.00           H
ATOM    782 HG23 THR A 634      43.240  49.160  63.350  1.00  0.00           H
ATOM    783  C   THR A 634      45.210  50.600  67.300  1.00  0.00           C
ATOM    784  O   THR A 634      44.260  50.410  68.080  1.00  0.00           O
ATOM    785  N   GLU A 635      46.520  50.560  67.650  1.00  0.00           N
ATOM    786  HN  GLU A 635      47.200  50.950  67.030  1.00  0.00           H
ATOM    787  CA  GLU A 635      47.030  50.210  69.030  1.00  0.00           C
ATOM    788  HA  GLU A 635      48.080  49.970  69.030  1.00  0.00           H
ATOM    789  CB  GLU A 635      46.910  51.460  69.890  1.00  0.00           C
ATOM    790  HB1 GLU A 635      47.140  51.240  70.960  1.00  0.00           H
ATOM    791  HB2 GLU A 635      45.920  51.970  69.980  1.00  0.00           H
ATOM    792  CG  GLU A 635      47.910  52.610  69.520  1.00  0.00           C
ATOM    793  HG1 GLU A 635      47.550  53.030  68.560  1.00  0.00           H
ATOM    794  HG2 GLU A 635      48.950  52.250  69.360  1.00  0.00           H
ATOM    795  CD  GLU A 635      47.910  53.830  70.490  1.00  0.00           C
ATOM    796  OE1 GLU A 635      46.970  54.620  70.510  1.00  0.00           O
ATOM    797  OE2 GLU A 635      48.910  53.880  71.270  1.00  0.00           O
ATOM    798  C   GLU A 635      46.460  49.030  69.650  1.00  0.00           C
ATOM    799  O   GLU A 635      45.710  49.150  70.560  1.00  0.00           O
ATOM    800  N   GLY A 636      46.820  47.830  69.160  1.00  0.00           N
ATOM    801  HN  GLY A 636      47.480  47.750  68.420  1.00  0.00           H
ATOM    802  CA  GLY A 636      46.360  46.590  69.750  1.00  0.00           C
ATOM    803  HA1 GLY A 636      46.650  46.460  70.780  1.00  0.00           H
ATOM    804  HA2 GLY A 636      46.720  45.790  69.130  1.00  0.00           H
ATOM    805  C   GLY A 636      44.910  46.370  69.670  1.00  0.00           C
ATOM    806  O   GLY A 636      44.300  46.090  70.680  1.00  0.00           O
ATOM    807  N   ARG A 637      44.250  46.590  68.510  1.00  0.00           N
ATOM    808  HN  ARG A 637      44.700  46.840  67.650  1.00  0.00           H
ATOM    809  CA  ARG A 637      42.780  46.380  68.250  1.00  0.00           C
ATOM    810  HA  ARG A 637      42.300  45.870  69.070  1.00  0.00           H
ATOM    811  CB  ARG A 637      41.940  47.670  68.090  1.00  0.00           C
ATOM    812  HB1 ARG A 637      40.870  47.580  67.810  1.00  0.00           H
ATOM    813  HB2 ARG A 637      42.360  48.380  67.350  1.00  0.00           H
ATOM    814  CG  ARG A 637      41.960  48.470  69.450  1.00  0.00           C
ATOM    815  HG1 ARG A 637      43.050  48.590  69.660  1.00  0.00           H
ATOM    816  HG2 ARG A 637      41.420  47.830  70.180  1.00  0.00           H
ATOM    817  CD  ARG A 637      41.280  49.820  69.410  1.00  0.00           C
ATOM    818  HD1 ARG A 637      40.230  49.810  69.070  1.00  0.00           H
ATOM    819  HD2 ARG A 637      41.880  50.530  68.800  1.00  0.00           H
ATOM    820  NE  ARG A 637      41.300  50.300  70.820  1.00  0.00           N
ATOM    821  HE  ARG A 637      40.450  50.280  71.350  1.00  0.00           H
ATOM    822  CZ  ARG A 637      42.320  50.750  71.580  1.00  0.00           C
ATOM    823  NH1 ARG A 637      42.170  51.230  72.820  1.00  0.00           N
ATOM    824 HH11 ARG A 637      41.320  51.210  73.340  1.00  0.00           H
ATOM    825 HH12 ARG A 637      43.050  51.600  73.110  1.00  0.00           H
ATOM    826  NH2 ARG A 637      43.480  50.930  71.070  1.00  0.00           N
ATOM    827 HH21 ARG A 637      43.770  50.550  70.190  1.00  0.00           H
ATOM    828 HH22 ARG A 637      44.240  51.020  71.710  1.00  0.00           H
ATOM    829  C   ARG A 637      42.470  45.430  67.110  1.00  0.00           C
ATOM    830  O   ARG A 637      41.490  44.700  67.130  1.00  0.00           O
ATOM    831  N   ILE A 638      43.290  45.460  66.010  1.00  0.00           N
ATOM    832  HN  ILE A 638      43.870  46.280  65.930  1.00  0.00           H
ATOM    833  CA  ILE A 638      43.330  44.560  64.910  1.00  0.00           C
ATOM    834  HA  ILE A 638      43.150  43.600  65.370  1.00  0.00           H
ATOM    835  CB  ILE A 638      42.330  44.890  63.810  1.00  0.00           C
ATOM    836  HB  ILE A 638      42.650  44.350  62.890  1.00  0.00           H
ATOM    837  CG2 ILE A 638      40.910  44.260  64.060  1.00  0.00           C
ATOM    838 HG21 ILE A 638      40.400  44.150  63.090  1.00  0.00           H
ATOM    839 HG22 ILE A 638      40.360  44.950  64.740  1.00  0.00           H
ATOM    840 HG23 ILE A 638      41.060  43.280  64.570  1.00  0.00           H
ATOM    841  CG1 ILE A 638      42.340  46.370  63.510  1.00  0.00           C
ATOM    842 HG11 ILE A 638      43.350  46.800  63.360  1.00  0.00           H
ATOM    843 HG12 ILE A 638      41.930  46.850  64.430  1.00  0.00           H
ATOM    844  CD  ILE A 638      41.520  46.830  62.290  1.00  0.00           C
ATOM    845  HD1 ILE A 638      42.100  46.880  61.350  1.00  0.00           H
ATOM    846  HD2 ILE A 638      40.930  47.720  62.570  1.00  0.00           H
ATOM    847  HD3 ILE A 638      40.670  46.160  62.050  1.00  0.00           H
ATOM    848  C   ILE A 638      44.750  44.540  64.390  1.00  0.00           C
ATOM    849  O   ILE A 638      45.470  45.550  64.320  1.00  0.00           O
ATOM    850  N   SER A 639      45.250  43.300  64.050  1.00  0.00           N
ATOM    851  HN  SER A 639      44.770  42.490  64.380  1.00  0.00           H
ATOM    852  CA  SER A 639      46.640  43.290  63.660  1.00  0.00           C
ATOM    853  HA  SER A 639      46.830  44.180  63.090  1.00  0.00           H
ATOM    854  CB  SER A 639      47.510  43.240  64.950  1.00  0.00           C
ATOM    855  HB1 SER A 639      47.170  42.390  65.590  1.00  0.00           H
ATOM    856  HB2 SER A 639      47.300  44.120  65.600  1.00  0.00           H
ATOM    857  OG  SER A 639      48.870  43.210  64.560  1.00  0.00           O
ATOM    858  HG1 SER A 639      48.950  43.910  63.910  1.00  0.00           H
ATOM    859  C   SER A 639      46.900  42.160  62.720  1.00  0.00           C
ATOM    860  O   SER A 639      46.200  41.950  61.730  1.00  0.00           O
ATOM    861  N   ALA A 640      48.080  41.470  62.850  1.00  0.00           N
ATOM    862  HN  ALA A 640      48.760  41.760  63.520  1.00  0.00           H
ATOM    863  CA  ALA A 640      48.520  40.370  61.960  1.00  0.00           C
ATOM    864  HA  ALA A 640      48.550  40.860  60.990  1.00  0.00           H
ATOM    865  CB  ALA A 640      49.880  39.810  62.270  1.00  0.00           C
ATOM    866  HB1 ALA A 640      50.220  39.200  61.400  1.00  0.00           H
ATOM    867  HB2 ALA A 640      49.860  39.220  63.210  1.00  0.00           H
ATOM    868  HB3 ALA A 640      50.610  40.640  62.370  1.00  0.00           H
ATOM    869  C   ALA A 640      47.530  39.140  61.760  1.00  0.00           C
ATOM    870  O   ALA A 640      47.170  38.770  60.600  1.00  0.00           O
ATOM    871  N   ILE A 641      47.100  38.470  62.780  1.00  0.00           N
ATOM    872  HN  ILE A 641      47.190  38.830  63.700  1.00  0.00           H
ATOM    873  CA  ILE A 641      46.310  37.280  62.680  1.00  0.00           C
ATOM    874  HA  ILE A 641      46.870  36.620  62.040  1.00  0.00           H
ATOM    875  CB  ILE A 641      46.110  36.600  64.020  1.00  0.00           C
ATOM    876  HB  ILE A 641      45.490  37.240  64.690  1.00  0.00           H
ATOM    877  CG2 ILE A 641      45.310  35.250  63.820  1.00  0.00           C
ATOM    878 HG21 ILE A 641      44.310  35.400  63.360  1.00  0.00           H
ATOM    879 HG22 ILE A 641      45.070  34.780  64.800  1.00  0.00           H
ATOM    880 HG23 ILE A 641      45.820  34.460  63.220  1.00  0.00           H
ATOM    881  CG1 ILE A 641      47.420  36.300  64.780  1.00  0.00           C
ATOM    882 HG11 ILE A 641      47.190  35.670  65.670  1.00  0.00           H
ATOM    883 HG12 ILE A 641      47.870  37.220  65.220  1.00  0.00           H
ATOM    884  CD  ILE A 641      48.520  35.760  63.970  1.00  0.00           C
ATOM    885  HD1 ILE A 641      48.220  34.820  63.460  1.00  0.00           H
ATOM    886  HD2 ILE A 641      49.380  35.510  64.620  1.00  0.00           H
ATOM    887  HD3 ILE A 641      48.870  36.360  63.100  1.00  0.00           H
ATOM    888  C   ILE A 641      44.970  37.580  61.940  1.00  0.00           C
ATOM    889  O   ILE A 641      44.500  36.800  61.130  1.00  0.00           O
ATOM    890  N   GLU A 642      44.270  38.700  62.320  1.00  0.00           N
ATOM    891  HN  GLU A 642      44.480  39.220  63.150  1.00  0.00           H
ATOM    892  CA  GLU A 642      43.010  39.290  61.700  1.00  0.00           C
ATOM    893  HA  GLU A 642      42.200  38.570  61.730  1.00  0.00           H
ATOM    894  CB  GLU A 642      42.470  40.540  62.510  1.00  0.00           C
ATOM    895  HB1 GLU A 642      41.520  40.920  62.100  1.00  0.00           H
ATOM    896  HB2 GLU A 642      43.070  41.470  62.440  1.00  0.00           H
ATOM    897  CG  GLU A 642      42.080  40.070  63.980  1.00  0.00           C
ATOM    898  HG1 GLU A 642      42.080  38.960  64.060  1.00  0.00           H
ATOM    899  HG2 GLU A 642      41.050  40.380  64.260  1.00  0.00           H
ATOM    900  CD  GLU A 642      42.990  40.640  64.980  1.00  0.00           C
ATOM    901  OE1 GLU A 642      42.440  40.850  66.090  1.00  0.00           O
ATOM    902  OE2 GLU A 642      44.230  40.860  64.720  1.00  0.00           O
ATOM    903  C   GLU A 642      43.220  39.660  60.180  1.00  0.00           C
ATOM    904  O   GLU A 642      42.360  39.460  59.350  1.00  0.00           O
ATOM    905  N   SER A 643      44.390  40.200  59.860  1.00  0.00           N
ATOM    906  HN  SER A 643      45.090  40.430  60.540  1.00  0.00           H
ATOM    907  CA  SER A 643      44.790  40.290  58.490  1.00  0.00           C
ATOM    908  HA  SER A 643      44.080  40.880  57.910  1.00  0.00           H
ATOM    909  CB  SER A 643      46.130  41.010  58.400  1.00  0.00           C
ATOM    910  HB1 SER A 643      46.560  40.990  57.370  1.00  0.00           H
ATOM    911  HB2 SER A 643      46.800  40.490  59.110  1.00  0.00           H
ATOM    912  OG  SER A 643      46.030  42.410  58.710  1.00  0.00           O
ATOM    913  HG1 SER A 643      45.770  42.490  59.630  1.00  0.00           H
ATOM    914  C   SER A 643      44.880  38.920  57.790  1.00  0.00           C
ATOM    915  O   SER A 643      44.280  38.720  56.740  1.00  0.00           O
ATOM    916  N   LEU A 644      45.600  37.970  58.410  1.00  0.00           N
ATOM    917  HN  LEU A 644      46.110  38.130  59.250  1.00  0.00           H
ATOM    918  CA  LEU A 644      45.670  36.620  57.830  1.00  0.00           C
ATOM    919  HA  LEU A 644      45.910  36.620  56.770  1.00  0.00           H
ATOM    920  CB  LEU A 644      46.770  35.820  58.490  1.00  0.00           C
ATOM    921  HB1 LEU A 644      46.640  34.780  58.140  1.00  0.00           H
ATOM    922  HB2 LEU A 644      46.680  35.830  59.600  1.00  0.00           H
ATOM    923  CG  LEU A 644      48.210  36.330  58.260  1.00  0.00           C
ATOM    924  HG  LEU A 644      48.290  37.370  58.640  1.00  0.00           H
ATOM    925  CD1 LEU A 644      49.170  35.530  59.150  1.00  0.00           C
ATOM    926 HD11 LEU A 644      49.440  34.590  58.610  1.00  0.00           H
ATOM    927 HD12 LEU A 644      48.940  35.350  60.220  1.00  0.00           H
ATOM    928 HD13 LEU A 644      50.170  36.000  59.080  1.00  0.00           H
ATOM    929  CD2 LEU A 644      48.680  36.250  56.890  1.00  0.00           C
ATOM    930 HD21 LEU A 644      48.160  36.950  56.200  1.00  0.00           H
ATOM    931 HD22 LEU A 644      48.540  35.200  56.560  1.00  0.00           H
ATOM    932 HD23 LEU A 644      49.760  36.470  56.810  1.00  0.00           H
ATOM    933  C   LEU A 644      44.340  35.830  57.660  1.00  0.00           C
ATOM    934  O   LEU A 644      44.070  35.300  56.600  1.00  0.00           O
ATOM    935  N   PHE A 645      43.470  35.850  58.700  1.00  0.00           N
ATOM    936  HN  PHE A 645      43.730  36.180  59.600  1.00  0.00           H
ATOM    937  CA  PHE A 645      42.110  35.320  58.650  1.00  0.00           C
ATOM    938  HA  PHE A 645      42.190  34.280  58.330  1.00  0.00           H
ATOM    939  CB  PHE A 645      41.500  35.110  60.080  1.00  0.00           C
ATOM    940  HB1 PHE A 645      41.210  36.100  60.480  1.00  0.00           H
ATOM    941  HB2 PHE A 645      42.280  34.660  60.740  1.00  0.00           H
ATOM    942  CG  PHE A 645      40.330  34.140  60.170  1.00  0.00           C
ATOM    943  CD1 PHE A 645      40.310  32.970  59.440  1.00  0.00           C
ATOM    944  HD1 PHE A 645      41.180  32.620  58.910  1.00  0.00           H
ATOM    945  CE1 PHE A 645      39.210  32.070  59.470  1.00  0.00           C
ATOM    946  HE1 PHE A 645      39.160  31.140  58.930  1.00  0.00           H
ATOM    947  CZ  PHE A 645      38.100  32.390  60.290  1.00  0.00           C
ATOM    948  HZ  PHE A 645      37.290  31.680  60.190  1.00  0.00           H
ATOM    949  CD2 PHE A 645      39.240  34.330  61.020  1.00  0.00           C
ATOM    950  HD2 PHE A 645      39.130  35.260  61.560  1.00  0.00           H
ATOM    951  CE2 PHE A 645      38.220  33.460  61.140  1.00  0.00           C
ATOM    952  HE2 PHE A 645      37.450  33.720  61.850  1.00  0.00           H
ATOM    953  C   PHE A 645      41.190  36.090  57.690  1.00  0.00           C
ATOM    954  O   PHE A 645      40.320  35.510  57.000  1.00  0.00           O
ATOM    955  N   GLY A 646      41.290  37.410  57.660  1.00  0.00           N
ATOM    956  HN  GLY A 646      41.950  37.810  58.300  1.00  0.00           H
ATOM    957  CA  GLY A 646      40.530  38.290  56.780  1.00  0.00           C
ATOM    958  HA1 GLY A 646      40.870  39.260  57.090  1.00  0.00           H
ATOM    959  HA2 GLY A 646      39.500  38.020  56.920  1.00  0.00           H
ATOM    960  C   GLY A 646      40.860  38.040  55.320  1.00  0.00           C
ATOM    961  O   GLY A 646      39.900  38.140  54.560  1.00  0.00           O
ATOM    962  N   ALA A 647      42.200  37.920  54.980  1.00  0.00           N
ATOM    963  HN  ALA A 647      42.980  37.890  55.600  1.00  0.00           H
ATOM    964  CA  ALA A 647      42.570  37.510  53.610  1.00  0.00           C
ATOM    965  HA  ALA A 647      42.120  38.190  52.910  1.00  0.00           H
ATOM    966  CB  ALA A 647      44.120  37.570  53.390  1.00  0.00           C
ATOM    967  HB1 ALA A 647      44.760  37.080  54.150  1.00  0.00           H
ATOM    968  HB2 ALA A 647      44.430  38.640  53.450  1.00  0.00           H
ATOM    969  HB3 ALA A 647      44.360  37.290  52.340  1.00  0.00           H
ATOM    970  C   ALA A 647      42.100  36.130  53.260  1.00  0.00           C
ATOM    971  O   ALA A 647      41.510  35.870  52.210  1.00  0.00           O
ATOM    972  N   SER A 648      42.330  35.130  54.090  1.00  0.00           N
ATOM    973  HN  SER A 648      42.770  35.380  54.950  1.00  0.00           H
ATOM    974  CA  SER A 648      42.020  33.730  53.800  1.00  0.00           C
ATOM    975  HA  SER A 648      42.540  33.600  52.850  1.00  0.00           H
ATOM    976  CB  SER A 648      42.540  32.790  54.840  1.00  0.00           C
ATOM    977  HB1 SER A 648      42.010  32.870  55.820  1.00  0.00           H
ATOM    978  HB2 SER A 648      43.590  33.120  55.000  1.00  0.00           H
ATOM    979  OG  SER A 648      42.500  31.380  54.520  1.00  0.00           O
ATOM    980  HG1 SER A 648      43.150  31.150  53.840  1.00  0.00           H
ATOM    981  C   SER A 648      40.530  33.500  53.680  1.00  0.00           C
ATOM    982  O   SER A 648      40.030  32.720  52.880  1.00  0.00           O
ATOM    983  N   LEU A 649      39.770  34.080  54.640  1.00  0.00           N
ATOM    984  HN  LEU A 649      40.110  34.660  55.380  1.00  0.00           H
ATOM    985  CA  LEU A 649      38.350  33.780  54.660  1.00  0.00           C
ATOM    986  HA  LEU A 649      38.290  32.720  54.510  1.00  0.00           H
ATOM    987  CB  LEU A 649      37.720  34.210  55.990  1.00  0.00           C
ATOM    988  HB1 LEU A 649      37.940  35.280  56.160  1.00  0.00           H
ATOM    989  HB2 LEU A 649      38.280  33.700  56.810  1.00  0.00           H
ATOM    990  CG  LEU A 649      36.200  33.940  56.130  1.00  0.00           C
ATOM    991  HG  LEU A 649      35.590  34.490  55.380  1.00  0.00           H
ATOM    992  CD1 LEU A 649      35.940  32.430  55.850  1.00  0.00           C
ATOM    993 HD11 LEU A 649      35.770  32.270  54.760  1.00  0.00           H
ATOM    994 HD12 LEU A 649      35.040  32.110  56.410  1.00  0.00           H
ATOM    995 HD13 LEU A 649      36.820  31.880  56.240  1.00  0.00           H
ATOM    996  CD2 LEU A 649      35.690  34.300  57.550  1.00  0.00           C
ATOM    997 HD21 LEU A 649      36.350  33.840  58.320  1.00  0.00           H
ATOM    998 HD22 LEU A 649      34.640  34.060  57.760  1.00  0.00           H
ATOM    999 HD23 LEU A 649      35.780  35.400  57.650  1.00  0.00           H
ATOM   1000  C   LEU A 649      37.620  34.460  53.490  1.00  0.00           C
ATOM   1001  O   LEU A 649      36.720  33.840  52.980  1.00  0.00           O
ATOM   1002  N   THR A 650      37.920  35.680  53.120  1.00  0.00           N
ATOM   1003  HN  THR A 650      38.530  36.190  53.720  1.00  0.00           H
ATOM   1004  CA  THR A 650      37.480  36.290  51.800  1.00  0.00           C
ATOM   1005  HA  THR A 650      36.400  36.220  51.800  1.00  0.00           H
ATOM   1006  CB  THR A 650      37.880  37.730  51.550  1.00  0.00           C
ATOM   1007  HB  THR A 650      38.990  37.840  51.490  1.00  0.00           H
ATOM   1008  OG1 THR A 650      37.550  38.510  52.730  1.00  0.00           O
ATOM   1009  HG1 THR A 650      38.310  38.380  53.300  1.00  0.00           H
ATOM   1010  CG2 THR A 650      37.110  38.430  50.390  1.00  0.00           C
ATOM   1011 HG21 THR A 650      37.310  37.940  49.410  1.00  0.00           H
ATOM   1012 HG22 THR A 650      37.590  39.420  50.240  1.00  0.00           H
ATOM   1013 HG23 THR A 650      36.010  38.440  50.480  1.00  0.00           H
ATOM   1014  C   THR A 650      37.940  35.480  50.540  1.00  0.00           C
ATOM   1015  O   THR A 650      37.200  35.260  49.570  1.00  0.00           O
ATOM   1016  N   GLY A 651      39.190  34.950  50.570  1.00  0.00           N
ATOM   1017  HN  GLY A 651      39.700  35.110  51.420  1.00  0.00           H
ATOM   1018  CA  GLY A 651      39.920  34.480  49.390  1.00  0.00           C
ATOM   1019  HA1 GLY A 651      40.950  34.560  49.700  1.00  0.00           H
ATOM   1020  HA2 GLY A 651      39.600  35.000  48.500  1.00  0.00           H
ATOM   1021  C   GLY A 651      39.600  33.050  49.050  1.00  0.00           C
ATOM   1022  O   GLY A 651      39.710  32.690  47.920  1.00  0.00           O
ATOM   1023  N   ILE A 652      39.260  32.180  50.040  1.00  0.00           N
ATOM   1024  HN  ILE A 652      39.380  32.460  50.990  1.00  0.00           H
ATOM   1025  CA  ILE A 652      38.770  30.870  49.780  1.00  0.00           C
ATOM   1026  HA  ILE A 652      39.470  30.360  49.140  1.00  0.00           H
ATOM   1027  CB  ILE A 652      38.600  30.100  51.100  1.00  0.00           C
ATOM   1028  HB  ILE A 652      38.340  30.700  52.000  1.00  0.00           H
ATOM   1029  CG2 ILE A 652      37.570  28.940  51.010  1.00  0.00           C
ATOM   1030 HG21 ILE A 652      36.560  29.160  50.620  1.00  0.00           H
ATOM   1031 HG22 ILE A 652      37.460  28.520  52.040  1.00  0.00           H
ATOM   1032 HG23 ILE A 652      38.060  28.160  50.380  1.00  0.00           H
ATOM   1033  CG1 ILE A 652      40.040  29.580  51.430  1.00  0.00           C
ATOM   1034 HG11 ILE A 652      40.770  30.410  51.490  1.00  0.00           H
ATOM   1035 HG12 ILE A 652      40.350  28.770  50.730  1.00  0.00           H
ATOM   1036  CD  ILE A 652      40.050  28.990  52.870  1.00  0.00           C
ATOM   1037  HD1 ILE A 652      39.390  28.100  52.950  1.00  0.00           H
ATOM   1038  HD2 ILE A 652      39.810  29.760  53.640  1.00  0.00           H
ATOM   1039  HD3 ILE A 652      41.080  28.580  53.060  1.00  0.00           H
ATOM   1040  C   ILE A 652      37.470  31.040  49.050  1.00  0.00           C
ATOM   1041  O   ILE A 652      37.190  30.360  48.060  1.00  0.00           O
ATOM   1042  N   ALA A 653      36.590  31.900  49.630  1.00  0.00           N
ATOM   1043  HN  ALA A 653      36.920  32.590  50.250  1.00  0.00           H
ATOM   1044  CA  ALA A 653      35.300  32.140  49.090  1.00  0.00           C
ATOM   1045  HA  ALA A 653      34.780  31.200  48.960  1.00  0.00           H
ATOM   1046  CB  ALA A 653      34.610  33.140  49.970  1.00  0.00           C
ATOM   1047  HB1 ALA A 653      35.250  34.020  50.210  1.00  0.00           H
ATOM   1048  HB2 ALA A 653      34.380  32.710  50.970  1.00  0.00           H
ATOM   1049  HB3 ALA A 653      33.700  33.640  49.570  1.00  0.00           H
ATOM   1050  C   ALA A 653      35.290  32.720  47.640  1.00  0.00           C
ATOM   1051  O   ALA A 653      34.630  32.180  46.770  1.00  0.00           O
ATOM   1052  N   TYR A 654      36.000  33.810  47.380  1.00  0.00           N
ATOM   1053  HN  TYR A 654      36.470  34.300  48.110  1.00  0.00           H
ATOM   1054  CA  TYR A 654      36.180  34.510  46.070  1.00  0.00           C
ATOM   1055  HA  TYR A 654      35.270  35.000  45.750  1.00  0.00           H
ATOM   1056  CB  TYR A 654      37.410  35.440  46.370  1.00  0.00           C
ATOM   1057  HB1 TYR A 654      38.310  34.820  46.550  1.00  0.00           H
ATOM   1058  HB2 TYR A 654      37.100  36.040  47.260  1.00  0.00           H
ATOM   1059  CG  TYR A 654      37.630  36.450  45.220  1.00  0.00           C
ATOM   1060  CD1 TYR A 654      38.820  36.430  44.510  1.00  0.00           C
ATOM   1061  HD1 TYR A 654      39.580  35.660  44.600  1.00  0.00           H
ATOM   1062  CE1 TYR A 654      39.010  37.420  43.490  1.00  0.00           C
ATOM   1063  HE1 TYR A 654      39.910  37.490  42.890  1.00  0.00           H
ATOM   1064  CZ  TYR A 654      37.990  38.410  43.340  1.00  0.00           C
ATOM   1065  OH  TYR A 654      38.220  39.490  42.440  1.00  0.00           O
ATOM   1066  HH  TYR A 654      38.650  39.020  41.720  1.00  0.00           H
ATOM   1067  CD2 TYR A 654      36.680  37.430  45.100  1.00  0.00           C
ATOM   1068  HD2 TYR A 654      35.930  37.420  45.880  1.00  0.00           H
ATOM   1069  CE2 TYR A 654      36.800  38.360  44.080  1.00  0.00           C
ATOM   1070  HE2 TYR A 654      36.160  39.210  43.870  1.00  0.00           H
ATOM   1071  C   TYR A 654      36.550  33.610  44.910  1.00  0.00           C
ATOM   1072  O   TYR A 654      36.010  33.680  43.810  1.00  0.00           O
ATOM   1073  N   SER A 655      37.490  32.660  45.170  1.00  0.00           N
ATOM   1074  HN  SER A 655      37.850  32.500  46.080  1.00  0.00           H
ATOM   1075  CA  SER A 655      38.150  31.740  44.240  1.00  0.00           C
ATOM   1076  HA  SER A 655      38.210  32.280  43.310  1.00  0.00           H
ATOM   1077  CB  SER A 655      39.640  31.360  44.660  1.00  0.00           C
ATOM   1078  HB1 SER A 655      40.080  32.370  44.820  1.00  0.00           H
ATOM   1079  HB2 SER A 655      40.140  30.700  43.920  1.00  0.00           H
ATOM   1080  OG  SER A 655      39.600  30.760  45.960  1.00  0.00           O
ATOM   1081  HG1 SER A 655      39.470  31.530  46.540  1.00  0.00           H
ATOM   1082  C   SER A 655      37.280  30.560  44.030  1.00  0.00           C
ATOM   1083  O   SER A 655      37.050  30.130  42.910  1.00  0.00           O
ATOM   1084  N   LEU A 656      36.670  29.960  45.020  1.00  0.00           N
ATOM   1085  HN  LEU A 656      36.880  30.240  45.960  1.00  0.00           H
ATOM   1086  CA  LEU A 656      35.850  28.730  44.900  1.00  0.00           C
ATOM   1087  HA  LEU A 656      36.320  27.880  44.460  1.00  0.00           H
ATOM   1088  CB  LEU A 656      35.290  28.380  46.320  1.00  0.00           C
ATOM   1089  HB1 LEU A 656      34.740  29.280  46.680  1.00  0.00           H
ATOM   1090  HB2 LEU A 656      36.150  28.350  47.020  1.00  0.00           H
ATOM   1091  CG  LEU A 656      34.520  27.090  46.430  1.00  0.00           C
ATOM   1092  HG  LEU A 656      33.590  27.150  45.830  1.00  0.00           H
ATOM   1093  CD1 LEU A 656      35.210  25.720  46.090  1.00  0.00           C
ATOM   1094 HD11 LEU A 656      36.020  25.490  46.830  1.00  0.00           H
ATOM   1095 HD12 LEU A 656      35.440  25.770  45.010  1.00  0.00           H
ATOM   1096 HD13 LEU A 656      34.450  24.940  46.350  1.00  0.00           H
ATOM   1097  CD2 LEU A 656      34.110  26.920  47.840  1.00  0.00           C
ATOM   1098 HD21 LEU A 656      34.880  27.090  48.620  1.00  0.00           H
ATOM   1099 HD22 LEU A 656      33.640  25.930  48.020  1.00  0.00           H
ATOM   1100 HD23 LEU A 656      33.220  27.530  48.100  1.00  0.00           H
ATOM   1101  C   LEU A 656      34.590  28.950  43.940  1.00  0.00           C
ATOM   1102  O   LEU A 656      34.340  28.160  43.010  1.00  0.00           O
ATOM   1103  N   PHE A 657      33.930  30.040  44.120  1.00  0.00           N
ATOM   1104  HN  PHE A 657      34.220  30.610  44.890  1.00  0.00           H
ATOM   1105  CA  PHE A 657      32.780  30.510  43.310  1.00  0.00           C
ATOM   1106  HA  PHE A 657      32.460  29.640  42.770  1.00  0.00           H
ATOM   1107  CB  PHE A 657      31.690  31.170  44.130  1.00  0.00           C
ATOM   1108  HB1 PHE A 657      30.740  31.450  43.620  1.00  0.00           H
ATOM   1109  HB2 PHE A 657      32.200  32.110  44.410  1.00  0.00           H
ATOM   1110  CG  PHE A 657      31.260  30.540  45.460  1.00  0.00           C
ATOM   1111  CD1 PHE A 657      30.470  29.360  45.540  1.00  0.00           C
ATOM   1112  HD1 PHE A 657      30.210  28.870  44.600  1.00  0.00           H
ATOM   1113  CE1 PHE A 657      30.000  28.930  46.760  1.00  0.00           C
ATOM   1114  HE1 PHE A 657      29.440  28.000  46.740  1.00  0.00           H
ATOM   1115  CZ  PHE A 657      30.360  29.570  47.940  1.00  0.00           C
ATOM   1116  HZ  PHE A 657      30.160  29.060  48.870  1.00  0.00           H
ATOM   1117  CD2 PHE A 657      31.580  31.200  46.630  1.00  0.00           C
ATOM   1118  HD2 PHE A 657      32.090  32.130  46.490  1.00  0.00           H
ATOM   1119  CE2 PHE A 657      31.130  30.740  47.900  1.00  0.00           C
ATOM   1120  HE2 PHE A 657      31.390  31.220  48.840  1.00  0.00           H
ATOM   1121  C   PHE A 657      33.280  31.390  42.160  1.00  0.00           C
ATOM   1122  O   PHE A 657      32.540  31.990  41.400  1.00  0.00           O
ATOM   1123  N   ALA A 658      34.640  31.410  41.980  1.00  0.00           N
ATOM   1124  HN  ALA A 658      35.240  30.940  42.630  1.00  0.00           H
ATOM   1125  CA  ALA A 658      35.400  32.100  40.980  1.00  0.00           C
ATOM   1126  HA  ALA A 658      36.280  32.430  41.520  1.00  0.00           H
ATOM   1127  CB  ALA A 658      35.870  31.110  39.910  1.00  0.00           C
ATOM   1128  HB1 ALA A 658      35.060  30.470  39.510  1.00  0.00           H
ATOM   1129  HB2 ALA A 658      36.650  30.430  40.290  1.00  0.00           H
ATOM   1130  HB3 ALA A 658      36.230  31.650  39.010  1.00  0.00           H
ATOM   1131  C   ALA A 658      34.840  33.400  40.330  1.00  0.00           C
ATOM   1132  O   ALA A 658      34.260  33.400  39.260  1.00  0.00           O
ATOM   1133  N   GLY A 659      34.950  34.630  41.000  1.00  0.00           N
ATOM   1134  HN  GLY A 659      35.250  34.570  41.940  1.00  0.00           H
ATOM   1135  CA  GLY A 659      34.420  35.910  40.460  1.00  0.00           C
ATOM   1136  HA1 GLY A 659      34.610  36.640  41.220  1.00  0.00           H
ATOM   1137  HA2 GLY A 659      33.380  35.870  40.200  1.00  0.00           H
ATOM   1138  C   GLY A 659      35.090  36.450  39.150  1.00  0.00           C
ATOM   1139  O   GLY A 659      34.370  36.890  38.230  1.00  0.00           O
ATOM   1140  N   GLN A 660      36.450  36.330  39.130  1.00  0.00           N
ATOM   1141  HN  GLN A 660      37.040  36.110  39.890  1.00  0.00           H
ATOM   1142  CA  GLN A 660      37.180  36.510  37.900  1.00  0.00           C
ATOM   1143  HA  GLN A 660      36.610  36.050  37.110  1.00  0.00           H
ATOM   1144  CB  GLN A 660      37.410  37.960  37.560  1.00  0.00           C
ATOM   1145  HB1 GLN A 660      37.860  38.450  38.450  1.00  0.00           H
ATOM   1146  HB2 GLN A 660      36.410  38.390  37.410  1.00  0.00           H
ATOM   1147  CG  GLN A 660      38.330  38.400  36.440  1.00  0.00           C
ATOM   1148  HG1 GLN A 660      39.430  38.220  36.570  1.00  0.00           H
ATOM   1149  HG2 GLN A 660      38.250  39.500  36.330  1.00  0.00           H
ATOM   1150  CD  GLN A 660      37.880  37.830  35.140  1.00  0.00           C
ATOM   1151  OE1 GLN A 660      38.590  37.090  34.440  1.00  0.00           O
ATOM   1152  NE2 GLN A 660      36.610  38.110  34.790  1.00  0.00           N
ATOM   1153 HE21 GLN A 660      36.170  37.900  33.910  1.00  0.00           H
ATOM   1154 HE22 GLN A 660      36.080  38.750  35.330  1.00  0.00           H
ATOM   1155  C   GLN A 660      38.490  35.680  38.130  1.00  0.00           C
ATOM   1156  O   GLN A 660      39.420  36.180  38.750  1.00  0.00           O
ATOM   1157  N   PRO A 661      38.500  34.360  37.870  1.00  0.00           N
ATOM   1158  CD  PRO A 661      37.510  33.840  36.840  1.00  0.00           C
ATOM   1159  HD1 PRO A 661      37.380  34.550  36.010  1.00  0.00           H
ATOM   1160  HD2 PRO A 661      36.540  33.690  37.360  1.00  0.00           H
ATOM   1161  CA  PRO A 661      39.290  33.280  38.460  1.00  0.00           C
ATOM   1162  HA  PRO A 661      38.970  33.320  39.490  1.00  0.00           H
ATOM   1163  CB  PRO A 661      38.970  32.010  37.640  1.00  0.00           C
ATOM   1164  HB1 PRO A 661      38.440  31.290  38.300  1.00  0.00           H
ATOM   1165  HB2 PRO A 661      39.840  31.420  37.300  1.00  0.00           H
ATOM   1166  CG  PRO A 661      38.150  32.510  36.400  1.00  0.00           C
ATOM   1167  HG1 PRO A 661      38.990  32.710  35.720  1.00  0.00           H
ATOM   1168  HG2 PRO A 661      37.430  31.800  35.940  1.00  0.00           H
ATOM   1169  C   PRO A 661      40.750  33.600  38.700  1.00  0.00           C
ATOM   1170  O   PRO A 661      41.230  33.150  39.770  1.00  0.00           O
ATOM   1171  N   LEU A 662      41.460  34.300  37.810  1.00  0.00           N
ATOM   1172  HN  LEU A 662      41.050  34.810  37.060  1.00  0.00           H
ATOM   1173  CA  LEU A 662      42.890  34.510  37.980  1.00  0.00           C
ATOM   1174  HA  LEU A 662      43.300  33.640  38.480  1.00  0.00           H
ATOM   1175  CB  LEU A 662      43.610  34.640  36.650  1.00  0.00           C
ATOM   1176  HB1 LEU A 662      44.710  34.640  36.870  1.00  0.00           H
ATOM   1177  HB2 LEU A 662      43.290  35.510  36.050  1.00  0.00           H
ATOM   1178  CG  LEU A 662      43.490  33.380  35.750  1.00  0.00           C
ATOM   1179  HG  LEU A 662      42.420  33.200  35.530  1.00  0.00           H
ATOM   1180  CD1 LEU A 662      44.240  33.660  34.450  1.00  0.00           C
ATOM   1181 HD11 LEU A 662      44.070  32.790  33.790  1.00  0.00           H
ATOM   1182 HD12 LEU A 662      45.320  33.830  34.700  1.00  0.00           H
ATOM   1183 HD13 LEU A 662      43.810  34.490  33.860  1.00  0.00           H
ATOM   1184  CD2 LEU A 662      43.860  32.060  36.450  1.00  0.00           C
ATOM   1185 HD21 LEU A 662      43.160  31.870  37.290  1.00  0.00           H
ATOM   1186 HD22 LEU A 662      44.900  32.150  36.810  1.00  0.00           H
ATOM   1187 HD23 LEU A 662      43.780  31.210  35.730  1.00  0.00           H
ATOM   1188  C   LEU A 662      43.160  35.640  38.880  1.00  0.00           C
ATOM   1189  O   LEU A 662      44.270  35.760  39.330  1.00  0.00           O
ATOM   1190  N   THR A 663      42.150  36.530  39.280  1.00  0.00           N
ATOM   1191  HN  THR A 663      41.230  36.300  38.980  1.00  0.00           H
ATOM   1192  CA  THR A 663      42.360  37.630  40.240  1.00  0.00           C
ATOM   1193  HA  THR A 663      43.190  38.250  39.920  1.00  0.00           H
ATOM   1194  CB  THR A 663      41.240  38.730  40.370  1.00  0.00           C
ATOM   1195  HB  THR A 663      41.350  39.390  41.260  1.00  0.00           H
ATOM   1196  OG1 THR A 663      39.900  38.230  40.470  1.00  0.00           O
ATOM   1197  HG1 THR A 663      39.990  37.470  39.900  1.00  0.00           H
ATOM   1198  CG2 THR A 663      41.360  39.610  39.100  1.00  0.00           C
ATOM   1199 HG21 THR A 663      42.370  40.080  39.010  1.00  0.00           H
ATOM   1200 HG22 THR A 663      40.610  40.420  39.190  1.00  0.00           H
ATOM   1201 HG23 THR A 663      41.020  39.070  38.190  1.00  0.00           H
ATOM   1202  C   THR A 663      42.670  37.210  41.660  1.00  0.00           C
ATOM   1203  O   THR A 663      42.080  36.270  42.260  1.00  0.00           O
ATOM   1204  N   ILE A 664      43.660  37.990  42.200  1.00  0.00           N
ATOM   1205  HN  ILE A 664      44.070  38.800  41.800  1.00  0.00           H
ATOM   1206  CA  ILE A 664      44.290  37.700  43.460  1.00  0.00           C
ATOM   1207  HA  ILE A 664      43.660  36.990  43.990  1.00  0.00           H
ATOM   1208  CB  ILE A 664      45.780  37.280  43.290  1.00  0.00           C
ATOM   1209  HB  ILE A 664      46.330  38.070  42.730  1.00  0.00           H
ATOM   1210  CG2 ILE A 664      46.470  37.320  44.680  1.00  0.00           C
ATOM   1211 HG21 ILE A 664      46.030  36.570  45.370  1.00  0.00           H
ATOM   1212 HG22 ILE A 664      46.280  38.320  45.150  1.00  0.00           H
ATOM   1213 HG23 ILE A 664      47.560  37.140  44.620  1.00  0.00           H
ATOM   1214  CG1 ILE A 664      45.940  35.920  42.630  1.00  0.00           C
ATOM   1215 HG11 ILE A 664      47.030  35.660  42.640  1.00  0.00           H
ATOM   1216 HG12 ILE A 664      45.580  35.960  41.590  1.00  0.00           H
ATOM   1217  CD  ILE A 664      45.220  34.730  43.410  1.00  0.00           C
ATOM   1218  HD1 ILE A 664      44.150  34.940  43.590  1.00  0.00           H
ATOM   1219  HD2 ILE A 664      45.770  34.600  44.370  1.00  0.00           H
ATOM   1220  HD3 ILE A 664      45.320  33.780  42.850  1.00  0.00           H
ATOM   1221  C   ILE A 664      44.200  38.970  44.250  1.00  0.00           C
ATOM   1222  O   ILE A 664      44.570  40.100  43.850  1.00  0.00           O
ATOM   1223  N   LEU A 665      43.700  38.790  45.510  1.00  0.00           N
ATOM   1224  HN  LEU A 665      43.270  37.950  45.800  1.00  0.00           H
ATOM   1225  CA  LEU A 665      43.640  39.770  46.580  1.00  0.00           C
ATOM   1226  HA  LEU A 665      43.060  40.600  46.220  1.00  0.00           H
ATOM   1227  CB  LEU A 665      42.770  39.140  47.780  1.00  0.00           C
ATOM   1228  HB1 LEU A 665      42.620  39.990  48.490  1.00  0.00           H
ATOM   1229  HB2 LEU A 665      43.300  38.390  48.400  1.00  0.00           H
ATOM   1230  CG  LEU A 665      41.390  38.540  47.400  1.00  0.00           C
ATOM   1231  HG  LEU A 665      41.650  37.640  46.800  1.00  0.00           H
ATOM   1232  CD1 LEU A 665      40.570  38.130  48.650  1.00  0.00           C
ATOM   1233 HD11 LEU A 665      39.590  37.680  48.350  1.00  0.00           H
ATOM   1234 HD12 LEU A 665      40.260  39.100  49.110  1.00  0.00           H
ATOM   1235 HD13 LEU A 665      41.140  37.410  49.270  1.00  0.00           H
ATOM   1236  CD2 LEU A 665      40.450  39.460  46.580  1.00  0.00           C
ATOM   1237 HD21 LEU A 665      39.500  38.980  46.290  1.00  0.00           H
ATOM   1238 HD22 LEU A 665      40.900  39.590  45.580  1.00  0.00           H
ATOM   1239 HD23 LEU A 665      40.180  40.460  46.970  1.00  0.00           H
ATOM   1240  C   LEU A 665      44.980  40.310  47.100  1.00  0.00           C
ATOM   1241  O   LEU A 665      45.930  39.510  47.220  1.00  0.00           O
ATOM   1242  N   GLY A 666      45.120  41.620  47.360  1.00  0.00           N
ATOM   1243  HN  GLY A 666      44.320  42.220  47.320  1.00  0.00           H
ATOM   1244  CA  GLY A 666      46.370  42.180  47.830  1.00  0.00           C
ATOM   1245  HA1 GLY A 666      46.940  42.520  46.990  1.00  0.00           H
ATOM   1246  HA2 GLY A 666      46.950  41.370  48.260  1.00  0.00           H
ATOM   1247  C   GLY A 666      46.280  43.250  48.900  1.00  0.00           C
ATOM   1248  O   GLY A 666      45.180  43.480  49.480  1.00  0.00           O
ATOM   1249  N   SER A 667      47.480  43.840  49.270  1.00  0.00           N
ATOM   1250  HN  SER A 667      48.290  43.570  48.750  1.00  0.00           H
ATOM   1251  CA  SER A 667      47.440  44.860  50.270  1.00  0.00           C
ATOM   1252  HA  SER A 667      46.490  44.820  50.780  1.00  0.00           H
ATOM   1253  CB  SER A 667      48.540  44.580  51.350  1.00  0.00           C
ATOM   1254  HB1 SER A 667      49.530  44.530  50.840  1.00  0.00           H
ATOM   1255  HB2 SER A 667      48.400  43.650  51.930  1.00  0.00           H
ATOM   1256  OG  SER A 667      48.660  45.720  52.220  1.00  0.00           O
ATOM   1257  HG1 SER A 667      47.770  45.950  52.480  1.00  0.00           H
ATOM   1258  C   SER A 667      47.490  46.200  49.540  1.00  0.00           C
ATOM   1259  O   SER A 667      48.180  46.250  48.510  1.00  0.00           O
ATOM   1260  N   THR A 668      46.770  47.270  50.040  1.00  0.00           N
ATOM   1261  HN  THR A 668      46.360  47.080  50.930  1.00  0.00           H
ATOM   1262  CA  THR A 668      46.440  48.480  49.260  1.00  0.00           C
ATOM   1263  HA  THR A 668      47.170  48.700  48.500  1.00  0.00           H
ATOM   1264  CB  THR A 668      45.150  48.370  48.360  1.00  0.00           C
ATOM   1265  HB  THR A 668      45.270  47.420  47.810  1.00  0.00           H
ATOM   1266  OG1 THR A 668      45.020  49.430  47.430  1.00  0.00           O
ATOM   1267  HG1 THR A 668      44.200  49.220  46.980  1.00  0.00           H
ATOM   1268  CG2 THR A 668      43.920  48.400  49.310  1.00  0.00           C
ATOM   1269 HG21 THR A 668      43.000  48.130  48.750  1.00  0.00           H
ATOM   1270 HG22 THR A 668      43.700  49.440  49.630  1.00  0.00           H
ATOM   1271 HG23 THR A 668      44.080  47.740  50.180  1.00  0.00           H
ATOM   1272  C   THR A 668      46.460  49.780  50.100  1.00  0.00           C
ATOM   1273  O   THR A 668      45.830  49.920  51.100  1.00  0.00           O
ATOM   1274  N   GLY A 669      47.200  50.780  49.590  1.00  0.00           N
ATOM   1275  HN  GLY A 669      47.670  50.530  48.740  1.00  0.00           H
ATOM   1276  CA  GLY A 669      47.420  52.130  50.100  1.00  0.00           C
ATOM   1277  HA1 GLY A 669      47.480  52.830  49.290  1.00  0.00           H
ATOM   1278  HA2 GLY A 669      48.390  52.030  50.550  1.00  0.00           H
ATOM   1279  C   GLY A 669      46.620  52.840  51.130  1.00  0.00           C
ATOM   1280  O   GLY A 669      47.150  52.980  52.190  1.00  0.00           O
ATOM   1281  N   PRO A 670      45.460  53.440  50.900  1.00  0.00           N
ATOM   1282  CD  PRO A 670      44.840  53.420  49.540  1.00  0.00           C
ATOM   1283  HD1 PRO A 670      44.800  52.440  49.040  1.00  0.00           H
ATOM   1284  HD2 PRO A 670      45.360  54.150  48.890  1.00  0.00           H
ATOM   1285  CA  PRO A 670      44.710  54.290  51.830  1.00  0.00           C
ATOM   1286  HA  PRO A 670      45.380  55.090  52.130  1.00  0.00           H
ATOM   1287  CB  PRO A 670      43.650  54.950  50.910  1.00  0.00           C
ATOM   1288  HB1 PRO A 670      44.170  55.780  50.390  1.00  0.00           H
ATOM   1289  HB2 PRO A 670      42.720  55.310  51.400  1.00  0.00           H
ATOM   1290  CG  PRO A 670      43.450  53.980  49.740  1.00  0.00           C
ATOM   1291  HG1 PRO A 670      42.750  53.160  50.000  1.00  0.00           H
ATOM   1292  HG2 PRO A 670      42.980  54.530  48.900  1.00  0.00           H
ATOM   1293  C   PRO A 670      44.100  53.510  52.940  1.00  0.00           C
ATOM   1294  O   PRO A 670      43.740  54.130  53.920  1.00  0.00           O
ATOM   1295  N   VAL A 671      43.900  52.200  52.860  1.00  0.00           N
ATOM   1296  HN  VAL A 671      44.210  51.660  52.070  1.00  0.00           H
ATOM   1297  CA  VAL A 671      43.240  51.370  53.900  1.00  0.00           C
ATOM   1298  HA  VAL A 671      42.260  51.800  53.900  1.00  0.00           H
ATOM   1299  CB  VAL A 671      43.140  49.840  53.580  1.00  0.00           C
ATOM   1300  HB  VAL A 671      44.120  49.460  53.220  1.00  0.00           H
ATOM   1301  CG1 VAL A 671      42.680  48.940  54.700  1.00  0.00           C
ATOM   1302 HG11 VAL A 671      42.920  47.890  54.440  1.00  0.00           H
ATOM   1303 HG12 VAL A 671      41.590  49.030  54.930  1.00  0.00           H
ATOM   1304 HG13 VAL A 671      43.260  49.300  55.580  1.00  0.00           H
ATOM   1305  CG2 VAL A 671      42.180  49.800  52.410  1.00  0.00           C
ATOM   1306 HG21 VAL A 671      42.510  50.410  51.550  1.00  0.00           H
ATOM   1307 HG22 VAL A 671      41.180  50.180  52.690  1.00  0.00           H
ATOM   1308 HG23 VAL A 671      42.210  48.750  52.050  1.00  0.00           H
ATOM   1309  C   VAL A 671      43.800  51.660  55.280  1.00  0.00           C
ATOM   1310  O   VAL A 671      43.000  51.980  56.170  1.00  0.00           O
ATOM   1311  N   LEU A 672      45.200  51.670  55.460  1.00  0.00           N
ATOM   1312  HN  LEU A 672      45.820  51.420  54.720  1.00  0.00           H
ATOM   1313  CA  LEU A 672      45.800  51.930  56.750  1.00  0.00           C
ATOM   1314  HA  LEU A 672      45.440  51.290  57.540  1.00  0.00           H
ATOM   1315  CB  LEU A 672      47.340  51.770  56.690  1.00  0.00           C
ATOM   1316  HB1 LEU A 672      47.780  52.600  56.100  1.00  0.00           H
ATOM   1317  HB2 LEU A 672      47.670  50.960  56.020  1.00  0.00           H
ATOM   1318  CG  LEU A 672      48.120  51.820  57.990  1.00  0.00           C
ATOM   1319  HG  LEU A 672      47.910  52.700  58.640  1.00  0.00           H
ATOM   1320  CD1 LEU A 672      47.920  50.580  58.820  1.00  0.00           C
ATOM   1321 HD11 LEU A 672      48.200  49.670  58.250  1.00  0.00           H
ATOM   1322 HD12 LEU A 672      46.850  50.350  59.060  1.00  0.00           H
ATOM   1323 HD13 LEU A 672      48.560  50.540  59.730  1.00  0.00           H
ATOM   1324  CD2 LEU A 672      49.640  52.020  57.680  1.00  0.00           C
ATOM   1325 HD21 LEU A 672      50.150  52.340  58.610  1.00  0.00           H
ATOM   1326 HD22 LEU A 672      49.700  52.830  56.920  1.00  0.00           H
ATOM   1327 HD23 LEU A 672      50.080  51.100  57.250  1.00  0.00           H
ATOM   1328  C   LEU A 672      45.480  53.280  57.330  1.00  0.00           C
ATOM   1329  O   LEU A 672      45.230  53.370  58.510  1.00  0.00           O
ATOM   1330  N   VAL A 673      45.600  54.370  56.600  1.00  0.00           N
ATOM   1331  HN  VAL A 673      46.050  54.340  55.710  1.00  0.00           H
ATOM   1332  CA  VAL A 673      45.210  55.750  56.930  1.00  0.00           C
ATOM   1333  HA  VAL A 673      45.860  56.180  57.680  1.00  0.00           H
ATOM   1334  CB  VAL A 673      45.510  56.660  55.710  1.00  0.00           C
ATOM   1335  HB  VAL A 673      44.690  56.450  55.000  1.00  0.00           H
ATOM   1336  CG1 VAL A 673      45.580  58.130  56.160  1.00  0.00           C
ATOM   1337 HG11 VAL A 673      46.410  58.330  56.880  1.00  0.00           H
ATOM   1338 HG12 VAL A 673      44.630  58.390  56.640  1.00  0.00           H
ATOM   1339 HG13 VAL A 673      45.750  58.870  55.340  1.00  0.00           H
ATOM   1340  CG2 VAL A 673      46.780  56.220  55.040  1.00  0.00           C
ATOM   1341 HG21 VAL A 673      47.160  57.040  54.410  1.00  0.00           H
ATOM   1342 HG22 VAL A 673      46.690  55.360  54.340  1.00  0.00           H
ATOM   1343 HG23 VAL A 673      47.590  56.140  55.810  1.00  0.00           H
ATOM   1344  C   VAL A 673      43.800  55.920  57.280  1.00  0.00           C
ATOM   1345  O   VAL A 673      43.500  56.540  58.230  1.00  0.00           O
ATOM   1346  N   PHE A 674      42.890  55.270  56.560  1.00  0.00           N
ATOM   1347  HN  PHE A 674      43.170  54.900  55.670  1.00  0.00           H
ATOM   1348  CA  PHE A 674      41.480  55.240  56.720  1.00  0.00           C
ATOM   1349  HA  PHE A 674      41.140  56.240  56.880  1.00  0.00           H
ATOM   1350  CB  PHE A 674      40.870  54.750  55.340  1.00  0.00           C
ATOM   1351  HB1 PHE A 674      41.310  53.780  55.030  1.00  0.00           H
ATOM   1352  HB2 PHE A 674      41.150  55.440  54.530  1.00  0.00           H
ATOM   1353  CG  PHE A 674      39.350  54.710  55.250  1.00  0.00           C
ATOM   1354  CD1 PHE A 674      38.790  53.510  55.580  1.00  0.00           C
ATOM   1355  HD1 PHE A 674      39.360  52.620  55.830  1.00  0.00           H
ATOM   1356  CE1 PHE A 674      37.350  53.460  55.640  1.00  0.00           C
ATOM   1357  HE1 PHE A 674      36.930  52.490  55.850  1.00  0.00           H
ATOM   1358  CZ  PHE A 674      36.570  54.620  55.340  1.00  0.00           C
ATOM   1359  HZ  PHE A 674      35.500  54.660  55.250  1.00  0.00           H
ATOM   1360  CD2 PHE A 674      38.570  55.840  54.850  1.00  0.00           C
ATOM   1361  HD2 PHE A 674      39.120  56.650  54.390  1.00  0.00           H
ATOM   1362  CE2 PHE A 674      37.230  55.780  54.870  1.00  0.00           C
ATOM   1363  HE2 PHE A 674      36.590  56.600  54.570  1.00  0.00           H
ATOM   1364  C   PHE A 674      41.100  54.450  58.020  1.00  0.00           C
ATOM   1365  O   PHE A 674      40.290  54.860  58.830  1.00  0.00           O
ATOM   1366  N   GLU A 675      41.740  53.290  58.310  1.00  0.00           N
ATOM   1367  HN  GLU A 675      42.300  52.880  57.620  1.00  0.00           H
ATOM   1368  CA  GLU A 675      41.630  52.620  59.610  1.00  0.00           C
ATOM   1369  HA  GLU A 675      40.560  52.590  59.780  1.00  0.00           H
ATOM   1370  CB  GLU A 675      42.170  51.150  59.440  1.00  0.00           C
ATOM   1371  HB1 GLU A 675      42.090  50.710  60.460  1.00  0.00           H
ATOM   1372  HB2 GLU A 675      43.200  51.380  59.080  1.00  0.00           H
ATOM   1373  CG  GLU A 675      41.370  50.320  58.440  1.00  0.00           C
ATOM   1374  HG1 GLU A 675      42.040  49.540  58.010  1.00  0.00           H
ATOM   1375  HG2 GLU A 675      41.030  51.020  57.650  1.00  0.00           H
ATOM   1376  CD  GLU A 675      40.060  49.700  59.010  1.00  0.00           C
ATOM   1377  OE1 GLU A 675      39.450  48.860  58.340  1.00  0.00           O
ATOM   1378  OE2 GLU A 675      39.570  50.100  60.100  1.00  0.00           O
ATOM   1379  C   GLU A 675      42.140  53.500  60.770  1.00  0.00           C
ATOM   1380  O   GLU A 675      41.460  53.680  61.780  1.00  0.00           O
ATOM   1381  N   LYS A 676      43.250  54.160  60.590  1.00  0.00           N
ATOM   1382  HN  LYS A 676      43.640  54.130  59.680  1.00  0.00           H
ATOM   1383  CA  LYS A 676      43.840  55.010  61.640  1.00  0.00           C
ATOM   1384  HA  LYS A 676      43.710  54.430  62.550  1.00  0.00           H
ATOM   1385  CB  LYS A 676      45.330  55.150  61.600  1.00  0.00           C
ATOM   1386  HB1 LYS A 676      45.610  55.370  60.540  1.00  0.00           H
ATOM   1387  HB2 LYS A 676      45.900  54.210  61.780  1.00  0.00           H
ATOM   1388  CG  LYS A 676      45.970  56.360  62.420  1.00  0.00           C
ATOM   1389  HG1 LYS A 676      45.680  56.240  63.480  1.00  0.00           H
ATOM   1390  HG2 LYS A 676      45.510  57.320  62.080  1.00  0.00           H
ATOM   1391  CD  LYS A 676      47.480  56.170  62.240  1.00  0.00           C
ATOM   1392  HD1 LYS A 676      47.640  55.950  61.150  1.00  0.00           H
ATOM   1393  HD2 LYS A 676      47.780  55.230  62.750  1.00  0.00           H
ATOM   1394  CE  LYS A 676      48.250  57.450  62.770  1.00  0.00           C
ATOM   1395  HE1 LYS A 676      48.030  57.510  63.860  1.00  0.00           H
ATOM   1396  HE2 LYS A 676      47.810  58.320  62.240  1.00  0.00           H
ATOM   1397  NZ  LYS A 676      49.760  57.290  62.660  1.00  0.00           N
ATOM   1398  HZ1 LYS A 676      50.060  57.330  61.660  1.00  0.00           H
ATOM   1399  HZ2 LYS A 676      50.050  56.360  63.020  1.00  0.00           H
ATOM   1400  HZ3 LYS A 676      50.290  58.000  63.200  1.00  0.00           H
ATOM   1401  C   LYS A 676      43.130  56.370  61.890  1.00  0.00           C
ATOM   1402  O   LYS A 676      42.850  56.730  63.010  1.00  0.00           O
ATOM   1403  N   ILE A 677      42.600  57.050  60.780  1.00  0.00           N
ATOM   1404  HN  ILE A 677      42.730  56.690  59.870  1.00  0.00           H
ATOM   1405  CA  ILE A 677      41.610  58.120  60.980  1.00  0.00           C
ATOM   1406  HA  ILE A 677      42.100  58.790  61.670  1.00  0.00           H
ATOM   1407  CB  ILE A 677      41.160  58.780  59.690  1.00  0.00           C
ATOM   1408  HB  ILE A 677      40.690  58.060  59.000  1.00  0.00           H
ATOM   1409  CG2 ILE A 677      40.180  59.930  60.000  1.00  0.00           C
ATOM   1410 HG21 ILE A 677      40.690  60.540  60.770  1.00  0.00           H
ATOM   1411 HG22 ILE A 677      39.200  59.560  60.360  1.00  0.00           H
ATOM   1412 HG23 ILE A 677      39.850  60.500  59.110  1.00  0.00           H
ATOM   1413  CG1 ILE A 677      42.350  59.410  58.950  1.00  0.00           C
ATOM   1414 HG11 ILE A 677      43.270  58.790  59.030  1.00  0.00           H
ATOM   1415 HG12 ILE A 677      42.550  60.430  59.330  1.00  0.00           H
ATOM   1416  CD  ILE A 677      42.140  59.580  57.430  1.00  0.00           C
ATOM   1417  HD1 ILE A 677      41.120  59.920  57.150  1.00  0.00           H
ATOM   1418  HD2 ILE A 677      42.330  58.620  56.910  1.00  0.00           H
ATOM   1419  HD3 ILE A 677      42.880  60.330  57.090  1.00  0.00           H
ATOM   1420  C   ILE A 677      40.360  57.650  61.680  1.00  0.00           C
ATOM   1421  O   ILE A 677      39.810  58.310  62.520  1.00  0.00           O
ATOM   1422  N   LEU A 678      39.840  56.480  61.410  1.00  0.00           N
ATOM   1423  HN  LEU A 678      40.300  55.890  60.740  1.00  0.00           H
ATOM   1424  CA  LEU A 678      38.690  55.840  62.040  1.00  0.00           C
ATOM   1425  HA  LEU A 678      37.920  56.590  62.070  1.00  0.00           H
ATOM   1426  CB  LEU A 678      38.180  54.610  61.270  1.00  0.00           C
ATOM   1427  HB1 LEU A 678      38.890  53.750  61.340  1.00  0.00           H
ATOM   1428  HB2 LEU A 678      38.150  54.840  60.190  1.00  0.00           H
ATOM   1429  CG  LEU A 678      36.750  53.980  61.790  1.00  0.00           C
ATOM   1430  HG  LEU A 678      36.930  53.610  62.810  1.00  0.00           H
ATOM   1431  CD1 LEU A 678      35.550  54.920  61.670  1.00  0.00           C
ATOM   1432 HD11 LEU A 678      35.590  55.330  60.630  1.00  0.00           H
ATOM   1433 HD12 LEU A 678      35.560  55.830  62.310  1.00  0.00           H
ATOM   1434 HD13 LEU A 678      34.610  54.390  61.940  1.00  0.00           H
ATOM   1435  CD2 LEU A 678      36.560  52.850  60.820  1.00  0.00           C
ATOM   1436 HD21 LEU A 678      36.530  53.140  59.750  1.00  0.00           H
ATOM   1437 HD22 LEU A 678      35.600  52.350  61.040  1.00  0.00           H
ATOM   1438 HD23 LEU A 678      37.410  52.150  60.900  1.00  0.00           H
ATOM   1439  C   LEU A 678      38.870  55.520  63.510  1.00  0.00           C
ATOM   1440  O   LEU A 678      38.050  55.840  64.420  1.00  0.00           O
ATOM   1441  N   TYR A 679      39.970  54.920  63.930  1.00  0.00           N
ATOM   1442  HN  TYR A 679      40.580  54.520  63.250  1.00  0.00           H
ATOM   1443  CA  TYR A 679      40.360  54.860  65.330  1.00  0.00           C
ATOM   1444  HA  TYR A 679      39.530  54.380  65.840  1.00  0.00           H
ATOM   1445  CB  TYR A 679      41.560  53.890  65.540  1.00  0.00           C
ATOM   1446  HB1 TYR A 679      42.320  54.190  64.800  1.00  0.00           H
ATOM   1447  HB2 TYR A 679      41.300  52.830  65.320  1.00  0.00           H
ATOM   1448  CG  TYR A 679      42.230  53.890  66.940  1.00  0.00           C
ATOM   1449  CD1 TYR A 679      41.580  53.480  68.140  1.00  0.00           C
ATOM   1450  HD1 TYR A 679      40.580  53.100  68.260  1.00  0.00           H
ATOM   1451  CE1 TYR A 679      42.370  53.610  69.350  1.00  0.00           C
ATOM   1452  HE1 TYR A 679      41.780  53.390  70.240  1.00  0.00           H
ATOM   1453  CZ  TYR A 679      43.580  54.240  69.430  1.00  0.00           C
ATOM   1454  OH  TYR A 679      44.130  54.690  70.650  1.00  0.00           O
ATOM   1455  HH  TYR A 679      45.060  54.750  70.460  1.00  0.00           H
ATOM   1456  CD2 TYR A 679      43.540  54.370  67.060  1.00  0.00           C
ATOM   1457  HD2 TYR A 679      44.050  54.680  66.150  1.00  0.00           H
ATOM   1458  CE2 TYR A 679      44.210  54.480  68.290  1.00  0.00           C
ATOM   1459  HE2 TYR A 679      45.180  54.960  68.390  1.00  0.00           H
ATOM   1460  C   TYR A 679      40.570  56.200  66.030  1.00  0.00           C
ATOM   1461  O   TYR A 679      40.080  56.420  67.160  1.00  0.00           O
ATOM   1462  N   LYS A 680      41.180  57.230  65.330  1.00  0.00           N
ATOM   1463  HN  LYS A 680      41.630  56.970  64.480  1.00  0.00           H
ATOM   1464  CA  LYS A 680      41.290  58.550  65.890  1.00  0.00           C
ATOM   1465  HA  LYS A 680      41.630  58.390  66.900  1.00  0.00           H
ATOM   1466  CB  LYS A 680      42.410  59.360  65.210  1.00  0.00           C
ATOM   1467  HB1 LYS A 680      42.230  59.200  64.120  1.00  0.00           H
ATOM   1468  HB2 LYS A 680      43.260  58.740  65.560  1.00  0.00           H
ATOM   1469  CG  LYS A 680      42.570  60.770  65.660  1.00  0.00           C
ATOM   1470  HG1 LYS A 680      41.700  61.450  65.560  1.00  0.00           H
ATOM   1471  HG2 LYS A 680      43.400  61.210  65.070  1.00  0.00           H
ATOM   1472  CD  LYS A 680      43.060  61.030  67.110  1.00  0.00           C
ATOM   1473  HD1 LYS A 680      43.950  60.440  67.470  1.00  0.00           H
ATOM   1474  HD2 LYS A 680      42.230  60.880  67.830  1.00  0.00           H
ATOM   1475  CE  LYS A 680      43.440  62.490  67.320  1.00  0.00           C
ATOM   1476  HE1 LYS A 680      44.290  62.860  66.700  1.00  0.00           H
ATOM   1477  HE2 LYS A 680      43.750  62.540  68.380  1.00  0.00           H
ATOM   1478  NZ  LYS A 680      42.310  63.400  67.180  1.00  0.00           N
ATOM   1479  HZ1 LYS A 680      42.530  64.260  67.720  1.00  0.00           H
ATOM   1480  HZ2 LYS A 680      41.380  63.050  67.490  1.00  0.00           H
ATOM   1481  HZ3 LYS A 680      42.210  63.750  66.220  1.00  0.00           H
ATOM   1482  C   LYS A 680      40.020  59.220  66.090  1.00  0.00           C
ATOM   1483  O   LYS A 680      39.550  59.660  67.140  1.00  0.00           O
ATOM   1484  N   PHE A 681      39.130  59.260  65.120  1.00  0.00           N
ATOM   1485  HN  PHE A 681      39.490  58.890  64.280  1.00  0.00           H
ATOM   1486  CA  PHE A 681      37.760  59.740  65.200  1.00  0.00           C
ATOM   1487  HA  PHE A 681      37.820  60.740  65.600  1.00  0.00           H
ATOM   1488  CB  PHE A 681      37.220  59.870  63.760  1.00  0.00           C
ATOM   1489  HB1 PHE A 681      37.390  58.930  63.190  1.00  0.00           H
ATOM   1490  HB2 PHE A 681      37.790  60.630  63.170  1.00  0.00           H
ATOM   1491  CG  PHE A 681      35.770  60.170  63.610  1.00  0.00           C
ATOM   1492  CD1 PHE A 681      34.930  59.030  63.730  1.00  0.00           C
ATOM   1493  HD1 PHE A 681      35.560  58.170  63.930  1.00  0.00           H
ATOM   1494  CE1 PHE A 681      33.600  59.110  63.610  1.00  0.00           C
ATOM   1495  HE1 PHE A 681      32.960  58.240  63.690  1.00  0.00           H
ATOM   1496  CZ  PHE A 681      32.950  60.410  63.390  1.00  0.00           C
ATOM   1497  HZ  PHE A 681      31.880  60.530  63.320  1.00  0.00           H
ATOM   1498  CD2 PHE A 681      35.190  61.400  63.410  1.00  0.00           C
ATOM   1499  HD2 PHE A 681      35.850  62.250  63.290  1.00  0.00           H
ATOM   1500  CE2 PHE A 681      33.770  61.540  63.270  1.00  0.00           C
ATOM   1501  HE2 PHE A 681      33.420  62.490  62.910  1.00  0.00           H
ATOM   1502  C   PHE A 681      36.900  59.000  66.220  1.00  0.00           C
ATOM   1503  O   PHE A 681      36.150  59.620  66.970  1.00  0.00           O
ATOM   1504  N   CYS A 682      37.010  57.700  66.250  1.00  0.00           N
ATOM   1505  HN  CYS A 682      37.520  57.230  65.530  1.00  0.00           H
ATOM   1506  CA  CYS A 682      36.330  56.910  67.310  1.00  0.00           C
ATOM   1507  HA  CYS A 682      35.270  57.050  67.270  1.00  0.00           H
ATOM   1508  CB  CYS A 682      36.680  55.390  67.120  1.00  0.00           C
ATOM   1509  HB1 CYS A 682      36.440  54.860  68.080  1.00  0.00           H
ATOM   1510  HB2 CYS A 682      37.760  55.440  66.900  1.00  0.00           H
ATOM   1511  SG  CYS A 682      35.780  54.590  65.750  1.00  0.00           S
ATOM   1512  HG1 CYS A 682      36.820  54.620  64.940  1.00  0.00           H
ATOM   1513  C   CYS A 682      36.790  57.260  68.740  1.00  0.00           C
ATOM   1514  O   CYS A 682      35.920  57.370  69.630  1.00  0.00           O
ATOM   1515  N   ARG A 683      38.110  57.600  68.960  1.00  0.00           N
ATOM   1516  HN  ARG A 683      38.810  57.390  68.280  1.00  0.00           H
ATOM   1517  CA  ARG A 683      38.670  58.150  70.230  1.00  0.00           C
ATOM   1518  HA  ARG A 683      38.330  57.470  71.010  1.00  0.00           H
ATOM   1519  CB  ARG A 683      40.240  58.350  70.140  1.00  0.00           C
ATOM   1520  HB1 ARG A 683      40.650  59.160  70.780  1.00  0.00           H
ATOM   1521  HB2 ARG A 683      40.430  58.740  69.120  1.00  0.00           H
ATOM   1522  CG  ARG A 683      41.100  57.160  70.570  1.00  0.00           C
ATOM   1523  HG1 ARG A 683      42.150  57.480  70.440  1.00  0.00           H
ATOM   1524  HG2 ARG A 683      40.980  56.260  69.930  1.00  0.00           H
ATOM   1525  CD  ARG A 683      40.980  56.740  72.000  1.00  0.00           C
ATOM   1526  HD1 ARG A 683      39.930  56.420  72.180  1.00  0.00           H
ATOM   1527  HD2 ARG A 683      41.330  57.600  72.610  1.00  0.00           H
ATOM   1528  NE  ARG A 683      41.880  55.650  72.230  1.00  0.00           N
ATOM   1529  HE  ARG A 683      42.460  55.320  71.470  1.00  0.00           H
ATOM   1530  CZ  ARG A 683      42.180  55.210  73.450  1.00  0.00           C
ATOM   1531  NH1 ARG A 683      43.250  54.480  73.590  1.00  0.00           N
ATOM   1532 HH11 ARG A 683      43.560  54.040  74.440  1.00  0.00           H
ATOM   1533 HH12 ARG A 683      43.900  54.320  72.850  1.00  0.00           H
ATOM   1534  NH2 ARG A 683      41.380  55.420  74.450  1.00  0.00           N
ATOM   1535 HH21 ARG A 683      40.480  55.870  74.360  1.00  0.00           H
ATOM   1536 HH22 ARG A 683      41.660  55.090  75.350  1.00  0.00           H
ATOM   1537  C   ARG A 683      38.110  59.540  70.630  1.00  0.00           C
ATOM   1538  O   ARG A 683      37.820  59.790  71.800  1.00  0.00           O
ATOM   1539  N   ASP A 684      37.980  60.460  69.660  1.00  0.00           N
ATOM   1540  HN  ASP A 684      38.330  60.240  68.750  1.00  0.00           H
ATOM   1541  CA  ASP A 684      37.600  61.750  69.870  1.00  0.00           C
ATOM   1542  HA  ASP A 684      38.210  62.220  70.640  1.00  0.00           H
ATOM   1543  CB  ASP A 684      37.800  62.460  68.540  1.00  0.00           C
ATOM   1544  HB1 ASP A 684      37.310  63.440  68.700  1.00  0.00           H
ATOM   1545  HB2 ASP A 684      37.200  62.110  67.680  1.00  0.00           H
ATOM   1546  CG  ASP A 684      39.280  62.580  68.030  1.00  0.00           C
ATOM   1547  OD1 ASP A 684      40.190  62.390  68.830  1.00  0.00           O
ATOM   1548  OD2 ASP A 684      39.530  62.920  66.790  1.00  0.00           O
ATOM   1549  C   ASP A 684      36.130  61.900  70.300  1.00  0.00           C
ATOM   1550  O   ASP A 684      35.770  62.800  70.970  1.00  0.00           O
ATOM   1551  N   TYR A 685      35.140  60.950  69.890  1.00  0.00           N
ATOM   1552  HN  TYR A 685      35.410  60.230  69.260  1.00  0.00           H
ATOM   1553  CA  TYR A 685      33.780  61.020  70.350  1.00  0.00           C
ATOM   1554  HA  TYR A 685      33.590  61.880  70.970  1.00  0.00           H
ATOM   1555  CB  TYR A 685      32.840  61.050  69.110  1.00  0.00           C
ATOM   1556  HB1 TYR A 685      31.830  61.000  69.570  1.00  0.00           H
ATOM   1557  HB2 TYR A 685      33.020  60.190  68.410  1.00  0.00           H
ATOM   1558  CG  TYR A 685      33.000  62.350  68.230  1.00  0.00           C
ATOM   1559  CD1 TYR A 685      33.650  62.310  67.040  1.00  0.00           C
ATOM   1560  HD1 TYR A 685      34.300  61.460  66.910  1.00  0.00           H
ATOM   1561  CE1 TYR A 685      33.570  63.340  66.090  1.00  0.00           C
ATOM   1562  HE1 TYR A 685      34.210  63.280  65.220  1.00  0.00           H
ATOM   1563  CZ  TYR A 685      32.710  64.390  66.360  1.00  0.00           C
ATOM   1564  OH  TYR A 685      32.510  65.500  65.530  1.00  0.00           O
ATOM   1565  HH  TYR A 685      32.660  65.260  64.610  1.00  0.00           H
ATOM   1566  CD2 TYR A 685      32.170  63.500  68.530  1.00  0.00           C
ATOM   1567  HD2 TYR A 685      31.500  63.500  69.370  1.00  0.00           H
ATOM   1568  CE2 TYR A 685      32.130  64.540  67.620  1.00  0.00           C
ATOM   1569  HE2 TYR A 685      31.550  65.440  67.730  1.00  0.00           H
ATOM   1570  C   TYR A 685      33.510  59.840  71.290  1.00  0.00           C
ATOM   1571  O   TYR A 685      32.370  59.500  71.550  1.00  0.00           O
ATOM   1572  N   GLN A 686      34.600  59.200  71.860  1.00  0.00           N
ATOM   1573  HN  GLN A 686      35.540  59.420  71.650  1.00  0.00           H
ATOM   1574  CA  GLN A 686      34.500  58.060  72.820  1.00  0.00           C
ATOM   1575  HA  GLN A 686      35.440  57.550  72.920  1.00  0.00           H
ATOM   1576  CB  GLN A 686      34.180  58.680  74.250  1.00  0.00           C
ATOM   1577  HB1 GLN A 686      33.900  57.880  74.980  1.00  0.00           H
ATOM   1578  HB2 GLN A 686      33.400  59.460  74.140  1.00  0.00           H
ATOM   1579  CG  GLN A 686      35.400  59.400  74.880  1.00  0.00           C
ATOM   1580  HG1 GLN A 686      35.190  59.900  75.850  1.00  0.00           H
ATOM   1581  HG2 GLN A 686      35.710  60.280  74.270  1.00  0.00           H
ATOM   1582  CD  GLN A 686      36.590  58.480  75.140  1.00  0.00           C
ATOM   1583  OE1 GLN A 686      36.830  57.860  76.180  1.00  0.00           O
ATOM   1584  NE2 GLN A 686      37.490  58.410  74.140  1.00  0.00           N
ATOM   1585 HE21 GLN A 686      38.270  57.810  74.310  1.00  0.00           H
ATOM   1586 HE22 GLN A 686      37.340  59.070  73.400  1.00  0.00           H
ATOM   1587  C   GLN A 686      33.540  56.880  72.470  1.00  0.00           C
ATOM   1588  O   GLN A 686      32.800  56.270  73.250  1.00  0.00           O
ATOM   1589  N   LEU A 687      33.540  56.510  71.140  1.00  0.00           N
ATOM   1590  HN  LEU A 687      34.110  57.000  70.490  1.00  0.00           H
ATOM   1591  CA  LEU A 687      32.840  55.330  70.640  1.00  0.00           C
ATOM   1592  HA  LEU A 687      31.960  55.160  71.240  1.00  0.00           H
ATOM   1593  CB  LEU A 687      32.260  55.610  69.330  1.00  0.00           C
ATOM   1594  HB1 LEU A 687      31.610  54.770  69.000  1.00  0.00           H
ATOM   1595  HB2 LEU A 687      33.050  55.810  68.570  1.00  0.00           H
ATOM   1596  CG  LEU A 687      31.310  56.850  69.300  1.00  0.00           C
ATOM   1597  HG  LEU A 687      31.710  57.740  69.830  1.00  0.00           H
ATOM   1598  CD1 LEU A 687      31.030  57.300  67.830  1.00  0.00           C
ATOM   1599 HD11 LEU A 687      30.420  58.220  67.800  1.00  0.00           H
ATOM   1600 HD12 LEU A 687      30.500  56.510  67.260  1.00  0.00           H
ATOM   1601 HD13 LEU A 687      32.040  57.390  67.360  1.00  0.00           H
ATOM   1602  CD2 LEU A 687      29.960  56.560  69.980  1.00  0.00           C
ATOM   1603 HD21 LEU A 687      29.310  55.790  69.520  1.00  0.00           H
ATOM   1604 HD22 LEU A 687      29.280  57.430  70.110  1.00  0.00           H
ATOM   1605 HD23 LEU A 687      30.180  56.270  71.030  1.00  0.00           H
ATOM   1606  C   LEU A 687      33.620  54.040  70.770  1.00  0.00           C
ATOM   1607  O   LEU A 687      34.870  54.070  70.830  1.00  0.00           O
ATOM   1608  N   SER A 688      32.900  52.840  70.670  1.00  0.00           N
ATOM   1609  HN  SER A 688      31.910  52.800  70.720  1.00  0.00           H
ATOM   1610  CA  SER A 688      33.600  51.590  70.520  1.00  0.00           C
ATOM   1611  HA  SER A 688      34.540  51.760  71.030  1.00  0.00           H
ATOM   1612  CB  SER A 688      32.950  50.280  71.080  1.00  0.00           C
ATOM   1613  HB1 SER A 688      31.860  50.450  71.000  1.00  0.00           H
ATOM   1614  HB2 SER A 688      33.090  50.280  72.180  1.00  0.00           H
ATOM   1615  OG  SER A 688      33.390  49.030  70.450  1.00  0.00           O
ATOM   1616  HG1 SER A 688      34.270  48.930  70.810  1.00  0.00           H
ATOM   1617  C   SER A 688      33.870  51.450  68.990  1.00  0.00           C
ATOM   1618  O   SER A 688      32.990  51.230  68.210  1.00  0.00           O
ATOM   1619  N   TYR A 689      35.220  51.480  68.610  1.00  0.00           N
ATOM   1620  HN  TYR A 689      35.900  51.730  69.290  1.00  0.00           H
ATOM   1621  CA  TYR A 689      35.780  51.420  67.300  1.00  0.00           C
ATOM   1622  HA  TYR A 689      35.470  52.270  66.710  1.00  0.00           H
ATOM   1623  CB  TYR A 689      37.360  51.460  67.360  1.00  0.00           C
ATOM   1624  HB1 TYR A 689      37.670  50.740  68.150  1.00  0.00           H
ATOM   1625  HB2 TYR A 689      37.690  52.450  67.760  1.00  0.00           H
ATOM   1626  CG  TYR A 689      38.150  51.240  66.080  1.00  0.00           C
ATOM   1627  CD1 TYR A 689      39.330  50.510  66.130  1.00  0.00           C
ATOM   1628  HD1 TYR A 689      39.810  50.320  67.080  1.00  0.00           H
ATOM   1629  CE1 TYR A 689      40.080  50.300  65.030  1.00  0.00           C
ATOM   1630  HE1 TYR A 689      41.020  49.760  65.060  1.00  0.00           H
ATOM   1631  CZ  TYR A 689      39.680  50.690  63.780  1.00  0.00           C
ATOM   1632  OH  TYR A 689      40.480  50.270  62.660  1.00  0.00           O
ATOM   1633  HH  TYR A 689      40.040  50.350  61.810  1.00  0.00           H
ATOM   1634  CD2 TYR A 689      37.660  51.590  64.790  1.00  0.00           C
ATOM   1635  HD2 TYR A 689      36.690  52.060  64.750  1.00  0.00           H
ATOM   1636  CE2 TYR A 689      38.430  51.320  63.630  1.00  0.00           C
ATOM   1637  HE2 TYR A 689      38.110  51.730  62.680  1.00  0.00           H
ATOM   1638  C   TYR A 689      35.320  50.160  66.620  1.00  0.00           C
ATOM   1639  O   TYR A 689      34.700  50.280  65.560  1.00  0.00           O
ATOM   1640  N   LEU A 690      35.490  49.060  67.350  1.00  0.00           N
ATOM   1641  HN  LEU A 690      35.910  48.980  68.250  1.00  0.00           H
ATOM   1642  CA  LEU A 690      35.170  47.790  66.690  1.00  0.00           C
ATOM   1643  HA  LEU A 690      35.620  47.710  65.700  1.00  0.00           H
ATOM   1644  CB  LEU A 690      35.950  46.620  67.450  1.00  0.00           C
ATOM   1645  HB1 LEU A 690      35.710  45.620  67.020  1.00  0.00           H
ATOM   1646  HB2 LEU A 690      35.550  46.660  68.480  1.00  0.00           H
ATOM   1647  CG  LEU A 690      37.490  46.820  67.580  1.00  0.00           C
ATOM   1648  HG  LEU A 690      37.600  47.730  68.200  1.00  0.00           H
ATOM   1649  CD1 LEU A 690      38.250  45.700  68.350  1.00  0.00           C
ATOM   1650 HD11 LEU A 690      37.590  45.540  69.230  1.00  0.00           H
ATOM   1651 HD12 LEU A 690      39.310  45.860  68.640  1.00  0.00           H
ATOM   1652 HD13 LEU A 690      38.180  44.750  67.780  1.00  0.00           H
ATOM   1653  CD2 LEU A 690      38.160  46.960  66.220  1.00  0.00           C
ATOM   1654 HD21 LEU A 690      39.210  47.300  66.350  1.00  0.00           H
ATOM   1655 HD22 LEU A 690      37.660  47.700  65.560  1.00  0.00           H
ATOM   1656 HD23 LEU A 690      38.230  46.020  65.630  1.00  0.00           H
ATOM   1657  C   LEU A 690      33.690  47.500  66.320  1.00  0.00           C
ATOM   1658  O   LEU A 690      33.300  46.870  65.330  1.00  0.00           O
ATOM   1659  N   SER A 691      32.770  47.990  67.180  1.00  0.00           N
ATOM   1660  HN  SER A 691      33.030  48.430  68.030  1.00  0.00           H
ATOM   1661  CA  SER A 691      31.340  47.830  67.000  1.00  0.00           C
ATOM   1662  HA  SER A 691      31.030  46.810  66.810  1.00  0.00           H
ATOM   1663  CB  SER A 691      30.760  48.180  68.390  1.00  0.00           C
ATOM   1664  HB1 SER A 691      31.170  49.160  68.700  1.00  0.00           H
ATOM   1665  HB2 SER A 691      30.940  47.470  69.220  1.00  0.00           H
ATOM   1666  OG  SER A 691      29.390  48.190  68.370  1.00  0.00           O
ATOM   1667  HG1 SER A 691      29.100  47.300  68.140  1.00  0.00           H
ATOM   1668  C   SER A 691      30.770  48.770  65.950  1.00  0.00           C
ATOM   1669  O   SER A 691      30.020  48.360  65.100  1.00  0.00           O
ATOM   1670  N   LEU A 692      31.390  49.980  65.840  1.00  0.00           N
ATOM   1671  HN  LEU A 692      31.890  50.270  66.660  1.00  0.00           H
ATOM   1672  CA  LEU A 692      31.110  50.950  64.800  1.00  0.00           C
ATOM   1673  HA  LEU A 692      30.050  51.070  64.690  1.00  0.00           H
ATOM   1674  CB  LEU A 692      31.820  52.280  65.230  1.00  0.00           C
ATOM   1675  HB1 LEU A 692      32.920  52.240  65.060  1.00  0.00           H
ATOM   1676  HB2 LEU A 692      31.550  52.350  66.310  1.00  0.00           H
ATOM   1677  CG  LEU A 692      31.370  53.570  64.480  1.00  0.00           C
ATOM   1678  HG  LEU A 692      31.410  53.440  63.380  1.00  0.00           H
ATOM   1679  CD1 LEU A 692      29.930  53.920  64.930  1.00  0.00           C
ATOM   1680 HD11 LEU A 692      29.330  52.990  64.990  1.00  0.00           H
ATOM   1681 HD12 LEU A 692      29.420  54.630  64.240  1.00  0.00           H
ATOM   1682 HD13 LEU A 692      29.920  54.280  65.980  1.00  0.00           H
ATOM   1683  CD2 LEU A 692      32.330  54.690  64.900  1.00  0.00           C
ATOM   1684 HD21 LEU A 692      32.200  54.830  65.990  1.00  0.00           H
ATOM   1685 HD22 LEU A 692      32.210  55.690  64.420  1.00  0.00           H
ATOM   1686 HD23 LEU A 692      33.340  54.330  64.600  1.00  0.00           H
ATOM   1687  C   LEU A 692      31.700  50.530  63.480  1.00  0.00           C
ATOM   1688  O   LEU A 692      31.080  50.750  62.460  1.00  0.00           O
ATOM   1689  N   ARG A 693      32.940  50.020  63.470  1.00  0.00           N
ATOM   1690  HN  ARG A 693      33.360  50.030  64.370  1.00  0.00           H
ATOM   1691  CA  ARG A 693      33.660  49.540  62.320  1.00  0.00           C
ATOM   1692  HA  ARG A 693      33.760  50.430  61.720  1.00  0.00           H
ATOM   1693  CB  ARG A 693      35.090  49.100  62.700  1.00  0.00           C
ATOM   1694  HB1 ARG A 693      35.140  48.430  63.570  1.00  0.00           H
ATOM   1695  HB2 ARG A 693      35.610  50.080  62.820  1.00  0.00           H
ATOM   1696  CG  ARG A 693      35.920  48.390  61.510  1.00  0.00           C
ATOM   1697  HG1 ARG A 693      36.030  49.030  60.610  1.00  0.00           H
ATOM   1698  HG2 ARG A 693      35.350  47.450  61.320  1.00  0.00           H
ATOM   1699  CD  ARG A 693      37.310  48.020  61.970  1.00  0.00           C
ATOM   1700  HD1 ARG A 693      37.420  47.170  62.680  1.00  0.00           H
ATOM   1701  HD2 ARG A 693      37.630  48.960  62.470  1.00  0.00           H
ATOM   1702  NE  ARG A 693      38.170  47.660  60.820  1.00  0.00           N
ATOM   1703  HE  ARG A 693      38.670  48.310  60.250  1.00  0.00           H
ATOM   1704  CZ  ARG A 693      38.080  46.440  60.230  1.00  0.00           C
ATOM   1705  NH1 ARG A 693      37.390  45.370  60.680  1.00  0.00           N
ATOM   1706 HH11 ARG A 693      36.750  45.470  61.440  1.00  0.00           H
ATOM   1707 HH12 ARG A 693      37.430  44.540  60.110  1.00  0.00           H
ATOM   1708  NH2 ARG A 693      38.780  46.220  59.150  1.00  0.00           N
ATOM   1709 HH21 ARG A 693      39.250  47.050  58.840  1.00  0.00           H
ATOM   1710 HH22 ARG A 693      38.570  45.420  58.590  1.00  0.00           H
ATOM   1711  C   ARG A 693      32.860  48.370  61.620  1.00  0.00           C
ATOM   1712  O   ARG A 693      32.660  48.420  60.420  1.00  0.00           O
ATOM   1713  N   THR A 694      32.390  47.350  62.450  1.00  0.00           N
ATOM   1714  HN  THR A 694      32.680  47.360  63.400  1.00  0.00           H
ATOM   1715  CA  THR A 694      31.560  46.280  61.950  1.00  0.00           C
ATOM   1716  HA  THR A 694      32.090  45.760  61.170  1.00  0.00           H
ATOM   1717  CB  THR A 694      31.370  45.220  62.950  1.00  0.00           C
ATOM   1718  HB  THR A 694      30.990  45.670  63.900  1.00  0.00           H
ATOM   1719  OG1 THR A 694      32.580  44.580  63.240  1.00  0.00           O
ATOM   1720  HG1 THR A 694      32.540  43.730  62.780  1.00  0.00           H
ATOM   1721  CG2 THR A 694      30.380  44.050  62.590  1.00  0.00           C
ATOM   1722 HG21 THR A 694      29.290  44.220  62.730  1.00  0.00           H
ATOM   1723 HG22 THR A 694      30.670  43.260  63.310  1.00  0.00           H
ATOM   1724 HG23 THR A 694      30.500  43.710  61.540  1.00  0.00           H
ATOM   1725  C   THR A 694      30.230  46.770  61.370  1.00  0.00           C
ATOM   1726  O   THR A 694      29.770  46.170  60.400  1.00  0.00           O
ATOM   1727  N   SER A 695      29.590  47.830  61.990  1.00  0.00           N
ATOM   1728  HN  SER A 695      29.960  48.270  62.810  1.00  0.00           H
ATOM   1729  CA  SER A 695      28.430  48.450  61.350  1.00  0.00           C
ATOM   1730  HA  SER A 695      27.640  47.740  61.140  1.00  0.00           H
ATOM   1731  CB  SER A 695      27.740  49.570  62.150  1.00  0.00           C
ATOM   1732  HB1 SER A 695      26.840  49.960  61.620  1.00  0.00           H
ATOM   1733  HB2 SER A 695      28.450  50.410  62.290  1.00  0.00           H
ATOM   1734  OG  SER A 695      27.330  49.160  63.450  1.00  0.00           O
ATOM   1735  HG1 SER A 695      27.010  49.950  63.910  1.00  0.00           H
ATOM   1736  C   SER A 695      28.720  49.020  59.980  1.00  0.00           C
ATOM   1737  O   SER A 695      27.990  48.770  59.030  1.00  0.00           O
ATOM   1738  N   ILE A 696      29.790  49.780  59.890  1.00  0.00           N
ATOM   1739  HN  ILE A 696      30.480  50.000  60.580  1.00  0.00           H
ATOM   1740  CA  ILE A 696      30.370  50.350  58.660  1.00  0.00           C
ATOM   1741  HA  ILE A 696      29.660  50.950  58.090  1.00  0.00           H
ATOM   1742  CB  ILE A 696      31.590  51.340  58.870  1.00  0.00           C
ATOM   1743  HB  ILE A 696      32.210  50.860  59.640  1.00  0.00           H
ATOM   1744  CG2 ILE A 696      32.610  51.590  57.680  1.00  0.00           C
ATOM   1745 HG21 ILE A 696      33.510  52.080  58.100  1.00  0.00           H
ATOM   1746 HG22 ILE A 696      32.210  52.320  56.950  1.00  0.00           H
ATOM   1747 HG23 ILE A 696      33.090  50.680  57.240  1.00  0.00           H
ATOM   1748  CG1 ILE A 696      31.300  52.660  59.680  1.00  0.00           C
ATOM   1749 HG11 ILE A 696      30.500  52.390  60.410  1.00  0.00           H
ATOM   1750 HG12 ILE A 696      30.790  53.530  59.200  1.00  0.00           H
ATOM   1751  CD  ILE A 696      32.520  53.120  60.460  1.00  0.00           C
ATOM   1752  HD1 ILE A 696      32.200  53.990  61.070  1.00  0.00           H
ATOM   1753  HD2 ILE A 696      33.380  53.420  59.820  1.00  0.00           H
ATOM   1754  HD3 ILE A 696      32.930  52.340  61.140  1.00  0.00           H
ATOM   1755  C   ILE A 696      30.670  49.340  57.710  1.00  0.00           C
ATOM   1756  O   ILE A 696      30.430  49.510  56.520  1.00  0.00           O
ATOM   1757  N   GLY A 697      31.200  48.150  58.050  1.00  0.00           N
ATOM   1758  HN  GLY A 697      31.640  48.190  58.960  1.00  0.00           H
ATOM   1759  CA  GLY A 697      31.400  47.030  57.130  1.00  0.00           C
ATOM   1760  HA1 GLY A 697      31.690  46.220  57.790  1.00  0.00           H
ATOM   1761  HA2 GLY A 697      32.080  47.220  56.310  1.00  0.00           H
ATOM   1762  C   GLY A 697      30.240  46.410  56.510  1.00  0.00           C
ATOM   1763  O   GLY A 697      30.220  46.060  55.320  1.00  0.00           O
ATOM   1764  N   LEU A 698      29.210  46.240  57.350  1.00  0.00           N
ATOM   1765  HN  LEU A 698      29.250  46.440  58.320  1.00  0.00           H
ATOM   1766  CA  LEU A 698      27.860  45.780  56.930  1.00  0.00           C
ATOM   1767  HA  LEU A 698      28.060  44.970  56.240  1.00  0.00           H
ATOM   1768  CB  LEU A 698      26.960  45.510  58.150  1.00  0.00           C
ATOM   1769  HB1 LEU A 698      25.940  45.190  57.860  1.00  0.00           H
ATOM   1770  HB2 LEU A 698      26.810  46.440  58.740  1.00  0.00           H
ATOM   1771  CG  LEU A 698      27.410  44.280  59.000  1.00  0.00           C
ATOM   1772  HG  LEU A 698      28.520  44.280  59.030  1.00  0.00           H
ATOM   1773  CD1 LEU A 698      26.890  44.380  60.450  1.00  0.00           C
ATOM   1774 HD11 LEU A 698      27.260  43.500  61.020  1.00  0.00           H
ATOM   1775 HD12 LEU A 698      25.790  44.490  60.510  1.00  0.00           H
ATOM   1776 HD13 LEU A 698      27.300  45.290  60.950  1.00  0.00           H
ATOM   1777  CD2 LEU A 698      26.810  42.990  58.480  1.00  0.00           C
ATOM   1778 HD21 LEU A 698      27.090  42.290  59.290  1.00  0.00           H
ATOM   1779 HD22 LEU A 698      27.400  42.610  57.610  1.00  0.00           H
ATOM   1780 HD23 LEU A 698      25.700  43.030  58.390  1.00  0.00           H
ATOM   1781  C   LEU A 698      27.060  46.810  56.100  1.00  0.00           C
ATOM   1782  O   LEU A 698      26.390  46.480  55.130  1.00  0.00           O
ATOM   1783  N   TRP A 699      27.190  48.080  56.370  1.00  0.00           N
ATOM   1784  HN  TRP A 699      27.680  48.400  57.170  1.00  0.00           H
ATOM   1785  CA  TRP A 699      26.690  49.120  55.450  1.00  0.00           C
ATOM   1786  HA  TRP A 699      25.660  48.890  55.210  1.00  0.00           H
ATOM   1787  CB  TRP A 699      26.890  50.580  56.110  1.00  0.00           C
ATOM   1788  HB1 TRP A 699      26.900  51.320  55.280  1.00  0.00           H
ATOM   1789  HB2 TRP A 699      27.900  50.710  56.540  1.00  0.00           H
ATOM   1790  CG  TRP A 699      25.830  51.080  57.050  1.00  0.00           C
ATOM   1791  CD1 TRP A 699      25.910  51.310  58.410  1.00  0.00           C
ATOM   1792  HD1 TRP A 699      26.830  51.110  58.960  1.00  0.00           H
ATOM   1793  NE1 TRP A 699      24.690  51.870  58.830  1.00  0.00           N
ATOM   1794  HE1 TRP A 699      24.420  52.270  59.670  1.00  0.00           H
ATOM   1795  CE2 TRP A 699      23.840  52.060  57.850  1.00  0.00           C
ATOM   1796  CD2 TRP A 699      24.460  51.480  56.700  1.00  0.00           C
ATOM   1797  CE3 TRP A 699      23.760  51.310  55.540  1.00  0.00           C
ATOM   1798  HE3 TRP A 699      24.230  50.900  54.660  1.00  0.00           H
ATOM   1799  CZ3 TRP A 699      22.570  51.910  55.400  1.00  0.00           C
ATOM   1800  HZ3 TRP A 699      22.170  51.960  54.400  1.00  0.00           H
ATOM   1801  CZ2 TRP A 699      22.520  52.580  57.770  1.00  0.00           C
ATOM   1802  HZ2 TRP A 699      21.960  53.060  58.540  1.00  0.00           H
ATOM   1803  CH2 TRP A 699      21.980  52.590  56.450  1.00  0.00           C
ATOM   1804  HH2 TRP A 699      21.030  53.120  56.400  1.00  0.00           H
ATOM   1805  C   TRP A 699      27.440  49.050  54.080  1.00  0.00           C
ATOM   1806  O   TRP A 699      26.890  49.230  53.020  1.00  0.00           O
ATOM   1807  N   THR A 700      28.780  48.860  54.150  1.00  0.00           N
ATOM   1808  HN  THR A 700      29.240  48.730  55.030  1.00  0.00           H
ATOM   1809  CA  THR A 700      29.720  48.940  53.020  1.00  0.00           C
ATOM   1810  HA  THR A 700      29.460  49.720  52.310  1.00  0.00           H
ATOM   1811  CB  THR A 700      31.250  48.890  53.430  1.00  0.00           C
ATOM   1812  HB  THR A 700      31.470  48.000  54.060  1.00  0.00           H
ATOM   1813  OG1 THR A 700      31.570  50.120  54.160  1.00  0.00           O
ATOM   1814  HG1 THR A 700      31.050  50.030  54.960  1.00  0.00           H
ATOM   1815  CG2 THR A 700      32.200  48.860  52.190  1.00  0.00           C
ATOM   1816 HG21 THR A 700      33.260  48.920  52.500  1.00  0.00           H
ATOM   1817 HG22 THR A 700      31.860  49.690  51.530  1.00  0.00           H
ATOM   1818 HG23 THR A 700      32.190  47.930  51.590  1.00  0.00           H
ATOM   1819  C   THR A 700      29.370  47.790  52.160  1.00  0.00           C
ATOM   1820  O   THR A 700      29.170  47.920  50.940  1.00  0.00           O
ATOM   1821  N   SER A 701      29.080  46.610  52.770  1.00  0.00           N
ATOM   1822  HN  SER A 701      29.190  46.450  53.750  1.00  0.00           H
ATOM   1823  CA  SER A 701      28.510  45.460  52.070  1.00  0.00           C
ATOM   1824  HA  SER A 701      29.190  45.140  51.310  1.00  0.00           H
ATOM   1825  CB  SER A 701      28.330  44.290  53.120  1.00  0.00           C
ATOM   1826  HB1 SER A 701      27.670  44.720  53.900  1.00  0.00           H
ATOM   1827  HB2 SER A 701      29.240  43.990  53.670  1.00  0.00           H
ATOM   1828  OG  SER A 701      27.940  43.050  52.650  1.00  0.00           O
ATOM   1829  HG1 SER A 701      28.700  42.680  52.200  1.00  0.00           H
ATOM   1830  C   SER A 701      27.160  45.660  51.390  1.00  0.00           C
ATOM   1831  O   SER A 701      26.950  45.230  50.270  1.00  0.00           O
ATOM   1832  N   PHE A 702      26.200  46.310  52.020  1.00  0.00           N
ATOM   1833  HN  PHE A 702      26.430  46.590  52.950  1.00  0.00           H
ATOM   1834  CA  PHE A 702      24.960  46.720  51.470  1.00  0.00           C
ATOM   1835  HA  PHE A 702      24.440  45.870  51.040  1.00  0.00           H
ATOM   1836  CB  PHE A 702      24.110  47.160  52.630  1.00  0.00           C
ATOM   1837  HB1 PHE A 702      24.610  47.660  53.500  1.00  0.00           H
ATOM   1838  HB2 PHE A 702      23.730  46.220  53.080  1.00  0.00           H
ATOM   1839  CG  PHE A 702      23.040  48.160  52.300  1.00  0.00           C
ATOM   1840  CD1 PHE A 702      21.840  47.640  51.840  1.00  0.00           C
ATOM   1841  HD1 PHE A 702      21.650  46.590  51.680  1.00  0.00           H
ATOM   1842  CE1 PHE A 702      20.920  48.400  51.190  1.00  0.00           C
ATOM   1843  HE1 PHE A 702      20.000  47.950  50.830  1.00  0.00           H
ATOM   1844  CZ  PHE A 702      21.180  49.820  51.140  1.00  0.00           C
ATOM   1845  HZ  PHE A 702      20.470  50.510  50.690  1.00  0.00           H
ATOM   1846  CD2 PHE A 702      23.190  49.560  52.350  1.00  0.00           C
ATOM   1847  HD2 PHE A 702      24.170  49.880  52.680  1.00  0.00           H
ATOM   1848  CE2 PHE A 702      22.290  50.430  51.770  1.00  0.00           C
ATOM   1849  HE2 PHE A 702      22.630  51.440  51.890  1.00  0.00           H
ATOM   1850  C   PHE A 702      25.200  47.690  50.320  1.00  0.00           C
ATOM   1851  O   PHE A 702      24.500  47.630  49.340  1.00  0.00           O
ATOM   1852  N   LEU A 703      26.150  48.630  50.380  1.00  0.00           N
ATOM   1853  HN  LEU A 703      26.780  48.740  51.150  1.00  0.00           H
ATOM   1854  CA  LEU A 703      26.440  49.350  49.210  1.00  0.00           C
ATOM   1855  HA  LEU A 703      25.520  49.730  48.780  1.00  0.00           H
ATOM   1856  CB  LEU A 703      27.460  50.460  49.460  1.00  0.00           C
ATOM   1857  HB1 LEU A 703      27.840  50.990  48.560  1.00  0.00           H
ATOM   1858  HB2 LEU A 703      28.350  50.030  49.960  1.00  0.00           H
ATOM   1859  CG  LEU A 703      26.850  51.600  50.390  1.00  0.00           C
ATOM   1860  HG  LEU A 703      26.440  51.090  51.280  1.00  0.00           H
ATOM   1861  CD1 LEU A 703      27.730  52.750  50.840  1.00  0.00           C
ATOM   1862 HD11 LEU A 703      28.510  52.430  51.570  1.00  0.00           H
ATOM   1863 HD12 LEU A 703      27.170  53.510  51.420  1.00  0.00           H
ATOM   1864 HD13 LEU A 703      28.230  53.260  49.980  1.00  0.00           H
ATOM   1865  CD2 LEU A 703      25.540  52.150  49.790  1.00  0.00           C
ATOM   1866 HD21 LEU A 703      25.690  52.290  48.690  1.00  0.00           H
ATOM   1867 HD22 LEU A 703      25.240  53.090  50.300  1.00  0.00           H
ATOM   1868 HD23 LEU A 703      24.640  51.520  49.890  1.00  0.00           H
ATOM   1869  C   LEU A 703      27.010  48.520  48.030  1.00  0.00           C
ATOM   1870  O   LEU A 703      26.540  48.600  46.940  1.00  0.00           O
ATOM   1871  N   CYS A 704      27.980  47.560  48.290  1.00  0.00           N
ATOM   1872  HN  CYS A 704      28.280  47.490  49.230  1.00  0.00           H
ATOM   1873  CA  CYS A 704      28.390  46.550  47.310  1.00  0.00           C
ATOM   1874  HA  CYS A 704      28.910  47.030  46.490  1.00  0.00           H
ATOM   1875  CB  CYS A 704      29.410  45.570  47.860  1.00  0.00           C
ATOM   1876  HB1 CYS A 704      29.680  45.020  46.930  1.00  0.00           H
ATOM   1877  HB2 CYS A 704      28.960  44.830  48.560  1.00  0.00           H
ATOM   1878  SG  CYS A 704      30.880  46.340  48.540  1.00  0.00           S
ATOM   1879  HG1 CYS A 704      30.290  46.470  49.720  1.00  0.00           H
ATOM   1880  C   CYS A 704      27.240  45.700  46.660  1.00  0.00           C
ATOM   1881  O   CYS A 704      27.220  45.450  45.450  1.00  0.00           O
ATOM   1882  N   ILE A 705      26.200  45.280  47.420  1.00  0.00           N
ATOM   1883  HN  ILE A 705      26.230  45.520  48.390  1.00  0.00           H
ATOM   1884  CA  ILE A 705      25.070  44.520  46.840  1.00  0.00           C
ATOM   1885  HA  ILE A 705      25.540  43.830  46.180  1.00  0.00           H
ATOM   1886  CB  ILE A 705      24.180  43.750  47.800  1.00  0.00           C
ATOM   1887  HB  ILE A 705      23.870  44.570  48.470  1.00  0.00           H
ATOM   1888  CG2 ILE A 705      23.040  43.140  47.100  1.00  0.00           C
ATOM   1889 HG21 ILE A 705      22.580  42.440  47.820  1.00  0.00           H
ATOM   1890 HG22 ILE A 705      23.300  42.640  46.140  1.00  0.00           H
ATOM   1891 HG23 ILE A 705      22.220  43.870  46.910  1.00  0.00           H
ATOM   1892  CG1 ILE A 705      25.050  42.570  48.410  1.00  0.00           C
ATOM   1893 HG11 ILE A 705      26.110  42.880  48.550  1.00  0.00           H
ATOM   1894 HG12 ILE A 705      25.100  41.700  47.720  1.00  0.00           H
ATOM   1895  CD  ILE A 705      24.700  42.250  49.880  1.00  0.00           C
ATOM   1896  HD1 ILE A 705      24.810  43.180  50.490  1.00  0.00           H
ATOM   1897  HD2 ILE A 705      25.250  41.400  50.320  1.00  0.00           H
ATOM   1898  HD3 ILE A 705      23.650  41.960  50.110  1.00  0.00           H
ATOM   1899  C   ILE A 705      24.160  45.510  46.010  1.00  0.00           C
ATOM   1900  O   ILE A 705      23.750  45.160  44.890  1.00  0.00           O
ATOM   1901  N   VAL A 706      23.910  46.780  46.450  1.00  0.00           N
ATOM   1902  HN  VAL A 706      24.210  47.090  47.350  1.00  0.00           H
ATOM   1903  CA  VAL A 706      23.260  47.840  45.690  1.00  0.00           C
ATOM   1904  HA  VAL A 706      22.360  47.340  45.350  1.00  0.00           H
ATOM   1905  CB  VAL A 706      22.750  49.040  46.540  1.00  0.00           C
ATOM   1906  HB  VAL A 706      23.610  49.510  47.060  1.00  0.00           H
ATOM   1907  CG1 VAL A 706      22.190  50.210  45.600  1.00  0.00           C
ATOM   1908 HG11 VAL A 706      21.890  51.050  46.270  1.00  0.00           H
ATOM   1909 HG12 VAL A 706      21.370  49.900  44.910  1.00  0.00           H
ATOM   1910 HG13 VAL A 706      22.900  50.600  44.860  1.00  0.00           H
ATOM   1911  CG2 VAL A 706      21.670  48.520  47.570  1.00  0.00           C
ATOM   1912 HG21 VAL A 706      22.230  47.940  48.340  1.00  0.00           H
ATOM   1913 HG22 VAL A 706      20.910  47.830  47.160  1.00  0.00           H
ATOM   1914 HG23 VAL A 706      21.160  49.360  48.100  1.00  0.00           H
ATOM   1915  C   VAL A 706      23.980  48.240  44.410  1.00  0.00           C
ATOM   1916  O   VAL A 706      23.430  48.250  43.260  1.00  0.00           O
ATOM   1917  N   LEU A 707      25.280  48.380  44.560  1.00  0.00           N
ATOM   1918  HN  LEU A 707      25.640  48.430  45.490  1.00  0.00           H
ATOM   1919  CA  LEU A 707      26.200  48.500  43.400  1.00  0.00           C
ATOM   1920  HA  LEU A 707      25.910  49.410  42.890  1.00  0.00           H
ATOM   1921  CB  LEU A 707      27.590  48.640  44.040  1.00  0.00           C
ATOM   1922  HB1 LEU A 707      27.940  47.710  44.550  1.00  0.00           H
ATOM   1923  HB2 LEU A 707      27.430  49.460  44.770  1.00  0.00           H
ATOM   1924  CG  LEU A 707      28.660  49.110  43.080  1.00  0.00           C
ATOM   1925  HG  LEU A 707      28.800  48.400  42.240  1.00  0.00           H
ATOM   1926  CD1 LEU A 707      28.470  50.500  42.480  1.00  0.00           C
ATOM   1927 HD11 LEU A 707      27.770  50.500  41.630  1.00  0.00           H
ATOM   1928 HD12 LEU A 707      29.400  50.970  42.080  1.00  0.00           H
ATOM   1929 HD13 LEU A 707      28.160  51.260  43.230  1.00  0.00           H
ATOM   1930  CD2 LEU A 707      30.020  49.180  43.760  1.00  0.00           C
ATOM   1931 HD21 LEU A 707      30.050  48.340  44.480  1.00  0.00           H
ATOM   1932 HD22 LEU A 707      30.220  50.100  44.350  1.00  0.00           H
ATOM   1933 HD23 LEU A 707      30.800  49.130  42.980  1.00  0.00           H
ATOM   1934  C   LEU A 707      26.080  47.310  42.380  1.00  0.00           C
ATOM   1935  O   LEU A 707      26.180  47.490  41.200  1.00  0.00           O
ATOM   1936  N   VAL A 708      26.020  46.070  42.860  1.00  0.00           N
ATOM   1937  HN  VAL A 708      26.230  46.080  43.840  1.00  0.00           H
ATOM   1938  CA  VAL A 708      25.770  44.800  42.080  1.00  0.00           C
ATOM   1939  HA  VAL A 708      26.550  44.670  41.330  1.00  0.00           H
ATOM   1940  CB  VAL A 708      25.900  43.490  42.890  1.00  0.00           C
ATOM   1941  HB  VAL A 708      25.400  43.630  43.870  1.00  0.00           H
ATOM   1942  CG1 VAL A 708      25.200  42.210  42.240  1.00  0.00           C
ATOM   1943 HG11 VAL A 708      24.100  42.370  42.180  1.00  0.00           H
ATOM   1944 HG12 VAL A 708      25.440  41.270  42.790  1.00  0.00           H
ATOM   1945 HG13 VAL A 708      25.500  42.180  41.180  1.00  0.00           H
ATOM   1946  CG2 VAL A 708      27.410  43.140  43.090  1.00  0.00           C
ATOM   1947 HG21 VAL A 708      27.920  43.200  42.110  1.00  0.00           H
ATOM   1948 HG22 VAL A 708      27.550  42.120  43.510  1.00  0.00           H
ATOM   1949 HG23 VAL A 708      27.880  43.890  43.760  1.00  0.00           H
ATOM   1950  C   VAL A 708      24.450  44.740  41.330  1.00  0.00           C
ATOM   1951  O   VAL A 708      24.400  44.170  40.200  1.00  0.00           O
ATOM   1952  N   ALA A 709      23.370  45.300  41.980  1.00  0.00           N
ATOM   1953  HN  ALA A 709      23.460  45.580  42.930  1.00  0.00           H
ATOM   1954  CA  ALA A 709      22.130  45.340  41.340  1.00  0.00           C
ATOM   1955  HA  ALA A 709      21.960  44.420  40.800  1.00  0.00           H
ATOM   1956  CB  ALA A 709      21.130  45.670  42.440  1.00  0.00           C
ATOM   1957  HB1 ALA A 709      20.100  45.580  42.030  1.00  0.00           H
ATOM   1958  HB2 ALA A 709      21.260  46.640  42.980  1.00  0.00           H
ATOM   1959  HB3 ALA A 709      21.300  44.840  43.160  1.00  0.00           H
ATOM   1960  C   ALA A 709      21.930  46.450  40.260  1.00  0.00           C
ATOM   1961  O   ALA A 709      21.420  46.320  39.140  1.00  0.00           O
ATOM   1962  N   THR A 710      22.380  47.610  40.700  1.00  0.00           N
ATOM   1963  HN  THR A 710      22.680  47.750  41.640  1.00  0.00           H
ATOM   1964  CA  THR A 710      22.490  48.820  39.860  1.00  0.00           C
ATOM   1965  HA  THR A 710      21.600  48.810  39.280  1.00  0.00           H
ATOM   1966  CB  THR A 710      22.420  50.190  40.540  1.00  0.00           C
ATOM   1967  HB  THR A 710      21.860  50.040  41.490  1.00  0.00           H
ATOM   1968  OG1 THR A 710      21.780  51.110  39.650  1.00  0.00           O
ATOM   1969  HG1 THR A 710      20.850  50.870  39.570  1.00  0.00           H
ATOM   1970  CG2 THR A 710      23.820  50.740  40.890  1.00  0.00           C
ATOM   1971 HG21 THR A 710      24.320  50.010  41.560  1.00  0.00           H
ATOM   1972 HG22 THR A 710      23.770  51.730  41.400  1.00  0.00           H
ATOM   1973 HG23 THR A 710      24.340  51.010  39.940  1.00  0.00           H
ATOM   1974  C   THR A 710      23.680  48.750  38.880  1.00  0.00           C
ATOM   1975  O   THR A 710      24.580  47.960  38.940  1.00  0.00           O
ATOM   1976  N   ASP A 711      23.620  49.560  37.770  1.00  0.00           N
ATOM   1977  HN  ASP A 711      22.960  50.300  37.610  1.00  0.00           H
ATOM   1978  CA  ASP A 711      24.750  49.610  36.850  1.00  0.00           C
ATOM   1979  HA  ASP A 711      25.280  48.680  36.730  1.00  0.00           H
ATOM   1980  CB  ASP A 711      24.110  49.800  35.430  1.00  0.00           C
ATOM   1981  HB1 ASP A 711      23.680  50.800  35.250  1.00  0.00           H
ATOM   1982  HB2 ASP A 711      23.250  49.110  35.400  1.00  0.00           H
ATOM   1983  CG  ASP A 711      25.020  49.290  34.310  1.00  0.00           C
ATOM   1984  OD1 ASP A 711      24.660  49.020  33.120  1.00  0.00           O
ATOM   1985  OD2 ASP A 711      26.250  49.120  34.730  1.00  0.00           O
ATOM   1986  C   ASP A 711      25.820  50.630  37.220  1.00  0.00           C
ATOM   1987  O   ASP A 711      25.570  51.820  37.280  1.00  0.00           O
ATOM   1988  N   ALA A 712      27.070  50.100  37.460  1.00  0.00           N
ATOM   1989  HN  ALA A 712      27.170  49.120  37.380  1.00  0.00           H
ATOM   1990  CA  ALA A 712      28.300  50.850  37.750  1.00  0.00           C
ATOM   1991  HA  ALA A 712      27.980  51.830  38.060  1.00  0.00           H
ATOM   1992  CB  ALA A 712      29.060  50.050  38.830  1.00  0.00           C
ATOM   1993  HB1 ALA A 712      28.370  49.960  39.690  1.00  0.00           H
ATOM   1994  HB2 ALA A 712      29.990  50.560  39.150  1.00  0.00           H
ATOM   1995  HB3 ALA A 712      29.480  49.050  38.560  1.00  0.00           H
ATOM   1996  C   ALA A 712      29.170  51.030  36.480  1.00  0.00           C
ATOM   1997  O   ALA A 712      30.330  51.410  36.510  1.00  0.00           O
ATOM   1998  N   SER A 713      28.690  50.790  35.240  1.00  0.00           N
ATOM   1999  HN  SER A 713      27.830  50.300  35.120  1.00  0.00           H
ATOM   2000  CA  SER A 713      29.430  50.950  34.010  1.00  0.00           C
ATOM   2001  HA  SER A 713      30.230  50.220  33.980  1.00  0.00           H
ATOM   2002  CB  SER A 713      28.420  50.560  32.880  1.00  0.00           C
ATOM   2003  HB1 SER A 713      28.850  50.670  31.870  1.00  0.00           H
ATOM   2004  HB2 SER A 713      27.530  51.220  32.980  1.00  0.00           H
ATOM   2005  OG  SER A 713      28.030  49.210  32.980  1.00  0.00           O
ATOM   2006  HG1 SER A 713      27.460  49.190  33.770  1.00  0.00           H
ATOM   2007  C   SER A 713      29.990  52.300  33.720  1.00  0.00           C
ATOM   2008  O   SER A 713      31.130  52.410  33.340  1.00  0.00           O
ATOM   2009  N   SER A 714      29.270  53.410  33.950  1.00  0.00           N
ATOM   2010  HN  SER A 714      28.310  53.380  34.220  1.00  0.00           H
ATOM   2011  CA  SER A 714      29.940  54.690  33.780  1.00  0.00           C
ATOM   2012  HA  SER A 714      30.760  54.680  33.080  1.00  0.00           H
ATOM   2013  CB  SER A 714      29.030  55.800  33.330  1.00  0.00           C
ATOM   2014  HB1 SER A 714      29.440  56.840  33.280  1.00  0.00           H
ATOM   2015  HB2 SER A 714      28.100  55.950  33.930  1.00  0.00           H
ATOM   2016  OG  SER A 714      28.730  55.650  31.950  1.00  0.00           O
ATOM   2017  HG1 SER A 714      28.170  54.870  32.020  1.00  0.00           H
ATOM   2018  C   SER A 714      30.570  55.110  35.090  1.00  0.00           C
ATOM   2019  O   SER A 714      31.330  56.090  35.120  1.00  0.00           O
ATOM   2020  N   LEU A 715      30.320  54.420  36.220  1.00  0.00           N
ATOM   2021  HN  LEU A 715      29.670  53.680  36.120  1.00  0.00           H
ATOM   2022  CA  LEU A 715      31.010  54.710  37.410  1.00  0.00           C
ATOM   2023  HA  LEU A 715      30.840  55.760  37.490  1.00  0.00           H
ATOM   2024  CB  LEU A 715      30.410  54.020  38.640  1.00  0.00           C
ATOM   2025  HB1 LEU A 715      31.020  54.270  39.540  1.00  0.00           H
ATOM   2026  HB2 LEU A 715      30.460  52.910  38.470  1.00  0.00           H
ATOM   2027  CG  LEU A 715      29.010  54.390  39.060  1.00  0.00           C
ATOM   2028  HG  LEU A 715      28.420  54.050  38.180  1.00  0.00           H
ATOM   2029  CD1 LEU A 715      28.650  53.580  40.310  1.00  0.00           C
ATOM   2030 HD11 LEU A 715      29.290  53.960  41.140  1.00  0.00           H
ATOM   2031 HD12 LEU A 715      28.880  52.510  40.180  1.00  0.00           H
ATOM   2032 HD13 LEU A 715      27.580  53.650  40.610  1.00  0.00           H
ATOM   2033  CD2 LEU A 715      28.830  55.820  39.350  1.00  0.00           C
ATOM   2034 HD21 LEU A 715      29.560  56.200  40.100  1.00  0.00           H
ATOM   2035 HD22 LEU A 715      27.800  55.990  39.700  1.00  0.00           H
ATOM   2036 HD23 LEU A 715      28.960  56.460  38.440  1.00  0.00           H
ATOM   2037  C   LEU A 715      32.570  54.550  37.340  1.00  0.00           C
ATOM   2038  O   LEU A 715      33.340  55.280  37.960  1.00  0.00           O
ATOM   2039  N   VAL A 716      33.020  53.580  36.590  1.00  0.00           N
ATOM   2040  HN  VAL A 716      32.320  53.000  36.220  1.00  0.00           H
ATOM   2041  CA  VAL A 716      34.380  53.350  36.160  1.00  0.00           C
ATOM   2042  HA  VAL A 716      35.000  53.010  36.990  1.00  0.00           H
ATOM   2043  CB  VAL A 716      34.350  52.390  34.970  1.00  0.00           C
ATOM   2044  HB  VAL A 716      33.680  52.750  34.160  1.00  0.00           H
ATOM   2045  CG1 VAL A 716      35.750  52.190  34.480  1.00  0.00           C
ATOM   2046 HG11 VAL A 716      36.520  51.890  35.220  1.00  0.00           H
ATOM   2047 HG12 VAL A 716      36.190  53.080  33.990  1.00  0.00           H
ATOM   2048 HG13 VAL A 716      35.630  51.420  33.690  1.00  0.00           H
ATOM   2049  CG2 VAL A 716      33.770  50.960  35.380  1.00  0.00           C
ATOM   2050 HG21 VAL A 716      34.390  50.550  36.200  1.00  0.00           H
ATOM   2051 HG22 VAL A 716      33.810  50.260  34.530  1.00  0.00           H
ATOM   2052 HG23 VAL A 716      32.680  51.000  35.640  1.00  0.00           H
ATOM   2053  C   VAL A 716      35.050  54.600  35.650  1.00  0.00           C
ATOM   2054  O   VAL A 716      36.130  55.040  36.140  1.00  0.00           O
ATOM   2055  N   CYS A 717      34.370  55.280  34.710  1.00  0.00           N
ATOM   2056  HN  CYS A 717      33.430  55.130  34.410  1.00  0.00           H
ATOM   2057  CA  CYS A 717      35.070  56.170  33.710  1.00  0.00           C
ATOM   2058  HA  CYS A 717      35.990  55.720  33.370  1.00  0.00           H
ATOM   2059  CB  CYS A 717      34.130  56.400  32.470  1.00  0.00           C
ATOM   2060  HB1 CYS A 717      34.700  57.050  31.770  1.00  0.00           H
ATOM   2061  HB2 CYS A 717      33.230  56.940  32.820  1.00  0.00           H
ATOM   2062  SG  CYS A 717      33.620  54.820  31.760  1.00  0.00           S
ATOM   2063  HG1 CYS A 717      34.470  54.820  30.740  1.00  0.00           H
ATOM   2064  C   CYS A 717      35.380  57.480  34.350  1.00  0.00           C
ATOM   2065  O   CYS A 717      36.080  58.330  33.840  1.00  0.00           O
ATOM   2066  N   TYR A 718      34.840  57.750  35.510  1.00  0.00           N
ATOM   2067  HN  TYR A 718      34.170  57.120  35.900  1.00  0.00           H
ATOM   2068  CA  TYR A 718      35.110  58.960  36.300  1.00  0.00           C
ATOM   2069  HA  TYR A 718      35.240  59.860  35.720  1.00  0.00           H
ATOM   2070  CB  TYR A 718      34.000  59.040  37.400  1.00  0.00           C
ATOM   2071  HB1 TYR A 718      34.360  59.810  38.120  1.00  0.00           H
ATOM   2072  HB2 TYR A 718      33.970  58.070  37.910  1.00  0.00           H
ATOM   2073  CG  TYR A 718      32.650  59.470  36.890  1.00  0.00           C
ATOM   2074  CD1 TYR A 718      31.630  58.520  36.690  1.00  0.00           C
ATOM   2075  HD1 TYR A 718      31.710  57.530  37.090  1.00  0.00           H
ATOM   2076  CE1 TYR A 718      30.450  58.950  36.030  1.00  0.00           C
ATOM   2077  HE1 TYR A 718      29.620  58.270  35.990  1.00  0.00           H
ATOM   2078  CZ  TYR A 718      30.380  60.250  35.510  1.00  0.00           C
ATOM   2079  OH  TYR A 718      29.140  60.590  34.850  1.00  0.00           O
ATOM   2080  HH  TYR A 718      29.300  61.430  34.440  1.00  0.00           H
ATOM   2081  CD2 TYR A 718      32.540  60.800  36.410  1.00  0.00           C
ATOM   2082  HD2 TYR A 718      33.380  61.480  36.500  1.00  0.00           H
ATOM   2083  CE2 TYR A 718      31.370  61.140  35.720  1.00  0.00           C
ATOM   2084  HE2 TYR A 718      31.290  62.120  35.270  1.00  0.00           H
ATOM   2085  C   TYR A 718      36.490  58.830  36.990  1.00  0.00           C
ATOM   2086  O   TYR A 718      37.130  59.840  37.290  1.00  0.00           O
ATOM   2087  N   ILE A 719      37.030  57.620  37.220  1.00  0.00           N
ATOM   2088  HN  ILE A 719      36.530  56.770  37.080  1.00  0.00           H
ATOM   2089  CA  ILE A 719      38.360  57.450  37.840  1.00  0.00           C
ATOM   2090  HA  ILE A 719      38.680  58.320  38.420  1.00  0.00           H
ATOM   2091  CB  ILE A 719      38.330  56.210  38.850  1.00  0.00           C
ATOM   2092  HB  ILE A 719      38.020  55.280  38.340  1.00  0.00           H
ATOM   2093  CG2 ILE A 719      39.800  55.920  39.410  1.00  0.00           C
ATOM   2094 HG21 ILE A 719      40.240  56.790  39.930  1.00  0.00           H
ATOM   2095 HG22 ILE A 719      40.420  55.530  38.570  1.00  0.00           H
ATOM   2096 HG23 ILE A 719      39.640  55.060  40.090  1.00  0.00           H
ATOM   2097  CG1 ILE A 719      37.400  56.340  40.070  1.00  0.00           C
ATOM   2098 HG11 ILE A 719      37.650  55.430  40.680  1.00  0.00           H
ATOM   2099 HG12 ILE A 719      36.350  56.090  39.840  1.00  0.00           H
ATOM   2100  CD  ILE A 719      37.480  57.620  40.940  1.00  0.00           C
ATOM   2101  HD1 ILE A 719      36.900  57.680  41.880  1.00  0.00           H
ATOM   2102  HD2 ILE A 719      37.230  58.540  40.380  1.00  0.00           H
ATOM   2103  HD3 ILE A 719      38.570  57.700  41.170  1.00  0.00           H
ATOM   2104  C   ILE A 719      39.380  57.270  36.740  1.00  0.00           C
ATOM   2105  O   ILE A 719      39.380  56.290  35.990  1.00  0.00           O
ATOM   2106  N   THR A 720      40.160  58.310  36.640  1.00  0.00           N
ATOM   2107  HN  THR A 720      39.990  59.120  37.200  1.00  0.00           H
ATOM   2108  CA  THR A 720      41.010  58.460  35.380  1.00  0.00           C
ATOM   2109  HA  THR A 720      41.110  57.520  34.880  1.00  0.00           H
ATOM   2110  CB  THR A 720      40.480  59.540  34.460  1.00  0.00           C
ATOM   2111  HB  THR A 720      41.000  59.410  33.490  1.00  0.00           H
ATOM   2112  OG1 THR A 720      40.600  60.820  34.980  1.00  0.00           O
ATOM   2113  HG1 THR A 720      40.650  61.340  34.170  1.00  0.00           H
ATOM   2114  CG2 THR A 720      39.020  59.430  34.160  1.00  0.00           C
ATOM   2115 HG21 THR A 720      38.400  59.700  35.050  1.00  0.00           H
ATOM   2116 HG22 THR A 720      38.700  58.390  33.970  1.00  0.00           H
ATOM   2117 HG23 THR A 720      38.750  60.030  33.270  1.00  0.00           H
ATOM   2118  C   THR A 720      42.330  58.780  35.900  1.00  0.00           C
ATOM   2119  O   THR A 720      42.450  59.030  37.140  1.00  0.00           O
ATOM   2120  N   ARG A 721      43.410  58.910  35.050  1.00  0.00           N
ATOM   2121  HN  ARG A 721      43.380  58.740  34.070  1.00  0.00           H
ATOM   2122  CA  ARG A 721      44.770  59.130  35.590  1.00  0.00           C
ATOM   2123  HA  ARG A 721      44.990  58.380  36.330  1.00  0.00           H
ATOM   2124  CB  ARG A 721      46.010  58.900  34.680  1.00  0.00           C
ATOM   2125  HB1 ARG A 721      46.990  59.010  35.180  1.00  0.00           H
ATOM   2126  HB2 ARG A 721      45.900  59.530  33.770  1.00  0.00           H
ATOM   2127  CG  ARG A 721      46.050  57.530  34.070  1.00  0.00           C
ATOM   2128  HG1 ARG A 721      46.900  57.450  33.360  1.00  0.00           H
ATOM   2129  HG2 ARG A 721      45.100  57.350  33.530  1.00  0.00           H
ATOM   2130  CD  ARG A 721      46.160  56.350  35.060  1.00  0.00           C
ATOM   2131  HD1 ARG A 721      46.120  55.350  34.570  1.00  0.00           H
ATOM   2132  HD2 ARG A 721      45.350  56.410  35.840  1.00  0.00           H
ATOM   2133  NE  ARG A 721      47.470  56.420  35.710  1.00  0.00           N
ATOM   2134  HE  ARG A 721      48.220  56.880  35.240  1.00  0.00           H
ATOM   2135  CZ  ARG A 721      47.900  55.510  36.530  1.00  0.00           C
ATOM   2136  NH1 ARG A 721      47.070  54.720  37.180  1.00  0.00           N
ATOM   2137 HH11 ARG A 721      46.080  54.870  37.200  1.00  0.00           H
ATOM   2138 HH12 ARG A 721      47.550  54.020  37.700  1.00  0.00           H
ATOM   2139  NH2 ARG A 721      49.110  55.560  36.960  1.00  0.00           N
ATOM   2140 HH21 ARG A 721      49.620  56.390  36.740  1.00  0.00           H
ATOM   2141 HH22 ARG A 721      49.320  55.140  37.840  1.00  0.00           H
ATOM   2142  C   ARG A 721      45.070  60.370  36.430  1.00  0.00           C
ATOM   2143  O   ARG A 721      45.990  60.350  37.280  1.00  0.00           O
ATOM   2144  N   PHE A 722      44.330  61.480  36.290  1.00  0.00           N
ATOM   2145  HN  PHE A 722      43.660  61.380  35.560  1.00  0.00           H
ATOM   2146  CA  PHE A 722      44.490  62.700  37.020  1.00  0.00           C
ATOM   2147  HA  PHE A 722      45.520  63.010  36.930  1.00  0.00           H
ATOM   2148  CB  PHE A 722      43.660  63.770  36.290  1.00  0.00           C
ATOM   2149  HB1 PHE A 722      42.640  63.350  36.120  1.00  0.00           H
ATOM   2150  HB2 PHE A 722      44.170  63.910  35.310  1.00  0.00           H
ATOM   2151  CG  PHE A 722      43.600  65.010  37.170  1.00  0.00           C
ATOM   2152  CD1 PHE A 722      44.680  65.970  37.240  1.00  0.00           C
ATOM   2153  HD1 PHE A 722      45.360  66.060  36.410  1.00  0.00           H
ATOM   2154  CE1 PHE A 722      44.640  67.000  38.190  1.00  0.00           C
ATOM   2155  HE1 PHE A 722      45.420  67.750  38.170  1.00  0.00           H
ATOM   2156  CZ  PHE A 722      43.690  67.070  39.160  1.00  0.00           C
ATOM   2157  HZ  PHE A 722      43.710  67.950  39.770  1.00  0.00           H
ATOM   2158  CD2 PHE A 722      42.580  65.130  38.100  1.00  0.00           C
ATOM   2159  HD2 PHE A 722      41.750  64.440  37.990  1.00  0.00           H
ATOM   2160  CE2 PHE A 722      42.610  66.140  39.070  1.00  0.00           C
ATOM   2161  HE2 PHE A 722      41.740  66.060  39.720  1.00  0.00           H
ATOM   2162  C   PHE A 722      44.230  62.500  38.510  1.00  0.00           C
ATOM   2163  O   PHE A 722      45.000  62.880  39.430  1.00  0.00           O
ATOM   2164  N   THR A 723      43.030  61.890  38.780  1.00  0.00           N
ATOM   2165  HN  THR A 723      42.420  61.640  38.040  1.00  0.00           H
ATOM   2166  CA  THR A 723      42.570  61.490  40.090  1.00  0.00           C
ATOM   2167  HA  THR A 723      42.570  62.380  40.710  1.00  0.00           H
ATOM   2168  CB  THR A 723      41.140  61.020  40.070  1.00  0.00           C
ATOM   2169  HB  THR A 723      40.910  60.260  39.300  1.00  0.00           H
ATOM   2170  OG1 THR A 723      40.220  62.110  39.800  1.00  0.00           O
ATOM   2171  HG1 THR A 723      39.880  62.030  38.910  1.00  0.00           H
ATOM   2172  CG2 THR A 723      40.690  60.470  41.390  1.00  0.00           C
ATOM   2173 HG21 THR A 723      40.800  61.250  42.170  1.00  0.00           H
ATOM   2174 HG22 THR A 723      41.310  59.660  41.850  1.00  0.00           H
ATOM   2175 HG23 THR A 723      39.620  60.170  41.400  1.00  0.00           H
ATOM   2176  C   THR A 723      43.490  60.420  40.690  1.00  0.00           C
ATOM   2177  O   THR A 723      43.920  60.550  41.800  1.00  0.00           O
ATOM   2178  N   GLU A 724      43.890  59.330  39.890  1.00  0.00           N
ATOM   2179  HN  GLU A 724      43.500  59.340  38.970  1.00  0.00           H
ATOM   2180  CA  GLU A 724      44.600  58.240  40.460  1.00  0.00           C
ATOM   2181  HA  GLU A 724      44.190  57.870  41.390  1.00  0.00           H
ATOM   2182  CB  GLU A 724      44.780  57.100  39.460  1.00  0.00           C
ATOM   2183  HB1 GLU A 724      45.450  56.320  39.870  1.00  0.00           H
ATOM   2184  HB2 GLU A 724      45.370  57.520  38.620  1.00  0.00           H
ATOM   2185  CG  GLU A 724      43.560  56.370  39.050  1.00  0.00           C
ATOM   2186  HG1 GLU A 724      42.980  57.030  38.360  1.00  0.00           H
ATOM   2187  HG2 GLU A 724      42.910  56.260  39.950  1.00  0.00           H
ATOM   2188  CD  GLU A 724      43.870  55.010  38.510  1.00  0.00           C
ATOM   2189  OE1 GLU A 724      43.860  54.020  39.320  1.00  0.00           O
ATOM   2190  OE2 GLU A 724      44.250  54.850  37.340  1.00  0.00           O
ATOM   2191  C   GLU A 724      46.010  58.600  40.880  1.00  0.00           C
ATOM   2192  O   GLU A 724      46.390  58.350  42.050  1.00  0.00           O
ATOM   2193  N   GLU A 725      46.760  59.320  40.010  1.00  0.00           N
ATOM   2194  HN  GLU A 725      46.250  59.560  39.190  1.00  0.00           H
ATOM   2195  CA  GLU A 725      48.160  59.660  40.240  1.00  0.00           C
ATOM   2196  HA  GLU A 725      48.600  58.750  40.610  1.00  0.00           H
ATOM   2197  CB  GLU A 725      48.800  60.170  38.940  1.00  0.00           C
ATOM   2198  HB1 GLU A 725      49.860  60.430  39.130  1.00  0.00           H
ATOM   2199  HB2 GLU A 725      48.190  61.000  38.530  1.00  0.00           H
ATOM   2200  CG  GLU A 725      48.920  59.040  37.880  1.00  0.00           C
ATOM   2201  HG1 GLU A 725      47.900  58.840  37.480  1.00  0.00           H
ATOM   2202  HG2 GLU A 725      49.240  58.180  38.490  1.00  0.00           H
ATOM   2203  CD  GLU A 725      49.960  59.110  36.820  1.00  0.00           C
ATOM   2204  OE1 GLU A 725      50.000  58.120  35.970  1.00  0.00           O
ATOM   2205  OE2 GLU A 725      50.760  60.070  36.690  1.00  0.00           O
ATOM   2206  C   GLU A 725      48.330  60.730  41.300  1.00  0.00           C
ATOM   2207  O   GLU A 725      49.190  60.630  42.160  1.00  0.00           O
ATOM   2208  N   ALA A 726      47.400  61.750  41.350  1.00  0.00           N
ATOM   2209  HN  ALA A 726      46.590  61.760  40.770  1.00  0.00           H
ATOM   2210  CA  ALA A 726      47.420  62.790  42.380  1.00  0.00           C
ATOM   2211  HA  ALA A 726      48.370  63.310  42.370  1.00  0.00           H
ATOM   2212  CB  ALA A 726      46.280  63.690  42.160  1.00  0.00           C
ATOM   2213  HB1 ALA A 726      46.360  64.600  42.800  1.00  0.00           H
ATOM   2214  HB2 ALA A 726      45.320  63.180  42.350  1.00  0.00           H
ATOM   2215  HB3 ALA A 726      46.250  64.100  41.120  1.00  0.00           H
ATOM   2216  C   ALA A 726      47.230  62.260  43.790  1.00  0.00           C
ATOM   2217  O   ALA A 726      47.990  62.680  44.640  1.00  0.00           O
ATOM   2218  N   PHE A 727      46.300  61.380  44.010  1.00  0.00           N
ATOM   2219  HN  PHE A 727      45.600  61.220  43.310  1.00  0.00           H
ATOM   2220  CA  PHE A 727      46.190  60.750  45.280  1.00  0.00           C
ATOM   2221  HA  PHE A 727      46.200  61.400  46.150  1.00  0.00           H
ATOM   2222  CB  PHE A 727      44.750  60.160  45.340  1.00  0.00           C
ATOM   2223  HB1 PHE A 727      44.630  59.490  44.470  1.00  0.00           H
ATOM   2224  HB2 PHE A 727      44.160  61.080  45.090  1.00  0.00           H
ATOM   2225  CG  PHE A 727      44.190  59.470  46.570  1.00  0.00           C
ATOM   2226  CD1 PHE A 727      44.010  58.100  46.690  1.00  0.00           C
ATOM   2227  HD1 PHE A 727      44.190  57.580  45.760  1.00  0.00           H
ATOM   2228  CE1 PHE A 727      43.660  57.500  47.910  1.00  0.00           C
ATOM   2229  HE1 PHE A 727      43.280  56.490  47.940  1.00  0.00           H
ATOM   2230  CZ  PHE A 727      43.390  58.310  48.990  1.00  0.00           C
ATOM   2231  HZ  PHE A 727      43.010  57.780  49.860  1.00  0.00           H
ATOM   2232  CD2 PHE A 727      43.880  60.270  47.680  1.00  0.00           C
ATOM   2233  HD2 PHE A 727      43.920  61.340  47.610  1.00  0.00           H
ATOM   2234  CE2 PHE A 727      43.500  59.680  48.890  1.00  0.00           C
ATOM   2235  HE2 PHE A 727      43.300  60.240  49.790  1.00  0.00           H
ATOM   2236  C   PHE A 727      47.300  59.660  45.540  1.00  0.00           C
ATOM   2237  O   PHE A 727      47.730  59.380  46.640  1.00  0.00           O
ATOM   2238  N   ALA A 728      47.780  58.970  44.490  1.00  0.00           N
ATOM   2239  HN  ALA A 728      47.290  59.010  43.630  1.00  0.00           H
ATOM   2240  CA  ALA A 728      48.860  57.970  44.650  1.00  0.00           C
ATOM   2241  HA  ALA A 728      48.600  57.180  45.340  1.00  0.00           H
ATOM   2242  CB  ALA A 728      49.200  57.210  43.310  1.00  0.00           C
ATOM   2243  HB1 ALA A 728      50.110  56.570  43.370  1.00  0.00           H
ATOM   2244  HB2 ALA A 728      49.420  57.900  42.460  1.00  0.00           H
ATOM   2245  HB3 ALA A 728      48.360  56.550  43.000  1.00  0.00           H
ATOM   2246  C   ALA A 728      50.150  58.660  45.150  1.00  0.00           C
ATOM   2247  O   ALA A 728      50.730  58.200  46.140  1.00  0.00           O
ATOM   2248  N   ALA A 729      50.520  59.740  44.530  1.00  0.00           N
ATOM   2249  HN  ALA A 729      50.020  59.890  43.680  1.00  0.00           H
ATOM   2250  CA  ALA A 729      51.470  60.660  45.110  1.00  0.00           C
ATOM   2251  HA  ALA A 729      52.390  60.100  45.150  1.00  0.00           H
ATOM   2252  CB  ALA A 729      51.650  61.810  44.090  1.00  0.00           C
ATOM   2253  HB1 ALA A 729      51.860  62.800  44.560  1.00  0.00           H
ATOM   2254  HB2 ALA A 729      50.670  62.030  43.620  1.00  0.00           H
ATOM   2255  HB3 ALA A 729      52.380  61.470  43.340  1.00  0.00           H
ATOM   2256  C   ALA A 729      51.160  61.160  46.570  1.00  0.00           C
ATOM   2257  O   ALA A 729      52.110  61.250  47.340  1.00  0.00           O
ATOM   2258  N   LEU A 730      49.890  61.410  46.910  1.00  0.00           N
ATOM   2259  HN  LEU A 730      49.280  61.600  46.150  1.00  0.00           H
ATOM   2260  CA  LEU A 730      49.430  61.660  48.300  1.00  0.00           C
ATOM   2261  HA  LEU A 730      50.000  62.540  48.530  1.00  0.00           H
ATOM   2262  CB  LEU A 730      47.960  62.230  48.320  1.00  0.00           C
ATOM   2263  HB1 LEU A 730      47.250  61.480  47.920  1.00  0.00           H
ATOM   2264  HB2 LEU A 730      47.880  63.150  47.690  1.00  0.00           H
ATOM   2265  CG  LEU A 730      47.300  62.570  49.700  1.00  0.00           C
ATOM   2266  HG  LEU A 730      47.350  61.590  50.240  1.00  0.00           H
ATOM   2267  CD1 LEU A 730      48.020  63.650  50.530  1.00  0.00           C
ATOM   2268 HD11 LEU A 730      49.110  63.480  50.700  1.00  0.00           H
ATOM   2269 HD12 LEU A 730      47.490  63.750  51.490  1.00  0.00           H
ATOM   2270 HD13 LEU A 730      47.970  64.640  50.010  1.00  0.00           H
ATOM   2271  CD2 LEU A 730      45.840  63.010  49.700  1.00  0.00           C
ATOM   2272 HD21 LEU A 730      45.780  63.910  49.060  1.00  0.00           H
ATOM   2273 HD22 LEU A 730      45.510  63.220  50.740  1.00  0.00           H
ATOM   2274 HD23 LEU A 730      45.220  62.210  49.250  1.00  0.00           H
ATOM   2275  C   LEU A 730      49.740  60.550  49.300  1.00  0.00           C
ATOM   2276  O   LEU A 730      50.110  60.890  50.450  1.00  0.00           O
ATOM   2277  N   ILE A 731      49.530  59.300  48.900  1.00  0.00           N
ATOM   2278  HN  ILE A 731      49.030  59.110  48.060  1.00  0.00           H
ATOM   2279  CA  ILE A 731      49.950  58.150  49.690  1.00  0.00           C
ATOM   2280  HA  ILE A 731      49.400  58.180  50.620  1.00  0.00           H
ATOM   2281  CB  ILE A 731      49.640  56.800  48.990  1.00  0.00           C
ATOM   2282  HB  ILE A 731      50.090  56.810  47.970  1.00  0.00           H
ATOM   2283  CG2 ILE A 731      50.230  55.630  49.780  1.00  0.00           C
ATOM   2284 HG21 ILE A 731      50.020  54.670  49.250  1.00  0.00           H
ATOM   2285 HG22 ILE A 731      49.760  55.670  50.790  1.00  0.00           H
ATOM   2286 HG23 ILE A 731      51.340  55.670  49.870  1.00  0.00           H
ATOM   2287  CG1 ILE A 731      48.080  56.520  48.790  1.00  0.00           C
ATOM   2288 HG11 ILE A 731      47.800  55.490  48.480  1.00  0.00           H
ATOM   2289 HG12 ILE A 731      47.740  57.240  48.020  1.00  0.00           H
ATOM   2290  CD  ILE A 731      47.320  56.720  50.120  1.00  0.00           C
ATOM   2291  HD1 ILE A 731      46.250  56.460  50.040  1.00  0.00           H
ATOM   2292  HD2 ILE A 731      47.380  57.730  50.580  1.00  0.00           H
ATOM   2293  HD3 ILE A 731      47.750  56.040  50.880  1.00  0.00           H
ATOM   2294  C   ILE A 731      51.400  58.090  50.050  1.00  0.00           C
ATOM   2295  O   ILE A 731      51.740  57.810  51.230  1.00  0.00           O
ATOM   2296  N   CYS A 732      52.260  58.500  49.090  1.00  0.00           N
ATOM   2297  HN  CYS A 732      51.930  58.670  48.160  1.00  0.00           H
ATOM   2298  CA  CYS A 732      53.710  58.670  49.230  1.00  0.00           C
ATOM   2299  HA  CYS A 732      54.150  57.770  49.650  1.00  0.00           H
ATOM   2300  CB  CYS A 732      54.370  58.840  47.840  1.00  0.00           C
ATOM   2301  HB1 CYS A 732      54.080  59.870  47.530  1.00  0.00           H
ATOM   2302  HB2 CYS A 732      53.870  58.180  47.100  1.00  0.00           H
ATOM   2303  SG  CYS A 732      56.260  58.640  47.930  1.00  0.00           S
ATOM   2304  HG1 CYS A 732      56.330  57.560  48.700  1.00  0.00           H
ATOM   2305  C   CYS A 732      54.020  59.720  50.350  1.00  0.00           C
ATOM   2306  O   CYS A 732      54.830  59.460  51.220  1.00  0.00           O
ATOM   2307  N   ILE A 733      53.390  60.890  50.380  1.00  0.00           N
ATOM   2308  HN  ILE A 733      52.660  61.100  49.730  1.00  0.00           H
ATOM   2309  CA  ILE A 733      53.510  61.920  51.410  1.00  0.00           C
ATOM   2310  HA  ILE A 733      54.560  62.170  51.520  1.00  0.00           H
ATOM   2311  CB  ILE A 733      52.710  63.150  51.090  1.00  0.00           C
ATOM   2312  HB  ILE A 733      51.640  62.870  51.010  1.00  0.00           H
ATOM   2313  CG2 ILE A 733      52.890  64.160  52.180  1.00  0.00           C
ATOM   2314 HG21 ILE A 733      52.500  63.810  53.160  1.00  0.00           H
ATOM   2315 HG22 ILE A 733      52.430  65.150  51.960  1.00  0.00           H
ATOM   2316 HG23 ILE A 733      53.980  64.360  52.260  1.00  0.00           H
ATOM   2317  CG1 ILE A 733      53.140  63.710  49.720  1.00  0.00           C
ATOM   2318 HG11 ILE A 733      53.390  62.880  49.020  1.00  0.00           H
ATOM   2319 HG12 ILE A 733      54.160  64.150  49.830  1.00  0.00           H
ATOM   2320  CD  ILE A 733      52.120  64.770  49.190  1.00  0.00           C
ATOM   2321  HD1 ILE A 733      52.500  65.270  48.260  1.00  0.00           H
ATOM   2322  HD2 ILE A 733      52.170  65.570  49.960  1.00  0.00           H
ATOM   2323  HD3 ILE A 733      51.090  64.460  48.950  1.00  0.00           H
ATOM   2324  C   ILE A 733      53.070  61.420  52.750  1.00  0.00           C
ATOM   2325  O   ILE A 733      53.810  61.580  53.760  1.00  0.00           O
ATOM   2326  N   ILE A 734      51.820  60.780  52.790  1.00  0.00           N
ATOM   2327  HN  ILE A 734      51.250  60.670  51.990  1.00  0.00           H
ATOM   2328  CA  ILE A 734      51.330  60.210  54.090  1.00  0.00           C
ATOM   2329  HA  ILE A 734      51.410  60.920  54.890  1.00  0.00           H
ATOM   2330  CB  ILE A 734      49.820  59.830  54.050  1.00  0.00           C
ATOM   2331  HB  ILE A 734      49.620  59.070  53.260  1.00  0.00           H
ATOM   2332  CG2 ILE A 734      49.470  59.270  55.410  1.00  0.00           C
ATOM   2333 HG21 ILE A 734      48.370  59.080  55.480  1.00  0.00           H
ATOM   2334 HG22 ILE A 734      49.750  60.040  56.160  1.00  0.00           H
ATOM   2335 HG23 ILE A 734      49.960  58.310  55.710  1.00  0.00           H
ATOM   2336  CG1 ILE A 734      48.980  61.050  53.640  1.00  0.00           C
ATOM   2337 HG11 ILE A 734      49.190  61.560  52.670  1.00  0.00           H
ATOM   2338 HG12 ILE A 734      49.110  61.850  54.410  1.00  0.00           H
ATOM   2339  CD  ILE A 734      47.470  60.780  53.500  1.00  0.00           C
ATOM   2340  HD1 ILE A 734      47.150  61.780  53.160  1.00  0.00           H
ATOM   2341  HD2 ILE A 734      46.980  60.670  54.490  1.00  0.00           H
ATOM   2342  HD3 ILE A 734      47.270  59.910  52.820  1.00  0.00           H
ATOM   2343  C   ILE A 734      52.260  59.140  54.620  1.00  0.00           C
ATOM   2344  O   ILE A 734      52.610  59.230  55.790  1.00  0.00           O
ATOM   2345  N   PHE A 735      52.700  58.150  53.850  1.00  0.00           N
ATOM   2346  HN  PHE A 735      52.480  58.110  52.880  1.00  0.00           H
ATOM   2347  CA  PHE A 735      53.600  57.160  54.240  1.00  0.00           C
ATOM   2348  HA  PHE A 735      53.200  56.670  55.120  1.00  0.00           H
ATOM   2349  CB  PHE A 735      53.730  56.030  53.230  1.00  0.00           C
ATOM   2350  HB1 PHE A 735      54.490  55.280  53.570  1.00  0.00           H
ATOM   2351  HB2 PHE A 735      54.140  56.350  52.250  1.00  0.00           H
ATOM   2352  CG  PHE A 735      52.440  55.140  53.060  1.00  0.00           C
ATOM   2353  CD1 PHE A 735      51.130  55.440  53.450  1.00  0.00           C
ATOM   2354  HD1 PHE A 735      50.750  56.360  53.870  1.00  0.00           H
ATOM   2355  CE1 PHE A 735      50.080  54.560  53.250  1.00  0.00           C
ATOM   2356  HE1 PHE A 735      49.030  54.740  53.430  1.00  0.00           H
ATOM   2357  CZ  PHE A 735      50.350  53.340  52.580  1.00  0.00           C
ATOM   2358  HZ  PHE A 735      49.560  52.630  52.430  1.00  0.00           H
ATOM   2359  CD2 PHE A 735      52.680  53.850  52.590  1.00  0.00           C
ATOM   2360  HD2 PHE A 735      53.680  53.530  52.340  1.00  0.00           H
ATOM   2361  CE2 PHE A 735      51.640  53.010  52.250  1.00  0.00           C
ATOM   2362  HE2 PHE A 735      51.840  52.040  51.800  1.00  0.00           H
ATOM   2363  C   PHE A 735      55.020  57.630  54.820  1.00  0.00           C
ATOM   2364  O   PHE A 735      55.560  57.070  55.800  1.00  0.00           O
ATOM   2365  N   ILE A 736      55.620  58.680  54.210  1.00  0.00           N
ATOM   2366  HN  ILE A 736      55.230  59.090  53.390  1.00  0.00           H
ATOM   2367  CA  ILE A 736      56.960  59.260  54.590  1.00  0.00           C
ATOM   2368  HA  ILE A 736      57.690  58.470  54.680  1.00  0.00           H
ATOM   2369  CB  ILE A 736      57.590  60.210  53.540  1.00  0.00           C
ATOM   2370  HB  ILE A 736      56.800  60.890  53.170  1.00  0.00           H
ATOM   2371  CG2 ILE A 736      58.680  61.130  54.130  1.00  0.00           C
ATOM   2372 HG21 ILE A 736      58.330  61.840  54.900  1.00  0.00           H
ATOM   2373 HG22 ILE A 736      58.980  61.770  53.270  1.00  0.00           H
ATOM   2374 HG23 ILE A 736      59.580  60.540  54.430  1.00  0.00           H
ATOM   2375  CG1 ILE A 736      58.140  59.540  52.220  1.00  0.00           C
ATOM   2376 HG11 ILE A 736      58.460  60.320  51.480  1.00  0.00           H
ATOM   2377 HG12 ILE A 736      57.280  59.000  51.780  1.00  0.00           H
ATOM   2378  CD  ILE A 736      59.380  58.580  52.430  1.00  0.00           C
ATOM   2379  HD1 ILE A 736      60.240  58.990  53.020  1.00  0.00           H
ATOM   2380  HD2 ILE A 736      59.730  58.310  51.420  1.00  0.00           H
ATOM   2381  HD3 ILE A 736      58.960  57.620  52.810  1.00  0.00           H
ATOM   2382  C   ILE A 736      56.860  59.950  56.000  1.00  0.00           C
ATOM   2383  O   ILE A 736      57.610  59.590  56.880  1.00  0.00           O
ATOM   2384  N   TYR A 737      55.830  60.740  56.240  1.00  0.00           N
ATOM   2385  HN  TYR A 737      55.290  60.940  55.420  1.00  0.00           H
ATOM   2386  CA  TYR A 737      55.430  61.300  57.500  1.00  0.00           C
ATOM   2387  HA  TYR A 737      56.250  61.890  57.890  1.00  0.00           H
ATOM   2388  CB  TYR A 737      54.220  62.310  57.400  1.00  0.00           C
ATOM   2389  HB1 TYR A 737      53.710  62.340  58.390  1.00  0.00           H
ATOM   2390  HB2 TYR A 737      53.470  62.000  56.660  1.00  0.00           H
ATOM   2391  CG  TYR A 737      54.590  63.750  57.140  1.00  0.00           C
ATOM   2392  CD1 TYR A 737      55.320  64.540  57.990  1.00  0.00           C
ATOM   2393  HD1 TYR A 737      55.790  64.210  58.910  1.00  0.00           H
ATOM   2394  CE1 TYR A 737      55.620  65.870  57.620  1.00  0.00           C
ATOM   2395  HE1 TYR A 737      56.180  66.510  58.270  1.00  0.00           H
ATOM   2396  CZ  TYR A 737      55.210  66.370  56.410  1.00  0.00           C
ATOM   2397  OH  TYR A 737      55.440  67.780  55.980  1.00  0.00           O
ATOM   2398  HH  TYR A 737      55.700  68.250  56.770  1.00  0.00           H
ATOM   2399  CD2 TYR A 737      54.220  64.250  55.870  1.00  0.00           C
ATOM   2400  HD2 TYR A 737      53.690  63.690  55.100  1.00  0.00           H
ATOM   2401  CE2 TYR A 737      54.470  65.550  55.580  1.00  0.00           C
ATOM   2402  HE2 TYR A 737      54.200  65.960  54.620  1.00  0.00           H
ATOM   2403  C   TYR A 737      55.070  60.150  58.510  1.00  0.00           C
ATOM   2404  O   TYR A 737      55.490  60.220  59.700  1.00  0.00           O
ATOM   2405  N   GLU A 738      54.230  59.150  58.130  1.00  0.00           N
ATOM   2406  HN  GLU A 738      53.810  59.090  57.220  1.00  0.00           H
ATOM   2407  CA  GLU A 738      53.890  58.060  59.010  1.00  0.00           C
ATOM   2408  HA  GLU A 738      53.280  58.400  59.840  1.00  0.00           H
ATOM   2409  CB  GLU A 738      52.990  56.970  58.300  1.00  0.00           C
ATOM   2410  HB1 GLU A 738      53.160  55.960  58.720  1.00  0.00           H
ATOM   2411  HB2 GLU A 738      53.370  56.880  57.250  1.00  0.00           H
ATOM   2412  CG  GLU A 738      51.510  57.160  58.280  1.00  0.00           C
ATOM   2413  HG1 GLU A 738      50.970  56.250  57.960  1.00  0.00           H
ATOM   2414  HG2 GLU A 738      51.160  57.990  57.640  1.00  0.00           H
ATOM   2415  CD  GLU A 738      51.000  57.400  59.680  1.00  0.00           C
ATOM   2416  OE1 GLU A 738      50.260  58.430  59.890  1.00  0.00           O
ATOM   2417  OE2 GLU A 738      51.260  56.520  60.560  1.00  0.00           O
ATOM   2418  C   GLU A 738      55.210  57.270  59.500  1.00  0.00           C
ATOM   2419  O   GLU A 738      55.400  56.920  60.650  1.00  0.00           O
ATOM   2420  N   ALA A 739      56.190  57.020  58.620  1.00  0.00           N
ATOM   2421  HN  ALA A 739      56.080  57.440  57.720  1.00  0.00           H
ATOM   2422  CA  ALA A 739      57.470  56.430  58.800  1.00  0.00           C
ATOM   2423  HA  ALA A 739      57.440  55.400  59.130  1.00  0.00           H
ATOM   2424  CB  ALA A 739      58.210  56.140  57.440  1.00  0.00           C
ATOM   2425  HB1 ALA A 739      57.670  55.340  56.890  1.00  0.00           H
ATOM   2426  HB2 ALA A 739      59.240  55.740  57.480  1.00  0.00           H
ATOM   2427  HB3 ALA A 739      58.280  57.100  56.870  1.00  0.00           H
ATOM   2428  C   ALA A 739      58.350  57.130  59.740  1.00  0.00           C
ATOM   2429  O   ALA A 739      59.000  56.520  60.570  1.00  0.00           O
ATOM   2430  N   LEU A 740      58.430  58.500  59.500  1.00  0.00           N
ATOM   2431  HN  LEU A 740      58.070  58.900  58.650  1.00  0.00           H
ATOM   2432  CA  LEU A 740      59.070  59.400  60.380  1.00  0.00           C
ATOM   2433  HA  LEU A 740      60.070  59.070  60.570  1.00  0.00           H
ATOM   2434  CB  LEU A 740      59.270  60.790  59.770  1.00  0.00           C
ATOM   2435  HB1 LEU A 740      59.850  61.360  60.520  1.00  0.00           H
ATOM   2436  HB2 LEU A 740      58.380  61.440  59.660  1.00  0.00           H
ATOM   2437  CG  LEU A 740      60.240  60.840  58.550  1.00  0.00           C
ATOM   2438  HG  LEU A 740      59.940  60.040  57.840  1.00  0.00           H
ATOM   2439  CD1 LEU A 740      60.090  62.210  57.740  1.00  0.00           C
ATOM   2440 HD11 LEU A 740      60.690  62.220  56.790  1.00  0.00           H
ATOM   2441 HD12 LEU A 740      60.550  63.070  58.270  1.00  0.00           H
ATOM   2442 HD13 LEU A 740      59.010  62.340  57.540  1.00  0.00           H
ATOM   2443  CD2 LEU A 740      61.700  60.770  59.010  1.00  0.00           C
ATOM   2444 HD21 LEU A 740      61.990  61.640  59.630  1.00  0.00           H
ATOM   2445 HD22 LEU A 740      62.270  60.830  58.060  1.00  0.00           H
ATOM   2446 HD23 LEU A 740      61.830  59.750  59.450  1.00  0.00           H
ATOM   2447  C   LEU A 740      58.420  59.430  61.770  1.00  0.00           C
ATOM   2448  O   LEU A 740      59.160  59.350  62.770  1.00  0.00           O
ATOM   2449  N   GLU A 741      57.070  59.400  61.900  1.00  0.00           N
ATOM   2450  HN  GLU A 741      56.490  59.330  61.090  1.00  0.00           H
ATOM   2451  CA  GLU A 741      56.430  59.350  63.210  1.00  0.00           C
ATOM   2452  HA  GLU A 741      56.630  60.250  63.760  1.00  0.00           H
ATOM   2453  CB  GLU A 741      54.850  59.500  62.900  1.00  0.00           C
ATOM   2454  HB1 GLU A 741      54.630  58.750  62.120  1.00  0.00           H
ATOM   2455  HB2 GLU A 741      54.670  60.530  62.500  1.00  0.00           H
ATOM   2456  CG  GLU A 741      54.020  59.230  64.150  1.00  0.00           C
ATOM   2457  HG1 GLU A 741      54.250  59.900  65.000  1.00  0.00           H
ATOM   2458  HG2 GLU A 741      54.200  58.170  64.420  1.00  0.00           H
ATOM   2459  CD  GLU A 741      52.610  59.350  63.750  1.00  0.00           C
ATOM   2460  OE1 GLU A 741      51.870  58.320  63.730  1.00  0.00           O
ATOM   2461  OE2 GLU A 741      52.070  60.480  63.540  1.00  0.00           O
ATOM   2462  C   GLU A 741      56.800  58.170  64.080  1.00  0.00           C
ATOM   2463  O   GLU A 741      56.950  58.280  65.330  1.00  0.00           O
ATOM   2464  N   LYS A 742      56.850  57.040  63.450  1.00  0.00           N
ATOM   2465  HN  LYS A 742      56.640  57.000  62.480  1.00  0.00           H
ATOM   2466  CA  LYS A 742      57.430  55.880  64.020  1.00  0.00           C
ATOM   2467  HA  LYS A 742      56.980  55.680  64.980  1.00  0.00           H
ATOM   2468  CB  LYS A 742      57.230  54.750  63.070  1.00  0.00           C
ATOM   2469  HB1 LYS A 742      57.840  54.920  62.150  1.00  0.00           H
ATOM   2470  HB2 LYS A 742      56.160  54.610  62.820  1.00  0.00           H
ATOM   2471  CG  LYS A 742      57.650  53.450  63.670  1.00  0.00           C
ATOM   2472  HG1 LYS A 742      58.750  53.370  63.500  1.00  0.00           H
ATOM   2473  HG2 LYS A 742      57.440  52.640  62.940  1.00  0.00           H
ATOM   2474  CD  LYS A 742      57.070  53.130  65.100  1.00  0.00           C
ATOM   2475  HD1 LYS A 742      57.530  53.850  65.810  1.00  0.00           H
ATOM   2476  HD2 LYS A 742      57.530  52.200  65.500  1.00  0.00           H
ATOM   2477  CE  LYS A 742      55.550  52.920  65.060  1.00  0.00           C
ATOM   2478  HE1 LYS A 742      55.210  52.050  64.460  1.00  0.00           H
ATOM   2479  HE2 LYS A 742      55.070  53.870  64.720  1.00  0.00           H
ATOM   2480  NZ  LYS A 742      55.070  52.750  66.420  1.00  0.00           N
ATOM   2481  HZ1 LYS A 742      55.030  51.730  66.640  1.00  0.00           H
ATOM   2482  HZ2 LYS A 742      54.140  53.180  66.580  1.00  0.00           H
ATOM   2483  HZ3 LYS A 742      55.640  53.250  67.140  1.00  0.00           H
ATOM   2484  C   LYS A 742      58.990  56.040  64.280  1.00  0.00           C
ATOM   2485  O   LYS A 742      59.410  55.560  65.360  1.00  0.00           O
ATOM   2486  N   LEU A 743      59.820  56.560  63.360  1.00  0.00           N
ATOM   2487  HN  LEU A 743      59.440  56.760  62.460  1.00  0.00           H
ATOM   2488  CA  LEU A 743      61.200  56.830  63.540  1.00  0.00           C
ATOM   2489  HA  LEU A 743      61.720  55.910  63.720  1.00  0.00           H
ATOM   2490  CB  LEU A 743      61.890  57.280  62.180  1.00  0.00           C
ATOM   2491  HB1 LEU A 743      61.390  58.170  61.770  1.00  0.00           H
ATOM   2492  HB2 LEU A 743      61.750  56.440  61.470  1.00  0.00           H
ATOM   2493  CG  LEU A 743      63.360  57.620  62.370  1.00  0.00           C
ATOM   2494  HG  LEU A 743      63.450  58.460  63.100  1.00  0.00           H
ATOM   2495  CD1 LEU A 743      64.270  56.480  62.840  1.00  0.00           C
ATOM   2496 HD11 LEU A 743      64.170  56.140  63.890  1.00  0.00           H
ATOM   2497 HD12 LEU A 743      65.290  56.890  62.710  1.00  0.00           H
ATOM   2498 HD13 LEU A 743      64.030  55.590  62.220  1.00  0.00           H
ATOM   2499  CD2 LEU A 743      63.930  58.260  61.090  1.00  0.00           C
ATOM   2500 HD21 LEU A 743      63.440  57.800  60.200  1.00  0.00           H
ATOM   2501 HD22 LEU A 743      65.010  58.080  60.940  1.00  0.00           H
ATOM   2502 HD23 LEU A 743      63.850  59.360  61.220  1.00  0.00           H
ATOM   2503  C   LEU A 743      61.510  57.670  64.720  1.00  0.00           C
ATOM   2504  O   LEU A 743      62.380  57.380  65.570  1.00  0.00           O
ATOM   2505  N   PHE A 744      60.690  58.780  64.910  1.00  0.00           N
ATOM   2506  HN  PHE A 744      59.910  59.010  64.340  1.00  0.00           H
ATOM   2507  CA  PHE A 744      60.890  59.690  66.120  1.00  0.00           C
ATOM   2508  HA  PHE A 744      61.910  59.970  66.300  1.00  0.00           H
ATOM   2509  CB  PHE A 744      60.110  60.960  65.730  1.00  0.00           C
ATOM   2510  HB1 PHE A 744      59.070  60.640  65.520  1.00  0.00           H
ATOM   2511  HB2 PHE A 744      60.530  61.330  64.770  1.00  0.00           H
ATOM   2512  CG  PHE A 744      60.210  62.050  66.710  1.00  0.00           C
ATOM   2513  CD1 PHE A 744      61.410  62.560  67.150  1.00  0.00           C
ATOM   2514  HD1 PHE A 744      62.320  62.090  66.790  1.00  0.00           H
ATOM   2515  CE1 PHE A 744      61.460  63.610  68.120  1.00  0.00           C
ATOM   2516  HE1 PHE A 744      62.420  63.980  68.450  1.00  0.00           H
ATOM   2517  CZ  PHE A 744      60.230  64.090  68.590  1.00  0.00           C
ATOM   2518  HZ  PHE A 744      60.190  64.790  69.400  1.00  0.00           H
ATOM   2519  CD2 PHE A 744      59.010  62.610  67.090  1.00  0.00           C
ATOM   2520  HD2 PHE A 744      58.070  62.300  66.670  1.00  0.00           H
ATOM   2521  CE2 PHE A 744      59.020  63.500  68.130  1.00  0.00           C
ATOM   2522  HE2 PHE A 744      58.060  63.870  68.460  1.00  0.00           H
ATOM   2523  C   PHE A 744      60.460  59.070  67.450  1.00  0.00           C
ATOM   2524  O   PHE A 744      61.050  59.310  68.480  1.00  0.00           O
ATOM   2525  N   ASP A 745      59.370  58.170  67.360  1.00  0.00           N
ATOM   2526  HN  ASP A 745      58.850  57.970  66.530  1.00  0.00           H
ATOM   2527  CA  ASP A 745      58.870  57.460  68.510  1.00  0.00           C
ATOM   2528  HA  ASP A 745      58.730  58.150  69.330  1.00  0.00           H
ATOM   2529  CB  ASP A 745      57.540  56.770  68.100  1.00  0.00           C
ATOM   2530  HB1 ASP A 745      57.750  56.330  67.100  1.00  0.00           H
ATOM   2531  HB2 ASP A 745      56.710  57.510  68.010  1.00  0.00           H
ATOM   2532  CG  ASP A 745      56.940  55.570  68.780  1.00  0.00           C
ATOM   2533  OD1 ASP A 745      57.420  55.200  69.900  1.00  0.00           O
ATOM   2534  OD2 ASP A 745      56.050  54.890  68.260  1.00  0.00           O
ATOM   2535  C   ASP A 745      60.040  56.480  68.920  1.00  0.00           C
ATOM   2536  O   ASP A 745      60.340  56.340  70.050  1.00  0.00           O
ATOM   2537  N   LEU A 746      60.740  55.890  67.940  1.00  0.00           N
ATOM   2538  HN  LEU A 746      60.560  56.030  66.980  1.00  0.00           H
ATOM   2539  CA  LEU A 746      61.840  54.990  68.130  1.00  0.00           C
ATOM   2540  HA  LEU A 746      61.550  54.230  68.840  1.00  0.00           H
ATOM   2541  CB  LEU A 746      62.380  54.230  66.920  1.00  0.00           C
ATOM   2542  HB1 LEU A 746      63.410  53.820  67.010  1.00  0.00           H
ATOM   2543  HB2 LEU A 746      62.500  54.950  66.100  1.00  0.00           H
ATOM   2544  CG  LEU A 746      61.500  53.120  66.390  1.00  0.00           C
ATOM   2545  HG  LEU A 746      60.420  53.380  66.370  1.00  0.00           H
ATOM   2546  CD1 LEU A 746      61.850  52.910  64.860  1.00  0.00           C
ATOM   2547 HD11 LEU A 746      61.230  52.110  64.420  1.00  0.00           H
ATOM   2548 HD12 LEU A 746      62.900  52.550  64.870  1.00  0.00           H
ATOM   2549 HD13 LEU A 746      61.730  53.840  64.250  1.00  0.00           H
ATOM   2550  CD2 LEU A 746      61.610  51.850  67.180  1.00  0.00           C
ATOM   2551 HD21 LEU A 746      60.900  51.770  68.030  1.00  0.00           H
ATOM   2552 HD22 LEU A 746      62.640  51.700  67.540  1.00  0.00           H
ATOM   2553 HD23 LEU A 746      61.340  50.990  66.530  1.00  0.00           H
ATOM   2554  C   LEU A 746      63.020  55.640  68.850  1.00  0.00           C
ATOM   2555  O   LEU A 746      63.410  55.120  69.880  1.00  0.00           O
ATOM   2556  N   GLY A 747      63.520  56.820  68.300  1.00  0.00           N
ATOM   2557  HN  GLY A 747      62.930  57.000  67.520  1.00  0.00           H
ATOM   2558  CA  GLY A 747      64.680  57.600  68.760  1.00  0.00           C
ATOM   2559  HA1 GLY A 747      64.620  58.530  68.200  1.00  0.00           H
ATOM   2560  HA2 GLY A 747      65.560  57.030  68.510  1.00  0.00           H
ATOM   2561  C   GLY A 747      64.770  57.840  70.230  1.00  0.00           C
ATOM   2562  O   GLY A 747      65.800  57.540  70.900  1.00  0.00           O
ATOM   2563  N   GLU A 748      63.640  58.430  70.670  1.00  0.00           N
ATOM   2564  HN  GLU A 748      62.870  58.730  70.110  1.00  0.00           H
ATOM   2565  CA  GLU A 748      63.480  58.840  72.020  1.00  0.00           C
ATOM   2566  HA  GLU A 748      64.450  59.130  72.380  1.00  0.00           H
ATOM   2567  CB  GLU A 748      62.430  59.990  72.160  1.00  0.00           C
ATOM   2568  HB1 GLU A 748      62.260  60.340  73.190  1.00  0.00           H
ATOM   2569  HB2 GLU A 748      61.420  59.750  71.750  1.00  0.00           H
ATOM   2570  CG  GLU A 748      62.840  61.310  71.420  1.00  0.00           C
ATOM   2571  HG1 GLU A 748      62.780  61.220  70.310  1.00  0.00           H
ATOM   2572  HG2 GLU A 748      63.870  61.510  71.810  1.00  0.00           H
ATOM   2573  CD  GLU A 748      62.060  62.590  71.800  1.00  0.00           C
ATOM   2574  OE1 GLU A 748      62.340  63.690  71.230  1.00  0.00           O
ATOM   2575  OE2 GLU A 748      61.220  62.570  72.740  1.00  0.00           O
ATOM   2576  C   GLU A 748      63.200  57.700  72.910  1.00  0.00           C
ATOM   2577  O   GLU A 748      63.740  57.830  74.000  1.00  0.00           O
ATOM   2578  N   THR A 749      62.560  56.590  72.480  1.00  0.00           N
ATOM   2579  HN  THR A 749      62.130  56.470  71.590  1.00  0.00           H
ATOM   2580  CA  THR A 749      62.440  55.420  73.300  1.00  0.00           C
ATOM   2581  HA  THR A 749      62.150  55.770  74.280  1.00  0.00           H
ATOM   2582  CB  THR A 749      61.340  54.430  72.720  1.00  0.00           C
ATOM   2583  HB  THR A 749      61.640  54.090  71.710  1.00  0.00           H
ATOM   2584  OG1 THR A 749      60.100  55.180  72.700  1.00  0.00           O
ATOM   2585  HG1 THR A 749      60.010  55.550  71.810  1.00  0.00           H
ATOM   2586  CG2 THR A 749      61.150  53.140  73.600  1.00  0.00           C
ATOM   2587 HG21 THR A 749      60.730  53.440  74.580  1.00  0.00           H
ATOM   2588 HG22 THR A 749      62.050  52.490  73.740  1.00  0.00           H
ATOM   2589 HG23 THR A 749      60.420  52.540  73.030  1.00  0.00           H
ATOM   2590  C   THR A 749      63.660  54.560  73.430  1.00  0.00           C
ATOM   2591  O   THR A 749      63.900  54.060  74.590  1.00  0.00           O
ATOM   2592  N   TYR A 750      64.560  54.420  72.440  1.00  0.00           N
ATOM   2593  HN  TYR A 750      64.400  54.830  71.550  1.00  0.00           H
ATOM   2594  CA  TYR A 750      65.770  53.580  72.560  1.00  0.00           C
ATOM   2595  HA  TYR A 750      65.780  53.010  73.480  1.00  0.00           H
ATOM   2596  CB  TYR A 750      65.910  52.510  71.430  1.00  0.00           C
ATOM   2597  HB1 TYR A 750      66.880  51.970  71.580  1.00  0.00           H
ATOM   2598  HB2 TYR A 750      65.870  52.950  70.410  1.00  0.00           H
ATOM   2599  CG  TYR A 750      64.790  51.530  71.420  1.00  0.00           C
ATOM   2600  CD1 TYR A 750      64.960  50.260  72.060  1.00  0.00           C
ATOM   2601  HD1 TYR A 750      65.890  50.130  72.600  1.00  0.00           H
ATOM   2602  CE1 TYR A 750      64.030  49.250  71.990  1.00  0.00           C
ATOM   2603  HE1 TYR A 750      64.100  48.420  72.670  1.00  0.00           H
ATOM   2604  CZ  TYR A 750      62.790  49.540  71.340  1.00  0.00           C
ATOM   2605  OH  TYR A 750      61.790  48.590  71.570  1.00  0.00           O
ATOM   2606  HH  TYR A 750      60.970  48.730  71.080  1.00  0.00           H
ATOM   2607  CD2 TYR A 750      63.520  51.730  70.740  1.00  0.00           C
ATOM   2608  HD2 TYR A 750      63.320  52.690  70.290  1.00  0.00           H
ATOM   2609  CE2 TYR A 750      62.540  50.740  70.750  1.00  0.00           C
ATOM   2610  HE2 TYR A 750      61.590  50.890  70.280  1.00  0.00           H
ATOM   2611  C   TYR A 750      67.070  54.350  72.450  1.00  0.00           C
ATOM   2612  O   TYR A 750      67.180  55.360  71.880  1.00  0.00           O
ATOM   2613  N   ALA A 751      68.130  53.920  73.190  1.00  0.00           N
ATOM   2614  HN  ALA A 751      68.060  53.120  73.770  1.00  0.00           H
ATOM   2615  CA  ALA A 751      69.310  54.640  73.280  1.00  0.00           C
ATOM   2616  HA  ALA A 751      69.010  55.660  73.470  1.00  0.00           H
ATOM   2617  CB  ALA A 751      70.130  54.500  74.630  1.00  0.00           C
ATOM   2618  HB1 ALA A 751      70.720  53.610  74.330  1.00  0.00           H
ATOM   2619  HB2 ALA A 751      69.550  54.180  75.520  1.00  0.00           H
ATOM   2620  HB3 ALA A 751      70.710  55.400  74.960  1.00  0.00           H
ATOM   2621  C   ALA A 751      70.210  54.700  72.060  1.00  0.00           C
ATOM   2622  O   ALA A 751      70.330  53.760  71.320  1.00  0.00           O
ATOM   2623  N   PHE A 752      70.980  55.850  71.860  1.00  0.00           N
ATOM   2624  HN  PHE A 752      70.810  56.590  72.520  1.00  0.00           H
ATOM   2625  CA  PHE A 752      71.860  56.180  70.730  1.00  0.00           C
ATOM   2626  HA  PHE A 752      71.800  55.420  69.980  1.00  0.00           H
ATOM   2627  CB  PHE A 752      71.350  57.500  70.110  1.00  0.00           C
ATOM   2628  HB1 PHE A 752      71.090  58.200  70.930  1.00  0.00           H
ATOM   2629  HB2 PHE A 752      70.340  57.390  69.650  1.00  0.00           H
ATOM   2630  CG  PHE A 752      72.320  58.260  69.230  1.00  0.00           C
ATOM   2631  CD1 PHE A 752      72.480  58.010  67.860  1.00  0.00           C
ATOM   2632  HD1 PHE A 752      72.010  57.190  67.350  1.00  0.00           H
ATOM   2633  CE1 PHE A 752      73.310  58.830  67.070  1.00  0.00           C
ATOM   2634  HE1 PHE A 752      73.260  58.570  66.030  1.00  0.00           H
ATOM   2635  CZ  PHE A 752      73.910  59.980  67.710  1.00  0.00           C
ATOM   2636  HZ  PHE A 752      74.630  60.580  67.170  1.00  0.00           H
ATOM   2637  CD2 PHE A 752      73.050  59.330  69.850  1.00  0.00           C
ATOM   2638  HD2 PHE A 752      72.960  59.590  70.900  1.00  0.00           H
ATOM   2639  CE2 PHE A 752      73.940  60.070  69.110  1.00  0.00           C
ATOM   2640  HE2 PHE A 752      74.590  60.820  69.560  1.00  0.00           H
ATOM   2641  C   PHE A 752      73.330  56.270  71.190  1.00  0.00           C
ATOM   2642  O   PHE A 752      73.610  56.930  72.200  1.00  0.00           O
ATOM   2643  N   PRO A 822      74.300  55.580  70.640  1.00  0.00           N
ATOM   2644  CD  PRO A 822      75.630  55.570  71.100  1.00  0.00           C
ATOM   2645  HD1 PRO A 822      75.570  55.130  72.120  1.00  0.00           H
ATOM   2646  HD2 PRO A 822      76.120  56.570  71.180  1.00  0.00           H
ATOM   2647  CA  PRO A 822      74.210  54.890  69.370  1.00  0.00           C
ATOM   2648  HA  PRO A 822      73.650  55.410  68.610  1.00  0.00           H
ATOM   2649  CB  PRO A 822      75.640  54.710  68.880  1.00  0.00           C
ATOM   2650  HB1 PRO A 822      75.900  55.640  68.330  1.00  0.00           H
ATOM   2651  HB2 PRO A 822      75.760  53.890  68.140  1.00  0.00           H
ATOM   2652  CG  PRO A 822      76.420  54.660  70.140  1.00  0.00           C
ATOM   2653  HG1 PRO A 822      76.490  53.620  70.530  1.00  0.00           H
ATOM   2654  HG2 PRO A 822      77.360  55.180  69.870  1.00  0.00           H
ATOM   2655  C   PRO A 822      73.460  53.530  69.540  1.00  0.00           C
ATOM   2656  O   PRO A 822      72.330  53.420  69.030  1.00  0.00           O
ATOM   2657  N   ASP A 823      74.020  52.630  70.350  1.00  0.00           N
ATOM   2658  HN  ASP A 823      74.900  52.830  70.760  1.00  0.00           H
ATOM   2659  CA  ASP A 823      73.380  51.540  71.000  1.00  0.00           C
ATOM   2660  HA  ASP A 823      74.190  50.830  70.980  1.00  0.00           H
ATOM   2661  CB  ASP A 823      73.060  51.920  72.550  1.00  0.00           C
ATOM   2662  HB1 ASP A 823      72.490  51.140  73.090  1.00  0.00           H
ATOM   2663  HB2 ASP A 823      72.520  52.890  72.580  1.00  0.00           H
ATOM   2664  CG  ASP A 823      74.300  52.270  73.340  1.00  0.00           C
ATOM   2665  OD1 ASP A 823      75.450  51.830  72.990  1.00  0.00           O
ATOM   2666  OD2 ASP A 823      74.140  52.930  74.450  1.00  0.00           O
ATOM   2667  C   ASP A 823      72.290  50.850  70.190  1.00  0.00           C
ATOM   2668  O   ASP A 823      72.520  50.510  69.010  1.00  0.00           O
ATOM   2669  N   VAL A 824      71.150  50.540  70.840  1.00  0.00           N
ATOM   2670  HN  VAL A 824      71.090  50.770  71.810  1.00  0.00           H
ATOM   2671  CA  VAL A 824      69.920  49.850  70.260  1.00  0.00           C
ATOM   2672  HA  VAL A 824      70.350  48.890  70.020  1.00  0.00           H
ATOM   2673  CB  VAL A 824      68.810  49.670  71.250  1.00  0.00           C
ATOM   2674  HB  VAL A 824      68.400  50.650  71.570  1.00  0.00           H
ATOM   2675  CG1 VAL A 824      67.800  48.680  70.630  1.00  0.00           C
ATOM   2676 HG11 VAL A 824      67.120  48.490  71.500  1.00  0.00           H
ATOM   2677 HG12 VAL A 824      68.330  47.710  70.500  1.00  0.00           H
ATOM   2678 HG13 VAL A 824      67.180  48.930  69.750  1.00  0.00           H
ATOM   2679  CG2 VAL A 824      69.300  49.030  72.570  1.00  0.00           C
ATOM   2680 HG21 VAL A 824      68.450  48.830  73.260  1.00  0.00           H
ATOM   2681 HG22 VAL A 824      69.960  49.750  73.100  1.00  0.00           H
ATOM   2682 HG23 VAL A 824      69.920  48.130  72.420  1.00  0.00           H
ATOM   2683  C   VAL A 824      69.360  50.680  69.050  1.00  0.00           C
ATOM   2684  O   VAL A 824      68.960  50.140  68.040  1.00  0.00           O
ATOM   2685  N   LEU A 825      69.350  52.050  69.210  1.00  0.00           N
ATOM   2686  HN  LEU A 825      69.770  52.550  69.960  1.00  0.00           H
ATOM   2687  CA  LEU A 825      68.800  52.900  68.140  1.00  0.00           C
ATOM   2688  HA  LEU A 825      67.790  52.530  68.030  1.00  0.00           H
ATOM   2689  CB  LEU A 825      68.950  54.430  68.530  1.00  0.00           C
ATOM   2690  HB1 LEU A 825      70.030  54.620  68.740  1.00  0.00           H
ATOM   2691  HB2 LEU A 825      68.420  54.580  69.490  1.00  0.00           H
ATOM   2692  CG  LEU A 825      68.420  55.360  67.350  1.00  0.00           C
ATOM   2693  HG  LEU A 825      68.870  55.200  66.350  1.00  0.00           H
ATOM   2694  CD1 LEU A 825      66.960  55.020  67.080  1.00  0.00           C
ATOM   2695 HD11 LEU A 825      66.850  53.980  66.710  1.00  0.00           H
ATOM   2696 HD12 LEU A 825      66.450  55.800  66.490  1.00  0.00           H
ATOM   2697 HD13 LEU A 825      66.480  55.150  68.090  1.00  0.00           H
ATOM   2698  CD2 LEU A 825      68.480  56.790  67.820  1.00  0.00           C
ATOM   2699 HD21 LEU A 825      69.540  57.130  67.710  1.00  0.00           H
ATOM   2700 HD22 LEU A 825      68.250  56.830  68.910  1.00  0.00           H
ATOM   2701 HD23 LEU A 825      67.730  57.450  67.330  1.00  0.00           H
ATOM   2702  C   LEU A 825      69.560  52.660  66.890  1.00  0.00           C
ATOM   2703  O   LEU A 825      69.010  52.570  65.770  1.00  0.00           O
ATOM   2704  N   PHE A 826      70.790  52.640  67.020  1.00  0.00           N
ATOM   2705  HN  PHE A 826      71.120  52.640  67.970  1.00  0.00           H
ATOM   2706  CA  PHE A 826      71.680  52.520  65.860  1.00  0.00           C
ATOM   2707  HA  PHE A 826      71.380  53.300  65.170  1.00  0.00           H
ATOM   2708  CB  PHE A 826      73.130  52.820  66.330  1.00  0.00           C
ATOM   2709  HB1 PHE A 826      73.350  52.050  67.090  1.00  0.00           H
ATOM   2710  HB2 PHE A 826      73.210  53.900  66.590  1.00  0.00           H
ATOM   2711  CG  PHE A 826      74.070  52.500  65.200  1.00  0.00           C
ATOM   2712  CD1 PHE A 826      74.180  53.290  64.070  1.00  0.00           C
ATOM   2713  HD1 PHE A 826      73.630  54.210  63.970  1.00  0.00           H
ATOM   2714  CE1 PHE A 826      75.100  53.100  63.060  1.00  0.00           C
ATOM   2715  HE1 PHE A 826      75.020  53.640  62.140  1.00  0.00           H
ATOM   2716  CZ  PHE A 826      76.010  51.970  63.130  1.00  0.00           C
ATOM   2717  HZ  PHE A 826      76.690  51.820  62.310  1.00  0.00           H
ATOM   2718  CD2 PHE A 826      74.930  51.290  65.210  1.00  0.00           C
ATOM   2719  HD2 PHE A 826      74.790  50.680  66.090  1.00  0.00           H
ATOM   2720  CE2 PHE A 826      75.820  51.020  64.150  1.00  0.00           C
ATOM   2721  HE2 PHE A 826      76.520  50.200  64.210  1.00  0.00           H
ATOM   2722  C   PHE A 826      71.510  51.220  65.060  1.00  0.00           C
ATOM   2723  O   PHE A 826      71.410  51.210  63.830  1.00  0.00           O
ATOM   2724  N   TRP A 827      71.370  50.080  65.740  1.00  0.00           N
ATOM   2725  HN  TRP A 827      71.480  50.060  66.730  1.00  0.00           H
ATOM   2726  CA  TRP A 827      71.170  48.790  65.090  1.00  0.00           C
ATOM   2727  HA  TRP A 827      71.820  48.810  64.220  1.00  0.00           H
ATOM   2728  CB  TRP A 827      71.530  47.620  66.060  1.00  0.00           C
ATOM   2729  HB1 TRP A 827      71.250  46.600  65.730  1.00  0.00           H
ATOM   2730  HB2 TRP A 827      70.960  47.750  67.000  1.00  0.00           H
ATOM   2731  CG  TRP A 827      72.990  47.450  66.360  1.00  0.00           C
ATOM   2732  CD1 TRP A 827      73.730  47.730  67.550  1.00  0.00           C
ATOM   2733  HD1 TRP A 827      73.170  47.900  68.460  1.00  0.00           H
ATOM   2734  NE1 TRP A 827      75.110  47.490  67.330  1.00  0.00           N
ATOM   2735  HE1 TRP A 827      75.840  47.650  67.970  1.00  0.00           H
ATOM   2736  CE2 TRP A 827      75.290  47.120  66.010  1.00  0.00           C
ATOM   2737  CD2 TRP A 827      73.980  47.170  65.390  1.00  0.00           C
ATOM   2738  CE3 TRP A 827      73.920  47.070  64.070  1.00  0.00           C
ATOM   2739  HE3 TRP A 827      72.950  47.080  63.590  1.00  0.00           H
ATOM   2740  CZ3 TRP A 827      75.060  46.970  63.310  1.00  0.00           C
ATOM   2741  HZ3 TRP A 827      74.930  47.030  62.240  1.00  0.00           H
ATOM   2742  CZ2 TRP A 827      76.440  46.840  65.280  1.00  0.00           C
ATOM   2743  HZ2 TRP A 827      77.410  46.740  65.770  1.00  0.00           H
ATOM   2744  CH2 TRP A 827      76.320  46.820  63.890  1.00  0.00           C
ATOM   2745  HH2 TRP A 827      77.180  46.620  63.260  1.00  0.00           H
ATOM   2746  C   TRP A 827      69.760  48.750  64.530  1.00  0.00           C
ATOM   2747  O   TRP A 827      69.570  48.010  63.500  1.00  0.00           O
ATOM   2748  N   CYS A 828      68.750  49.380  65.120  1.00  0.00           N
ATOM   2749  HN  CYS A 828      68.790  49.790  66.020  1.00  0.00           H
ATOM   2750  CA  CYS A 828      67.440  49.470  64.480  1.00  0.00           C
ATOM   2751  HA  CYS A 828      67.050  48.520  64.160  1.00  0.00           H
ATOM   2752  CB  CYS A 828      66.410  50.050  65.500  1.00  0.00           C
ATOM   2753  HB1 CYS A 828      65.370  50.070  65.100  1.00  0.00           H
ATOM   2754  HB2 CYS A 828      66.650  51.080  65.820  1.00  0.00           H
ATOM   2755  SG  CYS A 828      66.280  48.930  66.970  1.00  0.00           S
ATOM   2756  HG1 CYS A 828      67.560  48.920  67.310  1.00  0.00           H
ATOM   2757  C   CYS A 828      67.330  50.260  63.200  1.00  0.00           C
ATOM   2758  O   CYS A 828      66.700  49.940  62.190  1.00  0.00           O
ATOM   2759  N   VAL A 829      68.060  51.420  63.210  1.00  0.00           N
ATOM   2760  HN  VAL A 829      68.530  51.670  64.050  1.00  0.00           H
ATOM   2761  CA  VAL A 829      68.080  52.320  62.030  1.00  0.00           C
ATOM   2762  HA  VAL A 829      67.080  52.490  61.660  1.00  0.00           H
ATOM   2763  CB  VAL A 829      68.580  53.720  62.540  1.00  0.00           C
ATOM   2764  HB  VAL A 829      68.820  53.610  63.610  1.00  0.00           H
ATOM   2765  CG1 VAL A 829      69.860  54.190  61.740  1.00  0.00           C
ATOM   2766 HG11 VAL A 829      70.120  55.210  62.080  1.00  0.00           H
ATOM   2767 HG12 VAL A 829      69.790  54.090  60.640  1.00  0.00           H
ATOM   2768 HG13 VAL A 829      70.790  53.630  62.020  1.00  0.00           H
ATOM   2769  CG2 VAL A 829      67.360  54.780  62.480  1.00  0.00           C
ATOM   2770 HG21 VAL A 829      66.920  54.720  61.470  1.00  0.00           H
ATOM   2771 HG22 VAL A 829      67.780  55.790  62.730  1.00  0.00           H
ATOM   2772 HG23 VAL A 829      66.540  54.620  63.200  1.00  0.00           H
ATOM   2773  C   VAL A 829      68.750  51.720  60.880  1.00  0.00           C
ATOM   2774  O   VAL A 829      68.390  51.810  59.740  1.00  0.00           O
ATOM   2775  N   ILE A 830      69.830  50.970  61.210  1.00  0.00           N
ATOM   2776  HN  ILE A 830      70.190  50.960  62.140  1.00  0.00           H
ATOM   2777  CA  ILE A 830      70.520  50.190  60.280  1.00  0.00           C
ATOM   2778  HA  ILE A 830      70.730  50.890  59.480  1.00  0.00           H
ATOM   2779  CB  ILE A 830      71.770  49.550  60.820  1.00  0.00           C
ATOM   2780  HB  ILE A 830      71.510  49.100  61.790  1.00  0.00           H
ATOM   2781  CG2 ILE A 830      72.420  48.440  59.890  1.00  0.00           C
ATOM   2782 HG21 ILE A 830      73.460  48.350  60.270  1.00  0.00           H
ATOM   2783 HG22 ILE A 830      72.610  48.830  58.870  1.00  0.00           H
ATOM   2784 HG23 ILE A 830      71.890  47.460  59.900  1.00  0.00           H
ATOM   2785  CG1 ILE A 830      72.950  50.570  61.040  1.00  0.00           C
ATOM   2786 HG11 ILE A 830      73.710  50.060  61.650  1.00  0.00           H
ATOM   2787 HG12 ILE A 830      72.560  51.340  61.740  1.00  0.00           H
ATOM   2788  CD  ILE A 830      73.670  51.070  59.810  1.00  0.00           C
ATOM   2789  HD1 ILE A 830      74.200  50.320  59.180  1.00  0.00           H
ATOM   2790  HD2 ILE A 830      74.350  51.920  60.060  1.00  0.00           H
ATOM   2791  HD3 ILE A 830      73.070  51.530  59.000  1.00  0.00           H
ATOM   2792  C   ILE A 830      69.700  49.160  59.690  1.00  0.00           C
ATOM   2793  O   ILE A 830      69.650  49.020  58.480  1.00  0.00           O
ATOM   2794  N   LEU A 831      69.000  48.350  60.550  1.00  0.00           N
ATOM   2795  HN  LEU A 831      68.860  48.650  61.490  1.00  0.00           H
ATOM   2796  CA  LEU A 831      68.180  47.260  60.070  1.00  0.00           C
ATOM   2797  HA  LEU A 831      68.730  46.560  59.460  1.00  0.00           H
ATOM   2798  CB  LEU A 831      67.550  46.560  61.310  1.00  0.00           C
ATOM   2799  HB1 LEU A 831      66.950  47.240  61.940  1.00  0.00           H
ATOM   2800  HB2 LEU A 831      68.420  46.290  61.940  1.00  0.00           H
ATOM   2801  CG  LEU A 831      66.830  45.260  61.040  1.00  0.00           C
ATOM   2802  HG  LEU A 831      65.980  45.360  60.340  1.00  0.00           H
ATOM   2803  CD1 LEU A 831      67.750  44.190  60.390  1.00  0.00           C
ATOM   2804 HD11 LEU A 831      68.630  44.130  61.070  1.00  0.00           H
ATOM   2805 HD12 LEU A 831      67.920  44.340  59.300  1.00  0.00           H
ATOM   2806 HD13 LEU A 831      67.240  43.200  60.520  1.00  0.00           H
ATOM   2807  CD2 LEU A 831      66.150  44.750  62.290  1.00  0.00           C
ATOM   2808 HD21 LEU A 831      66.960  44.500  62.990  1.00  0.00           H
ATOM   2809 HD22 LEU A 831      65.580  43.810  62.160  1.00  0.00           H
ATOM   2810 HD23 LEU A 831      65.500  45.510  62.790  1.00  0.00           H
ATOM   2811  C   LEU A 831      67.040  47.730  59.150  1.00  0.00           C
ATOM   2812  O   LEU A 831      66.790  47.080  58.120  1.00  0.00           O
ATOM   2813  N   PHE A 832      66.370  48.840  59.530  1.00  0.00           N
ATOM   2814  HN  PHE A 832      66.660  49.250  60.390  1.00  0.00           H
ATOM   2815  CA  PHE A 832      65.320  49.560  58.830  1.00  0.00           C
ATOM   2816  HA  PHE A 832      64.550  48.860  58.550  1.00  0.00           H
ATOM   2817  CB  PHE A 832      64.780  50.700  59.790  1.00  0.00           C
ATOM   2818  HB1 PHE A 832      65.670  51.070  60.340  1.00  0.00           H
ATOM   2819  HB2 PHE A 832      64.070  50.250  60.510  1.00  0.00           H
ATOM   2820  CG  PHE A 832      64.180  51.920  59.090  1.00  0.00           C
ATOM   2821  CD1 PHE A 832      63.000  51.790  58.330  1.00  0.00           C
ATOM   2822  HD1 PHE A 832      62.660  50.780  58.120  1.00  0.00           H
ATOM   2823  CE1 PHE A 832      62.360  52.920  57.840  1.00  0.00           C
ATOM   2824  HE1 PHE A 832      61.390  52.720  57.410  1.00  0.00           H
ATOM   2825  CZ  PHE A 832      62.850  54.190  58.140  1.00  0.00           C
ATOM   2826  HZ  PHE A 832      62.250  55.060  57.950  1.00  0.00           H
ATOM   2827  CD2 PHE A 832      64.600  53.180  59.570  1.00  0.00           C
ATOM   2828  HD2 PHE A 832      65.420  53.220  60.270  1.00  0.00           H
ATOM   2829  CE2 PHE A 832      63.980  54.320  58.970  1.00  0.00           C
ATOM   2830  HE2 PHE A 832      64.430  55.240  59.290  1.00  0.00           H
ATOM   2831  C   PHE A 832      65.730  50.120  57.430  1.00  0.00           C
ATOM   2832  O   PHE A 832      65.110  49.710  56.400  1.00  0.00           O
ATOM   2833  N   PHE A 833      66.880  50.900  57.370  1.00  0.00           N
ATOM   2834  HN  PHE A 833      67.360  51.020  58.240  1.00  0.00           H
ATOM   2835  CA  PHE A 833      67.440  51.230  56.060  1.00  0.00           C
ATOM   2836  HA  PHE A 833      66.620  51.670  55.520  1.00  0.00           H
ATOM   2837  CB  PHE A 833      68.610  52.270  56.130  1.00  0.00           C
ATOM   2838  HB1 PHE A 833      69.010  52.610  55.140  1.00  0.00           H
ATOM   2839  HB2 PHE A 833      69.370  51.730  56.720  1.00  0.00           H
ATOM   2840  CG  PHE A 833      68.090  53.600  56.770  1.00  0.00           C
ATOM   2841  CD1 PHE A 833      68.710  54.270  57.820  1.00  0.00           C
ATOM   2842  HD1 PHE A 833      69.630  53.930  58.260  1.00  0.00           H
ATOM   2843  CE1 PHE A 833      68.180  55.480  58.330  1.00  0.00           C
ATOM   2844  HE1 PHE A 833      68.720  55.880  59.180  1.00  0.00           H
ATOM   2845  CZ  PHE A 833      67.220  56.160  57.620  1.00  0.00           C
ATOM   2846  HZ  PHE A 833      66.920  57.190  57.800  1.00  0.00           H
ATOM   2847  CD2 PHE A 833      67.020  54.220  56.070  1.00  0.00           C
ATOM   2848  HD2 PHE A 833      66.500  53.590  55.360  1.00  0.00           H
ATOM   2849  CE2 PHE A 833      66.640  55.560  56.460  1.00  0.00           C
ATOM   2850  HE2 PHE A 833      65.800  55.950  55.910  1.00  0.00           H
ATOM   2851  C   PHE A 833      68.070  50.130  55.170  1.00  0.00           C
ATOM   2852  O   PHE A 833      68.050  50.200  53.940  1.00  0.00           O
ATOM   2853  N   THR A 834      68.590  49.110  55.860  1.00  0.00           N
ATOM   2854  HN  THR A 834      68.670  49.200  56.850  1.00  0.00           H
ATOM   2855  CA  THR A 834      69.150  47.910  55.220  1.00  0.00           C
ATOM   2856  HA  THR A 834      69.730  48.230  54.370  1.00  0.00           H
ATOM   2857  CB  THR A 834      70.140  47.110  55.970  1.00  0.00           C
ATOM   2858  HB  THR A 834      70.470  46.160  55.490  1.00  0.00           H
ATOM   2859  OG1 THR A 834      69.750  46.720  57.240  1.00  0.00           O
ATOM   2860  HG1 THR A 834      69.930  47.510  57.760  1.00  0.00           H
ATOM   2861  CG2 THR A 834      71.480  47.800  56.130  1.00  0.00           C
ATOM   2862 HG21 THR A 834      71.910  47.990  55.120  1.00  0.00           H
ATOM   2863 HG22 THR A 834      72.250  47.160  56.620  1.00  0.00           H
ATOM   2864 HG23 THR A 834      71.300  48.780  56.630  1.00  0.00           H
ATOM   2865  C   THR A 834      68.080  46.970  54.680  1.00  0.00           C
ATOM   2866  O   THR A 834      68.230  46.390  53.630  1.00  0.00           O
ATOM   2867  N   THR A 835      66.920  46.910  55.360  1.00  0.00           N
ATOM   2868  HN  THR A 835      66.860  47.310  56.280  1.00  0.00           H
ATOM   2869  CA  THR A 835      65.690  46.340  54.830  1.00  0.00           C
ATOM   2870  HA  THR A 835      65.930  45.350  54.460  1.00  0.00           H
ATOM   2871  CB  THR A 835      64.630  46.270  55.900  1.00  0.00           C
ATOM   2872  HB  THR A 835      64.510  47.240  56.430  1.00  0.00           H
ATOM   2873  OG1 THR A 835      65.140  45.360  56.900  1.00  0.00           O
ATOM   2874  HG1 THR A 835      65.750  45.850  57.450  1.00  0.00           H
ATOM   2875  CG2 THR A 835      63.360  45.670  55.260  1.00  0.00           C
ATOM   2876 HG21 THR A 835      62.650  45.670  56.110  1.00  0.00           H
ATOM   2877 HG22 THR A 835      63.490  44.670  54.790  1.00  0.00           H
ATOM   2878 HG23 THR A 835      62.800  46.290  54.540  1.00  0.00           H
ATOM   2879  C   THR A 835      65.130  47.020  53.680  1.00  0.00           C
ATOM   2880  O   THR A 835      64.800  46.520  52.620  1.00  0.00           O
ATOM   2881  N   PHE A 836      65.060  48.360  53.790  1.00  0.00           N
ATOM   2882  HN  PHE A 836      65.300  48.960  54.550  1.00  0.00           H
ATOM   2883  CA  PHE A 836      64.730  49.120  52.560  1.00  0.00           C
ATOM   2884  HA  PHE A 836      63.810  48.790  52.130  1.00  0.00           H
ATOM   2885  CB  PHE A 836      64.600  50.590  53.060  1.00  0.00           C
ATOM   2886  HB1 PHE A 836      65.550  50.830  53.580  1.00  0.00           H
ATOM   2887  HB2 PHE A 836      63.720  50.570  53.750  1.00  0.00           H
ATOM   2888  CG  PHE A 836      64.460  51.660  52.010  1.00  0.00           C
ATOM   2889  CD1 PHE A 836      65.460  52.630  51.810  1.00  0.00           C
ATOM   2890  HD1 PHE A 836      66.270  52.570  52.530  1.00  0.00           H
ATOM   2891  CE1 PHE A 836      65.460  53.550  50.770  1.00  0.00           C
ATOM   2892  HE1 PHE A 836      66.150  54.360  50.580  1.00  0.00           H
ATOM   2893  CZ  PHE A 836      64.380  53.500  49.830  1.00  0.00           C
ATOM   2894  HZ  PHE A 836      64.530  54.130  48.970  1.00  0.00           H
ATOM   2895  CD2 PHE A 836      63.320  51.750  51.170  1.00  0.00           C
ATOM   2896  HD2 PHE A 836      62.490  51.120  51.440  1.00  0.00           H
ATOM   2897  CE2 PHE A 836      63.350  52.650  50.020  1.00  0.00           C
ATOM   2898  HE2 PHE A 836      62.540  52.730  49.310  1.00  0.00           H
ATOM   2899  C   PHE A 836      65.640  48.970  51.350  1.00  0.00           C
ATOM   2900  O   PHE A 836      65.170  48.740  50.260  1.00  0.00           O
ATOM   2901  N   PHE A 837      66.990  49.170  51.540  1.00  0.00           N
ATOM   2902  HN  PHE A 837      67.320  49.430  52.430  1.00  0.00           H
ATOM   2903  CA  PHE A 837      67.990  48.860  50.470  1.00  0.00           C
ATOM   2904  HA  PHE A 837      67.620  49.390  49.610  1.00  0.00           H
ATOM   2905  CB  PHE A 837      69.350  49.450  50.970  1.00  0.00           C
ATOM   2906  HB1 PHE A 837      70.110  49.110  50.240  1.00  0.00           H
ATOM   2907  HB2 PHE A 837      69.560  49.240  52.040  1.00  0.00           H
ATOM   2908  CG  PHE A 837      69.280  50.950  50.820  1.00  0.00           C
ATOM   2909  CD1 PHE A 837      69.580  51.810  51.960  1.00  0.00           C
ATOM   2910  HD1 PHE A 837      69.880  51.330  52.880  1.00  0.00           H
ATOM   2911  CE1 PHE A 837      69.670  53.200  51.770  1.00  0.00           C
ATOM   2912  HE1 PHE A 837      70.080  53.800  52.570  1.00  0.00           H
ATOM   2913  CZ  PHE A 837      69.360  53.790  50.530  1.00  0.00           C
ATOM   2914  HZ  PHE A 837      69.580  54.840  50.420  1.00  0.00           H
ATOM   2915  CD2 PHE A 837      68.890  51.590  49.620  1.00  0.00           C
ATOM   2916  HD2 PHE A 837      68.700  51.070  48.700  1.00  0.00           H
ATOM   2917  CE2 PHE A 837      69.080  52.960  49.420  1.00  0.00           C
ATOM   2918  HE2 PHE A 837      68.840  53.350  48.440  1.00  0.00           H
ATOM   2919  C   PHE A 837      68.110  47.410  49.990  1.00  0.00           C
ATOM   2920  O   PHE A 837      68.190  47.220  48.800  1.00  0.00           O
ATOM   2921  N   LEU A 838      68.090  46.410  50.870  1.00  0.00           N
ATOM   2922  HN  LEU A 838      68.170  46.540  51.860  1.00  0.00           H
ATOM   2923  CA  LEU A 838      68.020  45.120  50.270  1.00  0.00           C
ATOM   2924  HA  LEU A 838      68.800  45.020  49.540  1.00  0.00           H
ATOM   2925  CB  LEU A 838      68.250  44.080  51.390  1.00  0.00           C
ATOM   2926  HB1 LEU A 838      67.500  44.260  52.180  1.00  0.00           H
ATOM   2927  HB2 LEU A 838      69.160  44.310  51.990  1.00  0.00           H
ATOM   2928  CG  LEU A 838      68.180  42.540  50.970  1.00  0.00           C
ATOM   2929  HG  LEU A 838      67.130  42.360  50.640  1.00  0.00           H
ATOM   2930  CD1 LEU A 838      69.190  42.240  49.860  1.00  0.00           C
ATOM   2931 HD11 LEU A 838      70.220  42.440  50.240  1.00  0.00           H
ATOM   2932 HD12 LEU A 838      69.110  42.910  48.980  1.00  0.00           H
ATOM   2933 HD13 LEU A 838      69.270  41.180  49.500  1.00  0.00           H
ATOM   2934  CD2 LEU A 838      68.420  41.690  52.200  1.00  0.00           C
ATOM   2935 HD21 LEU A 838      68.260  40.640  51.880  1.00  0.00           H
ATOM   2936 HD22 LEU A 838      67.730  41.810  53.070  1.00  0.00           H
ATOM   2937 HD23 LEU A 838      69.490  41.750  52.480  1.00  0.00           H
ATOM   2938  C   LEU A 838      66.710  44.840  49.450  1.00  0.00           C
ATOM   2939  O   LEU A 838      66.870  44.140  48.420  1.00  0.00           O
ATOM   2940  N   SER A 839      65.500  45.250  49.920  1.00  0.00           N
ATOM   2941  HN  SER A 839      65.390  45.750  50.770  1.00  0.00           H
ATOM   2942  CA  SER A 839      64.210  44.890  49.340  1.00  0.00           C
ATOM   2943  HA  SER A 839      64.240  43.840  49.090  1.00  0.00           H
ATOM   2944  CB  SER A 839      62.900  45.300  50.090  1.00  0.00           C
ATOM   2945  HB1 SER A 839      62.760  44.780  51.060  1.00  0.00           H
ATOM   2946  HB2 SER A 839      61.930  45.120  49.550  1.00  0.00           H
ATOM   2947  OG  SER A 839      62.850  46.700  50.350  1.00  0.00           O
ATOM   2948  HG1 SER A 839      63.390  46.890  51.120  1.00  0.00           H
ATOM   2949  C   SER A 839      64.140  45.570  47.950  1.00  0.00           C
ATOM   2950  O   SER A 839      63.670  44.950  46.990  1.00  0.00           O
ATOM   2951  N   SER A 840      64.660  46.800  47.810  1.00  0.00           N
ATOM   2952  HN  SER A 840      64.880  47.310  48.630  1.00  0.00           H
ATOM   2953  CA  SER A 840      64.690  47.510  46.550  1.00  0.00           C
ATOM   2954  HA  SER A 840      63.750  47.390  46.040  1.00  0.00           H
ATOM   2955  CB  SER A 840      64.950  49.070  46.600  1.00  0.00           C
ATOM   2956  HB1 SER A 840      64.020  49.620  46.870  1.00  0.00           H
ATOM   2957  HB2 SER A 840      65.280  49.540  45.650  1.00  0.00           H
ATOM   2958  OG  SER A 840      65.850  49.520  47.590  1.00  0.00           O
ATOM   2959  HG1 SER A 840      65.450  49.300  48.440  1.00  0.00           H
ATOM   2960  C   SER A 840      65.720  47.000  45.610  1.00  0.00           C
ATOM   2961  O   SER A 840      65.500  46.870  44.420  1.00  0.00           O
ATOM   2962  N   PHE A 841      66.910  46.570  46.130  1.00  0.00           N
ATOM   2963  HN  PHE A 841      67.180  46.680  47.080  1.00  0.00           H
ATOM   2964  CA  PHE A 841      67.920  45.990  45.230  1.00  0.00           C
ATOM   2965  HA  PHE A 841      68.270  46.590  44.390  1.00  0.00           H
ATOM   2966  CB  PHE A 841      69.250  45.770  46.010  1.00  0.00           C
ATOM   2967  HB1 PHE A 841      68.990  45.490  47.060  1.00  0.00           H
ATOM   2968  HB2 PHE A 841      69.900  46.620  46.320  1.00  0.00           H
ATOM   2969  CG  PHE A 841      70.140  44.650  45.550  1.00  0.00           C
ATOM   2970  CD1 PHE A 841      70.130  43.400  46.210  1.00  0.00           C
ATOM   2971  HD1 PHE A 841      69.430  43.260  47.020  1.00  0.00           H
ATOM   2972  CE1 PHE A 841      70.910  42.360  45.780  1.00  0.00           C
ATOM   2973  HE1 PHE A 841      70.820  41.390  46.260  1.00  0.00           H
ATOM   2974  CZ  PHE A 841      71.770  42.550  44.700  1.00  0.00           C
ATOM   2975  HZ  PHE A 841      72.440  41.770  44.350  1.00  0.00           H
ATOM   2976  CD2 PHE A 841      71.000  44.840  44.440  1.00  0.00           C
ATOM   2977  HD2 PHE A 841      71.080  45.800  43.960  1.00  0.00           H
ATOM   2978  CE2 PHE A 841      71.820  43.790  44.000  1.00  0.00           C
ATOM   2979  HE2 PHE A 841      72.450  43.900  43.130  1.00  0.00           H
ATOM   2980  C   PHE A 841      67.450  44.740  44.590  1.00  0.00           C
ATOM   2981  O   PHE A 841      67.660  44.480  43.350  1.00  0.00           O
ATOM   2982  N   LEU A 842      66.900  43.810  45.360  1.00  0.00           N
ATOM   2983  HN  LEU A 842      66.970  43.790  46.350  1.00  0.00           H
ATOM   2984  CA  LEU A 842      66.180  42.610  44.840  1.00  0.00           C
ATOM   2985  HA  LEU A 842      66.890  42.100  44.200  1.00  0.00           H
ATOM   2986  CB  LEU A 842      65.600  41.690  45.950  1.00  0.00           C
ATOM   2987  HB1 LEU A 842      65.040  40.840  45.500  1.00  0.00           H
ATOM   2988  HB2 LEU A 842      65.030  42.400  46.590  1.00  0.00           H
ATOM   2989  CG  LEU A 842      66.760  41.100  46.850  1.00  0.00           C
ATOM   2990  HG  LEU A 842      67.280  42.050  47.100  1.00  0.00           H
ATOM   2991  CD1 LEU A 842      66.120  40.420  47.980  1.00  0.00           C
ATOM   2992 HD11 LEU A 842      65.460  41.120  48.540  1.00  0.00           H
ATOM   2993 HD12 LEU A 842      66.880  39.980  48.650  1.00  0.00           H
ATOM   2994 HD13 LEU A 842      65.520  39.550  47.630  1.00  0.00           H
ATOM   2995  CD2 LEU A 842      67.820  40.260  46.100  1.00  0.00           C
ATOM   2996 HD21 LEU A 842      67.350  39.300  45.800  1.00  0.00           H
ATOM   2997 HD22 LEU A 842      68.680  40.060  46.780  1.00  0.00           H
ATOM   2998 HD23 LEU A 842      68.220  40.840  45.240  1.00  0.00           H
ATOM   2999  C   LEU A 842      65.060  42.950  43.890  1.00  0.00           C
ATOM   3000  O   LEU A 842      64.980  42.340  42.820  1.00  0.00           O
ATOM   3001  N   LYS A 843      64.230  43.880  44.230  1.00  0.00           N
ATOM   3002  HN  LYS A 843      64.210  44.430  45.060  1.00  0.00           H
ATOM   3003  CA  LYS A 843      63.300  44.410  43.240  1.00  0.00           C
ATOM   3004  HA  LYS A 843      62.660  43.580  42.990  1.00  0.00           H
ATOM   3005  CB  LYS A 843      62.450  45.630  43.920  1.00  0.00           C
ATOM   3006  HB1 LYS A 843      63.160  46.260  44.500  1.00  0.00           H
ATOM   3007  HB2 LYS A 843      61.760  45.270  44.710  1.00  0.00           H
ATOM   3008  CG  LYS A 843      61.660  46.530  42.870  1.00  0.00           C
ATOM   3009  HG1 LYS A 843      62.270  46.970  42.050  1.00  0.00           H
ATOM   3010  HG2 LYS A 843      61.080  47.280  43.430  1.00  0.00           H
ATOM   3011  CD  LYS A 843      60.630  45.590  42.240  1.00  0.00           C
ATOM   3012  HD1 LYS A 843      59.880  45.290  43.010  1.00  0.00           H
ATOM   3013  HD2 LYS A 843      61.130  44.660  41.880  1.00  0.00           H
ATOM   3014  CE  LYS A 843      59.900  46.250  41.060  1.00  0.00           C
ATOM   3015  HE1 LYS A 843      60.610  46.330  40.200  1.00  0.00           H
ATOM   3016  HE2 LYS A 843      59.550  47.290  41.210  1.00  0.00           H
ATOM   3017  NZ  LYS A 843      58.710  45.460  40.600  1.00  0.00           N
ATOM   3018  HZ1 LYS A 843      57.900  45.570  41.250  1.00  0.00           H
ATOM   3019  HZ2 LYS A 843      59.030  44.470  40.710  1.00  0.00           H
ATOM   3020  HZ3 LYS A 843      58.410  45.730  39.650  1.00  0.00           H
ATOM   3021  C   LYS A 843      63.860  44.850  41.890  1.00  0.00           C
ATOM   3022  O   LYS A 843      63.410  44.490  40.820  1.00  0.00           O
ATOM   3023  N   GLN A 844      65.000  45.540  41.960  1.00  0.00           N
ATOM   3024  HN  GLN A 844      65.430  45.800  42.820  1.00  0.00           H
ATOM   3025  CA  GLN A 844      65.640  46.050  40.720  1.00  0.00           C
ATOM   3026  HA  GLN A 844      64.940  46.200  39.910  1.00  0.00           H
ATOM   3027  CB  GLN A 844      66.460  47.280  41.150  1.00  0.00           C
ATOM   3028  HB1 GLN A 844      67.290  47.570  40.480  1.00  0.00           H
ATOM   3029  HB2 GLN A 844      66.940  47.020  42.120  1.00  0.00           H
ATOM   3030  CG  GLN A 844      65.680  48.530  41.400  1.00  0.00           C
ATOM   3031  HG1 GLN A 844      66.280  49.370  41.820  1.00  0.00           H
ATOM   3032  HG2 GLN A 844      64.700  48.500  41.910  1.00  0.00           H
ATOM   3033  CD  GLN A 844      65.070  48.970  40.050  1.00  0.00           C
ATOM   3034  OE1 GLN A 844      63.900  48.760  39.660  1.00  0.00           O
ATOM   3035  NE2 GLN A 844      65.910  49.600  39.220  1.00  0.00           N
ATOM   3036 HE21 GLN A 844      66.780  50.000  39.530  1.00  0.00           H
ATOM   3037 HE22 GLN A 844      65.600  49.680  38.280  1.00  0.00           H
ATOM   3038  C   GLN A 844      66.580  44.980  40.090  1.00  0.00           C
ATOM   3039  O   GLN A 844      67.440  45.190  39.260  1.00  0.00           O
ATOM   3040  N   PHE A 845      66.520  43.720  40.560  1.00  0.00           N
ATOM   3041  HN  PHE A 845      65.940  43.620  41.360  1.00  0.00           H
ATOM   3042  CA  PHE A 845      67.490  42.700  40.250  1.00  0.00           C
ATOM   3043  HA  PHE A 845      68.460  43.140  40.400  1.00  0.00           H
ATOM   3044  CB  PHE A 845      67.180  41.570  41.240  1.00  0.00           C
ATOM   3045  HB1 PHE A 845      66.170  41.140  41.010  1.00  0.00           H
ATOM   3046  HB2 PHE A 845      67.180  41.890  42.310  1.00  0.00           H
ATOM   3047  CG  PHE A 845      68.170  40.510  41.170  1.00  0.00           C
ATOM   3048  CD1 PHE A 845      67.820  39.200  40.850  1.00  0.00           C
ATOM   3049  HD1 PHE A 845      66.780  38.930  40.690  1.00  0.00           H
ATOM   3050  CE1 PHE A 845      68.800  38.230  40.860  1.00  0.00           C
ATOM   3051  HE1 PHE A 845      68.630  37.180  40.680  1.00  0.00           H
ATOM   3052  CZ  PHE A 845      70.090  38.520  41.290  1.00  0.00           C
ATOM   3053  HZ  PHE A 845      70.870  37.770  41.230  1.00  0.00           H
ATOM   3054  CD2 PHE A 845      69.430  40.830  41.580  1.00  0.00           C
ATOM   3055  HD2 PHE A 845      69.600  41.860  41.860  1.00  0.00           H
ATOM   3056  CE2 PHE A 845      70.440  39.860  41.560  1.00  0.00           C
ATOM   3057  HE2 PHE A 845      71.430  40.170  41.850  1.00  0.00           H
ATOM   3058  C   PHE A 845      67.360  42.180  38.840  1.00  0.00           C
ATOM   3059  O   PHE A 845      68.240  41.480  38.300  1.00  0.00           O
ATOM   3060  N   LYS A 846      66.230  42.560  38.210  1.00  0.00           N
ATOM   3061  HN  LYS A 846      65.630  43.140  38.750  1.00  0.00           H
ATOM   3062  CA  LYS A 846      65.970  42.350  36.810  1.00  0.00           C
ATOM   3063  HA  LYS A 846      66.290  41.350  36.570  1.00  0.00           H
ATOM   3064  CB  LYS A 846      64.500  42.520  36.690  1.00  0.00           C
ATOM   3065  HB1 LYS A 846      63.950  41.770  37.290  1.00  0.00           H
ATOM   3066  HB2 LYS A 846      64.250  42.350  35.630  1.00  0.00           H
ATOM   3067  CG  LYS A 846      63.890  43.880  37.250  1.00  0.00           C
ATOM   3068  HG1 LYS A 846      64.550  44.750  37.030  1.00  0.00           H
ATOM   3069  HG2 LYS A 846      63.870  43.820  38.350  1.00  0.00           H
ATOM   3070  CD  LYS A 846      62.490  44.010  36.780  1.00  0.00           C
ATOM   3071  HD1 LYS A 846      62.020  43.010  36.880  1.00  0.00           H
ATOM   3072  HD2 LYS A 846      62.500  44.190  35.680  1.00  0.00           H
ATOM   3073  CE  LYS A 846      61.540  45.040  37.400  1.00  0.00           C
ATOM   3074  HE1 LYS A 846      61.970  46.070  37.340  1.00  0.00           H
ATOM   3075  HE2 LYS A 846      61.500  44.830  38.490  1.00  0.00           H
ATOM   3076  NZ  LYS A 846      60.160  45.070  36.890  1.00  0.00           N
ATOM   3077  HZ1 LYS A 846      60.090  45.300  35.880  1.00  0.00           H
ATOM   3078  HZ2 LYS A 846      59.620  45.890  37.230  1.00  0.00           H
ATOM   3079  HZ3 LYS A 846      59.600  44.220  37.120  1.00  0.00           H
ATOM   3080  C   LYS A 846      66.800  43.270  35.880  1.00  0.00           C
ATOM   3081  O   LYS A 846      67.240  42.950  34.750  1.00  0.00           O
ATOM   3082  N   THR A 847      67.180  44.520  36.460  1.00  0.00           N
ATOM   3083  HN  THR A 847      66.950  44.740  37.400  1.00  0.00           H
ATOM   3084  CA  THR A 847      68.040  45.390  35.630  1.00  0.00           C
ATOM   3085  HA  THR A 847      67.690  45.230  34.610  1.00  0.00           H
ATOM   3086  CB  THR A 847      68.090  46.900  36.090  1.00  0.00           C
ATOM   3087  HB  THR A 847      68.720  47.510  35.420  1.00  0.00           H
ATOM   3088  OG1 THR A 847      68.420  47.210  37.410  1.00  0.00           O
ATOM   3089  HG1 THR A 847      68.190  46.450  37.950  1.00  0.00           H
ATOM   3090  CG2 THR A 847      66.630  47.400  35.870  1.00  0.00           C
ATOM   3091 HG21 THR A 847      66.240  46.930  34.940  1.00  0.00           H
ATOM   3092 HG22 THR A 847      66.660  48.520  35.850  1.00  0.00           H
ATOM   3093 HG23 THR A 847      65.920  47.210  36.700  1.00  0.00           H
ATOM   3094  C   THR A 847      69.530  45.000  35.680  1.00  0.00           C
ATOM   3095  O   THR A 847      70.280  45.580  34.960  1.00  0.00           O
ATOM   3096  N   LYS A 848      69.980  43.980  36.510  1.00  0.00           N
ATOM   3097  HN  LYS A 848      69.320  43.670  37.190  1.00  0.00           H
ATOM   3098  CA  LYS A 848      71.330  43.380  36.480  1.00  0.00           C
ATOM   3099  HA  LYS A 848      72.030  44.200  36.390  1.00  0.00           H
ATOM   3100  CB  LYS A 848      71.740  42.650  37.830  1.00  0.00           C
ATOM   3101  HB1 LYS A 848      72.770  42.270  37.670  1.00  0.00           H
ATOM   3102  HB2 LYS A 848      71.090  41.770  37.980  1.00  0.00           H
ATOM   3103  CG  LYS A 848      71.680  43.520  39.060  1.00  0.00           C
ATOM   3104  HG1 LYS A 848      72.100  42.980  39.950  1.00  0.00           H
ATOM   3105  HG2 LYS A 848      70.610  43.790  39.200  1.00  0.00           H
ATOM   3106  CD  LYS A 848      72.470  44.830  39.010  1.00  0.00           C
ATOM   3107  HD1 LYS A 848      72.090  45.430  38.160  1.00  0.00           H
ATOM   3108  HD2 LYS A 848      73.490  44.570  38.660  1.00  0.00           H
ATOM   3109  CE  LYS A 848      72.580  45.490  40.350  1.00  0.00           C
ATOM   3110  HE1 LYS A 848      73.240  44.880  40.980  1.00  0.00           H
ATOM   3111  HE2 LYS A 848      71.630  45.640  40.900  1.00  0.00           H
ATOM   3112  NZ  LYS A 848      73.180  46.790  40.170  1.00  0.00           N
ATOM   3113  HZ1 LYS A 848      72.560  47.580  39.880  1.00  0.00           H
ATOM   3114  HZ2 LYS A 848      74.000  46.830  39.530  1.00  0.00           H
ATOM   3115  HZ3 LYS A 848      73.610  47.080  41.080  1.00  0.00           H
ATOM   3116  C   LYS A 848      71.510  42.490  35.260  1.00  0.00           C
ATOM   3117  O   LYS A 848      70.560  41.820  34.800  1.00  0.00           O
ATOM   3118  N   ARG A 849      72.770  42.450  34.760  1.00  0.00           N
ATOM   3119  HN  ARG A 849      73.450  43.020  35.200  1.00  0.00           H
ATOM   3120  CA  ARG A 849      73.110  41.780  33.430  1.00  0.00           C
ATOM   3121  HA  ARG A 849      72.400  42.010  32.660  1.00  0.00           H
ATOM   3122  CB  ARG A 849      74.490  42.390  32.950  1.00  0.00           C
ATOM   3123  HB1 ARG A 849      74.360  43.480  32.840  1.00  0.00           H
ATOM   3124  HB2 ARG A 849      74.770  41.920  31.990  1.00  0.00           H
ATOM   3125  CG  ARG A 849      75.740  42.150  33.810  1.00  0.00           C
ATOM   3126  HG1 ARG A 849      75.540  42.220  34.890  1.00  0.00           H
ATOM   3127  HG2 ARG A 849      76.370  43.050  33.630  1.00  0.00           H
ATOM   3128  CD  ARG A 849      76.610  40.900  33.550  1.00  0.00           C
ATOM   3129  HD1 ARG A 849      76.660  40.830  32.440  1.00  0.00           H
ATOM   3130  HD2 ARG A 849      76.190  39.940  33.940  1.00  0.00           H
ATOM   3131  NE  ARG A 849      78.020  41.200  34.000  1.00  0.00           N
ATOM   3132  HE  ARG A 849      78.300  42.120  34.210  1.00  0.00           H
ATOM   3133  CZ  ARG A 849      79.050  40.430  33.790  1.00  0.00           C
ATOM   3134  NH1 ARG A 849      80.210  40.950  34.050  1.00  0.00           N
ATOM   3135 HH11 ARG A 849      80.200  41.890  34.380  1.00  0.00           H
ATOM   3136 HH12 ARG A 849      81.000  40.350  34.200  1.00  0.00           H
ATOM   3137  NH2 ARG A 849      79.000  39.260  33.190  1.00  0.00           N
ATOM   3138 HH21 ARG A 849      78.130  38.780  33.030  1.00  0.00           H
ATOM   3139 HH22 ARG A 849      79.840  38.710  33.260  1.00  0.00           H
ATOM   3140  C   ARG A 849      73.330  40.310  33.620  1.00  0.00           C
ATOM   3141  O   ARG A 849      73.310  39.470  32.660  1.00  0.00           O
ATOM   3142  N   TYR A 850      73.490  39.850  34.890  1.00  0.00           N
ATOM   3143  HN  TYR A 850      73.310  40.510  35.600  1.00  0.00           H
ATOM   3144  CA  TYR A 850      73.850  38.490  35.240  1.00  0.00           C
ATOM   3145  HA  TYR A 850      74.140  37.930  34.360  1.00  0.00           H
ATOM   3146  CB  TYR A 850      74.910  38.270  36.400  1.00  0.00           C
ATOM   3147  HB1 TYR A 850      75.940  38.290  36.020  1.00  0.00           H
ATOM   3148  HB2 TYR A 850      74.890  37.260  36.840  1.00  0.00           H
ATOM   3149  CG  TYR A 850      74.850  39.410  37.350  1.00  0.00           C
ATOM   3150  CD1 TYR A 850      75.870  40.410  37.250  1.00  0.00           C
ATOM   3151  HD1 TYR A 850      76.680  40.290  36.550  1.00  0.00           H
ATOM   3152  CE1 TYR A 850      75.880  41.490  38.210  1.00  0.00           C
ATOM   3153  HE1 TYR A 850      76.600  42.290  38.150  1.00  0.00           H
ATOM   3154  CZ  TYR A 850      74.890  41.590  39.170  1.00  0.00           C
ATOM   3155  OH  TYR A 850      74.790  42.690  40.040  1.00  0.00           O
ATOM   3156  HH  TYR A 850      75.500  43.300  39.810  1.00  0.00           H
ATOM   3157  CD2 TYR A 850      73.890  39.570  38.350  1.00  0.00           C
ATOM   3158  HD2 TYR A 850      73.120  38.830  38.470  1.00  0.00           H
ATOM   3159  CE2 TYR A 850      73.900  40.630  39.300  1.00  0.00           C
ATOM   3160  HE2 TYR A 850      73.220  40.680  40.130  1.00  0.00           H
ATOM   3161  C   TYR A 850      72.630  37.610  35.660  1.00  0.00           C
ATOM   3162  O   TYR A 850      71.730  38.050  36.350  1.00  0.00           O
ATOM   3163  N   PHE A 851      72.650  36.310  35.250  1.00  0.00           N
ATOM   3164  HN  PHE A 851      73.400  36.010  34.650  1.00  0.00           H
ATOM   3165  CA  PHE A 851      71.680  35.270  35.610  1.00  0.00           C
ATOM   3166  HA  PHE A 851      72.280  34.380  35.390  1.00  0.00           H
ATOM   3167  CB  PHE A 851      71.290  35.120  37.160  1.00  0.00           C
ATOM   3168  HB1 PHE A 851      70.580  34.300  37.340  1.00  0.00           H
ATOM   3169  HB2 PHE A 851      70.640  35.980  37.430  1.00  0.00           H
ATOM   3170  CG  PHE A 851      72.480  35.010  38.140  1.00  0.00           C
ATOM   3171  CD1 PHE A 851      73.650  34.320  37.840  1.00  0.00           C
ATOM   3172  HD1 PHE A 851      73.840  33.960  36.850  1.00  0.00           H
ATOM   3173  CE1 PHE A 851      74.690  34.080  38.770  1.00  0.00           C
ATOM   3174  HE1 PHE A 851      75.620  33.590  38.550  1.00  0.00           H
ATOM   3175  CZ  PHE A 851      74.530  34.590  40.070  1.00  0.00           C
ATOM   3176  HZ  PHE A 851      75.340  34.480  40.780  1.00  0.00           H
ATOM   3177  CD2 PHE A 851      72.360  35.470  39.460  1.00  0.00           C
ATOM   3178  HD2 PHE A 851      71.430  35.930  39.760  1.00  0.00           H
ATOM   3179  CE2 PHE A 851      73.400  35.220  40.480  1.00  0.00           C
ATOM   3180  HE2 PHE A 851      73.220  35.690  41.440  1.00  0.00           H
ATOM   3181  C   PHE A 851      70.440  35.310  34.720  1.00  0.00           C
ATOM   3182  O   PHE A 851      69.950  36.380  34.390  1.00  0.00           O
ATOM   3183  N   PRO A 852      69.980  34.150  34.170  1.00  0.00           N
ATOM   3184  CD  PRO A 852      70.600  32.800  34.330  1.00  0.00           C
ATOM   3185  HD1 PRO A 852      70.500  32.450  35.380  1.00  0.00           H
ATOM   3186  HD2 PRO A 852      71.670  32.790  34.050  1.00  0.00           H
ATOM   3187  CA  PRO A 852      68.870  34.040  33.200  1.00  0.00           C
ATOM   3188  HA  PRO A 852      69.250  34.480  32.280  1.00  0.00           H
ATOM   3189  CB  PRO A 852      68.550  32.570  33.060  1.00  0.00           C
ATOM   3190  HB1 PRO A 852      68.170  32.330  32.040  1.00  0.00           H
ATOM   3191  HB2 PRO A 852      67.830  32.270  33.850  1.00  0.00           H
ATOM   3192  CG  PRO A 852      69.950  31.980  33.240  1.00  0.00           C
ATOM   3193  HG1 PRO A 852      69.840  30.930  33.570  1.00  0.00           H
ATOM   3194  HG2 PRO A 852      70.440  31.990  32.240  1.00  0.00           H
ATOM   3195  C   PRO A 852      67.580  34.810  33.480  1.00  0.00           C
ATOM   3196  O   PRO A 852      67.230  35.020  34.650  1.00  0.00           O
ATOM   3197  N   THR A 853      66.890  35.360  32.530  1.00  0.00           N
ATOM   3198  HN  THR A 853      67.280  35.320  31.610  1.00  0.00           H
ATOM   3199  CA  THR A 853      65.760  36.260  32.600  1.00  0.00           C
ATOM   3200  HA  THR A 853      66.180  37.180  32.970  1.00  0.00           H
ATOM   3201  CB  THR A 853      65.120  36.630  31.140  1.00  0.00           C
ATOM   3202  HB  THR A 853      64.330  37.360  31.390  1.00  0.00           H
ATOM   3203  OG1 THR A 853      64.590  35.500  30.370  1.00  0.00           O
ATOM   3204  HG1 THR A 853      63.790  35.860  29.990  1.00  0.00           H
ATOM   3205  CG2 THR A 853      66.210  37.350  30.310  1.00  0.00           C
ATOM   3206 HG21 THR A 853      65.850  37.420  29.260  1.00  0.00           H
ATOM   3207 HG22 THR A 853      67.110  36.690  30.290  1.00  0.00           H
ATOM   3208 HG23 THR A 853      66.630  38.290  30.720  1.00  0.00           H
ATOM   3209  C   THR A 853      64.630  35.890  33.430  1.00  0.00           C
ATOM   3210  O   THR A 853      64.320  36.650  34.340  1.00  0.00           O
ATOM   3211  N   LYS A 854      64.130  34.660  33.350  1.00  0.00           N
ATOM   3212  HN  LYS A 854      64.690  34.000  32.850  1.00  0.00           H
ATOM   3213  CA  LYS A 854      63.060  34.120  34.230  1.00  0.00           C
ATOM   3214  HA  LYS A 854      62.400  34.980  34.190  1.00  0.00           H
ATOM   3215  CB  LYS A 854      62.300  32.900  33.640  1.00  0.00           C
ATOM   3216  HB1 LYS A 854      62.040  32.220  34.470  1.00  0.00           H
ATOM   3217  HB2 LYS A 854      63.080  32.560  32.930  1.00  0.00           H
ATOM   3218  CG  LYS A 854      61.050  33.340  32.910  1.00  0.00           C
ATOM   3219  HG1 LYS A 854      61.270  34.080  32.100  1.00  0.00           H
ATOM   3220  HG2 LYS A 854      60.370  33.870  33.590  1.00  0.00           H
ATOM   3221  CD  LYS A 854      60.150  32.190  32.400  1.00  0.00           C
ATOM   3222  HD1 LYS A 854      59.720  31.680  33.290  1.00  0.00           H
ATOM   3223  HD2 LYS A 854      60.750  31.440  31.840  1.00  0.00           H
ATOM   3224  CE  LYS A 854      58.940  32.600  31.550  1.00  0.00           C
ATOM   3225  HE1 LYS A 854      58.150  33.190  32.040  1.00  0.00           H
ATOM   3226  HE2 LYS A 854      58.450  31.690  31.150  1.00  0.00           H
ATOM   3227  NZ  LYS A 854      59.300  33.380  30.330  1.00  0.00           N
ATOM   3228  HZ1 LYS A 854      58.860  32.940  29.490  1.00  0.00           H
ATOM   3229  HZ2 LYS A 854      60.320  33.290  30.140  1.00  0.00           H
ATOM   3230  HZ3 LYS A 854      58.940  34.340  30.500  1.00  0.00           H
ATOM   3231  C   LYS A 854      63.500  33.990  35.730  1.00  0.00           C
ATOM   3232  O   LYS A 854      62.840  34.330  36.680  1.00  0.00           O
ATOM   3233  N   VAL A 855      64.800  33.450  35.950  1.00  0.00           N
ATOM   3234  HN  VAL A 855      65.470  33.250  35.240  1.00  0.00           H
ATOM   3235  CA  VAL A 855      65.330  33.420  37.330  1.00  0.00           C
ATOM   3236  HA  VAL A 855      64.660  32.800  37.920  1.00  0.00           H
ATOM   3237  CB  VAL A 855      66.770  32.710  37.320  1.00  0.00           C
ATOM   3238  HB  VAL A 855      67.530  33.430  36.930  1.00  0.00           H
ATOM   3239  CG1 VAL A 855      67.300  32.670  38.780  1.00  0.00           C
ATOM   3240 HG11 VAL A 855      67.410  33.670  39.270  1.00  0.00           H
ATOM   3241 HG12 VAL A 855      68.320  32.240  38.730  1.00  0.00           H
ATOM   3242 HG13 VAL A 855      66.510  32.120  39.340  1.00  0.00           H
ATOM   3243  CG2 VAL A 855      66.780  31.320  36.780  1.00  0.00           C
ATOM   3244 HG21 VAL A 855      66.390  30.640  37.580  1.00  0.00           H
ATOM   3245 HG22 VAL A 855      67.850  31.050  36.640  1.00  0.00           H
ATOM   3246 HG23 VAL A 855      66.080  31.160  35.930  1.00  0.00           H
ATOM   3247  C   VAL A 855      65.390  34.770  38.020  1.00  0.00           C
ATOM   3248  O   VAL A 855      64.760  34.870  39.090  1.00  0.00           O
ATOM   3249  N   ARG A 856      66.110  35.750  37.350  1.00  0.00           N
ATOM   3250  HN  ARG A 856      66.580  35.500  36.500  1.00  0.00           H
ATOM   3251  CA  ARG A 856      66.150  36.980  37.990  1.00  0.00           C
ATOM   3252  HA  ARG A 856      66.520  36.760  38.980  1.00  0.00           H
ATOM   3253  CB  ARG A 856      67.260  38.020  37.450  1.00  0.00           C
ATOM   3254  HB1 ARG A 856      68.220  37.490  37.590  1.00  0.00           H
ATOM   3255  HB2 ARG A 856      67.230  38.900  38.120  1.00  0.00           H
ATOM   3256  CG  ARG A 856      67.140  38.400  35.930  1.00  0.00           C
ATOM   3257  HG1 ARG A 856      66.130  38.840  35.840  1.00  0.00           H
ATOM   3258  HG2 ARG A 856      67.210  37.500  35.290  1.00  0.00           H
ATOM   3259  CD  ARG A 856      68.340  39.270  35.460  1.00  0.00           C
ATOM   3260  HD1 ARG A 856      69.260  38.640  35.400  1.00  0.00           H
ATOM   3261  HD2 ARG A 856      68.620  40.080  36.160  1.00  0.00           H
ATOM   3262  NE  ARG A 856      68.040  39.920  34.170  1.00  0.00           N
ATOM   3263  HE  ARG A 856      67.560  40.800  34.110  1.00  0.00           H
ATOM   3264  CZ  ARG A 856      68.330  39.420  32.970  1.00  0.00           C
ATOM   3265  NH1 ARG A 856      68.910  38.210  32.760  1.00  0.00           N
ATOM   3266 HH11 ARG A 856      69.370  37.820  33.540  1.00  0.00           H
ATOM   3267 HH12 ARG A 856      68.960  37.760  31.860  1.00  0.00           H
ATOM   3268  NH2 ARG A 856      67.810  40.030  31.880  1.00  0.00           N
ATOM   3269 HH21 ARG A 856      68.360  39.840  31.070  1.00  0.00           H
ATOM   3270 HH22 ARG A 856      67.320  40.890  32.040  1.00  0.00           H
ATOM   3271  C   ARG A 856      64.760  37.780  38.060  1.00  0.00           C
ATOM   3272  O   ARG A 856      64.440  38.320  39.140  1.00  0.00           O
ATOM   3273  N   SER A 857      63.870  37.690  37.010  1.00  0.00           N
ATOM   3274  HN  SER A 857      64.150  37.170  36.200  1.00  0.00           H
ATOM   3275  CA  SER A 857      62.500  38.230  37.040  1.00  0.00           C
ATOM   3276  HA  SER A 857      62.610  39.280  37.220  1.00  0.00           H
ATOM   3277  CB  SER A 857      61.780  37.990  35.690  1.00  0.00           C
ATOM   3278  HB1 SER A 857      60.710  38.300  35.740  1.00  0.00           H
ATOM   3279  HB2 SER A 857      61.650  36.920  35.460  1.00  0.00           H
ATOM   3280  OG  SER A 857      62.550  38.550  34.640  1.00  0.00           O
ATOM   3281  HG1 SER A 857      63.230  37.930  34.380  1.00  0.00           H
ATOM   3282  C   SER A 857      61.590  37.540  38.130  1.00  0.00           C
ATOM   3283  O   SER A 857      60.870  38.320  38.800  1.00  0.00           O
ATOM   3284  N   THR A 858      61.660  36.240  38.370  1.00  0.00           N
ATOM   3285  HN  THR A 858      62.040  35.620  37.690  1.00  0.00           H
ATOM   3286  CA  THR A 858      61.040  35.540  39.540  1.00  0.00           C
ATOM   3287  HA  THR A 858      59.970  35.660  39.620  1.00  0.00           H
ATOM   3288  CB  THR A 858      61.390  34.030  39.590  1.00  0.00           C
ATOM   3289  HB  THR A 858      62.480  33.910  39.700  1.00  0.00           H
ATOM   3290  OG1 THR A 858      61.050  33.390  38.320  1.00  0.00           O
ATOM   3291  HG1 THR A 858      61.650  33.750  37.670  1.00  0.00           H
ATOM   3292  CG2 THR A 858      60.630  33.290  40.780  1.00  0.00           C
ATOM   3293 HG21 THR A 858      61.090  33.560  41.760  1.00  0.00           H
ATOM   3294 HG22 THR A 858      60.660  32.180  40.710  1.00  0.00           H
ATOM   3295 HG23 THR A 858      59.530  33.480  40.800  1.00  0.00           H
ATOM   3296  C   THR A 858      61.510  36.080  40.830  1.00  0.00           C
ATOM   3297  O   THR A 858      60.650  36.340  41.690  1.00  0.00           O
ATOM   3298  N   ILE A 859      62.830  36.290  40.950  1.00  0.00           N
ATOM   3299  HN  ILE A 859      63.450  36.140  40.180  1.00  0.00           H
ATOM   3300  CA  ILE A 859      63.480  36.820  42.170  1.00  0.00           C
ATOM   3301  HA  ILE A 859      63.080  36.240  42.990  1.00  0.00           H
ATOM   3302  CB  ILE A 859      65.000  36.800  42.170  1.00  0.00           C
ATOM   3303  HB  ILE A 859      65.320  37.200  41.190  1.00  0.00           H
ATOM   3304  CG2 ILE A 859      65.620  37.690  43.290  1.00  0.00           C
ATOM   3305 HG21 ILE A 859      65.480  38.780  43.120  1.00  0.00           H
ATOM   3306 HG22 ILE A 859      66.700  37.560  43.520  1.00  0.00           H
ATOM   3307 HG23 ILE A 859      65.040  37.580  44.230  1.00  0.00           H
ATOM   3308  CG1 ILE A 859      65.500  35.360  42.250  1.00  0.00           C
ATOM   3309 HG11 ILE A 859      64.880  34.680  41.630  1.00  0.00           H
ATOM   3310 HG12 ILE A 859      65.540  35.060  43.320  1.00  0.00           H
ATOM   3311  CD  ILE A 859      66.920  35.200  41.730  1.00  0.00           C
ATOM   3312  HD1 ILE A 859      67.630  35.770  42.350  1.00  0.00           H
ATOM   3313  HD2 ILE A 859      67.020  35.500  40.670  1.00  0.00           H
ATOM   3314  HD3 ILE A 859      67.190  34.120  41.790  1.00  0.00           H
ATOM   3315  C   ILE A 859      63.010  38.240  42.530  1.00  0.00           C
ATOM   3316  O   ILE A 859      62.670  38.540  43.640  1.00  0.00           O
ATOM   3317  N   SER A 860      63.010  39.160  41.530  1.00  0.00           N
ATOM   3318  HN  SER A 860      63.340  38.860  40.640  1.00  0.00           H
ATOM   3319  CA  SER A 860      62.490  40.520  41.490  1.00  0.00           C
ATOM   3320  HA  SER A 860      63.070  41.080  42.220  1.00  0.00           H
ATOM   3321  CB  SER A 860      62.660  41.090  40.060  1.00  0.00           C
ATOM   3322  HB1 SER A 860      62.000  40.430  39.450  1.00  0.00           H
ATOM   3323  HB2 SER A 860      63.690  40.910  39.700  1.00  0.00           H
ATOM   3324  OG  SER A 860      62.260  42.490  39.830  1.00  0.00           O
ATOM   3325  HG1 SER A 860      62.970  43.020  40.230  1.00  0.00           H
ATOM   3326  C   SER A 860      61.110  40.670  41.910  1.00  0.00           C
ATOM   3327  O   SER A 860      60.760  41.670  42.480  1.00  0.00           O
ATOM   3328  N   ASP A 861      60.260  39.630  41.890  1.00  0.00           N
ATOM   3329  HN  ASP A 861      60.520  38.840  41.340  1.00  0.00           H
ATOM   3330  CA  ASP A 861      58.840  39.620  42.350  1.00  0.00           C
ATOM   3331  HA  ASP A 861      58.410  40.610  42.480  1.00  0.00           H
ATOM   3332  CB  ASP A 861      58.000  38.930  41.240  1.00  0.00           C
ATOM   3333  HB1 ASP A 861      57.000  38.580  41.590  1.00  0.00           H
ATOM   3334  HB2 ASP A 861      58.500  37.950  41.080  1.00  0.00           H
ATOM   3335  CG  ASP A 861      57.860  39.780  40.010  1.00  0.00           C
ATOM   3336  OD1 ASP A 861      57.980  41.030  40.110  1.00  0.00           O
ATOM   3337  OD2 ASP A 861      57.490  39.150  38.950  1.00  0.00           O
ATOM   3338  C   ASP A 861      58.620  38.950  43.740  1.00  0.00           C
ATOM   3339  O   ASP A 861      57.500  38.860  44.190  1.00  0.00           O
ATOM   3340  N   PHE A 862      59.750  38.400  44.330  1.00  0.00           N
ATOM   3341  HN  PHE A 862      60.610  38.540  43.860  1.00  0.00           H
ATOM   3342  CA  PHE A 862      59.820  37.640  45.530  1.00  0.00           C
ATOM   3343  HA  PHE A 862      58.850  37.380  45.940  1.00  0.00           H
ATOM   3344  CB  PHE A 862      60.660  36.420  45.110  1.00  0.00           C
ATOM   3345  HB1 PHE A 862      61.710  36.700  44.840  1.00  0.00           H
ATOM   3346  HB2 PHE A 862      60.170  35.880  44.270  1.00  0.00           H
ATOM   3347  CG  PHE A 862      60.720  35.280  46.000  1.00  0.00           C
ATOM   3348  CD1 PHE A 862      61.950  34.650  46.400  1.00  0.00           C
ATOM   3349  HD1 PHE A 862      62.840  35.200  46.160  1.00  0.00           H
ATOM   3350  CE1 PHE A 862      61.970  33.540  47.180  1.00  0.00           C
ATOM   3351  HE1 PHE A 862      62.870  33.060  47.530  1.00  0.00           H
ATOM   3352  CZ  PHE A 862      60.800  32.970  47.660  1.00  0.00           C
ATOM   3353  HZ  PHE A 862      60.770  32.000  48.130  1.00  0.00           H
ATOM   3354  CD2 PHE A 862      59.490  34.640  46.390  1.00  0.00           C
ATOM   3355  HD2 PHE A 862      58.640  35.090  45.920  1.00  0.00           H
ATOM   3356  CE2 PHE A 862      59.580  33.500  47.170  1.00  0.00           C
ATOM   3357  HE2 PHE A 862      58.630  33.040  47.430  1.00  0.00           H
ATOM   3358  C   PHE A 862      60.620  38.450  46.590  1.00  0.00           C
ATOM   3359  O   PHE A 862      60.880  37.970  47.730  1.00  0.00           O
ATOM   3360  N   ALA A 863      60.950  39.670  46.240  1.00  0.00           N
ATOM   3361  HN  ALA A 863      60.650  40.060  45.380  1.00  0.00           H
ATOM   3362  CA  ALA A 863      61.920  40.500  46.930  1.00  0.00           C
ATOM   3363  HA  ALA A 863      62.870  40.010  46.860  1.00  0.00           H
ATOM   3364  CB  ALA A 863      61.890  41.880  46.220  1.00  0.00           C
ATOM   3365  HB1 ALA A 863      62.710  42.450  46.710  1.00  0.00           H
ATOM   3366  HB2 ALA A 863      60.870  42.300  46.300  1.00  0.00           H
ATOM   3367  HB3 ALA A 863      62.270  41.620  45.200  1.00  0.00           H
ATOM   3368  C   ALA A 863      61.600  40.700  48.480  1.00  0.00           C
ATOM   3369  O   ALA A 863      62.440  40.560  49.390  1.00  0.00           O
ATOM   3370  N   VAL A 864      60.310  41.060  48.760  1.00  0.00           N
ATOM   3371  HN  VAL A 864      59.570  40.930  48.110  1.00  0.00           H
ATOM   3372  CA  VAL A 864      59.920  41.530  50.030  1.00  0.00           C
ATOM   3373  HA  VAL A 864      60.660  42.230  50.390  1.00  0.00           H
ATOM   3374  CB  VAL A 864      58.640  42.270  49.910  1.00  0.00           C
ATOM   3375  HB  VAL A 864      57.880  41.820  49.230  1.00  0.00           H
ATOM   3376  CG1 VAL A 864      58.030  42.490  51.260  1.00  0.00           C
ATOM   3377 HG11 VAL A 864      58.620  43.200  51.890  1.00  0.00           H
ATOM   3378 HG12 VAL A 864      57.650  41.620  51.820  1.00  0.00           H
ATOM   3379 HG13 VAL A 864      57.160  43.130  51.040  1.00  0.00           H
ATOM   3380  CG2 VAL A 864      59.100  43.660  49.260  1.00  0.00           C
ATOM   3381 HG21 VAL A 864      58.260  44.380  49.230  1.00  0.00           H
ATOM   3382 HG22 VAL A 864      59.360  43.590  48.180  1.00  0.00           H
ATOM   3383 HG23 VAL A 864      59.980  44.030  49.820  1.00  0.00           H
ATOM   3384  C   VAL A 864      59.930  40.430  51.110  1.00  0.00           C
ATOM   3385  O   VAL A 864      60.450  40.570  52.220  1.00  0.00           O
ATOM   3386  N   PHE A 865      59.470  39.260  50.640  1.00  0.00           N
ATOM   3387  HN  PHE A 865      59.020  39.140  49.760  1.00  0.00           H
ATOM   3388  CA  PHE A 865      59.580  37.980  51.360  1.00  0.00           C
ATOM   3389  HA  PHE A 865      59.100  38.200  52.310  1.00  0.00           H
ATOM   3390  CB  PHE A 865      58.740  36.860  50.610  1.00  0.00           C
ATOM   3391  HB1 PHE A 865      59.180  36.740  49.600  1.00  0.00           H
ATOM   3392  HB2 PHE A 865      57.700  37.270  50.600  1.00  0.00           H
ATOM   3393  CG  PHE A 865      58.800  35.550  51.360  1.00  0.00           C
ATOM   3394  CD1 PHE A 865      59.680  34.520  50.950  1.00  0.00           C
ATOM   3395  HD1 PHE A 865      60.450  34.760  50.230  1.00  0.00           H
ATOM   3396  CE1 PHE A 865      59.680  33.260  51.530  1.00  0.00           C
ATOM   3397  HE1 PHE A 865      60.430  32.520  51.340  1.00  0.00           H
ATOM   3398  CZ  PHE A 865      58.780  32.970  52.560  1.00  0.00           C
ATOM   3399  HZ  PHE A 865      58.800  31.980  52.980  1.00  0.00           H
ATOM   3400  CD2 PHE A 865      57.750  35.110  52.300  1.00  0.00           C
ATOM   3401  HD2 PHE A 865      57.040  35.840  52.680  1.00  0.00           H
ATOM   3402  CE2 PHE A 865      57.760  33.830  52.840  1.00  0.00           C
ATOM   3403  HE2 PHE A 865      57.030  33.460  53.550  1.00  0.00           H
ATOM   3404  C   PHE A 865      61.010  37.560  51.610  1.00  0.00           C
ATOM   3405  O   PHE A 865      61.440  37.370  52.720  1.00  0.00           O
ATOM   3406  N   LEU A 866      61.850  37.500  50.520  1.00  0.00           N
ATOM   3407  HN  LEU A 866      61.470  37.630  49.610  1.00  0.00           H
ATOM   3408  CA  LEU A 866      63.220  37.160  50.540  1.00  0.00           C
ATOM   3409  HA  LEU A 866      63.220  36.220  51.090  1.00  0.00           H
ATOM   3410  CB  LEU A 866      63.710  36.970  49.080  1.00  0.00           C
ATOM   3411  HB1 LEU A 866      63.710  38.000  48.650  1.00  0.00           H
ATOM   3412  HB2 LEU A 866      63.160  36.260  48.420  1.00  0.00           H
ATOM   3413  CG  LEU A 866      65.160  36.360  49.050  1.00  0.00           C
ATOM   3414  HG  LEU A 866      65.880  37.010  49.600  1.00  0.00           H
ATOM   3415  CD1 LEU A 866      65.230  35.070  49.800  1.00  0.00           C
ATOM   3416 HD11 LEU A 866      66.240  34.620  49.760  1.00  0.00           H
ATOM   3417 HD12 LEU A 866      64.390  34.400  49.510  1.00  0.00           H
ATOM   3418 HD13 LEU A 866      65.050  35.230  50.880  1.00  0.00           H
ATOM   3419  CD2 LEU A 866      65.670  36.110  47.580  1.00  0.00           C
ATOM   3420 HD21 LEU A 866      65.060  35.340  47.050  1.00  0.00           H
ATOM   3421 HD22 LEU A 866      66.700  35.710  47.530  1.00  0.00           H
ATOM   3422 HD23 LEU A 866      65.650  37.120  47.110  1.00  0.00           H
ATOM   3423  C   LEU A 866      64.110  38.050  51.440  1.00  0.00           C
ATOM   3424  O   LEU A 866      64.950  37.570  52.220  1.00  0.00           O
ATOM   3425  N   THR A 867      63.860  39.390  51.390  1.00  0.00           N
ATOM   3426  HN  THR A 867      63.320  39.710  50.620  1.00  0.00           H
ATOM   3427  CA  THR A 867      64.380  40.420  52.350  1.00  0.00           C
ATOM   3428  HA  THR A 867      65.440  40.300  52.310  1.00  0.00           H
ATOM   3429  CB  THR A 867      63.940  41.810  52.110  1.00  0.00           C
ATOM   3430  HB  THR A 867      62.840  41.850  52.240  1.00  0.00           H
ATOM   3431  OG1 THR A 867      64.380  42.220  50.830  1.00  0.00           O
ATOM   3432  HG1 THR A 867      64.030  41.690  50.110  1.00  0.00           H
ATOM   3433  CG2 THR A 867      64.570  42.870  53.070  1.00  0.00           C
ATOM   3434 HG21 THR A 867      64.080  42.670  54.050  1.00  0.00           H
ATOM   3435 HG22 THR A 867      64.430  43.870  52.610  1.00  0.00           H
ATOM   3436 HG23 THR A 867      65.620  42.520  53.170  1.00  0.00           H
ATOM   3437  C   THR A 867      64.020  40.010  53.810  1.00  0.00           C
ATOM   3438  O   THR A 867      64.880  40.160  54.700  1.00  0.00           O
ATOM   3439  N   ILE A 868      62.810  39.530  54.170  1.00  0.00           N
ATOM   3440  HN  ILE A 868      62.000  39.760  53.630  1.00  0.00           H
ATOM   3441  CA  ILE A 868      62.550  38.900  55.450  1.00  0.00           C
ATOM   3442  HA  ILE A 868      62.990  39.480  56.240  1.00  0.00           H
ATOM   3443  CB  ILE A 868      61.050  38.920  55.820  1.00  0.00           C
ATOM   3444  HB  ILE A 868      60.500  38.290  55.080  1.00  0.00           H
ATOM   3445  CG2 ILE A 868      60.860  38.280  57.260  1.00  0.00           C
ATOM   3446 HG21 ILE A 868      61.410  38.760  58.100  1.00  0.00           H
ATOM   3447 HG22 ILE A 868      60.940  37.170  57.260  1.00  0.00           H
ATOM   3448 HG23 ILE A 868      59.840  38.460  57.660  1.00  0.00           H
ATOM   3449  CG1 ILE A 868      60.410  40.280  55.850  1.00  0.00           C
ATOM   3450 HG11 ILE A 868      60.850  40.990  55.110  1.00  0.00           H
ATOM   3451 HG12 ILE A 868      60.670  40.730  56.830  1.00  0.00           H
ATOM   3452  CD  ILE A 868      58.890  40.230  55.770  1.00  0.00           C
ATOM   3453  HD1 ILE A 868      58.530  41.280  55.800  1.00  0.00           H
ATOM   3454  HD2 ILE A 868      58.390  39.750  56.630  1.00  0.00           H
ATOM   3455  HD3 ILE A 868      58.690  39.730  54.790  1.00  0.00           H
ATOM   3456  C   ILE A 868      63.210  37.540  55.730  1.00  0.00           C
ATOM   3457  O   ILE A 868      63.600  37.240  56.840  1.00  0.00           O
ATOM   3458  N   VAL A 869      63.370  36.670  54.700  1.00  0.00           N
ATOM   3459  HN  VAL A 869      63.030  36.790  53.780  1.00  0.00           H
ATOM   3460  CA  VAL A 869      64.070  35.410  54.920  1.00  0.00           C
ATOM   3461  HA  VAL A 869      63.620  34.850  55.730  1.00  0.00           H
ATOM   3462  CB  VAL A 869      63.900  34.430  53.700  1.00  0.00           C
ATOM   3463  HB  VAL A 869      64.150  34.880  52.710  1.00  0.00           H
ATOM   3464  CG1 VAL A 869      64.830  33.160  53.760  1.00  0.00           C
ATOM   3465 HG11 VAL A 869      65.880  33.440  53.980  1.00  0.00           H
ATOM   3466 HG12 VAL A 869      64.730  32.620  52.800  1.00  0.00           H
ATOM   3467 HG13 VAL A 869      64.570  32.540  54.640  1.00  0.00           H
ATOM   3468  CG2 VAL A 869      62.390  34.030  53.670  1.00  0.00           C
ATOM   3469 HG21 VAL A 869      62.110  33.500  52.730  1.00  0.00           H
ATOM   3470 HG22 VAL A 869      61.820  34.980  53.730  1.00  0.00           H
ATOM   3471 HG23 VAL A 869      62.110  33.530  54.630  1.00  0.00           H
ATOM   3472  C   VAL A 869      65.560  35.640  55.220  1.00  0.00           C
ATOM   3473  O   VAL A 869      66.100  35.010  56.170  1.00  0.00           O
ATOM   3474  N   ILE A 870      66.330  36.460  54.520  1.00  0.00           N
ATOM   3475  HN  ILE A 870      65.910  36.860  53.700  1.00  0.00           H
ATOM   3476  CA  ILE A 870      67.700  36.900  54.730  1.00  0.00           C
ATOM   3477  HA  ILE A 870      68.210  35.950  54.720  1.00  0.00           H
ATOM   3478  CB  ILE A 870      68.210  37.820  53.630  1.00  0.00           C
ATOM   3479  HB  ILE A 870      67.580  38.720  53.440  1.00  0.00           H
ATOM   3480  CG2 ILE A 870      69.690  38.140  53.970  1.00  0.00           C
ATOM   3481 HG21 ILE A 870      69.780  38.560  54.990  1.00  0.00           H
ATOM   3482 HG22 ILE A 870      70.150  38.810  53.220  1.00  0.00           H
ATOM   3483 HG23 ILE A 870      70.240  37.180  53.830  1.00  0.00           H
ATOM   3484  CG1 ILE A 870      68.250  37.010  52.290  1.00  0.00           C
ATOM   3485 HG11 ILE A 870      67.240  36.540  52.200  1.00  0.00           H
ATOM   3486 HG12 ILE A 870      69.000  36.210  52.440  1.00  0.00           H
ATOM   3487  CD  ILE A 870      68.370  37.840  51.040  1.00  0.00           C
ATOM   3488  HD1 ILE A 870      67.470  38.460  50.830  1.00  0.00           H
ATOM   3489  HD2 ILE A 870      68.600  37.300  50.090  1.00  0.00           H
ATOM   3490  HD3 ILE A 870      69.270  38.490  51.120  1.00  0.00           H
ATOM   3491  C   ILE A 870      67.800  37.510  56.130  1.00  0.00           C
ATOM   3492  O   ILE A 870      68.520  37.020  57.030  1.00  0.00           O
ATOM   3493  N   MET A 871      67.010  38.550  56.450  1.00  0.00           N
ATOM   3494  HN  MET A 871      66.230  38.750  55.850  1.00  0.00           H
ATOM   3495  CA  MET A 871      67.020  39.290  57.720  1.00  0.00           C
ATOM   3496  HA  MET A 871      68.070  39.520  57.880  1.00  0.00           H
ATOM   3497  CB  MET A 871      66.240  40.640  57.620  1.00  0.00           C
ATOM   3498  HB1 MET A 871      66.130  41.180  58.590  1.00  0.00           H
ATOM   3499  HB2 MET A 871      65.220  40.350  57.270  1.00  0.00           H
ATOM   3500  CG  MET A 871      66.830  41.710  56.680  1.00  0.00           C
ATOM   3501  HG1 MET A 871      66.180  42.600  56.560  1.00  0.00           H
ATOM   3502  HG2 MET A 871      66.990  41.180  55.720  1.00  0.00           H
ATOM   3503  SD  MET A 871      68.540  42.280  57.060  1.00  0.00           S
ATOM   3504  CE  MET A 871      68.490  43.790  56.020  1.00  0.00           C
ATOM   3505  HE1 MET A 871      69.210  44.580  56.330  1.00  0.00           H
ATOM   3506  HE2 MET A 871      67.500  44.300  56.160  1.00  0.00           H
ATOM   3507  HE3 MET A 871      68.870  43.570  54.990  1.00  0.00           H
ATOM   3508  C   MET A 871      66.570  38.720  59.050  1.00  0.00           C
ATOM   3509  O   MET A 871      67.220  38.780  60.090  1.00  0.00           O
ATOM   3510  N   VAL A 872      65.540  37.860  58.900  1.00  0.00           N
ATOM   3511  HN  VAL A 872      64.900  37.840  58.140  1.00  0.00           H
ATOM   3512  CA  VAL A 872      65.340  36.860  60.020  1.00  0.00           C
ATOM   3513  HA  VAL A 872      65.220  37.390  60.960  1.00  0.00           H
ATOM   3514  CB  VAL A 872      64.000  36.070  59.830  1.00  0.00           C
ATOM   3515  HB  VAL A 872      63.830  35.840  58.760  1.00  0.00           H
ATOM   3516  CG1 VAL A 872      63.990  34.680  60.490  1.00  0.00           C
ATOM   3517 HG11 VAL A 872      64.420  34.640  61.520  1.00  0.00           H
ATOM   3518 HG12 VAL A 872      64.550  33.900  59.950  1.00  0.00           H
ATOM   3519 HG13 VAL A 872      62.930  34.330  60.540  1.00  0.00           H
ATOM   3520  CG2 VAL A 872      62.880  37.050  60.270  1.00  0.00           C
ATOM   3521 HG21 VAL A 872      62.830  37.920  59.580  1.00  0.00           H
ATOM   3522 HG22 VAL A 872      63.040  37.390  61.320  1.00  0.00           H
ATOM   3523 HG23 VAL A 872      61.980  36.430  60.090  1.00  0.00           H
ATOM   3524  C   VAL A 872      66.480  35.850  60.270  1.00  0.00           C
ATOM   3525  O   VAL A 872      66.910  35.500  61.370  1.00  0.00           O
ATOM   3526  N   THR A 873      67.180  35.360  59.200  1.00  0.00           N
ATOM   3527  HN  THR A 873      66.820  35.430  58.270  1.00  0.00           H
ATOM   3528  CA  THR A 873      68.370  34.540  59.330  1.00  0.00           C
ATOM   3529  HA  THR A 873      68.020  33.680  59.880  1.00  0.00           H
ATOM   3530  CB  THR A 873      68.780  33.870  58.010  1.00  0.00           C
ATOM   3531  HB  THR A 873      68.960  34.510  57.130  1.00  0.00           H
ATOM   3532  OG1 THR A 873      67.770  32.950  57.700  1.00  0.00           O
ATOM   3533  HG1 THR A 873      66.980  33.450  57.490  1.00  0.00           H
ATOM   3534  CG2 THR A 873      70.090  33.040  58.080  1.00  0.00           C
ATOM   3535 HG21 THR A 873      70.350  32.510  57.140  1.00  0.00           H
ATOM   3536 HG22 THR A 873      70.100  32.280  58.900  1.00  0.00           H
ATOM   3537 HG23 THR A 873      70.930  33.760  58.230  1.00  0.00           H
ATOM   3538  C   THR A 873      69.560  35.170  60.000  1.00  0.00           C
ATOM   3539  O   THR A 873      70.360  34.550  60.680  1.00  0.00           O
ATOM   3540  N   ILE A 874      69.840  36.480  59.750  1.00  0.00           N
ATOM   3541  HN  ILE A 874      69.280  36.890  59.030  1.00  0.00           H
ATOM   3542  CA  ILE A 874      70.900  37.290  60.390  1.00  0.00           C
ATOM   3543  HA  ILE A 874      71.840  36.770  60.340  1.00  0.00           H
ATOM   3544  CB  ILE A 874      71.210  38.690  59.750  1.00  0.00           C
ATOM   3545  HB  ILE A 874      70.330  39.390  59.810  1.00  0.00           H
ATOM   3546  CG2 ILE A 874      72.440  39.330  60.500  1.00  0.00           C
ATOM   3547 HG21 ILE A 874      73.310  38.690  60.750  1.00  0.00           H
ATOM   3548 HG22 ILE A 874      72.190  39.790  61.480  1.00  0.00           H
ATOM   3549 HG23 ILE A 874      72.840  40.230  59.980  1.00  0.00           H
ATOM   3550  CG1 ILE A 874      71.460  38.640  58.190  1.00  0.00           C
ATOM   3551 HG11 ILE A 874      71.900  39.620  57.910  1.00  0.00           H
ATOM   3552 HG12 ILE A 874      70.460  38.600  57.720  1.00  0.00           H
ATOM   3553  CD  ILE A 874      72.340  37.470  57.770  1.00  0.00           C
ATOM   3554  HD1 ILE A 874      73.010  37.110  58.570  1.00  0.00           H
ATOM   3555  HD2 ILE A 874      72.860  37.850  56.860  1.00  0.00           H
ATOM   3556  HD3 ILE A 874      71.700  36.650  57.390  1.00  0.00           H
ATOM   3557  C   ILE A 874      70.540  37.480  61.850  1.00  0.00           C
ATOM   3558  O   ILE A 874      71.440  37.430  62.740  1.00  0.00           O
ATOM   3559  N   ASP A 875      69.200  37.660  62.190  1.00  0.00           N
ATOM   3560  HN  ASP A 875      68.620  37.920  61.430  1.00  0.00           H
ATOM   3561  CA  ASP A 875      68.830  37.740  63.510  1.00  0.00           C
ATOM   3562  HA  ASP A 875      69.510  38.420  63.990  1.00  0.00           H
ATOM   3563  CB  ASP A 875      67.390  38.270  63.630  1.00  0.00           C
ATOM   3564  HB1 ASP A 875      66.610  37.490  63.550  1.00  0.00           H
ATOM   3565  HB2 ASP A 875      67.180  39.040  62.860  1.00  0.00           H
ATOM   3566  CG  ASP A 875      67.070  38.880  64.940  1.00  0.00           C
ATOM   3567  OD1 ASP A 875      68.010  39.500  65.550  1.00  0.00           O
ATOM   3568  OD2 ASP A 875      65.930  38.840  65.430  1.00  0.00           O
ATOM   3569  C   ASP A 875      68.970  36.420  64.250  1.00  0.00           C
ATOM   3570  O   ASP A 875      69.470  36.410  65.400  1.00  0.00           O
ATOM   3571  N   TYR A 876      68.560  35.280  63.670  1.00  0.00           N
ATOM   3572  HN  TYR A 876      68.070  35.330  62.810  1.00  0.00           H
ATOM   3573  CA  TYR A 876      68.740  33.920  64.220  1.00  0.00           C
ATOM   3574  HA  TYR A 876      68.260  33.720  65.170  1.00  0.00           H
ATOM   3575  CB  TYR A 876      68.050  32.900  63.200  1.00  0.00           C
ATOM   3576  HB1 TYR A 876      68.450  33.060  62.170  1.00  0.00           H
ATOM   3577  HB2 TYR A 876      66.960  33.130  63.230  1.00  0.00           H
ATOM   3578  CG  TYR A 876      68.140  31.430  63.410  1.00  0.00           C
ATOM   3579  CD1 TYR A 876      68.340  30.560  62.320  1.00  0.00           C
ATOM   3580  HD1 TYR A 876      68.570  31.020  61.380  1.00  0.00           H
ATOM   3581  CE1 TYR A 876      68.280  29.200  62.540  1.00  0.00           C
ATOM   3582  HE1 TYR A 876      68.450  28.550  61.700  1.00  0.00           H
ATOM   3583  CZ  TYR A 876      67.790  28.700  63.770  1.00  0.00           C
ATOM   3584  OH  TYR A 876      67.630  27.320  64.010  1.00  0.00           O
ATOM   3585  HH  TYR A 876      68.100  26.840  63.320  1.00  0.00           H
ATOM   3586  CD2 TYR A 876      67.780  30.880  64.650  1.00  0.00           C
ATOM   3587  HD2 TYR A 876      67.640  31.400  65.590  1.00  0.00           H
ATOM   3588  CE2 TYR A 876      67.500  29.540  64.810  1.00  0.00           C
ATOM   3589  HE2 TYR A 876      67.200  29.180  65.780  1.00  0.00           H
ATOM   3590  C   TYR A 876      70.180  33.460  64.380  1.00  0.00           C
ATOM   3591  O   TYR A 876      70.500  32.980  65.480  1.00  0.00           O
ATOM   3592  N   LEU A 877      71.060  33.740  63.340  1.00  0.00           N
ATOM   3593  HN  LEU A 877      70.670  34.220  62.560  1.00  0.00           H
ATOM   3594  CA  LEU A 877      72.460  33.270  63.440  1.00  0.00           C
ATOM   3595  HA  LEU A 877      72.530  32.410  64.090  1.00  0.00           H
ATOM   3596  CB  LEU A 877      72.930  32.950  62.030  1.00  0.00           C
ATOM   3597  HB1 LEU A 877      73.930  32.470  62.070  1.00  0.00           H
ATOM   3598  HB2 LEU A 877      73.040  33.800  61.330  1.00  0.00           H
ATOM   3599  CG  LEU A 877      72.200  31.910  61.170  1.00  0.00           C
ATOM   3600  HG  LEU A 877      71.220  32.310  60.840  1.00  0.00           H
ATOM   3601  CD1 LEU A 877      72.910  31.750  59.840  1.00  0.00           C
ATOM   3602 HD11 LEU A 877      72.820  32.700  59.260  1.00  0.00           H
ATOM   3603 HD12 LEU A 877      72.460  30.870  59.320  1.00  0.00           H
ATOM   3604 HD13 LEU A 877      73.980  31.510  59.980  1.00  0.00           H
ATOM   3605  CD2 LEU A 877      71.920  30.540  61.780  1.00  0.00           C
ATOM   3606 HD21 LEU A 877      71.310  30.050  60.980  1.00  0.00           H
ATOM   3607 HD22 LEU A 877      71.570  30.630  62.820  1.00  0.00           H
ATOM   3608 HD23 LEU A 877      72.850  29.930  61.830  1.00  0.00           H
ATOM   3609  C   LEU A 877      73.410  34.250  64.080  1.00  0.00           C
ATOM   3610  O   LEU A 877      74.530  33.850  64.450  1.00  0.00           O
ATOM   3611  N   VAL A 878      73.130  35.590  64.190  1.00  0.00           N
ATOM   3612  HN  VAL A 878      72.370  35.920  63.620  1.00  0.00           H
ATOM   3613  CA  VAL A 878      74.100  36.650  64.590  1.00  0.00           C
ATOM   3614  HA  VAL A 878      74.990  36.240  65.060  1.00  0.00           H
ATOM   3615  CB  VAL A 878      74.490  37.600  63.440  1.00  0.00           C
ATOM   3616  HB  VAL A 878      73.730  38.340  63.130  1.00  0.00           H
ATOM   3617  CG1 VAL A 878      75.650  38.530  63.920  1.00  0.00           C
ATOM   3618 HG11 VAL A 878      75.440  38.970  64.910  1.00  0.00           H
ATOM   3619 HG12 VAL A 878      75.970  39.220  63.090  1.00  0.00           H
ATOM   3620 HG13 VAL A 878      76.530  37.840  63.980  1.00  0.00           H
ATOM   3621  CG2 VAL A 878      74.980  36.840  62.230  1.00  0.00           C
ATOM   3622 HG21 VAL A 878      75.970  36.350  62.420  1.00  0.00           H
ATOM   3623 HG22 VAL A 878      75.190  37.500  61.380  1.00  0.00           H
ATOM   3624 HG23 VAL A 878      74.260  36.080  61.860  1.00  0.00           H
ATOM   3625  C   VAL A 878      73.540  37.420  65.720  1.00  0.00           C
ATOM   3626  O   VAL A 878      74.130  37.540  66.770  1.00  0.00           O
ATOM   3627  N   GLY A 879      72.270  37.820  65.590  1.00  0.00           N
ATOM   3628  HN  GLY A 879      71.690  37.480  64.850  1.00  0.00           H
ATOM   3629  CA  GLY A 879      71.670  38.850  66.410  1.00  0.00           C
ATOM   3630  HA1 GLY A 879      72.100  38.770  67.410  1.00  0.00           H
ATOM   3631  HA2 GLY A 879      70.640  38.540  66.490  1.00  0.00           H
ATOM   3632  C   GLY A 879      71.770  40.330  66.000  1.00  0.00           C
ATOM   3633  O   GLY A 879      72.900  40.810  65.800  1.00  0.00           O
ATOM   3634  N   VAL A 880      70.660  41.040  65.850  1.00  0.00           N
ATOM   3635  HN  VAL A 880      69.810  40.550  65.730  1.00  0.00           H
ATOM   3636  CA  VAL A 880      70.750  42.520  65.700  1.00  0.00           C
ATOM   3637  HA  VAL A 880      71.740  42.920  65.760  1.00  0.00           H
ATOM   3638  CB  VAL A 880      70.300  42.910  64.280  1.00  0.00           C
ATOM   3639  HB  VAL A 880      71.070  42.570  63.560  1.00  0.00           H
ATOM   3640  CG1 VAL A 880      68.910  42.520  63.870  1.00  0.00           C
ATOM   3641 HG11 VAL A 880      68.800  42.660  62.770  1.00  0.00           H
ATOM   3642 HG12 VAL A 880      68.170  43.160  64.410  1.00  0.00           H
ATOM   3643 HG13 VAL A 880      68.680  41.470  64.180  1.00  0.00           H
ATOM   3644  CG2 VAL A 880      70.410  44.440  64.160  1.00  0.00           C
ATOM   3645 HG21 VAL A 880      69.550  45.010  64.580  1.00  0.00           H
ATOM   3646 HG22 VAL A 880      70.440  44.700  63.080  1.00  0.00           H
ATOM   3647 HG23 VAL A 880      71.300  44.890  64.660  1.00  0.00           H
ATOM   3648  C   VAL A 880      69.870  43.100  66.790  1.00  0.00           C
ATOM   3649  O   VAL A 880      68.640  42.870  66.790  1.00  0.00           O
ATOM   3650  N   PRO A 881      70.320  43.950  67.720  1.00  0.00           N
ATOM   3651  CD  PRO A 881      71.690  44.070  68.040  1.00  0.00           C
ATOM   3652  HD1 PRO A 881      72.190  44.610  67.220  1.00  0.00           H
ATOM   3653  HD2 PRO A 881      72.290  43.170  68.320  1.00  0.00           H
ATOM   3654  CA  PRO A 881      69.410  44.720  68.620  1.00  0.00           C
ATOM   3655  HA  PRO A 881      68.990  44.020  69.310  1.00  0.00           H
ATOM   3656  CB  PRO A 881      70.320  45.690  69.210  1.00  0.00           C
ATOM   3657  HB1 PRO A 881      69.850  46.060  70.140  1.00  0.00           H
ATOM   3658  HB2 PRO A 881      70.550  46.530  68.520  1.00  0.00           H
ATOM   3659  CG  PRO A 881      71.630  44.960  69.320  1.00  0.00           C
ATOM   3660  HG1 PRO A 881      72.480  45.680  69.320  1.00  0.00           H
ATOM   3661  HG2 PRO A 881      71.810  44.390  70.250  1.00  0.00           H
ATOM   3662  C   PRO A 881      68.170  45.470  67.960  1.00  0.00           C
ATOM   3663  O   PRO A 881      68.400  46.220  67.010  1.00  0.00           O
ATOM   3664  N   SER A 882      66.970  45.120  68.410  1.00  0.00           N
ATOM   3665  HN  SER A 882      66.760  44.460  69.120  1.00  0.00           H
ATOM   3666  CA  SER A 882      65.760  45.420  67.610  1.00  0.00           C
ATOM   3667  HA  SER A 882      65.740  46.490  67.710  1.00  0.00           H
ATOM   3668  CB  SER A 882      65.780  45.110  66.060  1.00  0.00           C
ATOM   3669  HB1 SER A 882      66.370  45.790  65.410  1.00  0.00           H
ATOM   3670  HB2 SER A 882      64.720  45.210  65.750  1.00  0.00           H
ATOM   3671  OG  SER A 882      66.100  43.790  65.710  1.00  0.00           O
ATOM   3672  HG1 SER A 882      67.010  43.650  65.980  1.00  0.00           H
ATOM   3673  C   SER A 882      64.530  44.800  68.240  1.00  0.00           C
ATOM   3674  O   SER A 882      64.660  43.760  68.860  1.00  0.00           O
ATOM   3675  N   PRO A 883      63.450  45.520  68.140  1.00  0.00           N
ATOM   3676  CD  PRO A 883      63.420  46.920  67.940  1.00  0.00           C
ATOM   3677  HD1 PRO A 883      63.700  47.150  66.890  1.00  0.00           H
ATOM   3678  HD2 PRO A 883      64.030  47.570  68.590  1.00  0.00           H
ATOM   3679  CA  PRO A 883      62.240  45.040  68.800  1.00  0.00           C
ATOM   3680  HA  PRO A 883      62.400  44.430  69.680  1.00  0.00           H
ATOM   3681  CB  PRO A 883      61.430  46.280  69.100  1.00  0.00           C
ATOM   3682  HB1 PRO A 883      61.720  46.480  70.150  1.00  0.00           H
ATOM   3683  HB2 PRO A 883      60.350  46.130  68.870  1.00  0.00           H
ATOM   3684  CG  PRO A 883      61.960  47.370  68.120  1.00  0.00           C
ATOM   3685  HG1 PRO A 883      61.350  47.400  67.200  1.00  0.00           H
ATOM   3686  HG2 PRO A 883      61.980  48.390  68.530  1.00  0.00           H
ATOM   3687  C   PRO A 883      61.480  44.090  67.830  1.00  0.00           C
ATOM   3688  O   PRO A 883      61.650  44.180  66.620  1.00  0.00           O
ATOM   3689  N   LYS A 884      60.630  43.240  68.370  1.00  0.00           N
ATOM   3690  HN  LYS A 884      60.470  43.360  69.350  1.00  0.00           H
ATOM   3691  CA  LYS A 884      60.020  42.140  67.620  1.00  0.00           C
ATOM   3692  HA  LYS A 884      60.530  42.070  66.680  1.00  0.00           H
ATOM   3693  CB  LYS A 884      60.370  40.800  68.230  1.00  0.00           C
ATOM   3694  HB1 LYS A 884      59.760  39.980  67.790  1.00  0.00           H
ATOM   3695  HB2 LYS A 884      60.150  40.940  69.320  1.00  0.00           H
ATOM   3696  CG  LYS A 884      61.840  40.340  67.890  1.00  0.00           C
ATOM   3697  HG1 LYS A 884      62.420  41.190  68.290  1.00  0.00           H
ATOM   3698  HG2 LYS A 884      61.750  40.360  66.780  1.00  0.00           H
ATOM   3699  CD  LYS A 884      62.170  38.880  68.370  1.00  0.00           C
ATOM   3700  HD1 LYS A 884      61.480  38.110  67.990  1.00  0.00           H
ATOM   3701  HD2 LYS A 884      62.150  38.680  69.460  1.00  0.00           H
ATOM   3702  CE  LYS A 884      63.540  38.480  68.030  1.00  0.00           C
ATOM   3703  HE1 LYS A 884      63.780  37.420  68.230  1.00  0.00           H
ATOM   3704  HE2 LYS A 884      64.280  39.150  68.530  1.00  0.00           H
ATOM   3705  NZ  LYS A 884      63.750  38.850  66.610  1.00  0.00           N
ATOM   3706  HZ1 LYS A 884      62.920  38.490  66.090  1.00  0.00           H
ATOM   3707  HZ2 LYS A 884      64.600  38.410  66.190  1.00  0.00           H
ATOM   3708  HZ3 LYS A 884      63.730  39.880  66.540  1.00  0.00           H
ATOM   3709  C   LYS A 884      58.510  42.310  67.500  1.00  0.00           C
ATOM   3710  O   LYS A 884      57.810  43.080  68.210  1.00  0.00           O
ATOM   3711  N   LEU A 885      57.950  41.600  66.450  1.00  0.00           N
ATOM   3712  HN  LEU A 885      58.550  41.150  65.790  1.00  0.00           H
ATOM   3713  CA  LEU A 885      56.550  41.600  66.150  1.00  0.00           C
ATOM   3714  HA  LEU A 885      56.160  42.600  66.080  1.00  0.00           H
ATOM   3715  CB  LEU A 885      56.370  40.940  64.710  1.00  0.00           C
ATOM   3716  HB1 LEU A 885      56.750  39.920  64.890  1.00  0.00           H
ATOM   3717  HB2 LEU A 885      56.880  41.470  63.880  1.00  0.00           H
ATOM   3718  CG  LEU A 885      54.800  40.780  64.340  1.00  0.00           C
ATOM   3719  HG  LEU A 885      54.500  39.980  65.040  1.00  0.00           H
ATOM   3720  CD1 LEU A 885      53.930  42.040  64.340  1.00  0.00           C
ATOM   3721 HD11 LEU A 885      54.420  42.670  63.570  1.00  0.00           H
ATOM   3722 HD12 LEU A 885      53.860  42.630  65.280  1.00  0.00           H
ATOM   3723 HD13 LEU A 885      52.990  41.770  63.830  1.00  0.00           H
ATOM   3724  CD2 LEU A 885      54.750  40.030  62.920  1.00  0.00           C
ATOM   3725 HD21 LEU A 885      55.180  40.700  62.150  1.00  0.00           H
ATOM   3726 HD22 LEU A 885      53.720  39.730  62.680  1.00  0.00           H
ATOM   3727 HD23 LEU A 885      55.360  39.100  62.970  1.00  0.00           H
ATOM   3728  C   LEU A 885      55.810  40.800  67.200  1.00  0.00           C
ATOM   3729  O   LEU A 885      56.100  39.650  67.500  1.00  0.00           O
ATOM   3730  N   HSD A 886      54.750  41.420  67.760  1.00  0.00           N
ATOM   3731  HN  HSD A 886      54.540  42.390  67.700  1.00  0.00           H
ATOM   3732  CA  HSD A 886      53.940  40.660  68.730  1.00  0.00           C
ATOM   3733  HA  HSD A 886      54.300  39.680  69.020  1.00  0.00           H
ATOM   3734  CB  HSD A 886      53.680  41.490  69.990  1.00  0.00           C
ATOM   3735  HB1 HSD A 886      52.910  40.840  70.470  1.00  0.00           H
ATOM   3736  HB2 HSD A 886      53.120  42.420  69.740  1.00  0.00           H
ATOM   3737  ND1 HSD A 886      55.870  42.570  70.630  1.00  0.00           N
ATOM   3738  HD1 HSD A 886      56.010  43.150  69.830  1.00  0.00           H
ATOM   3739  CG  HSD A 886      54.840  41.720  70.940  1.00  0.00           C
ATOM   3740  CE1 HSD A 886      56.600  42.760  71.790  1.00  0.00           C
ATOM   3741  HE1 HSD A 886      57.410  43.470  71.920  1.00  0.00           H
ATOM   3742  NE2 HSD A 886      56.120  42.080  72.740  1.00  0.00           N
ATOM   3743  CD2 HSD A 886      55.020  41.400  72.250  1.00  0.00           C
ATOM   3744  HD2 HSD A 886      54.480  40.730  72.910  1.00  0.00           H
ATOM   3745  C   HSD A 886      52.640  40.190  68.120  1.00  0.00           C
ATOM   3746  O   HSD A 886      51.790  40.980  67.730  1.00  0.00           O
ATOM   3747  N   VAL A 887      52.390  38.890  68.140  1.00  0.00           N
ATOM   3748  HN  VAL A 887      53.070  38.210  68.370  1.00  0.00           H
ATOM   3749  CA  VAL A 887      51.170  38.250  67.650  1.00  0.00           C
ATOM   3750  HA  VAL A 887      50.520  39.000  67.230  1.00  0.00           H
ATOM   3751  CB  VAL A 887      51.470  37.190  66.600  1.00  0.00           C
ATOM   3752  HB  VAL A 887      50.560  36.550  66.410  1.00  0.00           H
ATOM   3753  CG1 VAL A 887      51.780  37.900  65.250  1.00  0.00           C
ATOM   3754 HG11 VAL A 887      51.660  37.300  64.320  1.00  0.00           H
ATOM   3755 HG12 VAL A 887      52.840  38.230  65.230  1.00  0.00           H
ATOM   3756 HG13 VAL A 887      51.010  38.680  65.200  1.00  0.00           H
ATOM   3757  CG2 VAL A 887      52.510  36.210  67.090  1.00  0.00           C
ATOM   3758 HG21 VAL A 887      53.520  36.670  67.290  1.00  0.00           H
ATOM   3759 HG22 VAL A 887      52.640  35.330  66.420  1.00  0.00           H
ATOM   3760 HG23 VAL A 887      52.030  35.780  68.000  1.00  0.00           H
ATOM   3761  C   VAL A 887      50.410  37.630  68.840  1.00  0.00           C
ATOM   3762  O   VAL A 887      51.040  37.160  69.800  1.00  0.00           O
ATOM   3763  N   PRO A 888      49.070  37.610  68.980  1.00  0.00           N
ATOM   3764  CD  PRO A 888      48.210  38.450  68.200  1.00  0.00           C
ATOM   3765  HD1 PRO A 888      48.300  38.200  67.130  1.00  0.00           H
ATOM   3766  HD2 PRO A 888      48.510  39.520  68.280  1.00  0.00           H
ATOM   3767  CA  PRO A 888      48.350  36.540  69.590  1.00  0.00           C
ATOM   3768  HA  PRO A 888      48.550  36.640  70.650  1.00  0.00           H
ATOM   3769  CB  PRO A 888      46.870  36.790  69.270  1.00  0.00           C
ATOM   3770  HB1 PRO A 888      46.350  36.630  70.240  1.00  0.00           H
ATOM   3771  HB2 PRO A 888      46.600  36.110  68.430  1.00  0.00           H
ATOM   3772  CG  PRO A 888      46.840  38.190  68.780  1.00  0.00           C
ATOM   3773  HG1 PRO A 888      46.030  38.350  68.020  1.00  0.00           H
ATOM   3774  HG2 PRO A 888      46.700  38.970  69.570  1.00  0.00           H
ATOM   3775  C   PRO A 888      48.810  35.160  69.290  1.00  0.00           C
ATOM   3776  O   PRO A 888      49.360  34.860  68.240  1.00  0.00           O
ATOM   3777  N   GLU A 889      48.670  34.270  70.270  1.00  0.00           N
ATOM   3778  HN  GLU A 889      48.300  34.500  71.170  1.00  0.00           H
ATOM   3779  CA  GLU A 889      49.050  32.870  70.040  1.00  0.00           C
ATOM   3780  HA  GLU A 889      49.340  32.660  69.020  1.00  0.00           H
ATOM   3781  CB  GLU A 889      50.250  32.370  70.970  1.00  0.00           C
ATOM   3782  HB1 GLU A 889      50.500  31.300  70.740  1.00  0.00           H
ATOM   3783  HB2 GLU A 889      49.990  32.460  72.050  1.00  0.00           H
ATOM   3784  CG  GLU A 889      51.560  33.140  70.700  1.00  0.00           C
ATOM   3785  HG1 GLU A 889      51.430  34.250  70.750  1.00  0.00           H
ATOM   3786  HG2 GLU A 889      52.000  33.000  69.690  1.00  0.00           H
ATOM   3787  CD  GLU A 889      52.740  32.850  71.710  1.00  0.00           C
ATOM   3788  OE1 GLU A 889      53.710  32.190  71.340  1.00  0.00           O
ATOM   3789  OE2 GLU A 889      52.630  33.290  72.850  1.00  0.00           O
ATOM   3790  C   GLU A 889      47.770  32.020  70.300  1.00  0.00           C
ATOM   3791  O   GLU A 889      47.070  32.310  71.300  1.00  0.00           O
ATOM   3792  N   LYS A 890      47.410  31.100  69.410  1.00  0.00           N
ATOM   3793  HN  LYS A 890      47.960  30.970  68.580  1.00  0.00           H
ATOM   3794  CA  LYS A 890      46.370  30.140  69.560  1.00  0.00           C
ATOM   3795  HA  LYS A 890      46.670  29.260  69.000  1.00  0.00           H
ATOM   3796  CB  LYS A 890      45.960  29.690  70.960  1.00  0.00           C
ATOM   3797  HB1 LYS A 890      45.230  28.860  70.930  1.00  0.00           H
ATOM   3798  HB2 LYS A 890      45.400  30.460  71.520  1.00  0.00           H
ATOM   3799  CG  LYS A 890      47.080  28.900  71.820  1.00  0.00           C
ATOM   3800  HG1 LYS A 890      46.560  28.220  72.520  1.00  0.00           H
ATOM   3801  HG2 LYS A 890      47.530  29.620  72.530  1.00  0.00           H
ATOM   3802  CD  LYS A 890      47.970  28.020  71.000  1.00  0.00           C
ATOM   3803  HD1 LYS A 890      48.650  28.740  70.510  1.00  0.00           H
ATOM   3804  HD2 LYS A 890      47.470  27.470  70.180  1.00  0.00           H
ATOM   3805  CE  LYS A 890      48.830  27.060  71.830  1.00  0.00           C
ATOM   3806  HE1 LYS A 890      48.270  26.290  72.410  1.00  0.00           H
ATOM   3807  HE2 LYS A 890      49.300  27.670  72.630  1.00  0.00           H
ATOM   3808  NZ  LYS A 890      49.860  26.430  71.010  1.00  0.00           N
ATOM   3809  HZ1 LYS A 890      49.440  25.670  70.440  1.00  0.00           H
ATOM   3810  HZ2 LYS A 890      50.730  26.110  71.490  1.00  0.00           H
ATOM   3811  HZ3 LYS A 890      50.040  27.190  70.330  1.00  0.00           H
ATOM   3812  C   LYS A 890      45.170  30.470  68.720  1.00  0.00           C
ATOM   3813  O   LYS A 890      44.100  29.900  69.040  1.00  0.00           O
ATOM   3814  N   PHE A 891      45.200  31.340  67.730  1.00  0.00           N
ATOM   3815  HN  PHE A 891      45.990  31.850  67.400  1.00  0.00           H
ATOM   3816  CA  PHE A 891      44.050  31.630  66.870  1.00  0.00           C
ATOM   3817  HA  PHE A 891      44.470  32.230  66.080  1.00  0.00           H
ATOM   3818  CB  PHE A 891      43.440  30.410  66.090  1.00  0.00           C
ATOM   3819  HB1 PHE A 891      42.970  29.740  66.830  1.00  0.00           H
ATOM   3820  HB2 PHE A 891      44.290  29.870  65.630  1.00  0.00           H
ATOM   3821  CG  PHE A 891      42.390  30.770  65.070  1.00  0.00           C
ATOM   3822  CD1 PHE A 891      42.650  31.680  64.060  1.00  0.00           C
ATOM   3823  HD1 PHE A 891      43.650  32.070  64.010  1.00  0.00           H
ATOM   3824  CE1 PHE A 891      41.640  32.010  63.180  1.00  0.00           C
ATOM   3825  HE1 PHE A 891      41.930  32.640  62.360  1.00  0.00           H
ATOM   3826  CZ  PHE A 891      40.350  31.580  63.320  1.00  0.00           C
ATOM   3827  HZ  PHE A 891      39.500  31.790  62.700  1.00  0.00           H
ATOM   3828  CD2 PHE A 891      41.080  30.460  65.370  1.00  0.00           C
ATOM   3829  HD2 PHE A 891      41.010  29.780  66.200  1.00  0.00           H
ATOM   3830  CE2 PHE A 891      40.030  30.830  64.530  1.00  0.00           C
ATOM   3831  HE2 PHE A 891      39.060  30.560  64.900  1.00  0.00           H
ATOM   3832  C   PHE A 891      43.070  32.620  67.540  1.00  0.00           C
ATOM   3833  O   PHE A 891      41.860  32.380  67.590  1.00  0.00           O
ATOM   3834  N   GLU A 892      43.640  33.660  68.190  1.00  0.00           N
ATOM   3835  HN  GLU A 892      44.600  33.850  68.010  1.00  0.00           H
ATOM   3836  CA  GLU A 892      42.950  34.600  69.020  1.00  0.00           C
ATOM   3837  HA  GLU A 892      41.980  34.210  69.310  1.00  0.00           H
ATOM   3838  CB  GLU A 892      43.920  34.760  70.240  1.00  0.00           C
ATOM   3839  HB1 GLU A 892      43.710  35.610  70.920  1.00  0.00           H
ATOM   3840  HB2 GLU A 892      44.900  35.100  69.840  1.00  0.00           H
ATOM   3841  CG  GLU A 892      43.850  33.380  70.960  1.00  0.00           C
ATOM   3842  HG1 GLU A 892      44.850  33.330  71.440  1.00  0.00           H
ATOM   3843  HG2 GLU A 892      43.820  32.410  70.430  1.00  0.00           H
ATOM   3844  CD  GLU A 892      42.950  33.440  72.200  1.00  0.00           C
ATOM   3845  OE1 GLU A 892      41.760  33.880  72.070  1.00  0.00           O
ATOM   3846  OE2 GLU A 892      43.460  33.130  73.300  1.00  0.00           O
ATOM   3847  C   GLU A 892      42.790  35.980  68.350  1.00  0.00           C
ATOM   3848  O   GLU A 892      43.720  36.370  67.630  1.00  0.00           O
ATOM   3849  N   PRO A 893      41.690  36.730  68.530  1.00  0.00           N
ATOM   3850  CD  PRO A 893      40.630  36.400  69.480  1.00  0.00           C
ATOM   3851  HD1 PRO A 893      41.100  36.160  70.460  1.00  0.00           H
ATOM   3852  HD2 PRO A 893      40.000  35.550  69.120  1.00  0.00           H
ATOM   3853  CA  PRO A 893      41.750  38.130  68.230  1.00  0.00           C
ATOM   3854  HA  PRO A 893      42.020  38.380  67.220  1.00  0.00           H
ATOM   3855  CB  PRO A 893      40.320  38.550  68.540  1.00  0.00           C
ATOM   3856  HB1 PRO A 893      39.670  38.480  67.640  1.00  0.00           H
ATOM   3857  HB2 PRO A 893      40.320  39.610  68.850  1.00  0.00           H
ATOM   3858  CG  PRO A 893      39.810  37.670  69.700  1.00  0.00           C
ATOM   3859  HG1 PRO A 893      39.930  38.110  70.700  1.00  0.00           H
ATOM   3860  HG2 PRO A 893      38.770  37.320  69.520  1.00  0.00           H
ATOM   3861  C   PRO A 893      42.800  38.890  69.050  1.00  0.00           C
ATOM   3862  O   PRO A 893      43.230  38.470  70.130  1.00  0.00           O
ATOM   3863  N   THR A 894      43.190  39.990  68.500  1.00  0.00           N
ATOM   3864  HN  THR A 894      42.870  40.200  67.580  1.00  0.00           H
ATOM   3865  CA  THR A 894      44.090  40.930  69.150  1.00  0.00           C
ATOM   3866  HA  THR A 894      45.000  40.440  69.460  1.00  0.00           H
ATOM   3867  CB  THR A 894      44.490  42.060  68.220  1.00  0.00           C
ATOM   3868  HB  THR A 894      43.630  42.600  67.790  1.00  0.00           H
ATOM   3869  OG1 THR A 894      45.180  41.440  67.130  1.00  0.00           O
ATOM   3870  HG1 THR A 894      44.530  41.250  66.470  1.00  0.00           H
ATOM   3871  CG2 THR A 894      45.600  42.930  68.820  1.00  0.00           C
ATOM   3872 HG21 THR A 894      46.500  42.370  69.170  1.00  0.00           H
ATOM   3873 HG22 THR A 894      45.220  43.520  69.680  1.00  0.00           H
ATOM   3874 HG23 THR A 894      46.030  43.570  68.020  1.00  0.00           H
ATOM   3875  C   THR A 894      43.410  41.520  70.370  1.00  0.00           C
ATOM   3876  O   THR A 894      44.080  41.720  71.360  1.00  0.00           O
ATOM   3877  N   HSD A 895      42.060  41.750  70.190  1.00  0.00           N
ATOM   3878  HN  HSD A 895      41.510  41.580  69.380  1.00  0.00           H
ATOM   3879  CA  HSD A 895      41.240  42.200  71.250  1.00  0.00           C
ATOM   3880  HA  HSD A 895      41.650  43.140  71.570  1.00  0.00           H
ATOM   3881  CB  HSD A 895      39.890  42.560  70.710  1.00  0.00           C
ATOM   3882  HB1 HSD A 895      39.380  41.670  70.310  1.00  0.00           H
ATOM   3883  HB2 HSD A 895      40.080  43.330  69.920  1.00  0.00           H
ATOM   3884  ND1 HSD A 895      38.990  44.550  71.930  1.00  0.00           N
ATOM   3885  HD1 HSD A 895      39.610  45.210  71.490  1.00  0.00           H
ATOM   3886  CG  HSD A 895      38.950  43.260  71.660  1.00  0.00           C
ATOM   3887  CE1 HSD A 895      37.970  44.860  72.750  1.00  0.00           C
ATOM   3888  HE1 HSD A 895      37.840  45.820  73.260  1.00  0.00           H
ATOM   3889  NE2 HSD A 895      37.240  43.810  73.010  1.00  0.00           N
ATOM   3890  CD2 HSD A 895      37.840  42.780  72.270  1.00  0.00           C
ATOM   3891  HD2 HSD A 895      37.400  41.790  72.260  1.00  0.00           H
ATOM   3892  C   HSD A 895      41.060  41.270  72.430  1.00  0.00           C
ATOM   3893  O   HSD A 895      40.630  40.180  72.230  1.00  0.00           O
ATOM   3894  N   PRO A 896      41.370  41.540  73.690  1.00  0.00           N
ATOM   3895  CD  PRO A 896      42.020  42.810  74.040  1.00  0.00           C
ATOM   3896  HD1 PRO A 896      41.450  43.730  73.800  1.00  0.00           H
ATOM   3897  HD2 PRO A 896      43.000  42.800  73.510  1.00  0.00           H
ATOM   3898  CA  PRO A 896      41.490  40.620  74.790  1.00  0.00           C
ATOM   3899  HA  PRO A 896      42.020  39.740  74.450  1.00  0.00           H
ATOM   3900  CB  PRO A 896      42.440  41.330  75.770  1.00  0.00           C
ATOM   3901  HB1 PRO A 896      43.470  40.940  75.620  1.00  0.00           H
ATOM   3902  HB2 PRO A 896      42.230  41.050  76.820  1.00  0.00           H
ATOM   3903  CG  PRO A 896      42.200  42.810  75.530  1.00  0.00           C
ATOM   3904  HG1 PRO A 896      41.370  43.170  76.170  1.00  0.00           H
ATOM   3905  HG2 PRO A 896      43.130  43.350  75.770  1.00  0.00           H
ATOM   3906  C   PRO A 896      40.140  40.320  75.440  1.00  0.00           C
ATOM   3907  O   PRO A 896      40.130  39.420  76.320  1.00  0.00           O
ATOM   3908  N   GLU A 897      39.050  41.090  75.190  1.00  0.00           N
ATOM   3909  HN  GLU A 897      39.080  41.830  74.520  1.00  0.00           H
ATOM   3910  CA  GLU A 897      37.830  41.080  76.020  1.00  0.00           C
ATOM   3911  HA  GLU A 897      38.110  40.740  77.000  1.00  0.00           H
ATOM   3912  CB  GLU A 897      37.100  42.490  76.060  1.00  0.00           C
ATOM   3913  HB1 GLU A 897      36.490  42.630  75.130  1.00  0.00           H
ATOM   3914  HB2 GLU A 897      37.940  43.200  75.940  1.00  0.00           H
ATOM   3915  CG  GLU A 897      36.260  42.760  77.410  1.00  0.00           C
ATOM   3916  HG1 GLU A 897      36.730  42.310  78.320  1.00  0.00           H
ATOM   3917  HG2 GLU A 897      35.220  42.400  77.440  1.00  0.00           H
ATOM   3918  CD  GLU A 897      36.260  44.300  77.750  1.00  0.00           C
ATOM   3919  OE1 GLU A 897      37.100  44.770  78.570  1.00  0.00           O
ATOM   3920  OE2 GLU A 897      35.340  44.970  77.250  1.00  0.00           O
ATOM   3921  C   GLU A 897      36.700  40.160  75.510  1.00  0.00           C
ATOM   3922  O   GLU A 897      35.860  39.800  76.320  1.00  0.00           O
ATOM   3923  N   ARG A 898      36.620  39.790  74.250  1.00  0.00           N
ATOM   3924  HN  ARG A 898      37.330  39.970  73.570  1.00  0.00           H
ATOM   3925  CA  ARG A 898      35.650  38.900  73.690  1.00  0.00           C
ATOM   3926  HA  ARG A 898      35.270  38.160  74.400  1.00  0.00           H
ATOM   3927  CB  ARG A 898      34.380  39.550  73.140  1.00  0.00           C
ATOM   3928  HB1 ARG A 898      33.810  39.820  74.050  1.00  0.00           H
ATOM   3929  HB2 ARG A 898      33.800  38.780  72.590  1.00  0.00           H
ATOM   3930  CG  ARG A 898      34.540  40.860  72.330  1.00  0.00           C
ATOM   3931  HG1 ARG A 898      35.300  41.540  72.800  1.00  0.00           H
ATOM   3932  HG2 ARG A 898      33.540  41.320  72.390  1.00  0.00           H
ATOM   3933  CD  ARG A 898      34.850  40.470  70.860  1.00  0.00           C
ATOM   3934  HD1 ARG A 898      34.020  39.800  70.550  1.00  0.00           H
ATOM   3935  HD2 ARG A 898      35.810  39.940  70.870  1.00  0.00           H
ATOM   3936  NE  ARG A 898      35.050  41.720  70.070  1.00  0.00           N
ATOM   3937  HE  ARG A 898      34.790  42.660  70.320  1.00  0.00           H
ATOM   3938  CZ  ARG A 898      35.820  41.700  69.040  1.00  0.00           C
ATOM   3939  NH1 ARG A 898      36.300  40.590  68.490  1.00  0.00           N
ATOM   3940 HH11 ARG A 898      36.700  40.570  67.570  1.00  0.00           H
ATOM   3941 HH12 ARG A 898      36.030  39.720  68.890  1.00  0.00           H
ATOM   3942  NH2 ARG A 898      36.210  42.880  68.550  1.00  0.00           N
ATOM   3943 HH21 ARG A 898      37.000  42.930  67.940  1.00  0.00           H
ATOM   3944 HH22 ARG A 898      35.990  43.730  69.030  1.00  0.00           H
ATOM   3945  C   ARG A 898      36.360  38.090  72.570  1.00  0.00           C
ATOM   3946  O   ARG A 898      37.510  38.510  72.290  1.00  0.00           O
ATOM   3947  N   GLY A 899      35.760  36.970  72.120  1.00  0.00           N
ATOM   3948  HN  GLY A 899      34.870  36.780  72.510  1.00  0.00           H
ATOM   3949  CA  GLY A 899      36.160  36.100  70.990  1.00  0.00           C
ATOM   3950  HA1 GLY A 899      35.600  35.170  71.070  1.00  0.00           H
ATOM   3951  HA2 GLY A 899      37.200  35.840  71.160  1.00  0.00           H
ATOM   3952  C   GLY A 899      36.080  36.670  69.610  1.00  0.00           C
ATOM   3953  O   GLY A 899      36.040  37.880  69.390  1.00  0.00           O
ATOM   3954  N   TRP A 900      36.220  35.760  68.610  1.00  0.00           N
ATOM   3955  HN  TRP A 900      36.320  34.790  68.790  1.00  0.00           H
ATOM   3956  CA  TRP A 900      36.020  36.100  67.190  1.00  0.00           C
ATOM   3957  HA  TRP A 900      36.780  36.850  67.070  1.00  0.00           H
ATOM   3958  CB  TRP A 900      36.410  34.920  66.230  1.00  0.00           C
ATOM   3959  HB1 TRP A 900      36.130  35.210  65.180  1.00  0.00           H
ATOM   3960  HB2 TRP A 900      35.770  34.060  66.480  1.00  0.00           H
ATOM   3961  CG  TRP A 900      37.870  34.610  66.190  1.00  0.00           C
ATOM   3962  CD1 TRP A 900      38.570  33.590  66.800  1.00  0.00           C
ATOM   3963  HD1 TRP A 900      38.170  32.870  67.490  1.00  0.00           H
ATOM   3964  NE1 TRP A 900      39.880  33.630  66.460  1.00  0.00           N
ATOM   3965  HE1 TRP A 900      40.670  33.120  66.690  1.00  0.00           H
ATOM   3966  CE2 TRP A 900      40.050  34.750  65.700  1.00  0.00           C
ATOM   3967  CD2 TRP A 900      38.820  35.360  65.450  1.00  0.00           C
ATOM   3968  CE3 TRP A 900      38.720  36.540  64.660  1.00  0.00           C
ATOM   3969  HE3 TRP A 900      37.830  37.150  64.610  1.00  0.00           H
ATOM   3970  CZ3 TRP A 900      39.930  36.980  64.080  1.00  0.00           C
ATOM   3971  HZ3 TRP A 900      39.920  37.820  63.400  1.00  0.00           H
ATOM   3972  CZ2 TRP A 900      41.220  35.150  65.040  1.00  0.00           C
ATOM   3973  HZ2 TRP A 900      42.080  34.500  65.120  1.00  0.00           H
ATOM   3974  CH2 TRP A 900      41.170  36.320  64.270  1.00  0.00           C
ATOM   3975  HH2 TRP A 900      42.000  36.710  63.700  1.00  0.00           H
ATOM   3976  C   TRP A 900      34.680  36.750  66.750  1.00  0.00           C
ATOM   3977  O   TRP A 900      34.660  37.680  65.910  1.00  0.00           O
ATOM   3978  N   ILE A 901      33.590  36.210  67.370  1.00  0.00           N
ATOM   3979  HN  ILE A 901      33.660  35.540  68.120  1.00  0.00           H
ATOM   3980  CA  ILE A 901      32.290  36.660  67.000  1.00  0.00           C
ATOM   3981  HA  ILE A 901      32.300  36.740  65.920  1.00  0.00           H
ATOM   3982  CB  ILE A 901      31.060  35.640  67.180  1.00  0.00           C
ATOM   3983  HB  ILE A 901      30.860  35.610  68.280  1.00  0.00           H
ATOM   3984  CG2 ILE A 901      29.760  36.230  66.580  1.00  0.00           C
ATOM   3985 HG21 ILE A 901      29.960  36.260  65.490  1.00  0.00           H
ATOM   3986 HG22 ILE A 901      29.620  37.260  66.970  1.00  0.00           H
ATOM   3987 HG23 ILE A 901      28.900  35.600  66.890  1.00  0.00           H
ATOM   3988  CG1 ILE A 901      31.280  34.190  66.590  1.00  0.00           C
ATOM   3989 HG11 ILE A 901      30.540  33.470  66.980  1.00  0.00           H
ATOM   3990 HG12 ILE A 901      32.260  33.820  66.980  1.00  0.00           H
ATOM   3991  CD  ILE A 901      31.430  34.160  65.090  1.00  0.00           C
ATOM   3992  HD1 ILE A 901      30.480  34.410  64.590  1.00  0.00           H
ATOM   3993  HD2 ILE A 901      31.850  33.250  64.610  1.00  0.00           H
ATOM   3994  HD3 ILE A 901      32.100  35.020  64.900  1.00  0.00           H
ATOM   3995  C   ILE A 901      31.910  38.120  67.480  1.00  0.00           C
ATOM   3996  O   ILE A 901      31.600  38.240  68.660  1.00  0.00           O
ATOM   3997  N   ILE A 902      31.740  39.070  66.550  1.00  0.00           N
ATOM   3998  HN  ILE A 902      31.970  38.900  65.590  1.00  0.00           H
ATOM   3999  CA  ILE A 902      31.020  40.280  66.870  1.00  0.00           C
ATOM   4000  HA  ILE A 902      31.300  40.560  67.870  1.00  0.00           H
ATOM   4001  CB  ILE A 902      31.590  41.350  66.040  1.00  0.00           C
ATOM   4002  HB  ILE A 902      31.540  41.140  64.950  1.00  0.00           H
ATOM   4003  CG2 ILE A 902      30.940  42.670  66.300  1.00  0.00           C
ATOM   4004 HG21 ILE A 902      31.320  43.290  65.460  1.00  0.00           H
ATOM   4005 HG22 ILE A 902      31.270  43.000  67.310  1.00  0.00           H
ATOM   4006 HG23 ILE A 902      29.830  42.620  66.220  1.00  0.00           H
ATOM   4007  CG1 ILE A 902      33.090  41.560  66.450  1.00  0.00           C
ATOM   4008 HG11 ILE A 902      33.610  40.570  66.450  1.00  0.00           H
ATOM   4009 HG12 ILE A 902      33.120  41.930  67.500  1.00  0.00           H
ATOM   4010  CD  ILE A 902      33.960  42.400  65.550  1.00  0.00           C
ATOM   4011  HD1 ILE A 902      35.030  42.240  65.830  1.00  0.00           H
ATOM   4012  HD2 ILE A 902      33.830  43.500  65.660  1.00  0.00           H
ATOM   4013  HD3 ILE A 902      33.760  42.130  64.490  1.00  0.00           H
ATOM   4014  C   ILE A 902      29.510  40.120  66.700  1.00  0.00           C
ATOM   4015  O   ILE A 902      29.040  39.580  65.710  1.00  0.00           O
ATOM   4016  N   SER A 903      28.730  40.720  67.620  1.00  0.00           N
ATOM   4017  HN  SER A 903      29.210  41.070  68.420  1.00  0.00           H
ATOM   4018  CA  SER A 903      27.340  40.800  67.570  1.00  0.00           C
ATOM   4019  HA  SER A 903      26.920  39.980  66.980  1.00  0.00           H
ATOM   4020  CB  SER A 903      26.640  40.780  68.970  1.00  0.00           C
ATOM   4021  HB1 SER A 903      25.550  40.890  68.820  1.00  0.00           H
ATOM   4022  HB2 SER A 903      27.010  41.640  69.590  1.00  0.00           H
ATOM   4023  OG  SER A 903      27.000  39.550  69.650  1.00  0.00           O
ATOM   4024  HG1 SER A 903      26.300  38.910  69.500  1.00  0.00           H
ATOM   4025  C   SER A 903      26.950  42.220  66.990  1.00  0.00           C
ATOM   4026  O   SER A 903      27.270  43.210  67.650  1.00  0.00           O
ATOM   4027  N   PRO A 904      26.530  42.370  65.680  1.00  0.00           N
ATOM   4028  CD  PRO A 904      26.280  41.210  64.870  1.00  0.00           C
ATOM   4029  HD1 PRO A 904      25.360  40.700  65.230  1.00  0.00           H
ATOM   4030  HD2 PRO A 904      27.110  40.480  64.770  1.00  0.00           H
ATOM   4031  CA  PRO A 904      26.120  43.600  65.100  1.00  0.00           C
ATOM   4032  HA  PRO A 904      26.930  44.270  64.840  1.00  0.00           H
ATOM   4033  CB  PRO A 904      25.360  43.140  63.810  1.00  0.00           C
ATOM   4034  HB1 PRO A 904      25.530  43.860  62.980  1.00  0.00           H
ATOM   4035  HB2 PRO A 904      24.300  42.970  64.060  1.00  0.00           H
ATOM   4036  CG  PRO A 904      26.070  41.860  63.500  1.00  0.00           C
ATOM   4037  HG1 PRO A 904      25.560  41.190  62.780  1.00  0.00           H
ATOM   4038  HG2 PRO A 904      27.050  42.090  63.030  1.00  0.00           H
ATOM   4039  C   PRO A 904      25.350  44.580  66.000  1.00  0.00           C
ATOM   4040  O   PRO A 904      24.360  44.290  66.630  1.00  0.00           O
ATOM   4041  N   LEU A 905      25.800  45.900  66.130  1.00  0.00           N
ATOM   4042  HN  LEU A 905      26.590  46.160  65.590  1.00  0.00           H
ATOM   4043  CA  LEU A 905      25.290  47.010  66.890  1.00  0.00           C
ATOM   4044  HA  LEU A 905      25.720  47.890  66.430  1.00  0.00           H
ATOM   4045  CB  LEU A 905      23.750  47.090  66.980  1.00  0.00           C
ATOM   4046  HB1 LEU A 905      23.400  46.280  67.660  1.00  0.00           H
ATOM   4047  HB2 LEU A 905      23.430  46.820  65.950  1.00  0.00           H
ATOM   4048  CG  LEU A 905      23.230  48.530  67.390  1.00  0.00           C
ATOM   4049  HG  LEU A 905      23.610  48.660  68.430  1.00  0.00           H
ATOM   4050  CD1 LEU A 905      23.830  49.720  66.570  1.00  0.00           C
ATOM   4051 HD11 LEU A 905      24.760  49.970  67.110  1.00  0.00           H
ATOM   4052 HD12 LEU A 905      23.090  50.560  66.640  1.00  0.00           H
ATOM   4053 HD13 LEU A 905      24.080  49.420  65.530  1.00  0.00           H
ATOM   4054  CD2 LEU A 905      21.710  48.470  67.380  1.00  0.00           C
ATOM   4055 HD21 LEU A 905      21.350  49.310  68.020  1.00  0.00           H
ATOM   4056 HD22 LEU A 905      21.250  47.560  67.830  1.00  0.00           H
ATOM   4057 HD23 LEU A 905      21.370  48.540  66.320  1.00  0.00           H
ATOM   4058  C   LEU A 905      25.890  47.130  68.290  1.00  0.00           C
ATOM   4059  O   LEU A 905      26.450  48.140  68.770  1.00  0.00           O
ATOM   4060  N   GLY A 906      25.870  45.960  68.950  1.00  0.00           N
ATOM   4061  HN  GLY A 906      25.450  45.180  68.480  1.00  0.00           H
ATOM   4062  CA  GLY A 906      26.370  45.710  70.320  1.00  0.00           C
ATOM   4063  HA1 GLY A 906      27.420  45.460  70.190  1.00  0.00           H
ATOM   4064  HA2 GLY A 906      25.770  44.900  70.710  1.00  0.00           H
ATOM   4065  C   GLY A 906      26.250  46.740  71.360  1.00  0.00           C
ATOM   4066  O   GLY A 906      25.140  47.250  71.610  1.00  0.00           O
ATOM   4067  N   ASP A 907      27.420  47.160  71.930  1.00  0.00           N
ATOM   4068  HN  ASP A 907      28.220  46.620  71.650  1.00  0.00           H
ATOM   4069  CA  ASP A 907      27.630  48.270  72.800  1.00  0.00           C
ATOM   4070  HA  ASP A 907      27.350  48.030  73.820  1.00  0.00           H
ATOM   4071  CB  ASP A 907      29.110  48.390  72.750  1.00  0.00           C
ATOM   4072  HB1 ASP A 907      29.420  49.320  73.280  1.00  0.00           H
ATOM   4073  HB2 ASP A 907      29.640  48.380  71.780  1.00  0.00           H
ATOM   4074  CG  ASP A 907      29.730  47.290  73.640  1.00  0.00           C
ATOM   4075  OD1 ASP A 907      30.870  46.870  73.290  1.00  0.00           O
ATOM   4076  OD2 ASP A 907      29.060  46.880  74.650  1.00  0.00           O
ATOM   4077  C   ASP A 907      26.990  49.620  72.380  1.00  0.00           C
ATOM   4078  O   ASP A 907      26.530  50.400  73.220  1.00  0.00           O
ATOM   4079  N   ASN A 908      27.240  50.070  71.150  1.00  0.00           N
ATOM   4080  HN  ASN A 908      27.540  49.430  70.430  1.00  0.00           H
ATOM   4081  CA  ASN A 908      27.090  51.490  70.850  1.00  0.00           C
ATOM   4082  HA  ASN A 908      27.650  51.890  71.680  1.00  0.00           H
ATOM   4083  CB  ASN A 908      27.810  51.820  69.480  1.00  0.00           C
ATOM   4084  HB1 ASN A 908      27.430  52.710  68.960  1.00  0.00           H
ATOM   4085  HB2 ASN A 908      27.610  50.930  68.850  1.00  0.00           H
ATOM   4086  CG  ASN A 908      29.290  52.070  69.580  1.00  0.00           C
ATOM   4087  OD1 ASN A 908      29.890  51.880  70.640  1.00  0.00           O
ATOM   4088  ND2 ASN A 908      29.940  52.100  68.380  1.00  0.00           N
ATOM   4089 HD21 ASN A 908      30.940  52.020  68.320  1.00  0.00           H
ATOM   4090 HD22 ASN A 908      29.410  51.990  67.540  1.00  0.00           H
ATOM   4091  C   ASN A 908      25.650  52.080  70.700  1.00  0.00           C
ATOM   4092  O   ASN A 908      24.770  51.350  70.280  1.00  0.00           O
ATOM   4093  N   PRO A 909      25.430  53.270  71.220  1.00  0.00           N
ATOM   4094  CD  PRO A 909      26.440  54.180  71.770  1.00  0.00           C
ATOM   4095  HD1 PRO A 909      27.130  54.420  70.930  1.00  0.00           H
ATOM   4096  HD2 PRO A 909      27.140  53.690  72.500  1.00  0.00           H
ATOM   4097  CA  PRO A 909      24.140  53.960  71.250  1.00  0.00           C
ATOM   4098  HA  PRO A 909      23.510  53.460  71.980  1.00  0.00           H
ATOM   4099  CB  PRO A 909      24.440  55.450  71.620  1.00  0.00           C
ATOM   4100  HB1 PRO A 909      23.570  55.900  72.160  1.00  0.00           H
ATOM   4101  HB2 PRO A 909      24.730  55.990  70.710  1.00  0.00           H
ATOM   4102  CG  PRO A 909      25.740  55.370  72.390  1.00  0.00           C
ATOM   4103  HG1 PRO A 909      26.330  56.310  72.320  1.00  0.00           H
ATOM   4104  HG2 PRO A 909      25.540  55.140  73.460  1.00  0.00           H
ATOM   4105  C   PRO A 909      23.320  53.880  70.020  1.00  0.00           C
ATOM   4106  O   PRO A 909      23.820  53.990  68.890  1.00  0.00           O
ATOM   4107  N   TRP A 910      21.950  53.730  70.150  1.00  0.00           N
ATOM   4108  HN  TRP A 910      21.420  53.720  71.000  1.00  0.00           H
ATOM   4109  CA  TRP A 910      21.070  53.530  69.110  1.00  0.00           C
ATOM   4110  HA  TRP A 910      21.420  52.590  68.710  1.00  0.00           H
ATOM   4111  CB  TRP A 910      19.720  53.350  69.810  1.00  0.00           C
ATOM   4112  HB1 TRP A 910      19.710  54.200  70.530  1.00  0.00           H
ATOM   4113  HB2 TRP A 910      19.640  52.470  70.470  1.00  0.00           H
ATOM   4114  CG  TRP A 910      18.410  53.470  69.060  1.00  0.00           C
ATOM   4115  CD1 TRP A 910      17.340  54.220  69.400  1.00  0.00           C
ATOM   4116  HD1 TRP A 910      17.190  54.730  70.340  1.00  0.00           H
ATOM   4117  NE1 TRP A 910      16.240  53.880  68.640  1.00  0.00           N
ATOM   4118  HE1 TRP A 910      15.320  54.120  68.830  1.00  0.00           H
ATOM   4119  CE2 TRP A 910      16.660  53.110  67.610  1.00  0.00           C
ATOM   4120  CD2 TRP A 910      18.000  52.700  67.880  1.00  0.00           C
ATOM   4121  CE3 TRP A 910      18.710  51.870  67.000  1.00  0.00           C
ATOM   4122  HE3 TRP A 910      19.730  51.590  67.220  1.00  0.00           H
ATOM   4123  CZ3 TRP A 910      17.960  51.340  65.970  1.00  0.00           C
ATOM   4124  HZ3 TRP A 910      18.620  50.710  65.400  1.00  0.00           H
ATOM   4125  CZ2 TRP A 910      15.960  52.550  66.490  1.00  0.00           C
ATOM   4126  HZ2 TRP A 910      14.910  52.800  66.410  1.00  0.00           H
ATOM   4127  CH2 TRP A 910      16.640  51.600  65.770  1.00  0.00           C
ATOM   4128  HH2 TRP A 910      16.190  51.100  64.930  1.00  0.00           H
ATOM   4129  C   TRP A 910      21.080  54.450  67.860  1.00  0.00           C
ATOM   4130  O   TRP A 910      20.990  54.040  66.740  1.00  0.00           O
ATOM   4131  N   TRP A 911      21.400  55.700  68.140  1.00  0.00           N
ATOM   4132  HN  TRP A 911      21.400  56.190  69.020  1.00  0.00           H
ATOM   4133  CA  TRP A 911      21.520  56.690  67.190  1.00  0.00           C
ATOM   4134  HA  TRP A 911      20.660  56.660  66.530  1.00  0.00           H
ATOM   4135  CB  TRP A 911      21.360  58.070  67.870  1.00  0.00           C
ATOM   4136  HB1 TRP A 911      20.310  58.150  68.210  1.00  0.00           H
ATOM   4137  HB2 TRP A 911      21.540  59.030  67.340  1.00  0.00           H
ATOM   4138  CG  TRP A 911      22.330  58.280  68.960  1.00  0.00           C
ATOM   4139  CD1 TRP A 911      21.950  58.300  70.260  1.00  0.00           C
ATOM   4140  HD1 TRP A 911      20.950  58.250  70.670  1.00  0.00           H
ATOM   4141  NE1 TRP A 911      23.060  58.580  71.070  1.00  0.00           N
ATOM   4142  HE1 TRP A 911      23.120  58.600  72.050  1.00  0.00           H
ATOM   4143  CE2 TRP A 911      24.220  58.720  70.270  1.00  0.00           C
ATOM   4144  CD2 TRP A 911      23.760  58.670  68.920  1.00  0.00           C
ATOM   4145  CE3 TRP A 911      24.680  58.940  67.850  1.00  0.00           C
ATOM   4146  HE3 TRP A 911      24.350  59.020  66.820  1.00  0.00           H
ATOM   4147  CZ3 TRP A 911      25.990  59.220  68.160  1.00  0.00           C
ATOM   4148  HZ3 TRP A 911      26.660  59.410  67.340  1.00  0.00           H
ATOM   4149  CZ2 TRP A 911      25.550  59.010  70.570  1.00  0.00           C
ATOM   4150  HZ2 TRP A 911      25.790  59.100  71.620  1.00  0.00           H
ATOM   4151  CH2 TRP A 911      26.430  59.210  69.510  1.00  0.00           C
ATOM   4152  HH2 TRP A 911      27.460  59.310  69.810  1.00  0.00           H
ATOM   4153  C   TRP A 911      22.780  56.560  66.240  1.00  0.00           C
ATOM   4154  O   TRP A 911      22.870  57.050  65.130  1.00  0.00           O
ATOM   4155  N   THR A 912      23.840  55.790  66.700  1.00  0.00           N
ATOM   4156  HN  THR A 912      23.720  55.340  67.580  1.00  0.00           H
ATOM   4157  CA  THR A 912      25.060  55.580  65.880  1.00  0.00           C
ATOM   4158  HA  THR A 912      25.510  56.550  65.720  1.00  0.00           H
ATOM   4159  CB  THR A 912      26.170  54.770  66.630  1.00  0.00           C
ATOM   4160  HB  THR A 912      26.980  54.650  65.880  1.00  0.00           H
ATOM   4161  OG1 THR A 912      25.780  53.430  66.930  1.00  0.00           O
ATOM   4162  HG1 THR A 912      25.170  53.530  67.670  1.00  0.00           H
ATOM   4163  CG2 THR A 912      26.720  55.500  67.880  1.00  0.00           C
ATOM   4164 HG21 THR A 912      27.010  56.540  67.670  1.00  0.00           H
ATOM   4165 HG22 THR A 912      27.600  54.900  68.230  1.00  0.00           H
ATOM   4166 HG23 THR A 912      25.850  55.570  68.570  1.00  0.00           H
ATOM   4167  C   THR A 912      24.850  54.970  64.470  1.00  0.00           C
ATOM   4168  O   THR A 912      25.650  55.250  63.530  1.00  0.00           O
ATOM   4169  N   LEU A 913      23.790  54.210  64.270  1.00  0.00           N
ATOM   4170  HN  LEU A 913      23.060  54.070  64.940  1.00  0.00           H
ATOM   4171  CA  LEU A 913      23.560  53.310  63.200  1.00  0.00           C
ATOM   4172  HA  LEU A 913      24.410  52.640  63.150  1.00  0.00           H
ATOM   4173  CB  LEU A 913      22.370  52.450  63.710  1.00  0.00           C
ATOM   4174  HB1 LEU A 913      21.490  53.050  64.050  1.00  0.00           H
ATOM   4175  HB2 LEU A 913      22.730  51.950  64.630  1.00  0.00           H
ATOM   4176  CG  LEU A 913      21.780  51.510  62.660  1.00  0.00           C
ATOM   4177  HG  LEU A 913      21.390  52.120  61.800  1.00  0.00           H
ATOM   4178  CD1 LEU A 913      22.790  50.430  62.080  1.00  0.00           C
ATOM   4179 HD11 LEU A 913      23.590  50.950  61.520  1.00  0.00           H
ATOM   4180 HD12 LEU A 913      22.190  49.710  61.480  1.00  0.00           H
ATOM   4181 HD13 LEU A 913      23.250  49.910  62.940  1.00  0.00           H
ATOM   4182  CD2 LEU A 913      20.700  50.660  63.250  1.00  0.00           C
ATOM   4183 HD21 LEU A 913      20.370  50.040  62.380  1.00  0.00           H
ATOM   4184 HD22 LEU A 913      19.920  51.370  63.580  1.00  0.00           H
ATOM   4185 HD23 LEU A 913      21.040  49.990  64.070  1.00  0.00           H
ATOM   4186  C   LEU A 913      23.530  54.010  61.890  1.00  0.00           C
ATOM   4187  O   LEU A 913      24.130  53.530  60.950  1.00  0.00           O
ATOM   4188  N   LEU A 914      22.840  55.150  61.750  1.00  0.00           N
ATOM   4189  HN  LEU A 914      22.190  55.440  62.440  1.00  0.00           H
ATOM   4190  CA  LEU A 914      22.890  55.960  60.570  1.00  0.00           C
ATOM   4191  HA  LEU A 914      22.760  55.330  59.700  1.00  0.00           H
ATOM   4192  CB  LEU A 914      21.720  56.980  60.550  1.00  0.00           C
ATOM   4193  HB1 LEU A 914      21.760  57.620  59.640  1.00  0.00           H
ATOM   4194  HB2 LEU A 914      21.790  57.700  61.400  1.00  0.00           H
ATOM   4195  CG  LEU A 914      20.310  56.270  60.560  1.00  0.00           C
ATOM   4196  HG  LEU A 914      20.180  55.910  61.590  1.00  0.00           H
ATOM   4197  CD1 LEU A 914      19.170  57.340  60.360  1.00  0.00           C
ATOM   4198 HD11 LEU A 914      18.230  56.750  60.380  1.00  0.00           H
ATOM   4199 HD12 LEU A 914      19.230  57.980  59.460  1.00  0.00           H
ATOM   4200 HD13 LEU A 914      19.110  57.990  61.270  1.00  0.00           H
ATOM   4201  CD2 LEU A 914      20.080  55.220  59.430  1.00  0.00           C
ATOM   4202 HD21 LEU A 914      20.400  55.680  58.470  1.00  0.00           H
ATOM   4203 HD22 LEU A 914      19.020  54.970  59.210  1.00  0.00           H
ATOM   4204 HD23 LEU A 914      20.690  54.330  59.700  1.00  0.00           H
ATOM   4205  C   LEU A 914      24.190  56.740  60.410  1.00  0.00           C
ATOM   4206  O   LEU A 914      24.590  56.950  59.280  1.00  0.00           O
ATOM   4207  N   ILE A 915      24.910  57.140  61.480  1.00  0.00           N
ATOM   4208  HN  ILE A 915      24.710  56.810  62.400  1.00  0.00           H
ATOM   4209  CA  ILE A 915      26.180  57.810  61.380  1.00  0.00           C
ATOM   4210  HA  ILE A 915      26.110  58.630  60.680  1.00  0.00           H
ATOM   4211  CB  ILE A 915      26.590  58.330  62.860  1.00  0.00           C
ATOM   4212  HB  ILE A 915      26.750  57.420  63.480  1.00  0.00           H
ATOM   4213  CG2 ILE A 915      27.990  59.000  62.750  1.00  0.00           C
ATOM   4214 HG21 ILE A 915      28.150  59.650  61.870  1.00  0.00           H
ATOM   4215 HG22 ILE A 915      28.740  58.190  62.640  1.00  0.00           H
ATOM   4216 HG23 ILE A 915      28.180  59.530  63.710  1.00  0.00           H
ATOM   4217  CG1 ILE A 915      25.530  59.310  63.460  1.00  0.00           C
ATOM   4218 HG11 ILE A 915      25.830  59.650  64.480  1.00  0.00           H
ATOM   4219 HG12 ILE A 915      24.680  58.620  63.620  1.00  0.00           H
ATOM   4220  CD  ILE A 915      25.110  60.500  62.590  1.00  0.00           C
ATOM   4221  HD1 ILE A 915      24.450  60.090  61.790  1.00  0.00           H
ATOM   4222  HD2 ILE A 915      25.930  61.080  62.120  1.00  0.00           H
ATOM   4223  HD3 ILE A 915      24.480  61.240  63.150  1.00  0.00           H
ATOM   4224  C   ILE A 915      27.270  56.910  60.840  1.00  0.00           C
ATOM   4225  O   ILE A 915      28.140  57.410  60.080  1.00  0.00           O
ATOM   4226  N   ALA A 916      27.250  55.600  61.120  1.00  0.00           N
ATOM   4227  HN  ALA A 916      26.520  55.320  61.760  1.00  0.00           H
ATOM   4228  CA  ALA A 916      28.090  54.550  60.570  1.00  0.00           C
ATOM   4229  HA  ALA A 916      29.120  54.740  60.790  1.00  0.00           H
ATOM   4230  CB  ALA A 916      27.720  53.170  61.230  1.00  0.00           C
ATOM   4231  HB1 ALA A 916      28.020  53.230  62.300  1.00  0.00           H
ATOM   4232  HB2 ALA A 916      28.140  52.290  60.710  1.00  0.00           H
ATOM   4233  HB3 ALA A 916      26.610  53.100  61.130  1.00  0.00           H
ATOM   4234  C   ALA A 916      27.940  54.480  59.010  1.00  0.00           C
ATOM   4235  O   ALA A 916      28.750  53.980  58.220  1.00  0.00           O
ATOM   4236  N   ALA A 917      26.810  54.870  58.420  1.00  0.00           N
ATOM   4237  HN  ALA A 917      26.090  55.150  59.050  1.00  0.00           H
ATOM   4238  CA  ALA A 917      26.550  55.070  57.030  1.00  0.00           C
ATOM   4239  HA  ALA A 917      26.850  54.150  56.560  1.00  0.00           H
ATOM   4240  CB  ALA A 917      25.070  55.310  56.730  1.00  0.00           C
ATOM   4241  HB1 ALA A 917      24.480  55.080  57.640  1.00  0.00           H
ATOM   4242  HB2 ALA A 917      24.580  54.670  55.970  1.00  0.00           H
ATOM   4243  HB3 ALA A 917      24.780  56.380  56.640  1.00  0.00           H
ATOM   4244  C   ALA A 917      27.440  56.040  56.320  1.00  0.00           C
ATOM   4245  O   ALA A 917      27.870  55.910  55.190  1.00  0.00           O
ATOM   4246  N   ILE A 918      27.740  57.100  57.070  1.00  0.00           N
ATOM   4247  HN  ILE A 918      27.330  57.350  57.950  1.00  0.00           H
ATOM   4248  CA  ILE A 918      28.660  58.120  56.570  1.00  0.00           C
ATOM   4249  HA  ILE A 918      28.250  58.480  55.640  1.00  0.00           H
ATOM   4250  CB  ILE A 918      28.450  59.360  57.450  1.00  0.00           C
ATOM   4251  HB  ILE A 918      28.730  59.140  58.500  1.00  0.00           H
ATOM   4252  CG2 ILE A 918      29.440  60.400  56.860  1.00  0.00           C
ATOM   4253 HG21 ILE A 918      30.490  60.190  57.160  1.00  0.00           H
ATOM   4254 HG22 ILE A 918      29.270  61.430  57.250  1.00  0.00           H
ATOM   4255 HG23 ILE A 918      29.270  60.360  55.770  1.00  0.00           H
ATOM   4256  CG1 ILE A 918      27.000  59.940  57.390  1.00  0.00           C
ATOM   4257 HG11 ILE A 918      26.310  59.070  57.500  1.00  0.00           H
ATOM   4258 HG12 ILE A 918      27.000  60.390  56.380  1.00  0.00           H
ATOM   4259  CD  ILE A 918      26.830  60.980  58.500  1.00  0.00           C
ATOM   4260  HD1 ILE A 918      25.770  61.300  58.440  1.00  0.00           H
ATOM   4261  HD2 ILE A 918      27.430  61.890  58.260  1.00  0.00           H
ATOM   4262  HD3 ILE A 918      27.160  60.460  59.410  1.00  0.00           H
ATOM   4263  C   ILE A 918      30.110  57.750  56.230  1.00  0.00           C
ATOM   4264  O   ILE A 918      30.620  58.150  55.180  1.00  0.00           O
ATOM   4265  N   PRO A 919      30.750  56.920  57.010  1.00  0.00           N
ATOM   4266  CD  PRO A 919      30.750  56.970  58.460  1.00  0.00           C
ATOM   4267  HD1 PRO A 919      30.080  56.180  58.860  1.00  0.00           H
ATOM   4268  HD2 PRO A 919      30.380  57.940  58.850  1.00  0.00           H
ATOM   4269  CA  PRO A 919      32.040  56.280  56.580  1.00  0.00           C
ATOM   4270  HA  PRO A 919      32.710  57.010  56.140  1.00  0.00           H
ATOM   4271  CB  PRO A 919      32.690  55.830  57.900  1.00  0.00           C
ATOM   4272  HB1 PRO A 919      33.810  55.820  57.810  1.00  0.00           H
ATOM   4273  HB2 PRO A 919      32.360  54.800  58.140  1.00  0.00           H
ATOM   4274  CG  PRO A 919      32.150  56.840  58.960  1.00  0.00           C
ATOM   4275  HG1 PRO A 919      32.210  56.490  60.020  1.00  0.00           H
ATOM   4276  HG2 PRO A 919      32.730  57.770  58.780  1.00  0.00           H
ATOM   4277  C   PRO A 919      31.910  55.110  55.590  1.00  0.00           C
ATOM   4278  O   PRO A 919      32.800  54.900  54.790  1.00  0.00           O
ATOM   4279  N   ALA A 920      30.800  54.530  55.590  1.00  0.00           N
ATOM   4280  HN  ALA A 920      30.140  54.740  56.310  1.00  0.00           H
ATOM   4281  CA  ALA A 920      30.490  53.450  54.640  1.00  0.00           C
ATOM   4282  HA  ALA A 920      31.300  52.750  54.620  1.00  0.00           H
ATOM   4283  CB  ALA A 920      29.190  52.690  55.020  1.00  0.00           C
ATOM   4284  HB1 ALA A 920      29.050  51.880  54.280  1.00  0.00           H
ATOM   4285  HB2 ALA A 920      28.230  53.210  54.910  1.00  0.00           H
ATOM   4286  HB3 ALA A 920      29.340  52.400  56.090  1.00  0.00           H
ATOM   4287  C   ALA A 920      30.400  53.900  53.200  1.00  0.00           C
ATOM   4288  O   ALA A 920      30.910  53.240  52.290  1.00  0.00           O
ATOM   4289  N   LEU A 921      29.830  55.070  52.870  1.00  0.00           N
ATOM   4290  HN  LEU A 921      29.270  55.550  53.550  1.00  0.00           H
ATOM   4291  CA  LEU A 921      30.030  55.580  51.510  1.00  0.00           C
ATOM   4292  HA  LEU A 921      29.800  54.770  50.840  1.00  0.00           H
ATOM   4293  CB  LEU A 921      29.090  56.810  51.300  1.00  0.00           C
ATOM   4294  HB1 LEU A 921      29.490  57.630  51.920  1.00  0.00           H
ATOM   4295  HB2 LEU A 921      28.150  56.370  51.730  1.00  0.00           H
ATOM   4296  CG  LEU A 921      29.070  57.330  49.850  1.00  0.00           C
ATOM   4297  HG  LEU A 921      30.100  57.590  49.550  1.00  0.00           H
ATOM   4298  CD1 LEU A 921      28.410  56.350  48.830  1.00  0.00           C
ATOM   4299 HD11 LEU A 921      27.450  55.960  49.240  1.00  0.00           H
ATOM   4300 HD12 LEU A 921      29.040  55.500  48.500  1.00  0.00           H
ATOM   4301 HD13 LEU A 921      28.050  56.890  47.930  1.00  0.00           H
ATOM   4302  CD2 LEU A 921      28.370  58.650  49.740  1.00  0.00           C
ATOM   4303 HD21 LEU A 921      28.280  59.100  48.740  1.00  0.00           H
ATOM   4304 HD22 LEU A 921      28.900  59.480  50.260  1.00  0.00           H
ATOM   4305 HD23 LEU A 921      27.310  58.560  50.050  1.00  0.00           H
ATOM   4306  C   LEU A 921      31.490  55.880  51.210  1.00  0.00           C
ATOM   4307  O   LEU A 921      31.950  55.410  50.160  1.00  0.00           O
ATOM   4308  N   LEU A 922      32.180  56.560  52.030  1.00  0.00           N
ATOM   4309  HN  LEU A 922      31.740  56.980  52.820  1.00  0.00           H
ATOM   4310  CA  LEU A 922      33.640  56.850  51.860  1.00  0.00           C
ATOM   4311  HA  LEU A 922      33.750  57.510  51.000  1.00  0.00           H
ATOM   4312  CB  LEU A 922      34.030  57.700  53.060  1.00  0.00           C
ATOM   4313  HB1 LEU A 922      35.130  57.690  53.240  1.00  0.00           H
ATOM   4314  HB2 LEU A 922      33.600  57.210  53.950  1.00  0.00           H
ATOM   4315  CG  LEU A 922      33.540  59.120  53.070  1.00  0.00           C
ATOM   4316  HG  LEU A 922      32.450  59.000  52.930  1.00  0.00           H
ATOM   4317  CD1 LEU A 922      33.800  59.850  54.420  1.00  0.00           C
ATOM   4318 HD11 LEU A 922      32.990  60.600  54.550  1.00  0.00           H
ATOM   4319 HD12 LEU A 922      34.730  60.440  54.300  1.00  0.00           H
ATOM   4320 HD13 LEU A 922      33.850  59.230  55.330  1.00  0.00           H
ATOM   4321  CD2 LEU A 922      34.030  60.030  51.870  1.00  0.00           C
ATOM   4322 HD21 LEU A 922      33.980  59.490  50.910  1.00  0.00           H
ATOM   4323 HD22 LEU A 922      34.970  60.610  52.000  1.00  0.00           H
ATOM   4324 HD23 LEU A 922      33.340  60.890  51.700  1.00  0.00           H
ATOM   4325  C   LEU A 922      34.560  55.590  51.680  1.00  0.00           C
ATOM   4326  O   LEU A 922      35.490  55.450  50.840  1.00  0.00           O
ATOM   4327  N   CYS A 923      34.100  54.560  52.330  1.00  0.00           N
ATOM   4328  HN  CYS A 923      33.330  54.770  52.930  1.00  0.00           H
ATOM   4329  CA  CYS A 923      34.650  53.230  52.210  1.00  0.00           C
ATOM   4330  HA  CYS A 923      35.700  53.270  52.440  1.00  0.00           H
ATOM   4331  CB  CYS A 923      34.050  52.300  53.310  1.00  0.00           C
ATOM   4332  HB1 CYS A 923      32.980  52.120  53.110  1.00  0.00           H
ATOM   4333  HB2 CYS A 923      33.920  52.840  54.280  1.00  0.00           H
ATOM   4334  SG  CYS A 923      35.030  50.820  53.640  1.00  0.00           S
ATOM   4335  HG1 CYS A 923      35.170  50.330  52.420  1.00  0.00           H
ATOM   4336  C   CYS A 923      34.570  52.470  50.880  1.00  0.00           C
ATOM   4337  O   CYS A 923      35.510  51.840  50.400  1.00  0.00           O
ATOM   4338  N   THR A 924      33.350  52.500  50.290  1.00  0.00           N
ATOM   4339  HN  THR A 924      32.620  53.010  50.750  1.00  0.00           H
ATOM   4340  CA  THR A 924      33.020  51.980  48.980  1.00  0.00           C
ATOM   4341  HA  THR A 924      33.120  50.900  49.030  1.00  0.00           H
ATOM   4342  CB  THR A 924      31.580  52.150  48.740  1.00  0.00           C
ATOM   4343  HB  THR A 924      31.340  53.240  48.730  1.00  0.00           H
ATOM   4344  OG1 THR A 924      30.810  51.480  49.730  1.00  0.00           O
ATOM   4345  HG1 THR A 924      31.030  51.930  50.550  1.00  0.00           H
ATOM   4346  CG2 THR A 924      31.120  51.610  47.310  1.00  0.00           C
ATOM   4347 HG21 THR A 924      31.430  52.270  46.470  1.00  0.00           H
ATOM   4348 HG22 THR A 924      30.030  51.480  47.280  1.00  0.00           H
ATOM   4349 HG23 THR A 924      31.460  50.590  47.050  1.00  0.00           H
ATOM   4350  C   THR A 924      33.860  52.570  47.850  1.00  0.00           C
ATOM   4351  O   THR A 924      34.390  51.850  46.990  1.00  0.00           O
ATOM   4352  N   ILE A 925      34.100  53.970  47.900  1.00  0.00           N
ATOM   4353  HN  ILE A 925      33.730  54.470  48.690  1.00  0.00           H
ATOM   4354  CA  ILE A 925      34.950  54.640  46.910  1.00  0.00           C
ATOM   4355  HA  ILE A 925      34.540  54.430  45.940  1.00  0.00           H
ATOM   4356  CB  ILE A 925      35.110  56.180  47.060  1.00  0.00           C
ATOM   4357  HB  ILE A 925      35.520  56.350  48.070  1.00  0.00           H
ATOM   4358  CG2 ILE A 925      36.210  56.760  46.030  1.00  0.00           C
ATOM   4359 HG21 ILE A 925      36.480  57.840  46.160  1.00  0.00           H
ATOM   4360 HG22 ILE A 925      35.790  56.670  45.000  1.00  0.00           H
ATOM   4361 HG23 ILE A 925      37.130  56.160  45.940  1.00  0.00           H
ATOM   4362  CG1 ILE A 925      33.820  56.990  46.820  1.00  0.00           C
ATOM   4363 HG11 ILE A 925      33.040  56.350  47.280  1.00  0.00           H
ATOM   4364 HG12 ILE A 925      33.600  57.220  45.750  1.00  0.00           H
ATOM   4365  CD  ILE A 925      33.800  58.180  47.730  1.00  0.00           C
ATOM   4366  HD1 ILE A 925      32.800  58.640  47.590  1.00  0.00           H
ATOM   4367  HD2 ILE A 925      34.590  58.930  47.500  1.00  0.00           H
ATOM   4368  HD3 ILE A 925      33.830  57.980  48.820  1.00  0.00           H
ATOM   4369  C   ILE A 925      36.380  54.000  46.820  1.00  0.00           C
ATOM   4370  O   ILE A 925      36.980  53.700  45.770  1.00  0.00           O
ATOM   4371  N   LEU A 926      36.870  53.670  48.020  1.00  0.00           N
ATOM   4372  HN  LEU A 926      36.440  53.930  48.880  1.00  0.00           H
ATOM   4373  CA  LEU A 926      38.090  52.980  48.200  1.00  0.00           C
ATOM   4374  HA  LEU A 926      38.760  53.500  47.530  1.00  0.00           H
ATOM   4375  CB  LEU A 926      38.640  53.120  49.660  1.00  0.00           C
ATOM   4376  HB1 LEU A 926      39.610  52.580  49.700  1.00  0.00           H
ATOM   4377  HB2 LEU A 926      37.940  52.540  50.300  1.00  0.00           H
ATOM   4378  CG  LEU A 926      38.760  54.600  50.130  1.00  0.00           C
ATOM   4379  HG  LEU A 926      37.740  55.020  50.080  1.00  0.00           H
ATOM   4380  CD1 LEU A 926      39.080  54.760  51.630  1.00  0.00           C
ATOM   4381 HD11 LEU A 926      39.160  55.860  51.830  1.00  0.00           H
ATOM   4382 HD12 LEU A 926      40.060  54.320  51.890  1.00  0.00           H
ATOM   4383 HD13 LEU A 926      38.270  54.330  52.260  1.00  0.00           H
ATOM   4384  CD2 LEU A 926      39.710  55.450  49.230  1.00  0.00           C
ATOM   4385 HD21 LEU A 926      39.540  55.400  48.140  1.00  0.00           H
ATOM   4386 HD22 LEU A 926      40.760  55.240  49.530  1.00  0.00           H
ATOM   4387 HD23 LEU A 926      39.810  56.540  49.420  1.00  0.00           H
ATOM   4388  C   LEU A 926      38.280  51.540  47.760  1.00  0.00           C
ATOM   4389  O   LEU A 926      39.330  51.110  47.300  1.00  0.00           O
ATOM   4390  N   ILE A 927      37.140  50.790  47.730  1.00  0.00           N
ATOM   4391  HN  ILE A 927      36.320  51.230  48.070  1.00  0.00           H
ATOM   4392  CA  ILE A 927      37.190  49.360  47.330  1.00  0.00           C
ATOM   4393  HA  ILE A 927      38.110  48.940  47.720  1.00  0.00           H
ATOM   4394  CB  ILE A 927      35.940  48.670  47.800  1.00  0.00           C
ATOM   4395  HB  ILE A 927      35.010  49.220  47.530  1.00  0.00           H
ATOM   4396  CG2 ILE A 927      35.810  47.260  47.190  1.00  0.00           C
ATOM   4397 HG21 ILE A 927      35.250  46.510  47.790  1.00  0.00           H
ATOM   4398 HG22 ILE A 927      36.870  46.970  47.080  1.00  0.00           H
ATOM   4399 HG23 ILE A 927      35.260  47.380  46.230  1.00  0.00           H
ATOM   4400  CG1 ILE A 927      36.070  48.600  49.310  1.00  0.00           C
ATOM   4401 HG11 ILE A 927      36.000  49.590  49.820  1.00  0.00           H
ATOM   4402 HG12 ILE A 927      37.110  48.360  49.600  1.00  0.00           H
ATOM   4403  CD  ILE A 927      35.170  47.640  50.200  1.00  0.00           C
ATOM   4404  HD1 ILE A 927      34.140  47.990  50.010  1.00  0.00           H
ATOM   4405  HD2 ILE A 927      35.330  47.750  51.300  1.00  0.00           H
ATOM   4406  HD3 ILE A 927      35.330  46.560  49.980  1.00  0.00           H
ATOM   4407  C   ILE A 927      37.070  49.380  45.770  1.00  0.00           C
ATOM   4408  O   ILE A 927      37.880  48.810  45.040  1.00  0.00           O
ATOM   4409  N   PHE A 928      36.110  50.200  45.250  1.00  0.00           N
ATOM   4410  HN  PHE A 928      35.500  50.650  45.890  1.00  0.00           H
ATOM   4411  CA  PHE A 928      35.750  50.350  43.840  1.00  0.00           C
ATOM   4412  HA  PHE A 928      35.440  49.360  43.550  1.00  0.00           H
ATOM   4413  CB  PHE A 928      34.590  51.360  43.710  1.00  0.00           C
ATOM   4414  HB1 PHE A 928      34.940  52.330  44.100  1.00  0.00           H
ATOM   4415  HB2 PHE A 928      33.700  50.990  44.270  1.00  0.00           H
ATOM   4416  CG  PHE A 928      34.150  51.570  42.310  1.00  0.00           C
ATOM   4417  CD1 PHE A 928      34.790  52.550  41.490  1.00  0.00           C
ATOM   4418  HD1 PHE A 928      35.600  53.200  41.800  1.00  0.00           H
ATOM   4419  CE1 PHE A 928      34.420  52.650  40.170  1.00  0.00           C
ATOM   4420  HE1 PHE A 928      34.830  53.370  39.480  1.00  0.00           H
ATOM   4421  CZ  PHE A 928      33.330  51.830  39.690  1.00  0.00           C
ATOM   4422  HZ  PHE A 928      33.100  51.950  38.640  1.00  0.00           H
ATOM   4423  CD2 PHE A 928      33.190  50.780  41.790  1.00  0.00           C
ATOM   4424  HD2 PHE A 928      32.910  49.960  42.440  1.00  0.00           H
ATOM   4425  CE2 PHE A 928      32.720  50.930  40.520  1.00  0.00           C
ATOM   4426  HE2 PHE A 928      31.980  50.290  40.070  1.00  0.00           H
ATOM   4427  C   PHE A 928      36.990  50.670  43.020  1.00  0.00           C
ATOM   4428  O   PHE A 928      37.250  50.090  41.980  1.00  0.00           O
ATOM   4429  N   MET A 929      37.790  51.730  43.370  1.00  0.00           N
ATOM   4430  HN  MET A 929      37.560  52.350  44.120  1.00  0.00           H
ATOM   4431  CA  MET A 929      39.040  52.110  42.640  1.00  0.00           C
ATOM   4432  HA  MET A 929      38.810  52.300  41.600  1.00  0.00           H
ATOM   4433  CB  MET A 929      39.660  53.440  43.220  1.00  0.00           C
ATOM   4434  HB1 MET A 929      38.880  54.200  43.090  1.00  0.00           H
ATOM   4435  HB2 MET A 929      40.610  53.760  42.750  1.00  0.00           H
ATOM   4436  CG  MET A 929      40.160  53.250  44.670  1.00  0.00           C
ATOM   4437  HG1 MET A 929      40.640  52.260  44.810  1.00  0.00           H
ATOM   4438  HG2 MET A 929      39.210  53.170  45.240  1.00  0.00           H
ATOM   4439  SD  MET A 929      41.270  54.490  45.290  1.00  0.00           S
ATOM   4440  CE  MET A 929      39.980  55.820  45.410  1.00  0.00           C
ATOM   4441  HE1 MET A 929      39.080  55.510  46.010  1.00  0.00           H
ATOM   4442  HE2 MET A 929      39.670  55.960  44.350  1.00  0.00           H
ATOM   4443  HE3 MET A 929      40.450  56.740  45.820  1.00  0.00           H
ATOM   4444  C   MET A 929      40.200  51.150  42.590  1.00  0.00           C
ATOM   4445  O   MET A 929      41.100  51.430  41.810  1.00  0.00           O
ATOM   4446  N   ASP A 930      40.100  50.000  43.320  1.00  0.00           N
ATOM   4447  HN  ASP A 930      39.310  49.930  43.920  1.00  0.00           H
ATOM   4448  CA  ASP A 930      41.010  48.930  43.170  1.00  0.00           C
ATOM   4449  HA  ASP A 930      41.780  49.200  42.470  1.00  0.00           H
ATOM   4450  CB  ASP A 930      41.510  48.460  44.500  1.00  0.00           C
ATOM   4451  HB1 ASP A 930      42.020  47.480  44.430  1.00  0.00           H
ATOM   4452  HB2 ASP A 930      40.680  48.460  45.240  1.00  0.00           H
ATOM   4453  CG  ASP A 930      42.560  49.440  45.040  1.00  0.00           C
ATOM   4454  OD1 ASP A 930      43.160  50.240  44.280  1.00  0.00           O
ATOM   4455  OD2 ASP A 930      42.770  49.480  46.280  1.00  0.00           O
ATOM   4456  C   ASP A 930      40.320  47.720  42.590  1.00  0.00           C
ATOM   4457  O   ASP A 930      40.690  47.140  41.490  1.00  0.00           O
ATOM   4458  N   GLN A 931      39.160  47.280  43.170  1.00  0.00           N
ATOM   4459  HN  GLN A 931      38.840  47.840  43.920  1.00  0.00           H
ATOM   4460  CA  GLN A 931      38.460  46.110  42.790  1.00  0.00           C
ATOM   4461  HA  GLN A 931      39.200  45.340  42.860  1.00  0.00           H
ATOM   4462  CB  GLN A 931      37.130  45.920  43.740  1.00  0.00           C
ATOM   4463  HB1 GLN A 931      36.380  46.740  43.750  1.00  0.00           H
ATOM   4464  HB2 GLN A 931      37.660  45.920  44.730  1.00  0.00           H
ATOM   4465  CG  GLN A 931      36.460  44.550  43.390  1.00  0.00           C
ATOM   4466  HG1 GLN A 931      36.040  44.640  42.360  1.00  0.00           H
ATOM   4467  HG2 GLN A 931      35.670  44.480  44.170  1.00  0.00           H
ATOM   4468  CD  GLN A 931      37.460  43.390  43.520  1.00  0.00           C
ATOM   4469  OE1 GLN A 931      38.390  43.340  44.380  1.00  0.00           O
ATOM   4470  NE2 GLN A 931      37.300  42.340  42.600  1.00  0.00           N
ATOM   4471 HE21 GLN A 931      37.820  41.510  42.780  1.00  0.00           H
ATOM   4472 HE22 GLN A 931      36.600  42.480  41.890  1.00  0.00           H
ATOM   4473  C   GLN A 931      37.990  46.110  41.260  1.00  0.00           C
ATOM   4474  O   GLN A 931      38.340  45.280  40.460  1.00  0.00           O
ATOM   4475  N   GLN A 932      37.040  47.010  40.930  1.00  0.00           N
ATOM   4476  HN  GLN A 932      36.750  47.610  41.670  1.00  0.00           H
ATOM   4477  CA  GLN A 932      36.580  47.210  39.620  1.00  0.00           C
ATOM   4478  HA  GLN A 932      36.350  46.260  39.160  1.00  0.00           H
ATOM   4479  CB  GLN A 932      35.290  48.100  39.560  1.00  0.00           C
ATOM   4480  HB1 GLN A 932      34.990  48.550  38.590  1.00  0.00           H
ATOM   4481  HB2 GLN A 932      35.400  48.970  40.250  1.00  0.00           H
ATOM   4482  CG  GLN A 932      33.970  47.560  40.170  1.00  0.00           C
ATOM   4483  HG1 GLN A 932      33.150  48.130  39.670  1.00  0.00           H
ATOM   4484  HG2 GLN A 932      33.920  47.700  41.270  1.00  0.00           H
ATOM   4485  CD  GLN A 932      33.820  46.020  39.880  1.00  0.00           C
ATOM   4486  OE1 GLN A 932      34.450  45.130  40.440  1.00  0.00           O
ATOM   4487  NE2 GLN A 932      33.030  45.790  38.790  1.00  0.00           N
ATOM   4488 HE21 GLN A 932      32.640  46.580  38.330  1.00  0.00           H
ATOM   4489 HE22 GLN A 932      32.850  44.870  38.440  1.00  0.00           H
ATOM   4490  C   GLN A 932      37.620  47.610  38.640  1.00  0.00           C
ATOM   4491  O   GLN A 932      37.630  47.090  37.540  1.00  0.00           O
ATOM   4492  N   ILE A 933      38.560  48.510  39.050  1.00  0.00           N
ATOM   4493  HN  ILE A 933      38.520  48.670  40.040  1.00  0.00           H
ATOM   4494  CA  ILE A 933      39.580  48.960  38.170  1.00  0.00           C
ATOM   4495  HA  ILE A 933      39.160  49.270  37.230  1.00  0.00           H
ATOM   4496  CB  ILE A 933      40.360  50.230  38.630  1.00  0.00           C
ATOM   4497  HB  ILE A 933      40.810  49.890  39.590  1.00  0.00           H
ATOM   4498  CG2 ILE A 933      41.610  50.470  37.790  1.00  0.00           C
ATOM   4499 HG21 ILE A 933      41.400  50.610  36.710  1.00  0.00           H
ATOM   4500 HG22 ILE A 933      42.390  49.710  38.030  1.00  0.00           H
ATOM   4501 HG23 ILE A 933      42.160  51.430  37.980  1.00  0.00           H
ATOM   4502  CG1 ILE A 933      39.620  51.600  38.870  1.00  0.00           C
ATOM   4503 HG11 ILE A 933      40.210  52.480  39.200  1.00  0.00           H
ATOM   4504 HG12 ILE A 933      38.890  51.390  39.670  1.00  0.00           H
ATOM   4505  CD  ILE A 933      38.730  52.090  37.760  1.00  0.00           C
ATOM   4506  HD1 ILE A 933      38.170  51.230  37.330  1.00  0.00           H
ATOM   4507  HD2 ILE A 933      39.400  52.340  36.910  1.00  0.00           H
ATOM   4508  HD3 ILE A 933      38.170  53.020  37.990  1.00  0.00           H
ATOM   4509  C   ILE A 933      40.500  47.820  37.750  1.00  0.00           C
ATOM   4510  O   ILE A 933      40.820  47.590  36.570  1.00  0.00           O
ATOM   4511  N   THR A 934      40.950  47.000  38.610  1.00  0.00           N
ATOM   4512  HN  THR A 934      40.860  47.110  39.600  1.00  0.00           H
ATOM   4513  CA  THR A 934      41.660  45.720  38.360  1.00  0.00           C
ATOM   4514  HA  THR A 934      42.570  46.000  37.860  1.00  0.00           H
ATOM   4515  CB  THR A 934      42.060  44.840  39.640  1.00  0.00           C
ATOM   4516  HB  THR A 934      41.170  44.350  40.090  1.00  0.00           H
ATOM   4517  OG1 THR A 934      42.690  45.730  40.540  1.00  0.00           O
ATOM   4518  HG1 THR A 934      41.970  46.170  41.000  1.00  0.00           H
ATOM   4519  CG2 THR A 934      43.010  43.720  39.300  1.00  0.00           C
ATOM   4520 HG21 THR A 934      43.550  43.190  40.100  1.00  0.00           H
ATOM   4521 HG22 THR A 934      43.680  44.030  38.460  1.00  0.00           H
ATOM   4522 HG23 THR A 934      42.380  42.950  38.810  1.00  0.00           H
ATOM   4523  C   THR A 934      40.870  44.720  37.460  1.00  0.00           C
ATOM   4524  O   THR A 934      41.490  44.120  36.580  1.00  0.00           O
ATOM   4525  N   ALA A 935      39.530  44.540  37.660  1.00  0.00           N
ATOM   4526  HN  ALA A 935      39.060  45.030  38.400  1.00  0.00           H
ATOM   4527  CA  ALA A 935      38.750  43.640  36.880  1.00  0.00           C
ATOM   4528  HA  ALA A 935      39.230  42.680  36.870  1.00  0.00           H
ATOM   4529  CB  ALA A 935      37.450  43.530  37.610  1.00  0.00           C
ATOM   4530  HB1 ALA A 935      37.000  44.450  38.040  1.00  0.00           H
ATOM   4531  HB2 ALA A 935      37.650  42.820  38.450  1.00  0.00           H
ATOM   4532  HB3 ALA A 935      36.770  42.920  36.980  1.00  0.00           H
ATOM   4533  C   ALA A 935      38.550  44.120  35.440  1.00  0.00           C
ATOM   4534  O   ALA A 935      38.580  43.400  34.450  1.00  0.00           O
ATOM   4535  N   VAL A 936      38.440  45.450  35.170  1.00  0.00           N
ATOM   4536  HN  VAL A 936      38.250  46.070  35.930  1.00  0.00           H
ATOM   4537  CA  VAL A 936      38.640  46.100  33.860  1.00  0.00           C
ATOM   4538  HA  VAL A 936      37.980  45.580  33.180  1.00  0.00           H
ATOM   4539  CB  VAL A 936      38.070  47.530  33.980  1.00  0.00           C
ATOM   4540  HB  VAL A 936      38.670  47.970  34.810  1.00  0.00           H
ATOM   4541  CG1 VAL A 936      38.320  48.260  32.670  1.00  0.00           C
ATOM   4542 HG11 VAL A 936      38.070  49.340  32.710  1.00  0.00           H
ATOM   4543 HG12 VAL A 936      37.610  47.800  31.950  1.00  0.00           H
ATOM   4544 HG13 VAL A 936      39.390  48.250  32.360  1.00  0.00           H
ATOM   4545  CG2 VAL A 936      36.540  47.540  34.350  1.00  0.00           C
ATOM   4546 HG21 VAL A 936      36.020  46.980  33.540  1.00  0.00           H
ATOM   4547 HG22 VAL A 936      36.220  48.600  34.350  1.00  0.00           H
ATOM   4548 HG23 VAL A 936      36.370  47.140  35.380  1.00  0.00           H
ATOM   4549  C   VAL A 936      40.080  45.860  33.300  1.00  0.00           C
ATOM   4550  O   VAL A 936      40.190  45.490  32.110  1.00  0.00           O
ATOM   4551  N   ILE A 937      41.120  46.000  34.130  1.00  0.00           N
ATOM   4552  HN  ILE A 937      41.030  46.300  35.070  1.00  0.00           H
ATOM   4553  CA  ILE A 937      42.470  45.690  33.580  1.00  0.00           C
ATOM   4554  HA  ILE A 937      42.610  46.290  32.690  1.00  0.00           H
ATOM   4555  CB  ILE A 937      43.580  46.170  34.560  1.00  0.00           C
ATOM   4556  HB  ILE A 937      43.330  45.720  35.530  1.00  0.00           H
ATOM   4557  CG2 ILE A 937      45.020  45.710  34.230  1.00  0.00           C
ATOM   4558 HG21 ILE A 937      45.300  46.190  33.270  1.00  0.00           H
ATOM   4559 HG22 ILE A 937      45.080  44.610  34.090  1.00  0.00           H
ATOM   4560 HG23 ILE A 937      45.710  46.030  35.050  1.00  0.00           H
ATOM   4561  CG1 ILE A 937      43.720  47.700  34.870  1.00  0.00           C
ATOM   4562 HG11 ILE A 937      44.530  47.900  35.610  1.00  0.00           H
ATOM   4563 HG12 ILE A 937      42.830  47.950  35.500  1.00  0.00           H
ATOM   4564  CD  ILE A 937      43.680  48.570  33.650  1.00  0.00           C
ATOM   4565  HD1 ILE A 937      42.660  48.600  33.220  1.00  0.00           H
ATOM   4566  HD2 ILE A 937      44.350  48.160  32.870  1.00  0.00           H
ATOM   4567  HD3 ILE A 937      43.890  49.630  33.940  1.00  0.00           H
ATOM   4568  C   ILE A 937      42.740  44.220  33.080  1.00  0.00           C
ATOM   4569  O   ILE A 937      43.400  43.950  32.100  1.00  0.00           O
ATOM   4570  N   ILE A 938      42.200  43.220  33.800  1.00  0.00           N
ATOM   4571  HN  ILE A 938      41.940  43.500  34.720  1.00  0.00           H
ATOM   4572  CA  ILE A 938      42.510  41.820  33.540  1.00  0.00           C
ATOM   4573  HA  ILE A 938      43.560  41.850  33.300  1.00  0.00           H
ATOM   4574  CB  ILE A 938      42.360  40.890  34.770  1.00  0.00           C
ATOM   4575  HB  ILE A 938      43.090  41.270  35.520  1.00  0.00           H
ATOM   4576  CG2 ILE A 938      40.920  40.830  35.340  1.00  0.00           C
ATOM   4577 HG21 ILE A 938      40.530  41.870  35.420  1.00  0.00           H
ATOM   4578 HG22 ILE A 938      40.930  40.290  36.310  1.00  0.00           H
ATOM   4579 HG23 ILE A 938      40.180  40.440  34.610  1.00  0.00           H
ATOM   4580  CG1 ILE A 938      42.780  39.470  34.300  1.00  0.00           C
ATOM   4581 HG11 ILE A 938      43.550  39.600  33.520  1.00  0.00           H
ATOM   4582 HG12 ILE A 938      41.940  38.950  33.790  1.00  0.00           H
ATOM   4583  CD  ILE A 938      43.510  38.600  35.290  1.00  0.00           C
ATOM   4584  HD1 ILE A 938      44.610  38.750  35.340  1.00  0.00           H
ATOM   4585  HD2 ILE A 938      43.270  37.570  34.990  1.00  0.00           H
ATOM   4586  HD3 ILE A 938      43.110  38.700  36.330  1.00  0.00           H
ATOM   4587  C   ILE A 938      41.700  41.420  32.330  1.00  0.00           C
ATOM   4588  O   ILE A 938      42.050  40.430  31.650  1.00  0.00           O
ATOM   4589  N   ASN A 939      40.610  42.230  32.060  1.00  0.00           N
ATOM   4590  HN  ASN A 939      40.410  43.050  32.590  1.00  0.00           H
ATOM   4591  CA  ASN A 939      39.790  41.880  30.920  1.00  0.00           C
ATOM   4592  HA  ASN A 939      39.910  40.860  30.630  1.00  0.00           H
ATOM   4593  CB  ASN A 939      38.260  41.980  31.310  1.00  0.00           C
ATOM   4594  HB1 ASN A 939      37.620  42.040  30.400  1.00  0.00           H
ATOM   4595  HB2 ASN A 939      38.200  42.970  31.810  1.00  0.00           H
ATOM   4596  CG  ASN A 939      37.630  40.810  32.130  1.00  0.00           C
ATOM   4597  OD1 ASN A 939      37.390  39.660  31.670  1.00  0.00           O
ATOM   4598  ND2 ASN A 939      37.290  41.110  33.380  1.00  0.00           N
ATOM   4599 HD21 ASN A 939      37.650  41.950  33.780  1.00  0.00           H
ATOM   4600 HD22 ASN A 939      36.880  40.370  33.920  1.00  0.00           H
ATOM   4601  C   ASN A 939      40.110  42.680  29.670  1.00  0.00           C
ATOM   4602  O   ASN A 939      39.400  42.540  28.640  1.00  0.00           O
ATOM   4603  N   ARG A 940      41.040  43.590  29.670  1.00  0.00           N
ATOM   4604  HN  ARG A 940      41.600  43.590  30.510  1.00  0.00           H
ATOM   4605  CA  ARG A 940      41.650  44.320  28.470  1.00  0.00           C
ATOM   4606  HA  ARG A 940      40.970  45.120  28.300  1.00  0.00           H
ATOM   4607  CB  ARG A 940      42.990  45.010  28.900  1.00  0.00           C
ATOM   4608  HB1 ARG A 940      43.700  45.160  28.060  1.00  0.00           H
ATOM   4609  HB2 ARG A 940      43.520  44.290  29.560  1.00  0.00           H
ATOM   4610  CG  ARG A 940      42.740  46.370  29.570  1.00  0.00           C
ATOM   4611  HG1 ARG A 940      42.200  46.150  30.520  1.00  0.00           H
ATOM   4612  HG2 ARG A 940      42.030  47.000  28.970  1.00  0.00           H
ATOM   4613  CD  ARG A 940      44.120  47.010  29.930  1.00  0.00           C
ATOM   4614  HD1 ARG A 940      44.790  46.910  29.050  1.00  0.00           H
ATOM   4615  HD2 ARG A 940      44.610  46.560  30.830  1.00  0.00           H
ATOM   4616  NE  ARG A 940      43.810  48.440  30.190  1.00  0.00           N
ATOM   4617  HE  ARG A 940      42.840  48.670  30.250  1.00  0.00           H
ATOM   4618  CZ  ARG A 940      44.690  49.310  30.570  1.00  0.00           C
ATOM   4619  NH1 ARG A 940      44.240  50.560  30.780  1.00  0.00           N
ATOM   4620 HH11 ARG A 940      43.330  50.720  30.440  1.00  0.00           H
ATOM   4621 HH12 ARG A 940      44.910  51.310  30.740  1.00  0.00           H
ATOM   4622  NH2 ARG A 940      46.030  49.200  30.640  1.00  0.00           N
ATOM   4623 HH21 ARG A 940      46.470  48.360  30.320  1.00  0.00           H
ATOM   4624 HH22 ARG A 940      46.610  50.000  30.800  1.00  0.00           H
ATOM   4625  C   ARG A 940      41.750  43.510  27.210  1.00  0.00           C
ATOM   4626  O   ARG A 940      42.070  42.350  27.190  1.00  0.00           O
ATOM   4627  N   LYS A 941      41.600  44.210  26.060  1.00  0.00           N
ATOM   4628  HN  LYS A 941      41.370  45.170  26.020  1.00  0.00           H
ATOM   4629  CA  LYS A 941      41.670  43.620  24.750  1.00  0.00           C
ATOM   4630  HA  LYS A 941      40.800  42.990  24.640  1.00  0.00           H
ATOM   4631  CB  LYS A 941      41.480  44.770  23.670  1.00  0.00           C
ATOM   4632  HB1 LYS A 941      41.520  44.320  22.650  1.00  0.00           H
ATOM   4633  HB2 LYS A 941      42.280  45.540  23.850  1.00  0.00           H
ATOM   4634  CG  LYS A 941      40.060  45.320  23.610  1.00  0.00           C
ATOM   4635  HG1 LYS A 941      40.030  45.990  22.710  1.00  0.00           H
ATOM   4636  HG2 LYS A 941      39.840  45.870  24.550  1.00  0.00           H
ATOM   4637  CD  LYS A 941      38.970  44.280  23.650  1.00  0.00           C
ATOM   4638  HD1 LYS A 941      39.080  43.730  24.600  1.00  0.00           H
ATOM   4639  HD2 LYS A 941      39.210  43.570  22.840  1.00  0.00           H
ATOM   4640  CE  LYS A 941      37.510  44.710  23.610  1.00  0.00           C
ATOM   4641  HE1 LYS A 941      36.730  43.940  23.560  1.00  0.00           H
ATOM   4642  HE2 LYS A 941      37.330  45.220  22.650  1.00  0.00           H
ATOM   4643  NZ  LYS A 941      37.120  45.590  24.770  1.00  0.00           N
ATOM   4644  HZ1 LYS A 941      37.280  45.260  25.750  1.00  0.00           H
ATOM   4645  HZ2 LYS A 941      36.090  45.540  24.780  1.00  0.00           H
ATOM   4646  HZ3 LYS A 941      37.570  46.530  24.730  1.00  0.00           H
ATOM   4647  C   LYS A 941      42.880  42.850  24.370  1.00  0.00           C
ATOM   4648  O   LYS A 941      42.690  41.810  23.790  1.00  0.00           O
ATOM   4649  N   GLU A 942      44.100  43.230  24.670  1.00  0.00           N
ATOM   4650  HN  GLU A 942      44.280  44.030  25.230  1.00  0.00           H
ATOM   4651  CA  GLU A 942      45.360  42.470  24.330  1.00  0.00           C
ATOM   4652  HA  GLU A 942      45.390  42.490  23.250  1.00  0.00           H
ATOM   4653  CB  GLU A 942      46.490  43.350  24.860  1.00  0.00           C
ATOM   4654  HB1 GLU A 942      46.370  43.360  25.970  1.00  0.00           H
ATOM   4655  HB2 GLU A 942      46.400  44.400  24.520  1.00  0.00           H
ATOM   4656  CG  GLU A 942      47.960  42.960  24.610  1.00  0.00           C
ATOM   4657  HG1 GLU A 942      48.330  42.080  25.180  1.00  0.00           H
ATOM   4658  HG2 GLU A 942      48.640  43.830  24.800  1.00  0.00           H
ATOM   4659  CD  GLU A 942      48.090  42.710  23.090  1.00  0.00           C
ATOM   4660  OE1 GLU A 942      47.830  43.650  22.330  1.00  0.00           O
ATOM   4661  OE2 GLU A 942      48.450  41.590  22.620  1.00  0.00           O
ATOM   4662  C   GLU A 942      45.550  40.990  24.750  1.00  0.00           C
ATOM   4663  O   GLU A 942      46.160  40.250  23.980  1.00  0.00           O
ATOM   4664  N   HSD A 943      45.140  40.680  26.030  1.00  0.00           N
ATOM   4665  HN  HSD A 943      44.770  41.440  26.570  1.00  0.00           H
ATOM   4666  CA  HSD A 943      45.410  39.460  26.780  1.00  0.00           C
ATOM   4667  HA  HSD A 943      46.440  39.170  26.940  1.00  0.00           H
ATOM   4668  CB  HSD A 943      44.770  39.550  28.160  1.00  0.00           C
ATOM   4669  HB1 HSD A 943      44.950  38.670  28.810  1.00  0.00           H
ATOM   4670  HB2 HSD A 943      43.660  39.580  28.040  1.00  0.00           H
ATOM   4671  ND1 HSD A 943      44.690  41.240  30.050  1.00  0.00           N
ATOM   4672  HD1 HSD A 943      43.900  40.800  30.500  1.00  0.00           H
ATOM   4673  CG  HSD A 943      45.270  40.760  28.920  1.00  0.00           C
ATOM   4674  CE1 HSD A 943      45.570  42.090  30.600  1.00  0.00           C
ATOM   4675  HE1 HSD A 943      45.270  42.460  31.570  1.00  0.00           H
ATOM   4676  NE2 HSD A 943      46.690  42.120  30.000  1.00  0.00           N
ATOM   4677  CD2 HSD A 943      46.520  41.260  28.950  1.00  0.00           C
ATOM   4678  HD2 HSD A 943      47.410  41.000  28.390  1.00  0.00           H
ATOM   4679  C   HSD A 943      44.840  38.260  25.980  1.00  0.00           C
ATOM   4680  O   HSD A 943      43.970  38.350  25.170  1.00  0.00           O
ATOM   4681  N   LYS A 944      45.480  37.090  26.100  1.00  0.00           N
ATOM   4682  HN  LYS A 944      46.180  37.060  26.810  1.00  0.00           H
ATOM   4683  CA  LYS A 944      45.200  35.910  25.290  1.00  0.00           C
ATOM   4684  HA  LYS A 944      44.600  36.070  24.410  1.00  0.00           H
ATOM   4685  CB  LYS A 944      46.580  35.240  25.020  1.00  0.00           C
ATOM   4686  HB1 LYS A 944      46.350  34.390  24.340  1.00  0.00           H
ATOM   4687  HB2 LYS A 944      47.010  34.870  25.970  1.00  0.00           H
ATOM   4688  CG  LYS A 944      47.620  36.250  24.390  1.00  0.00           C
ATOM   4689  HG1 LYS A 944      48.610  35.760  24.280  1.00  0.00           H
ATOM   4690  HG2 LYS A 944      47.720  37.080  25.120  1.00  0.00           H
ATOM   4691  CD  LYS A 944      47.170  37.050  23.050  1.00  0.00           C
ATOM   4692  HD1 LYS A 944      46.110  37.380  23.140  1.00  0.00           H
ATOM   4693  HD2 LYS A 944      47.170  36.210  22.320  1.00  0.00           H
ATOM   4694  CE  LYS A 944      48.140  38.170  22.690  1.00  0.00           C
ATOM   4695  HE1 LYS A 944      49.220  37.990  22.490  1.00  0.00           H
ATOM   4696  HE2 LYS A 944      48.230  38.890  23.530  1.00  0.00           H
ATOM   4697  NZ  LYS A 944      47.630  38.960  21.540  1.00  0.00           N
ATOM   4698  HZ1 LYS A 944      46.600  39.010  21.460  1.00  0.00           H
ATOM   4699  HZ2 LYS A 944      48.060  38.640  20.640  1.00  0.00           H
ATOM   4700  HZ3 LYS A 944      47.760  39.980  21.680  1.00  0.00           H
ATOM   4701  C   LYS A 944      44.390  34.950  26.080  1.00  0.00           C
ATOM   4702  O   LYS A 944      44.380  33.760  25.780  1.00  0.00           O
ATOM   4703  N   LEU A 945      43.770  35.470  27.170  1.00  0.00           N
ATOM   4704  HN  LEU A 945      43.840  36.440  27.370  1.00  0.00           H
ATOM   4705  CA  LEU A 945      42.610  34.850  27.810  1.00  0.00           C
ATOM   4706  HA  LEU A 945      42.960  33.920  28.230  1.00  0.00           H
ATOM   4707  CB  LEU A 945      42.160  35.720  28.990  1.00  0.00           C
ATOM   4708  HB1 LEU A 945      41.370  35.220  29.580  1.00  0.00           H
ATOM   4709  HB2 LEU A 945      41.600  36.560  28.520  1.00  0.00           H
ATOM   4710  CG  LEU A 945      43.290  36.090  29.970  1.00  0.00           C
ATOM   4711  HG  LEU A 945      44.140  36.440  29.340  1.00  0.00           H
ATOM   4712  CD1 LEU A 945      42.890  37.190  30.950  1.00  0.00           C
ATOM   4713 HD11 LEU A 945      42.830  38.140  30.370  1.00  0.00           H
ATOM   4714 HD12 LEU A 945      43.610  37.310  31.780  1.00  0.00           H
ATOM   4715 HD13 LEU A 945      41.870  37.120  31.370  1.00  0.00           H
ATOM   4716  CD2 LEU A 945      43.840  34.860  30.750  1.00  0.00           C
ATOM   4717 HD21 LEU A 945      44.610  35.060  31.530  1.00  0.00           H
ATOM   4718 HD22 LEU A 945      44.200  34.100  30.020  1.00  0.00           H
ATOM   4719 HD23 LEU A 945      43.010  34.460  31.360  1.00  0.00           H
ATOM   4720  C   LEU A 945      41.470  34.420  26.910  1.00  0.00           C
ATOM   4721  O   LEU A 945      41.170  34.920  25.850  1.00  0.00           O
ATOM   4722  N   LYS A 946      40.940  33.230  27.280  1.00  0.00           N
ATOM   4723  HN  LYS A 946      41.460  32.770  28.000  1.00  0.00           H
ATOM   4724  CA  LYS A 946      39.900  32.550  26.460  1.00  0.00           C
ATOM   4725  HA  LYS A 946      39.680  33.090  25.550  1.00  0.00           H
ATOM   4726  CB  LYS A 946      40.410  31.120  26.110  1.00  0.00           C
ATOM   4727  HB1 LYS A 946      39.460  30.650  25.770  1.00  0.00           H
ATOM   4728  HB2 LYS A 946      40.820  30.790  27.100  1.00  0.00           H
ATOM   4729  CG  LYS A 946      41.520  31.160  25.030  1.00  0.00           C
ATOM   4730  HG1 LYS A 946      41.860  30.150  24.730  1.00  0.00           H
ATOM   4731  HG2 LYS A 946      42.360  31.810  25.380  1.00  0.00           H
ATOM   4732  CD  LYS A 946      41.010  31.660  23.670  1.00  0.00           C
ATOM   4733  HD1 LYS A 946      40.810  32.740  23.760  1.00  0.00           H
ATOM   4734  HD2 LYS A 946      40.110  31.020  23.560  1.00  0.00           H
ATOM   4735  CE  LYS A 946      42.020  31.240  22.550  1.00  0.00           C
ATOM   4736  HE1 LYS A 946      41.550  31.600  21.600  1.00  0.00           H
ATOM   4737  HE2 LYS A 946      42.140  30.130  22.470  1.00  0.00           H
ATOM   4738  NZ  LYS A 946      43.290  31.920  22.600  1.00  0.00           N
ATOM   4739  HZ1 LYS A 946      43.270  32.900  22.950  1.00  0.00           H
ATOM   4740  HZ2 LYS A 946      43.830  31.890  21.710  1.00  0.00           H
ATOM   4741  HZ3 LYS A 946      43.980  31.390  23.180  1.00  0.00           H
ATOM   4742  C   LYS A 946      38.570  32.420  27.190  1.00  0.00           C
ATOM   4743  O   LYS A 946      37.510  32.130  26.580  1.00  0.00           O
ATOM   4744  N   LYS A 947      38.490  32.850  28.460  1.00  0.00           N
ATOM   4745  HN  LYS A 947      39.390  33.000  28.880  1.00  0.00           H
ATOM   4746  CA  LYS A 947      37.260  32.650  29.310  1.00  0.00           C
ATOM   4747  HA  LYS A 947      36.400  32.440  28.690  1.00  0.00           H
ATOM   4748  CB  LYS A 947      37.600  31.620  30.420  1.00  0.00           C
ATOM   4749  HB1 LYS A 947      36.680  31.360  30.980  1.00  0.00           H
ATOM   4750  HB2 LYS A 947      38.360  32.040  31.100  1.00  0.00           H
ATOM   4751  CG  LYS A 947      38.110  30.220  29.940  1.00  0.00           C
ATOM   4752  HG1 LYS A 947      39.020  30.240  29.310  1.00  0.00           H
ATOM   4753  HG2 LYS A 947      37.340  29.890  29.220  1.00  0.00           H
ATOM   4754  CD  LYS A 947      38.190  29.120  31.010  1.00  0.00           C
ATOM   4755  HD1 LYS A 947      37.190  29.180  31.470  1.00  0.00           H
ATOM   4756  HD2 LYS A 947      38.950  29.340  31.790  1.00  0.00           H
ATOM   4757  CE  LYS A 947      38.300  27.700  30.430  1.00  0.00           C
ATOM   4758  HE1 LYS A 947      37.390  27.440  29.850  1.00  0.00           H
ATOM   4759  HE2 LYS A 947      38.260  27.060  31.330  1.00  0.00           H
ATOM   4760  NZ  LYS A 947      39.520  27.320  29.650  1.00  0.00           N
ATOM   4761  HZ1 LYS A 947      39.710  27.940  28.840  1.00  0.00           H
ATOM   4762  HZ2 LYS A 947      39.490  26.310  29.400  1.00  0.00           H
ATOM   4763  HZ3 LYS A 947      40.320  27.410  30.300  1.00  0.00           H
ATOM   4764  C   LYS A 947      37.010  33.950  29.910  1.00  0.00           C
ATOM   4765  O   LYS A 947      37.770  34.900  29.820  1.00  0.00           O
ATOM   4766  N   GLY A 948      35.780  34.060  30.510  1.00  0.00           N
ATOM   4767  HN  GLY A 948      35.110  33.330  30.630  1.00  0.00           H
ATOM   4768  CA  GLY A 948      35.400  35.340  31.120  1.00  0.00           C
ATOM   4769  HA1 GLY A 948      35.060  36.120  30.470  1.00  0.00           H
ATOM   4770  HA2 GLY A 948      36.320  35.750  31.540  1.00  0.00           H
ATOM   4771  C   GLY A 948      34.360  35.260  32.270  1.00  0.00           C
ATOM   4772  O   GLY A 948      33.960  34.160  32.670  1.00  0.00           O
ATOM   4773  N   ALA A 949      34.030  36.440  32.820  1.00  0.00           N
ATOM   4774  HN  ALA A 949      34.200  37.310  32.370  1.00  0.00           H
ATOM   4775  CA  ALA A 949      33.060  36.570  33.970  1.00  0.00           C
ATOM   4776  HA  ALA A 949      32.210  35.920  34.030  1.00  0.00           H
ATOM   4777  CB  ALA A 949      33.790  36.210  35.340  1.00  0.00           C
ATOM   4778  HB1 ALA A 949      33.970  35.110  35.400  1.00  0.00           H
ATOM   4779  HB2 ALA A 949      33.160  36.480  36.210  1.00  0.00           H
ATOM   4780  HB3 ALA A 949      34.750  36.750  35.480  1.00  0.00           H
ATOM   4781  C   ALA A 949      32.530  38.050  33.900  1.00  0.00           C
ATOM   4782  O   ALA A 949      33.150  39.020  33.360  1.00  0.00           O
ATOM   4783  N   GLY A 950      31.360  38.260  34.410  1.00  0.00           N
ATOM   4784  HN  GLY A 950      30.790  37.470  34.620  1.00  0.00           H
ATOM   4785  CA  GLY A 950      30.810  39.630  34.580  1.00  0.00           C
ATOM   4786  HA1 GLY A 950      29.870  39.630  35.100  1.00  0.00           H
ATOM   4787  HA2 GLY A 950      30.790  40.030  33.570  1.00  0.00           H
ATOM   4788  C   GLY A 950      31.550  40.610  35.490  1.00  0.00           C
ATOM   4789  O   GLY A 950      32.120  40.290  36.520  1.00  0.00           O
ATOM   4790  N   TYR A 951      31.470  41.890  35.230  1.00  0.00           N
ATOM   4791  HN  TYR A 951      30.860  42.300  34.550  1.00  0.00           H
ATOM   4792  CA  TYR A 951      32.170  42.870  36.120  1.00  0.00           C
ATOM   4793  HA  TYR A 951      33.140  42.430  36.340  1.00  0.00           H
ATOM   4794  CB  TYR A 951      32.340  44.270  35.540  1.00  0.00           C
ATOM   4795  HB1 TYR A 951      33.030  44.760  36.250  1.00  0.00           H
ATOM   4796  HB2 TYR A 951      31.450  44.900  35.340  1.00  0.00           H
ATOM   4797  CG  TYR A 951      33.150  44.150  34.340  1.00  0.00           C
ATOM   4798  CD1 TYR A 951      32.450  44.190  33.150  1.00  0.00           C
ATOM   4799  HD1 TYR A 951      31.390  44.380  33.090  1.00  0.00           H
ATOM   4800  CE1 TYR A 951      33.040  43.930  31.930  1.00  0.00           C
ATOM   4801  HE1 TYR A 951      32.430  43.830  31.040  1.00  0.00           H
ATOM   4802  CZ  TYR A 951      34.440  43.760  31.810  1.00  0.00           C
ATOM   4803  OH  TYR A 951      35.090  43.660  30.550  1.00  0.00           O
ATOM   4804  HH  TYR A 951      36.000  43.940  30.700  1.00  0.00           H
ATOM   4805  CD2 TYR A 951      34.530  44.080  34.240  1.00  0.00           C
ATOM   4806  HD2 TYR A 951      35.170  44.130  35.110  1.00  0.00           H
ATOM   4807  CE2 TYR A 951      35.210  43.970  33.000  1.00  0.00           C
ATOM   4808  HE2 TYR A 951      36.290  43.800  32.960  1.00  0.00           H
ATOM   4809  C   TYR A 951      31.590  42.930  37.440  1.00  0.00           C
ATOM   4810  O   TYR A 951      32.250  43.040  38.490  1.00  0.00           O
ATOM   4811  N   HSD A 952      30.240  42.790  37.550  1.00  0.00           N
ATOM   4812  HN  HSD A 952      29.750  42.750  36.690  1.00  0.00           H
ATOM   4813  CA  HSD A 952      29.520  42.640  38.780  1.00  0.00           C
ATOM   4814  HA  HSD A 952      29.920  43.370  39.480  1.00  0.00           H
ATOM   4815  CB  HSD A 952      28.050  43.080  38.530  1.00  0.00           C
ATOM   4816  HB1 HSD A 952      27.390  42.850  39.400  1.00  0.00           H
ATOM   4817  HB2 HSD A 952      27.690  42.560  37.610  1.00  0.00           H
ATOM   4818  ND1 HSD A 952      27.080  45.400  38.980  1.00  0.00           N
ATOM   4819  HD1 HSD A 952      26.220  45.050  39.350  1.00  0.00           H
ATOM   4820  CG  HSD A 952      28.000  44.590  38.310  1.00  0.00           C
ATOM   4821  CE1 HSD A 952      27.360  46.730  38.670  1.00  0.00           C
ATOM   4822  HE1 HSD A 952      26.740  47.560  39.010  1.00  0.00           H
ATOM   4823  NE2 HSD A 952      28.370  46.760  37.820  1.00  0.00           N
ATOM   4824  CD2 HSD A 952      28.740  45.460  37.580  1.00  0.00           C
ATOM   4825  HD2 HSD A 952      29.500  45.190  36.860  1.00  0.00           H
ATOM   4826  C   HSD A 952      29.670  41.260  39.480  1.00  0.00           C
ATOM   4827  O   HSD A 952      29.370  41.050  40.660  1.00  0.00           O
ATOM   4828  N   LEU A 953      30.050  40.260  38.760  1.00  0.00           N
ATOM   4829  HN  LEU A 953      30.100  40.440  37.790  1.00  0.00           H
ATOM   4830  CA  LEU A 953      30.240  38.920  39.290  1.00  0.00           C
ATOM   4831  HA  LEU A 953      29.280  38.650  39.710  1.00  0.00           H
ATOM   4832  CB  LEU A 953      30.550  37.910  38.150  1.00  0.00           C
ATOM   4833  HB1 LEU A 953      31.480  38.300  37.680  1.00  0.00           H
ATOM   4834  HB2 LEU A 953      29.780  38.040  37.340  1.00  0.00           H
ATOM   4835  CG  LEU A 953      30.650  36.400  38.350  1.00  0.00           C
ATOM   4836  HG  LEU A 953      31.690  36.200  38.670  1.00  0.00           H
ATOM   4837  CD1 LEU A 953      29.690  35.810  39.370  1.00  0.00           C
ATOM   4838 HD11 LEU A 953      29.870  36.340  40.330  1.00  0.00           H
ATOM   4839 HD12 LEU A 953      29.890  34.720  39.530  1.00  0.00           H
ATOM   4840 HD13 LEU A 953      28.640  35.950  39.030  1.00  0.00           H
ATOM   4841  CD2 LEU A 953      30.500  35.650  37.010  1.00  0.00           C
ATOM   4842 HD21 LEU A 953      30.670  34.580  37.250  1.00  0.00           H
ATOM   4843 HD22 LEU A 953      31.250  35.860  36.220  1.00  0.00           H
ATOM   4844 HD23 LEU A 953      29.490  35.730  36.550  1.00  0.00           H
ATOM   4845  C   LEU A 953      31.360  38.840  40.380  1.00  0.00           C
ATOM   4846  O   LEU A 953      31.270  38.200  41.470  1.00  0.00           O
ATOM   4847  N   ASP A 954      32.500  39.500  40.120  1.00  0.00           N
ATOM   4848  HN  ASP A 954      32.570  39.900  39.200  1.00  0.00           H
ATOM   4849  CA  ASP A 954      33.590  39.620  41.060  1.00  0.00           C
ATOM   4850  HA  ASP A 954      33.680  38.660  41.520  1.00  0.00           H
ATOM   4851  CB  ASP A 954      34.930  39.990  40.350  1.00  0.00           C
ATOM   4852  HB1 ASP A 954      35.060  39.160  39.630  1.00  0.00           H
ATOM   4853  HB2 ASP A 954      35.710  40.060  41.150  1.00  0.00           H
ATOM   4854  CG  ASP A 954      34.750  41.260  39.490  1.00  0.00           C
ATOM   4855  OD1 ASP A 954      34.570  41.300  38.300  1.00  0.00           O
ATOM   4856  OD2 ASP A 954      35.000  42.370  40.230  1.00  0.00           O
ATOM   4857  HD2 ASP A 954      34.670  43.100  39.710  1.00  0.00           H
ATOM   4858  C   ASP A 954      33.280  40.570  42.210  1.00  0.00           C
ATOM   4859  O   ASP A 954      33.450  40.280  43.450  1.00  0.00           O
ATOM   4860  N   LEU A 955      32.570  41.710  41.990  1.00  0.00           N
ATOM   4861  HN  LEU A 955      32.390  41.920  41.030  1.00  0.00           H
ATOM   4862  CA  LEU A 955      32.210  42.600  43.080  1.00  0.00           C
ATOM   4863  HA  LEU A 955      33.120  42.880  43.610  1.00  0.00           H
ATOM   4864  CB  LEU A 955      31.530  43.860  42.520  1.00  0.00           C
ATOM   4865  HB1 LEU A 955      30.770  43.640  41.760  1.00  0.00           H
ATOM   4866  HB2 LEU A 955      32.270  44.500  41.990  1.00  0.00           H
ATOM   4867  CG  LEU A 955      30.860  44.810  43.560  1.00  0.00           C
ATOM   4868  HG  LEU A 955      30.290  44.190  44.290  1.00  0.00           H
ATOM   4869  CD1 LEU A 955      31.920  45.470  44.420  1.00  0.00           C
ATOM   4870 HD11 LEU A 955      31.470  46.160  45.160  1.00  0.00           H
ATOM   4871 HD12 LEU A 955      32.680  45.990  43.780  1.00  0.00           H
ATOM   4872 HD13 LEU A 955      32.450  44.790  45.120  1.00  0.00           H
ATOM   4873  CD2 LEU A 955      29.880  45.720  42.830  1.00  0.00           C
ATOM   4874 HD21 LEU A 955      29.310  46.390  43.500  1.00  0.00           H
ATOM   4875 HD22 LEU A 955      29.150  45.070  42.310  1.00  0.00           H
ATOM   4876 HD23 LEU A 955      30.510  46.300  42.130  1.00  0.00           H
ATOM   4877  C   LEU A 955      31.340  41.980  44.250  1.00  0.00           C
ATOM   4878  O   LEU A 955      31.630  42.190  45.430  1.00  0.00           O
ATOM   4879  N   LEU A 956      30.330  41.120  43.930  1.00  0.00           N
ATOM   4880  HN  LEU A 956      30.230  41.010  42.940  1.00  0.00           H
ATOM   4881  CA  LEU A 956      29.470  40.420  44.880  1.00  0.00           C
ATOM   4882  HA  LEU A 956      28.900  41.140  45.460  1.00  0.00           H
ATOM   4883  CB  LEU A 956      28.430  39.500  44.150  1.00  0.00           C
ATOM   4884  HB1 LEU A 956      28.910  38.720  43.540  1.00  0.00           H
ATOM   4885  HB2 LEU A 956      27.970  40.090  43.340  1.00  0.00           H
ATOM   4886  CG  LEU A 956      27.480  38.620  44.980  1.00  0.00           C
ATOM   4887  HG  LEU A 956      28.130  37.880  45.500  1.00  0.00           H
ATOM   4888  CD1 LEU A 956      26.680  39.460  46.130  1.00  0.00           C
ATOM   4889 HD11 LEU A 956      26.170  38.660  46.690  1.00  0.00           H
ATOM   4890 HD12 LEU A 956      26.040  40.180  45.560  1.00  0.00           H
ATOM   4891 HD13 LEU A 956      27.380  40.030  46.780  1.00  0.00           H
ATOM   4892  CD2 LEU A 956      26.460  37.920  44.020  1.00  0.00           C
ATOM   4893 HD21 LEU A 956      26.920  37.150  43.360  1.00  0.00           H
ATOM   4894 HD22 LEU A 956      25.990  38.740  43.450  1.00  0.00           H
ATOM   4895 HD23 LEU A 956      25.640  37.490  44.630  1.00  0.00           H
ATOM   4896  C   LEU A 956      30.240  39.490  45.750  1.00  0.00           C
ATOM   4897  O   LEU A 956      29.920  39.390  46.970  1.00  0.00           O
ATOM   4898  N   MET A 957      31.200  38.690  45.260  1.00  0.00           N
ATOM   4899  HN  MET A 957      31.470  38.720  44.300  1.00  0.00           H
ATOM   4900  CA  MET A 957      32.000  37.800  46.120  1.00  0.00           C
ATOM   4901  HA  MET A 957      31.240  37.170  46.530  1.00  0.00           H
ATOM   4902  CB  MET A 957      33.010  37.070  45.270  1.00  0.00           C
ATOM   4903  HB1 MET A 957      33.570  36.290  45.820  1.00  0.00           H
ATOM   4904  HB2 MET A 957      33.730  37.870  44.980  1.00  0.00           H
ATOM   4905  CG  MET A 957      32.390  36.410  44.050  1.00  0.00           C
ATOM   4906  HG1 MET A 957      33.200  35.940  43.440  1.00  0.00           H
ATOM   4907  HG2 MET A 957      31.890  37.160  43.410  1.00  0.00           H
ATOM   4908  SD  MET A 957      31.350  35.030  44.420  1.00  0.00           S
ATOM   4909  CE  MET A 957      31.000  34.910  42.600  1.00  0.00           C
ATOM   4910  HE1 MET A 957      31.850  34.390  42.120  1.00  0.00           H
ATOM   4911  HE2 MET A 957      30.690  35.860  42.130  1.00  0.00           H
ATOM   4912  HE3 MET A 957      30.100  34.280  42.390  1.00  0.00           H
ATOM   4913  C   MET A 957      32.760  38.500  47.240  1.00  0.00           C
ATOM   4914  O   MET A 957      32.730  38.030  48.390  1.00  0.00           O
ATOM   4915  N   VAL A 958      33.320  39.670  46.890  1.00  0.00           N
ATOM   4916  HN  VAL A 958      33.370  39.990  45.950  1.00  0.00           H
ATOM   4917  CA  VAL A 958      33.830  40.700  47.850  1.00  0.00           C
ATOM   4918  HA  VAL A 958      34.480  40.100  48.440  1.00  0.00           H
ATOM   4919  CB  VAL A 958      34.600  41.730  47.060  1.00  0.00           C
ATOM   4920  HB  VAL A 958      33.920  42.190  46.310  1.00  0.00           H
ATOM   4921  CG1 VAL A 958      35.040  42.880  47.890  1.00  0.00           C
ATOM   4922 HG11 VAL A 958      34.150  43.370  48.330  1.00  0.00           H
ATOM   4923 HG12 VAL A 958      35.450  43.710  47.280  1.00  0.00           H
ATOM   4924 HG13 VAL A 958      35.810  42.700  48.670  1.00  0.00           H
ATOM   4925  CG2 VAL A 958      35.810  41.170  46.330  1.00  0.00           C
ATOM   4926 HG21 VAL A 958      35.510  40.780  45.340  1.00  0.00           H
ATOM   4927 HG22 VAL A 958      36.440  40.360  46.750  1.00  0.00           H
ATOM   4928 HG23 VAL A 958      36.410  42.080  46.090  1.00  0.00           H
ATOM   4929  C   VAL A 958      32.780  41.310  48.760  1.00  0.00           C
ATOM   4930  O   VAL A 958      33.090  41.330  49.950  1.00  0.00           O
ATOM   4931  N   GLY A 959      31.590  41.750  48.220  1.00  0.00           N
ATOM   4932  HN  GLY A 959      31.460  41.540  47.260  1.00  0.00           H
ATOM   4933  CA  GLY A 959      30.560  42.410  48.930  1.00  0.00           C
ATOM   4934  HA1 GLY A 959      29.750  42.770  48.320  1.00  0.00           H
ATOM   4935  HA2 GLY A 959      30.930  43.270  49.480  1.00  0.00           H
ATOM   4936  C   GLY A 959      29.880  41.630  50.020  1.00  0.00           C
ATOM   4937  O   GLY A 959      29.820  41.960  51.200  1.00  0.00           O
ATOM   4938  N   VAL A 960      29.410  40.350  49.720  1.00  0.00           N
ATOM   4939  HN  VAL A 960      29.610  39.940  48.830  1.00  0.00           H
ATOM   4940  CA  VAL A 960      28.830  39.430  50.710  1.00  0.00           C
ATOM   4941  HA  VAL A 960      28.100  40.010  51.260  1.00  0.00           H
ATOM   4942  CB  VAL A 960      28.240  38.160  50.080  1.00  0.00           C
ATOM   4943  HB  VAL A 960      28.760  37.850  49.150  1.00  0.00           H
ATOM   4944  CG1 VAL A 960      28.020  36.970  51.050  1.00  0.00           C
ATOM   4945 HG11 VAL A 960      27.560  36.090  50.560  1.00  0.00           H
ATOM   4946 HG12 VAL A 960      27.390  37.270  51.920  1.00  0.00           H
ATOM   4947 HG13 VAL A 960      28.950  36.600  51.520  1.00  0.00           H
ATOM   4948  CG2 VAL A 960      26.820  38.630  49.600  1.00  0.00           C
ATOM   4949 HG21 VAL A 960      26.340  37.810  49.030  1.00  0.00           H
ATOM   4950 HG22 VAL A 960      26.810  39.510  48.920  1.00  0.00           H
ATOM   4951 HG23 VAL A 960      26.280  38.790  50.560  1.00  0.00           H
ATOM   4952  C   VAL A 960      29.840  38.960  51.710  1.00  0.00           C
ATOM   4953  O   VAL A 960      29.480  38.860  52.850  1.00  0.00           O
ATOM   4954  N   MET A 961      31.090  38.640  51.330  1.00  0.00           N
ATOM   4955  HN  MET A 961      31.340  38.680  50.360  1.00  0.00           H
ATOM   4956  CA  MET A 961      32.080  38.090  52.250  1.00  0.00           C
ATOM   4957  HA  MET A 961      31.670  37.360  52.940  1.00  0.00           H
ATOM   4958  CB  MET A 961      33.150  37.290  51.570  1.00  0.00           C
ATOM   4959  HB1 MET A 961      34.010  37.080  52.240  1.00  0.00           H
ATOM   4960  HB2 MET A 961      33.570  37.950  50.780  1.00  0.00           H
ATOM   4961  CG  MET A 961      32.560  35.930  50.960  1.00  0.00           C
ATOM   4962  HG1 MET A 961      33.300  35.540  50.220  1.00  0.00           H
ATOM   4963  HG2 MET A 961      31.640  36.280  50.450  1.00  0.00           H
ATOM   4964  SD  MET A 961      32.100  34.710  52.280  1.00  0.00           S
ATOM   4965  CE  MET A 961      33.550  34.780  53.390  1.00  0.00           C
ATOM   4966  HE1 MET A 961      34.540  34.780  52.890  1.00  0.00           H
ATOM   4967  HE2 MET A 961      33.500  33.850  54.000  1.00  0.00           H
ATOM   4968  HE3 MET A 961      33.620  35.720  53.990  1.00  0.00           H
ATOM   4969  C   MET A 961      32.670  39.200  53.180  1.00  0.00           C
ATOM   4970  O   MET A 961      32.900  38.910  54.310  1.00  0.00           O
ATOM   4971  N   LEU A 962      32.810  40.510  52.680  1.00  0.00           N
ATOM   4972  HN  LEU A 962      32.600  40.780  51.750  1.00  0.00           H
ATOM   4973  CA  LEU A 962      33.260  41.600  53.480  1.00  0.00           C
ATOM   4974  HA  LEU A 962      34.250  41.450  53.890  1.00  0.00           H
ATOM   4975  CB  LEU A 962      33.510  42.850  52.560  1.00  0.00           C
ATOM   4976  HB1 LEU A 962      32.530  43.120  52.100  1.00  0.00           H
ATOM   4977  HB2 LEU A 962      34.230  42.470  51.800  1.00  0.00           H
ATOM   4978  CG  LEU A 962      34.070  44.080  53.330  1.00  0.00           C
ATOM   4979  HG  LEU A 962      34.670  43.700  54.190  1.00  0.00           H
ATOM   4980  CD1 LEU A 962      35.050  44.810  52.420  1.00  0.00           C
ATOM   4981 HD11 LEU A 962      35.630  44.090  51.810  1.00  0.00           H
ATOM   4982 HD12 LEU A 962      35.590  45.600  52.980  1.00  0.00           H
ATOM   4983 HD13 LEU A 962      34.450  45.400  51.690  1.00  0.00           H
ATOM   4984  CD2 LEU A 962      32.990  44.990  53.940  1.00  0.00           C
ATOM   4985 HD21 LEU A 962      33.600  45.870  54.200  1.00  0.00           H
ATOM   4986 HD22 LEU A 962      32.450  44.630  54.840  1.00  0.00           H
ATOM   4987 HD23 LEU A 962      32.170  45.240  53.220  1.00  0.00           H
ATOM   4988  C   LEU A 962      32.410  41.870  54.660  1.00  0.00           C
ATOM   4989  O   LEU A 962      32.820  42.190  55.730  1.00  0.00           O
ATOM   4990  N   GLY A 963      31.050  41.660  54.390  1.00  0.00           N
ATOM   4991  HN  GLY A 963      30.880  41.400  53.450  1.00  0.00           H
ATOM   4992  CA  GLY A 963      29.860  41.440  55.230  1.00  0.00           C
ATOM   4993  HA1 GLY A 963      29.180  40.990  54.520  1.00  0.00           H
ATOM   4994  HA2 GLY A 963      29.680  42.380  55.700  1.00  0.00           H
ATOM   4995  C   GLY A 963      30.030  40.470  56.330  1.00  0.00           C
ATOM   4996  O   GLY A 963      30.090  40.850  57.510  1.00  0.00           O
ATOM   4997  N   VAL A 964      30.250  39.200  55.960  1.00  0.00           N
ATOM   4998  HN  VAL A 964      30.220  38.990  54.990  1.00  0.00           H
ATOM   4999  CA  VAL A 964      30.560  38.110  56.920  1.00  0.00           C
ATOM   5000  HA  VAL A 964      29.790  37.980  57.660  1.00  0.00           H
ATOM   5001  CB  VAL A 964      30.720  36.710  56.290  1.00  0.00           C
ATOM   5002  HB  VAL A 964      31.270  36.840  55.330  1.00  0.00           H
ATOM   5003  CG1 VAL A 964      31.480  35.670  57.120  1.00  0.00           C
ATOM   5004 HG11 VAL A 964      31.650  34.680  56.660  1.00  0.00           H
ATOM   5005 HG12 VAL A 964      30.850  35.390  57.990  1.00  0.00           H
ATOM   5006 HG13 VAL A 964      32.480  36.030  57.450  1.00  0.00           H
ATOM   5007  CG2 VAL A 964      29.380  36.140  55.830  1.00  0.00           C
ATOM   5008 HG21 VAL A 964      29.620  35.230  55.230  1.00  0.00           H
ATOM   5009 HG22 VAL A 964      28.760  36.880  55.310  1.00  0.00           H
ATOM   5010 HG23 VAL A 964      28.840  35.750  56.720  1.00  0.00           H
ATOM   5011  C   VAL A 964      31.860  38.470  57.730  1.00  0.00           C
ATOM   5012  O   VAL A 964      31.850  38.280  58.950  1.00  0.00           O
ATOM   5013  N   CYS A 965      32.920  38.930  57.040  1.00  0.00           N
ATOM   5014  HN  CYS A 965      32.770  39.100  56.070  1.00  0.00           H
ATOM   5015  CA  CYS A 965      34.280  39.190  57.610  1.00  0.00           C
ATOM   5016  HA  CYS A 965      34.530  38.400  58.290  1.00  0.00           H
ATOM   5017  CB  CYS A 965      35.280  39.380  56.420  1.00  0.00           C
ATOM   5018  HB1 CYS A 965      36.280  39.710  56.760  1.00  0.00           H
ATOM   5019  HB2 CYS A 965      34.880  40.180  55.760  1.00  0.00           H
ATOM   5020  SG  CYS A 965      35.420  37.860  55.500  1.00  0.00           S
ATOM   5021  HG1 CYS A 965      35.640  38.410  54.320  1.00  0.00           H
ATOM   5022  C   CYS A 965      34.340  40.400  58.530  1.00  0.00           C
ATOM   5023  O   CYS A 965      35.140  40.510  59.470  1.00  0.00           O
ATOM   5024  N   SER A 966      33.470  41.370  58.230  1.00  0.00           N
ATOM   5025  HN  SER A 966      33.070  41.350  57.310  1.00  0.00           H
ATOM   5026  CA  SER A 966      33.120  42.430  59.160  1.00  0.00           C
ATOM   5027  HA  SER A 966      34.060  42.860  59.490  1.00  0.00           H
ATOM   5028  CB  SER A 966      32.270  43.590  58.600  1.00  0.00           C
ATOM   5029  HB1 SER A 966      32.160  44.350  59.390  1.00  0.00           H
ATOM   5030  HB2 SER A 966      31.310  43.260  58.170  1.00  0.00           H
ATOM   5031  OG  SER A 966      32.970  44.260  57.540  1.00  0.00           O
ATOM   5032  HG1 SER A 966      32.890  43.720  56.750  1.00  0.00           H
ATOM   5033  C   SER A 966      32.490  42.010  60.470  1.00  0.00           C
ATOM   5034  O   SER A 966      32.870  42.620  61.470  1.00  0.00           O
ATOM   5035  N   VAL A 967      31.530  41.030  60.430  1.00  0.00           N
ATOM   5036  HN  VAL A 967      31.330  40.570  59.560  1.00  0.00           H
ATOM   5037  CA  VAL A 967      30.990  40.390  61.610  1.00  0.00           C
ATOM   5038  HA  VAL A 967      30.760  41.200  62.270  1.00  0.00           H
ATOM   5039  CB  VAL A 967      29.690  39.570  61.280  1.00  0.00           C
ATOM   5040  HB  VAL A 967      29.850  38.710  60.600  1.00  0.00           H
ATOM   5041  CG1 VAL A 967      29.020  39.040  62.570  1.00  0.00           C
ATOM   5042 HG11 VAL A 967      29.610  38.390  63.240  1.00  0.00           H
ATOM   5043 HG12 VAL A 967      28.090  38.530  62.250  1.00  0.00           H
ATOM   5044 HG13 VAL A 967      28.710  39.950  63.120  1.00  0.00           H
ATOM   5045  CG2 VAL A 967      28.830  40.540  60.420  1.00  0.00           C
ATOM   5046 HG21 VAL A 967      27.880  40.020  60.120  1.00  0.00           H
ATOM   5047 HG22 VAL A 967      29.220  41.210  59.630  1.00  0.00           H
ATOM   5048 HG23 VAL A 967      28.440  41.260  61.170  1.00  0.00           H
ATOM   5049  C   VAL A 967      32.000  39.480  62.250  1.00  0.00           C
ATOM   5050  O   VAL A 967      31.890  39.140  63.410  1.00  0.00           O
ATOM   5051  N   MET A 968      33.000  39.020  61.520  1.00  0.00           N
ATOM   5052  HN  MET A 968      33.050  39.150  60.540  1.00  0.00           H
ATOM   5053  CA  MET A 968      34.170  38.420  62.160  1.00  0.00           C
ATOM   5054  HA  MET A 968      33.840  37.770  62.950  1.00  0.00           H
ATOM   5055  CB  MET A 968      35.010  37.490  61.190  1.00  0.00           C
ATOM   5056  HB1 MET A 968      35.970  37.240  61.700  1.00  0.00           H
ATOM   5057  HB2 MET A 968      35.230  38.100  60.290  1.00  0.00           H
ATOM   5058  CG  MET A 968      34.320  36.220  60.760  1.00  0.00           C
ATOM   5059  HG1 MET A 968      35.090  35.790  60.080  1.00  0.00           H
ATOM   5060  HG2 MET A 968      33.370  36.420  60.210  1.00  0.00           H
[truncated: 6,873,249 more chars]
