# Supplementary material for: CryoEM and computational modeling structural insights into the pH regulator NBCn1
Source: Nat Commun. 2025 Nov 11;16:9932. doi: 10.1038/s41467-025-64868-z (PMC12606367; doi:10.1038/s41467-025-64868-z)
Supplement: Supplementary file 7 — Supplementary Data 5 [file 41467_2025_64868_MOESM7_ESM.zip › 100ns_z_restr_MD_NBCn1_2NaCO3/hNBCn1_IF/z-restr_hNBCn1_IF_2NaCO3_last_step_21.pdb]

REMARK    GENERATED BY TRJCONV
TITLE     Title t= 101000.00000 step= 50500000
REMARK    THIS IS A SIMULATION BOX
CRYST1   93.240   93.240  102.831  90.00  90.00  90.00 P 1           1
MODEL        1
ATOM      1  N   LEU A 585      23.230  37.320  36.750  1.00  0.00           N
ATOM      2  HT1 LEU A 585      22.370  36.750  36.690  1.00  0.00           H
ATOM      3  HT2 LEU A 585      23.630  37.330  35.790  1.00  0.00           H
ATOM      4  HT3 LEU A 585      22.970  38.310  36.940  1.00  0.00           H
ATOM      5  CA  LEU A 585      24.180  36.690  37.680  1.00  0.00           C
ATOM      6  HA  LEU A 585      25.150  36.850  37.240  1.00  0.00           H
ATOM      7  CB  LEU A 585      24.000  37.430  39.100  1.00  0.00           C
ATOM      8  HB1 LEU A 585      22.980  37.430  39.510  1.00  0.00           H
ATOM      9  HB2 LEU A 585      24.250  38.490  38.860  1.00  0.00           H
ATOM     10  CG  LEU A 585      24.890  36.880  40.170  1.00  0.00           C
ATOM     11  HG  LEU A 585      24.470  35.880  40.420  1.00  0.00           H
ATOM     12  CD1 LEU A 585      26.330  36.940  39.720  1.00  0.00           C
ATOM     13 HD11 LEU A 585      27.030  36.600  40.530  1.00  0.00           H
ATOM     14 HD12 LEU A 585      26.570  37.970  39.430  1.00  0.00           H
ATOM     15 HD13 LEU A 585      26.550  36.320  38.820  1.00  0.00           H
ATOM     16  CD2 LEU A 585      24.720  37.670  41.470  1.00  0.00           C
ATOM     17 HD21 LEU A 585      25.450  37.330  42.230  1.00  0.00           H
ATOM     18 HD22 LEU A 585      23.760  37.360  41.930  1.00  0.00           H
ATOM     19 HD23 LEU A 585      24.630  38.750  41.190  1.00  0.00           H
ATOM     20  C   LEU A 585      24.000  35.160  37.860  1.00  0.00           C
ATOM     21  O   LEU A 585      25.020  34.410  37.840  1.00  0.00           O
ATOM     22  N   ILE A 586      22.730  34.640  38.050  1.00  0.00           N
ATOM     23  HN  ILE A 586      21.860  35.120  38.060  1.00  0.00           H
ATOM     24  CA  ILE A 586      22.580  33.300  38.400  1.00  0.00           C
ATOM     25  HA  ILE A 586      23.320  33.020  39.130  1.00  0.00           H
ATOM     26  CB  ILE A 586      21.170  32.940  38.920  1.00  0.00           C
ATOM     27  HB  ILE A 586      21.030  33.670  39.740  1.00  0.00           H
ATOM     28  CG2 ILE A 586      20.100  33.040  37.820  1.00  0.00           C
ATOM     29 HG21 ILE A 586      20.180  34.020  37.310  1.00  0.00           H
ATOM     30 HG22 ILE A 586      19.120  33.050  38.340  1.00  0.00           H
ATOM     31 HG23 ILE A 586      20.110  32.300  37.000  1.00  0.00           H
ATOM     32  CG1 ILE A 586      21.050  31.490  39.540  1.00  0.00           C
ATOM     33 HG11 ILE A 586      21.070  30.760  38.690  1.00  0.00           H
ATOM     34 HG12 ILE A 586      19.990  31.510  39.880  1.00  0.00           H
ATOM     35  CD  ILE A 586      22.040  31.240  40.770  1.00  0.00           C
ATOM     36  HD1 ILE A 586      22.090  32.120  41.450  1.00  0.00           H
ATOM     37  HD2 ILE A 586      23.080  31.080  40.420  1.00  0.00           H
ATOM     38  HD3 ILE A 586      21.770  30.350  41.360  1.00  0.00           H
ATOM     39  C   ILE A 586      22.820  32.290  37.230  1.00  0.00           C
ATOM     40  O   ILE A 586      23.340  31.170  37.510  1.00  0.00           O
ATOM     41  N   LEU A 587      22.510  32.660  36.010  1.00  0.00           N
ATOM     42  HN  LEU A 587      22.020  33.530  36.000  1.00  0.00           H
ATOM     43  CA  LEU A 587      22.860  32.030  34.770  1.00  0.00           C
ATOM     44  HA  LEU A 587      22.500  31.020  34.680  1.00  0.00           H
ATOM     45  CB  LEU A 587      22.260  32.770  33.540  1.00  0.00           C
ATOM     46  HB1 LEU A 587      22.710  32.130  32.750  1.00  0.00           H
ATOM     47  HB2 LEU A 587      22.730  33.770  33.500  1.00  0.00           H
ATOM     48  CG  LEU A 587      20.710  32.830  33.440  1.00  0.00           C
ATOM     49  HG  LEU A 587      20.310  33.610  34.110  1.00  0.00           H
ATOM     50  CD1 LEU A 587      20.320  33.200  31.950  1.00  0.00           C
ATOM     51 HD11 LEU A 587      19.220  33.280  31.890  1.00  0.00           H
ATOM     52 HD12 LEU A 587      20.760  32.460  31.230  1.00  0.00           H
ATOM     53 HD13 LEU A 587      20.770  34.180  31.700  1.00  0.00           H
ATOM     54  CD2 LEU A 587      20.080  31.480  33.880  1.00  0.00           C
ATOM     55 HD21 LEU A 587      20.700  30.660  33.460  1.00  0.00           H
ATOM     56 HD22 LEU A 587      19.020  31.440  33.550  1.00  0.00           H
ATOM     57 HD23 LEU A 587      20.010  31.420  34.990  1.00  0.00           H
ATOM     58  C   LEU A 587      24.450  31.970  34.620  1.00  0.00           C
ATOM     59  O   LEU A 587      25.080  30.980  34.230  1.00  0.00           O
ATOM     60  N   ASP A 588      25.150  33.000  34.990  1.00  0.00           N
ATOM     61  HN  ASP A 588      24.780  33.870  35.300  1.00  0.00           H
ATOM     62  CA  ASP A 588      26.580  32.880  35.090  1.00  0.00           C
ATOM     63  HA  ASP A 588      26.910  32.500  34.140  1.00  0.00           H
ATOM     64  CB  ASP A 588      27.280  34.250  35.330  1.00  0.00           C
ATOM     65  HB1 ASP A 588      28.370  34.050  35.270  1.00  0.00           H
ATOM     66  HB2 ASP A 588      27.030  34.630  36.340  1.00  0.00           H
ATOM     67  CG  ASP A 588      26.920  35.220  34.300  1.00  0.00           C
ATOM     68  OD1 ASP A 588      27.260  36.440  34.500  1.00  0.00           O
ATOM     69  OD2 ASP A 588      26.310  34.960  33.220  1.00  0.00           O
ATOM     70  C   ASP A 588      27.160  31.920  36.080  1.00  0.00           C
ATOM     71  O   ASP A 588      28.070  31.090  35.810  1.00  0.00           O
ATOM     72  N   ILE A 589      26.510  31.880  37.320  1.00  0.00           N
ATOM     73  HN  ILE A 589      25.890  32.620  37.600  1.00  0.00           H
ATOM     74  CA  ILE A 589      26.770  30.860  38.320  1.00  0.00           C
ATOM     75  HA  ILE A 589      27.820  30.970  38.550  1.00  0.00           H
ATOM     76  CB  ILE A 589      26.030  31.310  39.550  1.00  0.00           C
ATOM     77  HB  ILE A 589      24.980  31.550  39.310  1.00  0.00           H
ATOM     78  CG2 ILE A 589      26.040  30.160  40.620  1.00  0.00           C
ATOM     79 HG21 ILE A 589      25.550  29.230  40.270  1.00  0.00           H
ATOM     80 HG22 ILE A 589      25.380  30.540  41.430  1.00  0.00           H
ATOM     81 HG23 ILE A 589      27.090  29.980  40.930  1.00  0.00           H
ATOM     82  CG1 ILE A 589      26.770  32.530  40.140  1.00  0.00           C
ATOM     83 HG11 ILE A 589      27.000  33.290  39.360  1.00  0.00           H
ATOM     84 HG12 ILE A 589      27.750  32.200  40.530  1.00  0.00           H
ATOM     85  CD  ILE A 589      25.990  33.210  41.250  1.00  0.00           C
ATOM     86  HD1 ILE A 589      25.040  33.650  40.880  1.00  0.00           H
ATOM     87  HD2 ILE A 589      26.520  34.090  41.650  1.00  0.00           H
ATOM     88  HD3 ILE A 589      25.840  32.500  42.100  1.00  0.00           H
ATOM     89  C   ILE A 589      26.530  29.430  37.800  1.00  0.00           C
ATOM     90  O   ILE A 589      27.470  28.590  37.880  1.00  0.00           O
ATOM     91  N   LYS A 590      25.430  29.180  37.120  1.00  0.00           N
ATOM     92  HN  LYS A 590      24.620  29.760  37.130  1.00  0.00           H
ATOM     93  CA  LYS A 590      25.080  28.010  36.380  1.00  0.00           C
ATOM     94  HA  LYS A 590      25.370  27.190  37.020  1.00  0.00           H
ATOM     95  CB  LYS A 590      23.510  27.950  36.120  1.00  0.00           C
ATOM     96  HB1 LYS A 590      23.240  28.990  35.850  1.00  0.00           H
ATOM     97  HB2 LYS A 590      22.960  27.720  37.060  1.00  0.00           H
ATOM     98  CG  LYS A 590      23.160  26.880  35.150  1.00  0.00           C
ATOM     99  HG1 LYS A 590      23.630  25.970  35.580  1.00  0.00           H
ATOM    100  HG2 LYS A 590      23.600  27.110  34.160  1.00  0.00           H
ATOM    101  CD  LYS A 590      21.660  26.620  34.870  1.00  0.00           C
ATOM    102  HD1 LYS A 590      21.270  26.420  35.890  1.00  0.00           H
ATOM    103  HD2 LYS A 590      21.530  25.680  34.300  1.00  0.00           H
ATOM    104  CE  LYS A 590      20.820  27.820  34.330  1.00  0.00           C
ATOM    105  HE1 LYS A 590      21.180  28.070  33.300  1.00  0.00           H
ATOM    106  HE2 LYS A 590      20.900  28.710  34.990  1.00  0.00           H
ATOM    107  NZ  LYS A 590      19.310  27.530  34.270  1.00  0.00           N
ATOM    108  HZ1 LYS A 590      19.010  26.630  33.850  1.00  0.00           H
ATOM    109  HZ2 LYS A 590      18.770  28.320  33.860  1.00  0.00           H
ATOM    110  HZ3 LYS A 590      18.940  27.420  35.240  1.00  0.00           H
ATOM    111  C   LYS A 590      25.900  27.640  35.120  1.00  0.00           C
ATOM    112  O   LYS A 590      26.160  26.440  34.980  1.00  0.00           O
ATOM    113  N   ARG A 591      26.290  28.570  34.290  1.00  0.00           N
ATOM    114  HN  ARG A 591      25.910  29.480  34.380  1.00  0.00           H
ATOM    115  CA  ARG A 591      27.030  28.270  33.030  1.00  0.00           C
ATOM    116  HA  ARG A 591      26.560  27.460  32.500  1.00  0.00           H
ATOM    117  CB  ARG A 591      26.840  29.410  32.080  1.00  0.00           C
ATOM    118  HB1 ARG A 591      27.460  29.260  31.170  1.00  0.00           H
ATOM    119  HB2 ARG A 591      26.920  30.440  32.500  1.00  0.00           H
ATOM    120  CG  ARG A 591      25.480  29.380  31.520  1.00  0.00           C
ATOM    121  HG1 ARG A 591      24.740  29.510  32.340  1.00  0.00           H
ATOM    122  HG2 ARG A 591      25.260  28.420  31.030  1.00  0.00           H
ATOM    123  CD  ARG A 591      25.400  30.530  30.450  1.00  0.00           C
ATOM    124  HD1 ARG A 591      26.240  30.470  29.730  1.00  0.00           H
ATOM    125  HD2 ARG A 591      25.540  31.480  30.990  1.00  0.00           H
ATOM    126  NE  ARG A 591      24.070  30.440  29.640  1.00  0.00           N
ATOM    127  HE  ARG A 591      23.930  29.680  29.010  1.00  0.00           H
ATOM    128  CZ  ARG A 591      23.410  31.520  29.350  1.00  0.00           C
ATOM    129  NH1 ARG A 591      23.660  32.710  29.840  1.00  0.00           N
ATOM    130 HH11 ARG A 591      24.270  32.790  30.640  1.00  0.00           H
ATOM    131 HH12 ARG A 591      22.900  33.370  29.860  1.00  0.00           H
ATOM    132  NH2 ARG A 591      22.380  31.490  28.540  1.00  0.00           N
ATOM    133 HH21 ARG A 591      21.950  32.370  28.410  1.00  0.00           H
ATOM    134 HH22 ARG A 591      21.980  30.620  28.230  1.00  0.00           H
ATOM    135  C   ARG A 591      28.410  27.900  33.190  1.00  0.00           C
ATOM    136  O   ARG A 591      28.990  27.310  32.270  1.00  0.00           O
ATOM    137  N   LYS A 592      29.090  28.300  34.280  1.00  0.00           N
ATOM    138  HN  LYS A 592      28.570  28.910  34.880  1.00  0.00           H
ATOM    139  CA  LYS A 592      30.410  27.890  34.600  1.00  0.00           C
ATOM    140  HA  LYS A 592      30.810  27.510  33.660  1.00  0.00           H
ATOM    141  CB  LYS A 592      31.330  29.130  34.970  1.00  0.00           C
ATOM    142  HB1 LYS A 592      32.390  28.810  35.070  1.00  0.00           H
ATOM    143  HB2 LYS A 592      31.090  29.590  35.950  1.00  0.00           H
ATOM    144  CG  LYS A 592      31.300  30.340  34.030  1.00  0.00           C
ATOM    145  HG1 LYS A 592      32.030  31.060  34.470  1.00  0.00           H
ATOM    146  HG2 LYS A 592      30.240  30.660  34.170  1.00  0.00           H
ATOM    147  CD  LYS A 592      31.500  29.950  32.560  1.00  0.00           C
ATOM    148  HD1 LYS A 592      30.690  29.250  32.250  1.00  0.00           H
ATOM    149  HD2 LYS A 592      32.490  29.460  32.390  1.00  0.00           H
ATOM    150  CE  LYS A 592      31.420  31.110  31.610  1.00  0.00           C
ATOM    151  HE1 LYS A 592      30.400  31.530  31.730  1.00  0.00           H
ATOM    152  HE2 LYS A 592      31.570  30.750  30.570  1.00  0.00           H
ATOM    153  NZ  LYS A 592      32.470  32.110  31.910  1.00  0.00           N
ATOM    154  HZ1 LYS A 592      32.020  32.980  32.290  1.00  0.00           H
ATOM    155  HZ2 LYS A 592      32.930  32.410  31.040  1.00  0.00           H
ATOM    156  HZ3 LYS A 592      33.120  31.710  32.610  1.00  0.00           H
ATOM    157  C   LYS A 592      30.390  26.880  35.730  1.00  0.00           C
ATOM    158  O   LYS A 592      31.370  26.530  36.300  1.00  0.00           O
ATOM    159  N   ALA A 593      29.170  26.390  36.110  1.00  0.00           N
ATOM    160  HN  ALA A 593      28.290  26.790  35.850  1.00  0.00           H
ATOM    161  CA  ALA A 593      29.120  25.400  37.150  1.00  0.00           C
ATOM    162  HA  ALA A 593      29.750  25.750  37.960  1.00  0.00           H
ATOM    163  CB  ALA A 593      27.660  25.070  37.630  1.00  0.00           C
ATOM    164  HB1 ALA A 593      26.990  25.950  37.690  1.00  0.00           H
ATOM    165  HB2 ALA A 593      27.620  24.660  38.670  1.00  0.00           H
ATOM    166  HB3 ALA A 593      27.160  24.320  36.990  1.00  0.00           H
ATOM    167  C   ALA A 593      29.890  24.070  36.810  1.00  0.00           C
ATOM    168  O   ALA A 593      30.490  23.450  37.680  1.00  0.00           O
ATOM    169  N   PRO A 594      29.920  23.400  35.640  1.00  0.00           N
ATOM    170  CD  PRO A 594      29.040  23.610  34.560  1.00  0.00           C
ATOM    171  HD1 PRO A 594      29.270  24.560  34.040  1.00  0.00           H
ATOM    172  HD2 PRO A 594      27.990  23.670  34.900  1.00  0.00           H
ATOM    173  CA  PRO A 594      30.660  22.140  35.530  1.00  0.00           C
ATOM    174  HA  PRO A 594      30.510  21.570  36.440  1.00  0.00           H
ATOM    175  CB  PRO A 594      29.950  21.430  34.350  1.00  0.00           C
ATOM    176  HB1 PRO A 594      29.240  20.820  34.940  1.00  0.00           H
ATOM    177  HB2 PRO A 594      30.470  20.730  33.660  1.00  0.00           H
ATOM    178  CG  PRO A 594      29.220  22.500  33.570  1.00  0.00           C
ATOM    179  HG1 PRO A 594      29.940  22.800  32.760  1.00  0.00           H
ATOM    180  HG2 PRO A 594      28.400  22.260  32.860  1.00  0.00           H
ATOM    181  C   PRO A 594      32.200  22.250  35.370  1.00  0.00           C
ATOM    182  O   PRO A 594      32.830  21.230  34.930  1.00  0.00           O
ATOM    183  N   PHE A 595      32.870  23.350  35.760  1.00  0.00           N
ATOM    184  HN  PHE A 595      32.330  24.100  36.160  1.00  0.00           H
ATOM    185  CA  PHE A 595      34.340  23.330  35.670  1.00  0.00           C
ATOM    186  HA  PHE A 595      34.680  22.540  35.000  1.00  0.00           H
ATOM    187  CB  PHE A 595      34.890  24.650  35.040  1.00  0.00           C
ATOM    188  HB1 PHE A 595      35.990  24.710  35.120  1.00  0.00           H
ATOM    189  HB2 PHE A 595      34.560  25.500  35.670  1.00  0.00           H
ATOM    190  CG  PHE A 595      34.330  24.830  33.650  1.00  0.00           C
ATOM    191  CD1 PHE A 595      33.470  25.940  33.410  1.00  0.00           C
ATOM    192  HD1 PHE A 595      33.120  26.550  34.210  1.00  0.00           H
ATOM    193  CE1 PHE A 595      32.930  26.120  32.110  1.00  0.00           C
ATOM    194  HE1 PHE A 595      32.130  26.840  31.960  1.00  0.00           H
ATOM    195  CZ  PHE A 595      33.340  25.380  31.050  1.00  0.00           C
ATOM    196  HZ  PHE A 595      32.980  25.530  30.050  1.00  0.00           H
ATOM    197  CD2 PHE A 595      34.520  23.990  32.560  1.00  0.00           C
ATOM    198  HD2 PHE A 595      35.130  23.120  32.760  1.00  0.00           H
ATOM    199  CE2 PHE A 595      34.210  24.300  31.300  1.00  0.00           C
ATOM    200  HE2 PHE A 595      34.610  23.680  30.520  1.00  0.00           H
ATOM    201  C   PHE A 595      35.030  22.910  36.900  1.00  0.00           C
ATOM    202  O   PHE A 595      36.280  22.920  36.890  1.00  0.00           O
ATOM    203  N   PHE A 596      34.330  22.590  37.970  1.00  0.00           N
ATOM    204  HN  PHE A 596      33.340  22.670  37.940  1.00  0.00           H
ATOM    205  CA  PHE A 596      34.900  22.190  39.260  1.00  0.00           C
ATOM    206  HA  PHE A 596      35.500  22.980  39.680  1.00  0.00           H
ATOM    207  CB  PHE A 596      33.780  21.950  40.340  1.00  0.00           C
ATOM    208  HB1 PHE A 596      33.050  21.240  39.880  1.00  0.00           H
ATOM    209  HB2 PHE A 596      33.230  22.900  40.490  1.00  0.00           H
ATOM    210  CG  PHE A 596      34.320  21.460  41.610  1.00  0.00           C
ATOM    211  CD1 PHE A 596      34.150  20.160  41.960  1.00  0.00           C
ATOM    212  HD1 PHE A 596      33.690  19.420  41.330  1.00  0.00           H
ATOM    213  CE1 PHE A 596      34.670  19.640  43.160  1.00  0.00           C
ATOM    214  HE1 PHE A 596      34.640  18.580  43.410  1.00  0.00           H
ATOM    215  CZ  PHE A 596      35.220  20.500  44.110  1.00  0.00           C
ATOM    216  HZ  PHE A 596      35.450  20.160  45.110  1.00  0.00           H
ATOM    217  CD2 PHE A 596      34.820  22.370  42.550  1.00  0.00           C
ATOM    218  HD2 PHE A 596      34.930  23.390  42.200  1.00  0.00           H
ATOM    219  CE2 PHE A 596      35.270  21.870  43.740  1.00  0.00           C
ATOM    220  HE2 PHE A 596      35.650  22.510  44.530  1.00  0.00           H
ATOM    221  C   PHE A 596      35.990  21.020  39.180  1.00  0.00           C
ATOM    222  O   PHE A 596      37.120  21.100  39.520  1.00  0.00           O
ATOM    223  N   LEU A 597      35.590  19.890  38.560  1.00  0.00           N
ATOM    224  HN  LEU A 597      34.640  19.720  38.300  1.00  0.00           H
ATOM    225  CA  LEU A 597      36.470  18.810  38.240  1.00  0.00           C
ATOM    226  HA  LEU A 597      37.120  18.530  39.050  1.00  0.00           H
ATOM    227  CB  LEU A 597      35.570  17.530  37.960  1.00  0.00           C
ATOM    228  HB1 LEU A 597      34.900  17.790  37.110  1.00  0.00           H
ATOM    229  HB2 LEU A 597      34.850  17.440  38.790  1.00  0.00           H
ATOM    230  CG  LEU A 597      36.270  16.220  37.610  1.00  0.00           C
ATOM    231  HG  LEU A 597      37.050  16.420  36.850  1.00  0.00           H
ATOM    232  CD1 LEU A 597      37.000  15.620  38.810  1.00  0.00           C
ATOM    233 HD11 LEU A 597      36.320  15.240  39.610  1.00  0.00           H
ATOM    234 HD12 LEU A 597      37.710  16.340  39.280  1.00  0.00           H
ATOM    235 HD13 LEU A 597      37.570  14.760  38.410  1.00  0.00           H
ATOM    236  CD2 LEU A 597      35.200  15.240  37.130  1.00  0.00           C
ATOM    237 HD21 LEU A 597      34.660  15.020  38.070  1.00  0.00           H
ATOM    238 HD22 LEU A 597      35.640  14.310  36.730  1.00  0.00           H
ATOM    239 HD23 LEU A 597      34.450  15.630  36.410  1.00  0.00           H
ATOM    240  C   LEU A 597      37.560  19.200  37.240  1.00  0.00           C
ATOM    241  O   LEU A 597      38.690  18.740  37.310  1.00  0.00           O
ATOM    242  N   SER A 598      37.290  20.110  36.210  1.00  0.00           N
ATOM    243  HN  SER A 598      36.390  20.530  36.210  1.00  0.00           H
ATOM    244  CA  SER A 598      38.140  20.580  35.140  1.00  0.00           C
ATOM    245  HA  SER A 598      38.550  19.790  34.540  1.00  0.00           H
ATOM    246  CB  SER A 598      37.330  21.500  34.210  1.00  0.00           C
ATOM    247  HB1 SER A 598      38.020  21.620  33.340  1.00  0.00           H
ATOM    248  HB2 SER A 598      37.040  22.510  34.590  1.00  0.00           H
ATOM    249  OG  SER A 598      36.190  20.830  33.680  1.00  0.00           O
ATOM    250  HG1 SER A 598      36.570  20.110  33.180  1.00  0.00           H
ATOM    251  C   SER A 598      39.330  21.250  35.740  1.00  0.00           C
ATOM    252  O   SER A 598      40.480  21.010  35.370  1.00  0.00           O
ATOM    253  N   ASP A 599      39.020  22.110  36.760  1.00  0.00           N
ATOM    254  HN  ASP A 599      38.100  22.450  36.930  1.00  0.00           H
ATOM    255  CA  ASP A 599      40.030  22.850  37.480  1.00  0.00           C
ATOM    256  HA  ASP A 599      40.670  23.470  36.860  1.00  0.00           H
ATOM    257  CB  ASP A 599      39.370  23.890  38.420  1.00  0.00           C
ATOM    258  HB1 ASP A 599      40.030  24.330  39.190  1.00  0.00           H
ATOM    259  HB2 ASP A 599      38.530  23.440  39.000  1.00  0.00           H
ATOM    260  CG  ASP A 599      38.740  25.140  37.730  1.00  0.00           C
ATOM    261  OD1 ASP A 599      39.120  25.350  36.540  1.00  0.00           O
ATOM    262  OD2 ASP A 599      38.040  25.960  38.410  1.00  0.00           O
ATOM    263  C   ASP A 599      40.980  21.970  38.240  1.00  0.00           C
ATOM    264  O   ASP A 599      42.210  22.190  38.180  1.00  0.00           O
ATOM    265  N   PHE A 600      40.500  20.950  38.980  1.00  0.00           N
ATOM    266  HN  PHE A 600      39.550  20.680  38.890  1.00  0.00           H
ATOM    267  CA  PHE A 600      41.460  20.030  39.610  1.00  0.00           C
ATOM    268  HA  PHE A 600      42.070  20.670  40.240  1.00  0.00           H
ATOM    269  CB  PHE A 600      40.790  19.040  40.600  1.00  0.00           C
ATOM    270  HB1 PHE A 600      41.500  18.240  40.910  1.00  0.00           H
ATOM    271  HB2 PHE A 600      39.810  18.620  40.280  1.00  0.00           H
ATOM    272  CG  PHE A 600      40.580  19.720  41.870  1.00  0.00           C
ATOM    273  CD1 PHE A 600      41.660  20.240  42.670  1.00  0.00           C
ATOM    274  HD1 PHE A 600      42.680  20.260  42.300  1.00  0.00           H
ATOM    275  CE1 PHE A 600      41.420  20.850  43.920  1.00  0.00           C
ATOM    276  HE1 PHE A 600      42.150  21.240  44.630  1.00  0.00           H
ATOM    277  CZ  PHE A 600      40.110  20.780  44.410  1.00  0.00           C
ATOM    278  HZ  PHE A 600      39.920  21.180  45.390  1.00  0.00           H
ATOM    279  CD2 PHE A 600      39.300  19.660  42.400  1.00  0.00           C
ATOM    280  HD2 PHE A 600      38.600  19.070  41.840  1.00  0.00           H
ATOM    281  CE2 PHE A 600      39.000  20.220  43.650  1.00  0.00           C
ATOM    282  HE2 PHE A 600      38.070  20.210  44.180  1.00  0.00           H
ATOM    283  C   PHE A 600      42.400  19.310  38.640  1.00  0.00           C
ATOM    284  O   PHE A 600      43.570  19.020  38.950  1.00  0.00           O
ATOM    285  N   LYS A 601      41.970  18.840  37.470  1.00  0.00           N
ATOM    286  HN  LYS A 601      40.970  18.780  37.350  1.00  0.00           H
ATOM    287  CA  LYS A 601      42.780  18.260  36.420  1.00  0.00           C
ATOM    288  HA  LYS A 601      43.350  17.500  36.910  1.00  0.00           H
ATOM    289  CB  LYS A 601      42.010  17.620  35.270  1.00  0.00           C
ATOM    290  HB1 LYS A 601      42.650  17.410  34.380  1.00  0.00           H
ATOM    291  HB2 LYS A 601      41.410  18.500  34.980  1.00  0.00           H
ATOM    292  CG  LYS A 601      41.320  16.280  35.610  1.00  0.00           C
ATOM    293  HG1 LYS A 601      40.720  16.420  36.530  1.00  0.00           H
ATOM    294  HG2 LYS A 601      41.970  15.380  35.640  1.00  0.00           H
ATOM    295  CD  LYS A 601      40.320  15.800  34.510  1.00  0.00           C
ATOM    296  HD1 LYS A 601      40.840  15.890  33.520  1.00  0.00           H
ATOM    297  HD2 LYS A 601      39.560  16.590  34.580  1.00  0.00           H
ATOM    298  CE  LYS A 601      39.760  14.320  34.670  1.00  0.00           C
ATOM    299  HE1 LYS A 601      38.850  14.370  34.050  1.00  0.00           H
ATOM    300  HE2 LYS A 601      39.460  14.160  35.720  1.00  0.00           H
ATOM    301  NZ  LYS A 601      40.670  13.270  34.320  1.00  0.00           N
ATOM    302  HZ1 LYS A 601      41.580  13.320  34.800  1.00  0.00           H
ATOM    303  HZ2 LYS A 601      40.830  13.230  33.290  1.00  0.00           H
ATOM    304  HZ3 LYS A 601      40.150  12.390  34.460  1.00  0.00           H
ATOM    305  C   LYS A 601      43.810  19.310  35.830  1.00  0.00           C
ATOM    306  O   LYS A 601      45.000  19.050  35.550  1.00  0.00           O
ATOM    307  N   ASP A 602      43.350  20.590  35.590  1.00  0.00           N
ATOM    308  HN  ASP A 602      42.390  20.820  35.660  1.00  0.00           H
ATOM    309  CA  ASP A 602      44.190  21.680  35.120  1.00  0.00           C
ATOM    310  HA  ASP A 602      44.640  21.340  34.200  1.00  0.00           H
ATOM    311  CB  ASP A 602      43.300  22.910  34.860  1.00  0.00           C
ATOM    312  HB1 ASP A 602      43.730  23.940  34.780  1.00  0.00           H
ATOM    313  HB2 ASP A 602      42.590  23.170  35.670  1.00  0.00           H
ATOM    314  CG  ASP A 602      42.540  22.860  33.580  1.00  0.00           C
ATOM    315  OD1 ASP A 602      42.930  22.210  32.570  1.00  0.00           O
ATOM    316  OD2 ASP A 602      41.400  23.480  33.540  1.00  0.00           O
ATOM    317  C   ASP A 602      45.460  21.930  36.010  1.00  0.00           C
ATOM    318  O   ASP A 602      46.580  22.090  35.510  1.00  0.00           O
ATOM    319  N   ALA A 603      45.210  21.780  37.270  1.00  0.00           N
ATOM    320  HN  ALA A 603      44.280  21.520  37.470  1.00  0.00           H
ATOM    321  CA  ALA A 603      46.140  22.100  38.340  1.00  0.00           C
ATOM    322  HA  ALA A 603      46.520  23.110  38.250  1.00  0.00           H
ATOM    323  CB  ALA A 603      45.220  22.210  39.600  1.00  0.00           C
ATOM    324  HB1 ALA A 603      44.620  23.090  39.300  1.00  0.00           H
ATOM    325  HB2 ALA A 603      45.950  22.400  40.410  1.00  0.00           H
ATOM    326  HB3 ALA A 603      44.710  21.250  39.830  1.00  0.00           H
ATOM    327  C   ALA A 603      47.270  21.180  38.730  1.00  0.00           C
ATOM    328  O   ALA A 603      48.170  21.480  39.520  1.00  0.00           O
ATOM    329  N   LEU A 604      47.200  19.910  38.340  1.00  0.00           N
ATOM    330  HN  LEU A 604      46.380  19.740  37.800  1.00  0.00           H
ATOM    331  CA  LEU A 604      48.180  18.900  38.590  1.00  0.00           C
ATOM    332  HA  LEU A 604      48.690  18.930  39.540  1.00  0.00           H
ATOM    333  CB  LEU A 604      47.600  17.470  38.470  1.00  0.00           C
ATOM    334  HB1 LEU A 604      48.470  16.770  38.550  1.00  0.00           H
ATOM    335  HB2 LEU A 604      47.100  17.430  37.490  1.00  0.00           H
ATOM    336  CG  LEU A 604      46.720  17.110  39.640  1.00  0.00           C
ATOM    337  HG  LEU A 604      45.890  17.850  39.690  1.00  0.00           H
ATOM    338  CD1 LEU A 604      46.030  15.750  39.500  1.00  0.00           C
ATOM    339 HD11 LEU A 604      45.040  15.770  39.990  1.00  0.00           H
ATOM    340 HD12 LEU A 604      46.660  14.910  39.850  1.00  0.00           H
ATOM    341 HD13 LEU A 604      45.790  15.640  38.420  1.00  0.00           H
ATOM    342  CD2 LEU A 604      47.440  17.230  41.030  1.00  0.00           C
ATOM    343 HD21 LEU A 604      46.860  16.580  41.720  1.00  0.00           H
ATOM    344 HD22 LEU A 604      47.570  18.280  41.370  1.00  0.00           H
ATOM    345 HD23 LEU A 604      48.390  16.660  40.980  1.00  0.00           H
ATOM    346  C   LEU A 604      49.210  19.190  37.570  1.00  0.00           C
ATOM    347  O   LEU A 604      49.200  18.610  36.500  1.00  0.00           O
ATOM    348  N   SER A 605      50.110  20.140  37.850  1.00  0.00           N
ATOM    349  HN  SER A 605      50.120  20.610  38.740  1.00  0.00           H
ATOM    350  CA  SER A 605      51.060  20.640  36.900  1.00  0.00           C
ATOM    351  HA  SER A 605      51.410  19.900  36.210  1.00  0.00           H
ATOM    352  CB  SER A 605      50.520  21.830  36.060  1.00  0.00           C
ATOM    353  HB1 SER A 605      50.280  22.630  36.790  1.00  0.00           H
ATOM    354  HB2 SER A 605      49.570  21.520  35.570  1.00  0.00           H
ATOM    355  OG  SER A 605      51.420  22.350  35.120  1.00  0.00           O
ATOM    356  HG1 SER A 605      51.660  21.650  34.520  1.00  0.00           H
ATOM    357  C   SER A 605      52.240  21.170  37.700  1.00  0.00           C
ATOM    358  O   SER A 605      52.050  21.660  38.850  1.00  0.00           O
ATOM    359  N   LEU A 606      53.460  20.970  37.220  1.00  0.00           N
ATOM    360  HN  LEU A 606      53.600  20.200  36.590  1.00  0.00           H
ATOM    361  CA  LEU A 606      54.690  21.610  37.720  1.00  0.00           C
ATOM    362  HA  LEU A 606      54.610  21.610  38.800  1.00  0.00           H
ATOM    363  CB  LEU A 606      56.000  20.950  37.260  1.00  0.00           C
ATOM    364  HB1 LEU A 606      55.970  21.070  36.160  1.00  0.00           H
ATOM    365  HB2 LEU A 606      55.920  19.870  37.470  1.00  0.00           H
ATOM    366  CG  LEU A 606      57.320  21.460  37.980  1.00  0.00           C
ATOM    367  HG  LEU A 606      57.460  22.570  38.010  1.00  0.00           H
ATOM    368  CD1 LEU A 606      57.290  21.050  39.460  1.00  0.00           C
ATOM    369 HD11 LEU A 606      56.600  21.650  40.120  1.00  0.00           H
ATOM    370 HD12 LEU A 606      58.300  21.070  39.920  1.00  0.00           H
ATOM    371 HD13 LEU A 606      57.010  19.990  39.580  1.00  0.00           H
ATOM    372  CD2 LEU A 606      58.560  20.930  37.300  1.00  0.00           C
ATOM    373 HD21 LEU A 606      58.570  19.820  37.180  1.00  0.00           H
ATOM    374 HD22 LEU A 606      59.470  21.140  37.920  1.00  0.00           H
ATOM    375 HD23 LEU A 606      58.740  21.570  36.420  1.00  0.00           H
ATOM    376  C   LEU A 606      54.710  23.100  37.510  1.00  0.00           C
ATOM    377  O   LEU A 606      55.130  23.890  38.340  1.00  0.00           O
ATOM    378  N   GLN A 607      54.170  23.550  36.340  1.00  0.00           N
ATOM    379  HN  GLN A 607      53.910  22.910  35.630  1.00  0.00           H
ATOM    380  CA  GLN A 607      53.930  24.990  36.090  1.00  0.00           C
ATOM    381  HA  GLN A 607      54.870  25.500  36.080  1.00  0.00           H
ATOM    382  CB  GLN A 607      53.470  25.260  34.580  1.00  0.00           C
ATOM    383  HB1 GLN A 607      52.540  24.680  34.370  1.00  0.00           H
ATOM    384  HB2 GLN A 607      54.310  24.870  33.980  1.00  0.00           H
ATOM    385  CG  GLN A 607      53.050  26.670  34.030  1.00  0.00           C
ATOM    386  HG1 GLN A 607      53.790  27.460  34.310  1.00  0.00           H
ATOM    387  HG2 GLN A 607      52.150  26.840  34.650  1.00  0.00           H
ATOM    388  CD  GLN A 607      52.690  26.740  32.630  1.00  0.00           C
ATOM    389  OE1 GLN A 607      51.580  26.320  32.310  1.00  0.00           O
ATOM    390  NE2 GLN A 607      53.600  27.220  31.710  1.00  0.00           N
ATOM    391 HE21 GLN A 607      53.310  27.100  30.760  1.00  0.00           H
ATOM    392 HE22 GLN A 607      54.490  27.500  32.100  1.00  0.00           H
ATOM    393  C   GLN A 607      52.990  25.730  37.000  1.00  0.00           C
ATOM    394  O   GLN A 607      53.320  26.800  37.520  1.00  0.00           O
ATOM    395  N   CYS A 608      51.780  25.050  37.270  1.00  0.00           N
ATOM    396  HN  CYS A 608      51.460  24.290  36.710  1.00  0.00           H
ATOM    397  CA  CYS A 608      50.900  25.440  38.420  1.00  0.00           C
ATOM    398  HA  CYS A 608      50.730  26.490  38.250  1.00  0.00           H
ATOM    399  CB  CYS A 608      49.590  24.690  38.410  1.00  0.00           C
ATOM    400  HB1 CYS A 608      49.100  25.120  39.320  1.00  0.00           H
ATOM    401  HB2 CYS A 608      49.650  23.590  38.510  1.00  0.00           H
ATOM    402  SG  CYS A 608      48.580  25.050  36.980  1.00  0.00           S
ATOM    403  HG1 CYS A 608      48.200  26.280  37.260  1.00  0.00           H
ATOM    404  C   CYS A 608      51.540  25.230  39.790  1.00  0.00           C
ATOM    405  O   CYS A 608      51.230  26.100  40.600  1.00  0.00           O
ATOM    406  N   LEU A 609      52.330  24.210  40.110  1.00  0.00           N
ATOM    407  HN  LEU A 609      52.650  23.550  39.440  1.00  0.00           H
ATOM    408  CA  LEU A 609      52.920  24.190  41.430  1.00  0.00           C
ATOM    409  HA  LEU A 609      52.140  24.400  42.130  1.00  0.00           H
ATOM    410  CB  LEU A 609      53.490  22.750  41.810  1.00  0.00           C
ATOM    411  HB1 LEU A 609      54.300  22.530  41.080  1.00  0.00           H
ATOM    412  HB2 LEU A 609      52.760  21.970  41.470  1.00  0.00           H
ATOM    413  CG  LEU A 609      54.180  22.520  43.150  1.00  0.00           C
ATOM    414  HG  LEU A 609      54.700  23.450  43.430  1.00  0.00           H
ATOM    415  CD1 LEU A 609      53.200  22.490  44.250  1.00  0.00           C
ATOM    416 HD11 LEU A 609      52.560  21.580  44.190  1.00  0.00           H
ATOM    417 HD12 LEU A 609      52.460  23.310  44.210  1.00  0.00           H
ATOM    418 HD13 LEU A 609      53.750  22.480  45.220  1.00  0.00           H
ATOM    419  CD2 LEU A 609      55.080  21.320  43.130  1.00  0.00           C
ATOM    420 HD21 LEU A 609      54.620  20.350  42.830  1.00  0.00           H
ATOM    421 HD22 LEU A 609      55.510  21.130  44.140  1.00  0.00           H
ATOM    422 HD23 LEU A 609      55.920  21.430  42.410  1.00  0.00           H
ATOM    423  C   LEU A 609      53.950  25.250  41.720  1.00  0.00           C
ATOM    424  O   LEU A 609      53.920  25.900  42.770  1.00  0.00           O
ATOM    425  N   ALA A 610      54.860  25.510  40.800  1.00  0.00           N
ATOM    426  HN  ALA A 610      54.910  25.040  39.930  1.00  0.00           H
ATOM    427  CA  ALA A 610      55.820  26.610  40.870  1.00  0.00           C
ATOM    428  HA  ALA A 610      56.300  26.310  41.790  1.00  0.00           H
ATOM    429  CB  ALA A 610      56.720  26.740  39.670  1.00  0.00           C
ATOM    430  HB1 ALA A 610      57.100  25.740  39.370  1.00  0.00           H
ATOM    431  HB2 ALA A 610      57.540  27.480  39.680  1.00  0.00           H
ATOM    432  HB3 ALA A 610      56.150  27.060  38.770  1.00  0.00           H
ATOM    433  C   ALA A 610      55.120  27.940  40.990  1.00  0.00           C
ATOM    434  O   ALA A 610      55.490  28.720  41.820  1.00  0.00           O
ATOM    435  N   SER A 611      54.020  28.180  40.240  1.00  0.00           N
ATOM    436  HN  SER A 611      53.830  27.520  39.520  1.00  0.00           H
ATOM    437  CA  SER A 611      53.140  29.420  40.340  1.00  0.00           C
ATOM    438  HA  SER A 611      53.750  30.290  40.140  1.00  0.00           H
ATOM    439  CB  SER A 611      52.090  29.500  39.150  1.00  0.00           C
ATOM    440  HB1 SER A 611      51.200  30.040  39.530  1.00  0.00           H
ATOM    441  HB2 SER A 611      51.720  28.500  38.830  1.00  0.00           H
ATOM    442  OG  SER A 611      52.750  29.990  37.980  1.00  0.00           O
ATOM    443  HG1 SER A 611      52.800  30.960  37.950  1.00  0.00           H
ATOM    444  C   SER A 611      52.560  29.610  41.740  1.00  0.00           C
ATOM    445  O   SER A 611      52.490  30.690  42.260  1.00  0.00           O
ATOM    446  N   ILE A 612      52.120  28.460  42.410  1.00  0.00           N
ATOM    447  HN  ILE A 612      52.120  27.560  41.960  1.00  0.00           H
ATOM    448  CA  ILE A 612      51.660  28.530  43.760  1.00  0.00           C
ATOM    449  HA  ILE A 612      50.780  29.140  43.890  1.00  0.00           H
ATOM    450  CB  ILE A 612      51.240  27.110  44.270  1.00  0.00           C
ATOM    451  HB  ILE A 612      52.000  26.340  44.040  1.00  0.00           H
ATOM    452  CG2 ILE A 612      50.990  27.150  45.840  1.00  0.00           C
ATOM    453 HG21 ILE A 612      51.900  27.270  46.460  1.00  0.00           H
ATOM    454 HG22 ILE A 612      50.570  26.160  46.100  1.00  0.00           H
ATOM    455 HG23 ILE A 612      50.300  27.980  46.080  1.00  0.00           H
ATOM    456  CG1 ILE A 612      49.880  26.800  43.550  1.00  0.00           C
ATOM    457 HG11 ILE A 612      49.820  27.210  42.520  1.00  0.00           H
ATOM    458 HG12 ILE A 612      49.020  27.190  44.150  1.00  0.00           H
ATOM    459  CD  ILE A 612      49.750  25.300  43.510  1.00  0.00           C
ATOM    460  HD1 ILE A 612      50.750  24.880  43.250  1.00  0.00           H
ATOM    461  HD2 ILE A 612      48.990  24.910  42.800  1.00  0.00           H
ATOM    462  HD3 ILE A 612      49.570  24.890  44.520  1.00  0.00           H
ATOM    463  C   ILE A 612      52.680  29.060  44.640  1.00  0.00           C
ATOM    464  O   ILE A 612      52.520  30.060  45.360  1.00  0.00           O
ATOM    465  N   LEU A 613      53.890  28.440  44.590  1.00  0.00           N
ATOM    466  HN  LEU A 613      54.030  27.700  43.930  1.00  0.00           H
ATOM    467  CA  LEU A 613      54.960  28.810  45.450  1.00  0.00           C
ATOM    468  HA  LEU A 613      54.680  28.630  46.490  1.00  0.00           H
ATOM    469  CB  LEU A 613      56.210  27.900  45.370  1.00  0.00           C
ATOM    470  HB1 LEU A 613      56.950  28.190  46.140  1.00  0.00           H
ATOM    471  HB2 LEU A 613      56.610  27.990  44.340  1.00  0.00           H
ATOM    472  CG  LEU A 613      55.910  26.370  45.540  1.00  0.00           C
ATOM    473  HG  LEU A 613      55.490  26.020  44.580  1.00  0.00           H
ATOM    474  CD1 LEU A 613      57.190  25.630  45.960  1.00  0.00           C
ATOM    475 HD11 LEU A 613      57.990  25.610  45.180  1.00  0.00           H
ATOM    476 HD12 LEU A 613      56.880  24.580  46.130  1.00  0.00           H
ATOM    477 HD13 LEU A 613      57.610  25.850  46.960  1.00  0.00           H
ATOM    478  CD2 LEU A 613      54.850  26.080  46.610  1.00  0.00           C
ATOM    479 HD21 LEU A 613      55.020  26.450  47.650  1.00  0.00           H
ATOM    480 HD22 LEU A 613      54.900  24.980  46.820  1.00  0.00           H
ATOM    481 HD23 LEU A 613      53.840  26.410  46.280  1.00  0.00           H
ATOM    482  C   LEU A 613      55.440  30.270  45.310  1.00  0.00           C
ATOM    483  O   LEU A 613      55.620  30.910  46.350  1.00  0.00           O
ATOM    484  N   PHE A 614      55.660  30.720  44.060  1.00  0.00           N
ATOM    485  HN  PHE A 614      55.560  30.050  43.340  1.00  0.00           H
ATOM    486  CA  PHE A 614      56.160  32.030  43.610  1.00  0.00           C
ATOM    487  HA  PHE A 614      57.160  32.140  43.990  1.00  0.00           H
ATOM    488  CB  PHE A 614      56.250  32.050  42.140  1.00  0.00           C
ATOM    489  HB1 PHE A 614      55.220  32.080  41.750  1.00  0.00           H
ATOM    490  HB2 PHE A 614      56.800  31.210  41.690  1.00  0.00           H
ATOM    491  CG  PHE A 614      56.980  33.160  41.380  1.00  0.00           C
ATOM    492  CD1 PHE A 614      56.450  33.680  40.220  1.00  0.00           C
ATOM    493  HD1 PHE A 614      55.590  33.290  39.700  1.00  0.00           H
ATOM    494  CE1 PHE A 614      57.220  34.610  39.510  1.00  0.00           C
ATOM    495  HE1 PHE A 614      56.890  35.110  38.600  1.00  0.00           H
ATOM    496  CZ  PHE A 614      58.480  35.050  39.990  1.00  0.00           C
ATOM    497  HZ  PHE A 614      59.030  35.820  39.480  1.00  0.00           H
ATOM    498  CD2 PHE A 614      58.170  33.700  41.980  1.00  0.00           C
ATOM    499  HD2 PHE A 614      58.490  33.340  42.940  1.00  0.00           H
ATOM    500  CE2 PHE A 614      58.910  34.640  41.240  1.00  0.00           C
ATOM    501  HE2 PHE A 614      59.810  34.970  41.720  1.00  0.00           H
ATOM    502  C   PHE A 614      55.190  33.190  44.120  1.00  0.00           C
ATOM    503  O   PHE A 614      55.550  34.220  44.600  1.00  0.00           O
ATOM    504  N   LEU A 615      53.890  32.960  43.950  1.00  0.00           N
ATOM    505  HN  LEU A 615      53.660  32.180  43.380  1.00  0.00           H
ATOM    506  CA  LEU A 615      52.870  33.850  44.430  1.00  0.00           C
ATOM    507  HA  LEU A 615      53.210  34.870  44.350  1.00  0.00           H
ATOM    508  CB  LEU A 615      51.590  33.680  43.560  1.00  0.00           C
ATOM    509  HB1 LEU A 615      50.630  33.810  44.100  1.00  0.00           H
ATOM    510  HB2 LEU A 615      51.670  32.640  43.200  1.00  0.00           H
ATOM    511  CG  LEU A 615      51.600  34.540  42.240  1.00  0.00           C
ATOM    512  HG  LEU A 615      50.750  34.120  41.660  1.00  0.00           H
ATOM    513  CD1 LEU A 615      51.480  36.040  42.530  1.00  0.00           C
ATOM    514 HD11 LEU A 615      51.150  36.630  41.650  1.00  0.00           H
ATOM    515 HD12 LEU A 615      52.490  36.450  42.780  1.00  0.00           H
ATOM    516 HD13 LEU A 615      50.950  36.320  43.470  1.00  0.00           H
ATOM    517  CD2 LEU A 615      52.870  34.310  41.440  1.00  0.00           C
ATOM    518 HD21 LEU A 615      53.050  33.230  41.250  1.00  0.00           H
ATOM    519 HD22 LEU A 615      53.770  34.800  41.880  1.00  0.00           H
ATOM    520 HD23 LEU A 615      52.730  34.890  40.510  1.00  0.00           H
ATOM    521  C   LEU A 615      52.500  33.650  45.880  1.00  0.00           C
ATOM    522  O   LEU A 615      52.110  34.670  46.410  1.00  0.00           O
ATOM    523  N   TYR A 616      52.780  32.460  46.520  1.00  0.00           N
ATOM    524  HN  TYR A 616      52.960  31.640  45.990  1.00  0.00           H
ATOM    525  CA  TYR A 616      52.840  32.460  48.020  1.00  0.00           C
ATOM    526  HA  TYR A 616      51.930  32.900  48.420  1.00  0.00           H
ATOM    527  CB  TYR A 616      52.960  31.030  48.510  1.00  0.00           C
ATOM    528  HB1 TYR A 616      53.780  30.510  47.980  1.00  0.00           H
ATOM    529  HB2 TYR A 616      52.040  30.430  48.300  1.00  0.00           H
ATOM    530  CG  TYR A 616      53.410  30.910  49.940  1.00  0.00           C
ATOM    531  CD1 TYR A 616      54.750  30.680  50.280  1.00  0.00           C
ATOM    532  HD1 TYR A 616      55.440  30.520  49.460  1.00  0.00           H
ATOM    533  CE1 TYR A 616      55.190  30.630  51.570  1.00  0.00           C
ATOM    534  HE1 TYR A 616      56.210  30.580  51.910  1.00  0.00           H
ATOM    535  CZ  TYR A 616      54.200  30.730  52.570  1.00  0.00           C
ATOM    536  OH  TYR A 616      54.640  30.300  53.880  1.00  0.00           O
ATOM    537  HH  TYR A 616      53.900  30.170  54.490  1.00  0.00           H
ATOM    538  CD2 TYR A 616      52.430  31.060  50.980  1.00  0.00           C
ATOM    539  HD2 TYR A 616      51.390  31.180  50.690  1.00  0.00           H
ATOM    540  CE2 TYR A 616      52.850  31.050  52.270  1.00  0.00           C
ATOM    541  HE2 TYR A 616      52.180  31.180  53.090  1.00  0.00           H
ATOM    542  C   TYR A 616      53.890  33.440  48.580  1.00  0.00           C
ATOM    543  O   TYR A 616      53.670  34.260  49.520  1.00  0.00           O
ATOM    544  N   CYS A 617      55.060  33.470  47.990  1.00  0.00           N
ATOM    545  HN  CYS A 617      55.260  32.750  47.330  1.00  0.00           H
ATOM    546  CA  CYS A 617      56.150  34.370  48.370  1.00  0.00           C
ATOM    547  HA  CYS A 617      56.460  34.180  49.380  1.00  0.00           H
ATOM    548  CB  CYS A 617      57.470  33.960  47.490  1.00  0.00           C
ATOM    549  HB1 CYS A 617      58.280  34.720  47.590  1.00  0.00           H
ATOM    550  HB2 CYS A 617      57.310  33.890  46.390  1.00  0.00           H
ATOM    551  SG  CYS A 617      57.990  32.390  48.190  1.00  0.00           S
ATOM    552  HG1 CYS A 617      58.840  33.010  48.990  1.00  0.00           H
ATOM    553  C   CYS A 617      55.840  35.820  48.130  1.00  0.00           C
ATOM    554  O   CYS A 617      56.180  36.700  48.840  1.00  0.00           O
ATOM    555  N   ALA A 618      55.130  36.160  47.010  1.00  0.00           N
ATOM    556  HN  ALA A 618      54.910  35.490  46.310  1.00  0.00           H
ATOM    557  CA  ALA A 618      54.550  37.480  46.720  1.00  0.00           C
ATOM    558  HA  ALA A 618      55.400  38.140  46.840  1.00  0.00           H
ATOM    559  CB  ALA A 618      53.990  37.510  45.260  1.00  0.00           C
ATOM    560  HB1 ALA A 618      54.720  37.120  44.500  1.00  0.00           H
ATOM    561  HB2 ALA A 618      53.840  38.590  45.050  1.00  0.00           H
ATOM    562  HB3 ALA A 618      53.030  36.980  45.300  1.00  0.00           H
ATOM    563  C   ALA A 618      53.560  37.970  47.690  1.00  0.00           C
ATOM    564  O   ALA A 618      53.530  39.160  48.030  1.00  0.00           O
ATOM    565  N   CYS A 619      52.620  37.110  48.180  1.00  0.00           N
ATOM    566  HN  CYS A 619      52.590  36.160  47.910  1.00  0.00           H
ATOM    567  CA  CYS A 619      51.570  37.480  49.110  1.00  0.00           C
ATOM    568  HA  CYS A 619      51.170  38.440  48.870  1.00  0.00           H
ATOM    569  CB  CYS A 619      50.440  36.390  49.020  1.00  0.00           C
ATOM    570  HB1 CYS A 619      49.640  36.470  49.780  1.00  0.00           H
ATOM    571  HB2 CYS A 619      51.000  35.510  49.400  1.00  0.00           H
ATOM    572  SG  CYS A 619      49.470  36.450  47.500  1.00  0.00           S
ATOM    573  HG1 CYS A 619      50.200  35.530  46.900  1.00  0.00           H
ATOM    574  C   CYS A 619      51.980  37.600  50.530  1.00  0.00           C
ATOM    575  O   CYS A 619      51.370  38.470  51.220  1.00  0.00           O
ATOM    576  N   MET A 620      53.000  36.860  51.030  1.00  0.00           N
ATOM    577  HN  MET A 620      53.440  36.150  50.470  1.00  0.00           H
ATOM    578  CA  MET A 620      53.400  36.820  52.390  1.00  0.00           C
ATOM    579  HA  MET A 620      52.460  36.640  52.890  1.00  0.00           H
ATOM    580  CB  MET A 620      54.400  35.600  52.750  1.00  0.00           C
ATOM    581  HB1 MET A 620      54.910  35.930  53.680  1.00  0.00           H
ATOM    582  HB2 MET A 620      55.080  35.550  51.870  1.00  0.00           H
ATOM    583  CG  MET A 620      53.780  34.150  52.840  1.00  0.00           C
ATOM    584  HG1 MET A 620      54.520  33.320  52.990  1.00  0.00           H
ATOM    585  HG2 MET A 620      53.290  33.830  51.900  1.00  0.00           H
ATOM    586  SD  MET A 620      52.480  33.950  54.120  1.00  0.00           S
ATOM    587  CE  MET A 620      53.560  34.190  55.530  1.00  0.00           C
ATOM    588  HE1 MET A 620      54.290  33.360  55.600  1.00  0.00           H
ATOM    589  HE2 MET A 620      52.990  34.160  56.490  1.00  0.00           H
ATOM    590  HE3 MET A 620      54.210  35.090  55.450  1.00  0.00           H
ATOM    591  C   MET A 620      53.800  38.190  52.980  1.00  0.00           C
ATOM    592  O   MET A 620      53.120  38.740  53.830  1.00  0.00           O
ATOM    593  N   SER A 621      54.860  38.840  52.400  1.00  0.00           N
ATOM    594  HN  SER A 621      55.360  38.270  51.750  1.00  0.00           H
ATOM    595  CA  SER A 621      55.340  40.080  52.790  1.00  0.00           C
ATOM    596  HA  SER A 621      55.800  40.040  53.770  1.00  0.00           H
ATOM    597  CB  SER A 621      56.540  40.580  51.970  1.00  0.00           C
ATOM    598  HB1 SER A 621      57.000  41.480  52.440  1.00  0.00           H
ATOM    599  HB2 SER A 621      56.210  40.950  50.960  1.00  0.00           H
ATOM    600  OG  SER A 621      57.470  39.510  51.760  1.00  0.00           O
ATOM    601  HG1 SER A 621      58.030  39.740  51.020  1.00  0.00           H
ATOM    602  C   SER A 621      54.310  41.240  52.830  1.00  0.00           C
ATOM    603  O   SER A 621      54.330  41.990  53.830  1.00  0.00           O
ATOM    604  N   PRO A 622      53.410  41.490  51.850  1.00  0.00           N
ATOM    605  CD  PRO A 622      53.400  41.080  50.490  1.00  0.00           C
ATOM    606  HD1 PRO A 622      53.330  39.980  50.440  1.00  0.00           H
ATOM    607  HD2 PRO A 622      54.280  41.570  50.030  1.00  0.00           H
ATOM    608  CA  PRO A 622      52.530  42.650  52.080  1.00  0.00           C
ATOM    609  HA  PRO A 622      53.160  43.480  52.350  1.00  0.00           H
ATOM    610  CB  PRO A 622      51.810  42.920  50.720  1.00  0.00           C
ATOM    611  HB1 PRO A 622      52.340  43.820  50.330  1.00  0.00           H
ATOM    612  HB2 PRO A 622      50.720  43.170  50.770  1.00  0.00           H
ATOM    613  CG  PRO A 622      52.060  41.640  49.950  1.00  0.00           C
ATOM    614  HG1 PRO A 622      51.210  40.980  50.230  1.00  0.00           H
ATOM    615  HG2 PRO A 622      51.930  41.780  48.860  1.00  0.00           H
ATOM    616  C   PRO A 622      51.530  42.420  53.230  1.00  0.00           C
ATOM    617  O   PRO A 622      51.260  43.370  53.940  1.00  0.00           O
ATOM    618  N   VAL A 623      50.930  41.200  53.420  1.00  0.00           N
ATOM    619  HN  VAL A 623      51.280  40.510  52.790  1.00  0.00           H
ATOM    620  CA  VAL A 623      49.860  40.950  54.390  1.00  0.00           C
ATOM    621  HA  VAL A 623      49.070  41.660  54.180  1.00  0.00           H
ATOM    622  CB  VAL A 623      49.240  39.590  54.080  1.00  0.00           C
ATOM    623  HB  VAL A 623      50.060  38.850  54.170  1.00  0.00           H
ATOM    624  CG1 VAL A 623      48.190  39.190  55.160  1.00  0.00           C
ATOM    625 HG11 VAL A 623      47.820  38.170  54.920  1.00  0.00           H
ATOM    626 HG12 VAL A 623      47.410  39.970  55.270  1.00  0.00           H
ATOM    627 HG13 VAL A 623      48.740  39.100  56.110  1.00  0.00           H
ATOM    628  CG2 VAL A 623      48.570  39.460  52.690  1.00  0.00           C
ATOM    629 HG21 VAL A 623      49.290  39.170  51.910  1.00  0.00           H
ATOM    630 HG22 VAL A 623      48.130  40.450  52.450  1.00  0.00           H
ATOM    631 HG23 VAL A 623      47.790  38.660  52.710  1.00  0.00           H
ATOM    632  C   VAL A 623      50.340  40.980  55.760  1.00  0.00           C
ATOM    633  O   VAL A 623      49.700  41.460  56.600  1.00  0.00           O
ATOM    634  N   ILE A 624      51.580  40.440  55.970  1.00  0.00           N
ATOM    635  HN  ILE A 624      52.020  40.050  55.170  1.00  0.00           H
ATOM    636  CA  ILE A 624      52.330  40.550  57.180  1.00  0.00           C
ATOM    637  HA  ILE A 624      51.730  40.340  58.050  1.00  0.00           H
ATOM    638  CB  ILE A 624      53.470  39.510  57.270  1.00  0.00           C
ATOM    639  HB  ILE A 624      54.000  39.720  56.320  1.00  0.00           H
ATOM    640  CG2 ILE A 624      54.420  39.750  58.450  1.00  0.00           C
ATOM    641 HG21 ILE A 624      55.130  40.590  58.300  1.00  0.00           H
ATOM    642 HG22 ILE A 624      55.150  38.920  58.530  1.00  0.00           H
ATOM    643 HG23 ILE A 624      53.990  39.830  59.460  1.00  0.00           H
ATOM    644  CG1 ILE A 624      52.860  38.070  57.220  1.00  0.00           C
ATOM    645 HG11 ILE A 624      53.730  37.400  57.040  1.00  0.00           H
ATOM    646 HG12 ILE A 624      52.160  37.840  56.380  1.00  0.00           H
ATOM    647  CD  ILE A 624      52.100  37.650  58.540  1.00  0.00           C
ATOM    648  HD1 ILE A 624      52.710  37.500  59.450  1.00  0.00           H
ATOM    649  HD2 ILE A 624      51.550  36.680  58.490  1.00  0.00           H
ATOM    650  HD3 ILE A 624      51.400  38.500  58.740  1.00  0.00           H
ATOM    651  C   ILE A 624      52.830  41.960  57.530  1.00  0.00           C
ATOM    652  O   ILE A 624      52.700  42.340  58.680  1.00  0.00           O
ATOM    653  N   THR A 625      53.510  42.830  56.620  1.00  0.00           N
ATOM    654  HN  THR A 625      53.710  42.490  55.710  1.00  0.00           H
ATOM    655  CA  THR A 625      53.780  44.230  56.940  1.00  0.00           C
ATOM    656  HA  THR A 625      54.370  44.180  57.840  1.00  0.00           H
ATOM    657  CB  THR A 625      54.570  44.980  55.810  1.00  0.00           C
ATOM    658  HB  THR A 625      54.150  44.720  54.810  1.00  0.00           H
ATOM    659  OG1 THR A 625      55.920  44.510  55.610  1.00  0.00           O
ATOM    660  HG1 THR A 625      55.890  43.550  55.530  1.00  0.00           H
ATOM    661  CG2 THR A 625      54.590  46.510  56.150  1.00  0.00           C
ATOM    662 HG21 THR A 625      53.570  46.920  56.270  1.00  0.00           H
ATOM    663 HG22 THR A 625      55.220  47.030  55.390  1.00  0.00           H
ATOM    664 HG23 THR A 625      55.100  46.810  57.080  1.00  0.00           H
ATOM    665  C   THR A 625      52.490  44.990  57.260  1.00  0.00           C
ATOM    666  O   THR A 625      52.310  45.770  58.180  1.00  0.00           O
ATOM    667  N   PHE A 626      51.380  44.760  56.480  1.00  0.00           N
ATOM    668  HN  PHE A 626      51.510  44.130  55.730  1.00  0.00           H
ATOM    669  CA  PHE A 626      50.020  45.330  56.750  1.00  0.00           C
ATOM    670  HA  PHE A 626      50.120  46.410  56.770  1.00  0.00           H
ATOM    671  CB  PHE A 626      49.060  44.960  55.560  1.00  0.00           C
ATOM    672  HB1 PHE A 626      49.180  43.920  55.200  1.00  0.00           H
ATOM    673  HB2 PHE A 626      49.400  45.450  54.630  1.00  0.00           H
ATOM    674  CG  PHE A 626      47.590  45.200  55.780  1.00  0.00           C
ATOM    675  CD1 PHE A 626      46.840  44.200  56.470  1.00  0.00           C
ATOM    676  HD1 PHE A 626      47.440  43.360  56.790  1.00  0.00           H
ATOM    677  CE1 PHE A 626      45.530  44.350  56.630  1.00  0.00           C
ATOM    678  HE1 PHE A 626      44.950  43.650  57.230  1.00  0.00           H
ATOM    679  CZ  PHE A 626      44.860  45.510  56.170  1.00  0.00           C
ATOM    680  HZ  PHE A 626      43.790  45.660  56.200  1.00  0.00           H
ATOM    681  CD2 PHE A 626      46.960  46.330  55.290  1.00  0.00           C
ATOM    682  HD2 PHE A 626      47.490  47.090  54.750  1.00  0.00           H
ATOM    683  CE2 PHE A 626      45.560  46.450  55.380  1.00  0.00           C
ATOM    684  HE2 PHE A 626      45.080  47.360  55.020  1.00  0.00           H
ATOM    685  C   PHE A 626      49.440  44.970  58.180  1.00  0.00           C
ATOM    686  O   PHE A 626      48.910  45.850  58.890  1.00  0.00           O
ATOM    687  N   GLY A 627      49.580  43.730  58.630  1.00  0.00           N
ATOM    688  HN  GLY A 627      50.050  43.100  58.030  1.00  0.00           H
ATOM    689  CA  GLY A 627      49.070  43.370  59.930  1.00  0.00           C
ATOM    690  HA1 GLY A 627      49.230  42.320  60.130  1.00  0.00           H
ATOM    691  HA2 GLY A 627      48.020  43.580  60.040  1.00  0.00           H
ATOM    692  C   GLY A 627      49.740  44.040  61.130  1.00  0.00           C
ATOM    693  O   GLY A 627      49.050  44.460  62.030  1.00  0.00           O
ATOM    694  N   GLY A 628      51.050  44.330  60.980  1.00  0.00           N
ATOM    695  HN  GLY A 628      51.450  43.860  60.200  1.00  0.00           H
ATOM    696  CA  GLY A 628      51.860  45.040  61.940  1.00  0.00           C
ATOM    697  HA1 GLY A 628      52.850  44.960  61.510  1.00  0.00           H
ATOM    698  HA2 GLY A 628      51.760  44.780  62.990  1.00  0.00           H
ATOM    699  C   GLY A 628      51.660  46.540  61.880  1.00  0.00           C
ATOM    700  O   GLY A 628      51.380  47.150  62.880  1.00  0.00           O
ATOM    701  N   LEU A 629      51.660  47.100  60.640  1.00  0.00           N
ATOM    702  HN  LEU A 629      51.840  46.540  59.840  1.00  0.00           H
ATOM    703  CA  LEU A 629      51.410  48.540  60.450  1.00  0.00           C
ATOM    704  HA  LEU A 629      51.960  49.050  61.230  1.00  0.00           H
ATOM    705  CB  LEU A 629      51.850  48.980  59.050  1.00  0.00           C
ATOM    706  HB1 LEU A 629      51.420  49.950  58.710  1.00  0.00           H
ATOM    707  HB2 LEU A 629      51.720  48.230  58.240  1.00  0.00           H
ATOM    708  CG  LEU A 629      53.370  49.410  59.040  1.00  0.00           C
ATOM    709  HG  LEU A 629      53.540  49.620  57.960  1.00  0.00           H
ATOM    710  CD1 LEU A 629      53.820  50.700  59.850  1.00  0.00           C
ATOM    711 HD11 LEU A 629      54.730  51.270  59.570  1.00  0.00           H
ATOM    712 HD12 LEU A 629      53.920  50.370  60.910  1.00  0.00           H
ATOM    713 HD13 LEU A 629      52.940  51.370  59.900  1.00  0.00           H
ATOM    714  CD2 LEU A 629      54.280  48.300  59.420  1.00  0.00           C
ATOM    715 HD21 LEU A 629      54.160  48.100  60.510  1.00  0.00           H
ATOM    716 HD22 LEU A 629      55.320  48.510  59.090  1.00  0.00           H
ATOM    717 HD23 LEU A 629      54.100  47.370  58.850  1.00  0.00           H
ATOM    718  C   LEU A 629      49.920  49.000  60.710  1.00  0.00           C
ATOM    719  O   LEU A 629      49.740  50.170  61.140  1.00  0.00           O
ATOM    720  N   LEU A 630      48.940  48.100  60.570  1.00  0.00           N
ATOM    721  HN  LEU A 630      49.160  47.270  60.060  1.00  0.00           H
ATOM    722  CA  LEU A 630      47.570  48.080  61.020  1.00  0.00           C
ATOM    723  HA  LEU A 630      47.120  49.030  60.720  1.00  0.00           H
ATOM    724  CB  LEU A 630      46.600  47.040  60.400  1.00  0.00           C
ATOM    725  HB1 LEU A 630      46.840  46.000  60.700  1.00  0.00           H
ATOM    726  HB2 LEU A 630      46.760  47.020  59.300  1.00  0.00           H
ATOM    727  CG  LEU A 630      45.120  47.210  60.730  1.00  0.00           C
ATOM    728  HG  LEU A 630      45.020  47.350  61.830  1.00  0.00           H
ATOM    729  CD1 LEU A 630      44.530  48.340  60.000  1.00  0.00           C
ATOM    730 HD11 LEU A 630      43.510  48.620  60.340  1.00  0.00           H
ATOM    731 HD12 LEU A 630      44.610  48.030  58.940  1.00  0.00           H
ATOM    732 HD13 LEU A 630      45.140  49.250  60.150  1.00  0.00           H
ATOM    733  CD2 LEU A 630      44.330  45.890  60.400  1.00  0.00           C
ATOM    734 HD21 LEU A 630      44.310  45.630  59.320  1.00  0.00           H
ATOM    735 HD22 LEU A 630      43.290  46.070  60.750  1.00  0.00           H
ATOM    736 HD23 LEU A 630      44.800  45.100  61.010  1.00  0.00           H
ATOM    737  C   LEU A 630      47.500  48.090  62.500  1.00  0.00           C
ATOM    738  O   LEU A 630      46.670  48.750  63.090  1.00  0.00           O
ATOM    739  N   GLY A 631      48.310  47.300  63.200  1.00  0.00           N
ATOM    740  HN  GLY A 631      48.850  46.580  62.760  1.00  0.00           H
ATOM    741  CA  GLY A 631      48.380  47.300  64.600  1.00  0.00           C
ATOM    742  HA1 GLY A 631      49.040  46.540  64.980  1.00  0.00           H
ATOM    743  HA2 GLY A 631      47.390  47.220  65.020  1.00  0.00           H
ATOM    744  C   GLY A 631      48.910  48.600  65.070  1.00  0.00           C
ATOM    745  O   GLY A 631      48.230  49.200  65.950  1.00  0.00           O
ATOM    746  N   GLU A 632      49.960  49.210  64.500  1.00  0.00           N
ATOM    747  HN  GLU A 632      50.480  48.580  63.930  1.00  0.00           H
ATOM    748  CA  GLU A 632      50.380  50.520  64.750  1.00  0.00           C
ATOM    749  HA  GLU A 632      50.590  50.620  65.810  1.00  0.00           H
ATOM    750  CB  GLU A 632      51.720  50.810  63.910  1.00  0.00           C
ATOM    751  HB1 GLU A 632      51.930  51.900  63.970  1.00  0.00           H
ATOM    752  HB2 GLU A 632      51.480  50.550  62.860  1.00  0.00           H
ATOM    753  CG  GLU A 632      52.970  50.130  64.410  1.00  0.00           C
ATOM    754  HG1 GLU A 632      53.890  50.390  63.830  1.00  0.00           H
ATOM    755  HG2 GLU A 632      52.860  49.040  64.280  1.00  0.00           H
ATOM    756  CD  GLU A 632      53.180  50.410  65.890  1.00  0.00           C
ATOM    757  OE1 GLU A 632      52.960  49.360  66.570  1.00  0.00           O
ATOM    758  OE2 GLU A 632      53.540  51.500  66.370  1.00  0.00           O
ATOM    759  C   GLU A 632      49.290  51.520  64.400  1.00  0.00           C
ATOM    760  O   GLU A 632      49.110  52.430  65.220  1.00  0.00           O
ATOM    761  N   ALA A 633      48.470  51.310  63.360  1.00  0.00           N
ATOM    762  HN  ALA A 633      48.900  50.550  62.880  1.00  0.00           H
ATOM    763  CA  ALA A 633      47.340  52.210  63.020  1.00  0.00           C
ATOM    764  HA  ALA A 633      47.630  53.250  62.980  1.00  0.00           H
ATOM    765  CB  ALA A 633      46.840  51.730  61.640  1.00  0.00           C
ATOM    766  HB1 ALA A 633      47.650  51.660  60.890  1.00  0.00           H
ATOM    767  HB2 ALA A 633      46.030  52.460  61.390  1.00  0.00           H
ATOM    768  HB3 ALA A 633      46.270  50.780  61.740  1.00  0.00           H
ATOM    769  C   ALA A 633      46.220  52.260  64.070  1.00  0.00           C
ATOM    770  O   ALA A 633      45.510  53.230  64.230  1.00  0.00           O
ATOM    771  N   THR A 634      46.010  51.110  64.780  1.00  0.00           N
ATOM    772  HN  THR A 634      46.610  50.310  64.720  1.00  0.00           H
ATOM    773  CA  THR A 634      44.920  50.860  65.790  1.00  0.00           C
ATOM    774  HA  THR A 634      44.190  51.640  65.760  1.00  0.00           H
ATOM    775  CB  THR A 634      44.190  49.490  65.620  1.00  0.00           C
ATOM    776  HB  THR A 634      43.620  49.180  66.520  1.00  0.00           H
ATOM    777  OG1 THR A 634      45.160  48.430  65.610  1.00  0.00           O
ATOM    778  HG1 THR A 634      45.460  48.270  64.730  1.00  0.00           H
ATOM    779  CG2 THR A 634      43.430  49.460  64.320  1.00  0.00           C
ATOM    780 HG21 THR A 634      42.820  50.370  64.110  1.00  0.00           H
ATOM    781 HG22 THR A 634      42.760  48.580  64.330  1.00  0.00           H
ATOM    782 HG23 THR A 634      43.970  49.410  63.350  1.00  0.00           H
ATOM    783  C   THR A 634      45.550  50.920  67.230  1.00  0.00           C
ATOM    784  O   THR A 634      44.890  50.730  68.230  1.00  0.00           O
ATOM    785  N   GLU A 635      46.900  51.220  67.330  1.00  0.00           N
ATOM    786  HN  GLU A 635      47.340  51.510  66.480  1.00  0.00           H
ATOM    787  CA  GLU A 635      47.670  51.350  68.570  1.00  0.00           C
ATOM    788  HA  GLU A 635      48.720  51.440  68.320  1.00  0.00           H
ATOM    789  CB  GLU A 635      47.210  52.650  69.350  1.00  0.00           C
ATOM    790  HB1 GLU A 635      47.540  52.640  70.410  1.00  0.00           H
ATOM    791  HB2 GLU A 635      46.090  52.680  69.370  1.00  0.00           H
ATOM    792  CG  GLU A 635      47.810  53.900  68.760  1.00  0.00           C
ATOM    793  HG1 GLU A 635      47.350  54.010  67.750  1.00  0.00           H
ATOM    794  HG2 GLU A 635      48.920  53.880  68.660  1.00  0.00           H
ATOM    795  CD  GLU A 635      47.430  55.010  69.750  1.00  0.00           C
ATOM    796  OE1 GLU A 635      48.450  55.510  70.360  1.00  0.00           O
ATOM    797  OE2 GLU A 635      46.240  55.410  69.920  1.00  0.00           O
ATOM    798  C   GLU A 635      47.630  50.030  69.420  1.00  0.00           C
ATOM    799  O   GLU A 635      47.300  50.050  70.630  1.00  0.00           O
ATOM    800  N   GLY A 636      47.960  48.880  68.770  1.00  0.00           N
ATOM    801  HN  GLY A 636      48.110  48.910  67.790  1.00  0.00           H
ATOM    802  CA  GLY A 636      48.240  47.610  69.490  1.00  0.00           C
ATOM    803  HA1 GLY A 636      48.720  47.810  70.440  1.00  0.00           H
ATOM    804  HA2 GLY A 636      48.910  46.990  68.930  1.00  0.00           H
ATOM    805  C   GLY A 636      47.030  46.800  69.700  1.00  0.00           C
ATOM    806  O   GLY A 636      47.100  45.760  70.370  1.00  0.00           O
ATOM    807  N   ARG A 637      45.920  47.220  69.070  1.00  0.00           N
ATOM    808  HN  ARG A 637      45.860  48.080  68.590  1.00  0.00           H
ATOM    809  CA  ARG A 637      44.710  46.470  69.180  1.00  0.00           C
ATOM    810  HA  ARG A 637      44.700  46.180  70.210  1.00  0.00           H
ATOM    811  CB  ARG A 637      43.450  47.260  68.950  1.00  0.00           C
ATOM    812  HB1 ARG A 637      42.560  46.610  68.860  1.00  0.00           H
ATOM    813  HB2 ARG A 637      43.560  47.660  67.920  1.00  0.00           H
ATOM    814  CG  ARG A 637      43.150  48.390  69.970  1.00  0.00           C
ATOM    815  HG1 ARG A 637      44.090  48.910  70.310  1.00  0.00           H
ATOM    816  HG2 ARG A 637      42.710  47.850  70.830  1.00  0.00           H
ATOM    817  CD  ARG A 637      42.180  49.500  69.450  1.00  0.00           C
ATOM    818  HD1 ARG A 637      41.270  48.920  69.200  1.00  0.00           H
ATOM    819  HD2 ARG A 637      42.490  50.110  68.580  1.00  0.00           H
ATOM    820  NE  ARG A 637      41.760  50.390  70.610  1.00  0.00           N
ATOM    821  HE  ARG A 637      40.790  50.380  70.820  1.00  0.00           H
ATOM    822  CZ  ARG A 637      42.540  51.240  71.240  1.00  0.00           C
ATOM    823  NH1 ARG A 637      42.090  51.930  72.250  1.00  0.00           N
ATOM    824 HH11 ARG A 637      41.290  51.510  72.670  1.00  0.00           H
ATOM    825 HH12 ARG A 637      42.850  52.220  72.850  1.00  0.00           H
ATOM    826  NH2 ARG A 637      43.710  51.550  70.890  1.00  0.00           N
ATOM    827 HH21 ARG A 637      44.180  51.200  70.080  1.00  0.00           H
ATOM    828 HH22 ARG A 637      44.280  51.930  71.620  1.00  0.00           H
ATOM    829  C   ARG A 637      44.720  45.190  68.290  1.00  0.00           C
ATOM    830  O   ARG A 637      44.130  44.210  68.720  1.00  0.00           O
ATOM    831  N   ILE A 638      45.280  45.290  67.030  1.00  0.00           N
ATOM    832  HN  ILE A 638      45.590  46.180  66.700  1.00  0.00           H
ATOM    833  CA  ILE A 638      45.160  44.220  66.020  1.00  0.00           C
ATOM    834  HA  ILE A 638      44.320  43.640  66.370  1.00  0.00           H
ATOM    835  CB  ILE A 638      44.860  44.790  64.670  1.00  0.00           C
ATOM    836  HB  ILE A 638      45.750  45.420  64.420  1.00  0.00           H
ATOM    837  CG2 ILE A 638      44.830  43.630  63.600  1.00  0.00           C
ATOM    838 HG21 ILE A 638      44.140  43.830  62.760  1.00  0.00           H
ATOM    839 HG22 ILE A 638      44.430  42.710  64.070  1.00  0.00           H
ATOM    840 HG23 ILE A 638      45.810  43.320  63.170  1.00  0.00           H
ATOM    841  CG1 ILE A 638      43.450  45.460  64.660  1.00  0.00           C
ATOM    842 HG11 ILE A 638      43.430  45.880  63.640  1.00  0.00           H
ATOM    843 HG12 ILE A 638      43.490  46.300  65.390  1.00  0.00           H
ATOM    844  CD  ILE A 638      42.260  44.540  64.860  1.00  0.00           C
ATOM    845  HD1 ILE A 638      42.330  43.920  65.780  1.00  0.00           H
ATOM    846  HD2 ILE A 638      41.970  43.930  63.980  1.00  0.00           H
ATOM    847  HD3 ILE A 638      41.300  45.090  64.950  1.00  0.00           H
ATOM    848  C   ILE A 638      46.400  43.380  66.010  1.00  0.00           C
ATOM    849  O   ILE A 638      47.530  43.890  66.150  1.00  0.00           O
ATOM    850  N   SER A 639      46.230  42.040  65.950  1.00  0.00           N
ATOM    851  HN  SER A 639      45.330  41.660  65.860  1.00  0.00           H
ATOM    852  CA  SER A 639      47.360  41.110  65.800  1.00  0.00           C
ATOM    853  HA  SER A 639      48.280  41.370  66.310  1.00  0.00           H
ATOM    854  CB  SER A 639      47.020  39.820  66.450  1.00  0.00           C
ATOM    855  HB1 SER A 639      45.980  39.600  66.160  1.00  0.00           H
ATOM    856  HB2 SER A 639      47.080  39.820  67.560  1.00  0.00           H
ATOM    857  OG  SER A 639      47.740  38.610  66.060  1.00  0.00           O
ATOM    858  HG1 SER A 639      47.420  37.970  66.700  1.00  0.00           H
ATOM    859  C   SER A 639      47.680  40.830  64.290  1.00  0.00           C
ATOM    860  O   SER A 639      46.810  40.840  63.420  1.00  0.00           O
ATOM    861  N   ALA A 640      48.900  40.530  64.000  1.00  0.00           N
ATOM    862  HN  ALA A 640      49.620  40.680  64.670  1.00  0.00           H
ATOM    863  CA  ALA A 640      49.230  40.220  62.630  1.00  0.00           C
ATOM    864  HA  ALA A 640      48.770  40.930  61.970  1.00  0.00           H
ATOM    865  CB  ALA A 640      50.720  40.400  62.450  1.00  0.00           C
ATOM    866  HB1 ALA A 640      51.140  39.860  63.330  1.00  0.00           H
ATOM    867  HB2 ALA A 640      50.920  41.480  62.550  1.00  0.00           H
ATOM    868  HB3 ALA A 640      51.170  40.050  61.500  1.00  0.00           H
ATOM    869  C   ALA A 640      48.850  38.820  62.240  1.00  0.00           C
ATOM    870  O   ALA A 640      48.650  38.490  61.110  1.00  0.00           O
ATOM    871  N   ILE A 641      48.710  38.000  63.270  1.00  0.00           N
ATOM    872  HN  ILE A 641      48.970  38.290  64.180  1.00  0.00           H
ATOM    873  CA  ILE A 641      48.250  36.640  63.090  1.00  0.00           C
ATOM    874  HA  ILE A 641      48.920  36.200  62.360  1.00  0.00           H
ATOM    875  CB  ILE A 641      48.490  35.860  64.340  1.00  0.00           C
ATOM    876  HB  ILE A 641      47.730  36.210  65.080  1.00  0.00           H
ATOM    877  CG2 ILE A 641      48.390  34.360  64.040  1.00  0.00           C
ATOM    878 HG21 ILE A 641      48.790  33.780  64.910  1.00  0.00           H
ATOM    879 HG22 ILE A 641      49.020  34.040  63.180  1.00  0.00           H
ATOM    880 HG23 ILE A 641      47.360  34.030  63.810  1.00  0.00           H
ATOM    881  CG1 ILE A 641      49.890  36.060  64.920  1.00  0.00           C
ATOM    882 HG11 ILE A 641      50.030  35.260  65.680  1.00  0.00           H
ATOM    883 HG12 ILE A 641      49.940  37.080  65.370  1.00  0.00           H
ATOM    884  CD  ILE A 641      51.000  35.970  63.930  1.00  0.00           C
ATOM    885  HD1 ILE A 641      51.020  36.780  63.180  1.00  0.00           H
ATOM    886  HD2 ILE A 641      50.960  34.980  63.410  1.00  0.00           H
ATOM    887  HD3 ILE A 641      51.970  35.870  64.480  1.00  0.00           H
ATOM    888  C   ILE A 641      46.900  36.530  62.510  1.00  0.00           C
ATOM    889  O   ILE A 641      46.660  35.760  61.580  1.00  0.00           O
ATOM    890  N   GLU A 642      46.020  37.360  63.010  1.00  0.00           N
ATOM    891  HN  GLU A 642      46.280  37.840  63.840  1.00  0.00           H
ATOM    892  CA  GLU A 642      44.770  37.700  62.530  1.00  0.00           C
ATOM    893  HA  GLU A 642      44.290  36.740  62.360  1.00  0.00           H
ATOM    894  CB  GLU A 642      44.030  38.500  63.690  1.00  0.00           C
ATOM    895  HB1 GLU A 642      43.140  38.970  63.190  1.00  0.00           H
ATOM    896  HB2 GLU A 642      44.660  39.380  63.950  1.00  0.00           H
ATOM    897  CG  GLU A 642      43.710  37.590  64.830  1.00  0.00           C
ATOM    898  HG1 GLU A 642      44.630  36.990  64.990  1.00  0.00           H
ATOM    899  HG2 GLU A 642      42.880  36.880  64.600  1.00  0.00           H
ATOM    900  CD  GLU A 642      43.290  38.170  66.130  1.00  0.00           C
ATOM    901  OE1 GLU A 642      44.040  38.150  67.190  1.00  0.00           O
ATOM    902  OE2 GLU A 642      42.180  38.770  66.110  1.00  0.00           O
ATOM    903  C   GLU A 642      44.700  38.390  61.220  1.00  0.00           C
ATOM    904  O   GLU A 642      43.770  38.060  60.410  1.00  0.00           O
ATOM    905  N   SER A 643      45.570  39.260  60.900  1.00  0.00           N
ATOM    906  HN  SER A 643      46.200  39.510  61.630  1.00  0.00           H
ATOM    907  CA  SER A 643      45.730  39.670  59.530  1.00  0.00           C
ATOM    908  HA  SER A 643      44.860  40.240  59.230  1.00  0.00           H
ATOM    909  CB  SER A 643      46.900  40.660  59.420  1.00  0.00           C
ATOM    910  HB1 SER A 643      47.850  40.110  59.420  1.00  0.00           H
ATOM    911  HB2 SER A 643      46.940  41.380  60.260  1.00  0.00           H
ATOM    912  OG  SER A 643      46.870  41.240  58.130  1.00  0.00           O
ATOM    913  HG1 SER A 643      47.770  41.130  57.820  1.00  0.00           H
ATOM    914  C   SER A 643      46.030  38.570  58.460  1.00  0.00           C
ATOM    915  O   SER A 643      45.310  38.390  57.440  1.00  0.00           O
ATOM    916  N   LEU A 644      47.020  37.680  58.660  1.00  0.00           N
ATOM    917  HN  LEU A 644      47.680  37.870  59.390  1.00  0.00           H
ATOM    918  CA  LEU A 644      47.200  36.520  57.820  1.00  0.00           C
ATOM    919  HA  LEU A 644      47.270  36.920  56.820  1.00  0.00           H
ATOM    920  CB  LEU A 644      48.460  35.830  58.440  1.00  0.00           C
ATOM    921  HB1 LEU A 644      48.250  35.640  59.510  1.00  0.00           H
ATOM    922  HB2 LEU A 644      49.320  36.510  58.320  1.00  0.00           H
ATOM    923  CG  LEU A 644      49.000  34.520  57.660  1.00  0.00           C
ATOM    924  HG  LEU A 644      48.170  33.780  57.570  1.00  0.00           H
ATOM    925  CD1 LEU A 644      49.420  34.920  56.260  1.00  0.00           C
ATOM    926 HD11 LEU A 644      48.500  35.300  55.770  1.00  0.00           H
ATOM    927 HD12 LEU A 644      49.900  34.080  55.700  1.00  0.00           H
ATOM    928 HD13 LEU A 644      50.140  35.760  56.350  1.00  0.00           H
ATOM    929  CD2 LEU A 644      50.130  33.880  58.480  1.00  0.00           C
ATOM    930 HD21 LEU A 644      49.910  33.790  59.560  1.00  0.00           H
ATOM    931 HD22 LEU A 644      51.070  34.450  58.330  1.00  0.00           H
ATOM    932 HD23 LEU A 644      50.370  32.830  58.160  1.00  0.00           H
ATOM    933  C   LEU A 644      46.010  35.520  57.760  1.00  0.00           C
ATOM    934  O   LEU A 644      45.690  35.000  56.700  1.00  0.00           O
ATOM    935  N   PHE A 645      45.440  35.170  58.900  1.00  0.00           N
ATOM    936  HN  PHE A 645      45.830  35.460  59.760  1.00  0.00           H
ATOM    937  CA  PHE A 645      44.270  34.310  59.050  1.00  0.00           C
ATOM    938  HA  PHE A 645      44.420  33.420  58.440  1.00  0.00           H
ATOM    939  CB  PHE A 645      44.030  34.060  60.510  1.00  0.00           C
ATOM    940  HB1 PHE A 645      44.190  35.070  60.970  1.00  0.00           H
ATOM    941  HB2 PHE A 645      44.890  33.430  60.820  1.00  0.00           H
ATOM    942  CG  PHE A 645      42.790  33.540  61.190  1.00  0.00           C
ATOM    943  CD1 PHE A 645      41.820  32.930  60.430  1.00  0.00           C
ATOM    944  HD1 PHE A 645      41.990  32.770  59.370  1.00  0.00           H
ATOM    945  CE1 PHE A 645      40.580  32.630  60.930  1.00  0.00           C
ATOM    946  HE1 PHE A 645      39.930  32.140  60.230  1.00  0.00           H
ATOM    947  CZ  PHE A 645      40.290  32.960  62.270  1.00  0.00           C
ATOM    948  HZ  PHE A 645      39.350  32.750  62.760  1.00  0.00           H
ATOM    949  CD2 PHE A 645      42.540  33.920  62.510  1.00  0.00           C
ATOM    950  HD2 PHE A 645      43.270  34.490  63.080  1.00  0.00           H
ATOM    951  CE2 PHE A 645      41.250  33.580  63.100  1.00  0.00           C
ATOM    952  HE2 PHE A 645      41.090  33.990  64.090  1.00  0.00           H
ATOM    953  C   PHE A 645      43.060  34.920  58.350  1.00  0.00           C
ATOM    954  O   PHE A 645      42.340  34.340  57.550  1.00  0.00           O
ATOM    955  N   GLY A 646      42.790  36.240  58.540  1.00  0.00           N
ATOM    956  HN  GLY A 646      43.340  36.710  59.230  1.00  0.00           H
ATOM    957  CA  GLY A 646      41.790  36.990  57.720  1.00  0.00           C
ATOM    958  HA1 GLY A 646      41.890  38.050  57.940  1.00  0.00           H
ATOM    959  HA2 GLY A 646      40.820  36.560  57.920  1.00  0.00           H
ATOM    960  C   GLY A 646      41.950  36.860  56.310  1.00  0.00           C
ATOM    961  O   GLY A 646      41.040  36.570  55.540  1.00  0.00           O
ATOM    962  N   ALA A 647      43.130  37.120  55.700  1.00  0.00           N
ATOM    963  HN  ALA A 647      43.820  37.580  56.260  1.00  0.00           H
ATOM    964  CA  ALA A 647      43.410  36.950  54.210  1.00  0.00           C
ATOM    965  HA  ALA A 647      42.640  37.470  53.660  1.00  0.00           H
ATOM    966  CB  ALA A 647      44.800  37.580  54.100  1.00  0.00           C
ATOM    967  HB1 ALA A 647      45.510  36.990  54.710  1.00  0.00           H
ATOM    968  HB2 ALA A 647      44.640  38.570  54.580  1.00  0.00           H
ATOM    969  HB3 ALA A 647      45.200  37.800  53.090  1.00  0.00           H
ATOM    970  C   ALA A 647      43.320  35.550  53.680  1.00  0.00           C
ATOM    971  O   ALA A 647      42.660  35.310  52.680  1.00  0.00           O
ATOM    972  N   SER A 648      43.840  34.520  54.430  1.00  0.00           N
ATOM    973  HN  SER A 648      44.330  34.850  55.240  1.00  0.00           H
ATOM    974  CA  SER A 648      43.530  33.090  54.380  1.00  0.00           C
ATOM    975  HA  SER A 648      43.920  32.710  53.450  1.00  0.00           H
ATOM    976  CB  SER A 648      44.210  32.270  55.370  1.00  0.00           C
ATOM    977  HB1 SER A 648      43.950  32.310  56.460  1.00  0.00           H
ATOM    978  HB2 SER A 648      45.320  32.430  55.290  1.00  0.00           H
ATOM    979  OG  SER A 648      44.080  30.870  55.120  1.00  0.00           O
ATOM    980  HG1 SER A 648      44.650  30.610  54.390  1.00  0.00           H
ATOM    981  C   SER A 648      42.020  32.720  54.290  1.00  0.00           C
ATOM    982  O   SER A 648      41.600  32.110  53.310  1.00  0.00           O
ATOM    983  N   LEU A 649      41.160  33.220  55.240  1.00  0.00           N
ATOM    984  HN  LEU A 649      41.430  33.670  56.080  1.00  0.00           H
ATOM    985  CA  LEU A 649      39.750  32.990  55.330  1.00  0.00           C
ATOM    986  HA  LEU A 649      39.580  31.930  55.230  1.00  0.00           H
ATOM    987  CB  LEU A 649      39.280  33.490  56.750  1.00  0.00           C
ATOM    988  HB1 LEU A 649      39.580  34.550  56.860  1.00  0.00           H
ATOM    989  HB2 LEU A 649      39.790  32.940  57.570  1.00  0.00           H
ATOM    990  CG  LEU A 649      37.720  33.530  57.020  1.00  0.00           C
ATOM    991  HG  LEU A 649      37.300  34.160  56.210  1.00  0.00           H
ATOM    992  CD1 LEU A 649      37.090  32.140  56.680  1.00  0.00           C
ATOM    993 HD11 LEU A 649      37.570  31.380  57.330  1.00  0.00           H
ATOM    994 HD12 LEU A 649      37.200  31.910  55.590  1.00  0.00           H
ATOM    995 HD13 LEU A 649      36.010  32.100  56.890  1.00  0.00           H
ATOM    996  CD2 LEU A 649      37.250  33.970  58.360  1.00  0.00           C
ATOM    997 HD21 LEU A 649      37.770  34.880  58.720  1.00  0.00           H
ATOM    998 HD22 LEU A 649      37.510  33.180  59.100  1.00  0.00           H
ATOM    999 HD23 LEU A 649      36.140  33.980  58.380  1.00  0.00           H
ATOM   1000  C   LEU A 649      39.020  33.700  54.110  1.00  0.00           C
ATOM   1001  O   LEU A 649      38.200  33.130  53.410  1.00  0.00           O
ATOM   1002  N   THR A 650      39.510  34.930  53.780  1.00  0.00           N
ATOM   1003  HN  THR A 650      40.200  35.260  54.420  1.00  0.00           H
ATOM   1004  CA  THR A 650      38.930  35.770  52.720  1.00  0.00           C
ATOM   1005  HA  THR A 650      37.870  35.820  52.950  1.00  0.00           H
ATOM   1006  CB  THR A 650      39.470  37.110  52.540  1.00  0.00           C
ATOM   1007  HB  THR A 650      40.540  37.100  52.260  1.00  0.00           H
ATOM   1008  OG1 THR A 650      39.410  37.790  53.760  1.00  0.00           O
ATOM   1009  HG1 THR A 650      39.920  37.260  54.360  1.00  0.00           H
ATOM   1010  CG2 THR A 650      38.620  37.980  51.640  1.00  0.00           C
ATOM   1011 HG21 THR A 650      39.180  38.940  51.540  1.00  0.00           H
ATOM   1012 HG22 THR A 650      37.650  38.210  52.120  1.00  0.00           H
ATOM   1013 HG23 THR A 650      38.450  37.670  50.590  1.00  0.00           H
ATOM   1014  C   THR A 650      39.040  35.090  51.340  1.00  0.00           C
ATOM   1015  O   THR A 650      38.090  35.170  50.490  1.00  0.00           O
ATOM   1016  N   GLY A 651      40.280  34.500  51.110  1.00  0.00           N
ATOM   1017  HN  GLY A 651      40.840  34.470  51.940  1.00  0.00           H
ATOM   1018  CA  GLY A 651      40.740  33.940  49.910  1.00  0.00           C
ATOM   1019  HA1 GLY A 651      41.820  33.970  49.900  1.00  0.00           H
ATOM   1020  HA2 GLY A 651      40.430  34.460  49.000  1.00  0.00           H
ATOM   1021  C   GLY A 651      40.230  32.460  49.740  1.00  0.00           C
ATOM   1022  O   GLY A 651      39.730  32.120  48.700  1.00  0.00           O
ATOM   1023  N   ILE A 652      40.160  31.520  50.760  1.00  0.00           N
ATOM   1024  HN  ILE A 652      40.510  31.840  51.640  1.00  0.00           H
ATOM   1025  CA  ILE A 652      39.630  30.210  50.620  1.00  0.00           C
ATOM   1026  HA  ILE A 652      40.170  29.780  49.790  1.00  0.00           H
ATOM   1027  CB  ILE A 652      39.780  29.300  51.900  1.00  0.00           C
ATOM   1028  HB  ILE A 652      40.850  29.230  52.200  1.00  0.00           H
ATOM   1029  CG2 ILE A 652      38.910  29.800  53.090  1.00  0.00           C
ATOM   1030 HG21 ILE A 652      37.830  29.680  52.810  1.00  0.00           H
ATOM   1031 HG22 ILE A 652      39.030  30.890  53.300  1.00  0.00           H
ATOM   1032 HG23 ILE A 652      39.240  29.160  53.930  1.00  0.00           H
ATOM   1033  CG1 ILE A 652      39.580  27.840  51.460  1.00  0.00           C
ATOM   1034 HG11 ILE A 652      40.340  27.660  50.670  1.00  0.00           H
ATOM   1035 HG12 ILE A 652      38.670  27.640  50.860  1.00  0.00           H
ATOM   1036  CD  ILE A 652      39.770  26.940  52.620  1.00  0.00           C
ATOM   1037  HD1 ILE A 652      40.710  27.150  53.170  1.00  0.00           H
ATOM   1038  HD2 ILE A 652      39.880  25.930  52.140  1.00  0.00           H
ATOM   1039  HD3 ILE A 652      38.910  26.950  53.310  1.00  0.00           H
ATOM   1040  C   ILE A 652      38.150  30.280  50.070  1.00  0.00           C
ATOM   1041  O   ILE A 652      37.870  29.540  49.140  1.00  0.00           O
ATOM   1042  N   ALA A 653      37.210  31.060  50.610  1.00  0.00           N
ATOM   1043  HN  ALA A 653      37.520  31.640  51.370  1.00  0.00           H
ATOM   1044  CA  ALA A 653      35.840  31.250  50.200  1.00  0.00           C
ATOM   1045  HA  ALA A 653      35.260  30.340  50.120  1.00  0.00           H
ATOM   1046  CB  ALA A 653      35.230  32.040  51.350  1.00  0.00           C
ATOM   1047  HB1 ALA A 653      35.950  32.860  51.570  1.00  0.00           H
ATOM   1048  HB2 ALA A 653      35.110  31.330  52.190  1.00  0.00           H
ATOM   1049  HB3 ALA A 653      34.170  32.340  51.170  1.00  0.00           H
ATOM   1050  C   ALA A 653      35.710  31.870  48.730  1.00  0.00           C
ATOM   1051  O   ALA A 653      34.920  31.360  47.880  1.00  0.00           O
ATOM   1052  N   TYR A 654      36.570  32.930  48.380  1.00  0.00           N
ATOM   1053  HN  TYR A 654      37.210  33.240  49.060  1.00  0.00           H
ATOM   1054  CA  TYR A 654      36.510  33.530  47.100  1.00  0.00           C
ATOM   1055  HA  TYR A 654      35.520  33.910  46.930  1.00  0.00           H
ATOM   1056  CB  TYR A 654      37.470  34.800  47.200  1.00  0.00           C
ATOM   1057  HB1 TYR A 654      38.500  34.520  47.510  1.00  0.00           H
ATOM   1058  HB2 TYR A 654      37.120  35.470  48.020  1.00  0.00           H
ATOM   1059  CG  TYR A 654      37.470  35.650  45.950  1.00  0.00           C
ATOM   1060  CD1 TYR A 654      38.500  35.360  45.050  1.00  0.00           C
ATOM   1061  HD1 TYR A 654      39.110  34.480  45.260  1.00  0.00           H
ATOM   1062  CE1 TYR A 654      38.850  36.300  44.030  1.00  0.00           C
ATOM   1063  HE1 TYR A 654      39.660  36.020  43.370  1.00  0.00           H
ATOM   1064  CZ  TYR A 654      38.080  37.420  43.900  1.00  0.00           C
ATOM   1065  OH  TYR A 654      38.330  38.300  42.820  1.00  0.00           O
ATOM   1066  HH  TYR A 654      39.020  37.880  42.290  1.00  0.00           H
ATOM   1067  CD2 TYR A 654      36.820  36.860  45.870  1.00  0.00           C
ATOM   1068  HD2 TYR A 654      36.210  37.080  46.740  1.00  0.00           H
ATOM   1069  CE2 TYR A 654      37.070  37.720  44.790  1.00  0.00           C
ATOM   1070  HE2 TYR A 654      36.500  38.630  44.770  1.00  0.00           H
ATOM   1071  C   TYR A 654      36.930  32.520  45.990  1.00  0.00           C
ATOM   1072  O   TYR A 654      36.230  32.230  45.010  1.00  0.00           O
ATOM   1073  N   SER A 655      38.080  31.790  46.210  1.00  0.00           N
ATOM   1074  HN  SER A 655      38.560  31.730  47.070  1.00  0.00           H
ATOM   1075  CA  SER A 655      38.620  30.850  45.300  1.00  0.00           C
ATOM   1076  HA  SER A 655      38.680  31.290  44.320  1.00  0.00           H
ATOM   1077  CB  SER A 655      40.090  30.470  45.660  1.00  0.00           C
ATOM   1078  HB1 SER A 655      40.780  31.320  45.490  1.00  0.00           H
ATOM   1079  HB2 SER A 655      40.560  29.790  44.930  1.00  0.00           H
ATOM   1080  OG  SER A 655      40.230  30.040  46.980  1.00  0.00           O
ATOM   1081  HG1 SER A 655      40.240  30.820  47.530  1.00  0.00           H
ATOM   1082  C   SER A 655      37.760  29.630  45.180  1.00  0.00           C
ATOM   1083  O   SER A 655      37.640  29.240  44.020  1.00  0.00           O
ATOM   1084  N   LEU A 656      37.210  29.010  46.220  1.00  0.00           N
ATOM   1085  HN  LEU A 656      37.450  29.310  47.150  1.00  0.00           H
ATOM   1086  CA  LEU A 656      36.530  27.740  46.060  1.00  0.00           C
ATOM   1087  HA  LEU A 656      37.130  27.050  45.480  1.00  0.00           H
ATOM   1088  CB  LEU A 656      36.440  27.230  47.470  1.00  0.00           C
ATOM   1089  HB1 LEU A 656      35.640  27.870  47.900  1.00  0.00           H
ATOM   1090  HB2 LEU A 656      37.420  27.280  48.000  1.00  0.00           H
ATOM   1091  CG  LEU A 656      35.990  25.800  47.500  1.00  0.00           C
ATOM   1092  HG  LEU A 656      35.030  25.670  46.960  1.00  0.00           H
ATOM   1093  CD1 LEU A 656      36.890  24.730  46.940  1.00  0.00           C
ATOM   1094 HD11 LEU A 656      36.520  23.690  47.040  1.00  0.00           H
ATOM   1095 HD12 LEU A 656      37.790  24.690  47.580  1.00  0.00           H
ATOM   1096 HD13 LEU A 656      37.020  24.930  45.850  1.00  0.00           H
ATOM   1097  CD2 LEU A 656      35.800  25.470  49.010  1.00  0.00           C
ATOM   1098 HD21 LEU A 656      36.740  25.570  49.580  1.00  0.00           H
ATOM   1099 HD22 LEU A 656      35.330  24.460  48.940  1.00  0.00           H
ATOM   1100 HD23 LEU A 656      35.000  26.070  49.510  1.00  0.00           H
ATOM   1101  C   LEU A 656      35.250  27.670  45.330  1.00  0.00           C
ATOM   1102  O   LEU A 656      34.950  26.780  44.510  1.00  0.00           O
ATOM   1103  N   PHE A 657      34.540  28.820  45.510  1.00  0.00           N
ATOM   1104  HN  PHE A 657      34.880  29.600  46.030  1.00  0.00           H
ATOM   1105  CA  PHE A 657      33.250  29.130  44.900  1.00  0.00           C
ATOM   1106  HA  PHE A 657      32.770  28.250  44.500  1.00  0.00           H
ATOM   1107  CB  PHE A 657      32.240  29.660  45.930  1.00  0.00           C
ATOM   1108  HB1 PHE A 657      31.210  29.660  45.530  1.00  0.00           H
ATOM   1109  HB2 PHE A 657      32.370  30.730  46.210  1.00  0.00           H
ATOM   1110  CG  PHE A 657      32.260  28.890  47.210  1.00  0.00           C
ATOM   1111  CD1 PHE A 657      32.040  27.520  47.090  1.00  0.00           C
ATOM   1112  HD1 PHE A 657      31.880  26.960  46.190  1.00  0.00           H
ATOM   1113  CE1 PHE A 657      31.780  26.740  48.180  1.00  0.00           C
ATOM   1114  HE1 PHE A 657      31.750  25.670  48.020  1.00  0.00           H
ATOM   1115  CZ  PHE A 657      31.840  27.280  49.460  1.00  0.00           C
ATOM   1116  HZ  PHE A 657      31.720  26.690  50.360  1.00  0.00           H
ATOM   1117  CD2 PHE A 657      32.280  29.480  48.470  1.00  0.00           C
ATOM   1118  HD2 PHE A 657      32.380  30.540  48.650  1.00  0.00           H
ATOM   1119  CE2 PHE A 657      32.030  28.650  49.640  1.00  0.00           C
ATOM   1120  HE2 PHE A 657      32.000  29.100  50.620  1.00  0.00           H
ATOM   1121  C   PHE A 657      33.320  30.040  43.690  1.00  0.00           C
ATOM   1122  O   PHE A 657      32.310  30.440  43.070  1.00  0.00           O
ATOM   1123  N   ALA A 658      34.590  30.260  43.280  1.00  0.00           N
ATOM   1124  HN  ALA A 658      35.440  29.920  43.660  1.00  0.00           H
ATOM   1125  CA  ALA A 658      34.990  30.860  42.020  1.00  0.00           C
ATOM   1126  HA  ALA A 658      36.060  30.960  42.020  1.00  0.00           H
ATOM   1127  CB  ALA A 658      34.760  29.910  40.890  1.00  0.00           C
ATOM   1128  HB1 ALA A 658      35.300  30.130  39.950  1.00  0.00           H
ATOM   1129  HB2 ALA A 658      33.670  29.900  40.670  1.00  0.00           H
ATOM   1130  HB3 ALA A 658      35.110  28.880  41.110  1.00  0.00           H
ATOM   1131  C   ALA A 658      34.460  32.260  41.770  1.00  0.00           C
ATOM   1132  O   ALA A 658      33.750  32.450  40.810  1.00  0.00           O
ATOM   1133  N   GLY A 659      34.940  33.230  42.590  1.00  0.00           N
ATOM   1134  HN  GLY A 659      35.500  32.930  43.360  1.00  0.00           H
ATOM   1135  CA  GLY A 659      34.690  34.630  42.450  1.00  0.00           C
ATOM   1136  HA1 GLY A 659      35.410  35.100  43.100  1.00  0.00           H
ATOM   1137  HA2 GLY A 659      33.710  34.970  42.760  1.00  0.00           H
ATOM   1138  C   GLY A 659      35.110  35.210  41.120  1.00  0.00           C
ATOM   1139  O   GLY A 659      34.330  35.860  40.420  1.00  0.00           O
ATOM   1140  N   GLN A 660      36.380  34.880  40.770  1.00  0.00           N
ATOM   1141  HN  GLN A 660      36.910  34.470  41.500  1.00  0.00           H
ATOM   1142  CA  GLN A 660      37.170  35.300  39.570  1.00  0.00           C
ATOM   1143  HA  GLN A 660      36.610  34.930  38.720  1.00  0.00           H
ATOM   1144  CB  GLN A 660      37.270  36.920  39.590  1.00  0.00           C
ATOM   1145  HB1 GLN A 660      37.850  37.230  40.490  1.00  0.00           H
ATOM   1146  HB2 GLN A 660      36.240  37.330  39.660  1.00  0.00           H
ATOM   1147  CG  GLN A 660      37.940  37.630  38.380  1.00  0.00           C
ATOM   1148  HG1 GLN A 660      39.000  37.290  38.300  1.00  0.00           H
ATOM   1149  HG2 GLN A 660      37.820  38.740  38.470  1.00  0.00           H
ATOM   1150  CD  GLN A 660      37.400  36.990  37.070  1.00  0.00           C
ATOM   1151  OE1 GLN A 660      37.850  35.950  36.650  1.00  0.00           O
ATOM   1152  NE2 GLN A 660      36.300  37.590  36.500  1.00  0.00           N
ATOM   1153 HE21 GLN A 660      35.690  37.100  35.880  1.00  0.00           H
ATOM   1154 HE22 GLN A 660      35.950  38.450  36.850  1.00  0.00           H
ATOM   1155  C   GLN A 660      38.480  34.540  39.540  1.00  0.00           C
ATOM   1156  O   GLN A 660      39.440  35.030  40.200  1.00  0.00           O
ATOM   1157  N   PRO A 661      38.550  33.340  39.000  1.00  0.00           N
ATOM   1158  CD  PRO A 661      37.470  32.830  38.160  1.00  0.00           C
ATOM   1159  HD1 PRO A 661      37.430  33.280  37.150  1.00  0.00           H
ATOM   1160  HD2 PRO A 661      36.500  32.920  38.690  1.00  0.00           H
ATOM   1161  CA  PRO A 661      39.630  32.350  39.200  1.00  0.00           C
ATOM   1162  HA  PRO A 661      39.500  32.010  40.210  1.00  0.00           H
ATOM   1163  CB  PRO A 661      39.320  31.250  38.200  1.00  0.00           C
ATOM   1164  HB1 PRO A 661      39.550  30.290  38.710  1.00  0.00           H
ATOM   1165  HB2 PRO A 661      39.930  31.420  37.280  1.00  0.00           H
ATOM   1166  CG  PRO A 661      37.820  31.300  37.940  1.00  0.00           C
ATOM   1167  HG1 PRO A 661      37.520  30.920  36.940  1.00  0.00           H
ATOM   1168  HG2 PRO A 661      37.240  30.760  38.710  1.00  0.00           H
ATOM   1169  C   PRO A 661      41.110  32.740  39.310  1.00  0.00           C
ATOM   1170  O   PRO A 661      41.720  32.230  40.250  1.00  0.00           O
ATOM   1171  N   LEU A 662      41.690  33.650  38.520  1.00  0.00           N
ATOM   1172  HN  LEU A 662      41.260  33.980  37.680  1.00  0.00           H
ATOM   1173  CA  LEU A 662      43.140  33.810  38.510  1.00  0.00           C
ATOM   1174  HA  LEU A 662      43.640  33.010  39.020  1.00  0.00           H
ATOM   1175  CB  LEU A 662      43.580  33.800  37.010  1.00  0.00           C
ATOM   1176  HB1 LEU A 662      44.640  34.070  36.900  1.00  0.00           H
ATOM   1177  HB2 LEU A 662      42.870  34.530  36.550  1.00  0.00           H
ATOM   1178  CG  LEU A 662      43.430  32.500  36.120  1.00  0.00           C
ATOM   1179  HG  LEU A 662      42.390  32.120  36.000  1.00  0.00           H
ATOM   1180  CD1 LEU A 662      43.990  32.860  34.700  1.00  0.00           C
ATOM   1181 HD11 LEU A 662      43.480  33.660  34.130  1.00  0.00           H
ATOM   1182 HD12 LEU A 662      44.010  31.930  34.090  1.00  0.00           H
ATOM   1183 HD13 LEU A 662      45.060  33.150  34.850  1.00  0.00           H
ATOM   1184  CD2 LEU A 662      44.150  31.400  36.880  1.00  0.00           C
ATOM   1185 HD21 LEU A 662      45.190  31.620  37.200  1.00  0.00           H
ATOM   1186 HD22 LEU A 662      44.220  30.430  36.340  1.00  0.00           H
ATOM   1187 HD23 LEU A 662      43.590  31.070  37.780  1.00  0.00           H
ATOM   1188  C   LEU A 662      43.570  35.000  39.370  1.00  0.00           C
ATOM   1189  O   LEU A 662      44.770  35.220  39.600  1.00  0.00           O
ATOM   1190  N   THR A 663      42.610  35.840  39.740  1.00  0.00           N
ATOM   1191  HN  THR A 663      41.690  35.620  39.420  1.00  0.00           H
ATOM   1192  CA  THR A 663      42.820  36.950  40.640  1.00  0.00           C
ATOM   1193  HA  THR A 663      43.630  37.530  40.210  1.00  0.00           H
ATOM   1194  CB  THR A 663      41.650  37.970  40.640  1.00  0.00           C
ATOM   1195  HB  THR A 663      41.920  38.790  41.350  1.00  0.00           H
ATOM   1196  OG1 THR A 663      40.430  37.380  41.120  1.00  0.00           O
ATOM   1197  HG1 THR A 663      40.640  36.510  40.760  1.00  0.00           H
ATOM   1198  CG2 THR A 663      41.510  38.590  39.250  1.00  0.00           C
ATOM   1199 HG21 THR A 663      41.010  37.840  38.600  1.00  0.00           H
ATOM   1200 HG22 THR A 663      42.430  38.970  38.770  1.00  0.00           H
ATOM   1201 HG23 THR A 663      40.850  39.480  39.350  1.00  0.00           H
ATOM   1202  C   THR A 663      43.200  36.630  42.060  1.00  0.00           C
ATOM   1203  O   THR A 663      42.860  35.570  42.640  1.00  0.00           O
ATOM   1204  N   ILE A 664      43.930  37.530  42.710  1.00  0.00           N
ATOM   1205  HN  ILE A 664      44.320  38.310  42.230  1.00  0.00           H
ATOM   1206  CA  ILE A 664      44.520  37.330  44.060  1.00  0.00           C
ATOM   1207  HA  ILE A 664      44.270  36.350  44.440  1.00  0.00           H
ATOM   1208  CB  ILE A 664      45.990  37.440  44.010  1.00  0.00           C
ATOM   1209  HB  ILE A 664      46.210  38.460  43.610  1.00  0.00           H
ATOM   1210  CG2 ILE A 664      46.690  37.320  45.360  1.00  0.00           C
ATOM   1211 HG21 ILE A 664      46.550  38.290  45.880  1.00  0.00           H
ATOM   1212 HG22 ILE A 664      47.750  37.040  45.180  1.00  0.00           H
ATOM   1213 HG23 ILE A 664      46.200  36.620  46.060  1.00  0.00           H
ATOM   1214  CG1 ILE A 664      46.620  36.410  42.950  1.00  0.00           C
ATOM   1215 HG11 ILE A 664      47.720  36.540  42.960  1.00  0.00           H
ATOM   1216 HG12 ILE A 664      46.350  36.610  41.890  1.00  0.00           H
ATOM   1217  CD  ILE A 664      46.250  35.020  43.410  1.00  0.00           C
ATOM   1218  HD1 ILE A 664      46.750  34.270  42.760  1.00  0.00           H
ATOM   1219  HD2 ILE A 664      45.170  34.870  43.190  1.00  0.00           H
ATOM   1220  HD3 ILE A 664      46.460  34.820  44.480  1.00  0.00           H
ATOM   1221  C   ILE A 664      44.080  38.390  45.040  1.00  0.00           C
ATOM   1222  O   ILE A 664      44.200  39.630  44.820  1.00  0.00           O
ATOM   1223  N   LEU A 665      43.700  37.990  46.280  1.00  0.00           N
ATOM   1224  HN  LEU A 665      43.500  37.050  46.560  1.00  0.00           H
ATOM   1225  CA  LEU A 665      43.240  38.840  47.440  1.00  0.00           C
ATOM   1226  HA  LEU A 665      42.680  39.650  47.020  1.00  0.00           H
ATOM   1227  CB  LEU A 665      42.430  38.100  48.510  1.00  0.00           C
ATOM   1228  HB1 LEU A 665      42.370  38.590  49.510  1.00  0.00           H
ATOM   1229  HB2 LEU A 665      43.080  37.210  48.690  1.00  0.00           H
ATOM   1230  CG  LEU A 665      41.010  37.580  48.200  1.00  0.00           C
ATOM   1231  HG  LEU A 665      40.810  36.910  49.070  1.00  0.00           H
ATOM   1232  CD1 LEU A 665      40.010  38.690  48.040  1.00  0.00           C
ATOM   1233 HD11 LEU A 665      40.440  39.440  47.340  1.00  0.00           H
ATOM   1234 HD12 LEU A 665      39.790  39.200  48.990  1.00  0.00           H
ATOM   1235 HD13 LEU A 665      39.050  38.320  47.600  1.00  0.00           H
ATOM   1236  CD2 LEU A 665      40.960  36.730  46.940  1.00  0.00           C
ATOM   1237 HD21 LEU A 665      41.160  37.450  46.110  1.00  0.00           H
ATOM   1238 HD22 LEU A 665      39.970  36.240  46.780  1.00  0.00           H
ATOM   1239 HD23 LEU A 665      41.710  35.920  47.020  1.00  0.00           H
ATOM   1240  C   LEU A 665      44.440  39.380  48.190  1.00  0.00           C
ATOM   1241  O   LEU A 665      45.400  38.670  48.320  1.00  0.00           O
ATOM   1242  N   GLY A 666      44.470  40.650  48.670  1.00  0.00           N
ATOM   1243  HN  GLY A 666      43.770  41.330  48.510  1.00  0.00           H
ATOM   1244  CA  GLY A 666      45.570  41.120  49.550  1.00  0.00           C
ATOM   1245  HA1 GLY A 666      46.460  41.110  48.940  1.00  0.00           H
ATOM   1246  HA2 GLY A 666      45.680  40.460  50.400  1.00  0.00           H
ATOM   1247  C   GLY A 666      45.370  42.460  50.090  1.00  0.00           C
ATOM   1248  O   GLY A 666      44.380  43.130  49.850  1.00  0.00           O
ATOM   1249  N   SER A 667      46.330  42.930  50.810  1.00  0.00           N
ATOM   1250  HN  SER A 667      47.190  42.430  50.910  1.00  0.00           H
ATOM   1251  CA  SER A 667      46.410  44.320  51.260  1.00  0.00           C
ATOM   1252  HA  SER A 667      45.620  44.390  52.000  1.00  0.00           H
ATOM   1253  CB  SER A 667      47.760  44.560  52.000  1.00  0.00           C
ATOM   1254  HB1 SER A 667      47.710  45.380  52.760  1.00  0.00           H
ATOM   1255  HB2 SER A 667      48.610  44.860  51.340  1.00  0.00           H
ATOM   1256  OG  SER A 667      48.170  43.410  52.760  1.00  0.00           O
ATOM   1257  HG1 SER A 667      48.970  43.640  53.250  1.00  0.00           H
ATOM   1258  C   SER A 667      46.260  45.490  50.290  1.00  0.00           C
ATOM   1259  O   SER A 667      46.930  45.570  49.230  1.00  0.00           O
ATOM   1260  N   THR A 668      45.380  46.480  50.650  1.00  0.00           N
ATOM   1261  HN  THR A 668      44.890  46.480  51.510  1.00  0.00           H
ATOM   1262  CA  THR A 668      45.250  47.710  49.820  1.00  0.00           C
ATOM   1263  HA  THR A 668      46.060  47.670  49.110  1.00  0.00           H
ATOM   1264  CB  THR A 668      44.000  47.650  48.860  1.00  0.00           C
ATOM   1265  HB  THR A 668      43.930  46.590  48.540  1.00  0.00           H
ATOM   1266  OG1 THR A 668      44.020  48.560  47.700  1.00  0.00           O
ATOM   1267  HG1 THR A 668      43.190  48.510  47.220  1.00  0.00           H
ATOM   1268  CG2 THR A 668      42.650  47.970  49.600  1.00  0.00           C
ATOM   1269 HG21 THR A 668      41.790  47.800  48.910  1.00  0.00           H
ATOM   1270 HG22 THR A 668      42.720  49.060  49.810  1.00  0.00           H
ATOM   1271 HG23 THR A 668      42.500  47.200  50.380  1.00  0.00           H
ATOM   1272  C   THR A 668      45.300  49.080  50.570  1.00  0.00           C
ATOM   1273  O   THR A 668      44.680  49.290  51.590  1.00  0.00           O
ATOM   1274  N   GLY A 669      46.130  50.000  50.130  1.00  0.00           N
ATOM   1275  HN  GLY A 669      46.620  49.680  49.320  1.00  0.00           H
ATOM   1276  CA  GLY A 669      46.340  51.320  50.610  1.00  0.00           C
ATOM   1277  HA1 GLY A 669      46.910  51.790  49.820  1.00  0.00           H
ATOM   1278  HA2 GLY A 669      46.840  51.180  51.550  1.00  0.00           H
ATOM   1279  C   GLY A 669      45.130  52.180  51.000  1.00  0.00           C
ATOM   1280  O   GLY A 669      45.220  52.890  52.020  1.00  0.00           O
ATOM   1281  N   PRO A 670      44.020  52.210  50.300  1.00  0.00           N
ATOM   1282  CD  PRO A 670      43.870  51.870  48.890  1.00  0.00           C
ATOM   1283  HD1 PRO A 670      43.360  50.890  48.800  1.00  0.00           H
ATOM   1284  HD2 PRO A 670      44.830  51.790  48.330  1.00  0.00           H
ATOM   1285  CA  PRO A 670      43.080  53.240  50.720  1.00  0.00           C
ATOM   1286  HA  PRO A 670      43.510  54.210  50.900  1.00  0.00           H
ATOM   1287  CB  PRO A 670      42.110  53.220  49.580  1.00  0.00           C
ATOM   1288  HB1 PRO A 670      41.500  54.150  49.540  1.00  0.00           H
ATOM   1289  HB2 PRO A 670      41.360  52.410  49.560  1.00  0.00           H
ATOM   1290  CG  PRO A 670      42.990  52.940  48.360  1.00  0.00           C
ATOM   1291  HG1 PRO A 670      42.460  52.560  47.450  1.00  0.00           H
ATOM   1292  HG2 PRO A 670      43.490  53.910  48.110  1.00  0.00           H
ATOM   1293  C   PRO A 670      42.310  52.810  51.970  1.00  0.00           C
ATOM   1294  O   PRO A 670      41.940  53.570  52.830  1.00  0.00           O
ATOM   1295  N   VAL A 671      42.060  51.420  52.100  1.00  0.00           N
ATOM   1296  HN  VAL A 671      42.280  50.830  51.330  1.00  0.00           H
ATOM   1297  CA  VAL A 671      41.450  50.770  53.230  1.00  0.00           C
ATOM   1298  HA  VAL A 671      40.580  51.370  53.430  1.00  0.00           H
ATOM   1299  CB  VAL A 671      40.990  49.380  52.930  1.00  0.00           C
ATOM   1300  HB  VAL A 671      41.900  48.810  52.620  1.00  0.00           H
ATOM   1301  CG1 VAL A 671      40.440  48.580  54.040  1.00  0.00           C
ATOM   1302 HG11 VAL A 671      39.620  49.160  54.500  1.00  0.00           H
ATOM   1303 HG12 VAL A 671      41.190  48.360  54.830  1.00  0.00           H
ATOM   1304 HG13 VAL A 671      40.100  47.570  53.710  1.00  0.00           H
ATOM   1305  CG2 VAL A 671      39.920  49.380  51.800  1.00  0.00           C
ATOM   1306 HG21 VAL A 671      40.260  49.970  50.920  1.00  0.00           H
ATOM   1307 HG22 VAL A 671      39.030  49.930  52.180  1.00  0.00           H
ATOM   1308 HG23 VAL A 671      39.650  48.340  51.510  1.00  0.00           H
ATOM   1309  C   VAL A 671      42.290  50.840  54.510  1.00  0.00           C
ATOM   1310  O   VAL A 671      41.740  51.030  55.570  1.00  0.00           O
ATOM   1311  N   LEU A 672      43.630  50.640  54.360  1.00  0.00           N
ATOM   1312  HN  LEU A 672      44.010  50.540  53.430  1.00  0.00           H
ATOM   1313  CA  LEU A 672      44.570  50.920  55.450  1.00  0.00           C
ATOM   1314  HA  LEU A 672      44.210  50.320  56.280  1.00  0.00           H
ATOM   1315  CB  LEU A 672      45.970  50.490  54.890  1.00  0.00           C
ATOM   1316  HB1 LEU A 672      46.160  50.940  53.880  1.00  0.00           H
ATOM   1317  HB2 LEU A 672      45.880  49.390  54.750  1.00  0.00           H
ATOM   1318  CG  LEU A 672      47.280  50.780  55.710  1.00  0.00           C
ATOM   1319  HG  LEU A 672      47.280  51.880  55.740  1.00  0.00           H
ATOM   1320  CD1 LEU A 672      47.190  50.180  57.090  1.00  0.00           C
ATOM   1321 HD11 LEU A 672      48.110  50.400  57.660  1.00  0.00           H
ATOM   1322 HD12 LEU A 672      47.000  49.080  57.120  1.00  0.00           H
ATOM   1323 HD13 LEU A 672      46.410  50.670  57.730  1.00  0.00           H
ATOM   1324  CD2 LEU A 672      48.520  50.290  54.980  1.00  0.00           C
ATOM   1325 HD21 LEU A 672      49.420  50.490  55.600  1.00  0.00           H
ATOM   1326 HD22 LEU A 672      48.670  50.800  54.010  1.00  0.00           H
ATOM   1327 HD23 LEU A 672      48.440  49.190  54.820  1.00  0.00           H
ATOM   1328  C   LEU A 672      44.670  52.320  55.890  1.00  0.00           C
ATOM   1329  O   LEU A 672      44.860  52.550  57.050  1.00  0.00           O
ATOM   1330  N   VAL A 673      44.610  53.340  55.000  1.00  0.00           N
ATOM   1331  HN  VAL A 673      44.790  53.260  54.030  1.00  0.00           H
ATOM   1332  CA  VAL A 673      44.290  54.750  55.380  1.00  0.00           C
ATOM   1333  HA  VAL A 673      44.950  55.120  56.140  1.00  0.00           H
ATOM   1334  CB  VAL A 673      44.330  55.790  54.270  1.00  0.00           C
ATOM   1335  HB  VAL A 673      43.990  55.340  53.310  1.00  0.00           H
ATOM   1336  CG1 VAL A 673      43.450  57.070  54.450  1.00  0.00           C
ATOM   1337 HG11 VAL A 673      42.370  56.840  54.490  1.00  0.00           H
ATOM   1338 HG12 VAL A 673      43.600  57.820  53.650  1.00  0.00           H
ATOM   1339 HG13 VAL A 673      43.590  57.520  55.470  1.00  0.00           H
ATOM   1340  CG2 VAL A 673      45.780  56.230  53.920  1.00  0.00           C
ATOM   1341 HG21 VAL A 673      46.250  55.400  53.360  1.00  0.00           H
ATOM   1342 HG22 VAL A 673      46.540  56.290  54.730  1.00  0.00           H
ATOM   1343 HG23 VAL A 673      45.720  57.110  53.250  1.00  0.00           H
ATOM   1344  C   VAL A 673      42.890  54.840  56.110  1.00  0.00           C
ATOM   1345  O   VAL A 673      42.840  55.270  57.250  1.00  0.00           O
ATOM   1346  N   PHE A 674      41.820  54.350  55.470  1.00  0.00           N
ATOM   1347  HN  PHE A 674      42.080  53.980  54.580  1.00  0.00           H
ATOM   1348  CA  PHE A 674      40.430  54.370  55.920  1.00  0.00           C
ATOM   1349  HA  PHE A 674      40.190  55.420  55.890  1.00  0.00           H
ATOM   1350  CB  PHE A 674      39.510  53.530  55.010  1.00  0.00           C
ATOM   1351  HB1 PHE A 674      39.890  52.490  55.120  1.00  0.00           H
ATOM   1352  HB2 PHE A 674      39.530  54.010  54.000  1.00  0.00           H
ATOM   1353  CG  PHE A 674      38.000  53.550  55.380  1.00  0.00           C
ATOM   1354  CD1 PHE A 674      37.290  54.770  55.240  1.00  0.00           C
ATOM   1355  HD1 PHE A 674      37.790  55.650  54.860  1.00  0.00           H
ATOM   1356  CE1 PHE A 674      35.990  54.920  55.750  1.00  0.00           C
ATOM   1357  HE1 PHE A 674      35.420  55.810  55.500  1.00  0.00           H
ATOM   1358  CZ  PHE A 674      35.470  53.790  56.380  1.00  0.00           C
ATOM   1359  HZ  PHE A 674      34.480  53.840  56.790  1.00  0.00           H
ATOM   1360  CD2 PHE A 674      37.360  52.440  55.960  1.00  0.00           C
ATOM   1361  HD2 PHE A 674      37.870  51.480  56.020  1.00  0.00           H
ATOM   1362  CE2 PHE A 674      36.130  52.580  56.500  1.00  0.00           C
ATOM   1363  HE2 PHE A 674      35.730  51.680  56.940  1.00  0.00           H
ATOM   1364  C   PHE A 674      40.250  53.870  57.350  1.00  0.00           C
ATOM   1365  O   PHE A 674      39.560  54.400  58.210  1.00  0.00           O
ATOM   1366  N   GLU A 675      40.910  52.740  57.720  1.00  0.00           N
ATOM   1367  HN  GLU A 675      41.290  52.240  56.940  1.00  0.00           H
ATOM   1368  CA  GLU A 675      40.960  52.260  59.100  1.00  0.00           C
ATOM   1369  HA  GLU A 675      40.010  51.930  59.490  1.00  0.00           H
ATOM   1370  CB  GLU A 675      41.600  50.800  59.110  1.00  0.00           C
ATOM   1371  HB1 GLU A 675      41.750  50.390  60.130  1.00  0.00           H
ATOM   1372  HB2 GLU A 675      42.600  50.650  58.640  1.00  0.00           H
ATOM   1373  CG  GLU A 675      40.700  49.660  58.540  1.00  0.00           C
ATOM   1374  HG1 GLU A 675      41.240  49.060  57.770  1.00  0.00           H
ATOM   1375  HG2 GLU A 675      39.710  50.050  58.190  1.00  0.00           H
ATOM   1376  CD  GLU A 675      40.320  48.650  59.680  1.00  0.00           C
ATOM   1377  OE1 GLU A 675      40.640  47.410  59.570  1.00  0.00           O
ATOM   1378  OE2 GLU A 675      39.590  49.060  60.590  1.00  0.00           O
ATOM   1379  C   GLU A 675      41.630  53.170  60.070  1.00  0.00           C
ATOM   1380  O   GLU A 675      41.150  53.260  61.220  1.00  0.00           O
ATOM   1381  N   LYS A 676      42.740  53.910  59.650  1.00  0.00           N
ATOM   1382  HN  LYS A 676      43.000  53.920  58.690  1.00  0.00           H
ATOM   1383  CA  LYS A 676      43.450  54.800  60.520  1.00  0.00           C
ATOM   1384  HA  LYS A 676      43.540  54.330  61.500  1.00  0.00           H
ATOM   1385  CB  LYS A 676      44.940  54.980  60.070  1.00  0.00           C
ATOM   1386  HB1 LYS A 676      44.840  55.610  59.170  1.00  0.00           H
ATOM   1387  HB2 LYS A 676      45.270  53.990  59.720  1.00  0.00           H
ATOM   1388  CG  LYS A 676      45.850  55.670  61.030  1.00  0.00           C
ATOM   1389  HG1 LYS A 676      45.610  55.260  62.040  1.00  0.00           H
ATOM   1390  HG2 LYS A 676      45.590  56.750  61.070  1.00  0.00           H
ATOM   1391  CD  LYS A 676      47.330  55.370  60.750  1.00  0.00           C
ATOM   1392  HD1 LYS A 676      47.490  55.730  59.710  1.00  0.00           H
ATOM   1393  HD2 LYS A 676      47.420  54.260  60.680  1.00  0.00           H
ATOM   1394  CE  LYS A 676      48.310  56.000  61.800  1.00  0.00           C
ATOM   1395  HE1 LYS A 676      48.120  55.610  62.810  1.00  0.00           H
ATOM   1396  HE2 LYS A 676      48.280  57.110  61.810  1.00  0.00           H
ATOM   1397  NZ  LYS A 676      49.650  55.670  61.250  1.00  0.00           N
ATOM   1398  HZ1 LYS A 676      50.000  54.700  61.420  1.00  0.00           H
ATOM   1399  HZ2 LYS A 676      50.330  56.120  61.890  1.00  0.00           H
ATOM   1400  HZ3 LYS A 676      49.890  55.980  60.290  1.00  0.00           H
ATOM   1401  C   LYS A 676      42.730  56.180  60.740  1.00  0.00           C
ATOM   1402  O   LYS A 676      42.780  56.750  61.870  1.00  0.00           O
ATOM   1403  N   ILE A 677      42.120  56.690  59.630  1.00  0.00           N
ATOM   1404  HN  ILE A 677      42.420  56.350  58.730  1.00  0.00           H
ATOM   1405  CA  ILE A 677      41.040  57.670  59.700  1.00  0.00           C
ATOM   1406  HA  ILE A 677      41.380  58.620  60.080  1.00  0.00           H
ATOM   1407  CB  ILE A 677      40.630  58.040  58.230  1.00  0.00           C
ATOM   1408  HB  ILE A 677      40.290  57.080  57.800  1.00  0.00           H
ATOM   1409  CG2 ILE A 677      39.360  59.030  58.180  1.00  0.00           C
ATOM   1410 HG21 ILE A 677      39.180  59.330  57.120  1.00  0.00           H
ATOM   1411 HG22 ILE A 677      39.570  60.000  58.690  1.00  0.00           H
ATOM   1412 HG23 ILE A 677      38.390  58.600  58.500  1.00  0.00           H
ATOM   1413  CG1 ILE A 677      41.830  58.720  57.440  1.00  0.00           C
ATOM   1414 HG11 ILE A 677      41.380  58.970  56.450  1.00  0.00           H
ATOM   1415 HG12 ILE A 677      42.660  58.000  57.300  1.00  0.00           H
ATOM   1416  CD  ILE A 677      42.410  59.980  58.080  1.00  0.00           C
ATOM   1417  HD1 ILE A 677      42.910  59.680  59.020  1.00  0.00           H
ATOM   1418  HD2 ILE A 677      41.600  60.720  58.210  1.00  0.00           H
ATOM   1419  HD3 ILE A 677      43.110  60.590  57.470  1.00  0.00           H
ATOM   1420  C   ILE A 677      39.890  57.270  60.590  1.00  0.00           C
ATOM   1421  O   ILE A 677      39.490  58.070  61.420  1.00  0.00           O
ATOM   1422  N   LEU A 678      39.360  56.040  60.440  1.00  0.00           N
ATOM   1423  HN  LEU A 678      39.810  55.470  59.750  1.00  0.00           H
ATOM   1424  CA  LEU A 678      38.190  55.580  61.210  1.00  0.00           C
ATOM   1425  HA  LEU A 678      37.430  56.330  61.020  1.00  0.00           H
ATOM   1426  CB  LEU A 678      37.570  54.300  60.630  1.00  0.00           C
ATOM   1427  HB1 LEU A 678      38.370  53.530  60.670  1.00  0.00           H
ATOM   1428  HB2 LEU A 678      37.190  54.430  59.590  1.00  0.00           H
ATOM   1429  CG  LEU A 678      36.420  53.680  61.420  1.00  0.00           C
ATOM   1430  HG  LEU A 678      36.880  53.390  62.400  1.00  0.00           H
ATOM   1431  CD1 LEU A 678      35.180  54.590  61.390  1.00  0.00           C
ATOM   1432 HD11 LEU A 678      34.890  54.680  60.330  1.00  0.00           H
ATOM   1433 HD12 LEU A 678      35.450  55.560  61.850  1.00  0.00           H
ATOM   1434 HD13 LEU A 678      34.360  54.130  61.990  1.00  0.00           H
ATOM   1435  CD2 LEU A 678      36.150  52.350  60.770  1.00  0.00           C
ATOM   1436 HD21 LEU A 678      35.260  51.870  61.200  1.00  0.00           H
ATOM   1437 HD22 LEU A 678      37.060  51.700  60.860  1.00  0.00           H
ATOM   1438 HD23 LEU A 678      35.920  52.440  59.690  1.00  0.00           H
ATOM   1439  C   LEU A 678      38.460  55.470  62.740  1.00  0.00           C
ATOM   1440  O   LEU A 678      37.610  55.980  63.460  1.00  0.00           O
ATOM   1441  N   TYR A 679      39.660  54.980  63.240  1.00  0.00           N
ATOM   1442  HN  TYR A 679      40.350  54.470  62.760  1.00  0.00           H
ATOM   1443  CA  TYR A 679      39.900  55.010  64.640  1.00  0.00           C
ATOM   1444  HA  TYR A 679      39.070  54.480  65.070  1.00  0.00           H
ATOM   1445  CB  TYR A 679      41.270  54.190  64.870  1.00  0.00           C
ATOM   1446  HB1 TYR A 679      41.990  54.420  64.060  1.00  0.00           H
ATOM   1447  HB2 TYR A 679      40.980  53.130  64.710  1.00  0.00           H
ATOM   1448  CG  TYR A 679      41.770  54.310  66.280  1.00  0.00           C
ATOM   1449  CD1 TYR A 679      41.200  53.630  67.370  1.00  0.00           C
ATOM   1450  HD1 TYR A 679      40.310  53.030  67.370  1.00  0.00           H
ATOM   1451  CE1 TYR A 679      41.940  53.650  68.600  1.00  0.00           C
ATOM   1452  HE1 TYR A 679      41.670  53.070  69.480  1.00  0.00           H
ATOM   1453  CZ  TYR A 679      43.160  54.310  68.740  1.00  0.00           C
ATOM   1454  OH  TYR A 679      43.970  54.260  69.880  1.00  0.00           O
ATOM   1455  HH  TYR A 679      44.870  54.590  69.790  1.00  0.00           H
ATOM   1456  CD2 TYR A 679      43.070  54.930  66.410  1.00  0.00           C
ATOM   1457  HD2 TYR A 679      43.560  55.260  65.510  1.00  0.00           H
ATOM   1458  CE2 TYR A 679      43.780  54.860  67.640  1.00  0.00           C
ATOM   1459  HE2 TYR A 679      44.710  55.400  67.750  1.00  0.00           H
ATOM   1460  C   TYR A 679      39.900  56.370  65.300  1.00  0.00           C
ATOM   1461  O   TYR A 679      39.320  56.680  66.320  1.00  0.00           O
ATOM   1462  N   LYS A 680      40.550  57.290  64.530  1.00  0.00           N
ATOM   1463  HN  LYS A 680      40.710  57.100  63.560  1.00  0.00           H
ATOM   1464  CA  LYS A 680      40.680  58.720  64.900  1.00  0.00           C
ATOM   1465  HA  LYS A 680      41.160  58.750  65.870  1.00  0.00           H
ATOM   1466  CB  LYS A 680      41.570  59.480  63.830  1.00  0.00           C
ATOM   1467  HB1 LYS A 680      41.340  59.090  62.810  1.00  0.00           H
ATOM   1468  HB2 LYS A 680      42.600  59.160  64.080  1.00  0.00           H
ATOM   1469  CG  LYS A 680      41.480  61.020  63.660  1.00  0.00           C
ATOM   1470  HG1 LYS A 680      41.560  61.450  64.670  1.00  0.00           H
ATOM   1471  HG2 LYS A 680      40.440  61.290  63.370  1.00  0.00           H
ATOM   1472  CD  LYS A 680      42.580  61.470  62.650  1.00  0.00           C
ATOM   1473  HD1 LYS A 680      42.250  60.960  61.720  1.00  0.00           H
ATOM   1474  HD2 LYS A 680      43.580  61.050  62.890  1.00  0.00           H
ATOM   1475  CE  LYS A 680      42.720  62.960  62.350  1.00  0.00           C
ATOM   1476  HE1 LYS A 680      41.720  63.360  62.090  1.00  0.00           H
ATOM   1477  HE2 LYS A 680      43.450  63.240  61.570  1.00  0.00           H
ATOM   1478  NZ  LYS A 680      43.120  63.640  63.590  1.00  0.00           N
ATOM   1479  HZ1 LYS A 680      42.340  63.540  64.270  1.00  0.00           H
ATOM   1480  HZ2 LYS A 680      43.190  64.680  63.490  1.00  0.00           H
ATOM   1481  HZ3 LYS A 680      43.970  63.260  64.040  1.00  0.00           H
ATOM   1482  C   LYS A 680      39.260  59.350  64.940  1.00  0.00           C
ATOM   1483  O   LYS A 680      38.830  59.980  65.930  1.00  0.00           O
ATOM   1484  N   PHE A 681      38.550  59.150  63.860  1.00  0.00           N
ATOM   1485  HN  PHE A 681      38.870  58.510  63.160  1.00  0.00           H
ATOM   1486  CA  PHE A 681      37.150  59.590  63.760  1.00  0.00           C
ATOM   1487  HA  PHE A 681      37.140  60.680  63.740  1.00  0.00           H
ATOM   1488  CB  PHE A 681      36.580  59.210  62.290  1.00  0.00           C
ATOM   1489  HB1 PHE A 681      36.720  58.150  62.040  1.00  0.00           H
ATOM   1490  HB2 PHE A 681      37.280  59.700  61.590  1.00  0.00           H
ATOM   1491  CG  PHE A 681      35.230  59.770  62.070  1.00  0.00           C
ATOM   1492  CD1 PHE A 681      34.000  59.020  62.250  1.00  0.00           C
ATOM   1493  HD1 PHE A 681      34.090  57.970  62.440  1.00  0.00           H
ATOM   1494  CE1 PHE A 681      32.760  59.690  61.980  1.00  0.00           C
ATOM   1495  HE1 PHE A 681      31.810  59.170  62.040  1.00  0.00           H
ATOM   1496  CZ  PHE A 681      32.790  61.050  61.520  1.00  0.00           C
ATOM   1497  HZ  PHE A 681      31.820  61.430  61.210  1.00  0.00           H
ATOM   1498  CD2 PHE A 681      35.150  61.130  61.740  1.00  0.00           C
ATOM   1499  HD2 PHE A 681      36.100  61.630  61.720  1.00  0.00           H
ATOM   1500  CE2 PHE A 681      33.960  61.800  61.510  1.00  0.00           C
ATOM   1501  HE2 PHE A 681      34.020  62.840  61.240  1.00  0.00           H
ATOM   1502  C   PHE A 681      36.160  59.110  64.790  1.00  0.00           C
ATOM   1503  O   PHE A 681      35.420  59.910  65.380  1.00  0.00           O
ATOM   1504  N   CYS A 682      36.250  57.760  65.080  1.00  0.00           N
ATOM   1505  HN  CYS A 682      36.830  57.240  64.460  1.00  0.00           H
ATOM   1506  CA  CYS A 682      35.530  57.130  66.200  1.00  0.00           C
ATOM   1507  HA  CYS A 682      34.490  57.440  66.090  1.00  0.00           H
ATOM   1508  CB  CYS A 682      35.750  55.580  66.250  1.00  0.00           C
ATOM   1509  HB1 CYS A 682      35.350  54.980  67.090  1.00  0.00           H
ATOM   1510  HB2 CYS A 682      36.850  55.430  66.210  1.00  0.00           H
ATOM   1511  SG  CYS A 682      35.010  54.860  64.790  1.00  0.00           S
ATOM   1512  HG1 CYS A 682      35.750  55.520  63.910  1.00  0.00           H
ATOM   1513  C   CYS A 682      35.990  57.700  67.510  1.00  0.00           C
ATOM   1514  O   CYS A 682      35.140  58.090  68.340  1.00  0.00           O
ATOM   1515  N   ARG A 683      37.300  57.830  67.770  1.00  0.00           N
ATOM   1516  HN  ARG A 683      37.980  57.560  67.100  1.00  0.00           H
ATOM   1517  CA  ARG A 683      37.870  58.160  69.110  1.00  0.00           C
ATOM   1518  HA  ARG A 683      37.420  57.550  69.880  1.00  0.00           H
ATOM   1519  CB  ARG A 683      39.420  57.800  69.120  1.00  0.00           C
ATOM   1520  HB1 ARG A 683      39.860  58.160  68.160  1.00  0.00           H
ATOM   1521  HB2 ARG A 683      39.620  56.710  69.090  1.00  0.00           H
ATOM   1522  CG  ARG A 683      40.290  58.470  70.240  1.00  0.00           C
ATOM   1523  HG1 ARG A 683      40.100  57.950  71.210  1.00  0.00           H
ATOM   1524  HG2 ARG A 683      40.010  59.530  70.410  1.00  0.00           H
ATOM   1525  CD  ARG A 683      41.760  58.480  69.870  1.00  0.00           C
ATOM   1526  HD1 ARG A 683      42.050  57.520  69.430  1.00  0.00           H
ATOM   1527  HD2 ARG A 683      42.310  58.640  70.820  1.00  0.00           H
ATOM   1528  NE  ARG A 683      42.030  59.630  68.960  1.00  0.00           N
ATOM   1529  HE  ARG A 683      41.320  60.320  69.030  1.00  0.00           H
ATOM   1530  CZ  ARG A 683      42.950  59.760  68.010  1.00  0.00           C
ATOM   1531  NH1 ARG A 683      42.780  60.690  67.120  1.00  0.00           N
ATOM   1532 HH11 ARG A 683      43.290  60.740  66.270  1.00  0.00           H
ATOM   1533 HH12 ARG A 683      41.930  61.230  67.150  1.00  0.00           H
ATOM   1534  NH2 ARG A 683      43.940  58.860  67.830  1.00  0.00           N
ATOM   1535 HH21 ARG A 683      44.280  58.390  68.650  1.00  0.00           H
ATOM   1536 HH22 ARG A 683      44.650  58.970  67.150  1.00  0.00           H
ATOM   1537  C   ARG A 683      37.640  59.680  69.550  1.00  0.00           C
ATOM   1538  O   ARG A 683      37.350  59.940  70.730  1.00  0.00           O
ATOM   1539  N   ASP A 684      37.670  60.650  68.570  1.00  0.00           N
ATOM   1540  HN  ASP A 684      37.970  60.440  67.660  1.00  0.00           H
ATOM   1541  CA  ASP A 684      37.550  62.100  68.810  1.00  0.00           C
ATOM   1542  HA  ASP A 684      37.790  62.390  69.810  1.00  0.00           H
ATOM   1543  CB  ASP A 684      38.490  62.850  67.880  1.00  0.00           C
ATOM   1544  HB1 ASP A 684      38.450  63.940  68.070  1.00  0.00           H
ATOM   1545  HB2 ASP A 684      38.040  62.750  66.870  1.00  0.00           H
ATOM   1546  CG  ASP A 684      39.940  62.360  67.960  1.00  0.00           C
ATOM   1547  OD1 ASP A 684      40.400  61.960  69.080  1.00  0.00           O
ATOM   1548  OD2 ASP A 684      40.700  62.520  66.980  1.00  0.00           O
ATOM   1549  C   ASP A 684      36.190  62.700  68.600  1.00  0.00           C
ATOM   1550  O   ASP A 684      35.950  63.820  69.010  1.00  0.00           O
ATOM   1551  N   TYR A 685      35.210  61.920  68.070  1.00  0.00           N
ATOM   1552  HN  TYR A 685      35.500  61.150  67.500  1.00  0.00           H
ATOM   1553  CA  TYR A 685      33.820  62.240  68.100  1.00  0.00           C
ATOM   1554  HA  TYR A 685      33.690  63.260  68.400  1.00  0.00           H
ATOM   1555  CB  TYR A 685      33.070  62.090  66.700  1.00  0.00           C
ATOM   1556  HB1 TYR A 685      31.970  62.060  66.900  1.00  0.00           H
ATOM   1557  HB2 TYR A 685      33.360  61.100  66.270  1.00  0.00           H
ATOM   1558  CG  TYR A 685      33.430  63.230  65.720  1.00  0.00           C
ATOM   1559  CD1 TYR A 685      34.430  63.110  64.760  1.00  0.00           C
ATOM   1560  HD1 TYR A 685      35.030  62.220  64.730  1.00  0.00           H
ATOM   1561  CE1 TYR A 685      34.650  64.230  63.980  1.00  0.00           C
ATOM   1562  HE1 TYR A 685      35.400  64.170  63.200  1.00  0.00           H
ATOM   1563  CZ  TYR A 685      34.000  65.480  64.210  1.00  0.00           C
ATOM   1564  OH  TYR A 685      34.320  66.560  63.360  1.00  0.00           O
ATOM   1565  HH  TYR A 685      33.690  67.270  63.510  1.00  0.00           H
ATOM   1566  CD2 TYR A 685      32.670  64.370  65.930  1.00  0.00           C
ATOM   1567  HD2 TYR A 685      31.890  64.390  66.680  1.00  0.00           H
ATOM   1568  CE2 TYR A 685      32.990  65.530  65.180  1.00  0.00           C
ATOM   1569  HE2 TYR A 685      32.410  66.430  65.280  1.00  0.00           H
ATOM   1570  C   TYR A 685      32.980  61.480  69.180  1.00  0.00           C
ATOM   1571  O   TYR A 685      31.770  61.670  69.250  1.00  0.00           O
ATOM   1572  N   GLN A 686      33.660  60.670  70.050  1.00  0.00           N
ATOM   1573  HN  GLN A 686      34.650  60.570  69.910  1.00  0.00           H
ATOM   1574  CA  GLN A 686      33.180  59.840  71.060  1.00  0.00           C
ATOM   1575  HA  GLN A 686      34.010  59.210  71.350  1.00  0.00           H
ATOM   1576  CB  GLN A 686      32.590  60.650  72.250  1.00  0.00           C
ATOM   1577  HB1 GLN A 686      32.320  60.000  73.110  1.00  0.00           H
ATOM   1578  HB2 GLN A 686      31.700  61.210  71.890  1.00  0.00           H
ATOM   1579  CG  GLN A 686      33.630  61.740  72.620  1.00  0.00           C
ATOM   1580  HG1 GLN A 686      33.270  62.280  73.530  1.00  0.00           H
ATOM   1581  HG2 GLN A 686      33.850  62.460  71.800  1.00  0.00           H
ATOM   1582  CD  GLN A 686      34.920  61.050  73.080  1.00  0.00           C
ATOM   1583  OE1 GLN A 686      34.880  59.930  73.530  1.00  0.00           O
ATOM   1584  NE2 GLN A 686      36.110  61.690  73.070  1.00  0.00           N
ATOM   1585 HE21 GLN A 686      36.840  61.090  73.400  1.00  0.00           H
ATOM   1586 HE22 GLN A 686      36.280  62.570  72.630  1.00  0.00           H
ATOM   1587  C   GLN A 686      32.110  58.930  70.550  1.00  0.00           C
ATOM   1588  O   GLN A 686      31.000  58.890  71.100  1.00  0.00           O
ATOM   1589  N   LEU A 687      32.450  58.150  69.490  1.00  0.00           N
ATOM   1590  HN  LEU A 687      33.350  58.370  69.090  1.00  0.00           H
ATOM   1591  CA  LEU A 687      31.630  57.050  68.970  1.00  0.00           C
ATOM   1592  HA  LEU A 687      30.660  57.070  69.440  1.00  0.00           H
ATOM   1593  CB  LEU A 687      31.460  57.180  67.480  1.00  0.00           C
ATOM   1594  HB1 LEU A 687      30.640  56.470  67.230  1.00  0.00           H
ATOM   1595  HB2 LEU A 687      32.480  57.000  67.050  1.00  0.00           H
ATOM   1596  CG  LEU A 687      31.100  58.520  66.950  1.00  0.00           C
ATOM   1597  HG  LEU A 687      31.850  59.310  67.200  1.00  0.00           H
ATOM   1598  CD1 LEU A 687      30.920  58.490  65.440  1.00  0.00           C
ATOM   1599 HD11 LEU A 687      31.880  58.290  64.900  1.00  0.00           H
ATOM   1600 HD12 LEU A 687      30.580  59.450  65.010  1.00  0.00           H
ATOM   1601 HD13 LEU A 687      30.200  57.690  65.140  1.00  0.00           H
ATOM   1602  CD2 LEU A 687      29.850  59.070  67.620  1.00  0.00           C
ATOM   1603 HD21 LEU A 687      29.120  58.240  67.490  1.00  0.00           H
ATOM   1604 HD22 LEU A 687      29.500  59.960  67.040  1.00  0.00           H
ATOM   1605 HD23 LEU A 687      29.990  59.370  68.680  1.00  0.00           H
ATOM   1606  C   LEU A 687      32.340  55.700  69.400  1.00  0.00           C
ATOM   1607  O   LEU A 687      33.600  55.580  69.380  1.00  0.00           O
ATOM   1608  N   SER A 688      31.610  54.670  69.790  1.00  0.00           N
ATOM   1609  HN  SER A 688      30.630  54.800  69.770  1.00  0.00           H
ATOM   1610  CA  SER A 688      32.240  53.430  70.300  1.00  0.00           C
ATOM   1611  HA  SER A 688      32.980  53.780  71.000  1.00  0.00           H
ATOM   1612  CB  SER A 688      31.190  52.600  71.130  1.00  0.00           C
ATOM   1613  HB1 SER A 688      30.380  52.370  70.410  1.00  0.00           H
ATOM   1614  HB2 SER A 688      30.630  53.260  71.840  1.00  0.00           H
ATOM   1615  OG  SER A 688      31.640  51.440  71.780  1.00  0.00           O
ATOM   1616  HG1 SER A 688      32.400  51.750  72.270  1.00  0.00           H
ATOM   1617  C   SER A 688      32.930  52.630  69.270  1.00  0.00           C
ATOM   1618  O   SER A 688      32.260  52.060  68.410  1.00  0.00           O
ATOM   1619  N   TYR A 689      34.230  52.640  69.290  1.00  0.00           N
ATOM   1620  HN  TYR A 689      34.670  53.070  70.080  1.00  0.00           H
ATOM   1621  CA  TYR A 689      35.070  52.150  68.140  1.00  0.00           C
ATOM   1622  HA  TYR A 689      34.880  52.920  67.400  1.00  0.00           H
ATOM   1623  CB  TYR A 689      36.630  52.220  68.480  1.00  0.00           C
ATOM   1624  HB1 TYR A 689      36.780  51.610  69.390  1.00  0.00           H
ATOM   1625  HB2 TYR A 689      36.820  53.260  68.850  1.00  0.00           H
ATOM   1626  CG  TYR A 689      37.620  51.770  67.380  1.00  0.00           C
ATOM   1627  CD1 TYR A 689      38.710  50.900  67.730  1.00  0.00           C
ATOM   1628  HD1 TYR A 689      38.850  50.600  68.760  1.00  0.00           H
ATOM   1629  CE1 TYR A 689      39.430  50.180  66.770  1.00  0.00           C
ATOM   1630  HE1 TYR A 689      40.200  49.510  67.130  1.00  0.00           H
ATOM   1631  CZ  TYR A 689      39.000  50.370  65.450  1.00  0.00           C
ATOM   1632  OH  TYR A 689      39.700  49.770  64.410  1.00  0.00           O
ATOM   1633  HH  TYR A 689      39.510  50.280  63.610  1.00  0.00           H
ATOM   1634  CD2 TYR A 689      37.430  52.100  66.010  1.00  0.00           C
ATOM   1635  HD2 TYR A 689      36.610  52.740  65.700  1.00  0.00           H
ATOM   1636  CE2 TYR A 689      38.120  51.350  64.980  1.00  0.00           C
ATOM   1637  HE2 TYR A 689      38.140  51.780  63.990  1.00  0.00           H
ATOM   1638  C   TYR A 689      34.740  50.830  67.490  1.00  0.00           C
ATOM   1639  O   TYR A 689      34.320  50.790  66.340  1.00  0.00           O
ATOM   1640  N   LEU A 690      34.870  49.720  68.130  1.00  0.00           N
ATOM   1641  HN  LEU A 690      35.200  49.680  69.070  1.00  0.00           H
ATOM   1642  CA  LEU A 690      34.670  48.440  67.470  1.00  0.00           C
ATOM   1643  HA  LEU A 690      35.340  48.400  66.610  1.00  0.00           H
ATOM   1644  CB  LEU A 690      35.050  47.300  68.470  1.00  0.00           C
ATOM   1645  HB1 LEU A 690      34.950  46.290  68.000  1.00  0.00           H
ATOM   1646  HB2 LEU A 690      34.400  47.340  69.370  1.00  0.00           H
ATOM   1647  CG  LEU A 690      36.550  47.430  68.820  1.00  0.00           C
ATOM   1648  HG  LEU A 690      36.660  48.450  69.240  1.00  0.00           H
ATOM   1649  CD1 LEU A 690      36.940  46.470  69.950  1.00  0.00           C
ATOM   1650 HD11 LEU A 690      38.040  46.420  70.110  1.00  0.00           H
ATOM   1651 HD12 LEU A 690      36.660  45.420  69.720  1.00  0.00           H
ATOM   1652 HD13 LEU A 690      36.490  46.720  70.930  1.00  0.00           H
ATOM   1653  CD2 LEU A 690      37.440  47.220  67.540  1.00  0.00           C
ATOM   1654 HD21 LEU A 690      38.420  46.820  67.920  1.00  0.00           H
ATOM   1655 HD22 LEU A 690      37.590  48.160  66.980  1.00  0.00           H
ATOM   1656 HD23 LEU A 690      36.980  46.350  67.020  1.00  0.00           H
ATOM   1657  C   LEU A 690      33.260  48.130  66.970  1.00  0.00           C
ATOM   1658  O   LEU A 690      32.980  47.550  65.960  1.00  0.00           O
ATOM   1659  N   SER A 691      32.220  48.490  67.720  1.00  0.00           N
ATOM   1660  HN  SER A 691      32.420  48.610  68.700  1.00  0.00           H
ATOM   1661  CA  SER A 691      30.870  48.480  67.380  1.00  0.00           C
ATOM   1662  HA  SER A 691      30.610  47.470  67.090  1.00  0.00           H
ATOM   1663  CB  SER A 691      30.040  48.880  68.610  1.00  0.00           C
ATOM   1664  HB1 SER A 691      29.040  49.160  68.240  1.00  0.00           H
ATOM   1665  HB2 SER A 691      30.430  49.730  69.230  1.00  0.00           H
ATOM   1666  OG  SER A 691      30.010  47.670  69.410  1.00  0.00           O
ATOM   1667  HG1 SER A 691      30.850  47.580  69.850  1.00  0.00           H
ATOM   1668  C   SER A 691      30.520  49.360  66.220  1.00  0.00           C
ATOM   1669  O   SER A 691      29.760  49.010  65.310  1.00  0.00           O
ATOM   1670  N   LEU A 692      31.150  50.530  66.190  1.00  0.00           N
ATOM   1671  HN  LEU A 692      31.830  50.770  66.870  1.00  0.00           H
ATOM   1672  CA  LEU A 692      30.940  51.390  65.010  1.00  0.00           C
ATOM   1673  HA  LEU A 692      29.900  51.400  64.730  1.00  0.00           H
ATOM   1674  CB  LEU A 692      31.300  52.890  65.320  1.00  0.00           C
ATOM   1675  HB1 LEU A 692      32.350  53.050  65.650  1.00  0.00           H
ATOM   1676  HB2 LEU A 692      30.710  53.210  66.200  1.00  0.00           H
ATOM   1677  CG  LEU A 692      31.060  53.870  64.220  1.00  0.00           C
ATOM   1678  HG  LEU A 692      31.840  53.840  63.420  1.00  0.00           H
ATOM   1679  CD1 LEU A 692      29.730  53.710  63.510  1.00  0.00           C
ATOM   1680 HD11 LEU A 692      29.700  54.540  62.760  1.00  0.00           H
ATOM   1681 HD12 LEU A 692      28.880  53.800  64.210  1.00  0.00           H
ATOM   1682 HD13 LEU A 692      29.640  52.780  62.900  1.00  0.00           H
ATOM   1683  CD2 LEU A 692      31.110  55.260  64.720  1.00  0.00           C
ATOM   1684 HD21 LEU A 692      31.970  55.460  65.390  1.00  0.00           H
ATOM   1685 HD22 LEU A 692      30.170  55.530  65.250  1.00  0.00           H
ATOM   1686 HD23 LEU A 692      31.340  55.980  63.910  1.00  0.00           H
ATOM   1687  C   LEU A 692      31.630  50.790  63.770  1.00  0.00           C
ATOM   1688  O   LEU A 692      31.010  50.680  62.670  1.00  0.00           O
ATOM   1689  N   ARG A 693      32.870  50.230  63.940  1.00  0.00           N
ATOM   1690  HN  ARG A 693      33.330  50.170  64.820  1.00  0.00           H
ATOM   1691  CA  ARG A 693      33.610  49.660  62.850  1.00  0.00           C
ATOM   1692  HA  ARG A 693      33.650  50.420  62.080  1.00  0.00           H
ATOM   1693  CB  ARG A 693      35.030  49.380  63.460  1.00  0.00           C
ATOM   1694  HB1 ARG A 693      34.760  48.630  64.240  1.00  0.00           H
ATOM   1695  HB2 ARG A 693      35.430  50.280  63.990  1.00  0.00           H
ATOM   1696  CG  ARG A 693      36.140  48.790  62.510  1.00  0.00           C
ATOM   1697  HG1 ARG A 693      37.180  48.900  62.880  1.00  0.00           H
ATOM   1698  HG2 ARG A 693      36.120  49.470  61.630  1.00  0.00           H
ATOM   1699  CD  ARG A 693      36.010  47.310  62.240  1.00  0.00           C
ATOM   1700  HD1 ARG A 693      35.090  47.110  61.650  1.00  0.00           H
ATOM   1701  HD2 ARG A 693      36.020  46.810  63.230  1.00  0.00           H
ATOM   1702  NE  ARG A 693      37.260  46.920  61.430  1.00  0.00           N
ATOM   1703  HE  ARG A 693      37.900  47.620  61.120  1.00  0.00           H
ATOM   1704  CZ  ARG A 693      37.480  45.710  60.830  1.00  0.00           C
ATOM   1705  NH1 ARG A 693      36.720  44.700  61.110  1.00  0.00           N
ATOM   1706 HH11 ARG A 693      35.980  44.880  61.760  1.00  0.00           H
ATOM   1707 HH12 ARG A 693      37.050  43.810  60.770  1.00  0.00           H
ATOM   1708  NH2 ARG A 693      38.480  45.590  60.060  1.00  0.00           N
ATOM   1709 HH21 ARG A 693      38.970  46.440  59.830  1.00  0.00           H
ATOM   1710 HH22 ARG A 693      38.640  44.650  59.740  1.00  0.00           H
ATOM   1711  C   ARG A 693      32.910  48.380  62.330  1.00  0.00           C
ATOM   1712  O   ARG A 693      32.910  48.160  61.100  1.00  0.00           O
ATOM   1713  N   THR A 694      32.190  47.530  63.140  1.00  0.00           N
ATOM   1714  HN  THR A 694      32.200  47.820  64.090  1.00  0.00           H
ATOM   1715  CA  THR A 694      31.410  46.380  62.790  1.00  0.00           C
ATOM   1716  HA  THR A 694      32.000  45.790  62.110  1.00  0.00           H
ATOM   1717  CB  THR A 694      31.000  45.420  63.970  1.00  0.00           C
ATOM   1718  HB  THR A 694      30.140  45.940  64.440  1.00  0.00           H
ATOM   1719  OG1 THR A 694      32.160  45.170  64.870  1.00  0.00           O
ATOM   1720  HG1 THR A 694      32.450  45.910  65.420  1.00  0.00           H
ATOM   1721  CG2 THR A 694      30.670  44.040  63.430  1.00  0.00           C
ATOM   1722 HG21 THR A 694      30.570  43.310  64.270  1.00  0.00           H
ATOM   1723 HG22 THR A 694      31.410  43.670  62.690  1.00  0.00           H
ATOM   1724 HG23 THR A 694      29.650  44.130  63.000  1.00  0.00           H
ATOM   1725  C   THR A 694      30.150  46.680  62.020  1.00  0.00           C
ATOM   1726  O   THR A 694      29.940  46.080  60.960  1.00  0.00           O
ATOM   1727  N   SER A 695      29.350  47.720  62.490  1.00  0.00           N
ATOM   1728  HN  SER A 695      29.620  48.010  63.410  1.00  0.00           H
ATOM   1729  CA  SER A 695      28.280  48.380  61.720  1.00  0.00           C
ATOM   1730  HA  SER A 695      27.620  47.570  61.460  1.00  0.00           H
ATOM   1731  CB  SER A 695      27.490  49.460  62.510  1.00  0.00           C
ATOM   1732  HB1 SER A 695      26.690  49.840  61.840  1.00  0.00           H
ATOM   1733  HB2 SER A 695      28.200  50.270  62.730  1.00  0.00           H
ATOM   1734  OG  SER A 695      26.900  49.020  63.720  1.00  0.00           O
ATOM   1735  HG1 SER A 695      27.410  49.340  64.470  1.00  0.00           H
ATOM   1736  C   SER A 695      28.630  48.900  60.380  1.00  0.00           C
ATOM   1737  O   SER A 695      27.840  48.810  59.410  1.00  0.00           O
ATOM   1738  N   ILE A 696      29.810  49.630  60.380  1.00  0.00           N
ATOM   1739  HN  ILE A 696      30.440  49.830  61.120  1.00  0.00           H
ATOM   1740  CA  ILE A 696      30.330  50.180  59.120  1.00  0.00           C
ATOM   1741  HA  ILE A 696      29.530  50.720  58.630  1.00  0.00           H
ATOM   1742  CB  ILE A 696      31.640  51.040  59.330  1.00  0.00           C
ATOM   1743  HB  ILE A 696      32.250  50.530  60.110  1.00  0.00           H
ATOM   1744  CG2 ILE A 696      32.450  51.220  58.040  1.00  0.00           C
ATOM   1745 HG21 ILE A 696      33.090  50.330  57.900  1.00  0.00           H
ATOM   1746 HG22 ILE A 696      32.970  52.210  58.030  1.00  0.00           H
ATOM   1747 HG23 ILE A 696      31.810  51.320  57.130  1.00  0.00           H
ATOM   1748  CG1 ILE A 696      31.160  52.460  59.830  1.00  0.00           C
ATOM   1749 HG11 ILE A 696      30.390  52.360  60.630  1.00  0.00           H
ATOM   1750 HG12 ILE A 696      30.740  53.030  58.970  1.00  0.00           H
ATOM   1751  CD  ILE A 696      32.160  53.320  60.490  1.00  0.00           C
ATOM   1752  HD1 ILE A 696      33.160  53.400  60.020  1.00  0.00           H
ATOM   1753  HD2 ILE A 696      32.250  52.920  61.530  1.00  0.00           H
ATOM   1754  HD3 ILE A 696      31.800  54.370  60.600  1.00  0.00           H
ATOM   1755  C   ILE A 696      30.640  49.030  58.100  1.00  0.00           C
ATOM   1756  O   ILE A 696      30.210  49.160  56.930  1.00  0.00           O
ATOM   1757  N   GLY A 697      31.390  47.970  58.580  1.00  0.00           N
ATOM   1758  HN  GLY A 697      31.660  47.980  59.530  1.00  0.00           H
ATOM   1759  CA  GLY A 697      31.490  46.780  57.740  1.00  0.00           C
ATOM   1760  HA1 GLY A 697      32.090  46.030  58.240  1.00  0.00           H
ATOM   1761  HA2 GLY A 697      31.960  47.090  56.820  1.00  0.00           H
ATOM   1762  C   GLY A 697      30.160  46.150  57.310  1.00  0.00           C
ATOM   1763  O   GLY A 697      30.020  45.880  56.100  1.00  0.00           O
ATOM   1764  N   LEU A 698      29.240  46.000  58.240  1.00  0.00           N
ATOM   1765  HN  LEU A 698      29.470  46.340  59.150  1.00  0.00           H
ATOM   1766  CA  LEU A 698      27.930  45.400  57.930  1.00  0.00           C
ATOM   1767  HA  LEU A 698      28.120  44.500  57.370  1.00  0.00           H
ATOM   1768  CB  LEU A 698      27.130  45.100  59.220  1.00  0.00           C
ATOM   1769  HB1 LEU A 698      26.110  44.730  58.990  1.00  0.00           H
ATOM   1770  HB2 LEU A 698      27.160  46.010  59.850  1.00  0.00           H
ATOM   1771  CG  LEU A 698      27.780  43.930  60.030  1.00  0.00           C
ATOM   1772  HG  LEU A 698      28.860  44.090  60.210  1.00  0.00           H
ATOM   1773  CD1 LEU A 698      27.040  43.850  61.390  1.00  0.00           C
ATOM   1774 HD11 LEU A 698      27.060  44.790  61.950  1.00  0.00           H
ATOM   1775 HD12 LEU A 698      27.610  43.060  61.920  1.00  0.00           H
ATOM   1776 HD13 LEU A 698      26.020  43.430  61.280  1.00  0.00           H
ATOM   1777  CD2 LEU A 698      27.560  42.670  59.320  1.00  0.00           C
ATOM   1778 HD21 LEU A 698      28.280  42.570  58.480  1.00  0.00           H
ATOM   1779 HD22 LEU A 698      26.520  42.670  58.930  1.00  0.00           H
ATOM   1780 HD23 LEU A 698      27.740  41.900  60.100  1.00  0.00           H
ATOM   1781  C   LEU A 698      27.170  46.310  56.930  1.00  0.00           C
ATOM   1782  O   LEU A 698      26.590  45.830  55.920  1.00  0.00           O
ATOM   1783  N   TRP A 699      27.280  47.660  56.950  1.00  0.00           N
ATOM   1784  HN  TRP A 699      27.770  48.100  57.690  1.00  0.00           H
ATOM   1785  CA  TRP A 699      26.850  48.590  55.800  1.00  0.00           C
ATOM   1786  HA  TRP A 699      25.810  48.350  55.610  1.00  0.00           H
ATOM   1787  CB  TRP A 699      26.880  50.100  56.300  1.00  0.00           C
ATOM   1788  HB1 TRP A 699      26.910  50.780  55.420  1.00  0.00           H
ATOM   1789  HB2 TRP A 699      27.850  50.310  56.800  1.00  0.00           H
ATOM   1790  CG  TRP A 699      25.780  50.570  57.110  1.00  0.00           C
ATOM   1791  CD1 TRP A 699      25.850  50.940  58.390  1.00  0.00           C
ATOM   1792  HD1 TRP A 699      26.770  51.080  58.950  1.00  0.00           H
ATOM   1793  NE1 TRP A 699      24.720  51.680  58.720  1.00  0.00           N
ATOM   1794  HE1 TRP A 699      24.610  52.330  59.420  1.00  0.00           H
ATOM   1795  CE2 TRP A 699      23.880  51.680  57.610  1.00  0.00           C
ATOM   1796  CD2 TRP A 699      24.520  50.980  56.610  1.00  0.00           C
ATOM   1797  CE3 TRP A 699      23.910  50.800  55.380  1.00  0.00           C
ATOM   1798  HE3 TRP A 699      24.400  50.350  54.530  1.00  0.00           H
ATOM   1799  CZ3 TRP A 699      22.650  51.370  55.170  1.00  0.00           C
ATOM   1800  HZ3 TRP A 699      22.250  51.270  54.170  1.00  0.00           H
ATOM   1801  CZ2 TRP A 699      22.600  52.220  57.450  1.00  0.00           C
ATOM   1802  HZ2 TRP A 699      22.180  52.750  58.300  1.00  0.00           H
ATOM   1803  CH2 TRP A 699      22.010  52.080  56.170  1.00  0.00           C
ATOM   1804  HH2 TRP A 699      21.040  52.490  56.000  1.00  0.00           H
ATOM   1805  C   TRP A 699      27.630  48.430  54.500  1.00  0.00           C
ATOM   1806  O   TRP A 699      27.110  48.350  53.410  1.00  0.00           O
ATOM   1807  N   THR A 700      28.940  48.230  54.590  1.00  0.00           N
ATOM   1808  HN  THR A 700      29.480  48.210  55.430  1.00  0.00           H
ATOM   1809  CA  THR A 700      29.730  48.130  53.410  1.00  0.00           C
ATOM   1810  HA  THR A 700      29.530  48.950  52.740  1.00  0.00           H
ATOM   1811  CB  THR A 700      31.230  48.210  53.770  1.00  0.00           C
ATOM   1812  HB  THR A 700      31.490  47.330  54.410  1.00  0.00           H
ATOM   1813  OG1 THR A 700      31.500  49.360  54.590  1.00  0.00           O
ATOM   1814  HG1 THR A 700      31.030  49.250  55.420  1.00  0.00           H
ATOM   1815  CG2 THR A 700      32.070  48.220  52.490  1.00  0.00           C
ATOM   1816 HG21 THR A 700      31.790  47.500  51.700  1.00  0.00           H
ATOM   1817 HG22 THR A 700      33.170  48.100  52.580  1.00  0.00           H
ATOM   1818 HG23 THR A 700      31.880  49.210  52.020  1.00  0.00           H
ATOM   1819  C   THR A 700      29.460  46.910  52.600  1.00  0.00           C
ATOM   1820  O   THR A 700      29.420  46.880  51.350  1.00  0.00           O
ATOM   1821  N   SER A 701      29.310  45.840  53.360  1.00  0.00           N
ATOM   1822  HN  SER A 701      29.230  46.010  54.340  1.00  0.00           H
ATOM   1823  CA  SER A 701      28.830  44.560  52.900  1.00  0.00           C
ATOM   1824  HA  SER A 701      29.550  44.150  52.210  1.00  0.00           H
ATOM   1825  CB  SER A 701      28.840  43.580  54.100  1.00  0.00           C
ATOM   1826  HB1 SER A 701      28.280  44.020  54.950  1.00  0.00           H
ATOM   1827  HB2 SER A 701      29.870  43.380  54.470  1.00  0.00           H
ATOM   1828  OG  SER A 701      28.240  42.300  53.890  1.00  0.00           O
ATOM   1829  HG1 SER A 701      28.520  42.000  53.020  1.00  0.00           H
ATOM   1830  C   SER A 701      27.490  44.630  52.180  1.00  0.00           C
ATOM   1831  O   SER A 701      27.390  44.190  51.050  1.00  0.00           O
ATOM   1832  N   PHE A 702      26.520  45.330  52.870  1.00  0.00           N
ATOM   1833  HN  PHE A 702      26.750  45.440  53.840  1.00  0.00           H
ATOM   1834  CA  PHE A 702      25.190  45.710  52.350  1.00  0.00           C
ATOM   1835  HA  PHE A 702      24.800  44.790  51.960  1.00  0.00           H
ATOM   1836  CB  PHE A 702      24.270  46.330  53.440  1.00  0.00           C
ATOM   1837  HB1 PHE A 702      24.770  47.210  53.900  1.00  0.00           H
ATOM   1838  HB2 PHE A 702      24.220  45.580  54.260  1.00  0.00           H
ATOM   1839  CG  PHE A 702      22.930  46.610  52.990  1.00  0.00           C
ATOM   1840  CD1 PHE A 702      22.420  47.980  53.090  1.00  0.00           C
ATOM   1841  HD1 PHE A 702      22.930  48.830  53.520  1.00  0.00           H
ATOM   1842  CE1 PHE A 702      21.110  48.220  52.660  1.00  0.00           C
ATOM   1843  HE1 PHE A 702      20.690  49.210  52.690  1.00  0.00           H
ATOM   1844  CZ  PHE A 702      20.280  47.180  52.310  1.00  0.00           C
ATOM   1845  HZ  PHE A 702      19.220  47.320  52.220  1.00  0.00           H
ATOM   1846  CD2 PHE A 702      22.060  45.590  52.600  1.00  0.00           C
ATOM   1847  HD2 PHE A 702      22.590  44.650  52.570  1.00  0.00           H
ATOM   1848  CE2 PHE A 702      20.710  45.890  52.320  1.00  0.00           C
ATOM   1849  HE2 PHE A 702      20.000  45.110  52.130  1.00  0.00           H
ATOM   1850  C   PHE A 702      25.190  46.600  51.090  1.00  0.00           C
ATOM   1851  O   PHE A 702      24.520  46.290  50.100  1.00  0.00           O
ATOM   1852  N   LEU A 703      26.020  47.680  51.110  1.00  0.00           N
ATOM   1853  HN  LEU A 703      26.500  47.980  51.920  1.00  0.00           H
ATOM   1854  CA  LEU A 703      26.090  48.610  50.050  1.00  0.00           C
ATOM   1855  HA  LEU A 703      25.110  48.960  49.760  1.00  0.00           H
ATOM   1856  CB  LEU A 703      26.810  49.820  50.460  1.00  0.00           C
ATOM   1857  HB1 LEU A 703      27.030  50.440  49.560  1.00  0.00           H
ATOM   1858  HB2 LEU A 703      27.830  49.620  50.850  1.00  0.00           H
ATOM   1859  CG  LEU A 703      26.080  50.690  51.590  1.00  0.00           C
ATOM   1860  HG  LEU A 703      25.630  49.940  52.260  1.00  0.00           H
ATOM   1861  CD1 LEU A 703      27.070  51.510  52.480  1.00  0.00           C
ATOM   1862 HD11 LEU A 703      27.560  52.360  51.960  1.00  0.00           H
ATOM   1863 HD12 LEU A 703      27.940  50.930  52.840  1.00  0.00           H
ATOM   1864 HD13 LEU A 703      26.590  51.860  53.420  1.00  0.00           H
ATOM   1865  CD2 LEU A 703      24.910  51.470  50.950  1.00  0.00           C
ATOM   1866 HD21 LEU A 703      25.290  52.290  50.310  1.00  0.00           H
ATOM   1867 HD22 LEU A 703      24.340  51.950  51.770  1.00  0.00           H
ATOM   1868 HD23 LEU A 703      24.360  50.800  50.240  1.00  0.00           H
ATOM   1869  C   LEU A 703      26.690  47.890  48.860  1.00  0.00           C
ATOM   1870  O   LEU A 703      26.340  48.280  47.770  1.00  0.00           O
ATOM   1871  N   CYS A 704      27.560  46.890  49.010  1.00  0.00           N
ATOM   1872  HN  CYS A 704      27.890  46.570  49.880  1.00  0.00           H
ATOM   1873  CA  CYS A 704      28.120  46.070  47.950  1.00  0.00           C
ATOM   1874  HA  CYS A 704      28.370  46.710  47.120  1.00  0.00           H
ATOM   1875  CB  CYS A 704      29.220  45.160  48.470  1.00  0.00           C
ATOM   1876  HB1 CYS A 704      29.440  44.240  47.880  1.00  0.00           H
ATOM   1877  HB2 CYS A 704      28.910  44.770  49.450  1.00  0.00           H
ATOM   1878  SG  CYS A 704      30.780  46.200  48.670  1.00  0.00           S
ATOM   1879  HG1 CYS A 704      30.720  46.230  50.000  1.00  0.00           H
ATOM   1880  C   CYS A 704      27.020  45.180  47.320  1.00  0.00           C
ATOM   1881  O   CYS A 704      26.920  45.000  46.130  1.00  0.00           O
ATOM   1882  N   ILE A 705      26.040  44.660  48.100  1.00  0.00           N
ATOM   1883  HN  ILE A 705      26.200  44.660  49.090  1.00  0.00           H
ATOM   1884  CA  ILE A 705      24.950  43.890  47.570  1.00  0.00           C
ATOM   1885  HA  ILE A 705      25.360  43.060  47.010  1.00  0.00           H
ATOM   1886  CB  ILE A 705      23.990  43.390  48.730  1.00  0.00           C
ATOM   1887  HB  ILE A 705      23.430  44.190  49.250  1.00  0.00           H
ATOM   1888  CG2 ILE A 705      22.860  42.510  48.170  1.00  0.00           C
ATOM   1889 HG21 ILE A 705      23.390  41.660  47.680  1.00  0.00           H
ATOM   1890 HG22 ILE A 705      22.210  43.030  47.440  1.00  0.00           H
ATOM   1891 HG23 ILE A 705      22.200  42.080  48.950  1.00  0.00           H
ATOM   1892  CG1 ILE A 705      24.690  42.550  49.890  1.00  0.00           C
ATOM   1893 HG11 ILE A 705      23.870  42.280  50.580  1.00  0.00           H
ATOM   1894 HG12 ILE A 705      25.500  43.270  50.140  1.00  0.00           H
ATOM   1895  CD  ILE A 705      25.340  41.210  49.520  1.00  0.00           C
ATOM   1896  HD1 ILE A 705      26.100  41.420  48.730  1.00  0.00           H
ATOM   1897  HD2 ILE A 705      24.580  40.600  48.990  1.00  0.00           H
ATOM   1898  HD3 ILE A 705      25.790  40.740  50.420  1.00  0.00           H
ATOM   1899  C   ILE A 705      24.120  44.710  46.680  1.00  0.00           C
ATOM   1900  O   ILE A 705      23.800  44.400  45.530  1.00  0.00           O
ATOM   1901  N   VAL A 706      23.790  45.920  47.160  1.00  0.00           N
ATOM   1902  HN  VAL A 706      24.060  46.250  48.060  1.00  0.00           H
ATOM   1903  CA  VAL A 706      23.100  46.940  46.370  1.00  0.00           C
ATOM   1904  HA  VAL A 706      22.180  46.510  46.010  1.00  0.00           H
ATOM   1905  CB  VAL A 706      22.800  48.230  47.250  1.00  0.00           C
ATOM   1906  HB  VAL A 706      23.760  48.580  47.680  1.00  0.00           H
ATOM   1907  CG1 VAL A 706      22.070  49.320  46.410  1.00  0.00           C
ATOM   1908 HG11 VAL A 706      21.210  48.830  45.910  1.00  0.00           H
ATOM   1909 HG12 VAL A 706      22.750  49.640  45.600  1.00  0.00           H
ATOM   1910 HG13 VAL A 706      21.800  50.230  46.990  1.00  0.00           H
ATOM   1911  CG2 VAL A 706      21.770  47.840  48.320  1.00  0.00           C
ATOM   1912 HG21 VAL A 706      21.210  48.700  48.740  1.00  0.00           H
ATOM   1913 HG22 VAL A 706      22.160  47.110  49.060  1.00  0.00           H
ATOM   1914 HG23 VAL A 706      20.860  47.430  47.850  1.00  0.00           H
ATOM   1915  C   VAL A 706      23.880  47.330  45.110  1.00  0.00           C
ATOM   1916  O   VAL A 706      23.310  47.610  44.050  1.00  0.00           O
ATOM   1917  N   LEU A 707      25.160  47.540  45.160  1.00  0.00           N
ATOM   1918  HN  LEU A 707      25.620  47.450  46.050  1.00  0.00           H
ATOM   1919  CA  LEU A 707      26.010  47.970  44.010  1.00  0.00           C
ATOM   1920  HA  LEU A 707      25.490  48.790  43.530  1.00  0.00           H
ATOM   1921  CB  LEU A 707      27.360  48.610  44.460  1.00  0.00           C
ATOM   1922  HB1 LEU A 707      27.970  47.870  45.010  1.00  0.00           H
ATOM   1923  HB2 LEU A 707      27.120  49.440  45.150  1.00  0.00           H
ATOM   1924  CG  LEU A 707      28.310  49.170  43.450  1.00  0.00           C
ATOM   1925  HG  LEU A 707      28.770  48.260  42.990  1.00  0.00           H
ATOM   1926  CD1 LEU A 707      27.580  49.990  42.310  1.00  0.00           C
ATOM   1927 HD11 LEU A 707      28.330  50.400  41.590  1.00  0.00           H
ATOM   1928 HD12 LEU A 707      26.940  50.810  42.700  1.00  0.00           H
ATOM   1929 HD13 LEU A 707      26.980  49.350  41.630  1.00  0.00           H
ATOM   1930  CD2 LEU A 707      29.490  49.990  44.090  1.00  0.00           C
ATOM   1931 HD21 LEU A 707      30.190  50.190  43.250  1.00  0.00           H
ATOM   1932 HD22 LEU A 707      30.090  49.410  44.830  1.00  0.00           H
ATOM   1933 HD23 LEU A 707      29.260  50.950  44.610  1.00  0.00           H
ATOM   1934  C   LEU A 707      26.260  46.820  42.940  1.00  0.00           C
ATOM   1935  O   LEU A 707      26.360  47.060  41.770  1.00  0.00           O
ATOM   1936  N   VAL A 708      26.200  45.540  43.360  1.00  0.00           N
ATOM   1937  HN  VAL A 708      26.220  45.230  44.300  1.00  0.00           H
ATOM   1938  CA  VAL A 708      26.130  44.380  42.500  1.00  0.00           C
ATOM   1939  HA  VAL A 708      27.000  44.430  41.870  1.00  0.00           H
ATOM   1940  CB  VAL A 708      26.330  43.100  43.300  1.00  0.00           C
ATOM   1941  HB  VAL A 708      25.570  43.040  44.120  1.00  0.00           H
ATOM   1942  CG1 VAL A 708      26.050  41.830  42.380  1.00  0.00           C
ATOM   1943 HG11 VAL A 708      26.460  40.900  42.830  1.00  0.00           H
ATOM   1944 HG12 VAL A 708      26.440  41.880  41.340  1.00  0.00           H
ATOM   1945 HG13 VAL A 708      24.960  41.720  42.230  1.00  0.00           H
ATOM   1946  CG2 VAL A 708      27.780  42.920  43.750  1.00  0.00           C
ATOM   1947 HG21 VAL A 708      28.110  43.820  44.320  1.00  0.00           H
ATOM   1948 HG22 VAL A 708      28.390  42.820  42.830  1.00  0.00           H
ATOM   1949 HG23 VAL A 708      27.920  42.010  44.380  1.00  0.00           H
ATOM   1950  C   VAL A 708      24.860  44.140  41.730  1.00  0.00           C
ATOM   1951  O   VAL A 708      24.860  43.770  40.590  1.00  0.00           O
ATOM   1952  N   ALA A 709      23.780  44.520  42.420  1.00  0.00           N
ATOM   1953  HN  ALA A 709      23.780  44.540  43.420  1.00  0.00           H
ATOM   1954  CA  ALA A 709      22.480  44.670  41.890  1.00  0.00           C
ATOM   1955  HA  ALA A 709      22.450  43.860  41.180  1.00  0.00           H
ATOM   1956  CB  ALA A 709      21.410  44.630  43.030  1.00  0.00           C
ATOM   1957  HB1 ALA A 709      21.370  45.530  43.690  1.00  0.00           H
ATOM   1958  HB2 ALA A 709      21.640  43.790  43.710  1.00  0.00           H
ATOM   1959  HB3 ALA A 709      20.410  44.410  42.610  1.00  0.00           H
ATOM   1960  C   ALA A 709      22.310  45.940  40.910  1.00  0.00           C
ATOM   1961  O   ALA A 709      21.470  45.980  40.010  1.00  0.00           O
ATOM   1962  N   THR A 710      23.250  46.980  41.010  1.00  0.00           N
ATOM   1963  HN  THR A 710      23.970  46.940  41.690  1.00  0.00           H
ATOM   1964  CA  THR A 710      23.000  48.240  40.240  1.00  0.00           C
ATOM   1965  HA  THR A 710      21.990  48.280  39.890  1.00  0.00           H
ATOM   1966  CB  THR A 710      23.330  49.490  41.150  1.00  0.00           C
ATOM   1967  HB  THR A 710      24.310  49.410  41.670  1.00  0.00           H
ATOM   1968  OG1 THR A 710      22.310  49.630  42.100  1.00  0.00           O
ATOM   1969  HG1 THR A 710      22.550  48.890  42.680  1.00  0.00           H
ATOM   1970  CG2 THR A 710      23.200  50.850  40.490  1.00  0.00           C
ATOM   1971 HG21 THR A 710      23.190  51.730  41.160  1.00  0.00           H
ATOM   1972 HG22 THR A 710      22.280  50.890  39.890  1.00  0.00           H
ATOM   1973 HG23 THR A 710      24.050  50.990  39.780  1.00  0.00           H
ATOM   1974  C   THR A 710      23.930  48.260  39.000  1.00  0.00           C
ATOM   1975  O   THR A 710      25.010  47.690  38.990  1.00  0.00           O
ATOM   1976  N   ASP A 711      23.440  48.830  37.880  1.00  0.00           N
ATOM   1977  HN  ASP A 711      22.480  49.130  37.840  1.00  0.00           H
ATOM   1978  CA  ASP A 711      24.290  49.160  36.750  1.00  0.00           C
ATOM   1979  HA  ASP A 711      24.810  48.280  36.440  1.00  0.00           H
ATOM   1980  CB  ASP A 711      23.410  49.560  35.510  1.00  0.00           C
ATOM   1981  HB1 ASP A 711      22.510  50.130  35.860  1.00  0.00           H
ATOM   1982  HB2 ASP A 711      23.060  48.640  34.990  1.00  0.00           H
ATOM   1983  CG  ASP A 711      24.060  50.440  34.430  1.00  0.00           C
ATOM   1984  OD1 ASP A 711      25.170  50.100  33.970  1.00  0.00           O
ATOM   1985  OD2 ASP A 711      23.270  51.240  33.860  1.00  0.00           O
ATOM   1986  C   ASP A 711      25.340  50.120  37.120  1.00  0.00           C
ATOM   1987  O   ASP A 711      25.060  51.230  37.560  1.00  0.00           O
ATOM   1988  N   ALA A 712      26.570  49.700  36.800  1.00  0.00           N
ATOM   1989  HN  ALA A 712      26.790  48.780  36.510  1.00  0.00           H
ATOM   1990  CA  ALA A 712      27.750  50.480  37.230  1.00  0.00           C
ATOM   1991  HA  ALA A 712      27.460  51.240  37.940  1.00  0.00           H
ATOM   1992  CB  ALA A 712      28.750  49.510  37.810  1.00  0.00           C
ATOM   1993  HB1 ALA A 712      28.250  49.010  38.670  1.00  0.00           H
ATOM   1994  HB2 ALA A 712      29.750  49.920  38.130  1.00  0.00           H
ATOM   1995  HB3 ALA A 712      29.000  48.810  36.990  1.00  0.00           H
ATOM   1996  C   ALA A 712      28.330  51.270  36.010  1.00  0.00           C
ATOM   1997  O   ALA A 712      29.320  51.980  36.140  1.00  0.00           O
ATOM   1998  N   SER A 713      27.810  51.100  34.810  1.00  0.00           N
ATOM   1999  HN  SER A 713      27.060  50.470  34.660  1.00  0.00           H
ATOM   2000  CA  SER A 713      28.410  51.680  33.540  1.00  0.00           C
ATOM   2001  HA  SER A 713      29.410  51.270  33.560  1.00  0.00           H
ATOM   2002  CB  SER A 713      27.640  51.320  32.240  1.00  0.00           C
ATOM   2003  HB1 SER A 713      27.680  50.210  32.280  1.00  0.00           H
ATOM   2004  HB2 SER A 713      28.120  51.750  31.330  1.00  0.00           H
ATOM   2005  OG  SER A 713      26.240  51.730  32.240  1.00  0.00           O
ATOM   2006  HG1 SER A 713      25.790  51.100  32.810  1.00  0.00           H
ATOM   2007  C   SER A 713      28.560  53.210  33.480  1.00  0.00           C
ATOM   2008  O   SER A 713      29.610  53.720  33.170  1.00  0.00           O
ATOM   2009  N   SER A 714      27.460  53.970  33.800  1.00  0.00           N
ATOM   2010  HN  SER A 714      26.620  53.450  33.970  1.00  0.00           H
ATOM   2011  CA  SER A 714      27.550  55.440  34.060  1.00  0.00           C
ATOM   2012  HA  SER A 714      28.000  55.840  33.170  1.00  0.00           H
ATOM   2013  CB  SER A 714      26.220  56.150  34.260  1.00  0.00           C
ATOM   2014  HB1 SER A 714      26.380  57.160  34.680  1.00  0.00           H
ATOM   2015  HB2 SER A 714      25.570  55.670  35.030  1.00  0.00           H
ATOM   2016  OG  SER A 714      25.510  56.120  33.070  1.00  0.00           O
ATOM   2017  HG1 SER A 714      25.190  55.220  32.970  1.00  0.00           H
ATOM   2018  C   SER A 714      28.570  55.730  35.260  1.00  0.00           C
ATOM   2019  O   SER A 714      29.280  56.700  35.250  1.00  0.00           O
ATOM   2020  N   LEU A 715      28.640  54.890  36.320  1.00  0.00           N
ATOM   2021  HN  LEU A 715      28.050  54.100  36.270  1.00  0.00           H
ATOM   2022  CA  LEU A 715      29.420  55.040  37.500  1.00  0.00           C
ATOM   2023  HA  LEU A 715      29.210  56.040  37.860  1.00  0.00           H
ATOM   2024  CB  LEU A 715      28.880  54.030  38.550  1.00  0.00           C
ATOM   2025  HB1 LEU A 715      28.920  52.980  38.180  1.00  0.00           H
ATOM   2026  HB2 LEU A 715      27.850  54.390  38.740  1.00  0.00           H
ATOM   2027  CG  LEU A 715      29.700  53.900  39.880  1.00  0.00           C
ATOM   2028  HG  LEU A 715      30.740  53.670  39.570  1.00  0.00           H
ATOM   2029  CD1 LEU A 715      29.830  55.100  40.740  1.00  0.00           C
ATOM   2030 HD11 LEU A 715      30.350  54.920  41.700  1.00  0.00           H
ATOM   2031 HD12 LEU A 715      28.870  55.550  41.070  1.00  0.00           H
ATOM   2032 HD13 LEU A 715      30.380  55.920  40.240  1.00  0.00           H
ATOM   2033  CD2 LEU A 715      29.090  52.820  40.740  1.00  0.00           C
ATOM   2034 HD21 LEU A 715      28.150  53.320  41.050  1.00  0.00           H
ATOM   2035 HD22 LEU A 715      29.710  52.590  41.640  1.00  0.00           H
ATOM   2036 HD23 LEU A 715      28.890  51.870  40.220  1.00  0.00           H
ATOM   2037  C   LEU A 715      30.890  54.940  37.140  1.00  0.00           C
ATOM   2038  O   LEU A 715      31.640  55.750  37.550  1.00  0.00           O
ATOM   2039  N   VAL A 716      31.310  54.000  36.250  1.00  0.00           N
ATOM   2040  HN  VAL A 716      30.600  53.410  35.890  1.00  0.00           H
ATOM   2041  CA  VAL A 716      32.590  53.800  35.630  1.00  0.00           C
ATOM   2042  HA  VAL A 716      33.230  53.700  36.500  1.00  0.00           H
ATOM   2043  CB  VAL A 716      32.640  52.510  34.730  1.00  0.00           C
ATOM   2044  HB  VAL A 716      31.750  52.400  34.070  1.00  0.00           H
ATOM   2045  CG1 VAL A 716      34.010  52.410  33.880  1.00  0.00           C
ATOM   2046 HG11 VAL A 716      34.860  52.580  34.560  1.00  0.00           H
ATOM   2047 HG12 VAL A 716      34.000  53.050  32.970  1.00  0.00           H
ATOM   2048 HG13 VAL A 716      34.140  51.380  33.480  1.00  0.00           H
ATOM   2049  CG2 VAL A 716      32.590  51.300  35.650  1.00  0.00           C
ATOM   2050 HG21 VAL A 716      33.510  51.250  36.270  1.00  0.00           H
ATOM   2051 HG22 VAL A 716      32.500  50.390  35.020  1.00  0.00           H
ATOM   2052 HG23 VAL A 716      31.720  51.190  36.340  1.00  0.00           H
ATOM   2053  C   VAL A 716      33.020  54.990  34.810  1.00  0.00           C
ATOM   2054  O   VAL A 716      34.160  55.430  34.790  1.00  0.00           O
ATOM   2055  N   CYS A 717      32.030  55.580  34.110  1.00  0.00           N
ATOM   2056  HN  CYS A 717      31.080  55.300  34.180  1.00  0.00           H
ATOM   2057  CA  CYS A 717      32.270  56.800  33.310  1.00  0.00           C
ATOM   2058  HA  CYS A 717      33.100  56.480  32.700  1.00  0.00           H
ATOM   2059  CB  CYS A 717      31.050  57.130  32.310  1.00  0.00           C
ATOM   2060  HB1 CYS A 717      31.330  58.030  31.730  1.00  0.00           H
ATOM   2061  HB2 CYS A 717      30.140  57.380  32.880  1.00  0.00           H
ATOM   2062  SG  CYS A 717      30.690  55.780  31.130  1.00  0.00           S
ATOM   2063  HG1 CYS A 717      30.080  55.070  32.070  1.00  0.00           H
ATOM   2064  C   CYS A 717      32.710  57.930  34.170  1.00  0.00           C
ATOM   2065  O   CYS A 717      33.450  58.760  33.650  1.00  0.00           O
ATOM   2066  N   TYR A 718      32.190  58.040  35.420  1.00  0.00           N
ATOM   2067  HN  TYR A 718      31.710  57.340  35.930  1.00  0.00           H
ATOM   2068  CA  TYR A 718      32.410  59.150  36.230  1.00  0.00           C
ATOM   2069  HA  TYR A 718      32.060  60.010  35.700  1.00  0.00           H
ATOM   2070  CB  TYR A 718      31.420  58.930  37.410  1.00  0.00           C
ATOM   2071  HB1 TYR A 718      31.620  58.150  38.180  1.00  0.00           H
ATOM   2072  HB2 TYR A 718      30.460  58.540  37.030  1.00  0.00           H
ATOM   2073  CG  TYR A 718      31.200  60.210  38.240  1.00  0.00           C
ATOM   2074  CD1 TYR A 718      30.000  60.890  38.030  1.00  0.00           C
ATOM   2075  HD1 TYR A 718      29.370  60.440  37.290  1.00  0.00           H
ATOM   2076  CE1 TYR A 718      29.680  62.050  38.670  1.00  0.00           C
ATOM   2077  HE1 TYR A 718      28.750  62.570  38.510  1.00  0.00           H
ATOM   2078  CZ  TYR A 718      30.530  62.470  39.710  1.00  0.00           C
ATOM   2079  OH  TYR A 718      30.200  63.630  40.450  1.00  0.00           O
ATOM   2080  HH  TYR A 718      29.420  64.030  40.060  1.00  0.00           H
ATOM   2081  CD2 TYR A 718      32.070  60.670  39.190  1.00  0.00           C
ATOM   2082  HD2 TYR A 718      33.020  60.170  39.280  1.00  0.00           H
ATOM   2083  CE2 TYR A 718      31.730  61.810  39.980  1.00  0.00           C
ATOM   2084  HE2 TYR A 718      32.490  62.150  40.660  1.00  0.00           H
ATOM   2085  C   TYR A 718      33.870  59.250  36.580  1.00  0.00           C
ATOM   2086  O   TYR A 718      34.380  60.390  36.540  1.00  0.00           O
ATOM   2087  N   ILE A 719      34.530  58.230  37.020  1.00  0.00           N
ATOM   2088  HN  ILE A 719      34.070  57.340  36.960  1.00  0.00           H
ATOM   2089  CA  ILE A 719      35.920  58.230  37.410  1.00  0.00           C
ATOM   2090  HA  ILE A 719      36.020  58.960  38.200  1.00  0.00           H
ATOM   2091  CB  ILE A 719      36.340  56.910  37.980  1.00  0.00           C
ATOM   2092  HB  ILE A 719      36.000  56.130  37.270  1.00  0.00           H
ATOM   2093  CG2 ILE A 719      37.820  56.770  38.190  1.00  0.00           C
ATOM   2094 HG21 ILE A 719      38.160  57.390  39.040  1.00  0.00           H
ATOM   2095 HG22 ILE A 719      38.330  57.150  37.280  1.00  0.00           H
ATOM   2096 HG23 ILE A 719      38.160  55.730  38.370  1.00  0.00           H
ATOM   2097  CG1 ILE A 719      35.500  56.610  39.310  1.00  0.00           C
ATOM   2098 HG11 ILE A 719      34.430  56.860  39.230  1.00  0.00           H
ATOM   2099 HG12 ILE A 719      35.960  57.260  40.090  1.00  0.00           H
ATOM   2100  CD  ILE A 719      35.540  55.130  39.680  1.00  0.00           C
ATOM   2101  HD1 ILE A 719      34.970  54.510  38.950  1.00  0.00           H
ATOM   2102  HD2 ILE A 719      35.190  54.980  40.720  1.00  0.00           H
ATOM   2103  HD3 ILE A 719      36.580  54.770  39.750  1.00  0.00           H
ATOM   2104  C   ILE A 719      36.830  58.860  36.280  1.00  0.00           C
ATOM   2105  O   ILE A 719      36.750  58.470  35.160  1.00  0.00           O
ATOM   2106  N   THR A 720      37.750  59.820  36.650  1.00  0.00           N
ATOM   2107  HN  THR A 720      37.820  60.040  37.630  1.00  0.00           H
ATOM   2108  CA  THR A 720      38.800  60.330  35.720  1.00  0.00           C
ATOM   2109  HA  THR A 720      38.760  59.900  34.730  1.00  0.00           H
ATOM   2110  CB  THR A 720      38.720  61.850  35.470  1.00  0.00           C
ATOM   2111  HB  THR A 720      37.690  62.090  35.110  1.00  0.00           H
ATOM   2112  OG1 THR A 720      39.740  62.360  34.640  1.00  0.00           O
ATOM   2113  HG1 THR A 720      39.750  61.930  33.770  1.00  0.00           H
ATOM   2114  CG2 THR A 720      38.720  62.570  36.840  1.00  0.00           C
ATOM   2115 HG21 THR A 720      37.890  62.080  37.390  1.00  0.00           H
ATOM   2116 HG22 THR A 720      38.420  63.640  36.770  1.00  0.00           H
ATOM   2117 HG23 THR A 720      39.670  62.470  37.390  1.00  0.00           H
ATOM   2118  C   THR A 720      40.110  59.940  36.330  1.00  0.00           C
ATOM   2119  O   THR A 720      40.210  59.650  37.530  1.00  0.00           O
ATOM   2120  N   ARG A 721      41.110  59.920  35.500  1.00  0.00           N
ATOM   2121  HN  ARG A 721      40.920  60.290  34.600  1.00  0.00           H
ATOM   2122  CA  ARG A 721      42.460  59.480  35.820  1.00  0.00           C
ATOM   2123  HA  ARG A 721      42.270  58.620  36.450  1.00  0.00           H
ATOM   2124  CB  ARG A 721      43.300  58.930  34.560  1.00  0.00           C
ATOM   2125  HB1 ARG A 721      44.350  58.880  34.900  1.00  0.00           H
ATOM   2126  HB2 ARG A 721      43.250  59.660  33.730  1.00  0.00           H
ATOM   2127  CG  ARG A 721      42.800  57.600  34.070  1.00  0.00           C
ATOM   2128  HG1 ARG A 721      43.150  57.230  33.070  1.00  0.00           H
ATOM   2129  HG2 ARG A 721      41.700  57.640  33.980  1.00  0.00           H
ATOM   2130  CD  ARG A 721      43.210  56.440  35.040  1.00  0.00           C
ATOM   2131  HD1 ARG A 721      42.850  55.480  34.640  1.00  0.00           H
ATOM   2132  HD2 ARG A 721      42.680  56.700  35.980  1.00  0.00           H
ATOM   2133  NE  ARG A 721      44.760  56.430  35.010  1.00  0.00           N
ATOM   2134  HE  ARG A 721      45.160  56.630  34.120  1.00  0.00           H
ATOM   2135  CZ  ARG A 721      45.490  55.860  35.880  1.00  0.00           C
ATOM   2136  NH1 ARG A 721      45.000  55.400  36.970  1.00  0.00           N
ATOM   2137 HH11 ARG A 721      44.020  55.220  37.090  1.00  0.00           H
ATOM   2138 HH12 ARG A 721      45.620  54.920  37.590  1.00  0.00           H
ATOM   2139  NH2 ARG A 721      46.820  55.760  35.780  1.00  0.00           N
ATOM   2140 HH21 ARG A 721      47.300  55.890  34.900  1.00  0.00           H
ATOM   2141 HH22 ARG A 721      47.340  55.200  36.420  1.00  0.00           H
ATOM   2142  C   ARG A 721      43.200  60.580  36.560  1.00  0.00           C
ATOM   2143  O   ARG A 721      44.250  60.300  37.190  1.00  0.00           O
ATOM   2144  N   PHE A 722      42.680  61.820  36.490  1.00  0.00           N
ATOM   2145  HN  PHE A 722      42.050  62.080  35.770  1.00  0.00           H
ATOM   2146  CA  PHE A 722      43.250  62.830  37.310  1.00  0.00           C
ATOM   2147  HA  PHE A 722      44.330  62.770  37.220  1.00  0.00           H
ATOM   2148  CB  PHE A 722      42.790  64.260  36.830  1.00  0.00           C
ATOM   2149  HB1 PHE A 722      41.700  64.420  36.880  1.00  0.00           H
ATOM   2150  HB2 PHE A 722      43.140  64.490  35.800  1.00  0.00           H
ATOM   2151  CG  PHE A 722      43.440  65.400  37.510  1.00  0.00           C
ATOM   2152  CD1 PHE A 722      44.710  66.010  37.270  1.00  0.00           C
ATOM   2153  HD1 PHE A 722      45.170  65.430  36.490  1.00  0.00           H
ATOM   2154  CE1 PHE A 722      45.200  67.140  37.820  1.00  0.00           C
ATOM   2155  HE1 PHE A 722      46.180  67.520  37.550  1.00  0.00           H
ATOM   2156  CZ  PHE A 722      44.350  67.900  38.710  1.00  0.00           C
ATOM   2157  HZ  PHE A 722      44.690  68.810  39.160  1.00  0.00           H
ATOM   2158  CD2 PHE A 722      42.670  66.190  38.370  1.00  0.00           C
ATOM   2159  HD2 PHE A 722      41.700  65.840  38.730  1.00  0.00           H
ATOM   2160  CE2 PHE A 722      43.050  67.350  38.960  1.00  0.00           C
ATOM   2161  HE2 PHE A 722      42.390  67.860  39.640  1.00  0.00           H
ATOM   2162  C   PHE A 722      42.960  62.580  38.750  1.00  0.00           C
ATOM   2163  O   PHE A 722      43.870  62.660  39.590  1.00  0.00           O
ATOM   2164  N   THR A 723      41.720  62.130  39.020  1.00  0.00           N
ATOM   2165  HN  THR A 723      41.020  62.060  38.320  1.00  0.00           H
ATOM   2166  CA  THR A 723      41.380  61.710  40.380  1.00  0.00           C
ATOM   2167  HA  THR A 723      41.590  62.510  41.060  1.00  0.00           H
ATOM   2168  CB  THR A 723      39.920  61.230  40.550  1.00  0.00           C
ATOM   2169  HB  THR A 723      39.900  60.330  39.920  1.00  0.00           H
ATOM   2170  OG1 THR A 723      38.960  62.170  40.190  1.00  0.00           O
ATOM   2171  HG1 THR A 723      38.120  61.710  40.190  1.00  0.00           H
ATOM   2172  CG2 THR A 723      39.540  60.760  41.980  1.00  0.00           C
ATOM   2173 HG21 THR A 723      39.790  59.680  42.080  1.00  0.00           H
ATOM   2174 HG22 THR A 723      38.450  60.830  42.180  1.00  0.00           H
ATOM   2175 HG23 THR A 723      40.110  61.380  42.710  1.00  0.00           H
ATOM   2176  C   THR A 723      42.160  60.520  40.910  1.00  0.00           C
ATOM   2177  O   THR A 723      42.720  60.600  41.970  1.00  0.00           O
ATOM   2178  N   GLU A 724      42.270  59.420  40.130  1.00  0.00           N
ATOM   2179  HN  GLU A 724      41.850  59.410  39.220  1.00  0.00           H
ATOM   2180  CA  GLU A 724      43.090  58.230  40.490  1.00  0.00           C
ATOM   2181  HA  GLU A 724      42.800  57.780  41.430  1.00  0.00           H
ATOM   2182  CB  GLU A 724      42.960  57.100  39.420  1.00  0.00           C
ATOM   2183  HB1 GLU A 724      43.720  56.310  39.620  1.00  0.00           H
ATOM   2184  HB2 GLU A 724      43.170  57.480  38.390  1.00  0.00           H
ATOM   2185  CG  GLU A 724      41.630  56.420  39.330  1.00  0.00           C
ATOM   2186  HG1 GLU A 724      40.890  57.040  38.780  1.00  0.00           H
ATOM   2187  HG2 GLU A 724      41.040  56.180  40.240  1.00  0.00           H
ATOM   2188  CD  GLU A 724      41.870  55.040  38.680  1.00  0.00           C
ATOM   2189  OE1 GLU A 724      41.380  54.030  39.220  1.00  0.00           O
ATOM   2190  OE2 GLU A 724      42.480  55.050  37.600  1.00  0.00           O
ATOM   2191  C   GLU A 724      44.620  58.560  40.630  1.00  0.00           C
ATOM   2192  O   GLU A 724      45.210  58.050  41.590  1.00  0.00           O
ATOM   2193  N   GLU A 725      45.190  59.430  39.830  1.00  0.00           N
ATOM   2194  HN  GLU A 725      44.800  59.840  39.010  1.00  0.00           H
ATOM   2195  CA  GLU A 725      46.610  59.490  39.770  1.00  0.00           C
ATOM   2196  HA  GLU A 725      47.120  58.550  39.960  1.00  0.00           H
ATOM   2197  CB  GLU A 725      47.070  60.040  38.390  1.00  0.00           C
ATOM   2198  HB1 GLU A 725      46.580  61.040  38.300  1.00  0.00           H
ATOM   2199  HB2 GLU A 725      46.620  59.370  37.620  1.00  0.00           H
ATOM   2200  CG  GLU A 725      48.540  60.100  38.030  1.00  0.00           C
ATOM   2201  HG1 GLU A 725      48.930  59.080  38.160  1.00  0.00           H
ATOM   2202  HG2 GLU A 725      49.170  60.790  38.620  1.00  0.00           H
ATOM   2203  CD  GLU A 725      48.620  60.710  36.640  1.00  0.00           C
ATOM   2204  OE1 GLU A 725      48.260  61.910  36.410  1.00  0.00           O
ATOM   2205  OE2 GLU A 725      49.040  60.000  35.660  1.00  0.00           O
ATOM   2206  C   GLU A 725      47.120  60.360  40.870  1.00  0.00           C
ATOM   2207  O   GLU A 725      48.200  60.080  41.410  1.00  0.00           O
ATOM   2208  N   ALA A 726      46.430  61.430  41.400  1.00  0.00           N
ATOM   2209  HN  ALA A 726      45.550  61.730  41.030  1.00  0.00           H
ATOM   2210  CA  ALA A 726      46.870  62.190  42.560  1.00  0.00           C
ATOM   2211  HA  ALA A 726      47.950  62.190  42.520  1.00  0.00           H
ATOM   2212  CB  ALA A 726      46.440  63.660  42.290  1.00  0.00           C
ATOM   2213  HB1 ALA A 726      45.360  63.690  42.080  1.00  0.00           H
ATOM   2214  HB2 ALA A 726      47.040  64.080  41.460  1.00  0.00           H
ATOM   2215  HB3 ALA A 726      46.670  64.180  43.250  1.00  0.00           H
ATOM   2216  C   ALA A 726      46.420  61.660  43.910  1.00  0.00           C
ATOM   2217  O   ALA A 726      47.100  61.750  44.930  1.00  0.00           O
ATOM   2218  N   PHE A 727      45.310  61.020  43.890  1.00  0.00           N
ATOM   2219  HN  PHE A 727      44.850  60.950  43.010  1.00  0.00           H
ATOM   2220  CA  PHE A 727      44.850  60.180  45.030  1.00  0.00           C
ATOM   2221  HA  PHE A 727      44.860  60.850  45.880  1.00  0.00           H
ATOM   2222  CB  PHE A 727      43.380  59.640  44.800  1.00  0.00           C
ATOM   2223  HB1 PHE A 727      43.440  59.040  43.870  1.00  0.00           H
ATOM   2224  HB2 PHE A 727      42.660  60.470  44.650  1.00  0.00           H
ATOM   2225  CG  PHE A 727      42.790  58.850  45.990  1.00  0.00           C
ATOM   2226  CD1 PHE A 727      42.220  57.550  45.860  1.00  0.00           C
ATOM   2227  HD1 PHE A 727      42.220  57.110  44.870  1.00  0.00           H
ATOM   2228  CE1 PHE A 727      41.460  56.920  46.870  1.00  0.00           C
ATOM   2229  HE1 PHE A 727      41.080  55.940  46.620  1.00  0.00           H
ATOM   2230  CZ  PHE A 727      41.420  57.540  48.100  1.00  0.00           C
ATOM   2231  HZ  PHE A 727      40.900  57.110  48.960  1.00  0.00           H
ATOM   2232  CD2 PHE A 727      42.690  59.470  47.220  1.00  0.00           C
ATOM   2233  HD2 PHE A 727      42.940  60.520  47.290  1.00  0.00           H
ATOM   2234  CE2 PHE A 727      41.920  58.830  48.300  1.00  0.00           C
ATOM   2235  HE2 PHE A 727      41.820  59.390  49.220  1.00  0.00           H
ATOM   2236  C   PHE A 727      45.800  59.010  45.370  1.00  0.00           C
ATOM   2237  O   PHE A 727      46.160  58.870  46.530  1.00  0.00           O
ATOM   2238  N   ALA A 728      46.210  58.290  44.310  1.00  0.00           N
ATOM   2239  HN  ALA A 728      45.870  58.470  43.400  1.00  0.00           H
ATOM   2240  CA  ALA A 728      47.180  57.150  44.500  1.00  0.00           C
ATOM   2241  HA  ALA A 728      46.940  56.510  45.330  1.00  0.00           H
ATOM   2242  CB  ALA A 728      47.310  56.360  43.240  1.00  0.00           C
ATOM   2243  HB1 ALA A 728      46.380  55.920  42.810  1.00  0.00           H
ATOM   2244  HB2 ALA A 728      48.070  55.560  43.340  1.00  0.00           H
ATOM   2245  HB3 ALA A 728      47.680  57.010  42.430  1.00  0.00           H
ATOM   2246  C   ALA A 728      48.560  57.710  44.860  1.00  0.00           C
ATOM   2247  O   ALA A 728      49.130  57.250  45.830  1.00  0.00           O
ATOM   2248  N   ALA A 729      49.080  58.840  44.280  1.00  0.00           N
ATOM   2249  HN  ALA A 729      48.500  59.320  43.610  1.00  0.00           H
ATOM   2250  CA  ALA A 729      50.320  59.370  44.780  1.00  0.00           C
ATOM   2251  HA  ALA A 729      50.950  58.490  44.740  1.00  0.00           H
ATOM   2252  CB  ALA A 729      50.760  60.450  43.800  1.00  0.00           C
ATOM   2253  HB1 ALA A 729      50.710  60.090  42.760  1.00  0.00           H
ATOM   2254  HB2 ALA A 729      51.840  60.660  43.980  1.00  0.00           H
ATOM   2255  HB3 ALA A 729      50.050  61.300  43.950  1.00  0.00           H
ATOM   2256  C   ALA A 729      50.410  59.870  46.200  1.00  0.00           C
ATOM   2257  O   ALA A 729      51.350  59.640  46.920  1.00  0.00           O
ATOM   2258  N   LEU A 730      49.290  60.580  46.590  1.00  0.00           N
ATOM   2259  HN  LEU A 730      48.540  60.780  45.970  1.00  0.00           H
ATOM   2260  CA  LEU A 730      48.980  61.050  47.910  1.00  0.00           C
ATOM   2261  HA  LEU A 730      49.910  61.560  48.130  1.00  0.00           H
ATOM   2262  CB  LEU A 730      47.740  61.980  48.080  1.00  0.00           C
ATOM   2263  HB1 LEU A 730      46.780  61.440  47.880  1.00  0.00           H
ATOM   2264  HB2 LEU A 730      47.770  62.750  47.280  1.00  0.00           H
ATOM   2265  CG  LEU A 730      47.780  62.830  49.360  1.00  0.00           C
ATOM   2266  HG  LEU A 730      47.800  62.170  50.260  1.00  0.00           H
ATOM   2267  CD1 LEU A 730      48.960  63.740  49.470  1.00  0.00           C
ATOM   2268 HD11 LEU A 730      48.900  64.420  50.350  1.00  0.00           H
ATOM   2269 HD12 LEU A 730      49.120  64.340  48.570  1.00  0.00           H
ATOM   2270 HD13 LEU A 730      49.940  63.240  49.620  1.00  0.00           H
ATOM   2271  CD2 LEU A 730      46.470  63.650  49.490  1.00  0.00           C
ATOM   2272 HD21 LEU A 730      46.210  64.040  50.490  1.00  0.00           H
ATOM   2273 HD22 LEU A 730      45.620  62.960  49.270  1.00  0.00           H
ATOM   2274 HD23 LEU A 730      46.320  64.460  48.750  1.00  0.00           H
ATOM   2275  C   LEU A 730      48.970  59.960  48.990  1.00  0.00           C
ATOM   2276  O   LEU A 730      49.620  60.090  49.990  1.00  0.00           O
ATOM   2277  N   ILE A 731      48.270  58.860  48.700  1.00  0.00           N
ATOM   2278  HN  ILE A 731      47.660  58.800  47.910  1.00  0.00           H
ATOM   2279  CA  ILE A 731      48.310  57.680  49.550  1.00  0.00           C
ATOM   2280  HA  ILE A 731      48.060  58.090  50.520  1.00  0.00           H
ATOM   2281  CB  ILE A 731      47.290  56.600  49.170  1.00  0.00           C
ATOM   2282  HB  ILE A 731      47.520  56.310  48.130  1.00  0.00           H
ATOM   2283  CG2 ILE A 731      47.420  55.240  49.980  1.00  0.00           C
ATOM   2284 HG21 ILE A 731      47.250  55.470  51.050  1.00  0.00           H
ATOM   2285 HG22 ILE A 731      48.460  54.840  49.960  1.00  0.00           H
ATOM   2286 HG23 ILE A 731      46.700  54.430  49.740  1.00  0.00           H
ATOM   2287  CG1 ILE A 731      45.900  57.130  49.300  1.00  0.00           C
ATOM   2288 HG11 ILE A 731      45.310  56.510  48.580  1.00  0.00           H
ATOM   2289 HG12 ILE A 731      45.770  58.110  48.780  1.00  0.00           H
ATOM   2290  CD  ILE A 731      45.120  57.170  50.570  1.00  0.00           C
ATOM   2291  HD1 ILE A 731      44.200  57.800  50.540  1.00  0.00           H
ATOM   2292  HD2 ILE A 731      45.780  57.550  51.370  1.00  0.00           H
ATOM   2293  HD3 ILE A 731      44.820  56.150  50.900  1.00  0.00           H
ATOM   2294  C   ILE A 731      49.790  57.090  49.700  1.00  0.00           C
ATOM   2295  O   ILE A 731      50.330  56.840  50.780  1.00  0.00           O
ATOM   2296  N   CYS A 732      50.520  57.000  48.590  1.00  0.00           N
ATOM   2297  HN  CYS A 732      50.210  57.190  47.660  1.00  0.00           H
ATOM   2298  CA  CYS A 732      52.010  56.640  48.690  1.00  0.00           C
ATOM   2299  HA  CYS A 732      51.930  55.650  49.100  1.00  0.00           H
ATOM   2300  CB  CYS A 732      52.630  56.610  47.290  1.00  0.00           C
ATOM   2301  HB1 CYS A 732      53.710  56.370  47.370  1.00  0.00           H
ATOM   2302  HB2 CYS A 732      52.690  57.570  46.730  1.00  0.00           H
ATOM   2303  SG  CYS A 732      51.940  55.360  46.190  1.00  0.00           S
ATOM   2304  HG1 CYS A 732      51.240  56.150  45.400  1.00  0.00           H
ATOM   2305  C   CYS A 732      52.810  57.570  49.620  1.00  0.00           C
ATOM   2306  O   CYS A 732      53.600  57.120  50.440  1.00  0.00           O
ATOM   2307  N   ILE A 733      52.590  58.900  49.410  1.00  0.00           N
ATOM   2308  HN  ILE A 733      51.920  59.160  48.720  1.00  0.00           H
ATOM   2309  CA  ILE A 733      53.330  60.000  50.060  1.00  0.00           C
ATOM   2310  HA  ILE A 733      54.400  59.790  50.000  1.00  0.00           H
ATOM   2311  CB  ILE A 733      53.020  61.290  49.420  1.00  0.00           C
ATOM   2312  HB  ILE A 733      51.960  61.220  49.110  1.00  0.00           H
ATOM   2313  CG2 ILE A 733      53.190  62.450  50.430  1.00  0.00           C
ATOM   2314 HG21 ILE A 733      52.510  62.310  51.300  1.00  0.00           H
ATOM   2315 HG22 ILE A 733      52.920  63.430  49.960  1.00  0.00           H
ATOM   2316 HG23 ILE A 733      54.200  62.550  50.850  1.00  0.00           H
ATOM   2317  CG1 ILE A 733      53.990  61.490  48.170  1.00  0.00           C
ATOM   2318 HG11 ILE A 733      54.060  60.560  47.560  1.00  0.00           H
ATOM   2319 HG12 ILE A 733      54.980  61.620  48.640  1.00  0.00           H
ATOM   2320  CD  ILE A 733      53.660  62.690  47.280  1.00  0.00           C
ATOM   2321  HD1 ILE A 733      52.760  62.420  46.680  1.00  0.00           H
ATOM   2322  HD2 ILE A 733      54.450  62.650  46.500  1.00  0.00           H
ATOM   2323  HD3 ILE A 733      53.550  63.640  47.840  1.00  0.00           H
ATOM   2324  C   ILE A 733      53.100  59.980  51.530  1.00  0.00           C
ATOM   2325  O   ILE A 733      54.000  60.070  52.300  1.00  0.00           O
ATOM   2326  N   ILE A 734      51.840  59.590  51.920  1.00  0.00           N
ATOM   2327  HN  ILE A 734      51.070  59.580  51.280  1.00  0.00           H
ATOM   2328  CA  ILE A 734      51.510  59.290  53.270  1.00  0.00           C
ATOM   2329  HA  ILE A 734      51.790  60.190  53.770  1.00  0.00           H
ATOM   2330  CB  ILE A 734      49.990  59.020  53.460  1.00  0.00           C
ATOM   2331  HB  ILE A 734      49.620  58.390  52.630  1.00  0.00           H
ATOM   2332  CG2 ILE A 734      49.650  58.380  54.850  1.00  0.00           C
ATOM   2333 HG21 ILE A 734      48.550  58.330  54.980  1.00  0.00           H
ATOM   2334 HG22 ILE A 734      50.110  58.910  55.710  1.00  0.00           H
ATOM   2335 HG23 ILE A 734      50.090  57.350  54.820  1.00  0.00           H
ATOM   2336  CG1 ILE A 734      49.320  60.430  53.310  1.00  0.00           C
ATOM   2337 HG11 ILE A 734      49.830  61.000  52.520  1.00  0.00           H
ATOM   2338 HG12 ILE A 734      49.630  61.060  54.170  1.00  0.00           H
ATOM   2339  CD  ILE A 734      47.780  60.450  53.100  1.00  0.00           C
ATOM   2340  HD1 ILE A 734      47.570  61.350  52.500  1.00  0.00           H
ATOM   2341  HD2 ILE A 734      47.240  60.540  54.070  1.00  0.00           H
ATOM   2342  HD3 ILE A 734      47.350  59.550  52.610  1.00  0.00           H
ATOM   2343  C   ILE A 734      52.340  58.130  53.770  1.00  0.00           C
ATOM   2344  O   ILE A 734      53.020  58.260  54.770  1.00  0.00           O
ATOM   2345  N   PHE A 735      52.440  56.980  53.110  1.00  0.00           N
ATOM   2346  HN  PHE A 735      51.890  56.890  52.280  1.00  0.00           H
ATOM   2347  CA  PHE A 735      53.130  55.880  53.730  1.00  0.00           C
ATOM   2348  HA  PHE A 735      52.840  55.820  54.760  1.00  0.00           H
ATOM   2349  CB  PHE A 735      52.710  54.650  52.900  1.00  0.00           C
ATOM   2350  HB1 PHE A 735      53.300  53.780  53.230  1.00  0.00           H
ATOM   2351  HB2 PHE A 735      52.900  54.850  51.810  1.00  0.00           H
ATOM   2352  CG  PHE A 735      51.240  54.270  52.950  1.00  0.00           C
ATOM   2353  CD1 PHE A 735      50.410  54.580  54.050  1.00  0.00           C
ATOM   2354  HD1 PHE A 735      50.760  55.270  54.810  1.00  0.00           H
ATOM   2355  CE1 PHE A 735      49.100  54.040  54.200  1.00  0.00           C
ATOM   2356  HE1 PHE A 735      48.440  54.290  55.010  1.00  0.00           H
ATOM   2357  CZ  PHE A 735      48.640  53.210  53.190  1.00  0.00           C
ATOM   2358  HZ  PHE A 735      47.640  52.790  53.280  1.00  0.00           H
ATOM   2359  CD2 PHE A 735      50.700  53.550  51.940  1.00  0.00           C
ATOM   2360  HD2 PHE A 735      51.290  53.360  51.050  1.00  0.00           H
ATOM   2361  CE2 PHE A 735      49.400  52.930  52.060  1.00  0.00           C
ATOM   2362  HE2 PHE A 735      49.070  52.400  51.180  1.00  0.00           H
ATOM   2363  C   PHE A 735      54.610  55.960  53.720  1.00  0.00           C
ATOM   2364  O   PHE A 735      55.220  55.300  54.570  1.00  0.00           O
ATOM   2365  N   ILE A 736      55.250  56.700  52.810  1.00  0.00           N
ATOM   2366  HN  ILE A 736      54.700  57.180  52.140  1.00  0.00           H
ATOM   2367  CA  ILE A 736      56.680  57.130  52.920  1.00  0.00           C
ATOM   2368  HA  ILE A 736      57.170  56.190  53.100  1.00  0.00           H
ATOM   2369  CB  ILE A 736      57.200  57.880  51.740  1.00  0.00           C
ATOM   2370  HB  ILE A 736      56.630  58.830  51.630  1.00  0.00           H
ATOM   2371  CG2 ILE A 736      58.710  58.160  51.870  1.00  0.00           C
ATOM   2372 HG21 ILE A 736      58.960  58.730  50.950  1.00  0.00           H
ATOM   2373 HG22 ILE A 736      59.280  57.200  51.850  1.00  0.00           H
ATOM   2374 HG23 ILE A 736      59.020  58.690  52.800  1.00  0.00           H
ATOM   2375  CG1 ILE A 736      57.010  56.970  50.400  1.00  0.00           C
ATOM   2376 HG11 ILE A 736      55.930  56.720  50.240  1.00  0.00           H
ATOM   2377 HG12 ILE A 736      57.530  56.010  50.600  1.00  0.00           H
ATOM   2378  CD  ILE A 736      57.490  57.710  49.110  1.00  0.00           C
ATOM   2379  HD1 ILE A 736      58.600  57.770  49.170  1.00  0.00           H
ATOM   2380  HD2 ILE A 736      57.080  58.740  49.160  1.00  0.00           H
ATOM   2381  HD3 ILE A 736      57.260  57.170  48.170  1.00  0.00           H
ATOM   2382  C   ILE A 736      56.880  57.990  54.210  1.00  0.00           C
ATOM   2383  O   ILE A 736      57.830  57.760  55.000  1.00  0.00           O
ATOM   2384  N   TYR A 737      55.920  58.990  54.450  1.00  0.00           N
ATOM   2385  HN  TYR A 737      55.120  59.140  53.870  1.00  0.00           H
ATOM   2386  CA  TYR A 737      55.950  59.870  55.550  1.00  0.00           C
ATOM   2387  HA  TYR A 737      56.970  60.220  55.640  1.00  0.00           H
ATOM   2388  CB  TYR A 737      54.910  61.010  55.380  1.00  0.00           C
ATOM   2389  HB1 TYR A 737      54.120  60.590  54.730  1.00  0.00           H
ATOM   2390  HB2 TYR A 737      55.350  61.950  54.990  1.00  0.00           H
ATOM   2391  CG  TYR A 737      54.280  61.520  56.660  1.00  0.00           C
ATOM   2392  CD1 TYR A 737      54.870  62.510  57.440  1.00  0.00           C
ATOM   2393  HD1 TYR A 737      55.770  62.940  57.020  1.00  0.00           H
ATOM   2394  CE1 TYR A 737      54.270  62.990  58.590  1.00  0.00           C
ATOM   2395  HE1 TYR A 737      54.740  63.800  59.140  1.00  0.00           H
ATOM   2396  CZ  TYR A 737      53.090  62.410  59.120  1.00  0.00           C
ATOM   2397  OH  TYR A 737      52.470  62.720  60.310  1.00  0.00           O
ATOM   2398  HH  TYR A 737      52.870  63.580  60.540  1.00  0.00           H
ATOM   2399  CD2 TYR A 737      53.090  60.930  57.160  1.00  0.00           C
ATOM   2400  HD2 TYR A 737      52.520  60.160  56.650  1.00  0.00           H
ATOM   2401  CE2 TYR A 737      52.530  61.350  58.420  1.00  0.00           C
ATOM   2402  HE2 TYR A 737      51.630  60.870  58.790  1.00  0.00           H
ATOM   2403  C   TYR A 737      55.780  58.960  56.800  1.00  0.00           C
ATOM   2404  O   TYR A 737      56.600  58.970  57.750  1.00  0.00           O
ATOM   2405  N   GLU A 738      54.800  58.100  56.790  1.00  0.00           N
ATOM   2406  HN  GLU A 738      54.290  58.060  55.930  1.00  0.00           H
ATOM   2407  CA  GLU A 738      54.520  57.140  57.860  1.00  0.00           C
ATOM   2408  HA  GLU A 738      54.420  57.710  58.770  1.00  0.00           H
ATOM   2409  CB  GLU A 738      53.290  56.250  57.700  1.00  0.00           C
ATOM   2410  HB1 GLU A 738      53.330  55.420  58.440  1.00  0.00           H
ATOM   2411  HB2 GLU A 738      53.310  55.840  56.660  1.00  0.00           H
ATOM   2412  CG  GLU A 738      51.950  57.040  57.920  1.00  0.00           C
ATOM   2413  HG1 GLU A 738      51.610  57.560  56.990  1.00  0.00           H
ATOM   2414  HG2 GLU A 738      52.150  57.820  58.670  1.00  0.00           H
ATOM   2415  CD  GLU A 738      50.710  56.310  58.470  1.00  0.00           C
ATOM   2416  OE1 GLU A 738      50.700  55.080  58.660  1.00  0.00           O
ATOM   2417  OE2 GLU A 738      49.800  57.030  58.920  1.00  0.00           O
ATOM   2418  C   GLU A 738      55.730  56.250  58.210  1.00  0.00           C
ATOM   2419  O   GLU A 738      55.980  56.040  59.410  1.00  0.00           O
ATOM   2420  N   ALA A 739      56.440  55.710  57.160  1.00  0.00           N
ATOM   2421  HN  ALA A 739      56.220  55.860  56.190  1.00  0.00           H
ATOM   2422  CA  ALA A 739      57.690  54.950  57.360  1.00  0.00           C
ATOM   2423  HA  ALA A 739      57.460  54.120  58.010  1.00  0.00           H
ATOM   2424  CB  ALA A 739      58.100  54.470  55.970  1.00  0.00           C
ATOM   2425  HB1 ALA A 739      58.980  53.800  55.990  1.00  0.00           H
ATOM   2426  HB2 ALA A 739      58.320  55.310  55.260  1.00  0.00           H
ATOM   2427  HB3 ALA A 739      57.220  53.920  55.560  1.00  0.00           H
ATOM   2428  C   ALA A 739      58.800  55.770  58.070  1.00  0.00           C
ATOM   2429  O   ALA A 739      59.540  55.370  58.910  1.00  0.00           O
ATOM   2430  N   LEU A 740      58.940  57.040  57.660  1.00  0.00           N
ATOM   2431  HN  LEU A 740      58.290  57.330  56.960  1.00  0.00           H
ATOM   2432  CA  LEU A 740      59.850  58.000  58.190  1.00  0.00           C
ATOM   2433  HA  LEU A 740      60.750  57.420  58.290  1.00  0.00           H
ATOM   2434  CB  LEU A 740      60.250  59.060  57.180  1.00  0.00           C
ATOM   2435  HB1 LEU A 740      60.670  59.910  57.770  1.00  0.00           H
ATOM   2436  HB2 LEU A 740      59.320  59.440  56.710  1.00  0.00           H
ATOM   2437  CG  LEU A 740      61.260  58.710  56.070  1.00  0.00           C
ATOM   2438  HG  LEU A 740      60.890  57.720  55.720  1.00  0.00           H
ATOM   2439  CD1 LEU A 740      61.330  59.620  54.800  1.00  0.00           C
ATOM   2440 HD11 LEU A 740      61.550  60.660  55.150  1.00  0.00           H
ATOM   2441 HD12 LEU A 740      60.290  59.680  54.410  1.00  0.00           H
ATOM   2442 HD13 LEU A 740      62.040  59.270  54.020  1.00  0.00           H
ATOM   2443  CD2 LEU A 740      62.680  58.570  56.650  1.00  0.00           C
ATOM   2444 HD21 LEU A 740      62.730  57.820  57.460  1.00  0.00           H
ATOM   2445 HD22 LEU A 740      62.890  59.600  57.000  1.00  0.00           H
ATOM   2446 HD23 LEU A 740      63.450  58.220  55.930  1.00  0.00           H
ATOM   2447  C   LEU A 740      59.590  58.590  59.630  1.00  0.00           C
ATOM   2448  O   LEU A 740      60.480  58.650  60.520  1.00  0.00           O
ATOM   2449  N   GLU A 741      58.250  58.820  59.940  1.00  0.00           N
ATOM   2450  HN  GLU A 741      57.640  58.790  59.150  1.00  0.00           H
ATOM   2451  CA  GLU A 741      57.800  59.090  61.330  1.00  0.00           C
ATOM   2452  HA  GLU A 741      58.330  59.960  61.630  1.00  0.00           H
ATOM   2453  CB  GLU A 741      56.270  59.370  61.470  1.00  0.00           C
ATOM   2454  HB1 GLU A 741      55.650  58.860  60.710  1.00  0.00           H
ATOM   2455  HB2 GLU A 741      56.170  60.450  61.230  1.00  0.00           H
ATOM   2456  CG  GLU A 741      55.710  59.040  62.860  1.00  0.00           C
ATOM   2457  HG1 GLU A 741      56.300  59.550  63.660  1.00  0.00           H
ATOM   2458  HG2 GLU A 741      55.770  57.960  63.060  1.00  0.00           H
ATOM   2459  CD  GLU A 741      54.250  59.430  62.940  1.00  0.00           C
ATOM   2460  OE1 GLU A 741      53.920  60.410  63.620  1.00  0.00           O
ATOM   2461  OE2 GLU A 741      53.440  58.750  62.270  1.00  0.00           O
ATOM   2462  C   GLU A 741      58.310  58.030  62.280  1.00  0.00           C
ATOM   2463  O   GLU A 741      58.800  58.310  63.360  1.00  0.00           O
ATOM   2464  N   LYS A 742      58.300  56.790  61.830  1.00  0.00           N
ATOM   2465  HN  LYS A 742      57.980  56.630  60.900  1.00  0.00           H
ATOM   2466  CA  LYS A 742      58.720  55.630  62.670  1.00  0.00           C
ATOM   2467  HA  LYS A 742      58.010  55.720  63.480  1.00  0.00           H
ATOM   2468  CB  LYS A 742      58.310  54.190  62.230  1.00  0.00           C
ATOM   2469  HB1 LYS A 742      58.750  53.440  62.920  1.00  0.00           H
ATOM   2470  HB2 LYS A 742      58.750  53.980  61.240  1.00  0.00           H
ATOM   2471  CG  LYS A 742      56.840  53.820  62.190  1.00  0.00           C
ATOM   2472  HG1 LYS A 742      56.790  52.800  61.770  1.00  0.00           H
ATOM   2473  HG2 LYS A 742      56.440  54.470  61.390  1.00  0.00           H
ATOM   2474  CD  LYS A 742      56.180  53.960  63.510  1.00  0.00           C
ATOM   2475  HD1 LYS A 742      55.990  55.050  63.600  1.00  0.00           H
ATOM   2476  HD2 LYS A 742      56.920  53.660  64.280  1.00  0.00           H
ATOM   2477  CE  LYS A 742      54.940  53.210  63.770  1.00  0.00           C
ATOM   2478  HE1 LYS A 742      55.120  52.130  63.940  1.00  0.00           H
ATOM   2479  HE2 LYS A 742      54.200  53.360  62.940  1.00  0.00           H
ATOM   2480  NZ  LYS A 742      54.290  53.710  65.010  1.00  0.00           N
ATOM   2481  HZ1 LYS A 742      55.050  54.100  65.620  1.00  0.00           H
ATOM   2482  HZ2 LYS A 742      53.890  52.910  65.530  1.00  0.00           H
ATOM   2483  HZ3 LYS A 742      53.480  54.340  64.830  1.00  0.00           H
ATOM   2484  C   LYS A 742      60.100  55.690  63.280  1.00  0.00           C
ATOM   2485  O   LYS A 742      60.250  55.370  64.460  1.00  0.00           O
ATOM   2486  N   LEU A 743      61.150  56.080  62.520  1.00  0.00           N
ATOM   2487  HN  LEU A 743      61.120  56.320  61.550  1.00  0.00           H
ATOM   2488  CA  LEU A 743      62.490  56.190  63.090  1.00  0.00           C
ATOM   2489  HA  LEU A 743      62.660  55.230  63.560  1.00  0.00           H
ATOM   2490  CB  LEU A 743      63.620  56.540  62.060  1.00  0.00           C
ATOM   2491  HB1 LEU A 743      64.520  56.290  62.670  1.00  0.00           H
ATOM   2492  HB2 LEU A 743      63.640  57.610  61.730  1.00  0.00           H
ATOM   2493  CG  LEU A 743      63.730  55.750  60.730  1.00  0.00           C
ATOM   2494  HG  LEU A 743      62.870  55.990  60.070  1.00  0.00           H
ATOM   2495  CD1 LEU A 743      65.150  56.270  60.080  1.00  0.00           C
ATOM   2496 HD11 LEU A 743      65.160  57.380  60.130  1.00  0.00           H
ATOM   2497 HD12 LEU A 743      65.160  55.930  59.020  1.00  0.00           H
ATOM   2498 HD13 LEU A 743      65.970  55.820  60.660  1.00  0.00           H
ATOM   2499  CD2 LEU A 743      63.790  54.270  61.050  1.00  0.00           C
ATOM   2500 HD21 LEU A 743      62.990  53.920  61.740  1.00  0.00           H
ATOM   2501 HD22 LEU A 743      64.760  53.880  61.410  1.00  0.00           H
ATOM   2502 HD23 LEU A 743      63.670  53.710  60.090  1.00  0.00           H
ATOM   2503  C   LEU A 743      62.500  57.210  64.320  1.00  0.00           C
ATOM   2504  O   LEU A 743      63.220  56.990  65.310  1.00  0.00           O
ATOM   2505  N   PHE A 744      61.790  58.320  64.240  1.00  0.00           N
ATOM   2506  HN  PHE A 744      61.340  58.640  63.400  1.00  0.00           H
ATOM   2507  CA  PHE A 744      61.540  59.290  65.220  1.00  0.00           C
ATOM   2508  HA  PHE A 744      62.530  59.520  65.590  1.00  0.00           H
ATOM   2509  CB  PHE A 744      60.940  60.650  64.680  1.00  0.00           C
ATOM   2510  HB1 PHE A 744      60.770  61.400  65.490  1.00  0.00           H
ATOM   2511  HB2 PHE A 744      59.940  60.380  64.290  1.00  0.00           H
ATOM   2512  CG  PHE A 744      61.820  61.160  63.630  1.00  0.00           C
ATOM   2513  CD1 PHE A 744      63.100  61.640  63.900  1.00  0.00           C
ATOM   2514  HD1 PHE A 744      63.380  61.630  64.950  1.00  0.00           H
ATOM   2515  CE1 PHE A 744      63.950  62.050  62.840  1.00  0.00           C
ATOM   2516  HE1 PHE A 744      64.980  62.310  63.010  1.00  0.00           H
ATOM   2517  CZ  PHE A 744      63.600  61.830  61.550  1.00  0.00           C
ATOM   2518  HZ  PHE A 744      64.260  62.110  60.750  1.00  0.00           H
ATOM   2519  CD2 PHE A 744      61.410  61.060  62.310  1.00  0.00           C
ATOM   2520  HD2 PHE A 744      60.370  60.820  62.130  1.00  0.00           H
ATOM   2521  CE2 PHE A 744      62.250  61.410  61.250  1.00  0.00           C
ATOM   2522  HE2 PHE A 744      61.950  61.360  60.220  1.00  0.00           H
ATOM   2523  C   PHE A 744      60.680  58.760  66.440  1.00  0.00           C
ATOM   2524  O   PHE A 744      60.830  59.030  67.640  1.00  0.00           O
ATOM   2525  N   ASP A 745      59.620  57.990  66.140  1.00  0.00           N
ATOM   2526  HN  ASP A 745      59.270  57.890  65.220  1.00  0.00           H
ATOM   2527  CA  ASP A 745      58.810  57.230  67.110  1.00  0.00           C
ATOM   2528  HA  ASP A 745      58.460  57.980  67.800  1.00  0.00           H
ATOM   2529  CB  ASP A 745      57.510  56.550  66.410  1.00  0.00           C
ATOM   2530  HB1 ASP A 745      57.930  55.820  65.690  1.00  0.00           H
ATOM   2531  HB2 ASP A 745      57.050  57.420  65.890  1.00  0.00           H
ATOM   2532  CG  ASP A 745      56.530  55.810  67.370  1.00  0.00           C
ATOM   2533  OD1 ASP A 745      56.190  56.470  68.390  1.00  0.00           O
ATOM   2534  OD2 ASP A 745      56.050  54.710  67.110  1.00  0.00           O
ATOM   2535  C   ASP A 745      59.630  56.200  68.030  1.00  0.00           C
ATOM   2536  O   ASP A 745      59.610  56.040  69.250  1.00  0.00           O
ATOM   2537  N   LEU A 746      60.530  55.470  67.320  1.00  0.00           N
ATOM   2538  HN  LEU A 746      60.570  55.710  66.350  1.00  0.00           H
ATOM   2539  CA  LEU A 746      61.580  54.680  67.850  1.00  0.00           C
ATOM   2540  HA  LEU A 746      61.170  53.880  68.450  1.00  0.00           H
ATOM   2541  CB  LEU A 746      62.300  53.990  66.710  1.00  0.00           C
ATOM   2542  HB1 LEU A 746      63.290  53.620  67.040  1.00  0.00           H
ATOM   2543  HB2 LEU A 746      62.490  54.800  65.980  1.00  0.00           H
ATOM   2544  CG  LEU A 746      61.650  52.760  66.100  1.00  0.00           C
ATOM   2545  HG  LEU A 746      60.590  53.000  65.860  1.00  0.00           H
ATOM   2546  CD1 LEU A 746      62.300  52.430  64.770  1.00  0.00           C
ATOM   2547 HD11 LEU A 746      63.400  52.320  64.850  1.00  0.00           H
ATOM   2548 HD12 LEU A 746      62.110  53.280  64.070  1.00  0.00           H
ATOM   2549 HD13 LEU A 746      61.860  51.540  64.290  1.00  0.00           H
ATOM   2550  CD2 LEU A 746      61.680  51.600  67.070  1.00  0.00           C
ATOM   2551 HD21 LEU A 746      62.690  51.540  67.510  1.00  0.00           H
ATOM   2552 HD22 LEU A 746      61.550  50.660  66.490  1.00  0.00           H
ATOM   2553 HD23 LEU A 746      60.900  51.760  67.850  1.00  0.00           H
ATOM   2554  C   LEU A 746      62.580  55.480  68.750  1.00  0.00           C
ATOM   2555  O   LEU A 746      63.050  55.030  69.830  1.00  0.00           O
ATOM   2556  N   GLY A 747      62.960  56.630  68.290  1.00  0.00           N
ATOM   2557  HN  GLY A 747      62.640  57.000  67.420  1.00  0.00           H
ATOM   2558  CA  GLY A 747      63.920  57.450  69.060  1.00  0.00           C
ATOM   2559  HA1 GLY A 747      64.360  58.220  68.440  1.00  0.00           H
ATOM   2560  HA2 GLY A 747      64.710  56.790  69.360  1.00  0.00           H
ATOM   2561  C   GLY A 747      63.420  58.050  70.320  1.00  0.00           C
ATOM   2562  O   GLY A 747      64.040  58.620  71.250  1.00  0.00           O
ATOM   2563  N   GLU A 748      62.090  57.960  70.440  1.00  0.00           N
ATOM   2564  HN  GLU A 748      61.510  57.620  69.710  1.00  0.00           H
ATOM   2565  CA  GLU A 748      61.340  58.310  71.580  1.00  0.00           C
ATOM   2566  HA  GLU A 748      61.620  59.310  71.840  1.00  0.00           H
ATOM   2567  CB  GLU A 748      59.820  58.640  71.430  1.00  0.00           C
ATOM   2568  HB1 GLU A 748      59.210  58.640  72.360  1.00  0.00           H
ATOM   2569  HB2 GLU A 748      59.410  57.860  70.750  1.00  0.00           H
ATOM   2570  CG  GLU A 748      59.560  60.040  70.910  1.00  0.00           C
ATOM   2571  HG1 GLU A 748      60.180  60.240  70.020  1.00  0.00           H
ATOM   2572  HG2 GLU A 748      59.850  60.730  71.730  1.00  0.00           H
ATOM   2573  CD  GLU A 748      58.080  60.430  70.570  1.00  0.00           C
ATOM   2574  OE1 GLU A 748      57.570  60.250  69.440  1.00  0.00           O
ATOM   2575  OE2 GLU A 748      57.390  60.820  71.510  1.00  0.00           O
ATOM   2576  C   GLU A 748      61.620  57.370  72.650  1.00  0.00           C
ATOM   2577  O   GLU A 748      61.470  57.700  73.840  1.00  0.00           O
ATOM   2578  N   THR A 749      61.990  56.140  72.340  1.00  0.00           N
ATOM   2579  HN  THR A 749      61.920  55.790  71.410  1.00  0.00           H
ATOM   2580  CA  THR A 749      62.260  55.190  73.400  1.00  0.00           C
ATOM   2581  HA  THR A 749      62.070  55.540  74.400  1.00  0.00           H
ATOM   2582  CB  THR A 749      61.390  53.900  73.290  1.00  0.00           C
ATOM   2583  HB  THR A 749      61.570  53.510  72.260  1.00  0.00           H
ATOM   2584  OG1 THR A 749      60.020  54.140  73.580  1.00  0.00           O
ATOM   2585  HG1 THR A 749      59.450  53.770  72.900  1.00  0.00           H
ATOM   2586  CG2 THR A 749      61.860  52.870  74.350  1.00  0.00           C
ATOM   2587 HG21 THR A 749      62.770  52.350  73.970  1.00  0.00           H
ATOM   2588 HG22 THR A 749      61.050  52.100  74.310  1.00  0.00           H
ATOM   2589 HG23 THR A 749      62.010  53.300  75.360  1.00  0.00           H
ATOM   2590  C   THR A 749      63.740  54.870  73.430  1.00  0.00           C
ATOM   2591  O   THR A 749      64.230  54.460  74.510  1.00  0.00           O
ATOM   2592  N   TYR A 750      64.520  54.920  72.300  1.00  0.00           N
ATOM   2593  HN  TYR A 750      64.050  55.310  71.510  1.00  0.00           H
ATOM   2594  CA  TYR A 750      65.860  54.410  72.100  1.00  0.00           C
ATOM   2595  HA  TYR A 750      66.200  53.930  73.020  1.00  0.00           H
ATOM   2596  CB  TYR A 750      66.100  53.400  70.930  1.00  0.00           C
ATOM   2597  HB1 TYR A 750      67.120  52.980  70.920  1.00  0.00           H
ATOM   2598  HB2 TYR A 750      65.810  53.950  70.010  1.00  0.00           H
ATOM   2599  CG  TYR A 750      65.100  52.240  71.150  1.00  0.00           C
ATOM   2600  CD1 TYR A 750      65.270  51.390  72.250  1.00  0.00           C
ATOM   2601  HD1 TYR A 750      66.140  51.420  72.900  1.00  0.00           H
ATOM   2602  CE1 TYR A 750      64.330  50.270  72.400  1.00  0.00           C
ATOM   2603  HE1 TYR A 750      64.470  49.520  73.160  1.00  0.00           H
ATOM   2604  CZ  TYR A 750      63.210  50.140  71.590  1.00  0.00           C
ATOM   2605  OH  TYR A 750      62.300  49.050  71.800  1.00  0.00           O
ATOM   2606  HH  TYR A 750      61.550  49.140  71.200  1.00  0.00           H
ATOM   2607  CD2 TYR A 750      64.050  52.040  70.290  1.00  0.00           C
ATOM   2608  HD2 TYR A 750      63.830  52.750  69.500  1.00  0.00           H
ATOM   2609  CE2 TYR A 750      63.070  51.090  70.540  1.00  0.00           C
ATOM   2610  HE2 TYR A 750      62.250  51.100  69.830  1.00  0.00           H
ATOM   2611  C   TYR A 750      66.730  55.590  71.900  1.00  0.00           C
ATOM   2612  O   TYR A 750      66.320  56.640  71.430  1.00  0.00           O
ATOM   2613  N   ALA A 751      68.020  55.500  72.270  1.00  0.00           N
ATOM   2614  HN  ALA A 751      68.190  54.790  72.930  1.00  0.00           H
ATOM   2615  CA  ALA A 751      69.030  56.490  72.150  1.00  0.00           C
ATOM   2616  HA  ALA A 751      68.640  57.340  71.600  1.00  0.00           H
ATOM   2617  CB  ALA A 751      69.270  57.170  73.470  1.00  0.00           C
ATOM   2618  HB1 ALA A 751      68.400  57.730  73.890  1.00  0.00           H
ATOM   2619  HB2 ALA A 751      69.980  58.040  73.390  1.00  0.00           H
ATOM   2620  HB3 ALA A 751      69.620  56.430  74.210  1.00  0.00           H
ATOM   2621  C   ALA A 751      70.250  56.080  71.410  1.00  0.00           C
ATOM   2622  O   ALA A 751      70.450  54.900  71.220  1.00  0.00           O
ATOM   2623  N   PHE A 752      70.990  57.030  70.890  1.00  0.00           N
ATOM   2624  HN  PHE A 752      70.970  58.020  70.990  1.00  0.00           H
ATOM   2625  CA  PHE A 752      72.260  56.750  70.120  1.00  0.00           C
ATOM   2626  HA  PHE A 752      72.120  55.890  69.470  1.00  0.00           H
ATOM   2627  CB  PHE A 752      72.750  57.960  69.230  1.00  0.00           C
ATOM   2628  HB1 PHE A 752      73.760  57.690  68.860  1.00  0.00           H
ATOM   2629  HB2 PHE A 752      72.770  58.870  69.870  1.00  0.00           H
ATOM   2630  CG  PHE A 752      71.920  58.140  68.000  1.00  0.00           C
ATOM   2631  CD1 PHE A 752      71.990  57.230  66.950  1.00  0.00           C
ATOM   2632  HD1 PHE A 752      72.810  56.520  66.990  1.00  0.00           H
ATOM   2633  CE1 PHE A 752      71.290  57.390  65.730  1.00  0.00           C
ATOM   2634  HE1 PHE A 752      71.400  56.680  64.940  1.00  0.00           H
ATOM   2635  CZ  PHE A 752      70.250  58.400  65.730  1.00  0.00           C
ATOM   2636  HZ  PHE A 752      69.500  58.290  64.960  1.00  0.00           H
ATOM   2637  CD2 PHE A 752      70.950  59.120  67.990  1.00  0.00           C
ATOM   2638  HD2 PHE A 752      70.880  59.820  68.800  1.00  0.00           H
ATOM   2639  CE2 PHE A 752      70.080  59.260  66.850  1.00  0.00           C
ATOM   2640  HE2 PHE A 752      69.310  60.020  66.910  1.00  0.00           H
ATOM   2641  C   PHE A 752      73.380  56.400  71.060  1.00  0.00           C
ATOM   2642  O   PHE A 752      73.340  56.820  72.230  1.00  0.00           O
ATOM   2643  N   PRO A 822      74.360  55.620  70.590  1.00  0.00           N
ATOM   2644  CD  PRO A 822      75.670  55.630  71.300  1.00  0.00           C
ATOM   2645  HD1 PRO A 822      75.640  54.880  72.110  1.00  0.00           H
ATOM   2646  HD2 PRO A 822      75.790  56.630  71.770  1.00  0.00           H
ATOM   2647  CA  PRO A 822      74.340  54.810  69.360  1.00  0.00           C
ATOM   2648  HA  PRO A 822      73.970  55.300  68.480  1.00  0.00           H
ATOM   2649  CB  PRO A 822      75.840  54.550  69.040  1.00  0.00           C
ATOM   2650  HB1 PRO A 822      76.150  55.010  68.090  1.00  0.00           H
ATOM   2651  HB2 PRO A 822      76.000  53.460  68.860  1.00  0.00           H
ATOM   2652  CG  PRO A 822      76.650  55.290  70.180  1.00  0.00           C
ATOM   2653  HG1 PRO A 822      77.440  54.580  70.550  1.00  0.00           H
ATOM   2654  HG2 PRO A 822      77.030  56.240  69.740  1.00  0.00           H
ATOM   2655  C   PRO A 822      73.520  53.560  69.500  1.00  0.00           C
ATOM   2656  O   PRO A 822      72.420  53.570  68.890  1.00  0.00           O
ATOM   2657  N   ASP A 823      74.010  52.620  70.350  1.00  0.00           N
ATOM   2658  HN  ASP A 823      74.950  52.700  70.630  1.00  0.00           H
ATOM   2659  CA  ASP A 823      73.270  51.460  70.780  1.00  0.00           C
ATOM   2660  HA  ASP A 823      73.890  50.630  71.090  1.00  0.00           H
ATOM   2661  CB  ASP A 823      72.610  51.740  72.140  1.00  0.00           C
ATOM   2662  HB1 ASP A 823      71.960  50.900  72.470  1.00  0.00           H
ATOM   2663  HB2 ASP A 823      71.940  52.620  72.080  1.00  0.00           H
ATOM   2664  CG  ASP A 823      73.620  51.800  73.250  1.00  0.00           C
ATOM   2665  OD1 ASP A 823      74.840  51.590  73.070  1.00  0.00           O
ATOM   2666  OD2 ASP A 823      73.120  52.000  74.430  1.00  0.00           O
ATOM   2667  C   ASP A 823      72.340  50.720  69.810  1.00  0.00           C
ATOM   2668  O   ASP A 823      72.730  50.240  68.740  1.00  0.00           O
ATOM   2669  N   VAL A 824      71.040  50.590  70.010  1.00  0.00           N
ATOM   2670  HN  VAL A 824      70.600  51.070  70.770  1.00  0.00           H
ATOM   2671  CA  VAL A 824      70.160  49.770  69.200  1.00  0.00           C
ATOM   2672  HA  VAL A 824      70.670  48.970  68.690  1.00  0.00           H
ATOM   2673  CB  VAL A 824      69.050  48.960  70.110  1.00  0.00           C
ATOM   2674  HB  VAL A 824      68.420  49.600  70.770  1.00  0.00           H
ATOM   2675  CG1 VAL A 824      68.070  48.130  69.220  1.00  0.00           C
ATOM   2676 HG11 VAL A 824      68.740  47.520  68.590  1.00  0.00           H
ATOM   2677 HG12 VAL A 824      67.390  48.760  68.610  1.00  0.00           H
ATOM   2678 HG13 VAL A 824      67.390  47.490  69.830  1.00  0.00           H
ATOM   2679  CG2 VAL A 824      69.850  48.020  71.010  1.00  0.00           C
ATOM   2680 HG21 VAL A 824      70.490  48.580  71.730  1.00  0.00           H
ATOM   2681 HG22 VAL A 824      70.500  47.350  70.410  1.00  0.00           H
ATOM   2682 HG23 VAL A 824      69.240  47.390  71.680  1.00  0.00           H
ATOM   2683  C   VAL A 824      69.430  50.710  68.170  1.00  0.00           C
ATOM   2684  O   VAL A 824      69.030  50.250  67.080  1.00  0.00           O
ATOM   2685  N   LEU A 825      69.270  52.010  68.420  1.00  0.00           N
ATOM   2686  HN  LEU A 825      69.550  52.280  69.340  1.00  0.00           H
ATOM   2687  CA  LEU A 825      68.720  52.950  67.520  1.00  0.00           C
ATOM   2688  HA  LEU A 825      67.720  52.690  67.220  1.00  0.00           H
ATOM   2689  CB  LEU A 825      68.740  54.330  68.130  1.00  0.00           C
ATOM   2690  HB1 LEU A 825      69.780  54.660  68.310  1.00  0.00           H
ATOM   2691  HB2 LEU A 825      68.210  54.280  69.100  1.00  0.00           H
ATOM   2692  CG  LEU A 825      68.020  55.490  67.250  1.00  0.00           C
ATOM   2693  HG  LEU A 825      68.670  55.620  66.350  1.00  0.00           H
ATOM   2694  CD1 LEU A 825      66.700  55.050  66.730  1.00  0.00           C
ATOM   2695 HD11 LEU A 825      66.850  54.270  65.940  1.00  0.00           H
ATOM   2696 HD12 LEU A 825      66.070  55.860  66.290  1.00  0.00           H
ATOM   2697 HD13 LEU A 825      66.090  54.730  67.600  1.00  0.00           H
ATOM   2698  CD2 LEU A 825      67.940  56.760  68.020  1.00  0.00           C
ATOM   2699 HD21 LEU A 825      68.960  57.050  68.360  1.00  0.00           H
ATOM   2700 HD22 LEU A 825      67.230  56.680  68.880  1.00  0.00           H
ATOM   2701 HD23 LEU A 825      67.680  57.670  67.450  1.00  0.00           H
ATOM   2702  C   LEU A 825      69.580  53.000  66.160  1.00  0.00           C
ATOM   2703  O   LEU A 825      69.030  53.050  65.080  1.00  0.00           O
ATOM   2704  N   PHE A 826      70.930  52.990  66.250  1.00  0.00           N
ATOM   2705  HN  PHE A 826      71.260  52.950  67.190  1.00  0.00           H
ATOM   2706  CA  PHE A 826      71.790  52.970  65.110  1.00  0.00           C
ATOM   2707  HA  PHE A 826      71.520  53.730  64.390  1.00  0.00           H
ATOM   2708  CB  PHE A 826      73.240  53.090  65.680  1.00  0.00           C
ATOM   2709  HB1 PHE A 826      73.420  52.320  66.450  1.00  0.00           H
ATOM   2710  HB2 PHE A 826      73.370  54.050  66.220  1.00  0.00           H
ATOM   2711  CG  PHE A 826      74.320  52.940  64.560  1.00  0.00           C
ATOM   2712  CD1 PHE A 826      74.370  53.840  63.520  1.00  0.00           C
ATOM   2713  HD1 PHE A 826      73.630  54.620  63.370  1.00  0.00           H
ATOM   2714  CE1 PHE A 826      75.300  53.820  62.540  1.00  0.00           C
ATOM   2715  HE1 PHE A 826      75.230  54.680  61.880  1.00  0.00           H
ATOM   2716  CZ  PHE A 826      76.410  52.910  62.640  1.00  0.00           C
ATOM   2717  HZ  PHE A 826      77.240  52.970  61.960  1.00  0.00           H
ATOM   2718  CD2 PHE A 826      75.170  51.910  64.590  1.00  0.00           C
ATOM   2719  HD2 PHE A 826      75.020  51.120  65.300  1.00  0.00           H
ATOM   2720  CE2 PHE A 826      76.250  51.890  63.620  1.00  0.00           C
ATOM   2721  HE2 PHE A 826      77.040  51.160  63.740  1.00  0.00           H
ATOM   2722  C   PHE A 826      71.640  51.650  64.380  1.00  0.00           C
ATOM   2723  O   PHE A 826      71.620  51.650  63.140  1.00  0.00           O
ATOM   2724  N   TRP A 827      71.580  50.480  65.050  1.00  0.00           N
ATOM   2725  HN  TRP A 827      71.640  50.440  66.040  1.00  0.00           H
ATOM   2726  CA  TRP A 827      71.250  49.210  64.380  1.00  0.00           C
ATOM   2727  HA  TRP A 827      71.890  49.030  63.530  1.00  0.00           H
ATOM   2728  CB  TRP A 827      71.500  47.940  65.300  1.00  0.00           C
ATOM   2729  HB1 TRP A 827      71.100  46.970  64.910  1.00  0.00           H
ATOM   2730  HB2 TRP A 827      70.950  48.210  66.220  1.00  0.00           H
ATOM   2731  CG  TRP A 827      72.940  47.740  65.650  1.00  0.00           C
ATOM   2732  CD1 TRP A 827      73.420  47.390  66.880  1.00  0.00           C
ATOM   2733  HD1 TRP A 827      72.900  47.460  67.820  1.00  0.00           H
ATOM   2734  NE1 TRP A 827      74.770  47.180  66.750  1.00  0.00           N
ATOM   2735  HE1 TRP A 827      75.330  46.700  67.390  1.00  0.00           H
ATOM   2736  CE2 TRP A 827      75.170  47.270  65.480  1.00  0.00           C
ATOM   2737  CD2 TRP A 827      74.060  47.640  64.700  1.00  0.00           C
ATOM   2738  CE3 TRP A 827      74.180  47.730  63.330  1.00  0.00           C
ATOM   2739  HE3 TRP A 827      73.320  47.930  62.710  1.00  0.00           H
ATOM   2740  CZ3 TRP A 827      75.460  47.390  62.790  1.00  0.00           C
ATOM   2741  HZ3 TRP A 827      75.560  47.450  61.720  1.00  0.00           H
ATOM   2742  CZ2 TRP A 827      76.430  46.970  64.930  1.00  0.00           C
ATOM   2743  HZ2 TRP A 827      77.230  46.780  65.630  1.00  0.00           H
ATOM   2744  CH2 TRP A 827      76.560  47.050  63.570  1.00  0.00           C
ATOM   2745  HH2 TRP A 827      77.510  46.820  63.130  1.00  0.00           H
ATOM   2746  C   TRP A 827      69.930  49.130  63.780  1.00  0.00           C
ATOM   2747  O   TRP A 827      69.740  48.500  62.720  1.00  0.00           O
ATOM   2748  N   CYS A 828      68.920  49.800  64.290  1.00  0.00           N
ATOM   2749  HN  CYS A 828      68.970  50.170  65.220  1.00  0.00           H
ATOM   2750  CA  CYS A 828      67.630  49.950  63.620  1.00  0.00           C
ATOM   2751  HA  CYS A 828      67.350  48.970  63.260  1.00  0.00           H
ATOM   2752  CB  CYS A 828      66.620  50.480  64.690  1.00  0.00           C
ATOM   2753  HB1 CYS A 828      65.640  50.700  64.190  1.00  0.00           H
ATOM   2754  HB2 CYS A 828      66.930  51.470  65.080  1.00  0.00           H
ATOM   2755  SG  CYS A 828      66.420  49.280  65.980  1.00  0.00           S
ATOM   2756  HG1 CYS A 828      67.320  49.610  66.900  1.00  0.00           H
ATOM   2757  C   CYS A 828      67.570  50.830  62.370  1.00  0.00           C
ATOM   2758  O   CYS A 828      66.990  50.500  61.360  1.00  0.00           O
ATOM   2759  N   VAL A 829      68.220  52.000  62.470  1.00  0.00           N
ATOM   2760  HN  VAL A 829      68.800  52.150  63.280  1.00  0.00           H
ATOM   2761  CA  VAL A 829      68.460  52.950  61.410  1.00  0.00           C
ATOM   2762  HA  VAL A 829      67.500  53.220  60.980  1.00  0.00           H
ATOM   2763  CB  VAL A 829      69.120  54.190  61.970  1.00  0.00           C
ATOM   2764  HB  VAL A 829      69.960  53.880  62.610  1.00  0.00           H
ATOM   2765  CG1 VAL A 829      69.710  55.230  60.950  1.00  0.00           C
ATOM   2766 HG11 VAL A 829      69.850  56.190  61.480  1.00  0.00           H
ATOM   2767 HG12 VAL A 829      68.920  55.490  60.210  1.00  0.00           H
ATOM   2768 HG13 VAL A 829      70.520  54.720  60.370  1.00  0.00           H
ATOM   2769  CG2 VAL A 829      68.050  54.930  62.740  1.00  0.00           C
ATOM   2770 HG21 VAL A 829      67.240  55.500  62.240  1.00  0.00           H
ATOM   2771 HG22 VAL A 829      68.420  55.650  63.520  1.00  0.00           H
ATOM   2772 HG23 VAL A 829      67.490  54.210  63.370  1.00  0.00           H
ATOM   2773  C   VAL A 829      69.220  52.380  60.250  1.00  0.00           C
ATOM   2774  O   VAL A 829      68.800  52.460  59.110  1.00  0.00           O
ATOM   2775  N   ILE A 830      70.350  51.680  60.570  1.00  0.00           N
ATOM   2776  HN  ILE A 830      70.750  51.610  61.480  1.00  0.00           H
ATOM   2777  CA  ILE A 830      71.100  50.880  59.620  1.00  0.00           C
ATOM   2778  HA  ILE A 830      71.300  51.490  58.760  1.00  0.00           H
ATOM   2779  CB  ILE A 830      72.460  50.340  60.290  1.00  0.00           C
ATOM   2780  HB  ILE A 830      72.280  49.770  61.220  1.00  0.00           H
ATOM   2781  CG2 ILE A 830      73.080  49.390  59.280  1.00  0.00           C
ATOM   2782 HG21 ILE A 830      72.390  48.520  59.120  1.00  0.00           H
ATOM   2783 HG22 ILE A 830      74.030  48.980  59.650  1.00  0.00           H
ATOM   2784 HG23 ILE A 830      73.190  49.790  58.250  1.00  0.00           H
ATOM   2785  CG1 ILE A 830      73.420  51.580  60.670  1.00  0.00           C
ATOM   2786 HG11 ILE A 830      74.080  51.060  61.390  1.00  0.00           H
ATOM   2787 HG12 ILE A 830      72.780  52.370  61.110  1.00  0.00           H
ATOM   2788  CD  ILE A 830      74.260  52.160  59.540  1.00  0.00           C
ATOM   2789  HD1 ILE A 830      73.630  52.420  58.670  1.00  0.00           H
ATOM   2790  HD2 ILE A 830      74.940  51.360  59.160  1.00  0.00           H
ATOM   2791  HD3 ILE A 830      74.880  53.050  59.830  1.00  0.00           H
ATOM   2792  C   ILE A 830      70.280  49.760  59.100  1.00  0.00           C
ATOM   2793  O   ILE A 830      70.250  49.490  57.880  1.00  0.00           O
ATOM   2794  N   LEU A 831      69.530  48.950  59.910  1.00  0.00           N
ATOM   2795  HN  LEU A 831      69.630  49.080  60.880  1.00  0.00           H
ATOM   2796  CA  LEU A 831      68.630  47.860  59.460  1.00  0.00           C
ATOM   2797  HA  LEU A 831      69.210  47.090  58.980  1.00  0.00           H
ATOM   2798  CB  LEU A 831      68.030  47.080  60.720  1.00  0.00           C
ATOM   2799  HB1 LEU A 831      67.470  47.850  61.300  1.00  0.00           H
ATOM   2800  HB2 LEU A 831      68.910  46.810  61.350  1.00  0.00           H
ATOM   2801  CG  LEU A 831      67.210  45.840  60.530  1.00  0.00           C
ATOM   2802  HG  LEU A 831      66.230  46.150  60.110  1.00  0.00           H
ATOM   2803  CD1 LEU A 831      67.870  44.760  59.640  1.00  0.00           C
ATOM   2804 HD11 LEU A 831      68.880  44.480  60.000  1.00  0.00           H
ATOM   2805 HD12 LEU A 831      67.910  45.120  58.600  1.00  0.00           H
ATOM   2806 HD13 LEU A 831      67.210  43.860  59.710  1.00  0.00           H
ATOM   2807  CD2 LEU A 831      66.840  45.160  61.930  1.00  0.00           C
ATOM   2808 HD21 LEU A 831      66.580  44.090  61.800  1.00  0.00           H
ATOM   2809 HD22 LEU A 831      66.040  45.730  62.440  1.00  0.00           H
ATOM   2810 HD23 LEU A 831      67.690  45.300  62.630  1.00  0.00           H
ATOM   2811  C   LEU A 831      67.580  48.280  58.510  1.00  0.00           C
ATOM   2812  O   LEU A 831      67.300  47.660  57.510  1.00  0.00           O
ATOM   2813  N   PHE A 832      66.930  49.430  58.780  1.00  0.00           N
ATOM   2814  HN  PHE A 832      66.990  49.830  59.690  1.00  0.00           H
ATOM   2815  CA  PHE A 832      65.940  50.190  57.940  1.00  0.00           C
ATOM   2816  HA  PHE A 832      65.030  49.640  57.790  1.00  0.00           H
ATOM   2817  CB  PHE A 832      65.550  51.440  58.710  1.00  0.00           C
ATOM   2818  HB1 PHE A 832      66.480  52.040  58.900  1.00  0.00           H
ATOM   2819  HB2 PHE A 832      65.170  51.160  59.710  1.00  0.00           H
ATOM   2820  CG  PHE A 832      64.470  52.250  58.050  1.00  0.00           C
ATOM   2821  CD1 PHE A 832      64.720  53.530  57.490  1.00  0.00           C
ATOM   2822  HD1 PHE A 832      65.750  53.850  57.500  1.00  0.00           H
ATOM   2823  CE1 PHE A 832      63.690  54.270  56.880  1.00  0.00           C
ATOM   2824  HE1 PHE A 832      63.840  55.240  56.450  1.00  0.00           H
ATOM   2825  CZ  PHE A 832      62.380  53.820  56.990  1.00  0.00           C
ATOM   2826  HZ  PHE A 832      61.610  54.430  56.560  1.00  0.00           H
ATOM   2827  CD2 PHE A 832      63.160  51.790  58.000  1.00  0.00           C
ATOM   2828  HD2 PHE A 832      63.010  50.780  58.360  1.00  0.00           H
ATOM   2829  CE2 PHE A 832      62.100  52.570  57.500  1.00  0.00           C
ATOM   2830  HE2 PHE A 832      61.090  52.210  57.590  1.00  0.00           H
ATOM   2831  C   PHE A 832      66.420  50.610  56.560  1.00  0.00           C
ATOM   2832  O   PHE A 832      65.820  50.320  55.510  1.00  0.00           O
ATOM   2833  N   PHE A 833      67.580  51.320  56.570  1.00  0.00           N
ATOM   2834  HN  PHE A 833      68.080  51.530  57.400  1.00  0.00           H
ATOM   2835  CA  PHE A 833      68.170  51.760  55.310  1.00  0.00           C
ATOM   2836  HA  PHE A 833      67.460  52.080  54.560  1.00  0.00           H
ATOM   2837  CB  PHE A 833      69.120  52.940  55.490  1.00  0.00           C
ATOM   2838  HB1 PHE A 833      69.730  53.120  54.570  1.00  0.00           H
ATOM   2839  HB2 PHE A 833      69.750  52.620  56.340  1.00  0.00           H
ATOM   2840  CG  PHE A 833      68.350  54.210  55.750  1.00  0.00           C
ATOM   2841  CD1 PHE A 833      68.360  54.820  57.020  1.00  0.00           C
ATOM   2842  HD1 PHE A 833      68.980  54.330  57.760  1.00  0.00           H
ATOM   2843  CE1 PHE A 833      67.560  56.000  57.270  1.00  0.00           C
ATOM   2844  HE1 PHE A 833      67.440  56.360  58.270  1.00  0.00           H
ATOM   2845  CZ  PHE A 833      66.820  56.610  56.230  1.00  0.00           C
ATOM   2846  HZ  PHE A 833      66.370  57.570  56.450  1.00  0.00           H
ATOM   2847  CD2 PHE A 833      67.650  54.820  54.690  1.00  0.00           C
ATOM   2848  HD2 PHE A 833      67.560  54.450  53.680  1.00  0.00           H
ATOM   2849  CE2 PHE A 833      67.020  56.070  54.940  1.00  0.00           C
ATOM   2850  HE2 PHE A 833      66.490  56.610  54.180  1.00  0.00           H
ATOM   2851  C   PHE A 833      68.840  50.580  54.560  1.00  0.00           C
ATOM   2852  O   PHE A 833      68.800  50.480  53.350  1.00  0.00           O
ATOM   2853  N   THR A 834      69.420  49.580  55.200  1.00  0.00           N
ATOM   2854  HN  THR A 834      69.510  49.690  56.180  1.00  0.00           H
ATOM   2855  CA  THR A 834      69.810  48.340  54.530  1.00  0.00           C
ATOM   2856  HA  THR A 834      70.350  48.640  53.640  1.00  0.00           H
ATOM   2857  CB  THR A 834      70.830  47.560  55.370  1.00  0.00           C
ATOM   2858  HB  THR A 834      71.170  46.710  54.740  1.00  0.00           H
ATOM   2859  OG1 THR A 834      70.240  47.100  56.560  1.00  0.00           O
ATOM   2860  HG1 THR A 834      70.200  47.880  57.120  1.00  0.00           H
ATOM   2861  CG2 THR A 834      72.090  48.350  55.610  1.00  0.00           C
ATOM   2862 HG21 THR A 834      72.470  48.830  54.690  1.00  0.00           H
ATOM   2863 HG22 THR A 834      72.790  47.690  56.160  1.00  0.00           H
ATOM   2864 HG23 THR A 834      71.950  49.170  56.340  1.00  0.00           H
ATOM   2865  C   THR A 834      68.710  47.460  54.050  1.00  0.00           C
ATOM   2866  O   THR A 834      68.730  46.970  52.900  1.00  0.00           O
ATOM   2867  N   THR A 835      67.600  47.420  54.760  1.00  0.00           N
ATOM   2868  HN  THR A 835      67.580  47.720  55.710  1.00  0.00           H
ATOM   2869  CA  THR A 835      66.340  46.910  54.200  1.00  0.00           C
ATOM   2870  HA  THR A 835      66.500  45.900  53.850  1.00  0.00           H
ATOM   2871  CB  THR A 835      65.160  46.950  55.160  1.00  0.00           C
ATOM   2872  HB  THR A 835      64.810  47.930  55.570  1.00  0.00           H
ATOM   2873  OG1 THR A 835      65.500  46.200  56.380  1.00  0.00           O
ATOM   2874  HG1 THR A 835      66.120  46.760  56.830  1.00  0.00           H
ATOM   2875  CG2 THR A 835      63.850  46.330  54.580  1.00  0.00           C
ATOM   2876 HG21 THR A 835      63.860  45.230  54.410  1.00  0.00           H
ATOM   2877 HG22 THR A 835      63.440  46.900  53.720  1.00  0.00           H
ATOM   2878 HG23 THR A 835      63.100  46.380  55.400  1.00  0.00           H
ATOM   2879  C   THR A 835      65.770  47.580  52.990  1.00  0.00           C
ATOM   2880  O   THR A 835      65.390  46.890  52.030  1.00  0.00           O
ATOM   2881  N   PHE A 836      65.810  48.920  52.980  1.00  0.00           N
ATOM   2882  HN  PHE A 836      65.970  49.350  53.860  1.00  0.00           H
ATOM   2883  CA  PHE A 836      65.570  49.570  51.690  1.00  0.00           C
ATOM   2884  HA  PHE A 836      64.660  49.180  51.260  1.00  0.00           H
ATOM   2885  CB  PHE A 836      65.190  51.090  51.890  1.00  0.00           C
ATOM   2886  HB1 PHE A 836      65.940  51.560  52.570  1.00  0.00           H
ATOM   2887  HB2 PHE A 836      64.180  51.030  52.380  1.00  0.00           H
ATOM   2888  CG  PHE A 836      65.080  51.790  50.600  1.00  0.00           C
ATOM   2889  CD1 PHE A 836      66.220  52.430  49.990  1.00  0.00           C
ATOM   2890  HD1 PHE A 836      67.190  52.290  50.440  1.00  0.00           H
ATOM   2891  CE1 PHE A 836      66.130  53.070  48.760  1.00  0.00           C
ATOM   2892  HE1 PHE A 836      66.960  53.480  48.220  1.00  0.00           H
ATOM   2893  CZ  PHE A 836      64.850  53.300  48.160  1.00  0.00           C
ATOM   2894  HZ  PHE A 836      64.730  53.850  47.230  1.00  0.00           H
ATOM   2895  CD2 PHE A 836      63.840  51.970  49.940  1.00  0.00           C
ATOM   2896  HD2 PHE A 836      63.010  51.370  50.270  1.00  0.00           H
ATOM   2897  CE2 PHE A 836      63.710  52.710  48.730  1.00  0.00           C
ATOM   2898  HE2 PHE A 836      62.710  52.840  48.370  1.00  0.00           H
ATOM   2899  C   PHE A 836      66.690  49.320  50.620  1.00  0.00           C
ATOM   2900  O   PHE A 836      66.350  48.950  49.480  1.00  0.00           O
ATOM   2901  N   PHE A 837      67.960  49.350  50.990  1.00  0.00           N
ATOM   2902  HN  PHE A 837      68.180  49.790  51.860  1.00  0.00           H
ATOM   2903  CA  PHE A 837      68.980  49.070  49.960  1.00  0.00           C
ATOM   2904  HA  PHE A 837      68.770  49.690  49.090  1.00  0.00           H
ATOM   2905  CB  PHE A 837      70.380  49.580  50.260  1.00  0.00           C
ATOM   2906  HB1 PHE A 837      71.160  49.120  49.610  1.00  0.00           H
ATOM   2907  HB2 PHE A 837      70.630  49.180  51.260  1.00  0.00           H
ATOM   2908  CG  PHE A 837      70.570  51.140  50.330  1.00  0.00           C
ATOM   2909  CD1 PHE A 837      70.270  51.940  49.250  1.00  0.00           C
ATOM   2910  HD1 PHE A 837      69.930  51.510  48.320  1.00  0.00           H
ATOM   2911  CE1 PHE A 837      70.590  53.270  49.240  1.00  0.00           C
ATOM   2912  HE1 PHE A 837      70.370  53.920  48.410  1.00  0.00           H
ATOM   2913  CZ  PHE A 837      71.300  53.860  50.330  1.00  0.00           C
ATOM   2914  HZ  PHE A 837      71.650  54.860  50.500  1.00  0.00           H
ATOM   2915  CD2 PHE A 837      71.210  51.740  51.440  1.00  0.00           C
ATOM   2916  HD2 PHE A 837      71.450  51.180  52.330  1.00  0.00           H
ATOM   2917  CE2 PHE A 837      71.610  52.990  51.330  1.00  0.00           C
ATOM   2918  HE2 PHE A 837      72.120  53.420  52.190  1.00  0.00           H
ATOM   2919  C   PHE A 837      69.020  47.670  49.400  1.00  0.00           C
ATOM   2920  O   PHE A 837      69.270  47.490  48.180  1.00  0.00           O
ATOM   2921  N   LEU A 838      68.700  46.600  50.170  1.00  0.00           N
ATOM   2922  HN  LEU A 838      68.600  46.830  51.130  1.00  0.00           H
ATOM   2923  CA  LEU A 838      68.540  45.210  49.730  1.00  0.00           C
ATOM   2924  HA  LEU A 838      69.390  45.030  49.100  1.00  0.00           H
ATOM   2925  CB  LEU A 838      68.560  44.230  50.950  1.00  0.00           C
ATOM   2926  HB1 LEU A 838      67.630  44.440  51.520  1.00  0.00           H
ATOM   2927  HB2 LEU A 838      69.370  44.480  51.660  1.00  0.00           H
ATOM   2928  CG  LEU A 838      68.650  42.720  50.630  1.00  0.00           C
ATOM   2929  HG  LEU A 838      67.800  42.460  49.970  1.00  0.00           H
ATOM   2930  CD1 LEU A 838      70.000  42.380  50.000  1.00  0.00           C
ATOM   2931 HD11 LEU A 838      70.740  42.610  50.800  1.00  0.00           H
ATOM   2932 HD12 LEU A 838      70.210  43.020  49.120  1.00  0.00           H
ATOM   2933 HD13 LEU A 838      70.030  41.310  49.720  1.00  0.00           H
ATOM   2934  CD2 LEU A 838      68.760  42.030  51.970  1.00  0.00           C
ATOM   2935 HD21 LEU A 838      68.990  40.970  51.760  1.00  0.00           H
ATOM   2936 HD22 LEU A 838      67.840  42.120  52.580  1.00  0.00           H
ATOM   2937 HD23 LEU A 838      69.530  42.540  52.570  1.00  0.00           H
ATOM   2938  C   LEU A 838      67.460  44.960  48.840  1.00  0.00           C
ATOM   2939  O   LEU A 838      67.590  44.250  47.820  1.00  0.00           O
ATOM   2940  N   SER A 839      66.310  45.660  49.110  1.00  0.00           N
ATOM   2941  HN  SER A 839      66.400  46.390  49.790  1.00  0.00           H
ATOM   2942  CA  SER A 839      65.120  45.330  48.320  1.00  0.00           C
ATOM   2943  HA  SER A 839      65.060  44.260  48.170  1.00  0.00           H
ATOM   2944  CB  SER A 839      63.890  45.820  49.200  1.00  0.00           C
ATOM   2945  HB1 SER A 839      63.770  45.120  50.050  1.00  0.00           H
ATOM   2946  HB2 SER A 839      62.970  45.670  48.590  1.00  0.00           H
ATOM   2947  OG  SER A 839      64.010  47.130  49.770  1.00  0.00           O
ATOM   2948  HG1 SER A 839      64.660  47.030  50.460  1.00  0.00           H
ATOM   2949  C   SER A 839      65.250  46.080  47.010  1.00  0.00           C
ATOM   2950  O   SER A 839      64.870  45.500  45.950  1.00  0.00           O
ATOM   2951  N   SER A 840      65.920  47.260  46.980  1.00  0.00           N
ATOM   2952  HN  SER A 840      66.270  47.660  47.820  1.00  0.00           H
ATOM   2953  CA  SER A 840      66.140  48.060  45.730  1.00  0.00           C
ATOM   2954  HA  SER A 840      65.230  47.840  45.190  1.00  0.00           H
ATOM   2955  CB  SER A 840      66.150  49.610  46.050  1.00  0.00           C
ATOM   2956  HB1 SER A 840      65.140  49.900  46.380  1.00  0.00           H
ATOM   2957  HB2 SER A 840      66.350  50.070  45.050  1.00  0.00           H
ATOM   2958  OG  SER A 840      67.130  50.000  46.960  1.00  0.00           O
ATOM   2959  HG1 SER A 840      66.770  49.770  47.830  1.00  0.00           H
ATOM   2960  C   SER A 840      67.260  47.560  44.780  1.00  0.00           C
ATOM   2961  O   SER A 840      67.220  47.500  43.620  1.00  0.00           O
ATOM   2962  N   PHE A 841      68.420  47.060  45.370  1.00  0.00           N
ATOM   2963  HN  PHE A 841      68.500  47.220  46.340  1.00  0.00           H
ATOM   2964  CA  PHE A 841      69.510  46.430  44.650  1.00  0.00           C
ATOM   2965  HA  PHE A 841      69.860  47.090  43.860  1.00  0.00           H
ATOM   2966  CB  PHE A 841      70.710  46.170  45.630  1.00  0.00           C
ATOM   2967  HB1 PHE A 841      70.480  45.720  46.620  1.00  0.00           H
ATOM   2968  HB2 PHE A 841      71.280  47.100  45.820  1.00  0.00           H
ATOM   2969  CG  PHE A 841      71.730  45.250  45.010  1.00  0.00           C
ATOM   2970  CD1 PHE A 841      72.730  45.630  44.160  1.00  0.00           C
ATOM   2971  HD1 PHE A 841      72.880  46.650  43.840  1.00  0.00           H
ATOM   2972  CE1 PHE A 841      73.760  44.740  43.730  1.00  0.00           C
ATOM   2973  HE1 PHE A 841      74.570  45.180  43.190  1.00  0.00           H
ATOM   2974  CZ  PHE A 841      73.750  43.420  44.150  1.00  0.00           C
ATOM   2975  HZ  PHE A 841      74.440  42.630  43.900  1.00  0.00           H
ATOM   2976  CD2 PHE A 841      71.750  43.910  45.460  1.00  0.00           C
ATOM   2977  HD2 PHE A 841      71.070  43.570  46.220  1.00  0.00           H
ATOM   2978  CE2 PHE A 841      72.700  43.000  45.020  1.00  0.00           C
ATOM   2979  HE2 PHE A 841      72.690  41.950  45.280  1.00  0.00           H
ATOM   2980  C   PHE A 841      69.080  45.210  43.870  1.00  0.00           C
ATOM   2981  O   PHE A 841      69.320  45.100  42.640  1.00  0.00           O
ATOM   2982  N   LEU A 842      68.260  44.250  44.520  1.00  0.00           N
ATOM   2983  HN  LEU A 842      67.990  44.350  45.470  1.00  0.00           H
ATOM   2984  CA  LEU A 842      67.720  43.160  43.710  1.00  0.00           C
ATOM   2985  HA  LEU A 842      68.510  42.740  43.110  1.00  0.00           H
ATOM   2986  CB  LEU A 842      67.160  42.040  44.650  1.00  0.00           C
ATOM   2987  HB1 LEU A 842      66.780  41.260  43.950  1.00  0.00           H
ATOM   2988  HB2 LEU A 842      66.350  42.530  45.240  1.00  0.00           H
ATOM   2989  CG  LEU A 842      68.240  41.370  45.490  1.00  0.00           C
ATOM   2990  HG  LEU A 842      68.510  42.140  46.240  1.00  0.00           H
ATOM   2991  CD1 LEU A 842      67.630  40.120  46.290  1.00  0.00           C
ATOM   2992 HD11 LEU A 842      68.440  39.660  46.910  1.00  0.00           H
ATOM   2993 HD12 LEU A 842      67.030  39.450  45.640  1.00  0.00           H
ATOM   2994 HD13 LEU A 842      66.910  40.560  47.040  1.00  0.00           H
ATOM   2995  CD2 LEU A 842      69.430  40.900  44.650  1.00  0.00           C
ATOM   2996 HD21 LEU A 842      70.040  40.220  45.280  1.00  0.00           H
ATOM   2997 HD22 LEU A 842      70.030  41.800  44.430  1.00  0.00           H
ATOM   2998 HD23 LEU A 842      69.140  40.480  43.660  1.00  0.00           H
ATOM   2999  C   LEU A 842      66.680  43.440  42.650  1.00  0.00           C
ATOM   3000  O   LEU A 842      66.420  42.640  41.790  1.00  0.00           O
ATOM   3001  N   LYS A 843      66.150  44.640  42.690  1.00  0.00           N
ATOM   3002  HN  LYS A 843      66.430  45.190  43.460  1.00  0.00           H
ATOM   3003  CA  LYS A 843      65.120  45.060  41.770  1.00  0.00           C
ATOM   3004  HA  LYS A 843      64.450  44.200  41.810  1.00  0.00           H
ATOM   3005  CB  LYS A 843      64.370  46.280  42.310  1.00  0.00           C
ATOM   3006  HB1 LYS A 843      64.930  47.250  42.250  1.00  0.00           H
ATOM   3007  HB2 LYS A 843      64.130  46.190  43.400  1.00  0.00           H
ATOM   3008  CG  LYS A 843      62.950  46.460  41.670  1.00  0.00           C
ATOM   3009  HG1 LYS A 843      63.130  46.750  40.610  1.00  0.00           H
ATOM   3010  HG2 LYS A 843      62.430  47.290  42.190  1.00  0.00           H
ATOM   3011  CD  LYS A 843      62.110  45.210  41.900  1.00  0.00           C
ATOM   3012  HD1 LYS A 843      62.240  44.830  42.930  1.00  0.00           H
ATOM   3013  HD2 LYS A 843      62.410  44.310  41.310  1.00  0.00           H
ATOM   3014  CE  LYS A 843      60.620  45.480  41.700  1.00  0.00           C
ATOM   3015  HE1 LYS A 843      60.350  46.400  42.260  1.00  0.00           H
ATOM   3016  HE2 LYS A 843      59.970  44.630  41.980  1.00  0.00           H
ATOM   3017  NZ  LYS A 843      60.330  45.800  40.310  1.00  0.00           N
ATOM   3018  HZ1 LYS A 843      59.300  45.980  40.240  1.00  0.00           H
ATOM   3019  HZ2 LYS A 843      60.500  44.970  39.700  1.00  0.00           H
ATOM   3020  HZ3 LYS A 843      60.960  46.530  39.950  1.00  0.00           H
ATOM   3021  C   LYS A 843      65.670  45.340  40.380  1.00  0.00           C
ATOM   3022  O   LYS A 843      65.050  45.330  39.310  1.00  0.00           O
ATOM   3023  N   GLN A 844      67.010  45.650  40.370  1.00  0.00           N
ATOM   3024  HN  GLN A 844      67.550  45.520  41.200  1.00  0.00           H
ATOM   3025  CA  GLN A 844      67.650  46.140  39.200  1.00  0.00           C
ATOM   3026  HA  GLN A 844      66.990  46.440  38.390  1.00  0.00           H
ATOM   3027  CB  GLN A 844      68.440  47.450  39.350  1.00  0.00           C
ATOM   3028  HB1 GLN A 844      68.890  47.770  38.380  1.00  0.00           H
ATOM   3029  HB2 GLN A 844      69.300  47.160  40.000  1.00  0.00           H
ATOM   3030  CG  GLN A 844      67.590  48.600  39.990  1.00  0.00           C
ATOM   3031  HG1 GLN A 844      68.250  49.500  40.120  1.00  0.00           H
ATOM   3032  HG2 GLN A 844      67.440  48.310  41.050  1.00  0.00           H
ATOM   3033  CD  GLN A 844      66.310  49.050  39.310  1.00  0.00           C
ATOM   3034  OE1 GLN A 844      65.230  48.570  39.710  1.00  0.00           O
ATOM   3035  NE2 GLN A 844      66.370  50.140  38.570  1.00  0.00           N
ATOM   3036 HE21 GLN A 844      65.560  50.720  38.490  1.00  0.00           H
ATOM   3037 HE22 GLN A 844      67.250  50.600  38.430  1.00  0.00           H
ATOM   3038  C   GLN A 844      68.400  45.020  38.540  1.00  0.00           C
ATOM   3039  O   GLN A 844      68.810  45.130  37.350  1.00  0.00           O
ATOM   3040  N   PHE A 845      68.380  43.840  39.160  1.00  0.00           N
ATOM   3041  HN  PHE A 845      67.890  43.740  40.020  1.00  0.00           H
ATOM   3042  CA  PHE A 845      68.990  42.660  38.650  1.00  0.00           C
ATOM   3043  HA  PHE A 845      70.060  42.850  38.580  1.00  0.00           H
ATOM   3044  CB  PHE A 845      68.810  41.580  39.730  1.00  0.00           C
ATOM   3045  HB1 PHE A 845      67.730  41.360  39.830  1.00  0.00           H
ATOM   3046  HB2 PHE A 845      69.140  42.050  40.680  1.00  0.00           H
ATOM   3047  CG  PHE A 845      69.590  40.300  39.680  1.00  0.00           C
ATOM   3048  CD1 PHE A 845      70.880  40.220  39.080  1.00  0.00           C
ATOM   3049  HD1 PHE A 845      71.420  41.090  38.740  1.00  0.00           H
ATOM   3050  CE1 PHE A 845      71.520  39.010  39.010  1.00  0.00           C
ATOM   3051  HE1 PHE A 845      72.470  38.920  38.490  1.00  0.00           H
ATOM   3052  CZ  PHE A 845      71.000  37.850  39.620  1.00  0.00           C
ATOM   3053  HZ  PHE A 845      71.370  36.840  39.580  1.00  0.00           H
ATOM   3054  CD2 PHE A 845      69.070  39.140  40.250  1.00  0.00           C
ATOM   3055  HD2 PHE A 845      68.140  39.260  40.800  1.00  0.00           H
ATOM   3056  CE2 PHE A 845      69.750  37.960  40.230  1.00  0.00           C
ATOM   3057  HE2 PHE A 845      69.290  37.160  40.790  1.00  0.00           H
ATOM   3058  C   PHE A 845      68.430  42.110  37.320  1.00  0.00           C
ATOM   3059  O   PHE A 845      69.290  41.690  36.500  1.00  0.00           O
ATOM   3060  N   LYS A 846      67.120  42.320  37.030  1.00  0.00           N
ATOM   3061  HN  LYS A 846      66.570  42.650  37.790  1.00  0.00           H
ATOM   3062  CA  LYS A 846      66.550  42.130  35.720  1.00  0.00           C
ATOM   3063  HA  LYS A 846      66.490  41.060  35.610  1.00  0.00           H
ATOM   3064  CB  LYS A 846      65.090  42.670  35.570  1.00  0.00           C
ATOM   3065  HB1 LYS A 846      64.420  41.800  35.760  1.00  0.00           H
ATOM   3066  HB2 LYS A 846      64.850  42.860  34.500  1.00  0.00           H
ATOM   3067  CG  LYS A 846      64.700  43.920  36.410  1.00  0.00           C
ATOM   3068  HG1 LYS A 846      65.580  44.510  36.720  1.00  0.00           H
ATOM   3069  HG2 LYS A 846      64.160  43.500  37.270  1.00  0.00           H
ATOM   3070  CD  LYS A 846      63.850  44.880  35.480  1.00  0.00           C
ATOM   3071  HD1 LYS A 846      63.190  44.200  34.890  1.00  0.00           H
ATOM   3072  HD2 LYS A 846      64.390  45.540  34.760  1.00  0.00           H
ATOM   3073  CE  LYS A 846      62.840  45.760  36.330  1.00  0.00           C
ATOM   3074  HE1 LYS A 846      62.020  45.130  36.720  1.00  0.00           H
ATOM   3075  HE2 LYS A 846      62.410  46.520  35.640  1.00  0.00           H
ATOM   3076  NZ  LYS A 846      63.490  46.480  37.400  1.00  0.00           N
ATOM   3077  HZ1 LYS A 846      64.150  47.140  36.960  1.00  0.00           H
ATOM   3078  HZ2 LYS A 846      64.030  45.890  38.050  1.00  0.00           H
ATOM   3079  HZ3 LYS A 846      62.750  46.990  37.940  1.00  0.00           H
ATOM   3080  C   LYS A 846      67.390  42.650  34.570  1.00  0.00           C
ATOM   3081  O   LYS A 846      67.680  42.010  33.540  1.00  0.00           O
ATOM   3082  N   THR A 847      67.890  43.900  34.760  1.00  0.00           N
ATOM   3083  HN  THR A 847      67.710  44.370  35.610  1.00  0.00           H
ATOM   3084  CA  THR A 847      68.480  44.760  33.700  1.00  0.00           C
ATOM   3085  HA  THR A 847      68.340  44.320  32.730  1.00  0.00           H
ATOM   3086  CB  THR A 847      67.940  46.160  33.830  1.00  0.00           C
ATOM   3087  HB  THR A 847      68.600  46.870  33.250  1.00  0.00           H
ATOM   3088  OG1 THR A 847      67.740  46.620  35.200  1.00  0.00           O
ATOM   3089  HG1 THR A 847      68.590  46.990  35.430  1.00  0.00           H
ATOM   3090  CG2 THR A 847      66.530  46.310  33.090  1.00  0.00           C
ATOM   3091 HG21 THR A 847      66.650  46.590  32.020  1.00  0.00           H
ATOM   3092 HG22 THR A 847      65.900  47.080  33.580  1.00  0.00           H
ATOM   3093 HG23 THR A 847      66.090  45.300  33.200  1.00  0.00           H
ATOM   3094  C   THR A 847      69.990  44.810  33.840  1.00  0.00           C
ATOM   3095  O   THR A 847      70.750  45.740  33.520  1.00  0.00           O
ATOM   3096  N   LYS A 848      70.550  43.630  34.330  1.00  0.00           N
ATOM   3097  HN  LYS A 848      69.890  42.920  34.570  1.00  0.00           H
ATOM   3098  CA  LYS A 848      71.950  43.380  34.510  1.00  0.00           C
ATOM   3099  HA  LYS A 848      72.550  44.220  34.210  1.00  0.00           H
ATOM   3100  CB  LYS A 848      72.320  42.990  36.000  1.00  0.00           C
ATOM   3101  HB1 LYS A 848      73.420  42.830  35.940  1.00  0.00           H
ATOM   3102  HB2 LYS A 848      71.910  42.010  36.310  1.00  0.00           H
ATOM   3103  CG  LYS A 848      71.940  44.070  37.000  1.00  0.00           C
ATOM   3104  HG1 LYS A 848      72.360  43.880  38.010  1.00  0.00           H
ATOM   3105  HG2 LYS A 848      70.830  44.170  37.090  1.00  0.00           H
ATOM   3106  CD  LYS A 848      72.520  45.540  36.600  1.00  0.00           C
ATOM   3107  HD1 LYS A 848      72.000  45.880  35.690  1.00  0.00           H
ATOM   3108  HD2 LYS A 848      73.600  45.450  36.350  1.00  0.00           H
ATOM   3109  CE  LYS A 848      72.220  46.580  37.660  1.00  0.00           C
ATOM   3110  HE1 LYS A 848      72.830  46.620  38.590  1.00  0.00           H
ATOM   3111  HE2 LYS A 848      71.130  46.440  37.860  1.00  0.00           H
ATOM   3112  NZ  LYS A 848      72.420  47.980  37.040  1.00  0.00           N
ATOM   3113  HZ1 LYS A 848      71.990  48.140  36.110  1.00  0.00           H
ATOM   3114  HZ2 LYS A 848      73.430  48.180  36.990  1.00  0.00           H
ATOM   3115  HZ3 LYS A 848      72.040  48.750  37.640  1.00  0.00           H
ATOM   3116  C   LYS A 848      72.180  42.220  33.510  1.00  0.00           C
ATOM   3117  O   LYS A 848      71.240  41.730  32.870  1.00  0.00           O
ATOM   3118  N   ARG A 849      73.500  41.780  33.260  1.00  0.00           N
ATOM   3119  HN  ARG A 849      74.160  41.980  33.980  1.00  0.00           H
ATOM   3120  CA  ARG A 849      73.850  40.870  32.180  1.00  0.00           C
ATOM   3121  HA  ARG A 849      72.940  40.500  31.740  1.00  0.00           H
ATOM   3122  CB  ARG A 849      74.840  41.500  31.160  1.00  0.00           C
ATOM   3123  HB1 ARG A 849      75.000  40.720  30.380  1.00  0.00           H
ATOM   3124  HB2 ARG A 849      75.790  41.800  31.660  1.00  0.00           H
ATOM   3125  CG  ARG A 849      74.320  42.750  30.350  1.00  0.00           C
ATOM   3126  HG1 ARG A 849      73.880  43.560  30.970  1.00  0.00           H
ATOM   3127  HG2 ARG A 849      73.530  42.410  29.640  1.00  0.00           H
ATOM   3128  CD  ARG A 849      75.360  43.440  29.520  1.00  0.00           C
ATOM   3129  HD1 ARG A 849      75.740  42.750  28.740  1.00  0.00           H
ATOM   3130  HD2 ARG A 849      76.250  43.780  30.090  1.00  0.00           H
ATOM   3131  NE  ARG A 849      74.730  44.570  28.830  1.00  0.00           N
ATOM   3132  HE  ARG A 849      73.880  44.890  29.270  1.00  0.00           H
ATOM   3133  CZ  ARG A 849      74.990  44.920  27.540  1.00  0.00           C
ATOM   3134  NH1 ARG A 849      74.360  46.030  27.110  1.00  0.00           N
ATOM   3135 HH11 ARG A 849      73.620  46.310  27.700  1.00  0.00           H
ATOM   3136 HH12 ARG A 849      74.660  46.480  26.270  1.00  0.00           H
ATOM   3137  NH2 ARG A 849      75.930  44.400  26.870  1.00  0.00           N
ATOM   3138 HH21 ARG A 849      76.730  44.070  27.370  1.00  0.00           H
ATOM   3139 HH22 ARG A 849      75.890  44.850  25.970  1.00  0.00           H
ATOM   3140  C   ARG A 849      74.420  39.550  32.680  1.00  0.00           C
ATOM   3141  O   ARG A 849      74.320  38.530  32.030  1.00  0.00           O
ATOM   3142  N   TYR A 850      75.060  39.460  33.910  1.00  0.00           N
ATOM   3143  HN  TYR A 850      75.400  40.270  34.370  1.00  0.00           H
ATOM   3144  CA  TYR A 850      75.320  38.150  34.470  1.00  0.00           C
ATOM   3145  HA  TYR A 850      75.880  37.660  33.680  1.00  0.00           H
ATOM   3146  CB  TYR A 850      76.320  38.200  35.690  1.00  0.00           C
ATOM   3147  HB1 TYR A 850      76.210  37.420  36.470  1.00  0.00           H
ATOM   3148  HB2 TYR A 850      76.220  39.190  36.170  1.00  0.00           H
ATOM   3149  CG  TYR A 850      77.750  38.160  35.280  1.00  0.00           C
ATOM   3150  CD1 TYR A 850      78.290  36.950  34.750  1.00  0.00           C
ATOM   3151  HD1 TYR A 850      77.690  36.090  34.520  1.00  0.00           H
ATOM   3152  CE1 TYR A 850      79.680  36.860  34.540  1.00  0.00           C
ATOM   3153  HE1 TYR A 850      80.090  35.900  34.270  1.00  0.00           H
ATOM   3154  CZ  TYR A 850      80.500  38.010  34.780  1.00  0.00           C
ATOM   3155  OH  TYR A 850      81.910  38.080  34.630  1.00  0.00           O
ATOM   3156  HH  TYR A 850      82.170  38.930  35.000  1.00  0.00           H
ATOM   3157  CD2 TYR A 850      78.610  39.190  35.620  1.00  0.00           C
ATOM   3158  HD2 TYR A 850      78.140  40.100  35.950  1.00  0.00           H
ATOM   3159  CE2 TYR A 850      79.900  39.140  35.310  1.00  0.00           C
ATOM   3160  HE2 TYR A 850      80.470  40.030  35.540  1.00  0.00           H
ATOM   3161  C   TYR A 850      74.080  37.350  34.800  1.00  0.00           C
ATOM   3162  O   TYR A 850      73.060  37.960  35.130  1.00  0.00           O
ATOM   3163  N   PHE A 851      74.150  36.040  34.640  1.00  0.00           N
ATOM   3164  HN  PHE A 851      75.030  35.570  34.660  1.00  0.00           H
ATOM   3165  CA  PHE A 851      73.020  35.200  34.970  1.00  0.00           C
ATOM   3166  HA  PHE A 851      73.540  34.260  34.810  1.00  0.00           H
ATOM   3167  CB  PHE A 851      72.360  35.370  36.330  1.00  0.00           C
ATOM   3168  HB1 PHE A 851      71.530  34.650  36.490  1.00  0.00           H
ATOM   3169  HB2 PHE A 851      71.890  36.350  36.550  1.00  0.00           H
ATOM   3170  CG  PHE A 851      73.390  35.070  37.450  1.00  0.00           C
ATOM   3171  CD1 PHE A 851      73.550  33.760  37.800  1.00  0.00           C
ATOM   3172  HD1 PHE A 851      72.940  32.970  37.400  1.00  0.00           H
ATOM   3173  CE1 PHE A 851      74.460  33.350  38.830  1.00  0.00           C
ATOM   3174  HE1 PHE A 851      74.470  32.330  39.180  1.00  0.00           H
ATOM   3175  CZ  PHE A 851      75.170  34.350  39.470  1.00  0.00           C
ATOM   3176  HZ  PHE A 851      75.780  34.110  40.330  1.00  0.00           H
ATOM   3177  CD2 PHE A 851      74.070  36.050  38.160  1.00  0.00           C
ATOM   3178  HD2 PHE A 851      73.950  37.120  38.070  1.00  0.00           H
ATOM   3179  CE2 PHE A 851      75.010  35.710  39.090  1.00  0.00           C
ATOM   3180  HE2 PHE A 851      75.630  36.460  39.570  1.00  0.00           H
ATOM   3181  C   PHE A 851      71.800  35.100  33.920  1.00  0.00           C
ATOM   3182  O   PHE A 851      71.500  36.070  33.210  1.00  0.00           O
ATOM   3183  N   PRO A 852      71.120  33.930  33.830  1.00  0.00           N
ATOM   3184  CD  PRO A 852      71.580  32.620  34.330  1.00  0.00           C
ATOM   3185  HD1 PRO A 852      71.240  32.500  35.380  1.00  0.00           H
ATOM   3186  HD2 PRO A 852      72.680  32.560  34.160  1.00  0.00           H
ATOM   3187  CA  PRO A 852      70.030  33.780  32.920  1.00  0.00           C
ATOM   3188  HA  PRO A 852      70.390  33.910  31.910  1.00  0.00           H
ATOM   3189  CB  PRO A 852      69.510  32.330  33.080  1.00  0.00           C
ATOM   3190  HB1 PRO A 852      69.030  31.930  32.170  1.00  0.00           H
ATOM   3191  HB2 PRO A 852      68.740  32.400  33.880  1.00  0.00           H
ATOM   3192  CG  PRO A 852      70.860  31.640  33.450  1.00  0.00           C
ATOM   3193  HG1 PRO A 852      70.680  30.620  33.860  1.00  0.00           H
ATOM   3194  HG2 PRO A 852      71.500  31.490  32.560  1.00  0.00           H
ATOM   3195  C   PRO A 852      68.910  34.750  33.120  1.00  0.00           C
ATOM   3196  O   PRO A 852      68.700  35.260  34.200  1.00  0.00           O
ATOM   3197  N   THR A 853      68.200  35.190  32.050  1.00  0.00           N
ATOM   3198  HN  THR A 853      68.470  34.910  31.130  1.00  0.00           H
ATOM   3199  CA  THR A 853      67.240  36.240  32.140  1.00  0.00           C
ATOM   3200  HA  THR A 853      67.680  37.120  32.590  1.00  0.00           H
ATOM   3201  CB  THR A 853      66.670  36.720  30.780  1.00  0.00           C
ATOM   3202  HB  THR A 853      66.230  35.830  30.280  1.00  0.00           H
ATOM   3203  OG1 THR A 853      67.740  37.360  30.050  1.00  0.00           O
ATOM   3204  HG1 THR A 853      68.390  36.670  29.870  1.00  0.00           H
ATOM   3205  CG2 THR A 853      65.550  37.800  30.920  1.00  0.00           C
ATOM   3206 HG21 THR A 853      65.990  38.570  31.590  1.00  0.00           H
ATOM   3207 HG22 THR A 853      64.630  37.490  31.450  1.00  0.00           H
ATOM   3208 HG23 THR A 853      65.270  38.250  29.950  1.00  0.00           H
ATOM   3209  C   THR A 853      65.990  35.810  33.050  1.00  0.00           C
ATOM   3210  O   THR A 853      65.420  36.540  33.830  1.00  0.00           O
ATOM   3211  N   LYS A 854      65.540  34.550  32.990  1.00  0.00           N
ATOM   3212  HN  LYS A 854      65.940  33.940  32.310  1.00  0.00           H
ATOM   3213  CA  LYS A 854      64.460  33.970  33.830  1.00  0.00           C
ATOM   3214  HA  LYS A 854      63.630  34.660  33.780  1.00  0.00           H
ATOM   3215  CB  LYS A 854      64.020  32.530  33.390  1.00  0.00           C
ATOM   3216  HB1 LYS A 854      63.280  32.240  34.160  1.00  0.00           H
ATOM   3217  HB2 LYS A 854      64.860  31.820  33.490  1.00  0.00           H
ATOM   3218  CG  LYS A 854      63.280  32.540  32.020  1.00  0.00           C
ATOM   3219  HG1 LYS A 854      63.450  31.510  31.640  1.00  0.00           H
ATOM   3220  HG2 LYS A 854      63.730  33.350  31.410  1.00  0.00           H
ATOM   3221  CD  LYS A 854      61.770  32.750  32.230  1.00  0.00           C
ATOM   3222  HD1 LYS A 854      61.630  33.710  32.750  1.00  0.00           H
ATOM   3223  HD2 LYS A 854      61.310  32.000  32.910  1.00  0.00           H
ATOM   3224  CE  LYS A 854      61.000  32.900  30.890  1.00  0.00           C
ATOM   3225  HE1 LYS A 854      61.270  32.040  30.240  1.00  0.00           H
ATOM   3226  HE2 LYS A 854      61.140  33.920  30.490  1.00  0.00           H
ATOM   3227  NZ  LYS A 854      59.530  32.840  31.170  1.00  0.00           N
ATOM   3228  HZ1 LYS A 854      59.260  33.720  31.640  1.00  0.00           H
ATOM   3229  HZ2 LYS A 854      59.440  31.970  31.740  1.00  0.00           H
ATOM   3230  HZ3 LYS A 854      59.080  32.850  30.240  1.00  0.00           H
ATOM   3231  C   LYS A 854      64.840  33.940  35.270  1.00  0.00           C
ATOM   3232  O   LYS A 854      64.020  34.160  36.100  1.00  0.00           O
ATOM   3233  N   VAL A 855      66.160  33.610  35.490  1.00  0.00           N
ATOM   3234  HN  VAL A 855      66.750  33.420  34.710  1.00  0.00           H
ATOM   3235  CA  VAL A 855      66.800  33.590  36.800  1.00  0.00           C
ATOM   3236  HA  VAL A 855      66.260  32.920  37.460  1.00  0.00           H
ATOM   3237  CB  VAL A 855      68.240  33.040  36.730  1.00  0.00           C
ATOM   3238  HB  VAL A 855      68.760  33.590  35.910  1.00  0.00           H
ATOM   3239  CG1 VAL A 855      69.020  33.090  37.970  1.00  0.00           C
ATOM   3240 HG11 VAL A 855      69.990  32.540  37.890  1.00  0.00           H
ATOM   3241 HG12 VAL A 855      68.540  32.660  38.870  1.00  0.00           H
ATOM   3242 HG13 VAL A 855      69.450  34.100  38.040  1.00  0.00           H
ATOM   3243  CG2 VAL A 855      68.320  31.590  36.200  1.00  0.00           C
ATOM   3244 HG21 VAL A 855      69.330  31.200  35.960  1.00  0.00           H
ATOM   3245 HG22 VAL A 855      67.700  31.440  35.290  1.00  0.00           H
ATOM   3246 HG23 VAL A 855      68.080  30.970  37.080  1.00  0.00           H
ATOM   3247  C   VAL A 855      66.870  34.970  37.360  1.00  0.00           C
ATOM   3248  O   VAL A 855      66.540  35.220  38.520  1.00  0.00           O
ATOM   3249  N   ARG A 856      67.260  36.000  36.560  1.00  0.00           N
ATOM   3250  HN  ARG A 856      67.590  35.770  35.640  1.00  0.00           H
ATOM   3251  CA  ARG A 856      67.230  37.360  36.950  1.00  0.00           C
ATOM   3252  HA  ARG A 856      67.730  37.370  37.910  1.00  0.00           H
ATOM   3253  CB  ARG A 856      67.890  38.260  35.940  1.00  0.00           C
ATOM   3254  HB1 ARG A 856      67.580  39.260  36.300  1.00  0.00           H
ATOM   3255  HB2 ARG A 856      67.510  38.060  34.920  1.00  0.00           H
ATOM   3256  CG  ARG A 856      69.420  38.260  36.010  1.00  0.00           C
ATOM   3257  HG1 ARG A 856      69.850  37.250  35.840  1.00  0.00           H
ATOM   3258  HG2 ARG A 856      69.610  38.600  37.050  1.00  0.00           H
ATOM   3259  CD  ARG A 856      70.070  39.240  34.980  1.00  0.00           C
ATOM   3260  HD1 ARG A 856      71.060  39.470  35.390  1.00  0.00           H
ATOM   3261  HD2 ARG A 856      69.380  40.070  34.750  1.00  0.00           H
ATOM   3262  NE  ARG A 856      70.300  38.430  33.710  1.00  0.00           N
ATOM   3263  HE  ARG A 856      71.070  37.790  33.650  1.00  0.00           H
ATOM   3264  CZ  ARG A 856      70.010  38.970  32.530  1.00  0.00           C
ATOM   3265  NH1 ARG A 856      69.110  39.930  32.300  1.00  0.00           N
ATOM   3266 HH11 ARG A 856      68.760  40.450  33.090  1.00  0.00           H
ATOM   3267 HH12 ARG A 856      69.010  40.260  31.360  1.00  0.00           H
ATOM   3268  NH2 ARG A 856      70.790  38.490  31.520  1.00  0.00           N
ATOM   3269 HH21 ARG A 856      70.370  38.770  30.640  1.00  0.00           H
ATOM   3270 HH22 ARG A 856      71.290  37.660  31.730  1.00  0.00           H
ATOM   3271  C   ARG A 856      65.860  37.970  37.280  1.00  0.00           C
ATOM   3272  O   ARG A 856      65.580  38.480  38.370  1.00  0.00           O
ATOM   3273  N   SER A 857      64.890  37.730  36.370  1.00  0.00           N
ATOM   3274  HN  SER A 857      65.230  37.500  35.450  1.00  0.00           H
ATOM   3275  CA  SER A 857      63.580  38.240  36.500  1.00  0.00           C
ATOM   3276  HA  SER A 857      63.640  39.310  36.700  1.00  0.00           H
ATOM   3277  CB  SER A 857      62.660  37.970  35.290  1.00  0.00           C
ATOM   3278  HB1 SER A 857      62.470  36.890  35.130  1.00  0.00           H
ATOM   3279  HB2 SER A 857      63.110  38.350  34.350  1.00  0.00           H
ATOM   3280  OG  SER A 857      61.430  38.670  35.500  1.00  0.00           O
ATOM   3281  HG1 SER A 857      60.860  38.180  36.100  1.00  0.00           H
ATOM   3282  C   SER A 857      62.920  37.630  37.750  1.00  0.00           C
ATOM   3283  O   SER A 857      62.190  38.280  38.500  1.00  0.00           O
ATOM   3284  N   THR A 858      63.230  36.280  38.060  1.00  0.00           N
ATOM   3285  HN  THR A 858      63.710  35.720  37.410  1.00  0.00           H
ATOM   3286  CA  THR A 858      62.650  35.630  39.190  1.00  0.00           C
ATOM   3287  HA  THR A 858      61.600  35.870  39.070  1.00  0.00           H
ATOM   3288  CB  THR A 858      62.800  34.080  39.230  1.00  0.00           C
ATOM   3289  HB  THR A 858      63.890  33.890  39.080  1.00  0.00           H
ATOM   3290  OG1 THR A 858      62.240  33.370  38.170  1.00  0.00           O
ATOM   3291  HG1 THR A 858      62.710  33.520  37.350  1.00  0.00           H
ATOM   3292  CG2 THR A 858      62.310  33.380  40.520  1.00  0.00           C
ATOM   3293 HG21 THR A 858      63.000  33.600  41.360  1.00  0.00           H
ATOM   3294 HG22 THR A 858      62.170  32.290  40.350  1.00  0.00           H
ATOM   3295 HG23 THR A 858      61.290  33.740  40.820  1.00  0.00           H
ATOM   3296  C   THR A 858      63.090  36.110  40.530  1.00  0.00           C
ATOM   3297  O   THR A 858      62.260  36.280  41.390  1.00  0.00           O
ATOM   3298  N   ILE A 859      64.400  36.380  40.650  1.00  0.00           N
ATOM   3299  HN  ILE A 859      64.940  36.230  39.820  1.00  0.00           H
ATOM   3300  CA  ILE A 859      64.990  36.970  41.790  1.00  0.00           C
ATOM   3301  HA  ILE A 859      64.670  36.330  42.600  1.00  0.00           H
ATOM   3302  CB  ILE A 859      66.500  36.920  41.830  1.00  0.00           C
ATOM   3303  HB  ILE A 859      66.920  37.310  40.880  1.00  0.00           H
ATOM   3304  CG2 ILE A 859      67.160  37.850  42.930  1.00  0.00           C
ATOM   3305 HG21 ILE A 859      66.960  38.930  42.830  1.00  0.00           H
ATOM   3306 HG22 ILE A 859      68.250  37.650  42.870  1.00  0.00           H
ATOM   3307 HG23 ILE A 859      66.820  37.550  43.950  1.00  0.00           H
ATOM   3308  CG1 ILE A 859      67.060  35.490  41.900  1.00  0.00           C
ATOM   3309 HG11 ILE A 859      68.160  35.510  41.700  1.00  0.00           H
ATOM   3310 HG12 ILE A 859      66.750  34.970  40.970  1.00  0.00           H
ATOM   3311  CD  ILE A 859      66.650  34.670  43.180  1.00  0.00           C
ATOM   3312  HD1 ILE A 859      65.600  34.320  43.060  1.00  0.00           H
ATOM   3313  HD2 ILE A 859      66.900  35.190  44.130  1.00  0.00           H
ATOM   3314  HD3 ILE A 859      67.290  33.770  43.200  1.00  0.00           H
ATOM   3315  C   ILE A 859      64.500  38.460  42.060  1.00  0.00           C
ATOM   3316  O   ILE A 859      64.280  38.700  43.210  1.00  0.00           O
ATOM   3317  N   SER A 860      64.280  39.340  41.000  1.00  0.00           N
ATOM   3318  HN  SER A 860      64.550  39.090  40.060  1.00  0.00           H
ATOM   3319  CA  SER A 860      63.700  40.630  41.000  1.00  0.00           C
ATOM   3320  HA  SER A 860      64.230  41.280  41.680  1.00  0.00           H
ATOM   3321  CB  SER A 860      63.750  41.480  39.700  1.00  0.00           C
ATOM   3322  HB1 SER A 860      62.870  42.150  39.690  1.00  0.00           H
ATOM   3323  HB2 SER A 860      63.750  40.850  38.790  1.00  0.00           H
ATOM   3324  OG  SER A 860      64.970  42.240  39.640  1.00  0.00           O
ATOM   3325  HG1 SER A 860      65.320  42.420  40.510  1.00  0.00           H
ATOM   3326  C   SER A 860      62.190  40.710  41.500  1.00  0.00           C
ATOM   3327  O   SER A 860      61.800  41.680  42.180  1.00  0.00           O
ATOM   3328  N   ASP A 861      61.460  39.620  41.180  1.00  0.00           N
ATOM   3329  HN  ASP A 861      61.700  38.980  40.460  1.00  0.00           H
ATOM   3330  CA  ASP A 861      60.150  39.350  41.680  1.00  0.00           C
ATOM   3331  HA  ASP A 861      59.590  40.250  41.920  1.00  0.00           H
ATOM   3332  CB  ASP A 861      59.380  38.450  40.620  1.00  0.00           C
ATOM   3333  HB1 ASP A 861      58.440  38.090  41.100  1.00  0.00           H
ATOM   3334  HB2 ASP A 861      60.020  37.610  40.290  1.00  0.00           H
ATOM   3335  CG  ASP A 861      59.050  39.330  39.460  1.00  0.00           C
ATOM   3336  OD1 ASP A 861      58.600  38.800  38.390  1.00  0.00           O
ATOM   3337  OD2 ASP A 861      59.270  40.550  39.540  1.00  0.00           O
ATOM   3338  C   ASP A 861      60.080  38.680  43.080  1.00  0.00           C
ATOM   3339  O   ASP A 861      59.050  38.680  43.760  1.00  0.00           O
ATOM   3340  N   PHE A 862      61.230  38.150  43.590  1.00  0.00           N
ATOM   3341  HN  PHE A 862      62.000  38.000  42.970  1.00  0.00           H
ATOM   3342  CA  PHE A 862      61.280  37.420  44.870  1.00  0.00           C
ATOM   3343  HA  PHE A 862      60.310  37.160  45.280  1.00  0.00           H
ATOM   3344  CB  PHE A 862      62.050  36.190  44.460  1.00  0.00           C
ATOM   3345  HB1 PHE A 862      63.050  36.420  44.040  1.00  0.00           H
ATOM   3346  HB2 PHE A 862      61.490  35.620  43.690  1.00  0.00           H
ATOM   3347  CG  PHE A 862      62.250  35.200  45.590  1.00  0.00           C
ATOM   3348  CD1 PHE A 862      61.210  34.590  46.270  1.00  0.00           C
ATOM   3349  HD1 PHE A 862      60.210  34.920  46.040  1.00  0.00           H
ATOM   3350  CE1 PHE A 862      61.600  33.720  47.340  1.00  0.00           C
ATOM   3351  HE1 PHE A 862      60.750  33.400  47.930  1.00  0.00           H
ATOM   3352  CZ  PHE A 862      62.930  33.330  47.560  1.00  0.00           C
ATOM   3353  HZ  PHE A 862      63.120  32.550  48.280  1.00  0.00           H
ATOM   3354  CD2 PHE A 862      63.590  34.840  45.840  1.00  0.00           C
ATOM   3355  HD2 PHE A 862      64.420  35.190  45.250  1.00  0.00           H
ATOM   3356  CE2 PHE A 862      63.950  33.900  46.800  1.00  0.00           C
ATOM   3357  HE2 PHE A 862      65.020  33.750  46.780  1.00  0.00           H
ATOM   3358  C   PHE A 862      62.060  38.250  45.980  1.00  0.00           C
ATOM   3359  O   PHE A 862      62.390  37.780  47.030  1.00  0.00           O
ATOM   3360  N   ALA A 863      62.340  39.520  45.640  1.00  0.00           N
ATOM   3361  HN  ALA A 863      61.980  39.710  44.730  1.00  0.00           H
ATOM   3362  CA  ALA A 863      63.160  40.550  46.340  1.00  0.00           C
ATOM   3363  HA  ALA A 863      64.160  40.150  46.460  1.00  0.00           H
ATOM   3364  CB  ALA A 863      63.160  41.890  45.490  1.00  0.00           C
ATOM   3365  HB1 ALA A 863      63.380  41.610  44.430  1.00  0.00           H
ATOM   3366  HB2 ALA A 863      63.840  42.760  45.680  1.00  0.00           H
ATOM   3367  HB3 ALA A 863      62.150  42.330  45.440  1.00  0.00           H
ATOM   3368  C   ALA A 863      62.680  40.860  47.710  1.00  0.00           C
ATOM   3369  O   ALA A 863      63.470  41.150  48.610  1.00  0.00           O
ATOM   3370  N   VAL A 864      61.380  40.910  47.980  1.00  0.00           N
ATOM   3371  HN  VAL A 864      60.700  40.600  47.320  1.00  0.00           H
ATOM   3372  CA  VAL A 864      60.960  41.330  49.320  1.00  0.00           C
ATOM   3373  HA  VAL A 864      61.640  42.040  49.750  1.00  0.00           H
ATOM   3374  CB  VAL A 864      59.620  42.000  49.070  1.00  0.00           C
ATOM   3375  HB  VAL A 864      58.920  41.250  48.630  1.00  0.00           H
ATOM   3376  CG1 VAL A 864      59.030  42.460  50.400  1.00  0.00           C
ATOM   3377 HG11 VAL A 864      59.680  43.250  50.820  1.00  0.00           H
ATOM   3378 HG12 VAL A 864      58.850  41.650  51.140  1.00  0.00           H
ATOM   3379 HG13 VAL A 864      58.000  42.840  50.270  1.00  0.00           H
ATOM   3380  CG2 VAL A 864      59.930  43.180  48.100  1.00  0.00           C
ATOM   3381 HG21 VAL A 864      60.260  42.900  47.080  1.00  0.00           H
ATOM   3382 HG22 VAL A 864      60.660  43.890  48.530  1.00  0.00           H
ATOM   3383 HG23 VAL A 864      58.980  43.750  48.000  1.00  0.00           H
ATOM   3384  C   VAL A 864      60.880  40.090  50.200  1.00  0.00           C
ATOM   3385  O   VAL A 864      61.210  40.330  51.410  1.00  0.00           O
ATOM   3386  N   PHE A 865      60.560  38.890  49.650  1.00  0.00           N
ATOM   3387  HN  PHE A 865      60.330  38.790  48.690  1.00  0.00           H
ATOM   3388  CA  PHE A 865      60.500  37.660  50.460  1.00  0.00           C
ATOM   3389  HA  PHE A 865      60.000  37.920  51.380  1.00  0.00           H
ATOM   3390  CB  PHE A 865      59.770  36.510  49.660  1.00  0.00           C
ATOM   3391  HB1 PHE A 865      60.260  36.230  48.700  1.00  0.00           H
ATOM   3392  HB2 PHE A 865      58.800  36.850  49.230  1.00  0.00           H
ATOM   3393  CG  PHE A 865      59.630  35.300  50.440  1.00  0.00           C
ATOM   3394  CD1 PHE A 865      60.640  34.300  50.530  1.00  0.00           C
ATOM   3395  HD1 PHE A 865      61.590  34.490  50.040  1.00  0.00           H
ATOM   3396  CE1 PHE A 865      60.450  33.120  51.280  1.00  0.00           C
ATOM   3397  HE1 PHE A 865      61.200  32.350  51.370  1.00  0.00           H
ATOM   3398  CZ  PHE A 865      59.220  32.910  51.920  1.00  0.00           C
ATOM   3399  HZ  PHE A 865      58.870  32.020  52.420  1.00  0.00           H
ATOM   3400  CD2 PHE A 865      58.470  35.120  51.270  1.00  0.00           C
ATOM   3401  HD2 PHE A 865      57.860  36.000  51.260  1.00  0.00           H
ATOM   3402  CE2 PHE A 865      58.190  33.920  51.930  1.00  0.00           C
ATOM   3403  HE2 PHE A 865      57.240  33.740  52.400  1.00  0.00           H
ATOM   3404  C   PHE A 865      61.950  37.320  50.830  1.00  0.00           C
ATOM   3405  O   PHE A 865      62.380  37.330  52.010  1.00  0.00           O
ATOM   3406  N   LEU A 866      62.860  37.410  49.770  1.00  0.00           N
ATOM   3407  HN  LEU A 866      62.480  37.390  48.840  1.00  0.00           H
ATOM   3408  CA  LEU A 866      64.310  37.220  50.060  1.00  0.00           C
ATOM   3409  HA  LEU A 866      64.530  36.250  50.470  1.00  0.00           H
ATOM   3410  CB  LEU A 866      65.150  37.340  48.790  1.00  0.00           C
ATOM   3411  HB1 LEU A 866      65.170  38.360  48.360  1.00  0.00           H
ATOM   3412  HB2 LEU A 866      64.600  36.770  48.010  1.00  0.00           H
ATOM   3413  CG  LEU A 866      66.560  36.740  48.860  1.00  0.00           C
ATOM   3414  HG  LEU A 866      67.270  37.400  49.390  1.00  0.00           H
ATOM   3415  CD1 LEU A 866      66.710  35.360  49.610  1.00  0.00           C
ATOM   3416 HD11 LEU A 866      67.750  35.000  49.620  1.00  0.00           H
ATOM   3417 HD12 LEU A 866      66.050  34.500  49.350  1.00  0.00           H
ATOM   3418 HD13 LEU A 866      66.460  35.650  50.660  1.00  0.00           H
ATOM   3419  CD2 LEU A 866      67.070  36.610  47.380  1.00  0.00           C
ATOM   3420 HD21 LEU A 866      66.370  35.900  46.890  1.00  0.00           H
ATOM   3421 HD22 LEU A 866      68.110  36.220  47.350  1.00  0.00           H
ATOM   3422 HD23 LEU A 866      67.120  37.610  46.900  1.00  0.00           H
ATOM   3423  C   LEU A 866      64.900  38.200  51.070  1.00  0.00           C
ATOM   3424  O   LEU A 866      65.650  37.820  51.970  1.00  0.00           O
ATOM   3425  N   THR A 867      64.550  39.500  51.050  1.00  0.00           N
ATOM   3426  HN  THR A 867      63.810  39.770  50.440  1.00  0.00           H
ATOM   3427  CA  THR A 867      65.010  40.530  51.950  1.00  0.00           C
ATOM   3428  HA  THR A 867      66.090  40.590  51.910  1.00  0.00           H
ATOM   3429  CB  THR A 867      64.470  42.040  51.570  1.00  0.00           C
ATOM   3430  HB  THR A 867      63.430  42.080  51.190  1.00  0.00           H
ATOM   3431  OG1 THR A 867      65.280  42.440  50.380  1.00  0.00           O
ATOM   3432  HG1 THR A 867      64.880  41.940  49.660  1.00  0.00           H
ATOM   3433  CG2 THR A 867      64.750  43.100  52.710  1.00  0.00           C
ATOM   3434 HG21 THR A 867      64.150  42.820  53.600  1.00  0.00           H
ATOM   3435 HG22 THR A 867      64.540  44.110  52.330  1.00  0.00           H
ATOM   3436 HG23 THR A 867      65.840  43.140  52.960  1.00  0.00           H
ATOM   3437  C   THR A 867      64.720  40.220  53.350  1.00  0.00           C
ATOM   3438  O   THR A 867      65.560  40.330  54.260  1.00  0.00           O
ATOM   3439  N   ILE A 868      63.540  39.740  53.630  1.00  0.00           N
ATOM   3440  HN  ILE A 868      62.870  39.720  52.900  1.00  0.00           H
ATOM   3441  CA  ILE A 868      63.160  39.310  54.970  1.00  0.00           C
ATOM   3442  HA  ILE A 868      63.470  40.090  55.640  1.00  0.00           H
ATOM   3443  CB  ILE A 868      61.590  39.010  55.120  1.00  0.00           C
ATOM   3444  HB  ILE A 868      61.370  38.140  54.470  1.00  0.00           H
ATOM   3445  CG2 ILE A 868      61.280  38.600  56.560  1.00  0.00           C
ATOM   3446 HG21 ILE A 868      61.620  39.290  57.360  1.00  0.00           H
ATOM   3447 HG22 ILE A 868      61.780  37.650  56.850  1.00  0.00           H
ATOM   3448 HG23 ILE A 868      60.200  38.420  56.730  1.00  0.00           H
ATOM   3449  CG1 ILE A 868      60.790  40.330  54.810  1.00  0.00           C
ATOM   3450 HG11 ILE A 868      61.090  40.710  53.820  1.00  0.00           H
ATOM   3451 HG12 ILE A 868      61.000  41.110  55.570  1.00  0.00           H
ATOM   3452  CD  ILE A 868      59.330  40.160  54.850  1.00  0.00           C
ATOM   3453  HD1 ILE A 868      58.840  39.780  55.770  1.00  0.00           H
ATOM   3454  HD2 ILE A 868      59.060  39.570  53.940  1.00  0.00           H
ATOM   3455  HD3 ILE A 868      58.800  41.120  54.680  1.00  0.00           H
ATOM   3456  C   ILE A 868      63.970  38.130  55.450  1.00  0.00           C
ATOM   3457  O   ILE A 868      64.470  38.110  56.560  1.00  0.00           O
ATOM   3458  N   VAL A 869      64.180  37.130  54.590  1.00  0.00           N
ATOM   3459  HN  VAL A 869      63.720  37.080  53.700  1.00  0.00           H
ATOM   3460  CA  VAL A 869      64.960  35.910  54.850  1.00  0.00           C
ATOM   3461  HA  VAL A 869      64.610  35.420  55.760  1.00  0.00           H
ATOM   3462  CB  VAL A 869      64.860  34.890  53.670  1.00  0.00           C
ATOM   3463  HB  VAL A 869      65.100  35.260  52.640  1.00  0.00           H
ATOM   3464  CG1 VAL A 869      65.710  33.640  54.050  1.00  0.00           C
ATOM   3465 HG11 VAL A 869      66.780  33.860  53.840  1.00  0.00           H
ATOM   3466 HG12 VAL A 869      65.450  32.730  53.460  1.00  0.00           H
ATOM   3467 HG13 VAL A 869      65.730  33.370  55.120  1.00  0.00           H
ATOM   3468  CG2 VAL A 869      63.390  34.490  53.730  1.00  0.00           C
ATOM   3469 HG21 VAL A 869      63.100  34.230  54.770  1.00  0.00           H
ATOM   3470 HG22 VAL A 869      63.230  33.610  53.070  1.00  0.00           H
ATOM   3471 HG23 VAL A 869      62.690  35.330  53.500  1.00  0.00           H
ATOM   3472  C   VAL A 869      66.470  36.090  55.200  1.00  0.00           C
ATOM   3473  O   VAL A 869      66.930  35.470  56.130  1.00  0.00           O
ATOM   3474  N   ILE A 870      67.110  37.050  54.520  1.00  0.00           N
ATOM   3475  HN  ILE A 870      66.620  37.460  53.760  1.00  0.00           H
ATOM   3476  CA  ILE A 870      68.440  37.470  54.810  1.00  0.00           C
ATOM   3477  HA  ILE A 870      69.050  36.590  54.840  1.00  0.00           H
ATOM   3478  CB  ILE A 870      68.930  38.410  53.750  1.00  0.00           C
ATOM   3479  HB  ILE A 870      68.300  39.320  53.620  1.00  0.00           H
ATOM   3480  CG2 ILE A 870      70.310  38.980  54.140  1.00  0.00           C
ATOM   3481 HG21 ILE A 870      70.750  39.530  53.270  1.00  0.00           H
ATOM   3482 HG22 ILE A 870      70.960  38.090  54.290  1.00  0.00           H
ATOM   3483 HG23 ILE A 870      70.300  39.680  55.000  1.00  0.00           H
ATOM   3484  CG1 ILE A 870      68.980  37.790  52.360  1.00  0.00           C
ATOM   3485 HG11 ILE A 870      69.640  38.410  51.720  1.00  0.00           H
ATOM   3486 HG12 ILE A 870      67.920  37.890  52.020  1.00  0.00           H
ATOM   3487  CD  ILE A 870      69.300  36.330  52.300  1.00  0.00           C
ATOM   3488  HD1 ILE A 870      70.310  36.080  52.700  1.00  0.00           H
ATOM   3489  HD2 ILE A 870      69.210  35.830  51.300  1.00  0.00           H
ATOM   3490  HD3 ILE A 870      68.530  35.730  52.820  1.00  0.00           H
ATOM   3491  C   ILE A 870      68.630  38.180  56.120  1.00  0.00           C
ATOM   3492  O   ILE A 870      69.500  37.800  56.900  1.00  0.00           O
ATOM   3493  N   MET A 871      67.720  39.100  56.420  1.00  0.00           N
ATOM   3494  HN  MET A 871      66.950  39.060  55.810  1.00  0.00           H
ATOM   3495  CA  MET A 871      67.760  39.770  57.700  1.00  0.00           C
ATOM   3496  HA  MET A 871      68.770  40.110  57.890  1.00  0.00           H
ATOM   3497  CB  MET A 871      66.860  41.060  57.750  1.00  0.00           C
ATOM   3498  HB1 MET A 871      66.830  41.560  58.740  1.00  0.00           H
ATOM   3499  HB2 MET A 871      65.830  40.710  57.530  1.00  0.00           H
ATOM   3500  CG  MET A 871      67.250  42.150  56.770  1.00  0.00           C
ATOM   3501  HG1 MET A 871      66.790  43.100  57.110  1.00  0.00           H
ATOM   3502  HG2 MET A 871      66.770  42.000  55.790  1.00  0.00           H
ATOM   3503  SD  MET A 871      69.000  42.520  56.420  1.00  0.00           S
ATOM   3504  CE  MET A 871      68.680  43.960  55.300  1.00  0.00           C
ATOM   3505  HE1 MET A 871      68.430  44.920  55.790  1.00  0.00           H
ATOM   3506  HE2 MET A 871      67.810  43.590  54.730  1.00  0.00           H
ATOM   3507  HE3 MET A 871      69.410  44.150  54.480  1.00  0.00           H
ATOM   3508  C   MET A 871      67.390  38.890  58.870  1.00  0.00           C
ATOM   3509  O   MET A 871      67.940  39.070  59.960  1.00  0.00           O
ATOM   3510  N   VAL A 872      66.510  37.850  58.780  1.00  0.00           N
ATOM   3511  HN  VAL A 872      66.070  37.630  57.920  1.00  0.00           H
ATOM   3512  CA  VAL A 872      66.350  36.950  59.910  1.00  0.00           C
ATOM   3513  HA  VAL A 872      66.600  37.470  60.830  1.00  0.00           H
ATOM   3514  CB  VAL A 872      64.920  36.250  59.930  1.00  0.00           C
ATOM   3515  HB  VAL A 872      64.940  35.500  60.750  1.00  0.00           H
ATOM   3516  CG1 VAL A 872      63.810  37.320  60.200  1.00  0.00           C
ATOM   3517 HG11 VAL A 872      64.070  37.940  61.090  1.00  0.00           H
ATOM   3518 HG12 VAL A 872      62.890  36.750  60.470  1.00  0.00           H
ATOM   3519 HG13 VAL A 872      63.620  37.920  59.290  1.00  0.00           H
ATOM   3520  CG2 VAL A 872      64.660  35.470  58.640  1.00  0.00           C
ATOM   3521 HG21 VAL A 872      65.400  34.640  58.540  1.00  0.00           H
ATOM   3522 HG22 VAL A 872      64.710  36.160  57.770  1.00  0.00           H
ATOM   3523 HG23 VAL A 872      63.640  35.040  58.610  1.00  0.00           H
ATOM   3524  C   VAL A 872      67.380  35.820  59.880  1.00  0.00           C
ATOM   3525  O   VAL A 872      67.570  35.170  60.920  1.00  0.00           O
ATOM   3526  N   THR A 873      68.160  35.570  58.780  1.00  0.00           N
ATOM   3527  HN  THR A 873      67.870  35.830  57.870  1.00  0.00           H
ATOM   3528  CA  THR A 873      69.400  34.700  58.840  1.00  0.00           C
ATOM   3529  HA  THR A 873      69.240  33.660  59.140  1.00  0.00           H
ATOM   3530  CB  THR A 873      70.100  34.520  57.520  1.00  0.00           C
ATOM   3531  HB  THR A 873      70.410  35.480  57.040  1.00  0.00           H
ATOM   3532  OG1 THR A 873      69.280  33.880  56.600  1.00  0.00           O
ATOM   3533  HG1 THR A 873      68.520  34.450  56.520  1.00  0.00           H
ATOM   3534  CG2 THR A 873      71.300  33.520  57.630  1.00  0.00           C
ATOM   3535 HG21 THR A 873      70.950  32.610  58.160  1.00  0.00           H
ATOM   3536 HG22 THR A 873      72.150  33.830  58.270  1.00  0.00           H
ATOM   3537 HG23 THR A 873      71.730  33.230  56.650  1.00  0.00           H
ATOM   3538  C   THR A 873      70.410  35.130  59.860  1.00  0.00           C
ATOM   3539  O   THR A 873      70.970  34.390  60.630  1.00  0.00           O
ATOM   3540  N   ILE A 874      70.770  36.460  59.790  1.00  0.00           N
ATOM   3541  HN  ILE A 874      70.430  37.110  59.110  1.00  0.00           H
ATOM   3542  CA  ILE A 874      71.640  37.140  60.750  1.00  0.00           C
ATOM   3543  HA  ILE A 874      72.630  36.690  60.700  1.00  0.00           H
ATOM   3544  CB  ILE A 874      71.810  38.630  60.410  1.00  0.00           C
ATOM   3545  HB  ILE A 874      70.920  39.240  60.660  1.00  0.00           H
ATOM   3546  CG2 ILE A 874      73.070  39.050  61.150  1.00  0.00           C
ATOM   3547 HG21 ILE A 874      73.440  40.040  60.800  1.00  0.00           H
ATOM   3548 HG22 ILE A 874      73.840  38.260  61.190  1.00  0.00           H
ATOM   3549 HG23 ILE A 874      72.730  39.320  62.180  1.00  0.00           H
ATOM   3550  CG1 ILE A 874      71.930  39.040  58.940  1.00  0.00           C
ATOM   3551 HG11 ILE A 874      72.170  40.120  58.890  1.00  0.00           H
ATOM   3552 HG12 ILE A 874      70.920  38.930  58.480  1.00  0.00           H
ATOM   3553  CD  ILE A 874      73.110  38.320  58.310  1.00  0.00           C
ATOM   3554  HD1 ILE A 874      74.060  38.470  58.870  1.00  0.00           H
ATOM   3555  HD2 ILE A 874      73.320  38.690  57.290  1.00  0.00           H
ATOM   3556  HD3 ILE A 874      72.950  37.220  58.440  1.00  0.00           H
ATOM   3557  C   ILE A 874      71.180  37.010  62.220  1.00  0.00           C
ATOM   3558  O   ILE A 874      71.990  36.580  63.070  1.00  0.00           O
ATOM   3559  N   ASP A 875      69.880  37.210  62.560  1.00  0.00           N
ATOM   3560  HN  ASP A 875      69.250  37.500  61.850  1.00  0.00           H
ATOM   3561  CA  ASP A 875      69.310  36.970  63.860  1.00  0.00           C
ATOM   3562  HA  ASP A 875      69.940  37.460  64.590  1.00  0.00           H
ATOM   3563  CB  ASP A 875      67.850  37.480  63.900  1.00  0.00           C
ATOM   3564  HB1 ASP A 875      67.030  36.810  63.580  1.00  0.00           H
ATOM   3565  HB2 ASP A 875      67.760  38.420  63.300  1.00  0.00           H
ATOM   3566  CG  ASP A 875      67.460  37.780  65.340  1.00  0.00           C
ATOM   3567  OD1 ASP A 875      66.350  38.300  65.570  1.00  0.00           O
ATOM   3568  OD2 ASP A 875      68.320  37.690  66.220  1.00  0.00           O
ATOM   3569  C   ASP A 875      69.360  35.490  64.340  1.00  0.00           C
ATOM   3570  O   ASP A 875      69.650  35.280  65.490  1.00  0.00           O
ATOM   3571  N   TYR A 876      68.990  34.490  63.480  1.00  0.00           N
ATOM   3572  HN  TYR A 876      68.700  34.750  62.570  1.00  0.00           H
ATOM   3573  CA  TYR A 876      69.170  33.080  63.800  1.00  0.00           C
ATOM   3574  HA  TYR A 876      68.630  32.910  64.700  1.00  0.00           H
ATOM   3575  CB  TYR A 876      68.580  32.150  62.700  1.00  0.00           C
ATOM   3576  HB1 TYR A 876      69.060  32.340  61.720  1.00  0.00           H
ATOM   3577  HB2 TYR A 876      67.490  32.370  62.590  1.00  0.00           H
ATOM   3578  CG  TYR A 876      68.690  30.660  63.030  1.00  0.00           C
ATOM   3579  CD1 TYR A 876      67.720  30.160  63.890  1.00  0.00           C
ATOM   3580  HD1 TYR A 876      67.070  30.920  64.320  1.00  0.00           H
ATOM   3581  CE1 TYR A 876      67.550  28.840  64.110  1.00  0.00           C
ATOM   3582  HE1 TYR A 876      66.810  28.500  64.810  1.00  0.00           H
ATOM   3583  CZ  TYR A 876      68.410  27.880  63.460  1.00  0.00           C
ATOM   3584  OH  TYR A 876      68.350  26.490  63.730  1.00  0.00           O
ATOM   3585  HH  TYR A 876      67.720  26.360  64.440  1.00  0.00           H
ATOM   3586  CD2 TYR A 876      69.380  29.750  62.230  1.00  0.00           C
ATOM   3587  HD2 TYR A 876      69.960  30.120  61.410  1.00  0.00           H
ATOM   3588  CE2 TYR A 876      69.330  28.360  62.510  1.00  0.00           C
ATOM   3589  HE2 TYR A 876      70.100  27.660  62.210  1.00  0.00           H
ATOM   3590  C   TYR A 876      70.670  32.740  64.080  1.00  0.00           C
ATOM   3591  O   TYR A 876      70.880  32.050  65.050  1.00  0.00           O
ATOM   3592  N   LEU A 877      71.640  33.240  63.250  1.00  0.00           N
ATOM   3593  HN  LEU A 877      71.350  33.730  62.430  1.00  0.00           H
ATOM   3594  CA  LEU A 877      72.980  32.590  63.350  1.00  0.00           C
ATOM   3595  HA  LEU A 877      72.870  31.670  63.930  1.00  0.00           H
ATOM   3596  CB  LEU A 877      73.550  32.300  61.970  1.00  0.00           C
ATOM   3597  HB1 LEU A 877      74.560  31.840  62.000  1.00  0.00           H
ATOM   3598  HB2 LEU A 877      73.680  33.220  61.350  1.00  0.00           H
ATOM   3599  CG  LEU A 877      72.800  31.230  61.240  1.00  0.00           C
ATOM   3600  HG  LEU A 877      71.710  31.470  61.160  1.00  0.00           H
ATOM   3601  CD1 LEU A 877      73.310  31.140  59.830  1.00  0.00           C
ATOM   3602 HD11 LEU A 877      73.180  32.140  59.360  1.00  0.00           H
ATOM   3603 HD12 LEU A 877      72.900  30.240  59.330  1.00  0.00           H
ATOM   3604 HD13 LEU A 877      74.420  31.050  59.830  1.00  0.00           H
ATOM   3605  CD2 LEU A 877      72.910  29.810  61.830  1.00  0.00           C
ATOM   3606 HD21 LEU A 877      72.210  29.050  61.430  1.00  0.00           H
ATOM   3607 HD22 LEU A 877      72.800  29.880  62.940  1.00  0.00           H
ATOM   3608 HD23 LEU A 877      73.970  29.510  61.850  1.00  0.00           H
ATOM   3609  C   LEU A 877      74.060  33.450  64.040  1.00  0.00           C
ATOM   3610  O   LEU A 877      75.140  32.900  64.350  1.00  0.00           O
ATOM   3611  N   VAL A 878      73.700  34.670  64.380  1.00  0.00           N
ATOM   3612  HN  VAL A 878      72.780  34.990  64.190  1.00  0.00           H
ATOM   3613  CA  VAL A 878      74.560  35.810  65.010  1.00  0.00           C
ATOM   3614  HA  VAL A 878      75.480  35.410  65.430  1.00  0.00           H
ATOM   3615  CB  VAL A 878      75.040  36.860  64.020  1.00  0.00           C
ATOM   3616  HB  VAL A 878      74.270  37.420  63.450  1.00  0.00           H
ATOM   3617  CG1 VAL A 878      75.890  37.980  64.690  1.00  0.00           C
ATOM   3618 HG11 VAL A 878      76.230  38.740  63.950  1.00  0.00           H
ATOM   3619 HG12 VAL A 878      76.840  37.610  65.110  1.00  0.00           H
ATOM   3620 HG13 VAL A 878      75.360  38.540  65.490  1.00  0.00           H
ATOM   3621  CG2 VAL A 878      75.860  36.100  62.980  1.00  0.00           C
ATOM   3622 HG21 VAL A 878      76.750  35.560  63.370  1.00  0.00           H
ATOM   3623 HG22 VAL A 878      76.120  36.770  62.130  1.00  0.00           H
ATOM   3624 HG23 VAL A 878      75.260  35.320  62.450  1.00  0.00           H
ATOM   3625  C   VAL A 878      73.680  36.500  66.180  1.00  0.00           C
ATOM   3626  O   VAL A 878      74.000  36.450  67.390  1.00  0.00           O
ATOM   3627  N   GLY A 879      72.460  37.120  65.800  1.00  0.00           N
ATOM   3628  HN  GLY A 879      72.230  37.020  64.830  1.00  0.00           H
ATOM   3629  CA  GLY A 879      71.620  37.890  66.670  1.00  0.00           C
ATOM   3630  HA1 GLY A 879      72.020  37.940  67.670  1.00  0.00           H
ATOM   3631  HA2 GLY A 879      70.590  37.580  66.660  1.00  0.00           H
ATOM   3632  C   GLY A 879      71.560  39.330  66.200  1.00  0.00           C
ATOM   3633  O   GLY A 879      72.560  40.040  66.250  1.00  0.00           O
ATOM   3634  N   VAL A 880      70.380  39.800  65.800  1.00  0.00           N
ATOM   3635  HN  VAL A 880      69.590  39.200  65.870  1.00  0.00           H
ATOM   3636  CA  VAL A 880      70.140  41.220  65.490  1.00  0.00           C
ATOM   3637  HA  VAL A 880      71.020  41.770  65.200  1.00  0.00           H
ATOM   3638  CB  VAL A 880      69.390  41.380  64.190  1.00  0.00           C
ATOM   3639  HB  VAL A 880      68.470  40.760  64.140  1.00  0.00           H
ATOM   3640  CG1 VAL A 880      68.990  42.830  64.040  1.00  0.00           C
ATOM   3641 HG11 VAL A 880      68.030  43.140  64.500  1.00  0.00           H
ATOM   3642 HG12 VAL A 880      68.770  43.000  62.970  1.00  0.00           H
ATOM   3643 HG13 VAL A 880      69.830  43.530  64.260  1.00  0.00           H
ATOM   3644  CG2 VAL A 880      70.310  40.920  63.090  1.00  0.00           C
ATOM   3645 HG21 VAL A 880      70.650  39.870  63.230  1.00  0.00           H
ATOM   3646 HG22 VAL A 880      71.260  41.450  63.310  1.00  0.00           H
ATOM   3647 HG23 VAL A 880      69.920  41.220  62.090  1.00  0.00           H
ATOM   3648  C   VAL A 880      69.490  41.860  66.710  1.00  0.00           C
ATOM   3649  O   VAL A 880      68.250  41.730  66.950  1.00  0.00           O
ATOM   3650  N   PRO A 881      70.150  42.690  67.530  1.00  0.00           N
ATOM   3651  CD  PRO A 881      71.640  42.830  67.490  1.00  0.00           C
ATOM   3652  HD1 PRO A 881      72.150  42.970  66.520  1.00  0.00           H
ATOM   3653  HD2 PRO A 881      71.960  42.000  68.160  1.00  0.00           H
ATOM   3654  CA  PRO A 881      69.470  43.600  68.380  1.00  0.00           C
ATOM   3655  HA  PRO A 881      68.830  42.990  68.990  1.00  0.00           H
ATOM   3656  CB  PRO A 881      70.650  44.270  69.130  1.00  0.00           C
ATOM   3657  HB1 PRO A 881      70.830  43.740  70.100  1.00  0.00           H
ATOM   3658  HB2 PRO A 881      70.430  45.360  69.290  1.00  0.00           H
ATOM   3659  CG  PRO A 881      71.830  44.100  68.230  1.00  0.00           C
ATOM   3660  HG1 PRO A 881      71.840  44.880  67.430  1.00  0.00           H
ATOM   3661  HG2 PRO A 881      72.790  44.290  68.760  1.00  0.00           H
ATOM   3662  C   PRO A 881      68.550  44.610  67.630  1.00  0.00           C
ATOM   3663  O   PRO A 881      69.030  45.260  66.720  1.00  0.00           O
ATOM   3664  N   SER A 882      67.270  44.690  68.020  1.00  0.00           N
ATOM   3665  HN  SER A 882      67.030  44.200  68.860  1.00  0.00           H
ATOM   3666  CA  SER A 882      66.150  45.340  67.420  1.00  0.00           C
ATOM   3667  HA  SER A 882      66.330  46.390  67.600  1.00  0.00           H
ATOM   3668  CB  SER A 882      66.040  45.160  65.900  1.00  0.00           C
ATOM   3669  HB1 SER A 882      65.780  44.090  65.750  1.00  0.00           H
ATOM   3670  HB2 SER A 882      66.990  45.440  65.390  1.00  0.00           H
ATOM   3671  OG  SER A 882      65.020  45.880  65.300  1.00  0.00           O
ATOM   3672  HG1 SER A 882      64.210  45.440  65.530  1.00  0.00           H
ATOM   3673  C   SER A 882      64.840  44.870  67.990  1.00  0.00           C
ATOM   3674  O   SER A 882      64.730  43.740  68.350  1.00  0.00           O
ATOM   3675  N   PRO A 883      63.880  45.800  68.170  1.00  0.00           N
ATOM   3676  CD  PRO A 883      64.220  47.150  68.580  1.00  0.00           C
ATOM   3677  HD1 PRO A 883      64.530  47.630  67.630  1.00  0.00           H
ATOM   3678  HD2 PRO A 883      65.070  47.360  69.270  1.00  0.00           H
ATOM   3679  CA  PRO A 883      62.480  45.550  68.280  1.00  0.00           C
ATOM   3680  HA  PRO A 883      62.280  45.070  69.220  1.00  0.00           H
ATOM   3681  CB  PRO A 883      61.860  46.980  68.180  1.00  0.00           C
ATOM   3682  HB1 PRO A 883      60.880  47.020  68.700  1.00  0.00           H
ATOM   3683  HB2 PRO A 883      61.730  47.420  67.170  1.00  0.00           H
ATOM   3684  CG  PRO A 883      62.950  47.760  69.000  1.00  0.00           C
ATOM   3685  HG1 PRO A 883      62.960  48.860  68.850  1.00  0.00           H
ATOM   3686  HG2 PRO A 883      62.780  47.500  70.060  1.00  0.00           H
ATOM   3687  C   PRO A 883      61.970  44.600  67.260  1.00  0.00           C
ATOM   3688  O   PRO A 883      62.430  44.630  66.090  1.00  0.00           O
ATOM   3689  N   LYS A 884      61.000  43.750  67.670  1.00  0.00           N
ATOM   3690  HN  LYS A 884      60.840  43.690  68.650  1.00  0.00           H
ATOM   3691  CA  LYS A 884      60.430  42.710  66.900  1.00  0.00           C
ATOM   3692  HA  LYS A 884      60.850  42.810  65.910  1.00  0.00           H
ATOM   3693  CB  LYS A 884      60.630  41.360  67.500  1.00  0.00           C
ATOM   3694  HB1 LYS A 884      60.440  40.600  66.710  1.00  0.00           H
ATOM   3695  HB2 LYS A 884      59.940  41.180  68.350  1.00  0.00           H
ATOM   3696  CG  LYS A 884      62.070  41.000  67.930  1.00  0.00           C
ATOM   3697  HG1 LYS A 884      61.950  39.960  68.310  1.00  0.00           H
ATOM   3698  HG2 LYS A 884      62.420  41.580  68.820  1.00  0.00           H
ATOM   3699  CD  LYS A 884      63.000  41.120  66.740  1.00  0.00           C
ATOM   3700  HD1 LYS A 884      63.270  42.190  66.740  1.00  0.00           H
ATOM   3701  HD2 LYS A 884      62.520  41.080  65.750  1.00  0.00           H
ATOM   3702  CE  LYS A 884      64.250  40.290  66.860  1.00  0.00           C
ATOM   3703  HE1 LYS A 884      64.820  40.380  67.800  1.00  0.00           H
ATOM   3704  HE2 LYS A 884      65.010  40.580  66.090  1.00  0.00           H
ATOM   3705  NZ  LYS A 884      63.990  38.870  66.640  1.00  0.00           N
ATOM   3706  HZ1 LYS A 884      64.880  38.350  66.500  1.00  0.00           H
ATOM   3707  HZ2 LYS A 884      63.530  38.900  65.710  1.00  0.00           H
ATOM   3708  HZ3 LYS A 884      63.450  38.420  67.400  1.00  0.00           H
ATOM   3709  C   LYS A 884      58.930  42.950  66.750  1.00  0.00           C
ATOM   3710  O   LYS A 884      58.360  43.820  67.410  1.00  0.00           O
ATOM   3711  N   LEU A 885      58.340  42.180  65.850  1.00  0.00           N
ATOM   3712  HN  LEU A 885      58.960  41.680  65.250  1.00  0.00           H
ATOM   3713  CA  LEU A 885      56.870  42.150  65.610  1.00  0.00           C
ATOM   3714  HA  LEU A 885      56.480  43.150  65.590  1.00  0.00           H
ATOM   3715  CB  LEU A 885      56.590  41.380  64.250  1.00  0.00           C
ATOM   3716  HB1 LEU A 885      57.220  40.470  64.280  1.00  0.00           H
ATOM   3717  HB2 LEU A 885      56.980  42.020  63.430  1.00  0.00           H
ATOM   3718  CG  LEU A 885      55.100  41.020  63.970  1.00  0.00           C
ATOM   3719  HG  LEU A 885      54.660  40.380  64.770  1.00  0.00           H
ATOM   3720  CD1 LEU A 885      54.230  42.330  63.840  1.00  0.00           C
ATOM   3721 HD11 LEU A 885      54.140  42.850  64.820  1.00  0.00           H
ATOM   3722 HD12 LEU A 885      53.240  42.010  63.460  1.00  0.00           H
ATOM   3723 HD13 LEU A 885      54.540  43.040  63.030  1.00  0.00           H
ATOM   3724  CD2 LEU A 885      55.050  40.340  62.610  1.00  0.00           C
ATOM   3725 HD21 LEU A 885      54.200  39.630  62.620  1.00  0.00           H
ATOM   3726 HD22 LEU A 885      56.040  39.860  62.400  1.00  0.00           H
ATOM   3727 HD23 LEU A 885      54.930  41.200  61.920  1.00  0.00           H
ATOM   3728  C   LEU A 885      56.230  41.450  66.790  1.00  0.00           C
ATOM   3729  O   LEU A 885      56.400  40.300  67.060  1.00  0.00           O
ATOM   3730  N   HSD A 886      55.340  42.140  67.430  1.00  0.00           N
ATOM   3731  HN  HSD A 886      55.220  43.110  67.260  1.00  0.00           H
ATOM   3732  CA  HSD A 886      54.750  41.710  68.730  1.00  0.00           C
ATOM   3733  HA  HSD A 886      55.280  40.810  69.010  1.00  0.00           H
ATOM   3734  CB  HSD A 886      54.930  42.780  69.860  1.00  0.00           C
ATOM   3735  HB1 HSD A 886      54.260  42.670  70.730  1.00  0.00           H
ATOM   3736  HB2 HSD A 886      54.850  43.800  69.410  1.00  0.00           H
ATOM   3737  ND1 HSD A 886      56.600  43.210  71.780  1.00  0.00           N
ATOM   3738  HD1 HSD A 886      55.930  43.680  72.370  1.00  0.00           H
ATOM   3739  CG  HSD A 886      56.310  42.730  70.500  1.00  0.00           C
ATOM   3740  CE1 HSD A 886      57.870  42.740  72.090  1.00  0.00           C
ATOM   3741  HE1 HSD A 886      58.360  42.920  73.050  1.00  0.00           H
ATOM   3742  NE2 HSD A 886      58.320  41.990  71.190  1.00  0.00           N
ATOM   3743  CD2 HSD A 886      57.400  42.070  70.180  1.00  0.00           C
ATOM   3744  HD2 HSD A 886      57.540  41.510  69.270  1.00  0.00           H
ATOM   3745  C   HSD A 886      53.300  41.340  68.470  1.00  0.00           C
ATOM   3746  O   HSD A 886      52.620  42.070  67.710  1.00  0.00           O
ATOM   3747  N   VAL A 887      52.770  40.240  69.100  1.00  0.00           N
ATOM   3748  HN  VAL A 887      53.360  39.670  69.680  1.00  0.00           H
ATOM   3749  CA  VAL A 887      51.420  39.740  68.970  1.00  0.00           C
ATOM   3750  HA  VAL A 887      50.940  40.140  68.080  1.00  0.00           H
ATOM   3751  CB  VAL A 887      51.480  38.240  68.710  1.00  0.00           C
ATOM   3752  HB  VAL A 887      51.940  37.780  69.620  1.00  0.00           H
ATOM   3753  CG1 VAL A 887      50.090  37.670  68.350  1.00  0.00           C
ATOM   3754 HG11 VAL A 887      50.150  36.610  68.030  1.00  0.00           H
ATOM   3755 HG12 VAL A 887      49.500  38.230  67.590  1.00  0.00           H
ATOM   3756 HG13 VAL A 887      49.490  37.600  69.280  1.00  0.00           H
ATOM   3757  CG2 VAL A 887      52.400  37.830  67.520  1.00  0.00           C
ATOM   3758 HG21 VAL A 887      52.270  36.780  67.170  1.00  0.00           H
ATOM   3759 HG22 VAL A 887      53.420  38.080  67.870  1.00  0.00           H
ATOM   3760 HG23 VAL A 887      52.160  38.380  66.590  1.00  0.00           H
ATOM   3761  C   VAL A 887      50.570  39.970  70.200  1.00  0.00           C
ATOM   3762  O   VAL A 887      50.590  39.170  71.140  1.00  0.00           O
ATOM   3763  N   PRO A 888      49.710  41.030  70.210  1.00  0.00           N
ATOM   3764  CD  PRO A 888      49.480  41.900  69.080  1.00  0.00           C
ATOM   3765  HD1 PRO A 888      49.430  41.470  68.050  1.00  0.00           H
ATOM   3766  HD2 PRO A 888      50.280  42.650  69.280  1.00  0.00           H
ATOM   3767  CA  PRO A 888      48.690  41.160  71.220  1.00  0.00           C
ATOM   3768  HA  PRO A 888      49.160  41.220  72.200  1.00  0.00           H
ATOM   3769  CB  PRO A 888      47.920  42.500  70.890  1.00  0.00           C
ATOM   3770  HB1 PRO A 888      48.420  43.360  71.370  1.00  0.00           H
ATOM   3771  HB2 PRO A 888      46.870  42.660  71.190  1.00  0.00           H
ATOM   3772  CG  PRO A 888      48.190  42.720  69.430  1.00  0.00           C
ATOM   3773  HG1 PRO A 888      47.420  42.170  68.850  1.00  0.00           H
ATOM   3774  HG2 PRO A 888      48.300  43.750  69.060  1.00  0.00           H
ATOM   3775  C   PRO A 888      47.650  40.020  71.250  1.00  0.00           C
ATOM   3776  O   PRO A 888      47.110  39.700  70.180  1.00  0.00           O
ATOM   3777  N   GLU A 889      47.310  39.540  72.470  1.00  0.00           N
ATOM   3778  HN  GLU A 889      47.840  39.850  73.250  1.00  0.00           H
ATOM   3779  CA  GLU A 889      46.280  38.600  72.730  1.00  0.00           C
ATOM   3780  HA  GLU A 889      46.300  37.850  71.950  1.00  0.00           H
ATOM   3781  CB  GLU A 889      46.510  37.840  74.060  1.00  0.00           C
ATOM   3782  HB1 GLU A 889      45.590  37.380  74.460  1.00  0.00           H
ATOM   3783  HB2 GLU A 889      46.790  38.590  74.820  1.00  0.00           H
ATOM   3784  CG  GLU A 889      47.610  36.750  73.960  1.00  0.00           C
ATOM   3785  HG1 GLU A 889      48.520  37.100  73.410  1.00  0.00           H
ATOM   3786  HG2 GLU A 889      47.280  35.820  73.460  1.00  0.00           H
ATOM   3787  CD  GLU A 889      48.050  36.200  75.330  1.00  0.00           C
ATOM   3788  OE1 GLU A 889      47.180  35.760  76.140  1.00  0.00           O
ATOM   3789  OE2 GLU A 889      49.290  36.190  75.600  1.00  0.00           O
ATOM   3790  C   GLU A 889      44.880  39.230  72.740  1.00  0.00           C
ATOM   3791  O   GLU A 889      44.760  40.350  73.170  1.00  0.00           O
ATOM   3792  N   LYS A 890      43.840  38.530  72.380  1.00  0.00           N
ATOM   3793  HN  LYS A 890      43.960  37.550  72.200  1.00  0.00           H
ATOM   3794  CA  LYS A 890      42.570  39.080  72.200  1.00  0.00           C
ATOM   3795  HA  LYS A 890      42.680  39.980  71.610  1.00  0.00           H
ATOM   3796  CB  LYS A 890      41.650  38.000  71.520  1.00  0.00           C
ATOM   3797  HB1 LYS A 890      41.630  37.040  72.080  1.00  0.00           H
ATOM   3798  HB2 LYS A 890      42.090  37.770  70.530  1.00  0.00           H
ATOM   3799  CG  LYS A 890      40.220  38.480  71.140  1.00  0.00           C
ATOM   3800  HG1 LYS A 890      39.660  38.740  72.070  1.00  0.00           H
ATOM   3801  HG2 LYS A 890      39.630  37.650  70.710  1.00  0.00           H
ATOM   3802  CD  LYS A 890      40.140  39.570  70.100  1.00  0.00           C
ATOM   3803  HD1 LYS A 890      40.870  40.310  70.480  1.00  0.00           H
ATOM   3804  HD2 LYS A 890      39.120  40.010  70.080  1.00  0.00           H
ATOM   3805  CE  LYS A 890      40.390  39.060  68.680  1.00  0.00           C
ATOM   3806  HE1 LYS A 890      39.470  38.460  68.510  1.00  0.00           H
ATOM   3807  HE2 LYS A 890      41.240  38.370  68.550  1.00  0.00           H
ATOM   3808  NZ  LYS A 890      40.560  40.230  67.880  1.00  0.00           N
ATOM   3809  HZ1 LYS A 890      41.120  40.030  67.020  1.00  0.00           H
ATOM   3810  HZ2 LYS A 890      41.080  40.940  68.420  1.00  0.00           H
ATOM   3811  HZ3 LYS A 890      39.650  40.610  67.550  1.00  0.00           H
ATOM   3812  C   LYS A 890      41.920  39.490  73.480  1.00  0.00           C
ATOM   3813  O   LYS A 890      41.900  38.800  74.480  1.00  0.00           O
ATOM   3814  N   PHE A 891      41.240  40.720  73.370  1.00  0.00           N
ATOM   3815  HN  PHE A 891      41.120  41.260  72.550  1.00  0.00           H
ATOM   3816  CA  PHE A 891      40.600  41.460  74.410  1.00  0.00           C
ATOM   3817  HA  PHE A 891      41.250  41.460  75.270  1.00  0.00           H
ATOM   3818  CB  PHE A 891      40.220  43.000  74.080  1.00  0.00           C
ATOM   3819  HB1 PHE A 891      41.170  43.550  74.280  1.00  0.00           H
ATOM   3820  HB2 PHE A 891      39.400  43.290  74.770  1.00  0.00           H
ATOM   3821  CG  PHE A 891      39.880  43.210  72.600  1.00  0.00           C
ATOM   3822  CD1 PHE A 891      38.670  42.640  72.060  1.00  0.00           C
ATOM   3823  HD1 PHE A 891      38.150  41.890  72.620  1.00  0.00           H
ATOM   3824  CE1 PHE A 891      38.350  42.980  70.750  1.00  0.00           C
ATOM   3825  HE1 PHE A 891      37.520  42.530  70.220  1.00  0.00           H
ATOM   3826  CZ  PHE A 891      39.090  43.980  70.010  1.00  0.00           C
ATOM   3827  HZ  PHE A 891      38.780  44.300  69.020  1.00  0.00           H
ATOM   3828  CD2 PHE A 891      40.600  44.160  71.870  1.00  0.00           C
ATOM   3829  HD2 PHE A 891      41.470  44.640  72.310  1.00  0.00           H
ATOM   3830  CE2 PHE A 891      40.220  44.550  70.590  1.00  0.00           C
ATOM   3831  HE2 PHE A 891      40.600  45.420  70.080  1.00  0.00           H
ATOM   3832  C   PHE A 891      39.370  40.690  74.850  1.00  0.00           C
ATOM   3833  O   PHE A 891      38.710  40.080  74.080  1.00  0.00           O
ATOM   3834  N   GLU A 892      39.140  40.720  76.210  1.00  0.00           N
ATOM   3835  HN  GLU A 892      39.810  41.070  76.850  1.00  0.00           H
ATOM   3836  CA  GLU A 892      37.830  40.510  76.870  1.00  0.00           C
ATOM   3837  HA  GLU A 892      37.690  39.500  76.550  1.00  0.00           H
ATOM   3838  CB  GLU A 892      37.810  40.540  78.400  1.00  0.00           C
ATOM   3839  HB1 GLU A 892      36.750  40.470  78.740  1.00  0.00           H
ATOM   3840  HB2 GLU A 892      38.230  41.520  78.730  1.00  0.00           H
ATOM   3841  CG  GLU A 892      38.710  39.480  79.020  1.00  0.00           C
ATOM   3842  HG1 GLU A 892      39.740  39.590  78.620  1.00  0.00           H
ATOM   3843  HG2 GLU A 892      38.300  38.530  78.620  1.00  0.00           H
ATOM   3844  CD  GLU A 892      38.760  39.410  80.520  1.00  0.00           C
ATOM   3845  OE1 GLU A 892      37.970  40.030  81.220  1.00  0.00           O
ATOM   3846  OE2 GLU A 892      39.770  38.660  80.830  1.00  0.00           O
ATOM   3847  C   GLU A 892      36.820  41.470  76.330  1.00  0.00           C
ATOM   3848  O   GLU A 892      37.110  42.660  76.250  1.00  0.00           O
ATOM   3849  N   PRO A 893      35.630  41.010  75.890  1.00  0.00           N
ATOM   3850  CD  PRO A 893      35.470  39.620  75.450  1.00  0.00           C
ATOM   3851  HD1 PRO A 893      35.120  39.020  76.310  1.00  0.00           H
ATOM   3852  HD2 PRO A 893      36.410  39.330  74.950  1.00  0.00           H
ATOM   3853  CA  PRO A 893      34.300  41.780  75.730  1.00  0.00           C
ATOM   3854  HA  PRO A 893      34.390  42.550  74.990  1.00  0.00           H
ATOM   3855  CB  PRO A 893      33.340  40.740  75.260  1.00  0.00           C
ATOM   3856  HB1 PRO A 893      32.670  41.050  74.440  1.00  0.00           H
ATOM   3857  HB2 PRO A 893      32.720  40.250  76.050  1.00  0.00           H
ATOM   3858  CG  PRO A 893      34.240  39.710  74.530  1.00  0.00           C
ATOM   3859  HG1 PRO A 893      33.630  38.790  74.400  1.00  0.00           H
ATOM   3860  HG2 PRO A 893      34.540  40.070  73.520  1.00  0.00           H
ATOM   3861  C   PRO A 893      33.960  42.600  77.040  1.00  0.00           C
ATOM   3862  O   PRO A 893      34.320  42.270  78.130  1.00  0.00           O
ATOM   3863  N   THR A 894      33.220  43.690  76.870  1.00  0.00           N
ATOM   3864  HN  THR A 894      32.800  43.910  76.000  1.00  0.00           H
ATOM   3865  CA  THR A 894      32.700  44.490  77.990  1.00  0.00           C
ATOM   3866  HA  THR A 894      33.520  44.760  78.630  1.00  0.00           H
ATOM   3867  CB  THR A 894      32.140  45.890  77.600  1.00  0.00           C
ATOM   3868  HB  THR A 894      31.640  46.460  78.420  1.00  0.00           H
ATOM   3869  OG1 THR A 894      31.240  45.730  76.550  1.00  0.00           O
ATOM   3870  HG1 THR A 894      30.780  46.550  76.370  1.00  0.00           H
ATOM   3871  CG2 THR A 894      33.350  46.760  77.240  1.00  0.00           C
ATOM   3872 HG21 THR A 894      33.980  47.040  78.120  1.00  0.00           H
ATOM   3873 HG22 THR A 894      33.040  47.690  76.720  1.00  0.00           H
ATOM   3874 HG23 THR A 894      33.920  46.080  76.570  1.00  0.00           H
ATOM   3875  C   THR A 894      31.590  43.830  78.730  1.00  0.00           C
ATOM   3876  O   THR A 894      30.960  44.430  79.580  1.00  0.00           O
ATOM   3877  N   HSD A 895      31.300  42.490  78.510  1.00  0.00           N
ATOM   3878  HN  HSD A 895      31.800  42.000  77.800  1.00  0.00           H
ATOM   3879  CA  HSD A 895      30.140  41.770  79.040  1.00  0.00           C
ATOM   3880  HA  HSD A 895      30.050  41.910  80.120  1.00  0.00           H
ATOM   3881  CB  HSD A 895      28.830  42.270  78.370  1.00  0.00           C
ATOM   3882  HB1 HSD A 895      28.700  43.350  78.620  1.00  0.00           H
ATOM   3883  HB2 HSD A 895      27.930  41.770  78.780  1.00  0.00           H
ATOM   3884  ND1 HSD A 895      27.460  41.600  76.380  1.00  0.00           N
ATOM   3885  HD1 HSD A 895      26.570  41.360  76.780  1.00  0.00           H
ATOM   3886  CG  HSD A 895      28.520  42.210  76.940  1.00  0.00           C
ATOM   3887  CE1 HSD A 895      27.580  41.720  75.070  1.00  0.00           C
ATOM   3888  HE1 HSD A 895      26.660  41.670  74.480  1.00  0.00           H
ATOM   3889  NE2 HSD A 895      28.690  42.320  74.710  1.00  0.00           N
ATOM   3890  CD2 HSD A 895      29.250  42.700  75.920  1.00  0.00           C
ATOM   3891  HD2 HSD A 895      30.150  43.300  75.830  1.00  0.00           H
ATOM   3892  C   HSD A 895      30.240  40.300  78.690  1.00  0.00           C
ATOM   3893  O   HSD A 895      30.330  40.020  77.440  1.00  0.00           O
ATOM   3894  N   PRO A 896      30.220  39.330  79.570  1.00  0.00           N
ATOM   3895  CD  PRO A 896      30.380  39.600  81.000  1.00  0.00           C
ATOM   3896  HD1 PRO A 896      29.530  40.160  81.440  1.00  0.00           H
ATOM   3897  HD2 PRO A 896      31.330  40.100  81.280  1.00  0.00           H
ATOM   3898  CA  PRO A 896      30.570  37.950  79.260  1.00  0.00           C
ATOM   3899  HA  PRO A 896      31.260  37.950  78.430  1.00  0.00           H
ATOM   3900  CB  PRO A 896      31.210  37.480  80.570  1.00  0.00           C
ATOM   3901  HB1 PRO A 896      32.250  37.830  80.400  1.00  0.00           H
ATOM   3902  HB2 PRO A 896      31.220  36.390  80.790  1.00  0.00           H
ATOM   3903  CG  PRO A 896      30.490  38.220  81.650  1.00  0.00           C
ATOM   3904  HG1 PRO A 896      29.470  37.830  81.840  1.00  0.00           H
ATOM   3905  HG2 PRO A 896      31.010  38.390  82.610  1.00  0.00           H
ATOM   3906  C   PRO A 896      29.320  37.240  78.890  1.00  0.00           C
ATOM   3907  O   PRO A 896      28.760  36.540  79.730  1.00  0.00           O
ATOM   3908  N   GLU A 897      28.750  37.560  77.680  1.00  0.00           N
ATOM   3909  HN  GLU A 897      29.100  38.340  77.190  1.00  0.00           H
ATOM   3910  CA  GLU A 897      27.540  36.890  77.220  1.00  0.00           C
ATOM   3911  HA  GLU A 897      27.130  36.070  77.800  1.00  0.00           H
ATOM   3912  CB  GLU A 897      26.360  37.890  77.100  1.00  0.00           C
ATOM   3913  HB1 GLU A 897      25.410  37.500  76.670  1.00  0.00           H
ATOM   3914  HB2 GLU A 897      26.640  38.770  76.490  1.00  0.00           H
ATOM   3915  CG  GLU A 897      25.990  38.530  78.470  1.00  0.00           C
ATOM   3916  HG1 GLU A 897      26.890  38.900  79.020  1.00  0.00           H
ATOM   3917  HG2 GLU A 897      25.610  37.650  79.020  1.00  0.00           H
ATOM   3918  CD  GLU A 897      24.920  39.600  78.450  1.00  0.00           C
ATOM   3919  OE1 GLU A 897      23.970  39.380  79.190  1.00  0.00           O
ATOM   3920  OE2 GLU A 897      25.050  40.590  77.710  1.00  0.00           O
ATOM   3921  C   GLU A 897      27.790  36.250  75.890  1.00  0.00           C
ATOM   3922  O   GLU A 897      26.830  35.820  75.230  1.00  0.00           O
ATOM   3923  N   ARG A 898      29.080  36.120  75.430  1.00  0.00           N
ATOM   3924  HN  ARG A 898      29.830  36.400  76.000  1.00  0.00           H
ATOM   3925  CA  ARG A 898      29.460  35.520  74.120  1.00  0.00           C
ATOM   3926  HA  ARG A 898      28.970  34.550  74.130  1.00  0.00           H
ATOM   3927  CB  ARG A 898      29.010  36.360  72.870  1.00  0.00           C
ATOM   3928  HB1 ARG A 898      27.900  36.320  72.780  1.00  0.00           H
ATOM   3929  HB2 ARG A 898      29.400  35.920  71.930  1.00  0.00           H
ATOM   3930  CG  ARG A 898      29.350  37.890  72.870  1.00  0.00           C
ATOM   3931  HG1 ARG A 898      29.050  38.290  73.870  1.00  0.00           H
ATOM   3932  HG2 ARG A 898      28.770  38.470  72.110  1.00  0.00           H
ATOM   3933  CD  ARG A 898      30.880  38.050  72.650  1.00  0.00           C
ATOM   3934  HD1 ARG A 898      31.320  37.240  72.050  1.00  0.00           H
ATOM   3935  HD2 ARG A 898      31.370  37.950  73.640  1.00  0.00           H
ATOM   3936  NE  ARG A 898      31.140  39.370  72.040  1.00  0.00           N
ATOM   3937  HE  ARG A 898      30.570  40.180  72.230  1.00  0.00           H
ATOM   3938  CZ  ARG A 898      32.170  39.620  71.200  1.00  0.00           C
ATOM   3939  NH1 ARG A 898      33.120  38.740  70.840  1.00  0.00           N
ATOM   3940 HH11 ARG A 898      33.950  39.140  70.470  1.00  0.00           H
ATOM   3941 HH12 ARG A 898      33.150  37.840  71.280  1.00  0.00           H
ATOM   3942  NH2 ARG A 898      32.490  40.860  70.860  1.00  0.00           N
ATOM   3943 HH21 ARG A 898      33.450  41.000  70.580  1.00  0.00           H
ATOM   3944 HH22 ARG A 898      31.930  41.590  71.260  1.00  0.00           H
ATOM   3945  C   ARG A 898      30.880  35.120  74.080  1.00  0.00           C
ATOM   3946  O   ARG A 898      31.770  35.410  74.910  1.00  0.00           O
ATOM   3947  N   GLY A 899      31.310  34.370  72.970  1.00  0.00           N
ATOM   3948  HN  GLY A 899      30.660  34.130  72.250  1.00  0.00           H
ATOM   3949  CA  GLY A 899      32.710  34.080  72.780  1.00  0.00           C
ATOM   3950  HA1 GLY A 899      32.640  33.110  72.320  1.00  0.00           H
ATOM   3951  HA2 GLY A 899      33.130  33.980  73.770  1.00  0.00           H
ATOM   3952  C   GLY A 899      33.550  35.050  71.980  1.00  0.00           C
ATOM   3953  O   GLY A 899      33.480  36.310  72.030  1.00  0.00           O
ATOM   3954  N   TRP A 900      34.530  34.480  71.230  1.00  0.00           N
ATOM   3955  HN  TRP A 900      34.680  33.500  71.350  1.00  0.00           H
ATOM   3956  CA  TRP A 900      35.400  35.240  70.300  1.00  0.00           C
ATOM   3957  HA  TRP A 900      35.900  36.080  70.760  1.00  0.00           H
ATOM   3958  CB  TRP A 900      36.570  34.380  69.850  1.00  0.00           C
ATOM   3959  HB1 TRP A 900      36.190  33.600  69.160  1.00  0.00           H
ATOM   3960  HB2 TRP A 900      37.020  33.910  70.760  1.00  0.00           H
ATOM   3961  CG  TRP A 900      37.790  35.010  69.230  1.00  0.00           C
ATOM   3962  CD1 TRP A 900      38.970  35.110  69.870  1.00  0.00           C
ATOM   3963  HD1 TRP A 900      39.120  34.930  70.930  1.00  0.00           H
ATOM   3964  NE1 TRP A 900      39.920  35.640  69.010  1.00  0.00           N
ATOM   3965  HE1 TRP A 900      40.880  35.750  69.170  1.00  0.00           H
ATOM   3966  CE2 TRP A 900      39.370  35.690  67.700  1.00  0.00           C
ATOM   3967  CD2 TRP A 900      38.090  35.250  67.820  1.00  0.00           C
ATOM   3968  CE3 TRP A 900      37.320  35.290  66.740  1.00  0.00           C
ATOM   3969  HE3 TRP A 900      36.320  34.870  66.670  1.00  0.00           H
ATOM   3970  CZ3 TRP A 900      37.780  35.620  65.440  1.00  0.00           C
ATOM   3971  HZ3 TRP A 900      37.000  35.630  64.700  1.00  0.00           H
ATOM   3972  CZ2 TRP A 900      39.940  35.920  66.420  1.00  0.00           C
ATOM   3973  HZ2 TRP A 900      40.990  36.140  66.270  1.00  0.00           H
ATOM   3974  CH2 TRP A 900      39.080  35.890  65.300  1.00  0.00           C
ATOM   3975  HH2 TRP A 900      39.440  36.050  64.290  1.00  0.00           H
ATOM   3976  C   TRP A 900      34.670  35.850  69.090  1.00  0.00           C
ATOM   3977  O   TRP A 900      35.020  36.910  68.610  1.00  0.00           O
ATOM   3978  N   ILE A 901      33.590  35.200  68.610  1.00  0.00           N
ATOM   3979  HN  ILE A 901      33.230  34.410  69.090  1.00  0.00           H
ATOM   3980  CA  ILE A 901      32.840  35.620  67.470  1.00  0.00           C
ATOM   3981  HA  ILE A 901      33.440  36.220  66.810  1.00  0.00           H
ATOM   3982  CB  ILE A 901      32.330  34.350  66.650  1.00  0.00           C
ATOM   3983  HB  ILE A 901      31.770  33.690  67.350  1.00  0.00           H
ATOM   3984  CG2 ILE A 901      31.440  34.650  65.440  1.00  0.00           C
ATOM   3985 HG21 ILE A 901      32.070  34.910  64.550  1.00  0.00           H
ATOM   3986 HG22 ILE A 901      30.710  35.450  65.720  1.00  0.00           H
ATOM   3987 HG23 ILE A 901      30.970  33.690  65.150  1.00  0.00           H
ATOM   3988  CG1 ILE A 901      33.570  33.530  66.290  1.00  0.00           C
ATOM   3989 HG11 ILE A 901      34.020  32.960  67.140  1.00  0.00           H
ATOM   3990 HG12 ILE A 901      34.240  34.240  65.770  1.00  0.00           H
ATOM   3991  CD  ILE A 901      33.250  32.450  65.250  1.00  0.00           C
ATOM   3992  HD1 ILE A 901      32.310  31.910  65.500  1.00  0.00           H
ATOM   3993  HD2 ILE A 901      34.030  31.680  65.070  1.00  0.00           H
ATOM   3994  HD3 ILE A 901      33.000  32.890  64.270  1.00  0.00           H
ATOM   3995  C   ILE A 901      31.610  36.370  67.890  1.00  0.00           C
ATOM   3996  O   ILE A 901      30.920  36.010  68.840  1.00  0.00           O
ATOM   3997  N   ILE A 902      31.410  37.550  67.250  1.00  0.00           N
ATOM   3998  HN  ILE A 902      31.890  37.790  66.400  1.00  0.00           H
ATOM   3999  CA  ILE A 902      30.580  38.600  67.820  1.00  0.00           C
ATOM   4000  HA  ILE A 902      30.780  38.700  68.880  1.00  0.00           H
ATOM   4001  CB  ILE A 902      30.790  40.080  67.300  1.00  0.00           C
ATOM   4002  HB  ILE A 902      30.370  40.070  66.260  1.00  0.00           H
ATOM   4003  CG2 ILE A 902      29.930  41.060  68.090  1.00  0.00           C
ATOM   4004 HG21 ILE A 902      28.850  40.820  68.100  1.00  0.00           H
ATOM   4005 HG22 ILE A 902      30.010  42.060  67.620  1.00  0.00           H
ATOM   4006 HG23 ILE A 902      30.340  41.220  69.110  1.00  0.00           H
ATOM   4007  CG1 ILE A 902      32.360  40.450  67.110  1.00  0.00           C
ATOM   4008 HG11 ILE A 902      32.970  39.550  66.910  1.00  0.00           H
ATOM   4009 HG12 ILE A 902      32.650  40.990  68.040  1.00  0.00           H
ATOM   4010  CD  ILE A 902      32.560  41.380  65.900  1.00  0.00           C
ATOM   4011  HD1 ILE A 902      31.990  42.330  66.050  1.00  0.00           H
ATOM   4012  HD2 ILE A 902      32.190  40.900  64.960  1.00  0.00           H
ATOM   4013  HD3 ILE A 902      33.530  41.890  65.670  1.00  0.00           H
ATOM   4014  C   ILE A 902      29.100  38.290  67.680  1.00  0.00           C
ATOM   4015  O   ILE A 902      28.660  38.070  66.550  1.00  0.00           O
ATOM   4016  N   SER A 903      28.310  38.300  68.830  1.00  0.00           N
ATOM   4017  HN  SER A 903      28.840  38.370  69.680  1.00  0.00           H
ATOM   4018  CA  SER A 903      26.900  37.910  68.970  1.00  0.00           C
ATOM   4019  HA  SER A 903      26.850  36.860  68.730  1.00  0.00           H
ATOM   4020  CB  SER A 903      26.500  38.220  70.460  1.00  0.00           C
ATOM   4021  HB1 SER A 903      26.690  39.280  70.740  1.00  0.00           H
ATOM   4022  HB2 SER A 903      27.330  37.730  71.020  1.00  0.00           H
ATOM   4023  OG  SER A 903      25.250  37.740  70.860  1.00  0.00           O
ATOM   4024  HG1 SER A 903      25.340  36.790  70.900  1.00  0.00           H
ATOM   4025  C   SER A 903      26.000  38.700  68.020  1.00  0.00           C
ATOM   4026  O   SER A 903      26.200  39.950  67.910  1.00  0.00           O
ATOM   4027  N   PRO A 904      25.050  38.110  67.300  1.00  0.00           N
ATOM   4028  CD  PRO A 904      24.670  36.700  67.380  1.00  0.00           C
ATOM   4029  HD1 PRO A 904      24.990  36.190  68.300  1.00  0.00           H
ATOM   4030  HD2 PRO A 904      25.050  36.070  66.550  1.00  0.00           H
ATOM   4031  CA  PRO A 904      23.850  38.850  66.790  1.00  0.00           C
ATOM   4032  HA  PRO A 904      24.230  39.300  65.880  1.00  0.00           H
ATOM   4033  CB  PRO A 904      22.900  37.800  66.310  1.00  0.00           C
ATOM   4034  HB1 PRO A 904      23.060  37.600  65.230  1.00  0.00           H
ATOM   4035  HB2 PRO A 904      21.850  38.180  66.280  1.00  0.00           H
ATOM   4036  CG  PRO A 904      23.060  36.600  67.240  1.00  0.00           C
ATOM   4037  HG1 PRO A 904      22.460  36.900  68.120  1.00  0.00           H
ATOM   4038  HG2 PRO A 904      22.830  35.620  66.770  1.00  0.00           H
ATOM   4039  C   PRO A 904      23.240  40.000  67.600  1.00  0.00           C
ATOM   4040  O   PRO A 904      23.180  39.910  68.870  1.00  0.00           O
ATOM   4041  N   LEU A 905      22.790  41.110  67.000  1.00  0.00           N
ATOM   4042  HN  LEU A 905      22.890  41.080  66.000  1.00  0.00           H
ATOM   4043  CA  LEU A 905      22.090  42.170  67.720  1.00  0.00           C
ATOM   4044  HA  LEU A 905      21.750  42.850  66.950  1.00  0.00           H
ATOM   4045  CB  LEU A 905      20.830  41.810  68.650  1.00  0.00           C
ATOM   4046  HB1 LEU A 905      20.330  42.660  69.150  1.00  0.00           H
ATOM   4047  HB2 LEU A 905      21.190  41.160  69.470  1.00  0.00           H
ATOM   4048  CG  LEU A 905      19.690  41.070  67.940  1.00  0.00           C
ATOM   4049  HG  LEU A 905      20.140  40.200  67.420  1.00  0.00           H
ATOM   4050  CD1 LEU A 905      18.640  40.550  68.860  1.00  0.00           C
ATOM   4051 HD11 LEU A 905      17.800  40.120  68.270  1.00  0.00           H
ATOM   4052 HD12 LEU A 905      18.190  41.200  69.640  1.00  0.00           H
ATOM   4053 HD13 LEU A 905      19.070  39.790  69.560  1.00  0.00           H
ATOM   4054  CD2 LEU A 905      19.090  41.970  66.850  1.00  0.00           C
ATOM   4055 HD21 LEU A 905      18.570  42.830  67.330  1.00  0.00           H
ATOM   4056 HD22 LEU A 905      18.370  41.300  66.330  1.00  0.00           H
ATOM   4057 HD23 LEU A 905      19.890  42.320  66.160  1.00  0.00           H
ATOM   4058  C   LEU A 905      23.030  42.940  68.580  1.00  0.00           C
ATOM   4059  O   LEU A 905      22.980  42.800  69.800  1.00  0.00           O
ATOM   4060  N   GLY A 906      23.930  43.790  67.940  1.00  0.00           N
ATOM   4061  HN  GLY A 906      23.940  43.830  66.950  1.00  0.00           H
ATOM   4062  CA  GLY A 906      24.630  44.870  68.620  1.00  0.00           C
ATOM   4063  HA1 GLY A 906      25.080  45.440  67.830  1.00  0.00           H
ATOM   4064  HA2 GLY A 906      25.260  44.340  69.320  1.00  0.00           H
ATOM   4065  C   GLY A 906      23.800  45.850  69.400  1.00  0.00           C
ATOM   4066  O   GLY A 906      22.590  45.770  69.480  1.00  0.00           O
ATOM   4067  N   ASP A 907      24.440  46.780  70.150  1.00  0.00           N
ATOM   4068  HN  ASP A 907      25.420  46.740  70.020  1.00  0.00           H
ATOM   4069  CA  ASP A 907      23.870  47.770  71.060  1.00  0.00           C
ATOM   4070  HA  ASP A 907      22.810  47.540  71.090  1.00  0.00           H
ATOM   4071  CB  ASP A 907      24.590  47.530  72.500  1.00  0.00           C
ATOM   4072  HB1 ASP A 907      24.480  46.440  72.690  1.00  0.00           H
ATOM   4073  HB2 ASP A 907      24.090  48.110  73.290  1.00  0.00           H
ATOM   4074  CG  ASP A 907      26.010  47.780  72.480  1.00  0.00           C
ATOM   4075  OD1 ASP A 907      26.680  47.360  73.440  1.00  0.00           O
ATOM   4076  OD2 ASP A 907      26.540  48.340  71.530  1.00  0.00           O
ATOM   4077  C   ASP A 907      23.940  49.210  70.550  1.00  0.00           C
ATOM   4078  O   ASP A 907      23.650  50.130  71.350  1.00  0.00           O
ATOM   4079  N   ASN A 908      24.270  49.430  69.230  1.00  0.00           N
ATOM   4080  HN  ASN A 908      24.400  48.640  68.630  1.00  0.00           H
ATOM   4081  CA  ASN A 908      24.410  50.730  68.660  1.00  0.00           C
ATOM   4082  HA  ASN A 908      25.260  51.220  69.100  1.00  0.00           H
ATOM   4083  CB  ASN A 908      24.900  50.610  67.190  1.00  0.00           C
ATOM   4084  HB1 ASN A 908      24.960  51.640  66.790  1.00  0.00           H
ATOM   4085  HB2 ASN A 908      24.160  49.980  66.640  1.00  0.00           H
ATOM   4086  CG  ASN A 908      26.230  49.910  67.090  1.00  0.00           C
ATOM   4087  OD1 ASN A 908      27.250  50.560  67.230  1.00  0.00           O
ATOM   4088  ND2 ASN A 908      26.170  48.590  66.790  1.00  0.00           N
ATOM   4089 HD21 ASN A 908      27.000  48.050  66.590  1.00  0.00           H
ATOM   4090 HD22 ASN A 908      25.260  48.170  66.800  1.00  0.00           H
ATOM   4091  C   ASN A 908      23.160  51.620  68.740  1.00  0.00           C
ATOM   4092  O   ASN A 908      22.130  51.330  68.190  1.00  0.00           O
ATOM   4093  N   PRO A 909      23.260  52.820  69.340  1.00  0.00           N
ATOM   4094  CD  PRO A 909      24.420  53.310  70.140  1.00  0.00           C
ATOM   4095  HD1 PRO A 909      25.270  53.530  69.460  1.00  0.00           H
ATOM   4096  HD2 PRO A 909      24.740  52.610  70.930  1.00  0.00           H
ATOM   4097  CA  PRO A 909      22.250  53.820  69.150  1.00  0.00           C
ATOM   4098  HA  PRO A 909      21.430  53.510  69.790  1.00  0.00           H
ATOM   4099  CB  PRO A 909      22.890  55.120  69.810  1.00  0.00           C
ATOM   4100  HB1 PRO A 909      22.180  55.800  70.330  1.00  0.00           H
ATOM   4101  HB2 PRO A 909      23.430  55.740  69.080  1.00  0.00           H
ATOM   4102  CG  PRO A 909      23.900  54.590  70.780  1.00  0.00           C
ATOM   4103  HG1 PRO A 909      24.720  55.330  70.920  1.00  0.00           H
ATOM   4104  HG2 PRO A 909      23.400  54.240  71.720  1.00  0.00           H
ATOM   4105  C   PRO A 909      21.830  54.140  67.730  1.00  0.00           C
ATOM   4106  O   PRO A 909      22.680  54.000  66.820  1.00  0.00           O
ATOM   4107  N   TRP A 910      20.590  54.670  67.580  1.00  0.00           N
ATOM   4108  HN  TRP A 910      20.130  54.930  68.430  1.00  0.00           H
ATOM   4109  CA  TRP A 910      19.990  54.880  66.250  1.00  0.00           C
ATOM   4110  HA  TRP A 910      19.920  53.970  65.680  1.00  0.00           H
ATOM   4111  CB  TRP A 910      18.520  55.420  66.470  1.00  0.00           C
ATOM   4112  HB1 TRP A 910      18.680  56.180  67.250  1.00  0.00           H
ATOM   4113  HB2 TRP A 910      18.010  54.550  66.960  1.00  0.00           H
ATOM   4114  CG  TRP A 910      17.630  55.700  65.320  1.00  0.00           C
ATOM   4115  CD1 TRP A 910      16.580  54.960  64.820  1.00  0.00           C
ATOM   4116  HD1 TRP A 910      16.290  54.060  65.320  1.00  0.00           H
ATOM   4117  NE1 TRP A 910      16.030  55.540  63.790  1.00  0.00           N
ATOM   4118  HE1 TRP A 910      15.230  55.280  63.280  1.00  0.00           H
ATOM   4119  CE2 TRP A 910      16.770  56.650  63.430  1.00  0.00           C
ATOM   4120  CD2 TRP A 910      17.770  56.760  64.390  1.00  0.00           C
ATOM   4121  CE3 TRP A 910      18.550  57.960  64.340  1.00  0.00           C
ATOM   4122  HE3 TRP A 910      19.190  58.070  65.190  1.00  0.00           H
ATOM   4123  CZ3 TRP A 910      18.400  58.780  63.250  1.00  0.00           C
ATOM   4124  HZ3 TRP A 910      18.960  59.700  63.170  1.00  0.00           H
ATOM   4125  CZ2 TRP A 910      16.630  57.450  62.320  1.00  0.00           C
ATOM   4126  HZ2 TRP A 910      15.820  57.310  61.600  1.00  0.00           H
ATOM   4127  CH2 TRP A 910      17.450  58.550  62.230  1.00  0.00           C
ATOM   4128  HH2 TRP A 910      17.220  59.330  61.530  1.00  0.00           H
ATOM   4129  C   TRP A 910      20.910  55.840  65.420  1.00  0.00           C
ATOM   4130  O   TRP A 910      21.210  55.640  64.250  1.00  0.00           O
ATOM   4131  N   TRP A 911      21.310  56.850  66.090  1.00  0.00           N
ATOM   4132  HN  TRP A 911      21.000  56.850  67.040  1.00  0.00           H
ATOM   4133  CA  TRP A 911      22.320  57.870  65.620  1.00  0.00           C
ATOM   4134  HA  TRP A 911      21.820  58.420  64.840  1.00  0.00           H
ATOM   4135  CB  TRP A 911      22.430  58.850  66.760  1.00  0.00           C
ATOM   4136  HB1 TRP A 911      22.720  58.440  67.750  1.00  0.00           H
ATOM   4137  HB2 TRP A 911      21.450  59.350  66.890  1.00  0.00           H
ATOM   4138  CG  TRP A 911      23.350  60.050  66.560  1.00  0.00           C
ATOM   4139  CD1 TRP A 911      24.470  60.270  67.320  1.00  0.00           C
ATOM   4140  HD1 TRP A 911      24.820  59.730  68.170  1.00  0.00           H
ATOM   4141  NE1 TRP A 911      25.090  61.370  66.870  1.00  0.00           N
ATOM   4142  HE1 TRP A 911      25.760  61.930  67.330  1.00  0.00           H
ATOM   4143  CE2 TRP A 911      24.500  61.890  65.760  1.00  0.00           C
ATOM   4144  CD2 TRP A 911      23.390  61.000  65.530  1.00  0.00           C
ATOM   4145  CE3 TRP A 911      22.570  61.260  64.450  1.00  0.00           C
ATOM   4146  HE3 TRP A 911      21.700  60.640  64.340  1.00  0.00           H
ATOM   4147  CZ3 TRP A 911      22.910  62.360  63.610  1.00  0.00           C
ATOM   4148  HZ3 TRP A 911      22.280  62.480  62.760  1.00  0.00           H
ATOM   4149  CZ2 TRP A 911      24.740  63.020  64.990  1.00  0.00           C
ATOM   4150  HZ2 TRP A 911      25.580  63.650  65.220  1.00  0.00           H
ATOM   4151  CH2 TRP A 911      23.960  63.200  63.890  1.00  0.00           C
ATOM   4152  HH2 TRP A 911      24.160  63.900  63.100  1.00  0.00           H
ATOM   4153  C   TRP A 911      23.610  57.310  65.120  1.00  0.00           C
ATOM   4154  O   TRP A 911      23.990  57.580  64.000  1.00  0.00           O
ATOM   4155  N   THR A 912      24.260  56.370  65.880  1.00  0.00           N
ATOM   4156  HN  THR A 912      23.780  55.920  66.630  1.00  0.00           H
ATOM   4157  CA  THR A 912      25.500  55.650  65.580  1.00  0.00           C
ATOM   4158  HA  THR A 912      26.180  56.430  65.280  1.00  0.00           H
ATOM   4159  CB  THR A 912      26.040  54.730  66.670  1.00  0.00           C
ATOM   4160  HB  THR A 912      25.210  54.020  66.920  1.00  0.00           H
ATOM   4161  OG1 THR A 912      26.550  55.520  67.730  1.00  0.00           O
ATOM   4162  HG1 THR A 912      25.860  56.050  68.140  1.00  0.00           H
ATOM   4163  CG2 THR A 912      27.340  53.960  66.220  1.00  0.00           C
ATOM   4164 HG21 THR A 912      27.270  53.140  65.460  1.00  0.00           H
ATOM   4165 HG22 THR A 912      27.780  53.490  67.120  1.00  0.00           H
ATOM   4166 HG23 THR A 912      28.090  54.740  65.950  1.00  0.00           H
ATOM   4167  C   THR A 912      25.230  54.780  64.320  1.00  0.00           C
ATOM   4168  O   THR A 912      26.080  54.730  63.420  1.00  0.00           O
ATOM   4169  N   LEU A 913      24.120  53.990  64.380  1.00  0.00           N
ATOM   4170  HN  LEU A 913      23.520  54.100  65.180  1.00  0.00           H
ATOM   4171  CA  LEU A 913      23.760  53.200  63.240  1.00  0.00           C
ATOM   4172  HA  LEU A 913      24.610  52.560  63.120  1.00  0.00           H
ATOM   4173  CB  LEU A 913      22.510  52.370  63.540  1.00  0.00           C
ATOM   4174  HB1 LEU A 913      22.040  51.970  62.620  1.00  0.00           H
ATOM   4175  HB2 LEU A 913      21.720  53.050  63.900  1.00  0.00           H
ATOM   4176  CG  LEU A 913      22.720  51.200  64.540  1.00  0.00           C
ATOM   4177  HG  LEU A 913      23.320  51.550  65.400  1.00  0.00           H
ATOM   4178  CD1 LEU A 913      21.440  50.560  65.060  1.00  0.00           C
ATOM   4179 HD11 LEU A 913      20.890  50.330  64.110  1.00  0.00           H
ATOM   4180 HD12 LEU A 913      20.850  51.330  65.610  1.00  0.00           H
ATOM   4181 HD13 LEU A 913      21.670  49.670  65.690  1.00  0.00           H
ATOM   4182  CD2 LEU A 913      23.460  50.030  63.800  1.00  0.00           C
ATOM   4183 HD21 LEU A 913      24.070  50.440  62.970  1.00  0.00           H
ATOM   4184 HD22 LEU A 913      22.690  49.380  63.350  1.00  0.00           H
ATOM   4185 HD23 LEU A 913      24.010  49.420  64.540  1.00  0.00           H
ATOM   4186  C   LEU A 913      23.610  53.940  62.050  1.00  0.00           C
ATOM   4187  O   LEU A 913      23.990  53.510  60.940  1.00  0.00           O
ATOM   4188  N   LEU A 914      23.030  55.160  62.070  1.00  0.00           N
ATOM   4189  HN  LEU A 914      22.530  55.380  62.900  1.00  0.00           H
ATOM   4190  CA  LEU A 914      22.880  56.150  60.950  1.00  0.00           C
ATOM   4191  HA  LEU A 914      22.540  55.560  60.120  1.00  0.00           H
ATOM   4192  CB  LEU A 914      21.790  57.190  61.230  1.00  0.00           C
ATOM   4193  HB1 LEU A 914      21.750  57.530  62.290  1.00  0.00           H
ATOM   4194  HB2 LEU A 914      20.810  56.810  60.910  1.00  0.00           H
ATOM   4195  CG  LEU A 914      21.950  58.480  60.380  1.00  0.00           C
ATOM   4196  HG  LEU A 914      22.310  58.260  59.360  1.00  0.00           H
ATOM   4197  CD1 LEU A 914      20.530  58.950  60.190  1.00  0.00           C
ATOM   4198 HD11 LEU A 914      20.170  59.240  61.200  1.00  0.00           H
ATOM   4199 HD12 LEU A 914      19.780  58.240  59.770  1.00  0.00           H
ATOM   4200 HD13 LEU A 914      20.480  59.870  59.570  1.00  0.00           H
ATOM   4201  CD2 LEU A 914      22.810  59.510  61.000  1.00  0.00           C
ATOM   4202 HD21 LEU A 914      23.900  59.400  60.790  1.00  0.00           H
ATOM   4203 HD22 LEU A 914      22.720  59.610  62.100  1.00  0.00           H
ATOM   4204 HD23 LEU A 914      22.550  60.450  60.460  1.00  0.00           H
ATOM   4205  C   LEU A 914      24.150  56.690  60.490  1.00  0.00           C
ATOM   4206  O   LEU A 914      24.410  56.530  59.310  1.00  0.00           O
ATOM   4207  N   ILE A 915      24.960  57.180  61.430  1.00  0.00           N
ATOM   4208  HN  ILE A 915      24.810  57.060  62.410  1.00  0.00           H
ATOM   4209  CA  ILE A 915      26.280  57.710  61.020  1.00  0.00           C
ATOM   4210  HA  ILE A 915      26.070  58.340  60.180  1.00  0.00           H
ATOM   4211  CB  ILE A 915      26.920  58.680  62.020  1.00  0.00           C
ATOM   4212  HB  ILE A 915      26.020  59.220  62.410  1.00  0.00           H
ATOM   4213  CG2 ILE A 915      27.520  57.900  63.200  1.00  0.00           C
ATOM   4214 HG21 ILE A 915      28.600  57.760  62.990  1.00  0.00           H
ATOM   4215 HG22 ILE A 915      27.070  56.880  63.280  1.00  0.00           H
ATOM   4216 HG23 ILE A 915      27.400  58.490  64.140  1.00  0.00           H
ATOM   4217  CG1 ILE A 915      27.910  59.720  61.400  1.00  0.00           C
ATOM   4218 HG11 ILE A 915      28.940  59.360  61.180  1.00  0.00           H
ATOM   4219 HG12 ILE A 915      28.260  60.500  62.110  1.00  0.00           H
ATOM   4220  CD  ILE A 915      27.440  60.420  60.070  1.00  0.00           C
ATOM   4221  HD1 ILE A 915      26.510  61.020  60.220  1.00  0.00           H
ATOM   4222  HD2 ILE A 915      27.190  59.670  59.290  1.00  0.00           H
ATOM   4223  HD3 ILE A 915      28.190  61.090  59.600  1.00  0.00           H
ATOM   4224  C   ILE A 915      27.260  56.700  60.500  1.00  0.00           C
ATOM   4225  O   ILE A 915      28.220  57.080  59.830  1.00  0.00           O
ATOM   4226  N   ALA A 916      27.010  55.400  60.730  1.00  0.00           N
ATOM   4227  HN  ALA A 916      26.290  55.100  61.340  1.00  0.00           H
ATOM   4228  CA  ALA A 916      27.860  54.310  60.240  1.00  0.00           C
ATOM   4229  HA  ALA A 916      28.900  54.570  60.370  1.00  0.00           H
ATOM   4230  CB  ALA A 916      27.440  53.080  60.990  1.00  0.00           C
ATOM   4231  HB1 ALA A 916      26.340  52.940  60.880  1.00  0.00           H
ATOM   4232  HB2 ALA A 916      27.660  53.310  62.060  1.00  0.00           H
ATOM   4233  HB3 ALA A 916      28.000  52.160  60.690  1.00  0.00           H
ATOM   4234  C   ALA A 916      27.670  54.140  58.730  1.00  0.00           C
ATOM   4235  O   ALA A 916      28.540  53.510  58.070  1.00  0.00           O
ATOM   4236  N   ALA A 917      26.620  54.690  58.120  1.00  0.00           N
ATOM   4237  HN  ALA A 917      25.930  55.160  58.660  1.00  0.00           H
ATOM   4238  CA  ALA A 917      26.340  54.650  56.710  1.00  0.00           C
ATOM   4239  HA  ALA A 917      26.510  53.600  56.520  1.00  0.00           H
ATOM   4240  CB  ALA A 917      24.960  55.280  56.500  1.00  0.00           C
ATOM   4241  HB1 ALA A 917      24.740  55.480  55.430  1.00  0.00           H
ATOM   4242  HB2 ALA A 917      24.790  56.240  57.020  1.00  0.00           H
ATOM   4243  HB3 ALA A 917      24.130  54.580  56.710  1.00  0.00           H
ATOM   4244  C   ALA A 917      27.350  55.440  55.970  1.00  0.00           C
ATOM   4245  O   ALA A 917      27.720  55.050  54.860  1.00  0.00           O
ATOM   4246  N   ILE A 918      27.630  56.650  56.460  1.00  0.00           N
ATOM   4247  HN  ILE A 918      27.360  56.910  57.390  1.00  0.00           H
ATOM   4248  CA  ILE A 918      28.480  57.530  55.670  1.00  0.00           C
ATOM   4249  HA  ILE A 918      28.000  57.540  54.700  1.00  0.00           H
ATOM   4250  CB  ILE A 918      28.440  59.030  56.050  1.00  0.00           C
ATOM   4251  HB  ILE A 918      28.990  59.220  56.990  1.00  0.00           H
ATOM   4252  CG2 ILE A 918      29.150  60.030  55.130  1.00  0.00           C
ATOM   4253 HG21 ILE A 918      28.840  61.070  55.370  1.00  0.00           H
ATOM   4254 HG22 ILE A 918      28.740  59.930  54.100  1.00  0.00           H
ATOM   4255 HG23 ILE A 918      30.240  59.850  55.020  1.00  0.00           H
ATOM   4256  CG1 ILE A 918      26.970  59.480  56.340  1.00  0.00           C
ATOM   4257 HG11 ILE A 918      26.970  60.530  56.710  1.00  0.00           H
ATOM   4258 HG12 ILE A 918      26.600  58.940  57.230  1.00  0.00           H
ATOM   4259  CD  ILE A 918      25.970  59.380  55.170  1.00  0.00           C
ATOM   4260  HD1 ILE A 918      26.240  58.730  54.320  1.00  0.00           H
ATOM   4261  HD2 ILE A 918      25.840  60.370  54.710  1.00  0.00           H
ATOM   4262  HD3 ILE A 918      25.000  58.990  55.560  1.00  0.00           H
ATOM   4263  C   ILE A 918      30.000  57.080  55.430  1.00  0.00           C
ATOM   4264  O   ILE A 918      30.500  57.190  54.310  1.00  0.00           O
ATOM   4265  N   PRO A 919      30.720  56.510  56.360  1.00  0.00           N
ATOM   4266  CD  PRO A 919      30.580  56.760  57.820  1.00  0.00           C
ATOM   4267  HD1 PRO A 919      29.990  55.850  58.030  1.00  0.00           H
ATOM   4268  HD2 PRO A 919      30.050  57.690  58.100  1.00  0.00           H
ATOM   4269  CA  PRO A 919      32.060  55.980  56.020  1.00  0.00           C
ATOM   4270  HA  PRO A 919      32.620  56.760  55.530  1.00  0.00           H
ATOM   4271  CB  PRO A 919      32.720  55.720  57.370  1.00  0.00           C
ATOM   4272  HB1 PRO A 919      33.820  55.840  57.430  1.00  0.00           H
ATOM   4273  HB2 PRO A 919      32.420  54.750  57.840  1.00  0.00           H
ATOM   4274  CG  PRO A 919      32.020  56.820  58.280  1.00  0.00           C
ATOM   4275  HG1 PRO A 919      32.140  56.670  59.370  1.00  0.00           H
ATOM   4276  HG2 PRO A 919      32.460  57.800  58.020  1.00  0.00           H
ATOM   4277  C   PRO A 919      32.040  54.670  55.210  1.00  0.00           C
ATOM   4278  O   PRO A 919      32.930  54.210  54.540  1.00  0.00           O
ATOM   4279  N   ALA A 920      30.940  53.900  55.380  1.00  0.00           N
ATOM   4280  HN  ALA A 920      30.140  54.110  55.930  1.00  0.00           H
ATOM   4281  CA  ALA A 920      30.840  52.600  54.630  1.00  0.00           C
ATOM   4282  HA  ALA A 920      31.760  52.030  54.700  1.00  0.00           H
ATOM   4283  CB  ALA A 920      29.690  51.890  55.280  1.00  0.00           C
ATOM   4284  HB1 ALA A 920      29.650  50.930  54.740  1.00  0.00           H
ATOM   4285  HB2 ALA A 920      28.740  52.400  55.000  1.00  0.00           H
ATOM   4286  HB3 ALA A 920      29.840  51.890  56.390  1.00  0.00           H
ATOM   4287  C   ALA A 920      30.520  52.860  53.180  1.00  0.00           C
ATOM   4288  O   ALA A 920      30.980  52.100  52.240  1.00  0.00           O
ATOM   4289  N   LEU A 921      29.760  53.900  52.880  1.00  0.00           N
ATOM   4290  HN  LEU A 921      29.280  54.410  53.590  1.00  0.00           H
ATOM   4291  CA  LEU A 921      29.530  54.360  51.540  1.00  0.00           C
ATOM   4292  HA  LEU A 921      29.170  53.490  51.010  1.00  0.00           H
ATOM   4293  CB  LEU A 921      28.480  55.430  51.560  1.00  0.00           C
ATOM   4294  HB1 LEU A 921      28.900  56.280  52.120  1.00  0.00           H
ATOM   4295  HB2 LEU A 921      27.660  55.070  52.230  1.00  0.00           H
ATOM   4296  CG  LEU A 921      27.860  55.720  50.170  1.00  0.00           C
ATOM   4297  HG  LEU A 921      28.560  56.050  49.370  1.00  0.00           H
ATOM   4298  CD1 LEU A 921      27.130  54.530  49.530  1.00  0.00           C
ATOM   4299 HD11 LEU A 921      26.590  54.910  48.640  1.00  0.00           H
ATOM   4300 HD12 LEU A 921      26.440  53.910  50.160  1.00  0.00           H
ATOM   4301 HD13 LEU A 921      27.920  53.830  49.180  1.00  0.00           H
ATOM   4302  CD2 LEU A 921      26.810  56.820  50.380  1.00  0.00           C
ATOM   4303 HD21 LEU A 921      26.090  56.580  51.190  1.00  0.00           H
ATOM   4304 HD22 LEU A 921      26.300  57.010  49.410  1.00  0.00           H
ATOM   4305 HD23 LEU A 921      27.360  57.740  50.650  1.00  0.00           H
ATOM   4306  C   LEU A 921      30.840  54.760  50.840  1.00  0.00           C
ATOM   4307  O   LEU A 921      30.950  54.500  49.650  1.00  0.00           O
ATOM   4308  N   LEU A 922      31.760  55.460  51.470  1.00  0.00           N
ATOM   4309  HN  LEU A 922      31.620  55.640  52.440  1.00  0.00           H
ATOM   4310  CA  LEU A 922      33.140  55.690  51.050  1.00  0.00           C
ATOM   4311  HA  LEU A 922      33.020  56.160  50.100  1.00  0.00           H
ATOM   4312  CB  LEU A 922      33.880  56.850  51.800  1.00  0.00           C
ATOM   4313  HB1 LEU A 922      34.160  56.540  52.830  1.00  0.00           H
ATOM   4314  HB2 LEU A 922      33.210  57.740  51.890  1.00  0.00           H
ATOM   4315  CG  LEU A 922      35.120  57.410  51.140  1.00  0.00           C
ATOM   4316  HG  LEU A 922      35.770  56.520  50.970  1.00  0.00           H
ATOM   4317  CD1 LEU A 922      34.900  58.100  49.750  1.00  0.00           C
ATOM   4318 HD11 LEU A 922      34.290  59.030  49.840  1.00  0.00           H
ATOM   4319 HD12 LEU A 922      34.370  57.390  49.070  1.00  0.00           H
ATOM   4320 HD13 LEU A 922      35.870  58.390  49.300  1.00  0.00           H
ATOM   4321  CD2 LEU A 922      36.000  58.300  52.090  1.00  0.00           C
ATOM   4322 HD21 LEU A 922      36.920  58.650  51.580  1.00  0.00           H
ATOM   4323 HD22 LEU A 922      36.230  57.580  52.900  1.00  0.00           H
ATOM   4324 HD23 LEU A 922      35.450  59.150  52.560  1.00  0.00           H
ATOM   4325  C   LEU A 922      33.980  54.430  50.990  1.00  0.00           C
ATOM   4326  O   LEU A 922      34.700  54.150  50.010  1.00  0.00           O
ATOM   4327  N   CYS A 923      33.870  53.490  51.980  1.00  0.00           N
ATOM   4328  HN  CYS A 923      33.360  53.690  52.810  1.00  0.00           H
ATOM   4329  CA  CYS A 923      34.510  52.190  51.860  1.00  0.00           C
ATOM   4330  HA  CYS A 923      35.590  52.350  51.830  1.00  0.00           H
ATOM   4331  CB  CYS A 923      34.270  51.460  53.150  1.00  0.00           C
ATOM   4332  HB1 CYS A 923      33.210  51.170  53.290  1.00  0.00           H
ATOM   4333  HB2 CYS A 923      34.460  52.210  53.950  1.00  0.00           H
ATOM   4334  SG  CYS A 923      35.400  50.110  53.330  1.00  0.00           S
ATOM   4335  HG1 CYS A 923      35.180  49.670  52.100  1.00  0.00           H
ATOM   4336  C   CYS A 923      34.150  51.380  50.620  1.00  0.00           C
ATOM   4337  O   CYS A 923      34.960  50.770  49.930  1.00  0.00           O
ATOM   4338  N   THR A 924      32.830  51.430  50.300  1.00  0.00           N
ATOM   4339  HN  THR A 924      32.160  51.860  50.890  1.00  0.00           H
ATOM   4340  CA  THR A 924      32.260  50.710  49.150  1.00  0.00           C
ATOM   4341  HA  THR A 924      32.490  49.660  49.230  1.00  0.00           H
ATOM   4342  CB  THR A 924      30.700  50.790  49.190  1.00  0.00           C
ATOM   4343  HB  THR A 924      30.430  51.840  49.410  1.00  0.00           H
ATOM   4344  OG1 THR A 924      30.310  50.030  50.380  1.00  0.00           O
ATOM   4345  HG1 THR A 924      30.360  50.610  51.140  1.00  0.00           H
ATOM   4346  CG2 THR A 924      29.980  50.160  48.020  1.00  0.00           C
ATOM   4347 HG21 THR A 924      30.310  49.100  47.920  1.00  0.00           H
ATOM   4348 HG22 THR A 924      30.230  50.750  47.130  1.00  0.00           H
ATOM   4349 HG23 THR A 924      28.880  50.170  48.090  1.00  0.00           H
ATOM   4350  C   THR A 924      32.780  51.210  47.780  1.00  0.00           C
ATOM   4351  O   THR A 924      33.170  50.520  46.850  1.00  0.00           O
ATOM   4352  N   ILE A 925      32.920  52.540  47.660  1.00  0.00           N
ATOM   4353  HN  ILE A 925      32.530  53.030  48.440  1.00  0.00           H
ATOM   4354  CA  ILE A 925      33.540  53.200  46.530  1.00  0.00           C
ATOM   4355  HA  ILE A 925      32.960  52.970  45.660  1.00  0.00           H
ATOM   4356  CB  ILE A 925      33.410  54.700  46.680  1.00  0.00           C
ATOM   4357  HB  ILE A 925      33.780  55.020  47.670  1.00  0.00           H
ATOM   4358  CG2 ILE A 925      34.160  55.340  45.540  1.00  0.00           C
ATOM   4359 HG21 ILE A 925      33.960  54.890  44.540  1.00  0.00           H
ATOM   4360 HG22 ILE A 925      35.260  55.310  45.620  1.00  0.00           H
ATOM   4361 HG23 ILE A 925      33.850  56.410  45.620  1.00  0.00           H
ATOM   4362  CG1 ILE A 925      31.930  54.980  46.460  1.00  0.00           C
ATOM   4363 HG11 ILE A 925      31.340  54.380  47.190  1.00  0.00           H
ATOM   4364 HG12 ILE A 925      31.610  54.780  45.410  1.00  0.00           H
ATOM   4365  CD  ILE A 925      31.450  56.500  46.790  1.00  0.00           C
ATOM   4366  HD1 ILE A 925      31.310  56.760  47.850  1.00  0.00           H
ATOM   4367  HD2 ILE A 925      30.420  56.640  46.380  1.00  0.00           H
ATOM   4368  HD3 ILE A 925      32.030  57.310  46.290  1.00  0.00           H
ATOM   4369  C   ILE A 925      34.960  52.860  46.400  1.00  0.00           C
ATOM   4370  O   ILE A 925      35.470  52.620  45.290  1.00  0.00           O
ATOM   4371  N   LEU A 926      35.830  52.850  47.480  1.00  0.00           N
ATOM   4372  HN  LEU A 926      35.530  53.110  48.400  1.00  0.00           H
ATOM   4373  CA  LEU A 926      37.170  52.330  47.450  1.00  0.00           C
ATOM   4374  HA  LEU A 926      37.730  52.910  46.720  1.00  0.00           H
ATOM   4375  CB  LEU A 926      37.930  52.510  48.810  1.00  0.00           C
ATOM   4376  HB1 LEU A 926      38.930  52.060  48.630  1.00  0.00           H
ATOM   4377  HB2 LEU A 926      37.380  51.900  49.560  1.00  0.00           H
ATOM   4378  CG  LEU A 926      38.060  53.940  49.310  1.00  0.00           C
ATOM   4379  HG  LEU A 926      37.080  54.470  49.260  1.00  0.00           H
ATOM   4380  CD1 LEU A 926      38.400  53.940  50.770  1.00  0.00           C
ATOM   4381 HD11 LEU A 926      37.610  53.420  51.340  1.00  0.00           H
ATOM   4382 HD12 LEU A 926      38.550  55.010  51.010  1.00  0.00           H
ATOM   4383 HD13 LEU A 926      39.390  53.460  50.960  1.00  0.00           H
ATOM   4384  CD2 LEU A 926      38.950  54.810  48.340  1.00  0.00           C
ATOM   4385 HD21 LEU A 926      39.100  55.810  48.810  1.00  0.00           H
ATOM   4386 HD22 LEU A 926      38.530  54.870  47.300  1.00  0.00           H
ATOM   4387 HD23 LEU A 926      39.940  54.310  48.250  1.00  0.00           H
ATOM   4388  C   LEU A 926      37.340  50.890  46.960  1.00  0.00           C
ATOM   4389  O   LEU A 926      38.270  50.600  46.220  1.00  0.00           O
ATOM   4390  N   ILE A 927      36.440  49.960  47.350  1.00  0.00           N
ATOM   4391  HN  ILE A 927      35.660  50.220  47.910  1.00  0.00           H
ATOM   4392  CA  ILE A 927      36.380  48.620  46.880  1.00  0.00           C
ATOM   4393  HA  ILE A 927      37.330  48.110  46.860  1.00  0.00           H
ATOM   4394  CB  ILE A 927      35.430  47.710  47.680  1.00  0.00           C
ATOM   4395  HB  ILE A 927      34.410  48.160  47.650  1.00  0.00           H
ATOM   4396  CG2 ILE A 927      35.500  46.270  47.100  1.00  0.00           C
ATOM   4397 HG21 ILE A 927      36.550  45.960  46.990  1.00  0.00           H
ATOM   4398 HG22 ILE A 927      35.070  46.180  46.080  1.00  0.00           H
ATOM   4399 HG23 ILE A 927      34.960  45.550  47.750  1.00  0.00           H
ATOM   4400  CG1 ILE A 927      35.790  47.660  49.180  1.00  0.00           C
ATOM   4401 HG11 ILE A 927      36.090  48.680  49.530  1.00  0.00           H
ATOM   4402 HG12 ILE A 927      36.670  47.030  49.410  1.00  0.00           H
ATOM   4403  CD  ILE A 927      34.630  47.240  50.190  1.00  0.00           C
ATOM   4404  HD1 ILE A 927      33.800  47.960  50.070  1.00  0.00           H
ATOM   4405  HD2 ILE A 927      34.980  47.260  51.240  1.00  0.00           H
ATOM   4406  HD3 ILE A 927      34.250  46.220  49.930  1.00  0.00           H
ATOM   4407  C   ILE A 927      36.060  48.520  45.450  1.00  0.00           C
ATOM   4408  O   ILE A 927      36.720  47.820  44.670  1.00  0.00           O
ATOM   4409  N   PHE A 928      35.050  49.300  44.990  1.00  0.00           N
ATOM   4410  HN  PHE A 928      34.500  49.830  45.630  1.00  0.00           H
ATOM   4411  CA  PHE A 928      34.610  49.450  43.650  1.00  0.00           C
ATOM   4412  HA  PHE A 928      34.460  48.450  43.270  1.00  0.00           H
ATOM   4413  CB  PHE A 928      33.230  50.270  43.650  1.00  0.00           C
ATOM   4414  HB1 PHE A 928      33.350  51.150  44.310  1.00  0.00           H
ATOM   4415  HB2 PHE A 928      32.440  49.610  44.060  1.00  0.00           H
ATOM   4416  CG  PHE A 928      32.860  50.720  42.290  1.00  0.00           C
ATOM   4417  CD1 PHE A 928      33.070  52.010  41.840  1.00  0.00           C
ATOM   4418  HD1 PHE A 928      33.470  52.770  42.490  1.00  0.00           H
ATOM   4419  CE1 PHE A 928      32.740  52.390  40.520  1.00  0.00           C
ATOM   4420  HE1 PHE A 928      32.900  53.370  40.120  1.00  0.00           H
ATOM   4421  CZ  PHE A 928      32.200  51.490  39.640  1.00  0.00           C
ATOM   4422  HZ  PHE A 928      31.840  51.830  38.680  1.00  0.00           H
ATOM   4423  CD2 PHE A 928      32.430  49.770  41.320  1.00  0.00           C
ATOM   4424  HD2 PHE A 928      32.300  48.730  41.560  1.00  0.00           H
ATOM   4425  CE2 PHE A 928      32.020  50.150  40.030  1.00  0.00           C
ATOM   4426  HE2 PHE A 928      31.600  49.430  39.340  1.00  0.00           H
ATOM   4427  C   PHE A 928      35.690  50.020  42.800  1.00  0.00           C
ATOM   4428  O   PHE A 928      35.960  49.430  41.760  1.00  0.00           O
ATOM   4429  N   MET A 929      36.480  50.970  43.320  1.00  0.00           N
ATOM   4430  HN  MET A 929      36.190  51.440  44.140  1.00  0.00           H
ATOM   4431  CA  MET A 929      37.710  51.560  42.710  1.00  0.00           C
ATOM   4432  HA  MET A 929      37.380  51.950  41.750  1.00  0.00           H
ATOM   4433  CB  MET A 929      38.290  52.730  43.530  1.00  0.00           C
ATOM   4434  HB1 MET A 929      39.320  52.910  43.180  1.00  0.00           H
ATOM   4435  HB2 MET A 929      38.210  52.460  44.600  1.00  0.00           H
ATOM   4436  CG  MET A 929      37.580  54.070  43.140  1.00  0.00           C
ATOM   4437  HG1 MET A 929      36.510  53.780  43.220  1.00  0.00           H
ATOM   4438  HG2 MET A 929      37.870  54.250  42.080  1.00  0.00           H
ATOM   4439  SD  MET A 929      38.030  55.330  44.320  1.00  0.00           S
ATOM   4440  CE  MET A 929      39.810  55.390  44.070  1.00  0.00           C
ATOM   4441  HE1 MET A 929      40.380  54.630  44.640  1.00  0.00           H
ATOM   4442  HE2 MET A 929      40.270  56.370  44.310  1.00  0.00           H
ATOM   4443  HE3 MET A 929      39.930  55.280  42.980  1.00  0.00           H
ATOM   4444  C   MET A 929      38.760  50.510  42.380  1.00  0.00           C
ATOM   4445  O   MET A 929      39.380  50.440  41.320  1.00  0.00           O
ATOM   4446  N   ASP A 930      39.060  49.650  43.370  1.00  0.00           N
ATOM   4447  HN  ASP A 930      38.750  49.820  44.310  1.00  0.00           H
ATOM   4448  CA  ASP A 930      39.970  48.470  43.170  1.00  0.00           C
ATOM   4449  HA  ASP A 930      40.800  48.820  42.560  1.00  0.00           H
ATOM   4450  CB  ASP A 930      40.510  47.960  44.520  1.00  0.00           C
ATOM   4451  HB1 ASP A 930      40.840  46.900  44.500  1.00  0.00           H
ATOM   4452  HB2 ASP A 930      39.640  48.130  45.210  1.00  0.00           H
ATOM   4453  CG  ASP A 930      41.620  48.770  45.090  1.00  0.00           C
ATOM   4454  OD1 ASP A 930      42.010  49.770  44.440  1.00  0.00           O
ATOM   4455  OD2 ASP A 930      42.020  48.430  46.220  1.00  0.00           O
ATOM   4456  C   ASP A 930      39.380  47.390  42.270  1.00  0.00           C
ATOM   4457  O   ASP A 930      40.050  46.830  41.400  1.00  0.00           O
ATOM   4458  N   GLN A 931      38.060  46.970  42.520  1.00  0.00           N
ATOM   4459  HN  GLN A 931      37.510  47.440  43.210  1.00  0.00           H
ATOM   4460  CA  GLN A 931      37.480  45.910  41.670  1.00  0.00           C
ATOM   4461  HA  GLN A 931      38.210  45.110  41.590  1.00  0.00           H
ATOM   4462  CB  GLN A 931      36.060  45.350  42.150  1.00  0.00           C
ATOM   4463  HB1 GLN A 931      35.590  44.760  41.330  1.00  0.00           H
ATOM   4464  HB2 GLN A 931      35.430  46.240  42.330  1.00  0.00           H
ATOM   4465  CG  GLN A 931      36.180  44.430  43.360  1.00  0.00           C
ATOM   4466  HG1 GLN A 931      35.240  43.860  43.500  1.00  0.00           H
ATOM   4467  HG2 GLN A 931      36.260  45.120  44.220  1.00  0.00           H
ATOM   4468  CD  GLN A 931      37.450  43.530  43.610  1.00  0.00           C
ATOM   4469  OE1 GLN A 931      37.990  43.490  44.730  1.00  0.00           O
ATOM   4470  NE2 GLN A 931      37.730  42.700  42.650  1.00  0.00           N
ATOM   4471 HE21 GLN A 931      38.370  41.930  42.720  1.00  0.00           H
ATOM   4472 HE22 GLN A 931      37.440  42.860  41.710  1.00  0.00           H
ATOM   4473  C   GLN A 931      37.370  46.310  40.170  1.00  0.00           C
ATOM   4474  O   GLN A 931      37.680  45.500  39.310  1.00  0.00           O
ATOM   4475  N   GLN A 932      37.010  47.560  39.860  1.00  0.00           N
ATOM   4476  HN  GLN A 932      36.790  48.240  40.560  1.00  0.00           H
ATOM   4477  CA  GLN A 932      36.940  48.160  38.500  1.00  0.00           C
ATOM   4478  HA  GLN A 932      36.170  47.580  38.020  1.00  0.00           H
ATOM   4479  CB  GLN A 932      36.550  49.630  38.520  1.00  0.00           C
ATOM   4480  HB1 GLN A 932      37.350  50.200  39.040  1.00  0.00           H
ATOM   4481  HB2 GLN A 932      35.620  49.560  39.140  1.00  0.00           H
ATOM   4482  CG  GLN A 932      36.310  50.300  37.200  1.00  0.00           C
ATOM   4483  HG1 GLN A 932      37.300  50.450  36.710  1.00  0.00           H
ATOM   4484  HG2 GLN A 932      35.950  51.340  37.380  1.00  0.00           H
ATOM   4485  CD  GLN A 932      35.490  49.460  36.300  1.00  0.00           C
ATOM   4486  OE1 GLN A 932      34.590  48.700  36.640  1.00  0.00           O
ATOM   4487  NE2 GLN A 932      35.650  49.750  35.010  1.00  0.00           N
ATOM   4488 HE21 GLN A 932      36.440  50.340  34.830  1.00  0.00           H
ATOM   4489 HE22 GLN A 932      35.260  49.110  34.360  1.00  0.00           H
ATOM   4490  C   GLN A 932      38.290  47.910  37.680  1.00  0.00           C
ATOM   4491  O   GLN A 932      38.260  47.310  36.610  1.00  0.00           O
ATOM   4492  N   ILE A 933      39.460  48.290  38.250  1.00  0.00           N
ATOM   4493  HN  ILE A 933      39.510  48.780  39.120  1.00  0.00           H
ATOM   4494  CA  ILE A 933      40.780  48.130  37.560  1.00  0.00           C
ATOM   4495  HA  ILE A 933      40.570  48.400  36.540  1.00  0.00           H
ATOM   4496  CB  ILE A 933      41.810  48.990  38.100  1.00  0.00           C
ATOM   4497  HB  ILE A 933      41.560  50.060  37.950  1.00  0.00           H
ATOM   4498  CG2 ILE A 933      42.030  48.810  39.680  1.00  0.00           C
ATOM   4499 HG21 ILE A 933      41.110  49.180  40.190  1.00  0.00           H
ATOM   4500 HG22 ILE A 933      42.900  49.330  40.170  1.00  0.00           H
ATOM   4501 HG23 ILE A 933      42.210  47.730  39.850  1.00  0.00           H
ATOM   4502  CG1 ILE A 933      43.180  48.940  37.430  1.00  0.00           C
ATOM   4503 HG11 ILE A 933      43.730  48.000  37.680  1.00  0.00           H
ATOM   4504 HG12 ILE A 933      43.850  49.730  37.830  1.00  0.00           H
ATOM   4505  CD  ILE A 933      43.140  49.090  35.890  1.00  0.00           C
ATOM   4506  HD1 ILE A 933      44.130  49.350  35.450  1.00  0.00           H
ATOM   4507  HD2 ILE A 933      42.550  50.020  35.670  1.00  0.00           H
ATOM   4508  HD3 ILE A 933      42.580  48.280  35.390  1.00  0.00           H
ATOM   4509  C   ILE A 933      41.160  46.650  37.470  1.00  0.00           C
ATOM   4510  O   ILE A 933      41.680  46.110  36.470  1.00  0.00           O
ATOM   4511  N   THR A 934      40.730  45.860  38.520  1.00  0.00           N
ATOM   4512  HN  THR A 934      40.230  46.240  39.280  1.00  0.00           H
ATOM   4513  CA  THR A 934      40.920  44.400  38.590  1.00  0.00           C
ATOM   4514  HA  THR A 934      41.960  44.250  38.380  1.00  0.00           H
ATOM   4515  CB  THR A 934      40.680  43.680  39.990  1.00  0.00           C
ATOM   4516  HB  THR A 934      39.670  44.050  40.270  1.00  0.00           H
ATOM   4517  OG1 THR A 934      41.550  44.210  41.000  1.00  0.00           O
ATOM   4518  HG1 THR A 934      41.390  45.150  41.060  1.00  0.00           H
ATOM   4519  CG2 THR A 934      40.720  42.160  40.090  1.00  0.00           C
ATOM   4520 HG21 THR A 934      41.800  41.910  40.130  1.00  0.00           H
ATOM   4521 HG22 THR A 934      40.160  41.750  39.220  1.00  0.00           H
ATOM   4522 HG23 THR A 934      40.190  41.780  40.980  1.00  0.00           H
ATOM   4523  C   THR A 934      40.160  43.630  37.550  1.00  0.00           C
ATOM   4524  O   THR A 934      40.740  42.750  36.880  1.00  0.00           O
ATOM   4525  N   ALA A 935      38.840  43.940  37.390  1.00  0.00           N
ATOM   4526  HN  ALA A 935      38.390  44.520  38.050  1.00  0.00           H
ATOM   4527  CA  ALA A 935      37.980  43.540  36.340  1.00  0.00           C
ATOM   4528  HA  ALA A 935      38.050  42.480  36.500  1.00  0.00           H
ATOM   4529  CB  ALA A 935      36.520  44.000  36.640  1.00  0.00           C
ATOM   4530  HB1 ALA A 935      35.760  43.490  36.000  1.00  0.00           H
ATOM   4531  HB2 ALA A 935      36.470  45.090  36.460  1.00  0.00           H
ATOM   4532  HB3 ALA A 935      36.250  43.690  37.670  1.00  0.00           H
ATOM   4533  C   ALA A 935      38.520  43.860  34.930  1.00  0.00           C
ATOM   4534  O   ALA A 935      38.670  43.000  34.060  1.00  0.00           O
ATOM   4535  N   VAL A 936      39.040  45.140  34.730  1.00  0.00           N
ATOM   4536  HN  VAL A 936      38.950  45.840  35.430  1.00  0.00           H
ATOM   4537  CA  VAL A 936      39.600  45.630  33.490  1.00  0.00           C
ATOM   4538  HA  VAL A 936      38.910  45.430  32.680  1.00  0.00           H
ATOM   4539  CB  VAL A 936      39.790  47.150  33.380  1.00  0.00           C
ATOM   4540  HB  VAL A 936      40.360  47.420  34.290  1.00  0.00           H
ATOM   4541  CG1 VAL A 936      40.630  47.530  32.180  1.00  0.00           C
ATOM   4542 HG11 VAL A 936      40.280  47.150  31.190  1.00  0.00           H
ATOM   4543 HG12 VAL A 936      41.660  47.190  32.460  1.00  0.00           H
ATOM   4544 HG13 VAL A 936      40.790  48.630  32.110  1.00  0.00           H
ATOM   4545  CG2 VAL A 936      38.410  47.750  33.400  1.00  0.00           C
ATOM   4546 HG21 VAL A 936      38.420  48.870  33.380  1.00  0.00           H
ATOM   4547 HG22 VAL A 936      37.880  47.500  34.340  1.00  0.00           H
ATOM   4548 HG23 VAL A 936      37.800  47.420  32.520  1.00  0.00           H
ATOM   4549  C   VAL A 936      40.830  44.800  33.200  1.00  0.00           C
ATOM   4550  O   VAL A 936      40.890  44.320  32.030  1.00  0.00           O
ATOM   4551  N   ILE A 937      41.750  44.430  34.170  1.00  0.00           N
ATOM   4552  HN  ILE A 937      41.600  44.700  35.120  1.00  0.00           H
ATOM   4553  CA  ILE A 937      42.900  43.580  33.950  1.00  0.00           C
ATOM   4554  HA  ILE A 937      43.400  44.020  33.090  1.00  0.00           H
ATOM   4555  CB  ILE A 937      43.880  43.590  35.090  1.00  0.00           C
ATOM   4556  HB  ILE A 937      43.330  43.350  36.030  1.00  0.00           H
ATOM   4557  CG2 ILE A 937      44.900  42.430  35.030  1.00  0.00           C
ATOM   4558 HG21 ILE A 937      45.840  42.530  35.610  1.00  0.00           H
ATOM   4559 HG22 ILE A 937      45.320  42.260  34.010  1.00  0.00           H
ATOM   4560 HG23 ILE A 937      44.450  41.530  35.490  1.00  0.00           H
ATOM   4561  CG1 ILE A 937      44.600  44.880  35.260  1.00  0.00           C
ATOM   4562 HG11 ILE A 937      43.990  45.810  35.120  1.00  0.00           H
ATOM   4563 HG12 ILE A 937      45.260  44.820  34.370  1.00  0.00           H
ATOM   4564  CD  ILE A 937      45.400  45.140  36.500  1.00  0.00           C
ATOM   4565  HD1 ILE A 937      46.250  45.770  36.140  1.00  0.00           H
ATOM   4566  HD2 ILE A 937      45.740  44.230  37.040  1.00  0.00           H
ATOM   4567  HD3 ILE A 937      44.880  45.850  37.170  1.00  0.00           H
ATOM   4568  C   ILE A 937      42.550  42.150  33.680  1.00  0.00           C
ATOM   4569  O   ILE A 937      42.950  41.620  32.660  1.00  0.00           O
ATOM   4570  N   ILE A 938      41.770  41.480  34.590  1.00  0.00           N
ATOM   4571  HN  ILE A 938      41.330  41.920  35.360  1.00  0.00           H
ATOM   4572  CA  ILE A 938      41.540  40.110  34.420  1.00  0.00           C
ATOM   4573  HA  ILE A 938      42.560  39.760  34.300  1.00  0.00           H
ATOM   4574  CB  ILE A 938      41.080  39.340  35.760  1.00  0.00           C
ATOM   4575  HB  ILE A 938      41.730  39.700  36.580  1.00  0.00           H
ATOM   4576  CG2 ILE A 938      39.640  39.730  36.080  1.00  0.00           C
ATOM   4577 HG21 ILE A 938      39.480  40.820  36.240  1.00  0.00           H
ATOM   4578 HG22 ILE A 938      39.450  39.240  37.050  1.00  0.00           H
ATOM   4579 HG23 ILE A 938      38.990  39.360  35.260  1.00  0.00           H
ATOM   4580  CG1 ILE A 938      41.300  37.770  35.660  1.00  0.00           C
ATOM   4581 HG11 ILE A 938      40.880  37.260  34.760  1.00  0.00           H
ATOM   4582 HG12 ILE A 938      40.910  37.270  36.570  1.00  0.00           H
ATOM   4583  CD  ILE A 938      42.800  37.480  35.580  1.00  0.00           C
ATOM   4584  HD1 ILE A 938      43.340  38.000  36.400  1.00  0.00           H
ATOM   4585  HD2 ILE A 938      43.070  37.840  34.570  1.00  0.00           H
ATOM   4586  HD3 ILE A 938      42.830  36.370  35.700  1.00  0.00           H
ATOM   4587  C   ILE A 938      40.740  39.790  33.200  1.00  0.00           C
ATOM   4588  O   ILE A 938      41.010  38.860  32.470  1.00  0.00           O
ATOM   4589  N   ASN A 939      39.720  40.560  32.820  1.00  0.00           N
ATOM   4590  HN  ASN A 939      39.420  41.370  33.320  1.00  0.00           H
ATOM   4591  CA  ASN A 939      38.810  40.290  31.740  1.00  0.00           C
ATOM   4592  HA  ASN A 939      38.940  39.250  31.440  1.00  0.00           H
ATOM   4593  CB  ASN A 939      37.360  40.560  32.200  1.00  0.00           C
ATOM   4594  HB1 ASN A 939      36.610  40.220  31.470  1.00  0.00           H
ATOM   4595  HB2 ASN A 939      37.030  41.550  32.580  1.00  0.00           H
ATOM   4596  CG  ASN A 939      37.030  39.530  33.300  1.00  0.00           C
ATOM   4597  OD1 ASN A 939      37.080  38.310  33.090  1.00  0.00           O
ATOM   4598  ND2 ASN A 939      36.660  40.040  34.540  1.00  0.00           N
ATOM   4599 HD21 ASN A 939      36.700  41.020  34.730  1.00  0.00           H
ATOM   4600 HD22 ASN A 939      36.340  39.390  35.220  1.00  0.00           H
ATOM   4601  C   ASN A 939      39.010  41.120  30.510  1.00  0.00           C
ATOM   4602  O   ASN A 939      38.070  41.410  29.790  1.00  0.00           O
ATOM   4603  N   ARG A 940      40.300  41.450  30.250  1.00  0.00           N
ATOM   4604  HN  ARG A 940      40.900  41.090  30.960  1.00  0.00           H
ATOM   4605  CA  ARG A 940      40.880  42.180  29.150  1.00  0.00           C
ATOM   4606  HA  ARG A 940      40.440  43.160  29.230  1.00  0.00           H
ATOM   4607  CB  ARG A 940      42.380  42.400  29.260  1.00  0.00           C
ATOM   4608  HB1 ARG A 940      42.580  42.850  30.270  1.00  0.00           H
ATOM   4609  HB2 ARG A 940      42.650  43.170  28.500  1.00  0.00           H
ATOM   4610  CG  ARG A 940      43.210  41.130  29.030  1.00  0.00           C
ATOM   4611  HG1 ARG A 940      43.060  40.720  28.010  1.00  0.00           H
ATOM   4612  HG2 ARG A 940      42.780  40.370  29.710  1.00  0.00           H
ATOM   4613  CD  ARG A 940      44.640  41.400  29.410  1.00  0.00           C
ATOM   4614  HD1 ARG A 940      45.160  40.420  29.460  1.00  0.00           H
ATOM   4615  HD2 ARG A 940      44.700  41.870  30.410  1.00  0.00           H
ATOM   4616  NE  ARG A 940      45.230  42.290  28.350  1.00  0.00           N
ATOM   4617  HE  ARG A 940      44.620  42.480  27.600  1.00  0.00           H
ATOM   4618  CZ  ARG A 940      46.340  43.000  28.500  1.00  0.00           C
ATOM   4619  NH1 ARG A 940      46.550  43.960  27.630  1.00  0.00           N
ATOM   4620 HH11 ARG A 940      45.940  43.910  26.840  1.00  0.00           H
ATOM   4621 HH12 ARG A 940      47.490  44.290  27.680  1.00  0.00           H
ATOM   4622  NH2 ARG A 940      47.210  42.690  29.410  1.00  0.00           N
ATOM   4623 HH21 ARG A 940      47.010  41.970  30.080  1.00  0.00           H
ATOM   4624 HH22 ARG A 940      48.080  43.190  29.310  1.00  0.00           H
ATOM   4625  C   ARG A 940      40.420  41.740  27.770  1.00  0.00           C
ATOM   4626  O   ARG A 940      40.300  40.530  27.520  1.00  0.00           O
ATOM   4627  N   LYS A 941      40.240  42.700  26.800  1.00  0.00           N
ATOM   4628  HN  LYS A 941      40.470  43.630  27.030  1.00  0.00           H
ATOM   4629  CA  LYS A 941      39.350  42.500  25.620  1.00  0.00           C
ATOM   4630  HA  LYS A 941      38.470  42.050  26.050  1.00  0.00           H
ATOM   4631  CB  LYS A 941      38.970  43.920  25.080  1.00  0.00           C
ATOM   4632  HB1 LYS A 941      38.430  43.930  24.100  1.00  0.00           H
ATOM   4633  HB2 LYS A 941      39.950  44.340  24.770  1.00  0.00           H
ATOM   4634  CG  LYS A 941      38.150  44.750  26.060  1.00  0.00           C
ATOM   4635  HG1 LYS A 941      37.970  45.750  25.600  1.00  0.00           H
ATOM   4636  HG2 LYS A 941      38.750  45.000  26.960  1.00  0.00           H
ATOM   4637  CD  LYS A 941      36.720  44.140  26.410  1.00  0.00           C
ATOM   4638  HD1 LYS A 941      36.820  43.040  26.400  1.00  0.00           H
ATOM   4639  HD2 LYS A 941      35.900  44.400  25.700  1.00  0.00           H
ATOM   4640  CE  LYS A 941      36.370  44.600  27.830  1.00  0.00           C
ATOM   4641  HE1 LYS A 941      37.100  44.240  28.570  1.00  0.00           H
ATOM   4642  HE2 LYS A 941      35.330  44.260  28.010  1.00  0.00           H
ATOM   4643  NZ  LYS A 941      36.360  46.070  27.840  1.00  0.00           N
ATOM   4644  HZ1 LYS A 941      35.990  46.410  26.920  1.00  0.00           H
ATOM   4645  HZ2 LYS A 941      37.370  46.290  27.940  1.00  0.00           H
ATOM   4646  HZ3 LYS A 941      35.830  46.420  28.660  1.00  0.00           H
ATOM   4647  C   LYS A 941      39.970  41.650  24.450  1.00  0.00           C
ATOM   4648  O   LYS A 941      39.230  41.050  23.650  1.00  0.00           O
ATOM   4649  N   GLU A 942      41.330  41.580  24.480  1.00  0.00           N
ATOM   4650  HN  GLU A 942      41.750  42.130  25.210  1.00  0.00           H
ATOM   4651  CA  GLU A 942      42.170  40.860  23.620  1.00  0.00           C
ATOM   4652  HA  GLU A 942      41.550  40.610  22.770  1.00  0.00           H
ATOM   4653  CB  GLU A 942      43.270  41.850  23.100  1.00  0.00           C
ATOM   4654  HB1 GLU A 942      43.970  41.360  22.390  1.00  0.00           H
ATOM   4655  HB2 GLU A 942      43.850  42.150  24.000  1.00  0.00           H
ATOM   4656  CG  GLU A 942      42.670  43.120  22.430  1.00  0.00           C
ATOM   4657  HG1 GLU A 942      42.010  43.670  23.120  1.00  0.00           H
ATOM   4658  HG2 GLU A 942      41.960  42.750  21.660  1.00  0.00           H
ATOM   4659  CD  GLU A 942      43.740  44.050  21.830  1.00  0.00           C
ATOM   4660  OE1 GLU A 942      44.180  43.660  20.710  1.00  0.00           O
ATOM   4661  OE2 GLU A 942      43.870  45.180  22.360  1.00  0.00           O
ATOM   4662  C   GLU A 942      42.820  39.690  24.340  1.00  0.00           C
ATOM   4663  O   GLU A 942      43.930  39.260  24.030  1.00  0.00           O
ATOM   4664  N   HSD A 943      42.170  39.060  25.270  1.00  0.00           N
ATOM   4665  HN  HSD A 943      41.240  39.320  25.530  1.00  0.00           H
ATOM   4666  CA  HSD A 943      42.670  37.780  25.810  1.00  0.00           C
ATOM   4667  HA  HSD A 943      43.520  37.440  25.230  1.00  0.00           H
ATOM   4668  CB  HSD A 943      43.030  37.890  27.300  1.00  0.00           C
ATOM   4669  HB1 HSD A 943      42.910  36.910  27.800  1.00  0.00           H
ATOM   4670  HB2 HSD A 943      42.320  38.580  27.810  1.00  0.00           H
ATOM   4671  ND1 HSD A 943      45.260  38.930  26.570  1.00  0.00           N
ATOM   4672  HD1 HSD A 943      45.100  39.230  25.630  1.00  0.00           H
ATOM   4673  CG  HSD A 943      44.410  38.170  27.400  1.00  0.00           C
ATOM   4674  CE1 HSD A 943      46.460  38.950  27.130  1.00  0.00           C
ATOM   4675  HE1 HSD A 943      47.280  39.300  26.510  1.00  0.00           H
ATOM   4676  NE2 HSD A 943      46.500  38.280  28.210  1.00  0.00           N
ATOM   4677  CD2 HSD A 943      45.210  37.780  28.410  1.00  0.00           C
ATOM   4678  HD2 HSD A 943      44.870  37.270  29.320  1.00  0.00           H
ATOM   4679  C   HSD A 943      41.480  36.840  25.780  1.00  0.00           C
ATOM   4680  O   HSD A 943      40.300  37.150  25.760  1.00  0.00           O
ATOM   4681  N   LYS A 944      41.880  35.560  25.630  1.00  0.00           N
ATOM   4682  HN  LYS A 944      42.850  35.400  25.460  1.00  0.00           H
ATOM   4683  CA  LYS A 944      40.890  34.460  25.670  1.00  0.00           C
ATOM   4684  HA  LYS A 944      40.050  34.750  25.060  1.00  0.00           H
ATOM   4685  CB  LYS A 944      41.390  33.080  25.060  1.00  0.00           C
ATOM   4686  HB1 LYS A 944      40.790  32.280  25.560  1.00  0.00           H
ATOM   4687  HB2 LYS A 944      42.470  33.010  25.360  1.00  0.00           H
ATOM   4688  CG  LYS A 944      41.150  33.040  23.540  1.00  0.00           C
ATOM   4689  HG1 LYS A 944      41.500  34.010  23.140  1.00  0.00           H
ATOM   4690  HG2 LYS A 944      40.060  33.100  23.320  1.00  0.00           H
ATOM   4691  CD  LYS A 944      41.820  31.880  22.850  1.00  0.00           C
ATOM   4692  HD1 LYS A 944      41.370  30.930  23.200  1.00  0.00           H
ATOM   4693  HD2 LYS A 944      42.860  31.750  23.230  1.00  0.00           H
ATOM   4694  CE  LYS A 944      42.020  32.040  21.310  1.00  0.00           C
ATOM   4695  HE1 LYS A 944      42.550  31.180  20.880  1.00  0.00           H
ATOM   4696  HE2 LYS A 944      42.510  32.980  20.980  1.00  0.00           H
ATOM   4697  NZ  LYS A 944      40.700  32.040  20.620  1.00  0.00           N
ATOM   4698  HZ1 LYS A 944      40.100  32.870  20.820  1.00  0.00           H
ATOM   4699  HZ2 LYS A 944      40.140  31.190  20.860  1.00  0.00           H
ATOM   4700  HZ3 LYS A 944      40.790  32.010  19.590  1.00  0.00           H
ATOM   4701  C   LYS A 944      40.390  34.270  27.110  1.00  0.00           C
ATOM   4702  O   LYS A 944      41.220  34.270  28.040  1.00  0.00           O
ATOM   4703  N   LEU A 945      39.060  33.970  27.380  1.00  0.00           N
ATOM   4704  HN  LEU A 945      38.310  34.130  26.730  1.00  0.00           H
ATOM   4705  CA  LEU A 945      38.580  33.640  28.690  1.00  0.00           C
ATOM   4706  HA  LEU A 945      39.390  33.470  29.370  1.00  0.00           H
ATOM   4707  CB  LEU A 945      37.540  34.670  29.320  1.00  0.00           C
ATOM   4708  HB1 LEU A 945      37.330  34.260  30.320  1.00  0.00           H
ATOM   4709  HB2 LEU A 945      36.620  34.690  28.690  1.00  0.00           H
ATOM   4710  CG  LEU A 945      38.000  36.090  29.390  1.00  0.00           C
ATOM   4711  HG  LEU A 945      38.330  36.310  28.360  1.00  0.00           H
ATOM   4712  CD1 LEU A 945      36.910  37.150  29.730  1.00  0.00           C
ATOM   4713 HD11 LEU A 945      36.470  36.940  30.730  1.00  0.00           H
ATOM   4714 HD12 LEU A 945      36.090  37.320  29.020  1.00  0.00           H
ATOM   4715 HD13 LEU A 945      37.470  38.090  29.970  1.00  0.00           H
ATOM   4716  CD2 LEU A 945      39.190  36.260  30.380  1.00  0.00           C
ATOM   4717 HD21 LEU A 945      39.470  37.330  30.410  1.00  0.00           H
ATOM   4718 HD22 LEU A 945      40.110  35.800  29.970  1.00  0.00           H
ATOM   4719 HD23 LEU A 945      39.000  35.830  31.400  1.00  0.00           H
ATOM   4720  C   LEU A 945      37.890  32.270  28.640  1.00  0.00           C
ATOM   4721  O   LEU A 945      36.610  32.210  28.630  1.00  0.00           O
ATOM   4722  N   LYS A 946      38.650  31.150  28.640  1.00  0.00           N
ATOM   4723  HN  LYS A 946      39.640  31.210  28.640  1.00  0.00           H
ATOM   4724  CA  LYS A 946      38.140  29.780  28.760  1.00  0.00           C
ATOM   4725  HA  LYS A 946      37.450  29.720  27.930  1.00  0.00           H
ATOM   4726  CB  LYS A 946      39.280  28.770  28.560  1.00  0.00           C
ATOM   4727  HB1 LYS A 946      38.910  27.730  28.660  1.00  0.00           H
ATOM   4728  HB2 LYS A 946      39.940  28.870  29.450  1.00  0.00           H
ATOM   4729  CG  LYS A 946      40.020  29.070  27.280  1.00  0.00           C
ATOM   4730  HG1 LYS A 946      40.820  28.300  27.310  1.00  0.00           H
ATOM   4731  HG2 LYS A 946      40.530  30.060  27.300  1.00  0.00           H
ATOM   4732  CD  LYS A 946      39.180  28.810  25.970  1.00  0.00           C
ATOM   4733  HD1 LYS A 946      38.570  29.720  25.800  1.00  0.00           H
ATOM   4734  HD2 LYS A 946      38.460  27.970  26.120  1.00  0.00           H
ATOM   4735  CE  LYS A 946      40.010  28.510  24.770  1.00  0.00           C
ATOM   4736  HE1 LYS A 946      40.900  29.180  24.790  1.00  0.00           H
ATOM   4737  HE2 LYS A 946      39.560  28.680  23.770  1.00  0.00           H
ATOM   4738  NZ  LYS A 946      40.410  27.070  24.770  1.00  0.00           N
ATOM   4739  HZ1 LYS A 946      39.570  26.470  24.920  1.00  0.00           H
ATOM   4740  HZ2 LYS A 946      41.120  26.860  25.500  1.00  0.00           H
ATOM   4741  HZ3 LYS A 946      40.810  26.840  23.850  1.00  0.00           H
ATOM   4742  C   LYS A 946      37.280  29.400  29.900  1.00  0.00           C
ATOM   4743  O   LYS A 946      36.360  28.570  29.970  1.00  0.00           O
ATOM   4744  N   LYS A 947      37.650  29.860  31.040  1.00  0.00           N
ATOM   4745  HN  LYS A 947      38.550  30.260  31.130  1.00  0.00           H
ATOM   4746  CA  LYS A 947      36.870  29.660  32.250  1.00  0.00           C
ATOM   4747  HA  LYS A 947      36.110  28.890  32.150  1.00  0.00           H
ATOM   4748  CB  LYS A 947      37.810  29.150  33.190  1.00  0.00           C
ATOM   4749  HB1 LYS A 947      37.390  28.890  34.180  1.00  0.00           H
ATOM   4750  HB2 LYS A 947      38.670  29.840  33.370  1.00  0.00           H
ATOM   4751  CG  LYS A 947      38.540  27.880  32.670  1.00  0.00           C
ATOM   4752  HG1 LYS A 947      39.290  27.710  33.470  1.00  0.00           H
ATOM   4753  HG2 LYS A 947      39.170  27.980  31.750  1.00  0.00           H
ATOM   4754  CD  LYS A 947      37.700  26.540  32.690  1.00  0.00           C
ATOM   4755  HD1 LYS A 947      37.070  26.510  31.780  1.00  0.00           H
ATOM   4756  HD2 LYS A 947      36.950  26.460  33.500  1.00  0.00           H
ATOM   4757  CE  LYS A 947      38.520  25.200  32.770  1.00  0.00           C
ATOM   4758  HE1 LYS A 947      39.100  25.100  31.830  1.00  0.00           H
ATOM   4759  HE2 LYS A 947      37.860  24.320  32.800  1.00  0.00           H
ATOM   4760  NZ  LYS A 947      39.420  25.050  33.970  1.00  0.00           N
ATOM   4761  HZ1 LYS A 947      38.930  25.090  34.890  1.00  0.00           H
ATOM   4762  HZ2 LYS A 947      40.190  25.750  34.040  1.00  0.00           H
ATOM   4763  HZ3 LYS A 947      39.910  24.140  33.880  1.00  0.00           H
ATOM   4764  C   LYS A 947      36.100  30.840  32.850  1.00  0.00           C
ATOM   4765  O   LYS A 947      34.910  30.850  32.770  1.00  0.00           O
ATOM   4766  N   GLY A 948      36.710  31.860  33.360  1.00  0.00           N
ATOM   4767  HN  GLY A 948      37.680  31.780  33.570  1.00  0.00           H
ATOM   4768  CA  GLY A 948      36.170  33.140  33.800  1.00  0.00           C
ATOM   4769  HA1 GLY A 948      35.480  33.580  33.080  1.00  0.00           H
ATOM   4770  HA2 GLY A 948      36.950  33.820  34.110  1.00  0.00           H
ATOM   4771  C   GLY A 948      35.170  32.970  34.970  1.00  0.00           C
ATOM   4772  O   GLY A 948      35.040  31.940  35.620  1.00  0.00           O
ATOM   4773  N   ALA A 949      34.360  34.020  35.190  1.00  0.00           N
ATOM   4774  HN  ALA A 949      34.410  34.930  34.770  1.00  0.00           H
ATOM   4775  CA  ALA A 949      33.330  34.090  36.250  1.00  0.00           C
ATOM   4776  HA  ALA A 949      32.890  33.130  36.500  1.00  0.00           H
ATOM   4777  CB  ALA A 949      33.940  34.650  37.490  1.00  0.00           C
ATOM   4778  HB1 ALA A 949      34.550  35.570  37.320  1.00  0.00           H
ATOM   4779  HB2 ALA A 949      34.680  33.890  37.810  1.00  0.00           H
ATOM   4780  HB3 ALA A 949      33.240  34.760  38.340  1.00  0.00           H
ATOM   4781  C   ALA A 949      32.350  35.070  35.710  1.00  0.00           C
ATOM   4782  O   ALA A 949      32.580  35.730  34.670  1.00  0.00           O
ATOM   4783  N   GLY A 950      31.230  35.200  36.330  1.00  0.00           N
ATOM   4784  HN  GLY A 950      31.060  34.510  37.020  1.00  0.00           H
ATOM   4785  CA  GLY A 950      30.290  36.290  36.060  1.00  0.00           C
ATOM   4786  HA1 GLY A 950      29.330  36.070  36.520  1.00  0.00           H
ATOM   4787  HA2 GLY A 950      30.080  36.270  35.010  1.00  0.00           H
ATOM   4788  C   GLY A 950      30.740  37.700  36.410  1.00  0.00           C
ATOM   4789  O   GLY A 950      31.750  37.950  37.080  1.00  0.00           O
ATOM   4790  N   TYR A 951      29.990  38.690  35.880  1.00  0.00           N
ATOM   4791  HN  TYR A 951      29.130  38.510  35.390  1.00  0.00           H
ATOM   4792  CA  TYR A 951      30.500  40.100  35.650  1.00  0.00           C
ATOM   4793  HA  TYR A 951      31.350  40.150  35.000  1.00  0.00           H
ATOM   4794  CB  TYR A 951      29.420  40.950  34.930  1.00  0.00           C
ATOM   4795  HB1 TYR A 951      29.690  42.030  34.910  1.00  0.00           H
ATOM   4796  HB2 TYR A 951      28.420  40.920  35.400  1.00  0.00           H
ATOM   4797  CG  TYR A 951      29.170  40.410  33.510  1.00  0.00           C
ATOM   4798  CD1 TYR A 951      30.210  40.620  32.560  1.00  0.00           C
ATOM   4799  HD1 TYR A 951      31.120  41.120  32.850  1.00  0.00           H
ATOM   4800  CE1 TYR A 951      30.160  40.110  31.310  1.00  0.00           C
ATOM   4801  HE1 TYR A 951      30.970  40.200  30.600  1.00  0.00           H
ATOM   4802  CZ  TYR A 951      28.980  39.470  30.860  1.00  0.00           C
ATOM   4803  OH  TYR A 951      28.960  39.020  29.550  1.00  0.00           O
ATOM   4804  HH  TYR A 951      28.240  38.390  29.440  1.00  0.00           H
ATOM   4805  CD2 TYR A 951      27.970  39.820  33.070  1.00  0.00           C
ATOM   4806  HD2 TYR A 951      27.150  39.650  33.740  1.00  0.00           H
ATOM   4807  CE2 TYR A 951      27.880  39.310  31.800  1.00  0.00           C
ATOM   4808  HE2 TYR A 951      26.920  38.970  31.460  1.00  0.00           H
ATOM   4809  C   TYR A 951      30.950  40.850  36.880  1.00  0.00           C
ATOM   4810  O   TYR A 951      32.010  41.450  36.910  1.00  0.00           O
ATOM   4811  N   HSD A 952      30.110  40.900  37.860  1.00  0.00           N
ATOM   4812  HN  HSD A 952      29.250  40.400  37.740  1.00  0.00           H
ATOM   4813  CA  HSD A 952      30.300  41.520  39.130  1.00  0.00           C
ATOM   4814  HA  HSD A 952      31.360  41.780  39.200  1.00  0.00           H
ATOM   4815  CB  HSD A 952      29.360  42.660  39.410  1.00  0.00           C
ATOM   4816  HB1 HSD A 952      29.570  43.130  40.390  1.00  0.00           H
ATOM   4817  HB2 HSD A 952      28.310  42.300  39.390  1.00  0.00           H
ATOM   4818  ND1 HSD A 952      30.780  44.360  38.300  1.00  0.00           N
ATOM   4819  HD1 HSD A 952      31.640  44.040  38.700  1.00  0.00           H
ATOM   4820  CG  HSD A 952      29.580  43.780  38.440  1.00  0.00           C
ATOM   4821  CE1 HSD A 952      30.620  45.290  37.360  1.00  0.00           C
ATOM   4822  HE1 HSD A 952      31.450  45.940  37.090  1.00  0.00           H
ATOM   4823  NE2 HSD A 952      29.440  45.260  36.770  1.00  0.00           N
ATOM   4824  CD2 HSD A 952      28.770  44.250  37.480  1.00  0.00           C
ATOM   4825  HD2 HSD A 952      27.710  44.040  37.400  1.00  0.00           H
ATOM   4826  C   HSD A 952      30.270  40.520  40.240  1.00  0.00           C
ATOM   4827  O   HSD A 952      29.920  40.790  41.370  1.00  0.00           O
ATOM   4828  N   LEU A 953      30.580  39.220  39.910  1.00  0.00           N
ATOM   4829  HN  LEU A 953      30.890  39.030  38.970  1.00  0.00           H
ATOM   4830  CA  LEU A 953      30.730  38.240  40.980  1.00  0.00           C
ATOM   4831  HA  LEU A 953      29.830  38.340  41.570  1.00  0.00           H
ATOM   4832  CB  LEU A 953      30.690  36.700  40.480  1.00  0.00           C
ATOM   4833  HB1 LEU A 953      31.460  36.640  39.690  1.00  0.00           H
ATOM   4834  HB2 LEU A 953      29.710  36.630  39.970  1.00  0.00           H
ATOM   4835  CG  LEU A 953      30.680  35.610  41.480  1.00  0.00           C
ATOM   4836  HG  LEU A 953      31.640  35.750  42.010  1.00  0.00           H
ATOM   4837  CD1 LEU A 953      29.540  35.730  42.470  1.00  0.00           C
ATOM   4838 HD11 LEU A 953      29.410  36.760  42.850  1.00  0.00           H
ATOM   4839 HD12 LEU A 953      29.720  35.070  43.340  1.00  0.00           H
ATOM   4840 HD13 LEU A 953      28.630  35.320  41.980  1.00  0.00           H
ATOM   4841  CD2 LEU A 953      30.800  34.190  40.930  1.00  0.00           C
ATOM   4842 HD21 LEU A 953      31.000  33.550  41.820  1.00  0.00           H
ATOM   4843 HD22 LEU A 953      31.600  34.100  40.170  1.00  0.00           H
ATOM   4844 HD23 LEU A 953      29.820  33.770  40.640  1.00  0.00           H
ATOM   4845  C   LEU A 953      31.890  38.470  41.980  1.00  0.00           C
ATOM   4846  O   LEU A 953      31.770  38.160  43.150  1.00  0.00           O
ATOM   4847  N   ASP A 954      33.040  38.950  41.460  1.00  0.00           N
ATOM   4848  HN  ASP A 954      32.920  39.150  40.490  1.00  0.00           H
ATOM   4849  CA  ASP A 954      34.240  39.350  42.190  1.00  0.00           C
ATOM   4850  HA  ASP A 954      34.780  38.520  42.600  1.00  0.00           H
ATOM   4851  CB  ASP A 954      35.310  40.010  41.140  1.00  0.00           C
ATOM   4852  HB1 ASP A 954      35.600  39.200  40.430  1.00  0.00           H
ATOM   4853  HB2 ASP A 954      36.160  40.410  41.720  1.00  0.00           H
ATOM   4854  CG  ASP A 954      34.620  41.020  40.250  1.00  0.00           C
ATOM   4855  OD1 ASP A 954      33.680  40.760  39.530  1.00  0.00           O
ATOM   4856  OD2 ASP A 954      34.970  42.240  40.680  1.00  0.00           O
ATOM   4857  HD2 ASP A 954      34.560  42.930  40.150  1.00  0.00           H
ATOM   4858  C   ASP A 954      33.850  40.350  43.300  1.00  0.00           C
ATOM   4859  O   ASP A 954      34.030  40.090  44.490  1.00  0.00           O
ATOM   4860  N   LEU A 955      33.070  41.390  42.900  1.00  0.00           N
ATOM   4861  HN  LEU A 955      32.900  41.680  41.970  1.00  0.00           H
ATOM   4862  CA  LEU A 955      32.610  42.340  43.880  1.00  0.00           C
ATOM   4863  HA  LEU A 955      33.530  42.650  44.360  1.00  0.00           H
ATOM   4864  CB  LEU A 955      31.820  43.490  43.170  1.00  0.00           C
ATOM   4865  HB1 LEU A 955      30.960  43.100  42.590  1.00  0.00           H
ATOM   4866  HB2 LEU A 955      32.530  44.020  42.500  1.00  0.00           H
ATOM   4867  CG  LEU A 955      31.200  44.620  44.140  1.00  0.00           C
ATOM   4868  HG  LEU A 955      30.540  43.970  44.750  1.00  0.00           H
ATOM   4869  CD1 LEU A 955      32.180  45.290  45.020  1.00  0.00           C
ATOM   4870 HD11 LEU A 955      33.030  44.640  45.290  1.00  0.00           H
ATOM   4871 HD12 LEU A 955      31.710  45.760  45.920  1.00  0.00           H
ATOM   4872 HD13 LEU A 955      32.630  46.160  44.490  1.00  0.00           H
ATOM   4873  CD2 LEU A 955      30.400  45.680  43.230  1.00  0.00           C
ATOM   4874 HD21 LEU A 955      31.150  46.010  42.470  1.00  0.00           H
ATOM   4875 HD22 LEU A 955      30.040  46.500  43.890  1.00  0.00           H
ATOM   4876 HD23 LEU A 955      29.520  45.300  42.660  1.00  0.00           H
ATOM   4877  C   LEU A 955      31.580  41.750  44.900  1.00  0.00           C
ATOM   4878  O   LEU A 955      31.620  42.040  46.070  1.00  0.00           O
ATOM   4879  N   LEU A 956      30.710  40.920  44.490  1.00  0.00           N
ATOM   4880  HN  LEU A 956      30.630  40.620  43.540  1.00  0.00           H
ATOM   4881  CA  LEU A 956      29.860  40.170  45.390  1.00  0.00           C
ATOM   4882  HA  LEU A 956      29.430  40.930  46.020  1.00  0.00           H
ATOM   4883  CB  LEU A 956      28.750  39.430  44.600  1.00  0.00           C
ATOM   4884  HB1 LEU A 956      29.130  38.460  44.210  1.00  0.00           H
ATOM   4885  HB2 LEU A 956      28.560  40.140  43.760  1.00  0.00           H
ATOM   4886  CG  LEU A 956      27.590  39.160  45.490  1.00  0.00           C
ATOM   4887  HG  LEU A 956      27.910  38.550  46.360  1.00  0.00           H
ATOM   4888  CD1 LEU A 956      26.800  40.360  45.960  1.00  0.00           C
ATOM   4889 HD11 LEU A 956      27.330  41.020  46.680  1.00  0.00           H
ATOM   4890 HD12 LEU A 956      25.930  39.960  46.520  1.00  0.00           H
ATOM   4891 HD13 LEU A 956      26.550  40.950  45.040  1.00  0.00           H
ATOM   4892  CD2 LEU A 956      26.460  38.210  44.900  1.00  0.00           C
ATOM   4893 HD21 LEU A 956      25.730  38.060  45.720  1.00  0.00           H
ATOM   4894 HD22 LEU A 956      26.860  37.210  44.620  1.00  0.00           H
ATOM   4895 HD23 LEU A 956      25.900  38.710  44.070  1.00  0.00           H
ATOM   4896  C   LEU A 956      30.620  39.250  46.420  1.00  0.00           C
ATOM   4897  O   LEU A 956      30.270  39.320  47.660  1.00  0.00           O
ATOM   4898  N   MET A 957      31.670  38.490  45.990  1.00  0.00           N
ATOM   4899  HN  MET A 957      31.880  38.460  45.010  1.00  0.00           H
ATOM   4900  CA  MET A 957      32.560  37.810  46.940  1.00  0.00           C
ATOM   4901  HA  MET A 957      31.940  37.080  47.460  1.00  0.00           H
ATOM   4902  CB  MET A 957      33.530  36.970  46.130  1.00  0.00           C
ATOM   4903  HB1 MET A 957      34.190  36.570  46.940  1.00  0.00           H
ATOM   4904  HB2 MET A 957      34.060  37.570  45.350  1.00  0.00           H
ATOM   4905  CG  MET A 957      32.870  35.660  45.490  1.00  0.00           C
ATOM   4906  HG1 MET A 957      33.770  35.120  45.120  1.00  0.00           H
ATOM   4907  HG2 MET A 957      32.210  35.950  44.640  1.00  0.00           H
ATOM   4908  SD  MET A 957      32.020  34.660  46.800  1.00  0.00           S
ATOM   4909  CE  MET A 957      31.230  33.520  45.670  1.00  0.00           C
ATOM   4910  HE1 MET A 957      30.590  32.790  46.200  1.00  0.00           H
ATOM   4911  HE2 MET A 957      32.000  33.040  45.040  1.00  0.00           H
ATOM   4912  HE3 MET A 957      30.680  34.180  44.970  1.00  0.00           H
ATOM   4913  C   MET A 957      33.250  38.720  47.980  1.00  0.00           C
ATOM   4914  O   MET A 957      33.440  38.350  49.140  1.00  0.00           O
ATOM   4915  N   VAL A 958      33.750  39.860  47.450  1.00  0.00           N
ATOM   4916  HN  VAL A 958      33.860  40.050  46.480  1.00  0.00           H
ATOM   4917  CA  VAL A 958      34.510  40.760  48.280  1.00  0.00           C
ATOM   4918  HA  VAL A 958      35.230  40.230  48.890  1.00  0.00           H
ATOM   4919  CB  VAL A 958      35.250  41.800  47.480  1.00  0.00           C
ATOM   4920  HB  VAL A 958      34.670  42.270  46.640  1.00  0.00           H
ATOM   4921  CG1 VAL A 958      35.880  42.830  48.440  1.00  0.00           C
ATOM   4922 HG11 VAL A 958      35.130  43.610  48.720  1.00  0.00           H
ATOM   4923 HG12 VAL A 958      36.670  43.310  47.840  1.00  0.00           H
ATOM   4924 HG13 VAL A 958      36.280  42.460  49.400  1.00  0.00           H
ATOM   4925  CG2 VAL A 958      36.390  40.990  46.850  1.00  0.00           C
ATOM   4926 HG21 VAL A 958      35.990  40.230  46.150  1.00  0.00           H
ATOM   4927 HG22 VAL A 958      37.050  40.480  47.570  1.00  0.00           H
ATOM   4928 HG23 VAL A 958      37.100  41.700  46.350  1.00  0.00           H
ATOM   4929  C   VAL A 958      33.500  41.510  49.250  1.00  0.00           C
ATOM   4930  O   VAL A 958      33.890  41.820  50.370  1.00  0.00           O
ATOM   4931  N   GLY A 959      32.250  41.920  48.810  1.00  0.00           N
ATOM   4932  HN  GLY A 959      31.920  41.800  47.870  1.00  0.00           H
ATOM   4933  CA  GLY A 959      31.300  42.490  49.710  1.00  0.00           C
ATOM   4934  HA1 GLY A 959      30.440  42.660  49.080  1.00  0.00           H
ATOM   4935  HA2 GLY A 959      31.610  43.430  50.140  1.00  0.00           H
ATOM   4936  C   GLY A 959      30.800  41.560  50.780  1.00  0.00           C
ATOM   4937  O   GLY A 959      30.560  41.850  51.930  1.00  0.00           O
ATOM   4938  N   VAL A 960      30.510  40.290  50.350  1.00  0.00           N
ATOM   4939  HN  VAL A 960      30.610  39.970  49.410  1.00  0.00           H
ATOM   4940  CA  VAL A 960      30.090  39.220  51.270  1.00  0.00           C
ATOM   4941  HA  VAL A 960      29.320  39.630  51.910  1.00  0.00           H
ATOM   4942  CB  VAL A 960      29.580  37.930  50.540  1.00  0.00           C
ATOM   4943  HB  VAL A 960      30.270  37.740  49.690  1.00  0.00           H
ATOM   4944  CG1 VAL A 960      29.680  36.680  51.440  1.00  0.00           C
ATOM   4945 HG11 VAL A 960      29.160  35.810  50.990  1.00  0.00           H
ATOM   4946 HG12 VAL A 960      29.170  37.090  52.340  1.00  0.00           H
ATOM   4947 HG13 VAL A 960      30.680  36.390  51.800  1.00  0.00           H
ATOM   4948  CG2 VAL A 960      28.230  38.220  49.970  1.00  0.00           C
ATOM   4949 HG21 VAL A 960      27.550  38.300  50.840  1.00  0.00           H
ATOM   4950 HG22 VAL A 960      27.840  37.380  49.360  1.00  0.00           H
ATOM   4951 HG23 VAL A 960      28.140  39.200  49.470  1.00  0.00           H
ATOM   4952  C   VAL A 960      31.110  38.870  52.330  1.00  0.00           C
ATOM   4953  O   VAL A 960      30.750  38.790  53.510  1.00  0.00           O
ATOM   4954  N   MET A 961      32.360  38.710  51.980  1.00  0.00           N
ATOM   4955  HN  MET A 961      32.590  38.830  51.020  1.00  0.00           H
ATOM   4956  CA  MET A 961      33.360  38.210  52.940  1.00  0.00           C
ATOM   4957  HA  MET A 961      32.900  37.530  53.640  1.00  0.00           H
ATOM   4958  CB  MET A 961      34.500  37.420  52.120  1.00  0.00           C
ATOM   4959  HB1 MET A 961      35.450  37.390  52.700  1.00  0.00           H
ATOM   4960  HB2 MET A 961      34.740  38.010  51.210  1.00  0.00           H
ATOM   4961  CG  MET A 961      34.190  35.960  51.690  1.00  0.00           C
ATOM   4962  HG1 MET A 961      34.990  35.560  51.040  1.00  0.00           H
ATOM   4963  HG2 MET A 961      33.300  36.070  51.030  1.00  0.00           H
ATOM   4964  SD  MET A 961      33.620  34.790  52.970  1.00  0.00           S
ATOM   4965  CE  MET A 961      35.170  34.740  53.880  1.00  0.00           C
ATOM   4966  HE1 MET A 961      35.410  35.680  54.410  1.00  0.00           H
ATOM   4967  HE2 MET A 961      35.970  34.620  53.110  1.00  0.00           H
ATOM   4968  HE3 MET A 961      35.190  33.870  54.560  1.00  0.00           H
ATOM   4969  C   MET A 961      33.860  39.320  53.790  1.00  0.00           C
ATOM   4970  O   MET A 961      34.430  39.190  54.890  1.00  0.00           O
ATOM   4971  N   LEU A 962      33.680  40.610  53.250  1.00  0.00           N
ATOM   4972  HN  LEU A 962      33.370  40.700  52.310  1.00  0.00           H
ATOM   4973  CA  LEU A 962      33.820  41.770  54.110  1.00  0.00           C
ATOM   4974  HA  LEU A 962      34.850  41.710  54.420  1.00  0.00           H
ATOM   4975  CB  LEU A 962      33.710  43.130  53.380  1.00  0.00           C
ATOM   4976  HB1 LEU A 962      32.650  43.340  53.110  1.00  0.00           H
ATOM   4977  HB2 LEU A 962      34.160  43.110  52.360  1.00  0.00           H
ATOM   4978  CG  LEU A 962      34.310  44.330  54.120  1.00  0.00           C
ATOM   4979  HG  LEU A 962      35.160  43.860  54.640  1.00  0.00           H
ATOM   4980  CD1 LEU A 962      34.660  45.460  53.240  1.00  0.00           C
ATOM   4981 HD11 LEU A 962      34.710  46.400  53.820  1.00  0.00           H
ATOM   4982 HD12 LEU A 962      33.890  45.590  52.440  1.00  0.00           H
ATOM   4983 HD13 LEU A 962      35.550  45.240  52.600  1.00  0.00           H
ATOM   4984  CD2 LEU A 962      33.310  44.980  55.080  1.00  0.00           C
ATOM   4985 HD21 LEU A 962      32.410  45.340  54.550  1.00  0.00           H
ATOM   4986 HD22 LEU A 962      33.740  45.870  55.570  1.00  0.00           H
ATOM   4987 HD23 LEU A 962      32.940  44.460  56.000  1.00  0.00           H
ATOM   4988  C   LEU A 962      32.880  41.680  55.350  1.00  0.00           C
ATOM   4989  O   LEU A 962      33.330  41.920  56.490  1.00  0.00           O
ATOM   4990  N   GLY A 963      31.640  41.320  55.100  1.00  0.00           N
ATOM   4991  HN  GLY A 963      31.260  41.190  54.190  1.00  0.00           H
ATOM   4992  CA  GLY A 963      30.590  41.220  56.140  1.00  0.00           C
ATOM   4993  HA1 GLY A 963      29.650  40.980  55.670  1.00  0.00           H
ATOM   4994  HA2 GLY A 963      30.470  42.150  56.690  1.00  0.00           H
ATOM   4995  C   GLY A 963      30.800  40.050  56.980  1.00  0.00           C
ATOM   4996  O   GLY A 963      30.650  40.040  58.200  1.00  0.00           O
ATOM   4997  N   VAL A 964      31.230  38.910  56.390  1.00  0.00           N
ATOM   4998  HN  VAL A 964      31.290  38.850  55.400  1.00  0.00           H
ATOM   4999  CA  VAL A 964      31.460  37.730  57.190  1.00  0.00           C
ATOM   5000  HA  VAL A 964      30.600  37.550  57.820  1.00  0.00           H
ATOM   5001  CB  VAL A 964      31.640  36.500  56.290  1.00  0.00           C
ATOM   5002  HB  VAL A 964      32.480  36.590  55.560  1.00  0.00           H
ATOM   5003  CG1 VAL A 964      32.070  35.260  57.100  1.00  0.00           C
ATOM   5004 HG11 VAL A 964      33.150  35.270  57.320  1.00  0.00           H
ATOM   5005 HG12 VAL A 964      32.020  34.300  56.530  1.00  0.00           H
ATOM   5006 HG13 VAL A 964      31.360  35.150  57.950  1.00  0.00           H
ATOM   5007  CG2 VAL A 964      30.400  36.110  55.480  1.00  0.00           C
ATOM   5008 HG21 VAL A 964      29.650  35.590  56.100  1.00  0.00           H
ATOM   5009 HG22 VAL A 964      30.720  35.410  54.680  1.00  0.00           H
ATOM   5010 HG23 VAL A 964      29.830  36.970  55.060  1.00  0.00           H
ATOM   5011  C   VAL A 964      32.650  37.870  58.130  1.00  0.00           C
ATOM   5012  O   VAL A 964      32.580  37.480  59.320  1.00  0.00           O
ATOM   5013  N   CYS A 965      33.780  38.410  57.570  1.00  0.00           N
ATOM   5014  HN  CYS A 965      34.020  38.490  56.600  1.00  0.00           H
ATOM   5015  CA  CYS A 965      34.910  38.770  58.380  1.00  0.00           C
ATOM   5016  HA  CYS A 965      35.150  37.900  58.960  1.00  0.00           H
ATOM   5017  CB  CYS A 965      36.180  39.070  57.530  1.00  0.00           C
ATOM   5018  HB1 CYS A 965      37.020  39.370  58.200  1.00  0.00           H
ATOM   5019  HB2 CYS A 965      36.030  39.910  56.800  1.00  0.00           H
ATOM   5020  SG  CYS A 965      36.600  37.460  56.640  1.00  0.00           S
ATOM   5021  HG1 CYS A 965      37.650  37.590  55.840  1.00  0.00           H
ATOM   5022  C   CYS A 965      34.720  39.990  59.340  1.00  0.00           C
ATOM   5023  O   CYS A 965      35.190  39.920  60.460  1.00  0.00           O
ATOM   5024  N   SER A 966      33.800  40.810  59.070  1.00  0.00           N
ATOM   5025  HN  SER A 966      33.390  40.860  58.170  1.00  0.00           H
ATOM   5026  CA  SER A 966      33.410  41.830  60.080  1.00  0.00           C
ATOM   5027  HA  SER A 966      34.280  42.400  60.330  1.00  0.00           H
ATOM   5028  CB  SER A 966      32.340  42.660  59.460  1.00  0.00           C
ATOM   5029  HB1 SER A 966      31.910  43.260  60.280  1.00  0.00           H
ATOM   5030  HB2 SER A 966      31.460  42.150  59.010  1.00  0.00           H
ATOM   5031  OG  SER A 966      32.900  43.600  58.590  1.00  0.00           O
ATOM   5032  HG1 SER A 966      33.190  43.100  57.830  1.00  0.00           H
ATOM   5033  C   SER A 966      32.860  41.180  61.440  1.00  0.00           C
ATOM   5034  O   SER A 966      33.170  41.720  62.510  1.00  0.00           O
ATOM   5035  N   VAL A 967      32.050  40.150  61.380  1.00  0.00           N
ATOM   5036  HN  VAL A 967      31.970  39.600  60.550  1.00  0.00           H
ATOM   5037  CA  VAL A 967      31.420  39.460  62.580  1.00  0.00           C
ATOM   5038  HA  VAL A 967      31.120  40.300  63.200  1.00  0.00           H
ATOM   5039  CB  VAL A 967      30.230  38.670  62.140  1.00  0.00           C
ATOM   5040  HB  VAL A 967      30.440  37.910  61.350  1.00  0.00           H
ATOM   5041  CG1 VAL A 967      29.610  37.720  63.230  1.00  0.00           C
ATOM   5042 HG11 VAL A 967      30.300  36.900  63.510  1.00  0.00           H
ATOM   5043 HG12 VAL A 967      28.800  37.270  62.640  1.00  0.00           H
ATOM   5044 HG13 VAL A 967      29.290  38.300  64.130  1.00  0.00           H
ATOM   5045  CG2 VAL A 967      29.170  39.660  61.580  1.00  0.00           C
ATOM   5046 HG21 VAL A 967      28.880  40.450  62.290  1.00  0.00           H
ATOM   5047 HG22 VAL A 967      28.260  39.030  61.440  1.00  0.00           H
ATOM   5048 HG23 VAL A 967      29.500  40.120  60.630  1.00  0.00           H
ATOM   5049  C   VAL A 967      32.480  38.650  63.300  1.00  0.00           C
ATOM   5050  O   VAL A 967      32.390  38.360  64.460  1.00  0.00           O
ATOM   5051  N   MET A 968      33.590  38.280  62.670  1.00  0.00           N
ATOM   5052  HN  MET A 968      33.580  38.400  61.680  1.00  0.00           H
ATOM   5053  CA  MET A 968      34.780  37.720  63.300  1.00  0.00           C
ATOM   5054  HA  MET A 968      34.450  36.970  64.010  1.00  0.00           H
ATOM   5055  CB  MET A 968      35.640  37.050  62.260  1.00  0.00           C
ATOM   5056  HB1 MET A 968      36.530  36.590  62.730  1.00  0.00           H
ATOM   5057  HB2 MET A 968      36.060  37.750  61.510  1.00  0.00           H
ATOM   5058  CG  MET A 968      35.110  35.930  61.380  1.00  0.00           C
ATOM   5059  HG1 MET A 968      35.720  35.950  60.450  1.00  0.00           H
ATOM   5060  HG2 MET A 968      34.060  36.120  61.090  1.00  0.00           H
[truncated: 6,873,249 more chars]
