# Supplementary material for: CryoEM and computational modeling structural insights into the pH regulator NBCn1
Source: Nat Commun. 2025 Nov 11;16:9932. doi: 10.1038/s41467-025-64868-z (PMC12606367; doi:10.1038/s41467-025-64868-z)
Supplement: Supplementary file 7 — Supplementary Data 5 [file 41467_2025_64868_MOESM7_ESM.zip › 100ns_z_restr_MD_NBCn1_2NaCO3/hNBCn1_IF/z-restr_hNBCn1_IF_2NaCO3_last_step_33.pdb]

REMARK    GENERATED BY TRJCONV
TITLE     Title t= 101000.00000 step= 50500000
REMARK    THIS IS A SIMULATION BOX
CRYST1   93.048   93.048  103.314  90.00  90.00  90.00 P 1           1
MODEL        1
ATOM      1  N   LEU A 585      24.880  37.760  36.800  1.00  0.00           N
ATOM      2  HT1 LEU A 585      25.470  37.390  36.020  1.00  0.00           H
ATOM      3  HT2 LEU A 585      24.980  38.790  36.870  1.00  0.00           H
ATOM      4  HT3 LEU A 585      23.920  37.550  36.440  1.00  0.00           H
ATOM      5  CA  LEU A 585      25.130  37.040  38.110  1.00  0.00           C
ATOM      6  HA  LEU A 585      26.190  37.110  38.270  1.00  0.00           H
ATOM      7  CB  LEU A 585      24.330  37.830  39.220  1.00  0.00           C
ATOM      8  HB1 LEU A 585      23.280  37.870  38.860  1.00  0.00           H
ATOM      9  HB2 LEU A 585      24.670  38.890  39.180  1.00  0.00           H
ATOM     10  CG  LEU A 585      24.420  37.280  40.660  1.00  0.00           C
ATOM     11  HG  LEU A 585      23.780  36.380  40.760  1.00  0.00           H
ATOM     12  CD1 LEU A 585      25.870  36.870  41.010  1.00  0.00           C
ATOM     13 HD11 LEU A 585      26.600  37.710  41.020  1.00  0.00           H
ATOM     14 HD12 LEU A 585      26.280  36.050  40.390  1.00  0.00           H
ATOM     15 HD13 LEU A 585      25.890  36.590  42.080  1.00  0.00           H
ATOM     16  CD2 LEU A 585      23.850  38.380  41.610  1.00  0.00           C
ATOM     17 HD21 LEU A 585      22.740  38.440  41.650  1.00  0.00           H
ATOM     18 HD22 LEU A 585      24.150  39.410  41.370  1.00  0.00           H
ATOM     19 HD23 LEU A 585      24.240  38.210  42.640  1.00  0.00           H
ATOM     20  C   LEU A 585      24.690  35.650  38.050  1.00  0.00           C
ATOM     21  O   LEU A 585      25.560  34.760  38.020  1.00  0.00           O
ATOM     22  N   ILE A 586      23.370  35.320  38.100  1.00  0.00           N
ATOM     23  HN  ILE A 586      22.620  35.960  38.120  1.00  0.00           H
ATOM     24  CA  ILE A 586      23.040  33.870  38.110  1.00  0.00           C
ATOM     25  HA  ILE A 586      23.560  33.540  39.000  1.00  0.00           H
ATOM     26  CB  ILE A 586      21.550  33.620  38.310  1.00  0.00           C
ATOM     27  HB  ILE A 586      20.910  33.960  37.460  1.00  0.00           H
ATOM     28  CG2 ILE A 586      21.280  32.140  38.560  1.00  0.00           C
ATOM     29 HG21 ILE A 586      20.180  32.040  38.730  1.00  0.00           H
ATOM     30 HG22 ILE A 586      21.690  31.740  39.510  1.00  0.00           H
ATOM     31 HG23 ILE A 586      21.550  31.360  37.820  1.00  0.00           H
ATOM     32  CG1 ILE A 586      20.980  34.470  39.540  1.00  0.00           C
ATOM     33 HG11 ILE A 586      19.880  34.290  39.550  1.00  0.00           H
ATOM     34 HG12 ILE A 586      21.080  35.540  39.280  1.00  0.00           H
ATOM     35  CD  ILE A 586      21.630  34.150  40.920  1.00  0.00           C
ATOM     36  HD1 ILE A 586      21.520  33.060  41.090  1.00  0.00           H
ATOM     37  HD2 ILE A 586      21.120  34.710  41.730  1.00  0.00           H
ATOM     38  HD3 ILE A 586      22.720  34.390  40.840  1.00  0.00           H
ATOM     39  C   ILE A 586      23.380  33.160  36.830  1.00  0.00           C
ATOM     40  O   ILE A 586      23.790  32.000  36.800  1.00  0.00           O
ATOM     41  N   LEU A 587      23.200  33.900  35.710  1.00  0.00           N
ATOM     42  HN  LEU A 587      22.880  34.830  35.840  1.00  0.00           H
ATOM     43  CA  LEU A 587      23.580  33.400  34.350  1.00  0.00           C
ATOM     44  HA  LEU A 587      23.050  32.490  34.150  1.00  0.00           H
ATOM     45  CB  LEU A 587      23.300  34.500  33.320  1.00  0.00           C
ATOM     46  HB1 LEU A 587      23.810  35.380  33.740  1.00  0.00           H
ATOM     47  HB2 LEU A 587      22.210  34.680  33.390  1.00  0.00           H
ATOM     48  CG  LEU A 587      23.590  34.300  31.760  1.00  0.00           C
ATOM     49  HG  LEU A 587      24.590  33.820  31.620  1.00  0.00           H
ATOM     50  CD1 LEU A 587      22.390  33.510  30.960  1.00  0.00           C
ATOM     51 HD11 LEU A 587      22.370  32.440  31.260  1.00  0.00           H
ATOM     52 HD12 LEU A 587      22.530  33.490  29.850  1.00  0.00           H
ATOM     53 HD13 LEU A 587      21.440  34.020  31.190  1.00  0.00           H
ATOM     54  CD2 LEU A 587      23.730  35.710  31.060  1.00  0.00           C
ATOM     55 HD21 LEU A 587      22.730  36.130  30.850  1.00  0.00           H
ATOM     56 HD22 LEU A 587      24.250  35.670  30.070  1.00  0.00           H
ATOM     57 HD23 LEU A 587      24.480  36.310  31.620  1.00  0.00           H
ATOM     58  C   LEU A 587      25.030  33.110  34.220  1.00  0.00           C
ATOM     59  O   LEU A 587      25.410  32.130  33.670  1.00  0.00           O
ATOM     60  N   ASP A 588      25.920  34.020  34.650  1.00  0.00           N
ATOM     61  HN  ASP A 588      25.590  34.830  35.120  1.00  0.00           H
ATOM     62  CA  ASP A 588      27.350  33.940  34.640  1.00  0.00           C
ATOM     63  HA  ASP A 588      27.660  33.880  33.610  1.00  0.00           H
ATOM     64  CB  ASP A 588      27.840  35.260  35.310  1.00  0.00           C
ATOM     65  HB1 ASP A 588      28.950  35.260  35.320  1.00  0.00           H
ATOM     66  HB2 ASP A 588      27.490  35.380  36.360  1.00  0.00           H
ATOM     67  CG  ASP A 588      27.220  36.360  34.430  1.00  0.00           C
ATOM     68  OD1 ASP A 588      27.760  36.670  33.360  1.00  0.00           O
ATOM     69  OD2 ASP A 588      26.110  36.790  34.740  1.00  0.00           O
ATOM     70  C   ASP A 588      27.840  32.770  35.530  1.00  0.00           C
ATOM     71  O   ASP A 588      28.640  31.940  34.990  1.00  0.00           O
ATOM     72  N   ILE A 589      27.300  32.560  36.720  1.00  0.00           N
ATOM     73  HN  ILE A 589      26.650  33.220  37.100  1.00  0.00           H
ATOM     74  CA  ILE A 589      27.430  31.310  37.480  1.00  0.00           C
ATOM     75  HA  ILE A 589      28.490  31.100  37.550  1.00  0.00           H
ATOM     76  CB  ILE A 589      26.920  31.290  38.950  1.00  0.00           C
ATOM     77  HB  ILE A 589      25.810  31.380  39.000  1.00  0.00           H
ATOM     78  CG2 ILE A 589      27.130  29.920  39.620  1.00  0.00           C
ATOM     79 HG21 ILE A 589      26.540  29.070  39.190  1.00  0.00           H
ATOM     80 HG22 ILE A 589      26.640  30.030  40.610  1.00  0.00           H
ATOM     81 HG23 ILE A 589      28.220  29.750  39.700  1.00  0.00           H
ATOM     82  CG1 ILE A 589      27.490  32.350  39.920  1.00  0.00           C
ATOM     83 HG11 ILE A 589      27.300  31.980  40.950  1.00  0.00           H
ATOM     84 HG12 ILE A 589      26.990  33.320  39.680  1.00  0.00           H
ATOM     85  CD  ILE A 589      29.000  32.550  39.660  1.00  0.00           C
ATOM     86  HD1 ILE A 589      29.250  33.320  38.900  1.00  0.00           H
ATOM     87  HD2 ILE A 589      29.550  31.630  39.350  1.00  0.00           H
ATOM     88  HD3 ILE A 589      29.490  32.890  40.590  1.00  0.00           H
ATOM     89  C   ILE A 589      26.920  29.990  36.760  1.00  0.00           C
ATOM     90  O   ILE A 589      27.640  29.020  36.780  1.00  0.00           O
ATOM     91  N   LYS A 590      25.760  29.940  36.100  1.00  0.00           N
ATOM     92  HN  LYS A 590      25.170  30.750  36.230  1.00  0.00           H
ATOM     93  CA  LYS A 590      25.200  28.900  35.310  1.00  0.00           C
ATOM     94  HA  LYS A 590      25.310  27.960  35.850  1.00  0.00           H
ATOM     95  CB  LYS A 590      23.810  29.380  35.050  1.00  0.00           C
ATOM     96  HB1 LYS A 590      23.730  30.380  34.550  1.00  0.00           H
ATOM     97  HB2 LYS A 590      23.300  29.460  36.030  1.00  0.00           H
ATOM     98  CG  LYS A 590      22.950  28.430  34.120  1.00  0.00           C
ATOM     99  HG1 LYS A 590      23.170  27.360  34.340  1.00  0.00           H
ATOM    100  HG2 LYS A 590      23.380  28.500  33.100  1.00  0.00           H
ATOM    101  CD  LYS A 590      21.430  28.560  34.180  1.00  0.00           C
ATOM    102  HD1 LYS A 590      21.160  28.210  35.200  1.00  0.00           H
ATOM    103  HD2 LYS A 590      20.880  27.960  33.420  1.00  0.00           H
ATOM    104  CE  LYS A 590      20.900  30.000  34.090  1.00  0.00           C
ATOM    105  HE1 LYS A 590      21.120  30.530  33.150  1.00  0.00           H
ATOM    106  HE2 LYS A 590      21.380  30.610  34.890  1.00  0.00           H
ATOM    107  NZ  LYS A 590      19.490  30.030  34.310  1.00  0.00           N
ATOM    108  HZ1 LYS A 590      19.430  31.040  34.580  1.00  0.00           H
ATOM    109  HZ2 LYS A 590      19.050  29.520  35.110  1.00  0.00           H
ATOM    110  HZ3 LYS A 590      18.810  30.030  33.530  1.00  0.00           H
ATOM    111  C   LYS A 590      25.960  28.530  34.020  1.00  0.00           C
ATOM    112  O   LYS A 590      26.200  27.400  33.570  1.00  0.00           O
ATOM    113  N   ARG A 591      26.500  29.590  33.430  1.00  0.00           N
ATOM    114  HN  ARG A 591      26.280  30.540  33.660  1.00  0.00           H
ATOM    115  CA  ARG A 591      27.470  29.430  32.370  1.00  0.00           C
ATOM    116  HA  ARG A 591      26.890  28.890  31.630  1.00  0.00           H
ATOM    117  CB  ARG A 591      27.840  30.830  31.770  1.00  0.00           C
ATOM    118  HB1 ARG A 591      28.690  30.670  31.070  1.00  0.00           H
ATOM    119  HB2 ARG A 591      28.100  31.540  32.570  1.00  0.00           H
ATOM    120  CG  ARG A 591      26.680  31.350  30.900  1.00  0.00           C
ATOM    121  HG1 ARG A 591      25.820  31.680  31.530  1.00  0.00           H
ATOM    122  HG2 ARG A 591      26.360  30.510  30.240  1.00  0.00           H
ATOM    123  CD  ARG A 591      27.050  32.440  30.000  1.00  0.00           C
ATOM    124  HD1 ARG A 591      27.780  32.100  29.230  1.00  0.00           H
ATOM    125  HD2 ARG A 591      27.400  33.270  30.630  1.00  0.00           H
ATOM    126  NE  ARG A 591      25.810  32.790  29.210  1.00  0.00           N
ATOM    127  HE  ARG A 591      24.960  32.290  29.330  1.00  0.00           H
ATOM    128  CZ  ARG A 591      25.750  33.790  28.320  1.00  0.00           C
ATOM    129  NH1 ARG A 591      26.790  34.490  28.000  1.00  0.00           N
ATOM    130 HH11 ARG A 591      27.640  34.080  28.350  1.00  0.00           H
ATOM    131 HH12 ARG A 591      26.640  35.280  27.420  1.00  0.00           H
ATOM    132  NH2 ARG A 591      24.630  34.190  27.810  1.00  0.00           N
ATOM    133 HH21 ARG A 591      24.660  35.090  27.380  1.00  0.00           H
ATOM    134 HH22 ARG A 591      23.740  33.770  28.030  1.00  0.00           H
ATOM    135  C   ARG A 591      28.790  28.680  32.490  1.00  0.00           C
ATOM    136  O   ARG A 591      29.150  27.930  31.560  1.00  0.00           O
ATOM    137  N   LYS A 592      29.470  28.970  33.620  1.00  0.00           N
ATOM    138  HN  LYS A 592      29.110  29.550  34.330  1.00  0.00           H
ATOM    139  CA  LYS A 592      30.750  28.500  33.910  1.00  0.00           C
ATOM    140  HA  LYS A 592      31.270  28.060  33.080  1.00  0.00           H
ATOM    141  CB  LYS A 592      31.790  29.550  34.380  1.00  0.00           C
ATOM    142  HB1 LYS A 592      32.630  28.910  34.750  1.00  0.00           H
ATOM    143  HB2 LYS A 592      31.540  30.150  35.280  1.00  0.00           H
ATOM    144  CG  LYS A 592      32.430  30.400  33.320  1.00  0.00           C
ATOM    145  HG1 LYS A 592      33.010  29.800  32.590  1.00  0.00           H
ATOM    146  HG2 LYS A 592      33.230  30.990  33.810  1.00  0.00           H
ATOM    147  CD  LYS A 592      31.440  31.330  32.620  1.00  0.00           C
ATOM    148  HD1 LYS A 592      30.870  31.870  33.400  1.00  0.00           H
ATOM    149  HD2 LYS A 592      30.750  30.720  32.000  1.00  0.00           H
ATOM    150  CE  LYS A 592      32.060  32.310  31.590  1.00  0.00           C
ATOM    151  HE1 LYS A 592      31.290  32.850  30.980  1.00  0.00           H
ATOM    152  HE2 LYS A 592      32.690  31.700  30.910  1.00  0.00           H
ATOM    153  NZ  LYS A 592      32.790  33.380  32.230  1.00  0.00           N
ATOM    154  HZ1 LYS A 592      32.250  33.780  33.040  1.00  0.00           H
ATOM    155  HZ2 LYS A 592      32.970  34.120  31.530  1.00  0.00           H
ATOM    156  HZ3 LYS A 592      33.730  33.090  32.560  1.00  0.00           H
ATOM    157  C   LYS A 592      30.690  27.360  34.940  1.00  0.00           C
ATOM    158  O   LYS A 592      31.620  26.650  35.170  1.00  0.00           O
ATOM    159  N   ALA A 593      29.510  27.030  35.620  1.00  0.00           N
ATOM    160  HN  ALA A 593      28.780  27.700  35.650  1.00  0.00           H
ATOM    161  CA  ALA A 593      29.240  25.770  36.280  1.00  0.00           C
ATOM    162  HA  ALA A 593      29.860  25.840  37.160  1.00  0.00           H
ATOM    163  CB  ALA A 593      27.820  25.770  36.850  1.00  0.00           C
ATOM    164  HB1 ALA A 593      27.130  26.260  36.120  1.00  0.00           H
ATOM    165  HB2 ALA A 593      27.820  26.570  37.610  1.00  0.00           H
ATOM    166  HB3 ALA A 593      27.550  24.760  37.240  1.00  0.00           H
ATOM    167  C   ALA A 593      29.560  24.490  35.510  1.00  0.00           C
ATOM    168  O   ALA A 593      30.150  23.600  36.150  1.00  0.00           O
ATOM    169  N   PRO A 594      29.270  24.280  34.140  1.00  0.00           N
ATOM    170  CD  PRO A 594      28.330  25.020  33.340  1.00  0.00           C
ATOM    171  HD1 PRO A 594      28.750  26.020  33.160  1.00  0.00           H
ATOM    172  HD2 PRO A 594      27.350  25.100  33.860  1.00  0.00           H
ATOM    173  CA  PRO A 594      29.620  23.040  33.530  1.00  0.00           C
ATOM    174  HA  PRO A 594      29.540  22.280  34.290  1.00  0.00           H
ATOM    175  CB  PRO A 594      28.660  22.850  32.480  1.00  0.00           C
ATOM    176  HB1 PRO A 594      27.720  22.480  32.960  1.00  0.00           H
ATOM    177  HB2 PRO A 594      29.010  22.080  31.760  1.00  0.00           H
ATOM    178  CG  PRO A 594      28.270  24.220  32.050  1.00  0.00           C
ATOM    179  HG1 PRO A 594      29.050  24.400  31.280  1.00  0.00           H
ATOM    180  HG2 PRO A 594      27.290  24.430  31.580  1.00  0.00           H
ATOM    181  C   PRO A 594      31.030  22.890  33.100  1.00  0.00           C
ATOM    182  O   PRO A 594      31.380  21.870  32.490  1.00  0.00           O
ATOM    183  N   PHE A 595      31.920  23.900  33.360  1.00  0.00           N
ATOM    184  HN  PHE A 595      31.690  24.660  33.970  1.00  0.00           H
ATOM    185  CA  PHE A 595      33.290  23.850  33.020  1.00  0.00           C
ATOM    186  HA  PHE A 595      33.450  22.920  32.500  1.00  0.00           H
ATOM    187  CB  PHE A 595      33.810  24.990  32.210  1.00  0.00           C
ATOM    188  HB1 PHE A 595      34.870  24.910  31.880  1.00  0.00           H
ATOM    189  HB2 PHE A 595      33.630  25.890  32.830  1.00  0.00           H
ATOM    190  CG  PHE A 595      32.910  25.110  30.990  1.00  0.00           C
ATOM    191  CD1 PHE A 595      32.690  23.980  30.190  1.00  0.00           C
ATOM    192  HD1 PHE A 595      33.120  23.020  30.470  1.00  0.00           H
ATOM    193  CE1 PHE A 595      31.770  24.050  29.100  1.00  0.00           C
ATOM    194  HE1 PHE A 595      31.810  23.190  28.450  1.00  0.00           H
ATOM    195  CZ  PHE A 595      31.180  25.220  28.810  1.00  0.00           C
ATOM    196  HZ  PHE A 595      30.530  25.320  27.950  1.00  0.00           H
ATOM    197  CD2 PHE A 595      32.260  26.340  30.720  1.00  0.00           C
ATOM    198  HD2 PHE A 595      32.450  27.190  31.360  1.00  0.00           H
ATOM    199  CE2 PHE A 595      31.430  26.370  29.640  1.00  0.00           C
ATOM    200  HE2 PHE A 595      31.100  27.350  29.340  1.00  0.00           H
ATOM    201  C   PHE A 595      34.100  23.660  34.290  1.00  0.00           C
ATOM    202  O   PHE A 595      35.300  23.790  34.360  1.00  0.00           O
ATOM    203  N   PHE A 596      33.430  23.200  35.380  1.00  0.00           N
ATOM    204  HN  PHE A 596      32.440  23.080  35.330  1.00  0.00           H
ATOM    205  CA  PHE A 596      33.940  23.030  36.720  1.00  0.00           C
ATOM    206  HA  PHE A 596      34.300  23.980  37.060  1.00  0.00           H
ATOM    207  CB  PHE A 596      32.770  22.510  37.510  1.00  0.00           C
ATOM    208  HB1 PHE A 596      32.290  21.640  37.020  1.00  0.00           H
ATOM    209  HB2 PHE A 596      31.960  23.270  37.630  1.00  0.00           H
ATOM    210  CG  PHE A 596      33.120  22.130  38.890  1.00  0.00           C
ATOM    211  CD1 PHE A 596      32.840  20.900  39.410  1.00  0.00           C
ATOM    212  HD1 PHE A 596      32.500  20.130  38.730  1.00  0.00           H
ATOM    213  CE1 PHE A 596      33.070  20.650  40.760  1.00  0.00           C
ATOM    214  HE1 PHE A 596      32.900  19.630  41.070  1.00  0.00           H
ATOM    215  CZ  PHE A 596      33.720  21.600  41.580  1.00  0.00           C
ATOM    216  HZ  PHE A 596      33.980  21.360  42.600  1.00  0.00           H
ATOM    217  CD2 PHE A 596      33.670  23.090  39.730  1.00  0.00           C
ATOM    218  HD2 PHE A 596      33.790  24.080  39.310  1.00  0.00           H
ATOM    219  CE2 PHE A 596      34.020  22.860  41.090  1.00  0.00           C
ATOM    220  HE2 PHE A 596      34.580  23.590  41.660  1.00  0.00           H
ATOM    221  C   PHE A 596      35.200  22.110  36.810  1.00  0.00           C
ATOM    222  O   PHE A 596      36.280  22.370  37.410  1.00  0.00           O
ATOM    223  N   LEU A 597      35.010  20.920  36.250  1.00  0.00           N
ATOM    224  HN  LEU A 597      34.080  20.770  35.920  1.00  0.00           H
ATOM    225  CA  LEU A 597      35.970  19.830  36.250  1.00  0.00           C
ATOM    226  HA  LEU A 597      36.360  19.770  37.250  1.00  0.00           H
ATOM    227  CB  LEU A 597      35.260  18.490  35.930  1.00  0.00           C
ATOM    228  HB1 LEU A 597      34.770  18.450  34.930  1.00  0.00           H
ATOM    229  HB2 LEU A 597      34.370  18.490  36.590  1.00  0.00           H
ATOM    230  CG  LEU A 597      36.060  17.220  36.260  1.00  0.00           C
ATOM    231  HG  LEU A 597      37.070  17.310  35.800  1.00  0.00           H
ATOM    232  CD1 LEU A 597      36.430  17.010  37.720  1.00  0.00           C
ATOM    233 HD11 LEU A 597      36.880  16.000  37.800  1.00  0.00           H
ATOM    234 HD12 LEU A 597      35.450  17.090  38.210  1.00  0.00           H
ATOM    235 HD13 LEU A 597      37.120  17.770  38.150  1.00  0.00           H
ATOM    236  CD2 LEU A 597      35.240  15.960  35.810  1.00  0.00           C
ATOM    237 HD21 LEU A 597      35.610  14.960  36.130  1.00  0.00           H
ATOM    238 HD22 LEU A 597      35.000  15.970  34.720  1.00  0.00           H
ATOM    239 HD23 LEU A 597      34.260  16.160  36.290  1.00  0.00           H
ATOM    240  C   LEU A 597      37.170  20.080  35.250  1.00  0.00           C
ATOM    241  O   LEU A 597      38.230  19.480  35.300  1.00  0.00           O
ATOM    242  N   SER A 598      37.010  21.010  34.330  1.00  0.00           N
ATOM    243  HN  SER A 598      36.100  21.400  34.160  1.00  0.00           H
ATOM    244  CA  SER A 598      38.020  21.430  33.420  1.00  0.00           C
ATOM    245  HA  SER A 598      38.480  20.580  32.930  1.00  0.00           H
ATOM    246  CB  SER A 598      37.500  22.490  32.370  1.00  0.00           C
ATOM    247  HB1 SER A 598      38.210  22.680  31.540  1.00  0.00           H
ATOM    248  HB2 SER A 598      37.190  23.460  32.830  1.00  0.00           H
ATOM    249  OG  SER A 598      36.330  21.960  31.760  1.00  0.00           O
ATOM    250  HG1 SER A 598      36.260  22.270  30.850  1.00  0.00           H
ATOM    251  C   SER A 598      39.260  22.120  34.100  1.00  0.00           C
ATOM    252  O   SER A 598      40.390  21.860  33.730  1.00  0.00           O
ATOM    253  N   ASP A 599      39.060  22.960  35.120  1.00  0.00           N
ATOM    254  HN  ASP A 599      38.100  23.130  35.290  1.00  0.00           H
ATOM    255  CA  ASP A 599      40.130  23.670  35.840  1.00  0.00           C
ATOM    256  HA  ASP A 599      40.770  24.260  35.210  1.00  0.00           H
ATOM    257  CB  ASP A 599      39.640  24.630  36.960  1.00  0.00           C
ATOM    258  HB1 ASP A 599      40.400  25.040  37.650  1.00  0.00           H
ATOM    259  HB2 ASP A 599      38.950  24.050  37.610  1.00  0.00           H
ATOM    260  CG  ASP A 599      38.900  25.860  36.470  1.00  0.00           C
ATOM    261  OD1 ASP A 599      38.560  25.990  35.280  1.00  0.00           O
ATOM    262  OD2 ASP A 599      38.580  26.740  37.330  1.00  0.00           O
ATOM    263  C   ASP A 599      41.010  22.630  36.490  1.00  0.00           C
ATOM    264  O   ASP A 599      42.250  22.650  36.440  1.00  0.00           O
ATOM    265  N   PHE A 600      40.380  21.570  37.050  1.00  0.00           N
ATOM    266  HN  PHE A 600      39.380  21.540  37.080  1.00  0.00           H
ATOM    267  CA  PHE A 600      41.120  20.510  37.780  1.00  0.00           C
ATOM    268  HA  PHE A 600      41.880  20.980  38.400  1.00  0.00           H
ATOM    269  CB  PHE A 600      40.300  19.670  38.800  1.00  0.00           C
ATOM    270  HB1 PHE A 600      40.950  19.070  39.480  1.00  0.00           H
ATOM    271  HB2 PHE A 600      39.720  18.840  38.350  1.00  0.00           H
ATOM    272  CG  PHE A 600      39.380  20.410  39.810  1.00  0.00           C
ATOM    273  CD1 PHE A 600      40.030  21.070  40.860  1.00  0.00           C
ATOM    274  HD1 PHE A 600      41.090  20.860  40.950  1.00  0.00           H
ATOM    275  CE1 PHE A 600      39.310  21.760  41.880  1.00  0.00           C
ATOM    276  HE1 PHE A 600      39.700  22.040  42.840  1.00  0.00           H
ATOM    277  CZ  PHE A 600      37.940  21.920  41.680  1.00  0.00           C
ATOM    278  HZ  PHE A 600      37.310  22.340  42.450  1.00  0.00           H
ATOM    279  CD2 PHE A 600      38.040  20.660  39.640  1.00  0.00           C
ATOM    280  HD2 PHE A 600      37.480  20.140  38.870  1.00  0.00           H
ATOM    281  CE2 PHE A 600      37.330  21.500  40.510  1.00  0.00           C
ATOM    282  HE2 PHE A 600      36.240  21.470  40.420  1.00  0.00           H
ATOM    283  C   PHE A 600      41.910  19.650  36.800  1.00  0.00           C
ATOM    284  O   PHE A 600      43.030  19.220  36.980  1.00  0.00           O
ATOM    285  N   LYS A 601      41.350  19.500  35.570  1.00  0.00           N
ATOM    286  HN  LYS A 601      40.440  19.830  35.340  1.00  0.00           H
ATOM    287  CA  LYS A 601      42.120  18.920  34.530  1.00  0.00           C
ATOM    288  HA  LYS A 601      42.470  17.970  34.940  1.00  0.00           H
ATOM    289  CB  LYS A 601      41.250  18.630  33.320  1.00  0.00           C
ATOM    290  HB1 LYS A 601      41.890  18.430  32.430  1.00  0.00           H
ATOM    291  HB2 LYS A 601      40.700  19.530  32.990  1.00  0.00           H
ATOM    292  CG  LYS A 601      40.490  17.340  33.570  1.00  0.00           C
ATOM    293  HG1 LYS A 601      40.290  17.340  34.660  1.00  0.00           H
ATOM    294  HG2 LYS A 601      41.070  16.430  33.310  1.00  0.00           H
ATOM    295  CD  LYS A 601      39.230  17.310  32.670  1.00  0.00           C
ATOM    296  HD1 LYS A 601      38.570  18.120  33.040  1.00  0.00           H
ATOM    297  HD2 LYS A 601      38.640  16.370  32.670  1.00  0.00           H
ATOM    298  CE  LYS A 601      39.400  17.650  31.210  1.00  0.00           C
ATOM    299  HE1 LYS A 601      39.860  18.630  30.970  1.00  0.00           H
ATOM    300  HE2 LYS A 601      38.400  17.670  30.730  1.00  0.00           H
ATOM    301  NZ  LYS A 601      40.190  16.660  30.450  1.00  0.00           N
ATOM    302  HZ1 LYS A 601      40.370  17.050  29.500  1.00  0.00           H
ATOM    303  HZ2 LYS A 601      39.660  15.790  30.250  1.00  0.00           H
ATOM    304  HZ3 LYS A 601      41.080  16.330  30.880  1.00  0.00           H
ATOM    305  C   LYS A 601      43.350  19.660  34.070  1.00  0.00           C
ATOM    306  O   LYS A 601      44.370  19.030  33.740  1.00  0.00           O
ATOM    307  N   ASP A 602      43.220  21.010  34.020  1.00  0.00           N
ATOM    308  HN  ASP A 602      42.380  21.490  34.290  1.00  0.00           H
ATOM    309  CA  ASP A 602      44.380  21.920  33.760  1.00  0.00           C
ATOM    310  HA  ASP A 602      44.930  21.490  32.940  1.00  0.00           H
ATOM    311  CB  ASP A 602      43.980  23.300  33.240  1.00  0.00           C
ATOM    312  HB1 ASP A 602      44.830  24.010  33.370  1.00  0.00           H
ATOM    313  HB2 ASP A 602      43.120  23.660  33.830  1.00  0.00           H
ATOM    314  CG  ASP A 602      43.460  23.230  31.770  1.00  0.00           C
ATOM    315  OD1 ASP A 602      42.930  24.170  31.180  1.00  0.00           O
ATOM    316  OD2 ASP A 602      43.500  22.020  31.280  1.00  0.00           O
ATOM    317  C   ASP A 602      45.310  22.030  34.930  1.00  0.00           C
ATOM    318  O   ASP A 602      46.420  22.450  34.740  1.00  0.00           O
ATOM    319  N   ALA A 603      44.870  21.550  36.190  1.00  0.00           N
ATOM    320  HN  ALA A 603      44.000  21.090  36.280  1.00  0.00           H
ATOM    321  CA  ALA A 603      45.690  21.580  37.360  1.00  0.00           C
ATOM    322  HA  ALA A 603      46.340  22.440  37.320  1.00  0.00           H
ATOM    323  CB  ALA A 603      44.800  21.620  38.570  1.00  0.00           C
ATOM    324  HB1 ALA A 603      44.080  20.770  38.520  1.00  0.00           H
ATOM    325  HB2 ALA A 603      44.260  22.590  38.550  1.00  0.00           H
ATOM    326  HB3 ALA A 603      45.470  21.580  39.460  1.00  0.00           H
ATOM    327  C   ALA A 603      46.560  20.380  37.440  1.00  0.00           C
ATOM    328  O   ALA A 603      47.460  20.410  38.240  1.00  0.00           O
ATOM    329  N   LEU A 604      46.360  19.300  36.660  1.00  0.00           N
ATOM    330  HN  LEU A 604      45.640  19.280  35.980  1.00  0.00           H
ATOM    331  CA  LEU A 604      47.210  18.070  36.740  1.00  0.00           C
ATOM    332  HA  LEU A 604      47.350  17.910  37.810  1.00  0.00           H
ATOM    333  CB  LEU A 604      46.580  16.780  36.060  1.00  0.00           C
ATOM    334  HB1 LEU A 604      47.170  15.850  36.170  1.00  0.00           H
ATOM    335  HB2 LEU A 604      46.440  17.100  35.010  1.00  0.00           H
ATOM    336  CG  LEU A 604      45.190  16.330  36.560  1.00  0.00           C
ATOM    337  HG  LEU A 604      44.610  17.270  36.680  1.00  0.00           H
ATOM    338  CD1 LEU A 604      44.410  15.510  35.530  1.00  0.00           C
ATOM    339 HD11 LEU A 604      44.270  16.160  34.640  1.00  0.00           H
ATOM    340 HD12 LEU A 604      43.400  15.240  35.910  1.00  0.00           H
ATOM    341 HD13 LEU A 604      45.010  14.590  35.360  1.00  0.00           H
ATOM    342  CD2 LEU A 604      45.280  15.590  37.930  1.00  0.00           C
ATOM    343 HD21 LEU A 604      46.230  15.030  38.020  1.00  0.00           H
ATOM    344 HD22 LEU A 604      44.560  14.750  38.080  1.00  0.00           H
ATOM    345 HD23 LEU A 604      45.110  16.290  38.760  1.00  0.00           H
ATOM    346  C   LEU A 604      48.590  18.390  36.060  1.00  0.00           C
ATOM    347  O   LEU A 604      48.740  18.140  34.880  1.00  0.00           O
ATOM    348  N   SER A 605      49.450  19.010  36.860  1.00  0.00           N
ATOM    349  HN  SER A 605      49.320  19.070  37.850  1.00  0.00           H
ATOM    350  CA  SER A 605      50.490  19.810  36.220  1.00  0.00           C
ATOM    351  HA  SER A 605      50.840  19.310  35.340  1.00  0.00           H
ATOM    352  CB  SER A 605      49.810  21.100  35.740  1.00  0.00           C
ATOM    353  HB1 SER A 605      49.060  21.530  36.430  1.00  0.00           H
ATOM    354  HB2 SER A 605      49.230  20.890  34.820  1.00  0.00           H
ATOM    355  OG  SER A 605      50.720  22.150  35.370  1.00  0.00           O
ATOM    356  HG1 SER A 605      51.160  21.890  34.560  1.00  0.00           H
ATOM    357  C   SER A 605      51.560  20.040  37.280  1.00  0.00           C
ATOM    358  O   SER A 605      51.280  20.470  38.420  1.00  0.00           O
ATOM    359  N   LEU A 606      52.810  19.750  36.990  1.00  0.00           N
ATOM    360  HN  LEU A 606      53.000  19.530  36.030  1.00  0.00           H
ATOM    361  CA  LEU A 606      53.930  20.180  37.830  1.00  0.00           C
ATOM    362  HA  LEU A 606      53.700  19.800  38.810  1.00  0.00           H
ATOM    363  CB  LEU A 606      55.260  19.480  37.410  1.00  0.00           C
ATOM    364  HB1 LEU A 606      56.000  19.780  38.190  1.00  0.00           H
ATOM    365  HB2 LEU A 606      55.490  19.880  36.400  1.00  0.00           H
ATOM    366  CG  LEU A 606      55.320  17.940  37.350  1.00  0.00           C
ATOM    367  HG  LEU A 606      54.460  17.690  36.690  1.00  0.00           H
ATOM    368  CD1 LEU A 606      56.650  17.400  36.700  1.00  0.00           C
ATOM    369 HD11 LEU A 606      56.930  16.340  36.860  1.00  0.00           H
ATOM    370 HD12 LEU A 606      57.580  17.950  36.920  1.00  0.00           H
ATOM    371 HD13 LEU A 606      56.510  17.470  35.600  1.00  0.00           H
ATOM    372  CD2 LEU A 606      55.060  17.370  38.740  1.00  0.00           C
ATOM    373 HD21 LEU A 606      54.940  16.260  38.650  1.00  0.00           H
ATOM    374 HD22 LEU A 606      54.100  17.660  39.220  1.00  0.00           H
ATOM    375 HD23 LEU A 606      55.740  17.690  39.560  1.00  0.00           H
ATOM    376  C   LEU A 606      54.090  21.690  38.020  1.00  0.00           C
ATOM    377  O   LEU A 606      54.420  22.070  39.150  1.00  0.00           O
ATOM    378  N   GLN A 607      53.860  22.520  36.990  1.00  0.00           N
ATOM    379  HN  GLN A 607      53.890  22.000  36.140  1.00  0.00           H
ATOM    380  CA  GLN A 607      53.780  24.020  37.000  1.00  0.00           C
ATOM    381  HA  GLN A 607      54.690  24.430  37.420  1.00  0.00           H
ATOM    382  CB  GLN A 607      53.560  24.450  35.540  1.00  0.00           C
ATOM    383  HB1 GLN A 607      52.840  23.870  34.920  1.00  0.00           H
ATOM    384  HB2 GLN A 607      54.540  24.250  35.060  1.00  0.00           H
ATOM    385  CG  GLN A 607      53.200  25.970  35.400  1.00  0.00           C
ATOM    386  HG1 GLN A 607      53.690  26.690  36.100  1.00  0.00           H
ATOM    387  HG2 GLN A 607      52.120  25.980  35.690  1.00  0.00           H
ATOM    388  CD  GLN A 607      53.300  26.480  33.990  1.00  0.00           C
ATOM    389  OE1 GLN A 607      53.120  25.770  33.000  1.00  0.00           O
ATOM    390  NE2 GLN A 607      53.670  27.720  33.820  1.00  0.00           N
ATOM    391 HE21 GLN A 607      53.990  28.290  34.570  1.00  0.00           H
ATOM    392 HE22 GLN A 607      53.670  28.150  32.910  1.00  0.00           H
ATOM    393  C   GLN A 607      52.730  24.630  37.880  1.00  0.00           C
ATOM    394  O   GLN A 607      52.940  25.580  38.630  1.00  0.00           O
ATOM    395  N   CYS A 608      51.520  24.170  37.820  1.00  0.00           N
ATOM    396  HN  CYS A 608      51.310  23.530  37.080  1.00  0.00           H
ATOM    397  CA  CYS A 608      50.410  24.510  38.620  1.00  0.00           C
ATOM    398  HA  CYS A 608      50.340  25.600  38.590  1.00  0.00           H
ATOM    399  CB  CYS A 608      49.130  23.850  38.200  1.00  0.00           C
ATOM    400  HB1 CYS A 608      48.360  24.150  38.940  1.00  0.00           H
ATOM    401  HB2 CYS A 608      49.260  22.760  38.240  1.00  0.00           H
ATOM    402  SG  CYS A 608      48.600  24.170  36.550  1.00  0.00           S
ATOM    403  HG1 CYS A 608      49.550  23.440  35.980  1.00  0.00           H
ATOM    404  C   CYS A 608      50.650  24.200  40.060  1.00  0.00           C
ATOM    405  O   CYS A 608      50.350  25.040  40.870  1.00  0.00           O
ATOM    406  N   LEU A 609      51.220  23.030  40.380  1.00  0.00           N
ATOM    407  HN  LEU A 609      51.410  22.460  39.580  1.00  0.00           H
ATOM    408  CA  LEU A 609      51.650  22.390  41.660  1.00  0.00           C
ATOM    409  HA  LEU A 609      50.820  22.310  42.350  1.00  0.00           H
ATOM    410  CB  LEU A 609      52.120  20.940  41.390  1.00  0.00           C
ATOM    411  HB1 LEU A 609      52.770  20.970  40.480  1.00  0.00           H
ATOM    412  HB2 LEU A 609      51.210  20.370  41.060  1.00  0.00           H
ATOM    413  CG  LEU A 609      52.830  20.190  42.530  1.00  0.00           C
ATOM    414  HG  LEU A 609      53.650  20.870  42.860  1.00  0.00           H
ATOM    415  CD1 LEU A 609      51.750  20.050  43.690  1.00  0.00           C
ATOM    416 HD11 LEU A 609      51.110  19.160  43.540  1.00  0.00           H
ATOM    417 HD12 LEU A 609      51.230  20.990  43.980  1.00  0.00           H
ATOM    418 HD13 LEU A 609      52.350  19.890  44.610  1.00  0.00           H
ATOM    419  CD2 LEU A 609      53.420  18.870  42.130  1.00  0.00           C
ATOM    420 HD21 LEU A 609      54.110  18.490  42.910  1.00  0.00           H
ATOM    421 HD22 LEU A 609      54.080  18.920  41.230  1.00  0.00           H
ATOM    422 HD23 LEU A 609      52.630  18.110  42.000  1.00  0.00           H
ATOM    423  C   LEU A 609      52.820  23.250  42.250  1.00  0.00           C
ATOM    424  O   LEU A 609      52.900  23.370  43.470  1.00  0.00           O
ATOM    425  N   ALA A 610      53.630  23.860  41.400  1.00  0.00           N
ATOM    426  HN  ALA A 610      53.530  23.520  40.470  1.00  0.00           H
ATOM    427  CA  ALA A 610      54.740  24.710  41.700  1.00  0.00           C
ATOM    428  HA  ALA A 610      55.160  24.270  42.580  1.00  0.00           H
ATOM    429  CB  ALA A 610      55.550  24.910  40.480  1.00  0.00           C
ATOM    430  HB1 ALA A 610      56.300  25.740  40.550  1.00  0.00           H
ATOM    431  HB2 ALA A 610      54.920  25.210  39.610  1.00  0.00           H
ATOM    432  HB3 ALA A 610      55.950  23.920  40.210  1.00  0.00           H
ATOM    433  C   ALA A 610      54.070  26.080  42.130  1.00  0.00           C
ATOM    434  O   ALA A 610      54.440  26.700  43.120  1.00  0.00           O
ATOM    435  N   SER A 611      53.160  26.560  41.290  1.00  0.00           N
ATOM    436  HN  SER A 611      52.850  25.920  40.590  1.00  0.00           H
ATOM    437  CA  SER A 611      52.590  27.960  41.430  1.00  0.00           C
ATOM    438  HA  SER A 611      53.410  28.680  41.390  1.00  0.00           H
ATOM    439  CB  SER A 611      51.690  28.370  40.290  1.00  0.00           C
ATOM    440  HB1 SER A 611      51.370  29.410  40.500  1.00  0.00           H
ATOM    441  HB2 SER A 611      50.760  27.770  40.280  1.00  0.00           H
ATOM    442  OG  SER A 611      52.390  28.200  39.080  1.00  0.00           O
ATOM    443  HG1 SER A 611      52.500  27.250  39.000  1.00  0.00           H
ATOM    444  C   SER A 611      51.890  28.190  42.840  1.00  0.00           C
ATOM    445  O   SER A 611      52.170  29.170  43.510  1.00  0.00           O
ATOM    446  N   ILE A 612      51.030  27.280  43.350  1.00  0.00           N
ATOM    447  HN  ILE A 612      50.660  26.540  42.790  1.00  0.00           H
ATOM    448  CA  ILE A 612      50.540  27.350  44.760  1.00  0.00           C
ATOM    449  HA  ILE A 612      49.870  28.200  44.810  1.00  0.00           H
ATOM    450  CB  ILE A 612      49.510  26.270  45.070  1.00  0.00           C
ATOM    451  HB  ILE A 612      49.230  26.480  46.130  1.00  0.00           H
ATOM    452  CG2 ILE A 612      48.270  26.380  44.160  1.00  0.00           C
ATOM    453 HG21 ILE A 612      47.670  27.320  44.260  1.00  0.00           H
ATOM    454 HG22 ILE A 612      47.540  25.560  44.340  1.00  0.00           H
ATOM    455 HG23 ILE A 612      48.610  26.310  43.100  1.00  0.00           H
ATOM    456  CG1 ILE A 612      50.320  24.980  45.070  1.00  0.00           C
ATOM    457 HG11 ILE A 612      51.410  25.070  45.280  1.00  0.00           H
ATOM    458 HG12 ILE A 612      50.300  24.680  43.990  1.00  0.00           H
ATOM    459  CD  ILE A 612      49.700  23.820  45.920  1.00  0.00           C
ATOM    460  HD1 ILE A 612      48.650  23.680  45.610  1.00  0.00           H
ATOM    461  HD2 ILE A 612      49.740  24.150  46.970  1.00  0.00           H
ATOM    462  HD3 ILE A 612      50.330  22.910  45.780  1.00  0.00           H
ATOM    463  C   ILE A 612      51.480  27.630  45.940  1.00  0.00           C
ATOM    464  O   ILE A 612      51.130  28.320  46.860  1.00  0.00           O
ATOM    465  N   LEU A 613      52.790  27.170  45.840  1.00  0.00           N
ATOM    466  HN  LEU A 613      53.060  26.540  45.110  1.00  0.00           H
ATOM    467  CA  LEU A 613      53.810  27.230  46.850  1.00  0.00           C
ATOM    468  HA  LEU A 613      53.320  27.300  47.800  1.00  0.00           H
ATOM    469  CB  LEU A 613      54.640  25.880  46.770  1.00  0.00           C
ATOM    470  HB1 LEU A 613      55.260  25.920  47.690  1.00  0.00           H
ATOM    471  HB2 LEU A 613      55.300  26.200  45.930  1.00  0.00           H
ATOM    472  CG  LEU A 613      53.910  24.550  46.620  1.00  0.00           C
ATOM    473  HG  LEU A 613      53.490  24.490  45.600  1.00  0.00           H
ATOM    474  CD1 LEU A 613      54.930  23.530  46.860  1.00  0.00           C
ATOM    475 HD11 LEU A 613      55.690  23.610  46.050  1.00  0.00           H
ATOM    476 HD12 LEU A 613      54.490  22.520  46.750  1.00  0.00           H
ATOM    477 HD13 LEU A 613      55.400  23.510  47.860  1.00  0.00           H
ATOM    478  CD2 LEU A 613      52.680  24.350  47.590  1.00  0.00           C
ATOM    479 HD21 LEU A 613      52.930  24.140  48.660  1.00  0.00           H
ATOM    480 HD22 LEU A 613      52.220  23.430  47.170  1.00  0.00           H
ATOM    481 HD23 LEU A 613      51.900  25.110  47.400  1.00  0.00           H
ATOM    482  C   LEU A 613      54.630  28.490  46.620  1.00  0.00           C
ATOM    483  O   LEU A 613      55.070  29.140  47.520  1.00  0.00           O
ATOM    484  N   PHE A 614      54.950  28.880  45.410  1.00  0.00           N
ATOM    485  HN  PHE A 614      54.690  28.380  44.590  1.00  0.00           H
ATOM    486  CA  PHE A 614      55.680  30.030  45.060  1.00  0.00           C
ATOM    487  HA  PHE A 614      56.510  30.110  45.750  1.00  0.00           H
ATOM    488  CB  PHE A 614      56.330  29.790  43.670  1.00  0.00           C
ATOM    489  HB1 PHE A 614      55.590  29.230  43.060  1.00  0.00           H
ATOM    490  HB2 PHE A 614      57.200  29.110  43.780  1.00  0.00           H
ATOM    491  CG  PHE A 614      56.840  30.980  42.960  1.00  0.00           C
ATOM    492  CD1 PHE A 614      58.140  31.410  43.170  1.00  0.00           C
ATOM    493  HD1 PHE A 614      58.770  31.030  43.960  1.00  0.00           H
ATOM    494  CE1 PHE A 614      58.620  32.490  42.410  1.00  0.00           C
ATOM    495  HE1 PHE A 614      59.680  32.680  42.460  1.00  0.00           H
ATOM    496  CZ  PHE A 614      57.850  33.030  41.360  1.00  0.00           C
ATOM    497  HZ  PHE A 614      58.260  33.670  40.580  1.00  0.00           H
ATOM    498  CD2 PHE A 614      56.000  31.650  42.110  1.00  0.00           C
ATOM    499  HD2 PHE A 614      54.930  31.480  42.120  1.00  0.00           H
ATOM    500  CE2 PHE A 614      56.490  32.670  41.230  1.00  0.00           C
ATOM    501  HE2 PHE A 614      55.790  33.110  40.550  1.00  0.00           H
ATOM    502  C   PHE A 614      54.920  31.340  45.180  1.00  0.00           C
ATOM    503  O   PHE A 614      55.390  32.360  45.620  1.00  0.00           O
ATOM    504  N   LEU A 615      53.600  31.180  44.930  1.00  0.00           N
ATOM    505  HN  LEU A 615      53.300  30.320  44.530  1.00  0.00           H
ATOM    506  CA  LEU A 615      52.660  32.220  45.090  1.00  0.00           C
ATOM    507  HA  LEU A 615      53.150  33.130  44.780  1.00  0.00           H
ATOM    508  CB  LEU A 615      51.330  32.130  44.270  1.00  0.00           C
ATOM    509  HB1 LEU A 615      50.560  32.830  44.640  1.00  0.00           H
ATOM    510  HB2 LEU A 615      50.890  31.150  44.500  1.00  0.00           H
ATOM    511  CG  LEU A 615      51.710  32.310  42.760  1.00  0.00           C
ATOM    512  HG  LEU A 615      52.530  31.630  42.450  1.00  0.00           H
ATOM    513  CD1 LEU A 615      50.540  31.940  41.870  1.00  0.00           C
ATOM    514 HD11 LEU A 615      50.740  32.200  40.810  1.00  0.00           H
ATOM    515 HD12 LEU A 615      49.600  32.370  42.280  1.00  0.00           H
ATOM    516 HD13 LEU A 615      50.330  30.850  41.900  1.00  0.00           H
ATOM    517  CD2 LEU A 615      52.170  33.730  42.380  1.00  0.00           C
ATOM    518 HD21 LEU A 615      53.130  34.050  42.860  1.00  0.00           H
ATOM    519 HD22 LEU A 615      51.450  34.530  42.650  1.00  0.00           H
ATOM    520 HD23 LEU A 615      52.390  33.740  41.300  1.00  0.00           H
ATOM    521  C   LEU A 615      52.220  32.390  46.470  1.00  0.00           C
ATOM    522  O   LEU A 615      51.940  33.540  46.890  1.00  0.00           O
ATOM    523  N   TYR A 616      52.120  31.260  47.290  1.00  0.00           N
ATOM    524  HN  TYR A 616      52.260  30.340  46.940  1.00  0.00           H
ATOM    525  CA  TYR A 616      51.930  31.400  48.720  1.00  0.00           C
ATOM    526  HA  TYR A 616      50.900  31.700  48.840  1.00  0.00           H
ATOM    527  CB  TYR A 616      51.970  29.920  49.290  1.00  0.00           C
ATOM    528  HB1 TYR A 616      52.830  29.400  48.820  1.00  0.00           H
ATOM    529  HB2 TYR A 616      51.030  29.360  49.100  1.00  0.00           H
ATOM    530  CG  TYR A 616      52.230  29.750  50.790  1.00  0.00           C
ATOM    531  CD1 TYR A 616      53.470  29.320  51.290  1.00  0.00           C
ATOM    532  HD1 TYR A 616      54.250  28.940  50.660  1.00  0.00           H
ATOM    533  CE1 TYR A 616      53.750  29.470  52.680  1.00  0.00           C
ATOM    534  HE1 TYR A 616      54.710  29.270  53.120  1.00  0.00           H
ATOM    535  CZ  TYR A 616      52.720  29.970  53.580  1.00  0.00           C
ATOM    536  OH  TYR A 616      52.870  30.010  55.000  1.00  0.00           O
ATOM    537  HH  TYR A 616      51.990  30.060  55.360  1.00  0.00           H
ATOM    538  CD2 TYR A 616      51.270  30.300  51.700  1.00  0.00           C
ATOM    539  HD2 TYR A 616      50.310  30.620  51.330  1.00  0.00           H
ATOM    540  CE2 TYR A 616      51.520  30.380  53.060  1.00  0.00           C
ATOM    541  HE2 TYR A 616      50.750  30.840  53.690  1.00  0.00           H
ATOM    542  C   TYR A 616      52.850  32.350  49.460  1.00  0.00           C
ATOM    543  O   TYR A 616      52.450  33.400  49.960  1.00  0.00           O
ATOM    544  N   CYS A 617      54.180  32.110  49.270  1.00  0.00           N
ATOM    545  HN  CYS A 617      54.450  31.270  48.820  1.00  0.00           H
ATOM    546  CA  CYS A 617      55.330  32.870  49.720  1.00  0.00           C
ATOM    547  HA  CYS A 617      55.160  33.110  50.760  1.00  0.00           H
ATOM    548  CB  CYS A 617      56.520  32.070  49.350  1.00  0.00           C
ATOM    549  HB1 CYS A 617      57.450  32.540  49.720  1.00  0.00           H
ATOM    550  HB2 CYS A 617      56.620  31.940  48.250  1.00  0.00           H
ATOM    551  SG  CYS A 617      56.770  30.370  50.040  1.00  0.00           S
ATOM    552  HG1 CYS A 617      55.630  29.760  49.760  1.00  0.00           H
ATOM    553  C   CYS A 617      55.350  34.250  49.130  1.00  0.00           C
ATOM    554  O   CYS A 617      55.400  35.250  49.840  1.00  0.00           O
ATOM    555  N   ALA A 618      55.180  34.400  47.820  1.00  0.00           N
ATOM    556  HN  ALA A 618      55.170  33.630  47.190  1.00  0.00           H
ATOM    557  CA  ALA A 618      54.950  35.740  47.220  1.00  0.00           C
ATOM    558  HA  ALA A 618      55.880  36.290  47.290  1.00  0.00           H
ATOM    559  CB  ALA A 618      54.580  35.450  45.770  1.00  0.00           C
ATOM    560  HB1 ALA A 618      53.490  35.360  45.570  1.00  0.00           H
ATOM    561  HB2 ALA A 618      55.130  34.640  45.230  1.00  0.00           H
ATOM    562  HB3 ALA A 618      54.730  36.310  45.080  1.00  0.00           H
ATOM    563  C   ALA A 618      53.840  36.690  47.810  1.00  0.00           C
ATOM    564  O   ALA A 618      53.960  37.900  48.100  1.00  0.00           O
ATOM    565  N   CYS A 619      52.650  36.140  47.860  1.00  0.00           N
ATOM    566  HN  CYS A 619      52.600  35.170  47.670  1.00  0.00           H
ATOM    567  CA  CYS A 619      51.430  36.790  48.410  1.00  0.00           C
ATOM    568  HA  CYS A 619      51.200  37.710  47.920  1.00  0.00           H
ATOM    569  CB  CYS A 619      50.230  35.840  47.860  1.00  0.00           C
ATOM    570  HB1 CYS A 619      49.300  36.190  48.380  1.00  0.00           H
ATOM    571  HB2 CYS A 619      50.430  34.780  48.140  1.00  0.00           H
ATOM    572  SG  CYS A 619      50.130  36.020  46.010  1.00  0.00           S
ATOM    573  HG1 CYS A 619      51.410  36.230  45.780  1.00  0.00           H
ATOM    574  C   CYS A 619      51.260  37.060  49.950  1.00  0.00           C
ATOM    575  O   CYS A 619      50.580  38.010  50.390  1.00  0.00           O
ATOM    576  N   MET A 620      51.780  36.160  50.780  1.00  0.00           N
ATOM    577  HN  MET A 620      52.090  35.290  50.390  1.00  0.00           H
ATOM    578  CA  MET A 620      51.550  36.250  52.220  1.00  0.00           C
ATOM    579  HA  MET A 620      50.610  36.730  52.490  1.00  0.00           H
ATOM    580  CB  MET A 620      51.510  34.880  52.910  1.00  0.00           C
ATOM    581  HB1 MET A 620      50.780  34.280  52.340  1.00  0.00           H
ATOM    582  HB2 MET A 620      51.120  34.990  53.940  1.00  0.00           H
ATOM    583  CG  MET A 620      52.860  34.130  53.010  1.00  0.00           C
ATOM    584  HG1 MET A 620      53.440  34.310  52.080  1.00  0.00           H
ATOM    585  HG2 MET A 620      52.580  33.050  52.890  1.00  0.00           H
ATOM    586  SD  MET A 620      53.940  34.290  54.520  1.00  0.00           S
ATOM    587  CE  MET A 620      52.860  33.590  55.780  1.00  0.00           C
ATOM    588  HE1 MET A 620      52.600  32.510  55.670  1.00  0.00           H
ATOM    589  HE2 MET A 620      51.870  34.070  55.940  1.00  0.00           H
ATOM    590  HE3 MET A 620      53.390  33.700  56.750  1.00  0.00           H
ATOM    591  C   MET A 620      52.640  37.120  52.880  1.00  0.00           C
ATOM    592  O   MET A 620      52.390  37.680  53.920  1.00  0.00           O
ATOM    593  N   SER A 621      53.800  37.330  52.260  1.00  0.00           N
ATOM    594  HN  SER A 621      53.830  36.870  51.380  1.00  0.00           H
ATOM    595  CA  SER A 621      54.780  38.290  52.690  1.00  0.00           C
ATOM    596  HA  SER A 621      54.990  38.010  53.710  1.00  0.00           H
ATOM    597  CB  SER A 621      56.210  38.230  52.000  1.00  0.00           C
ATOM    598  HB1 SER A 621      56.700  37.310  52.380  1.00  0.00           H
ATOM    599  HB2 SER A 621      56.750  39.140  52.360  1.00  0.00           H
ATOM    600  OG  SER A 621      56.100  38.320  50.560  1.00  0.00           O
ATOM    601  HG1 SER A 621      55.960  37.450  50.160  1.00  0.00           H
ATOM    602  C   SER A 621      54.100  39.730  52.720  1.00  0.00           C
ATOM    603  O   SER A 621      54.210  40.270  53.790  1.00  0.00           O
ATOM    604  N   PRO A 622      53.340  40.350  51.860  1.00  0.00           N
ATOM    605  CD  PRO A 622      53.550  40.180  50.410  1.00  0.00           C
ATOM    606  HD1 PRO A 622      52.950  39.270  50.160  1.00  0.00           H
ATOM    607  HD2 PRO A 622      54.640  40.160  50.180  1.00  0.00           H
ATOM    608  CA  PRO A 622      52.400  41.480  52.120  1.00  0.00           C
ATOM    609  HA  PRO A 622      52.990  42.330  52.420  1.00  0.00           H
ATOM    610  CB  PRO A 622      51.730  41.690  50.770  1.00  0.00           C
ATOM    611  HB1 PRO A 622      51.560  42.780  50.650  1.00  0.00           H
ATOM    612  HB2 PRO A 622      50.780  41.120  50.740  1.00  0.00           H
ATOM    613  CG  PRO A 622      52.660  41.230  49.680  1.00  0.00           C
ATOM    614  HG1 PRO A 622      51.970  40.830  48.900  1.00  0.00           H
ATOM    615  HG2 PRO A 622      53.250  42.090  49.310  1.00  0.00           H
ATOM    616  C   PRO A 622      51.360  41.200  53.260  1.00  0.00           C
ATOM    617  O   PRO A 622      51.060  42.170  53.960  1.00  0.00           O
ATOM    618  N   VAL A 623      50.780  40.000  53.500  1.00  0.00           N
ATOM    619  HN  VAL A 623      51.110  39.210  53.010  1.00  0.00           H
ATOM    620  CA  VAL A 623      49.740  39.690  54.550  1.00  0.00           C
ATOM    621  HA  VAL A 623      48.910  40.390  54.630  1.00  0.00           H
ATOM    622  CB  VAL A 623      49.110  38.360  54.320  1.00  0.00           C
ATOM    623  HB  VAL A 623      49.860  37.550  54.460  1.00  0.00           H
ATOM    624  CG1 VAL A 623      47.900  38.200  55.320  1.00  0.00           C
ATOM    625 HG11 VAL A 623      47.300  39.120  55.150  1.00  0.00           H
ATOM    626 HG12 VAL A 623      48.190  38.180  56.390  1.00  0.00           H
ATOM    627 HG13 VAL A 623      47.280  37.310  55.110  1.00  0.00           H
ATOM    628  CG2 VAL A 623      48.420  38.190  52.970  1.00  0.00           C
ATOM    629 HG21 VAL A 623      47.870  39.130  52.760  1.00  0.00           H
ATOM    630 HG22 VAL A 623      47.790  37.270  53.060  1.00  0.00           H
ATOM    631 HG23 VAL A 623      49.230  38.070  52.220  1.00  0.00           H
ATOM    632  C   VAL A 623      50.400  39.730  55.920  1.00  0.00           C
ATOM    633  O   VAL A 623      49.790  40.140  56.890  1.00  0.00           O
ATOM    634  N   ILE A 624      51.650  39.290  56.190  1.00  0.00           N
ATOM    635  HN  ILE A 624      52.070  39.000  55.330  1.00  0.00           H
ATOM    636  CA  ILE A 624      52.350  39.290  57.470  1.00  0.00           C
ATOM    637  HA  ILE A 624      51.680  39.230  58.320  1.00  0.00           H
ATOM    638  CB  ILE A 624      53.430  38.240  57.590  1.00  0.00           C
ATOM    639  HB  ILE A 624      53.780  38.100  58.630  1.00  0.00           H
ATOM    640  CG2 ILE A 624      52.790  36.840  57.310  1.00  0.00           C
ATOM    641 HG21 ILE A 624      52.240  36.740  56.350  1.00  0.00           H
ATOM    642 HG22 ILE A 624      52.000  36.590  58.060  1.00  0.00           H
ATOM    643 HG23 ILE A 624      53.580  36.060  57.360  1.00  0.00           H
ATOM    644  CG1 ILE A 624      54.640  38.450  56.690  1.00  0.00           C
ATOM    645 HG11 ILE A 624      55.130  39.440  56.780  1.00  0.00           H
ATOM    646 HG12 ILE A 624      54.250  38.320  55.650  1.00  0.00           H
ATOM    647  CD  ILE A 624      55.800  37.390  56.880  1.00  0.00           C
ATOM    648  HD1 ILE A 624      56.610  37.630  56.160  1.00  0.00           H
ATOM    649  HD2 ILE A 624      55.530  36.330  56.710  1.00  0.00           H
ATOM    650  HD3 ILE A 624      56.240  37.460  57.900  1.00  0.00           H
ATOM    651  C   ILE A 624      52.950  40.710  57.650  1.00  0.00           C
ATOM    652  O   ILE A 624      52.880  41.160  58.750  1.00  0.00           O
ATOM    653  N   THR A 625      53.380  41.390  56.570  1.00  0.00           N
ATOM    654  HN  THR A 625      53.360  40.890  55.720  1.00  0.00           H
ATOM    655  CA  THR A 625      53.850  42.750  56.520  1.00  0.00           C
ATOM    656  HA  THR A 625      54.740  42.810  57.150  1.00  0.00           H
ATOM    657  CB  THR A 625      54.270  43.120  55.080  1.00  0.00           C
ATOM    658  HB  THR A 625      53.440  43.080  54.340  1.00  0.00           H
ATOM    659  OG1 THR A 625      55.350  42.370  54.550  1.00  0.00           O
ATOM    660  HG1 THR A 625      54.970  41.510  54.470  1.00  0.00           H
ATOM    661  CG2 THR A 625      54.900  44.570  54.950  1.00  0.00           C
ATOM    662 HG21 THR A 625      55.250  44.730  53.920  1.00  0.00           H
ATOM    663 HG22 THR A 625      55.750  44.680  55.670  1.00  0.00           H
ATOM    664 HG23 THR A 625      54.140  45.360  55.110  1.00  0.00           H
ATOM    665  C   THR A 625      52.760  43.640  56.890  1.00  0.00           C
ATOM    666  O   THR A 625      52.890  44.420  57.770  1.00  0.00           O
ATOM    667  N   PHE A 626      51.570  43.490  56.300  1.00  0.00           N
ATOM    668  HN  PHE A 626      51.360  42.820  55.580  1.00  0.00           H
ATOM    669  CA  PHE A 626      50.340  44.180  56.680  1.00  0.00           C
ATOM    670  HA  PHE A 626      50.550  45.230  56.500  1.00  0.00           H
ATOM    671  CB  PHE A 626      49.270  43.900  55.560  1.00  0.00           C
ATOM    672  HB1 PHE A 626      49.130  42.810  55.420  1.00  0.00           H
ATOM    673  HB2 PHE A 626      49.540  44.400  54.610  1.00  0.00           H
ATOM    674  CG  PHE A 626      47.920  44.380  55.970  1.00  0.00           C
ATOM    675  CD1 PHE A 626      46.840  43.450  56.040  1.00  0.00           C
ATOM    676  HD1 PHE A 626      47.060  42.400  55.990  1.00  0.00           H
ATOM    677  CE1 PHE A 626      45.560  43.890  56.270  1.00  0.00           C
ATOM    678  HE1 PHE A 626      44.700  43.250  56.380  1.00  0.00           H
ATOM    679  CZ  PHE A 626      45.370  45.260  56.430  1.00  0.00           C
ATOM    680  HZ  PHE A 626      44.370  45.550  56.680  1.00  0.00           H
ATOM    681  CD2 PHE A 626      47.680  45.710  56.180  1.00  0.00           C
ATOM    682  HD2 PHE A 626      48.520  46.380  56.030  1.00  0.00           H
ATOM    683  CE2 PHE A 626      46.360  46.210  56.380  1.00  0.00           C
ATOM    684  HE2 PHE A 626      46.070  47.250  56.490  1.00  0.00           H
ATOM    685  C   PHE A 626      49.850  43.880  58.100  1.00  0.00           C
ATOM    686  O   PHE A 626      49.530  44.760  58.900  1.00  0.00           O
ATOM    687  N   GLY A 627      49.820  42.580  58.610  1.00  0.00           N
ATOM    688  HN  GLY A 627      50.060  41.870  57.960  1.00  0.00           H
ATOM    689  CA  GLY A 627      49.540  42.160  60.040  1.00  0.00           C
ATOM    690  HA1 GLY A 627      49.970  41.180  60.140  1.00  0.00           H
ATOM    691  HA2 GLY A 627      48.480  42.250  60.240  1.00  0.00           H
ATOM    692  C   GLY A 627      50.320  42.980  61.050  1.00  0.00           C
ATOM    693  O   GLY A 627      49.880  43.360  62.180  1.00  0.00           O
ATOM    694  N   GLY A 628      51.630  43.150  60.690  1.00  0.00           N
ATOM    695  HN  GLY A 628      51.860  42.710  59.830  1.00  0.00           H
ATOM    696  CA  GLY A 628      52.710  43.940  61.410  1.00  0.00           C
ATOM    697  HA1 GLY A 628      53.590  43.870  60.780  1.00  0.00           H
ATOM    698  HA2 GLY A 628      52.870  43.550  62.400  1.00  0.00           H
ATOM    699  C   GLY A 628      52.350  45.370  61.550  1.00  0.00           C
ATOM    700  O   GLY A 628      52.410  45.920  62.670  1.00  0.00           O
ATOM    701  N   LEU A 629      51.910  46.050  60.480  1.00  0.00           N
ATOM    702  HN  LEU A 629      51.810  45.550  59.620  1.00  0.00           H
ATOM    703  CA  LEU A 629      51.490  47.400  60.390  1.00  0.00           C
ATOM    704  HA  LEU A 629      52.240  47.980  60.920  1.00  0.00           H
ATOM    705  CB  LEU A 629      51.410  47.890  58.880  1.00  0.00           C
ATOM    706  HB1 LEU A 629      51.190  48.970  58.830  1.00  0.00           H
ATOM    707  HB2 LEU A 629      50.560  47.350  58.410  1.00  0.00           H
ATOM    708  CG  LEU A 629      52.720  47.840  57.970  1.00  0.00           C
ATOM    709  HG  LEU A 629      52.990  46.770  57.900  1.00  0.00           H
ATOM    710  CD1 LEU A 629      52.160  48.270  56.610  1.00  0.00           C
ATOM    711 HD11 LEU A 629      52.970  48.360  55.860  1.00  0.00           H
ATOM    712 HD12 LEU A 629      51.770  49.290  56.750  1.00  0.00           H
ATOM    713 HD13 LEU A 629      51.350  47.630  56.200  1.00  0.00           H
ATOM    714  CD2 LEU A 629      53.890  48.750  58.370  1.00  0.00           C
ATOM    715 HD21 LEU A 629      54.390  48.370  59.290  1.00  0.00           H
ATOM    716 HD22 LEU A 629      53.670  49.840  58.450  1.00  0.00           H
ATOM    717 HD23 LEU A 629      54.620  48.640  57.540  1.00  0.00           H
ATOM    718  C   LEU A 629      50.270  47.740  61.120  1.00  0.00           C
ATOM    719  O   LEU A 629      50.190  48.670  61.950  1.00  0.00           O
ATOM    720  N   LEU A 630      49.160  46.950  60.980  1.00  0.00           N
ATOM    721  HN  LEU A 630      49.360  46.230  60.340  1.00  0.00           H
ATOM    722  CA  LEU A 630      47.880  47.260  61.690  1.00  0.00           C
ATOM    723  HA  LEU A 630      47.510  48.250  61.490  1.00  0.00           H
ATOM    724  CB  LEU A 630      46.760  46.370  61.060  1.00  0.00           C
ATOM    725  HB1 LEU A 630      47.170  45.340  61.140  1.00  0.00           H
ATOM    726  HB2 LEU A 630      46.730  46.580  59.970  1.00  0.00           H
ATOM    727  CG  LEU A 630      45.400  46.450  61.730  1.00  0.00           C
ATOM    728  HG  LEU A 630      45.470  46.340  62.840  1.00  0.00           H
ATOM    729  CD1 LEU A 630      44.800  47.880  61.390  1.00  0.00           C
ATOM    730 HD11 LEU A 630      45.270  48.660  62.030  1.00  0.00           H
ATOM    731 HD12 LEU A 630      43.710  47.790  61.610  1.00  0.00           H
ATOM    732 HD13 LEU A 630      45.030  47.940  60.300  1.00  0.00           H
ATOM    733  CD2 LEU A 630      44.450  45.370  61.270  1.00  0.00           C
ATOM    734 HD21 LEU A 630      44.380  45.350  60.160  1.00  0.00           H
ATOM    735 HD22 LEU A 630      43.450  45.600  61.680  1.00  0.00           H
ATOM    736 HD23 LEU A 630      44.770  44.380  61.690  1.00  0.00           H
ATOM    737  C   LEU A 630      47.990  47.300  63.250  1.00  0.00           C
ATOM    738  O   LEU A 630      47.250  48.000  63.830  1.00  0.00           O
ATOM    739  N   GLY A 631      48.780  46.480  63.940  1.00  0.00           N
ATOM    740  HN  GLY A 631      49.380  45.910  63.380  1.00  0.00           H
ATOM    741  CA  GLY A 631      48.850  46.370  65.340  1.00  0.00           C
ATOM    742  HA1 GLY A 631      49.310  45.440  65.610  1.00  0.00           H
ATOM    743  HA2 GLY A 631      47.830  46.390  65.720  1.00  0.00           H
ATOM    744  C   GLY A 631      49.410  47.640  66.080  1.00  0.00           C
ATOM    745  O   GLY A 631      48.910  48.060  67.130  1.00  0.00           O
ATOM    746  N   GLU A 632      50.440  48.270  65.510  1.00  0.00           N
ATOM    747  HN  GLU A 632      50.750  47.830  64.670  1.00  0.00           H
ATOM    748  CA  GLU A 632      50.890  49.600  65.820  1.00  0.00           C
ATOM    749  HA  GLU A 632      50.980  49.650  66.900  1.00  0.00           H
ATOM    750  CB  GLU A 632      52.210  49.930  65.120  1.00  0.00           C
ATOM    751  HB1 GLU A 632      52.470  50.870  65.650  1.00  0.00           H
ATOM    752  HB2 GLU A 632      51.930  50.170  64.070  1.00  0.00           H
ATOM    753  CG  GLU A 632      53.310  48.880  65.190  1.00  0.00           C
ATOM    754  HG1 GLU A 632      54.260  49.180  64.710  1.00  0.00           H
ATOM    755  HG2 GLU A 632      52.960  48.010  64.600  1.00  0.00           H
ATOM    756  CD  GLU A 632      53.740  48.440  66.610  1.00  0.00           C
ATOM    757  OE1 GLU A 632      54.510  49.270  67.230  1.00  0.00           O
ATOM    758  OE2 GLU A 632      53.260  47.420  67.150  1.00  0.00           O
ATOM    759  C   GLU A 632      49.790  50.620  65.570  1.00  0.00           C
ATOM    760  O   GLU A 632      49.470  51.470  66.420  1.00  0.00           O
ATOM    761  N   ALA A 633      49.170  50.540  64.460  1.00  0.00           N
ATOM    762  HN  ALA A 633      49.280  49.800  63.790  1.00  0.00           H
ATOM    763  CA  ALA A 633      48.260  51.530  63.900  1.00  0.00           C
ATOM    764  HA  ALA A 633      48.860  52.420  63.830  1.00  0.00           H
ATOM    765  CB  ALA A 633      47.850  51.190  62.430  1.00  0.00           C
ATOM    766  HB1 ALA A 633      48.810  51.070  61.870  1.00  0.00           H
ATOM    767  HB2 ALA A 633      47.170  51.980  62.060  1.00  0.00           H
ATOM    768  HB3 ALA A 633      47.380  50.190  62.340  1.00  0.00           H
ATOM    769  C   ALA A 633      46.990  51.880  64.650  1.00  0.00           C
ATOM    770  O   ALA A 633      46.600  53.020  64.740  1.00  0.00           O
ATOM    771  N   THR A 634      46.420  50.780  65.220  1.00  0.00           N
ATOM    772  HN  THR A 634      46.950  49.930  65.220  1.00  0.00           H
ATOM    773  CA  THR A 634      45.200  50.800  66.000  1.00  0.00           C
ATOM    774  HA  THR A 634      45.020  51.860  66.150  1.00  0.00           H
ATOM    775  CB  THR A 634      43.920  50.340  65.330  1.00  0.00           C
ATOM    776  HB  THR A 634      43.100  50.610  66.020  1.00  0.00           H
ATOM    777  OG1 THR A 634      43.890  48.930  65.010  1.00  0.00           O
ATOM    778  HG1 THR A 634      42.970  48.790  64.770  1.00  0.00           H
ATOM    779  CG2 THR A 634      43.670  51.130  64.040  1.00  0.00           C
ATOM    780 HG21 THR A 634      44.200  50.590  63.200  1.00  0.00           H
ATOM    781 HG22 THR A 634      44.040  52.170  64.040  1.00  0.00           H
ATOM    782 HG23 THR A 634      42.610  51.160  63.710  1.00  0.00           H
ATOM    783  C   THR A 634      45.460  50.170  67.380  1.00  0.00           C
ATOM    784  O   THR A 634      44.580  49.710  68.080  1.00  0.00           O
ATOM    785  N   GLU A 635      46.770  50.170  67.790  1.00  0.00           N
ATOM    786  HN  GLU A 635      47.430  50.450  67.100  1.00  0.00           H
ATOM    787  CA  GLU A 635      47.270  49.840  69.080  1.00  0.00           C
ATOM    788  HA  GLU A 635      48.330  49.800  68.890  1.00  0.00           H
ATOM    789  CB  GLU A 635      47.050  51.060  70.110  1.00  0.00           C
ATOM    790  HB1 GLU A 635      47.360  50.700  71.120  1.00  0.00           H
ATOM    791  HB2 GLU A 635      45.980  51.320  70.180  1.00  0.00           H
ATOM    792  CG  GLU A 635      47.870  52.280  69.710  1.00  0.00           C
ATOM    793  HG1 GLU A 635      47.550  52.680  68.730  1.00  0.00           H
ATOM    794  HG2 GLU A 635      48.940  52.030  69.530  1.00  0.00           H
ATOM    795  CD  GLU A 635      47.700  53.280  70.790  1.00  0.00           C
ATOM    796  OE1 GLU A 635      48.470  53.160  71.790  1.00  0.00           O
ATOM    797  OE2 GLU A 635      46.840  54.150  70.670  1.00  0.00           O
ATOM    798  C   GLU A 635      46.860  48.570  69.770  1.00  0.00           C
ATOM    799  O   GLU A 635      46.440  48.540  70.910  1.00  0.00           O
ATOM    800  N   GLY A 636      47.100  47.450  69.110  1.00  0.00           N
ATOM    801  HN  GLY A 636      47.640  47.470  68.270  1.00  0.00           H
ATOM    802  CA  GLY A 636      46.940  46.140  69.650  1.00  0.00           C
ATOM    803  HA1 GLY A 636      47.500  46.160  70.580  1.00  0.00           H
ATOM    804  HA2 GLY A 636      47.270  45.420  68.920  1.00  0.00           H
ATOM    805  C   GLY A 636      45.510  45.750  69.870  1.00  0.00           C
ATOM    806  O   GLY A 636      45.030  45.350  70.940  1.00  0.00           O
ATOM    807  N   ARG A 637      44.690  46.050  68.870  1.00  0.00           N
ATOM    808  HN  ARG A 637      45.020  46.390  67.990  1.00  0.00           H
ATOM    809  CA  ARG A 637      43.350  45.660  68.790  1.00  0.00           C
ATOM    810  HA  ARG A 637      43.040  45.120  69.670  1.00  0.00           H
ATOM    811  CB  ARG A 637      42.370  46.850  68.680  1.00  0.00           C
ATOM    812  HB1 ARG A 637      41.470  46.480  68.130  1.00  0.00           H
ATOM    813  HB2 ARG A 637      42.920  47.590  68.070  1.00  0.00           H
ATOM    814  CG  ARG A 637      41.840  47.710  69.900  1.00  0.00           C
ATOM    815  HG1 ARG A 637      41.600  46.860  70.570  1.00  0.00           H
ATOM    816  HG2 ARG A 637      41.000  48.320  69.520  1.00  0.00           H
ATOM    817  CD  ARG A 637      42.850  48.710  70.480  1.00  0.00           C
ATOM    818  HD1 ARG A 637      43.050  49.670  69.950  1.00  0.00           H
ATOM    819  HD2 ARG A 637      43.760  48.070  70.530  1.00  0.00           H
ATOM    820  NE  ARG A 637      42.190  49.070  71.810  1.00  0.00           N
ATOM    821  HE  ARG A 637      41.250  48.810  72.010  1.00  0.00           H
ATOM    822  CZ  ARG A 637      42.870  49.320  72.960  1.00  0.00           C
ATOM    823  NH1 ARG A 637      42.160  49.610  74.040  1.00  0.00           N
ATOM    824 HH11 ARG A 637      41.160  49.620  73.960  1.00  0.00           H
ATOM    825 HH12 ARG A 637      42.650  49.810  74.880  1.00  0.00           H
ATOM    826  NH2 ARG A 637      44.160  49.450  73.050  1.00  0.00           N
ATOM    827 HH21 ARG A 637      44.740  49.300  72.240  1.00  0.00           H
ATOM    828 HH22 ARG A 637      44.660  49.430  73.920  1.00  0.00           H
ATOM    829  C   ARG A 637      43.080  44.600  67.690  1.00  0.00           C
ATOM    830  O   ARG A 637      42.260  43.720  67.880  1.00  0.00           O
ATOM    831  N   ILE A 638      43.790  44.760  66.560  1.00  0.00           N
ATOM    832  HN  ILE A 638      44.390  45.550  66.430  1.00  0.00           H
ATOM    833  CA  ILE A 638      43.730  43.770  65.460  1.00  0.00           C
ATOM    834  HA  ILE A 638      43.560  42.790  65.880  1.00  0.00           H
ATOM    835  CB  ILE A 638      42.620  44.200  64.420  1.00  0.00           C
ATOM    836  HB  ILE A 638      43.070  45.010  63.810  1.00  0.00           H
ATOM    837  CG2 ILE A 638      42.370  43.120  63.470  1.00  0.00           C
ATOM    838 HG21 ILE A 638      41.760  43.430  62.610  1.00  0.00           H
ATOM    839 HG22 ILE A 638      41.800  42.280  63.910  1.00  0.00           H
ATOM    840 HG23 ILE A 638      43.330  42.690  63.090  1.00  0.00           H
ATOM    841  CG1 ILE A 638      41.310  44.780  64.970  1.00  0.00           C
ATOM    842 HG11 ILE A 638      41.450  45.730  65.520  1.00  0.00           H
ATOM    843 HG12 ILE A 638      40.870  44.080  65.710  1.00  0.00           H
ATOM    844  CD  ILE A 638      40.150  45.030  63.980  1.00  0.00           C
ATOM    845  HD1 ILE A 638      40.480  45.660  63.120  1.00  0.00           H
ATOM    846  HD2 ILE A 638      39.370  45.710  64.370  1.00  0.00           H
ATOM    847  HD3 ILE A 638      39.650  44.090  63.680  1.00  0.00           H
ATOM    848  C   ILE A 638      45.090  43.800  64.770  1.00  0.00           C
ATOM    849  O   ILE A 638      45.830  44.810  64.650  1.00  0.00           O
ATOM    850  N   SER A 639      45.520  42.630  64.280  1.00  0.00           N
ATOM    851  HN  SER A 639      44.980  41.800  64.380  1.00  0.00           H
ATOM    852  CA  SER A 639      46.890  42.450  63.760  1.00  0.00           C
ATOM    853  HA  SER A 639      47.090  43.350  63.200  1.00  0.00           H
ATOM    854  CB  SER A 639      47.920  42.380  64.950  1.00  0.00           C
ATOM    855  HB1 SER A 639      47.680  41.540  65.620  1.00  0.00           H
ATOM    856  HB2 SER A 639      47.620  43.280  65.530  1.00  0.00           H
ATOM    857  OG  SER A 639      49.290  42.390  64.560  1.00  0.00           O
ATOM    858  HG1 SER A 639      49.310  42.910  63.750  1.00  0.00           H
ATOM    859  C   SER A 639      46.970  41.310  62.760  1.00  0.00           C
ATOM    860  O   SER A 639      46.110  41.160  61.820  1.00  0.00           O
ATOM    861  N   ALA A 640      48.030  40.500  62.820  1.00  0.00           N
ATOM    862  HN  ALA A 640      48.730  40.510  63.540  1.00  0.00           H
ATOM    863  CA  ALA A 640      48.430  39.420  61.960  1.00  0.00           C
ATOM    864  HA  ALA A 640      48.570  39.840  60.980  1.00  0.00           H
ATOM    865  CB  ALA A 640      49.820  38.860  62.310  1.00  0.00           C
ATOM    866  HB1 ALA A 640      50.510  39.660  61.970  1.00  0.00           H
ATOM    867  HB2 ALA A 640      50.060  37.910  61.810  1.00  0.00           H
ATOM    868  HB3 ALA A 640      49.920  38.680  63.410  1.00  0.00           H
ATOM    869  C   ALA A 640      47.440  38.290  61.760  1.00  0.00           C
ATOM    870  O   ALA A 640      47.210  37.740  60.640  1.00  0.00           O
ATOM    871  N   ILE A 641      46.920  37.750  62.920  1.00  0.00           N
ATOM    872  HN  ILE A 641      47.030  38.100  63.840  1.00  0.00           H
ATOM    873  CA  ILE A 641      46.210  36.510  62.800  1.00  0.00           C
ATOM    874  HA  ILE A 641      46.710  35.860  62.080  1.00  0.00           H
ATOM    875  CB  ILE A 641      46.000  35.930  64.200  1.00  0.00           C
ATOM    876  HB  ILE A 641      45.510  36.610  64.930  1.00  0.00           H
ATOM    877  CG2 ILE A 641      45.120  34.740  64.050  1.00  0.00           C
ATOM    878 HG21 ILE A 641      44.100  35.070  63.750  1.00  0.00           H
ATOM    879 HG22 ILE A 641      45.090  34.140  64.990  1.00  0.00           H
ATOM    880 HG23 ILE A 641      45.480  34.010  63.290  1.00  0.00           H
ATOM    881  CG1 ILE A 641      47.340  35.530  64.960  1.00  0.00           C
ATOM    882 HG11 ILE A 641      47.030  35.030  65.910  1.00  0.00           H
ATOM    883 HG12 ILE A 641      47.960  36.390  65.260  1.00  0.00           H
ATOM    884  CD  ILE A 641      48.240  34.730  64.000  1.00  0.00           C
ATOM    885  HD1 ILE A 641      47.790  33.770  63.690  1.00  0.00           H
ATOM    886  HD2 ILE A 641      49.230  34.510  64.450  1.00  0.00           H
ATOM    887  HD3 ILE A 641      48.470  35.290  63.070  1.00  0.00           H
ATOM    888  C   ILE A 641      44.930  36.780  62.080  1.00  0.00           C
ATOM    889  O   ILE A 641      44.440  36.050  61.230  1.00  0.00           O
ATOM    890  N   GLU A 642      44.290  37.920  62.270  1.00  0.00           N
ATOM    891  HN  GLU A 642      44.660  38.490  63.010  1.00  0.00           H
ATOM    892  CA  GLU A 642      43.080  38.390  61.640  1.00  0.00           C
ATOM    893  HA  GLU A 642      42.360  37.580  61.680  1.00  0.00           H
ATOM    894  CB  GLU A 642      42.550  39.540  62.480  1.00  0.00           C
ATOM    895  HB1 GLU A 642      41.620  40.010  62.060  1.00  0.00           H
ATOM    896  HB2 GLU A 642      43.340  40.320  62.470  1.00  0.00           H
ATOM    897  CG  GLU A 642      42.280  39.210  63.980  1.00  0.00           C
ATOM    898  HG1 GLU A 642      42.310  38.120  64.180  1.00  0.00           H
ATOM    899  HG2 GLU A 642      41.260  39.520  64.300  1.00  0.00           H
ATOM    900  CD  GLU A 642      43.260  39.780  65.030  1.00  0.00           C
ATOM    901  OE1 GLU A 642      42.880  40.270  66.160  1.00  0.00           O
ATOM    902  OE2 GLU A 642      44.440  39.730  64.770  1.00  0.00           O
ATOM    903  C   GLU A 642      43.250  38.660  60.160  1.00  0.00           C
ATOM    904  O   GLU A 642      42.420  38.260  59.330  1.00  0.00           O
ATOM    905  N   SER A 643      44.400  39.270  59.810  1.00  0.00           N
ATOM    906  HN  SER A 643      44.950  39.610  60.570  1.00  0.00           H
ATOM    907  CA  SER A 643      44.820  39.510  58.430  1.00  0.00           C
ATOM    908  HA  SER A 643      44.130  40.130  57.880  1.00  0.00           H
ATOM    909  CB  SER A 643      46.250  40.320  58.460  1.00  0.00           C
ATOM    910  HB1 SER A 643      46.440  40.510  57.390  1.00  0.00           H
ATOM    911  HB2 SER A 643      46.920  39.580  58.940  1.00  0.00           H
ATOM    912  OG  SER A 643      46.170  41.630  58.940  1.00  0.00           O
ATOM    913  HG1 SER A 643      46.300  41.600  59.890  1.00  0.00           H
ATOM    914  C   SER A 643      44.920  38.210  57.610  1.00  0.00           C
ATOM    915  O   SER A 643      44.510  38.110  56.480  1.00  0.00           O
ATOM    916  N   LEU A 644      45.560  37.210  58.210  1.00  0.00           N
ATOM    917  HN  LEU A 644      46.000  37.310  59.090  1.00  0.00           H
ATOM    918  CA  LEU A 644      45.680  35.880  57.710  1.00  0.00           C
ATOM    919  HA  LEU A 644      46.130  35.930  56.740  1.00  0.00           H
ATOM    920  CB  LEU A 644      46.580  35.060  58.620  1.00  0.00           C
ATOM    921  HB1 LEU A 644      46.550  33.970  58.400  1.00  0.00           H
ATOM    922  HB2 LEU A 644      46.240  35.090  59.680  1.00  0.00           H
ATOM    923  CG  LEU A 644      48.110  35.360  58.520  1.00  0.00           C
ATOM    924  HG  LEU A 644      48.330  36.430  58.730  1.00  0.00           H
ATOM    925  CD1 LEU A 644      48.830  34.580  59.580  1.00  0.00           C
ATOM    926 HD11 LEU A 644      48.720  33.490  59.370  1.00  0.00           H
ATOM    927 HD12 LEU A 644      48.420  34.650  60.610  1.00  0.00           H
ATOM    928 HD13 LEU A 644      49.930  34.750  59.530  1.00  0.00           H
ATOM    929  CD2 LEU A 644      48.720  35.010  57.120  1.00  0.00           C
ATOM    930 HD21 LEU A 644      48.470  33.930  57.020  1.00  0.00           H
ATOM    931 HD22 LEU A 644      49.820  35.120  57.200  1.00  0.00           H
ATOM    932 HD23 LEU A 644      48.240  35.620  56.310  1.00  0.00           H
ATOM    933  C   LEU A 644      44.370  35.150  57.440  1.00  0.00           C
ATOM    934  O   LEU A 644      44.150  34.550  56.390  1.00  0.00           O
ATOM    935  N   PHE A 645      43.480  35.180  58.450  1.00  0.00           N
ATOM    936  HN  PHE A 645      43.810  35.620  59.280  1.00  0.00           H
ATOM    937  CA  PHE A 645      42.130  34.690  58.410  1.00  0.00           C
ATOM    938  HA  PHE A 645      42.330  33.640  58.180  1.00  0.00           H
ATOM    939  CB  PHE A 645      41.570  34.800  59.890  1.00  0.00           C
ATOM    940  HB1 PHE A 645      41.530  35.860  60.220  1.00  0.00           H
ATOM    941  HB2 PHE A 645      42.160  34.150  60.580  1.00  0.00           H
ATOM    942  CG  PHE A 645      40.190  34.190  60.090  1.00  0.00           C
ATOM    943  CD1 PHE A 645      39.450  34.530  61.300  1.00  0.00           C
ATOM    944  HD1 PHE A 645      39.840  35.290  61.970  1.00  0.00           H
ATOM    945  CE1 PHE A 645      38.160  34.050  61.470  1.00  0.00           C
ATOM    946  HE1 PHE A 645      37.540  34.480  62.240  1.00  0.00           H
ATOM    947  CZ  PHE A 645      37.600  33.100  60.590  1.00  0.00           C
ATOM    948  HZ  PHE A 645      36.640  32.640  60.750  1.00  0.00           H
ATOM    949  CD2 PHE A 645      39.580  33.250  59.190  1.00  0.00           C
ATOM    950  HD2 PHE A 645      40.080  32.870  58.310  1.00  0.00           H
ATOM    951  CE2 PHE A 645      38.310  32.720  59.430  1.00  0.00           C
ATOM    952  HE2 PHE A 645      37.940  32.030  58.700  1.00  0.00           H
ATOM    953  C   PHE A 645      41.260  35.380  57.380  1.00  0.00           C
ATOM    954  O   PHE A 645      40.580  34.770  56.610  1.00  0.00           O
ATOM    955  N   GLY A 646      41.330  36.770  57.270  1.00  0.00           N
ATOM    956  HN  GLY A 646      41.850  37.330  57.900  1.00  0.00           H
ATOM    957  CA  GLY A 646      40.430  37.510  56.500  1.00  0.00           C
ATOM    958  HA1 GLY A 646      40.610  38.550  56.720  1.00  0.00           H
ATOM    959  HA2 GLY A 646      39.410  37.150  56.530  1.00  0.00           H
ATOM    960  C   GLY A 646      40.690  37.340  55.010  1.00  0.00           C
ATOM    961  O   GLY A 646      39.810  37.160  54.180  1.00  0.00           O
ATOM    962  N   ALA A 647      41.990  37.180  54.690  1.00  0.00           N
ATOM    963  HN  ALA A 647      42.610  37.400  55.440  1.00  0.00           H
ATOM    964  CA  ALA A 647      42.540  36.870  53.410  1.00  0.00           C
ATOM    965  HA  ALA A 647      42.090  37.520  52.690  1.00  0.00           H
ATOM    966  CB  ALA A 647      44.080  37.060  53.300  1.00  0.00           C
ATOM    967  HB1 ALA A 647      44.400  38.010  53.780  1.00  0.00           H
ATOM    968  HB2 ALA A 647      44.330  37.140  52.220  1.00  0.00           H
ATOM    969  HB3 ALA A 647      44.620  36.220  53.800  1.00  0.00           H
ATOM    970  C   ALA A 647      42.120  35.350  52.960  1.00  0.00           C
ATOM    971  O   ALA A 647      41.720  35.100  51.810  1.00  0.00           O
ATOM    972  N   SER A 648      42.170  34.430  53.940  1.00  0.00           N
ATOM    973  HN  SER A 648      42.350  34.740  54.860  1.00  0.00           H
ATOM    974  CA  SER A 648      41.750  33.010  53.740  1.00  0.00           C
ATOM    975  HA  SER A 648      42.230  32.430  52.960  1.00  0.00           H
ATOM    976  CB  SER A 648      42.130  32.220  55.000  1.00  0.00           C
ATOM    977  HB1 SER A 648      41.510  32.490  55.900  1.00  0.00           H
ATOM    978  HB2 SER A 648      43.200  32.420  55.240  1.00  0.00           H
ATOM    979  OG  SER A 648      41.950  30.800  54.970  1.00  0.00           O
ATOM    980  HG1 SER A 648      42.560  30.550  54.280  1.00  0.00           H
ATOM    981  C   SER A 648      40.320  32.830  53.500  1.00  0.00           C
ATOM    982  O   SER A 648      39.810  32.120  52.640  1.00  0.00           O
ATOM    983  N   LEU A 649      39.540  33.500  54.430  1.00  0.00           N
ATOM    984  HN  LEU A 649      39.960  33.920  55.230  1.00  0.00           H
ATOM    985  CA  LEU A 649      38.070  33.390  54.430  1.00  0.00           C
ATOM    986  HA  LEU A 649      37.830  32.350  54.250  1.00  0.00           H
ATOM    987  CB  LEU A 649      37.560  33.990  55.780  1.00  0.00           C
ATOM    988  HB1 LEU A 649      38.050  34.970  55.970  1.00  0.00           H
ATOM    989  HB2 LEU A 649      37.920  33.350  56.620  1.00  0.00           H
ATOM    990  CG  LEU A 649      36.060  34.200  55.960  1.00  0.00           C
ATOM    991  HG  LEU A 649      35.680  34.920  55.210  1.00  0.00           H
ATOM    992  CD1 LEU A 649      35.230  32.930  55.890  1.00  0.00           C
ATOM    993 HD11 LEU A 649      35.400  32.290  56.780  1.00  0.00           H
ATOM    994 HD12 LEU A 649      35.510  32.310  55.020  1.00  0.00           H
ATOM    995 HD13 LEU A 649      34.150  33.210  55.890  1.00  0.00           H
ATOM    996  CD2 LEU A 649      35.690  34.750  57.350  1.00  0.00           C
ATOM    997 HD21 LEU A 649      35.870  35.840  57.400  1.00  0.00           H
ATOM    998 HD22 LEU A 649      36.280  34.150  58.080  1.00  0.00           H
ATOM    999 HD23 LEU A 649      34.610  34.580  57.580  1.00  0.00           H
ATOM   1000  C   LEU A 649      37.360  34.130  53.340  1.00  0.00           C
ATOM   1001  O   LEU A 649      36.510  33.630  52.560  1.00  0.00           O
ATOM   1002  N   THR A 650      37.800  35.370  53.060  1.00  0.00           N
ATOM   1003  HN  THR A 650      38.430  35.800  53.700  1.00  0.00           H
ATOM   1004  CA  THR A 650      37.520  36.110  51.770  1.00  0.00           C
ATOM   1005  HA  THR A 650      36.470  36.310  51.690  1.00  0.00           H
ATOM   1006  CB  THR A 650      38.150  37.510  51.630  1.00  0.00           C
ATOM   1007  HB  THR A 650      39.250  37.390  51.770  1.00  0.00           H
ATOM   1008  OG1 THR A 650      37.640  38.320  52.620  1.00  0.00           O
ATOM   1009  HG1 THR A 650      38.270  38.110  53.310  1.00  0.00           H
ATOM   1010  CG2 THR A 650      37.870  38.170  50.250  1.00  0.00           C
ATOM   1011 HG21 THR A 650      38.470  39.110  50.240  1.00  0.00           H
ATOM   1012 HG22 THR A 650      36.800  38.460  50.210  1.00  0.00           H
ATOM   1013 HG23 THR A 650      37.970  37.510  49.350  1.00  0.00           H
ATOM   1014  C   THR A 650      37.960  35.270  50.590  1.00  0.00           C
ATOM   1015  O   THR A 650      37.130  35.070  49.640  1.00  0.00           O
ATOM   1016  N   GLY A 651      39.130  34.640  50.650  1.00  0.00           N
ATOM   1017  HN  GLY A 651      39.620  34.860  51.490  1.00  0.00           H
ATOM   1018  CA  GLY A 651      39.760  33.870  49.600  1.00  0.00           C
ATOM   1019  HA1 GLY A 651      40.760  33.610  49.910  1.00  0.00           H
ATOM   1020  HA2 GLY A 651      39.660  34.440  48.690  1.00  0.00           H
ATOM   1021  C   GLY A 651      39.000  32.660  49.250  1.00  0.00           C
ATOM   1022  O   GLY A 651      38.630  32.410  48.080  1.00  0.00           O
ATOM   1023  N   ILE A 652      38.780  31.650  50.120  1.00  0.00           N
ATOM   1024  HN  ILE A 652      39.150  31.760  51.040  1.00  0.00           H
ATOM   1025  CA  ILE A 652      38.150  30.370  49.780  1.00  0.00           C
ATOM   1026  HA  ILE A 652      38.730  29.930  48.990  1.00  0.00           H
ATOM   1027  CB  ILE A 652      38.190  29.310  50.930  1.00  0.00           C
ATOM   1028  HB  ILE A 652      37.800  29.910  51.770  1.00  0.00           H
ATOM   1029  CG2 ILE A 652      37.350  28.100  50.540  1.00  0.00           C
ATOM   1030 HG21 ILE A 652      36.280  28.210  50.790  1.00  0.00           H
ATOM   1031 HG22 ILE A 652      37.620  27.170  51.100  1.00  0.00           H
ATOM   1032 HG23 ILE A 652      37.390  27.950  49.430  1.00  0.00           H
ATOM   1033  CG1 ILE A 652      39.690  28.830  51.330  1.00  0.00           C
ATOM   1034 HG11 ILE A 652      40.510  29.560  51.150  1.00  0.00           H
ATOM   1035 HG12 ILE A 652      39.720  27.830  50.850  1.00  0.00           H
ATOM   1036  CD  ILE A 652      39.810  28.560  52.820  1.00  0.00           C
ATOM   1037  HD1 ILE A 652      40.780  28.090  53.100  1.00  0.00           H
ATOM   1038  HD2 ILE A 652      38.940  28.030  53.260  1.00  0.00           H
ATOM   1039  HD3 ILE A 652      39.760  29.530  53.360  1.00  0.00           H
ATOM   1040  C   ILE A 652      36.710  30.650  49.220  1.00  0.00           C
ATOM   1041  O   ILE A 652      36.380  30.090  48.170  1.00  0.00           O
ATOM   1042  N   ALA A 653      35.940  31.570  49.900  1.00  0.00           N
ATOM   1043  HN  ALA A 653      36.340  31.840  50.770  1.00  0.00           H
ATOM   1044  CA  ALA A 653      34.660  31.860  49.430  1.00  0.00           C
ATOM   1045  HA  ALA A 653      34.080  30.960  49.360  1.00  0.00           H
ATOM   1046  CB  ALA A 653      33.990  32.760  50.520  1.00  0.00           C
ATOM   1047  HB1 ALA A 653      34.550  33.720  50.580  1.00  0.00           H
ATOM   1048  HB2 ALA A 653      33.990  32.250  51.500  1.00  0.00           H
ATOM   1049  HB3 ALA A 653      32.930  32.930  50.240  1.00  0.00           H
ATOM   1050  C   ALA A 653      34.570  32.540  48.010  1.00  0.00           C
ATOM   1051  O   ALA A 653      33.800  32.080  47.120  1.00  0.00           O
ATOM   1052  N   TYR A 654      35.480  33.530  47.710  1.00  0.00           N
ATOM   1053  HN  TYR A 654      35.980  33.900  48.480  1.00  0.00           H
ATOM   1054  CA  TYR A 654      35.690  34.150  46.420  1.00  0.00           C
ATOM   1055  HA  TYR A 654      34.760  34.570  46.090  1.00  0.00           H
ATOM   1056  CB  TYR A 654      36.580  35.310  46.680  1.00  0.00           C
ATOM   1057  HB1 TYR A 654      37.510  35.040  47.240  1.00  0.00           H
ATOM   1058  HB2 TYR A 654      35.950  35.900  47.370  1.00  0.00           H
ATOM   1059  CG  TYR A 654      37.000  36.150  45.410  1.00  0.00           C
ATOM   1060  CD1 TYR A 654      38.010  35.690  44.540  1.00  0.00           C
ATOM   1061  HD1 TYR A 654      38.410  34.690  44.600  1.00  0.00           H
ATOM   1062  CE1 TYR A 654      38.360  36.560  43.480  1.00  0.00           C
ATOM   1063  HE1 TYR A 654      39.190  36.310  42.830  1.00  0.00           H
ATOM   1064  CZ  TYR A 654      37.940  37.840  43.380  1.00  0.00           C
ATOM   1065  OH  TYR A 654      38.320  38.630  42.350  1.00  0.00           O
ATOM   1066  HH  TYR A 654      39.000  38.040  42.000  1.00  0.00           H
ATOM   1067  CD2 TYR A 654      36.510  37.430  45.260  1.00  0.00           C
ATOM   1068  HD2 TYR A 654      35.730  37.710  45.950  1.00  0.00           H
ATOM   1069  CE2 TYR A 654      36.940  38.330  44.200  1.00  0.00           C
ATOM   1070  HE2 TYR A 654      36.560  39.340  44.120  1.00  0.00           H
ATOM   1071  C   TYR A 654      36.170  33.360  45.260  1.00  0.00           C
ATOM   1072  O   TYR A 654      35.750  33.500  44.130  1.00  0.00           O
ATOM   1073  N   SER A 655      37.080  32.410  45.560  1.00  0.00           N
ATOM   1074  HN  SER A 655      37.260  32.230  46.520  1.00  0.00           H
ATOM   1075  CA  SER A 655      37.830  31.740  44.510  1.00  0.00           C
ATOM   1076  HA  SER A 655      37.880  32.400  43.670  1.00  0.00           H
ATOM   1077  CB  SER A 655      39.310  31.500  45.090  1.00  0.00           C
ATOM   1078  HB1 SER A 655      39.690  32.520  45.290  1.00  0.00           H
ATOM   1079  HB2 SER A 655      39.820  30.910  44.300  1.00  0.00           H
ATOM   1080  OG  SER A 655      39.230  30.660  46.250  1.00  0.00           O
ATOM   1081  HG1 SER A 655      39.060  31.100  47.090  1.00  0.00           H
ATOM   1082  C   SER A 655      37.150  30.480  43.980  1.00  0.00           C
ATOM   1083  O   SER A 655      37.290  30.210  42.790  1.00  0.00           O
ATOM   1084  N   LEU A 656      36.460  29.710  44.840  1.00  0.00           N
ATOM   1085  HN  LEU A 656      36.590  29.960  45.790  1.00  0.00           H
ATOM   1086  CA  LEU A 656      35.650  28.530  44.450  1.00  0.00           C
ATOM   1087  HA  LEU A 656      36.140  27.800  43.830  1.00  0.00           H
ATOM   1088  CB  LEU A 656      35.150  27.810  45.680  1.00  0.00           C
ATOM   1089  HB1 LEU A 656      34.370  28.480  46.080  1.00  0.00           H
ATOM   1090  HB2 LEU A 656      36.000  27.650  46.380  1.00  0.00           H
ATOM   1091  CG  LEU A 656      34.560  26.420  45.510  1.00  0.00           C
ATOM   1092  HG  LEU A 656      33.900  26.500  44.610  1.00  0.00           H
ATOM   1093  CD1 LEU A 656      35.660  25.360  45.180  1.00  0.00           C
ATOM   1094 HD11 LEU A 656      36.170  25.550  44.220  1.00  0.00           H
ATOM   1095 HD12 LEU A 656      35.260  24.310  45.140  1.00  0.00           H
ATOM   1096 HD13 LEU A 656      36.440  25.260  45.970  1.00  0.00           H
ATOM   1097  CD2 LEU A 656      33.820  25.980  46.770  1.00  0.00           C
ATOM   1098 HD21 LEU A 656      33.420  24.980  46.500  1.00  0.00           H
ATOM   1099 HD22 LEU A 656      33.140  26.740  47.210  1.00  0.00           H
ATOM   1100 HD23 LEU A 656      34.550  25.840  47.600  1.00  0.00           H
ATOM   1101  C   LEU A 656      34.470  28.960  43.560  1.00  0.00           C
ATOM   1102  O   LEU A 656      34.290  28.280  42.570  1.00  0.00           O
ATOM   1103  N   PHE A 657      33.690  30.030  43.750  1.00  0.00           N
ATOM   1104  HN  PHE A 657      33.780  30.570  44.580  1.00  0.00           H
ATOM   1105  CA  PHE A 657      32.670  30.470  42.780  1.00  0.00           C
ATOM   1106  HA  PHE A 657      32.040  29.620  42.510  1.00  0.00           H
ATOM   1107  CB  PHE A 657      31.790  31.630  43.370  1.00  0.00           C
ATOM   1108  HB1 PHE A 657      31.220  32.070  42.530  1.00  0.00           H
ATOM   1109  HB2 PHE A 657      32.280  32.330  44.080  1.00  0.00           H
ATOM   1110  CG  PHE A 657      30.680  30.980  44.200  1.00  0.00           C
ATOM   1111  CD1 PHE A 657      29.420  30.740  43.670  1.00  0.00           C
ATOM   1112  HD1 PHE A 657      29.270  30.820  42.610  1.00  0.00           H
ATOM   1113  CE1 PHE A 657      28.320  30.300  44.410  1.00  0.00           C
ATOM   1114  HE1 PHE A 657      27.340  30.040  44.010  1.00  0.00           H
ATOM   1115  CZ  PHE A 657      28.460  30.150  45.760  1.00  0.00           C
ATOM   1116  HZ  PHE A 657      27.540  29.890  46.280  1.00  0.00           H
ATOM   1117  CD2 PHE A 657      30.810  30.880  45.630  1.00  0.00           C
ATOM   1118  HD2 PHE A 657      31.730  31.170  46.140  1.00  0.00           H
ATOM   1119  CE2 PHE A 657      29.680  30.460  46.360  1.00  0.00           C
ATOM   1120  HE2 PHE A 657      29.630  30.500  47.440  1.00  0.00           H
ATOM   1121  C   PHE A 657      33.350  31.000  41.510  1.00  0.00           C
ATOM   1122  O   PHE A 657      32.740  31.030  40.400  1.00  0.00           O
ATOM   1123  N   ALA A 658      34.570  31.480  41.690  1.00  0.00           N
ATOM   1124  HN  ALA A 658      35.020  31.410  42.580  1.00  0.00           H
ATOM   1125  CA  ALA A 658      35.330  31.990  40.610  1.00  0.00           C
ATOM   1126  HA  ALA A 658      36.360  32.150  40.910  1.00  0.00           H
ATOM   1127  CB  ALA A 658      35.640  31.090  39.450  1.00  0.00           C
ATOM   1128  HB1 ALA A 658      36.320  31.590  38.740  1.00  0.00           H
ATOM   1129  HB2 ALA A 658      34.660  30.910  38.970  1.00  0.00           H
ATOM   1130  HB3 ALA A 658      36.110  30.130  39.750  1.00  0.00           H
ATOM   1131  C   ALA A 658      35.010  33.480  40.180  1.00  0.00           C
ATOM   1132  O   ALA A 658      34.440  33.770  39.120  1.00  0.00           O
ATOM   1133  N   GLY A 659      35.360  34.500  40.990  1.00  0.00           N
ATOM   1134  HN  GLY A 659      35.830  34.250  41.840  1.00  0.00           H
ATOM   1135  CA  GLY A 659      35.040  35.900  40.660  1.00  0.00           C
ATOM   1136  HA1 GLY A 659      35.360  36.470  41.510  1.00  0.00           H
ATOM   1137  HA2 GLY A 659      34.000  36.040  40.420  1.00  0.00           H
ATOM   1138  C   GLY A 659      35.770  36.450  39.440  1.00  0.00           C
ATOM   1139  O   GLY A 659      35.130  37.260  38.720  1.00  0.00           O
ATOM   1140  N   GLN A 660      37.060  36.120  39.230  1.00  0.00           N
ATOM   1141  HN  GLN A 660      37.290  35.550  40.020  1.00  0.00           H
ATOM   1142  CA  GLN A 660      37.910  36.630  38.150  1.00  0.00           C
ATOM   1143  HA  GLN A 660      37.290  36.450  37.290  1.00  0.00           H
ATOM   1144  CB  GLN A 660      38.200  38.150  38.420  1.00  0.00           C
ATOM   1145  HB1 GLN A 660      38.800  38.280  39.350  1.00  0.00           H
ATOM   1146  HB2 GLN A 660      37.250  38.670  38.640  1.00  0.00           H
ATOM   1147  CG  GLN A 660      38.870  38.940  37.250  1.00  0.00           C
ATOM   1148  HG1 GLN A 660      39.760  38.390  36.860  1.00  0.00           H
ATOM   1149  HG2 GLN A 660      39.140  40.000  37.420  1.00  0.00           H
ATOM   1150  CD  GLN A 660      37.770  38.970  36.200  1.00  0.00           C
ATOM   1151  OE1 GLN A 660      37.760  38.050  35.390  1.00  0.00           O
ATOM   1152  NE2 GLN A 660      36.760  39.860  36.250  1.00  0.00           N
ATOM   1153 HE21 GLN A 660      36.140  39.660  35.490  1.00  0.00           H
ATOM   1154 HE22 GLN A 660      36.540  40.540  36.960  1.00  0.00           H
ATOM   1155  C   GLN A 660      39.130  35.740  38.130  1.00  0.00           C
ATOM   1156  O   GLN A 660      40.160  36.150  38.800  1.00  0.00           O
ATOM   1157  N   PRO A 661      39.070  34.580  37.550  1.00  0.00           N
ATOM   1158  CD  PRO A 661      38.010  34.180  36.550  1.00  0.00           C
ATOM   1159  HD1 PRO A 661      38.050  34.760  35.610  1.00  0.00           H
ATOM   1160  HD2 PRO A 661      36.990  34.360  36.990  1.00  0.00           H
ATOM   1161  CA  PRO A 661      39.920  33.450  37.960  1.00  0.00           C
ATOM   1162  HA  PRO A 661      39.360  32.970  38.760  1.00  0.00           H
ATOM   1163  CB  PRO A 661      39.840  32.530  36.750  1.00  0.00           C
ATOM   1164  HB1 PRO A 661      40.000  31.460  36.970  1.00  0.00           H
ATOM   1165  HB2 PRO A 661      40.480  32.890  35.910  1.00  0.00           H
ATOM   1166  CG  PRO A 661      38.420  32.720  36.260  1.00  0.00           C
ATOM   1167  HG1 PRO A 661      38.280  32.400  35.210  1.00  0.00           H
ATOM   1168  HG2 PRO A 661      37.790  32.050  36.860  1.00  0.00           H
ATOM   1169  C   PRO A 661      41.230  33.530  38.530  1.00  0.00           C
ATOM   1170  O   PRO A 661      41.450  32.970  39.610  1.00  0.00           O
ATOM   1171  N   LEU A 662      42.130  34.180  37.870  1.00  0.00           N
ATOM   1172  HN  LEU A 662      41.920  34.530  36.960  1.00  0.00           H
ATOM   1173  CA  LEU A 662      43.510  34.320  38.260  1.00  0.00           C
ATOM   1174  HA  LEU A 662      43.800  33.380  38.720  1.00  0.00           H
ATOM   1175  CB  LEU A 662      44.280  34.500  36.920  1.00  0.00           C
ATOM   1176  HB1 LEU A 662      45.310  34.790  37.220  1.00  0.00           H
ATOM   1177  HB2 LEU A 662      43.980  35.400  36.350  1.00  0.00           H
ATOM   1178  CG  LEU A 662      44.350  33.290  35.940  1.00  0.00           C
ATOM   1179  HG  LEU A 662      43.370  32.830  35.710  1.00  0.00           H
ATOM   1180  CD1 LEU A 662      45.010  33.650  34.560  1.00  0.00           C
ATOM   1181 HD11 LEU A 662      44.330  34.300  33.970  1.00  0.00           H
ATOM   1182 HD12 LEU A 662      45.190  32.700  34.020  1.00  0.00           H
ATOM   1183 HD13 LEU A 662      45.950  34.210  34.650  1.00  0.00           H
ATOM   1184  CD2 LEU A 662      45.180  32.210  36.520  1.00  0.00           C
ATOM   1185 HD21 LEU A 662      45.270  31.310  35.870  1.00  0.00           H
ATOM   1186 HD22 LEU A 662      44.760  31.920  37.510  1.00  0.00           H
ATOM   1187 HD23 LEU A 662      46.170  32.660  36.760  1.00  0.00           H
ATOM   1188  C   LEU A 662      43.910  35.490  39.220  1.00  0.00           C
ATOM   1189  O   LEU A 662      45.010  35.690  39.580  1.00  0.00           O
ATOM   1190  N   THR A 663      42.940  36.200  39.690  1.00  0.00           N
ATOM   1191  HN  THR A 663      42.000  35.980  39.430  1.00  0.00           H
ATOM   1192  CA  THR A 663      43.160  37.280  40.740  1.00  0.00           C
ATOM   1193  HA  THR A 663      43.890  37.970  40.340  1.00  0.00           H
ATOM   1194  CB  THR A 663      41.860  38.100  41.070  1.00  0.00           C
ATOM   1195  HB  THR A 663      42.030  38.630  42.040  1.00  0.00           H
ATOM   1196  OG1 THR A 663      40.610  37.360  41.200  1.00  0.00           O
ATOM   1197  HG1 THR A 663      40.420  36.840  40.430  1.00  0.00           H
ATOM   1198  CG2 THR A 663      41.690  39.040  39.770  1.00  0.00           C
ATOM   1199 HG21 THR A 663      41.390  38.370  38.940  1.00  0.00           H
ATOM   1200 HG22 THR A 663      42.570  39.640  39.490  1.00  0.00           H
ATOM   1201 HG23 THR A 663      40.840  39.710  39.990  1.00  0.00           H
ATOM   1202  C   THR A 663      43.740  36.770  41.990  1.00  0.00           C
ATOM   1203  O   THR A 663      43.440  35.660  42.360  1.00  0.00           O
ATOM   1204  N   ILE A 664      44.430  37.610  42.710  1.00  0.00           N
ATOM   1205  HN  ILE A 664      44.700  38.460  42.270  1.00  0.00           H
ATOM   1206  CA  ILE A 664      44.780  37.510  44.100  1.00  0.00           C
ATOM   1207  HA  ILE A 664      44.210  36.690  44.530  1.00  0.00           H
ATOM   1208  CB  ILE A 664      46.300  37.270  44.330  1.00  0.00           C
ATOM   1209  HB  ILE A 664      46.870  38.180  44.000  1.00  0.00           H
ATOM   1210  CG2 ILE A 664      46.680  37.120  45.860  1.00  0.00           C
ATOM   1211 HG21 ILE A 664      47.780  36.960  45.860  1.00  0.00           H
ATOM   1212 HG22 ILE A 664      46.180  36.270  46.350  1.00  0.00           H
ATOM   1213 HG23 ILE A 664      46.500  38.060  46.430  1.00  0.00           H
ATOM   1214  CG1 ILE A 664      46.870  36.110  43.440  1.00  0.00           C
ATOM   1215 HG11 ILE A 664      47.960  36.110  43.650  1.00  0.00           H
ATOM   1216 HG12 ILE A 664      46.800  36.340  42.350  1.00  0.00           H
ATOM   1217  CD  ILE A 664      46.240  34.780  43.700  1.00  0.00           C
ATOM   1218  HD1 ILE A 664      46.750  33.930  43.200  1.00  0.00           H
ATOM   1219  HD2 ILE A 664      45.170  34.610  43.490  1.00  0.00           H
ATOM   1220  HD3 ILE A 664      46.400  34.470  44.760  1.00  0.00           H
ATOM   1221  C   ILE A 664      44.380  38.780  44.780  1.00  0.00           C
ATOM   1222  O   ILE A 664      44.580  39.890  44.250  1.00  0.00           O
ATOM   1223  N   LEU A 665      43.800  38.670  45.960  1.00  0.00           N
ATOM   1224  HN  LEU A 665      43.480  37.750  46.200  1.00  0.00           H
ATOM   1225  CA  LEU A 665      43.390  39.820  46.770  1.00  0.00           C
ATOM   1226  HA  LEU A 665      43.130  40.600  46.080  1.00  0.00           H
ATOM   1227  CB  LEU A 665      42.110  39.540  47.570  1.00  0.00           C
ATOM   1228  HB1 LEU A 665      41.820  40.500  48.060  1.00  0.00           H
ATOM   1229  HB2 LEU A 665      42.180  38.810  48.410  1.00  0.00           H
ATOM   1230  CG  LEU A 665      40.900  39.040  46.720  1.00  0.00           C
ATOM   1231  HG  LEU A 665      41.180  39.160  45.660  1.00  0.00           H
ATOM   1232  CD1 LEU A 665      40.670  37.500  46.810  1.00  0.00           C
ATOM   1233 HD11 LEU A 665      40.610  37.130  47.860  1.00  0.00           H
ATOM   1234 HD12 LEU A 665      41.530  37.000  46.320  1.00  0.00           H
ATOM   1235 HD13 LEU A 665      39.650  37.290  46.440  1.00  0.00           H
ATOM   1236  CD2 LEU A 665      39.610  39.770  47.140  1.00  0.00           C
ATOM   1237 HD21 LEU A 665      39.660  40.830  46.800  1.00  0.00           H
ATOM   1238 HD22 LEU A 665      39.560  39.850  48.250  1.00  0.00           H
ATOM   1239 HD23 LEU A 665      38.730  39.280  46.680  1.00  0.00           H
ATOM   1240  C   LEU A 665      44.540  40.240  47.680  1.00  0.00           C
ATOM   1241  O   LEU A 665      45.360  39.420  48.080  1.00  0.00           O
ATOM   1242  N   GLY A 666      44.610  41.530  47.950  1.00  0.00           N
ATOM   1243  HN  GLY A 666      44.100  42.190  47.400  1.00  0.00           H
ATOM   1244  CA  GLY A 666      45.390  42.090  49.020  1.00  0.00           C
ATOM   1245  HA1 GLY A 666      46.190  42.720  48.650  1.00  0.00           H
ATOM   1246  HA2 GLY A 666      45.720  41.360  49.740  1.00  0.00           H
ATOM   1247  C   GLY A 666      44.580  43.060  49.860  1.00  0.00           C
ATOM   1248  O   GLY A 666      43.420  43.380  49.660  1.00  0.00           O
ATOM   1249  N   SER A 667      45.390  43.580  50.810  1.00  0.00           N
ATOM   1250  HN  SER A 667      46.350  43.300  50.830  1.00  0.00           H
ATOM   1251  CA  SER A 667      45.140  44.730  51.740  1.00  0.00           C
ATOM   1252  HA  SER A 667      44.270  44.350  52.260  1.00  0.00           H
ATOM   1253  CB  SER A 667      46.220  45.030  52.820  1.00  0.00           C
ATOM   1254  HB1 SER A 667      46.260  44.140  53.470  1.00  0.00           H
ATOM   1255  HB2 SER A 667      46.010  45.920  53.460  1.00  0.00           H
ATOM   1256  OG  SER A 667      47.510  45.140  52.210  1.00  0.00           O
ATOM   1257  HG1 SER A 667      47.780  44.260  51.930  1.00  0.00           H
ATOM   1258  C   SER A 667      44.810  46.060  51.020  1.00  0.00           C
ATOM   1259  O   SER A 667      45.350  46.420  49.930  1.00  0.00           O
ATOM   1260  N   THR A 668      43.820  46.830  51.630  1.00  0.00           N
ATOM   1261  HN  THR A 668      43.360  46.620  52.490  1.00  0.00           H
ATOM   1262  CA  THR A 668      43.480  48.170  51.150  1.00  0.00           C
ATOM   1263  HA  THR A 668      43.750  48.230  50.110  1.00  0.00           H
ATOM   1264  CB  THR A 668      41.980  48.260  50.960  1.00  0.00           C
ATOM   1265  HB  THR A 668      41.700  47.770  49.990  1.00  0.00           H
ATOM   1266  OG1 THR A 668      41.400  49.520  50.920  1.00  0.00           O
ATOM   1267  HG1 THR A 668      41.480  49.870  50.020  1.00  0.00           H
ATOM   1268  CG2 THR A 668      41.210  47.410  51.940  1.00  0.00           C
ATOM   1269 HG21 THR A 668      41.360  46.330  51.750  1.00  0.00           H
ATOM   1270 HG22 THR A 668      40.130  47.660  51.890  1.00  0.00           H
ATOM   1271 HG23 THR A 668      41.500  47.670  52.990  1.00  0.00           H
ATOM   1272  C   THR A 668      44.170  49.260  51.910  1.00  0.00           C
ATOM   1273  O   THR A 668      43.920  49.560  53.080  1.00  0.00           O
ATOM   1274  N   GLY A 669      45.060  49.880  51.170  1.00  0.00           N
ATOM   1275  HN  GLY A 669      45.150  49.490  50.260  1.00  0.00           H
ATOM   1276  CA  GLY A 669      45.880  51.060  51.450  1.00  0.00           C
ATOM   1277  HA1 GLY A 669      46.390  51.310  50.540  1.00  0.00           H
ATOM   1278  HA2 GLY A 669      46.530  50.810  52.280  1.00  0.00           H
ATOM   1279  C   GLY A 669      45.170  52.240  51.940  1.00  0.00           C
ATOM   1280  O   GLY A 669      45.560  52.720  53.010  1.00  0.00           O
ATOM   1281  N   PRO A 670      44.080  52.730  51.380  1.00  0.00           N
ATOM   1282  CD  PRO A 670      43.710  52.470  50.050  1.00  0.00           C
ATOM   1283  HD1 PRO A 670      43.870  51.440  49.670  1.00  0.00           H
ATOM   1284  HD2 PRO A 670      44.280  53.110  49.340  1.00  0.00           H
ATOM   1285  CA  PRO A 670      43.290  53.760  51.960  1.00  0.00           C
ATOM   1286  HA  PRO A 670      43.860  54.650  52.160  1.00  0.00           H
ATOM   1287  CB  PRO A 670      42.160  54.080  50.950  1.00  0.00           C
ATOM   1288  HB1 PRO A 670      42.410  54.970  50.340  1.00  0.00           H
ATOM   1289  HB2 PRO A 670      41.150  54.230  51.380  1.00  0.00           H
ATOM   1290  CG  PRO A 670      42.250  52.960  49.920  1.00  0.00           C
ATOM   1291  HG1 PRO A 670      41.480  52.190  50.170  1.00  0.00           H
ATOM   1292  HG2 PRO A 670      42.070  53.360  48.900  1.00  0.00           H
ATOM   1293  C   PRO A 670      42.650  53.340  53.290  1.00  0.00           C
ATOM   1294  O   PRO A 670      42.600  54.040  54.290  1.00  0.00           O
ATOM   1295  N   VAL A 671      42.090  52.100  53.350  1.00  0.00           N
ATOM   1296  HN  VAL A 671      42.160  51.380  52.660  1.00  0.00           H
ATOM   1297  CA  VAL A 671      41.420  51.630  54.540  1.00  0.00           C
ATOM   1298  HA  VAL A 671      40.720  52.430  54.760  1.00  0.00           H
ATOM   1299  CB  VAL A 671      40.620  50.350  54.360  1.00  0.00           C
ATOM   1300  HB  VAL A 671      41.270  49.550  53.930  1.00  0.00           H
ATOM   1301  CG1 VAL A 671      40.030  49.880  55.710  1.00  0.00           C
ATOM   1302 HG11 VAL A 671      39.610  50.660  56.380  1.00  0.00           H
ATOM   1303 HG12 VAL A 671      40.710  49.290  56.360  1.00  0.00           H
ATOM   1304 HG13 VAL A 671      39.240  49.180  55.340  1.00  0.00           H
ATOM   1305  CG2 VAL A 671      39.540  50.710  53.340  1.00  0.00           C
ATOM   1306 HG21 VAL A 671      39.920  51.000  52.350  1.00  0.00           H
ATOM   1307 HG22 VAL A 671      38.890  51.450  53.840  1.00  0.00           H
ATOM   1308 HG23 VAL A 671      38.920  49.800  53.140  1.00  0.00           H
ATOM   1309  C   VAL A 671      42.420  51.520  55.680  1.00  0.00           C
ATOM   1310  O   VAL A 671      42.130  51.930  56.840  1.00  0.00           O
ATOM   1311  N   LEU A 672      43.670  51.030  55.440  1.00  0.00           N
ATOM   1312  HN  LEU A 672      43.810  50.580  54.560  1.00  0.00           H
ATOM   1313  CA  LEU A 672      44.780  51.090  56.430  1.00  0.00           C
ATOM   1314  HA  LEU A 672      44.600  50.360  57.220  1.00  0.00           H
ATOM   1315  CB  LEU A 672      46.090  50.650  55.810  1.00  0.00           C
ATOM   1316  HB1 LEU A 672      46.270  51.340  54.960  1.00  0.00           H
ATOM   1317  HB2 LEU A 672      45.950  49.600  55.440  1.00  0.00           H
ATOM   1318  CG  LEU A 672      47.340  50.730  56.780  1.00  0.00           C
ATOM   1319  HG  LEU A 672      47.390  51.800  57.070  1.00  0.00           H
ATOM   1320  CD1 LEU A 672      47.270  49.950  58.070  1.00  0.00           C
ATOM   1321 HD11 LEU A 672      46.290  50.020  58.600  1.00  0.00           H
ATOM   1322 HD12 LEU A 672      48.120  50.350  58.670  1.00  0.00           H
ATOM   1323 HD13 LEU A 672      47.660  48.920  57.930  1.00  0.00           H
ATOM   1324  CD2 LEU A 672      48.720  50.290  56.130  1.00  0.00           C
ATOM   1325 HD21 LEU A 672      48.670  49.200  55.940  1.00  0.00           H
ATOM   1326 HD22 LEU A 672      49.470  50.470  56.920  1.00  0.00           H
ATOM   1327 HD23 LEU A 672      49.050  50.800  55.200  1.00  0.00           H
ATOM   1328  C   LEU A 672      44.920  52.430  57.060  1.00  0.00           C
ATOM   1329  O   LEU A 672      45.060  52.550  58.260  1.00  0.00           O
ATOM   1330  N   VAL A 673      44.900  53.480  56.260  1.00  0.00           N
ATOM   1331  HN  VAL A 673      44.920  53.400  55.270  1.00  0.00           H
ATOM   1332  CA  VAL A 673      44.950  54.860  56.810  1.00  0.00           C
ATOM   1333  HA  VAL A 673      45.820  54.960  57.450  1.00  0.00           H
ATOM   1334  CB  VAL A 673      45.180  55.840  55.660  1.00  0.00           C
ATOM   1335  HB  VAL A 673      44.360  55.650  54.920  1.00  0.00           H
ATOM   1336  CG1 VAL A 673      45.180  57.290  56.190  1.00  0.00           C
ATOM   1337 HG11 VAL A 673      45.030  57.960  55.310  1.00  0.00           H
ATOM   1338 HG12 VAL A 673      46.160  57.480  56.680  1.00  0.00           H
ATOM   1339 HG13 VAL A 673      44.430  57.480  56.970  1.00  0.00           H
ATOM   1340  CG2 VAL A 673      46.500  55.470  54.990  1.00  0.00           C
ATOM   1341 HG21 VAL A 673      46.880  56.210  54.250  1.00  0.00           H
ATOM   1342 HG22 VAL A 673      46.490  54.480  54.490  1.00  0.00           H
ATOM   1343 HG23 VAL A 673      47.280  55.450  55.790  1.00  0.00           H
ATOM   1344  C   VAL A 673      43.790  55.220  57.630  1.00  0.00           C
ATOM   1345  O   VAL A 673      43.870  55.790  58.740  1.00  0.00           O
ATOM   1346  N   PHE A 674      42.620  54.980  57.060  1.00  0.00           N
ATOM   1347  HN  PHE A 674      42.490  54.610  56.150  1.00  0.00           H
ATOM   1348  CA  PHE A 674      41.410  55.310  57.700  1.00  0.00           C
ATOM   1349  HA  PHE A 674      41.380  56.360  57.920  1.00  0.00           H
ATOM   1350  CB  PHE A 674      40.180  55.050  56.780  1.00  0.00           C
ATOM   1351  HB1 PHE A 674      40.070  54.000  56.440  1.00  0.00           H
ATOM   1352  HB2 PHE A 674      40.380  55.530  55.810  1.00  0.00           H
ATOM   1353  CG  PHE A 674      38.850  55.540  57.310  1.00  0.00           C
ATOM   1354  CD1 PHE A 674      37.820  54.600  57.610  1.00  0.00           C
ATOM   1355  HD1 PHE A 674      37.950  53.620  57.170  1.00  0.00           H
ATOM   1356  CE1 PHE A 674      36.680  55.040  58.200  1.00  0.00           C
ATOM   1357  HE1 PHE A 674      35.920  54.320  58.460  1.00  0.00           H
ATOM   1358  CZ  PHE A 674      36.570  56.320  58.720  1.00  0.00           C
ATOM   1359  HZ  PHE A 674      35.800  56.580  59.440  1.00  0.00           H
ATOM   1360  CD2 PHE A 674      38.640  56.840  57.710  1.00  0.00           C
ATOM   1361  HD2 PHE A 674      39.250  57.650  57.360  1.00  0.00           H
ATOM   1362  CE2 PHE A 674      37.530  57.270  58.420  1.00  0.00           C
ATOM   1363  HE2 PHE A 674      37.500  58.310  58.710  1.00  0.00           H
ATOM   1364  C   PHE A 674      41.180  54.620  58.980  1.00  0.00           C
ATOM   1365  O   PHE A 674      40.500  55.070  59.850  1.00  0.00           O
ATOM   1366  N   GLU A 675      41.780  53.390  59.130  1.00  0.00           N
ATOM   1367  HN  GLU A 675      42.110  52.900  58.340  1.00  0.00           H
ATOM   1368  CA  GLU A 675      41.660  52.760  60.470  1.00  0.00           C
ATOM   1369  HA  GLU A 675      40.630  52.730  60.800  1.00  0.00           H
ATOM   1370  CB  GLU A 675      42.160  51.320  60.320  1.00  0.00           C
ATOM   1371  HB1 GLU A 675      42.440  50.840  61.270  1.00  0.00           H
ATOM   1372  HB2 GLU A 675      43.060  51.340  59.680  1.00  0.00           H
ATOM   1373  CG  GLU A 675      41.130  50.380  59.580  1.00  0.00           C
ATOM   1374  HG1 GLU A 675      41.590  50.100  58.610  1.00  0.00           H
ATOM   1375  HG2 GLU A 675      40.250  50.970  59.270  1.00  0.00           H
ATOM   1376  CD  GLU A 675      40.690  49.160  60.370  1.00  0.00           C
ATOM   1377  OE1 GLU A 675      40.410  48.180  59.690  1.00  0.00           O
ATOM   1378  OE2 GLU A 675      40.710  49.210  61.620  1.00  0.00           O
ATOM   1379  C   GLU A 675      42.320  53.400  61.680  1.00  0.00           C
ATOM   1380  O   GLU A 675      41.740  53.510  62.730  1.00  0.00           O
ATOM   1381  N   LYS A 676      43.560  53.930  61.530  1.00  0.00           N
ATOM   1382  HN  LYS A 676      43.960  53.850  60.620  1.00  0.00           H
ATOM   1383  CA  LYS A 676      44.220  54.830  62.460  1.00  0.00           C
ATOM   1384  HA  LYS A 676      44.280  54.390  63.440  1.00  0.00           H
ATOM   1385  CB  LYS A 676      45.630  54.980  62.120  1.00  0.00           C
ATOM   1386  HB1 LYS A 676      45.640  55.270  61.040  1.00  0.00           H
ATOM   1387  HB2 LYS A 676      46.070  53.960  62.190  1.00  0.00           H
ATOM   1388  CG  LYS A 676      46.420  56.110  62.950  1.00  0.00           C
ATOM   1389  HG1 LYS A 676      46.150  55.880  64.010  1.00  0.00           H
ATOM   1390  HG2 LYS A 676      46.100  57.150  62.780  1.00  0.00           H
ATOM   1391  CD  LYS A 676      47.940  56.000  62.690  1.00  0.00           C
ATOM   1392  HD1 LYS A 676      48.190  56.240  61.640  1.00  0.00           H
ATOM   1393  HD2 LYS A 676      48.160  54.930  62.860  1.00  0.00           H
ATOM   1394  CE  LYS A 676      48.870  56.690  63.700  1.00  0.00           C
ATOM   1395  HE1 LYS A 676      48.720  56.340  64.750  1.00  0.00           H
ATOM   1396  HE2 LYS A 676      48.640  57.770  63.640  1.00  0.00           H
ATOM   1397  NZ  LYS A 676      50.310  56.320  63.320  1.00  0.00           N
ATOM   1398  HZ1 LYS A 676      50.450  55.320  63.560  1.00  0.00           H
ATOM   1399  HZ2 LYS A 676      51.060  56.890  63.750  1.00  0.00           H
ATOM   1400  HZ3 LYS A 676      50.250  56.480  62.290  1.00  0.00           H
ATOM   1401  C   LYS A 676      43.520  56.180  62.620  1.00  0.00           C
ATOM   1402  O   LYS A 676      43.290  56.600  63.790  1.00  0.00           O
ATOM   1403  N   ILE A 677      43.100  56.840  61.540  1.00  0.00           N
ATOM   1404  HN  ILE A 677      43.340  56.500  60.630  1.00  0.00           H
ATOM   1405  CA  ILE A 677      42.180  57.990  61.640  1.00  0.00           C
ATOM   1406  HA  ILE A 677      42.610  58.690  62.350  1.00  0.00           H
ATOM   1407  CB  ILE A 677      42.010  58.580  60.320  1.00  0.00           C
ATOM   1408  HB  ILE A 677      41.700  57.780  59.610  1.00  0.00           H
ATOM   1409  CG2 ILE A 677      40.850  59.630  60.360  1.00  0.00           C
ATOM   1410 HG21 ILE A 677      40.880  60.250  61.290  1.00  0.00           H
ATOM   1411 HG22 ILE A 677      39.840  59.160  60.440  1.00  0.00           H
ATOM   1412 HG23 ILE A 677      40.900  60.250  59.450  1.00  0.00           H
ATOM   1413  CG1 ILE A 677      43.410  59.090  59.710  1.00  0.00           C
ATOM   1414 HG11 ILE A 677      43.140  59.400  58.660  1.00  0.00           H
ATOM   1415 HG12 ILE A 677      44.100  58.220  59.600  1.00  0.00           H
ATOM   1416  CD  ILE A 677      44.050  60.210  60.460  1.00  0.00           C
ATOM   1417  HD1 ILE A 677      44.140  59.960  61.540  1.00  0.00           H
ATOM   1418  HD2 ILE A 677      43.530  61.180  60.300  1.00  0.00           H
ATOM   1419  HD3 ILE A 677      45.070  60.380  60.060  1.00  0.00           H
ATOM   1420  C   ILE A 677      40.790  57.710  62.310  1.00  0.00           C
ATOM   1421  O   ILE A 677      40.340  58.560  63.090  1.00  0.00           O
ATOM   1422  N   LEU A 678      40.060  56.660  62.000  1.00  0.00           N
ATOM   1423  HN  LEU A 678      40.230  55.900  61.370  1.00  0.00           H
ATOM   1424  CA  LEU A 678      38.950  56.280  62.690  1.00  0.00           C
ATOM   1425  HA  LEU A 678      38.320  57.160  62.700  1.00  0.00           H
ATOM   1426  CB  LEU A 678      38.310  54.990  61.980  1.00  0.00           C
ATOM   1427  HB1 LEU A 678      39.080  54.230  61.700  1.00  0.00           H
ATOM   1428  HB2 LEU A 678      38.150  55.370  60.940  1.00  0.00           H
ATOM   1429  CG  LEU A 678      37.060  54.370  62.720  1.00  0.00           C
ATOM   1430  HG  LEU A 678      37.380  54.300  63.780  1.00  0.00           H
ATOM   1431  CD1 LEU A 678      35.820  55.300  62.760  1.00  0.00           C
ATOM   1432 HD11 LEU A 678      34.960  54.800  63.230  1.00  0.00           H
ATOM   1433 HD12 LEU A 678      35.510  55.590  61.720  1.00  0.00           H
ATOM   1434 HD13 LEU A 678      36.140  56.220  63.310  1.00  0.00           H
ATOM   1435  CD2 LEU A 678      36.600  52.890  62.270  1.00  0.00           C
ATOM   1436 HD21 LEU A 678      37.390  52.210  62.660  1.00  0.00           H
ATOM   1437 HD22 LEU A 678      36.450  52.880  61.170  1.00  0.00           H
ATOM   1438 HD23 LEU A 678      35.670  52.780  62.890  1.00  0.00           H
ATOM   1439  C   LEU A 678      39.150  55.970  64.210  1.00  0.00           C
ATOM   1440  O   LEU A 678      38.460  56.360  65.120  1.00  0.00           O
ATOM   1441  N   TYR A 679      40.250  55.200  64.510  1.00  0.00           N
ATOM   1442  HN  TYR A 679      40.880  55.000  63.770  1.00  0.00           H
ATOM   1443  CA  TYR A 679      40.630  54.840  65.870  1.00  0.00           C
ATOM   1444  HA  TYR A 679      39.780  54.350  66.330  1.00  0.00           H
ATOM   1445  CB  TYR A 679      41.810  53.850  65.850  1.00  0.00           C
ATOM   1446  HB1 TYR A 679      42.490  54.200  65.050  1.00  0.00           H
ATOM   1447  HB2 TYR A 679      41.340  52.890  65.550  1.00  0.00           H
ATOM   1448  CG  TYR A 679      42.560  53.590  67.180  1.00  0.00           C
ATOM   1449  CD1 TYR A 679      41.990  52.700  68.120  1.00  0.00           C
ATOM   1450  HD1 TYR A 679      41.120  52.090  67.940  1.00  0.00           H
ATOM   1451  CE1 TYR A 679      42.650  52.540  69.340  1.00  0.00           C
ATOM   1452  HE1 TYR A 679      42.320  51.910  70.150  1.00  0.00           H
ATOM   1453  CZ  TYR A 679      43.760  53.260  69.630  1.00  0.00           C
ATOM   1454  OH  TYR A 679      44.450  53.110  70.860  1.00  0.00           O
ATOM   1455  HH  TYR A 679      45.300  53.540  70.850  1.00  0.00           H
ATOM   1456  CD2 TYR A 679      43.550  54.440  67.540  1.00  0.00           C
ATOM   1457  HD2 TYR A 679      43.980  55.120  66.820  1.00  0.00           H
ATOM   1458  CE2 TYR A 679      44.150  54.310  68.820  1.00  0.00           C
ATOM   1459  HE2 TYR A 679      45.010  54.910  69.050  1.00  0.00           H
ATOM   1460  C   TYR A 679      40.890  56.070  66.740  1.00  0.00           C
ATOM   1461  O   TYR A 679      40.560  56.160  67.910  1.00  0.00           O
ATOM   1462  N   LYS A 680      41.610  57.080  66.180  1.00  0.00           N
ATOM   1463  HN  LYS A 680      42.110  56.970  65.320  1.00  0.00           H
ATOM   1464  CA  LYS A 680      41.860  58.400  66.760  1.00  0.00           C
ATOM   1465  HA  LYS A 680      42.230  58.330  67.770  1.00  0.00           H
ATOM   1466  CB  LYS A 680      42.940  59.230  66.020  1.00  0.00           C
ATOM   1467  HB1 LYS A 680      42.710  59.360  64.940  1.00  0.00           H
ATOM   1468  HB2 LYS A 680      43.870  58.640  66.140  1.00  0.00           H
ATOM   1469  CG  LYS A 680      43.250  60.660  66.460  1.00  0.00           C
ATOM   1470  HG1 LYS A 680      42.420  61.350  66.170  1.00  0.00           H
ATOM   1471  HG2 LYS A 680      44.100  61.070  65.860  1.00  0.00           H
ATOM   1472  CD  LYS A 680      43.630  60.780  67.960  1.00  0.00           C
ATOM   1473  HD1 LYS A 680      44.460  60.160  68.340  1.00  0.00           H
ATOM   1474  HD2 LYS A 680      42.740  60.500  68.560  1.00  0.00           H
ATOM   1475  CE  LYS A 680      44.130  62.160  68.400  1.00  0.00           C
ATOM   1476  HE1 LYS A 680      45.090  62.370  67.880  1.00  0.00           H
ATOM   1477  HE2 LYS A 680      44.360  62.210  69.480  1.00  0.00           H
ATOM   1478  NZ  LYS A 680      43.200  63.330  68.110  1.00  0.00           N
ATOM   1479  HZ1 LYS A 680      43.520  63.840  67.270  1.00  0.00           H
ATOM   1480  HZ2 LYS A 680      43.500  64.010  68.840  1.00  0.00           H
ATOM   1481  HZ3 LYS A 680      42.180  63.160  68.180  1.00  0.00           H
ATOM   1482  C   LYS A 680      40.590  59.240  66.920  1.00  0.00           C
ATOM   1483  O   LYS A 680      40.400  59.850  67.980  1.00  0.00           O
ATOM   1484  N   PHE A 681      39.690  59.270  65.930  1.00  0.00           N
ATOM   1485  HN  PHE A 681      39.790  58.850  65.040  1.00  0.00           H
ATOM   1486  CA  PHE A 681      38.300  59.900  66.010  1.00  0.00           C
ATOM   1487  HA  PHE A 681      38.350  60.920  66.340  1.00  0.00           H
ATOM   1488  CB  PHE A 681      37.600  59.930  64.640  1.00  0.00           C
ATOM   1489  HB1 PHE A 681      37.820  58.970  64.150  1.00  0.00           H
ATOM   1490  HB2 PHE A 681      38.140  60.650  63.970  1.00  0.00           H
ATOM   1491  CG  PHE A 681      36.110  60.220  64.660  1.00  0.00           C
ATOM   1492  CD1 PHE A 681      35.190  59.160  64.830  1.00  0.00           C
ATOM   1493  HD1 PHE A 681      35.660  58.190  64.840  1.00  0.00           H
ATOM   1494  CE1 PHE A 681      33.800  59.420  65.070  1.00  0.00           C
ATOM   1495  HE1 PHE A 681      33.110  58.580  65.110  1.00  0.00           H
ATOM   1496  CZ  PHE A 681      33.310  60.730  64.980  1.00  0.00           C
ATOM   1497  HZ  PHE A 681      32.270  61.030  64.980  1.00  0.00           H
ATOM   1498  CD2 PHE A 681      35.610  61.560  64.400  1.00  0.00           C
ATOM   1499  HD2 PHE A 681      36.360  62.340  64.400  1.00  0.00           H
ATOM   1500  CE2 PHE A 681      34.270  61.790  64.690  1.00  0.00           C
ATOM   1501  HE2 PHE A 681      33.960  62.830  64.690  1.00  0.00           H
ATOM   1502  C   PHE A 681      37.570  59.190  67.130  1.00  0.00           C
ATOM   1503  O   PHE A 681      36.910  59.780  67.920  1.00  0.00           O
ATOM   1504  N   CYS A 682      37.660  57.850  67.220  1.00  0.00           N
ATOM   1505  HN  CYS A 682      38.170  57.330  66.540  1.00  0.00           H
ATOM   1506  CA  CYS A 682      36.980  57.080  68.280  1.00  0.00           C
ATOM   1507  HA  CYS A 682      35.940  57.370  68.250  1.00  0.00           H
ATOM   1508  CB  CYS A 682      37.040  55.510  68.060  1.00  0.00           C
ATOM   1509  HB1 CYS A 682      36.560  54.930  68.880  1.00  0.00           H
ATOM   1510  HB2 CYS A 682      38.090  55.180  67.910  1.00  0.00           H
ATOM   1511  SG  CYS A 682      36.030  55.040  66.600  1.00  0.00           S
ATOM   1512  HG1 CYS A 682      36.790  55.450  65.590  1.00  0.00           H
ATOM   1513  C   CYS A 682      37.490  57.300  69.660  1.00  0.00           C
ATOM   1514  O   CYS A 682      36.730  57.350  70.630  1.00  0.00           O
ATOM   1515  N   ARG A 683      38.840  57.510  69.820  1.00  0.00           N
ATOM   1516  HN  ARG A 683      39.410  57.280  69.030  1.00  0.00           H
ATOM   1517  CA  ARG A 683      39.450  57.900  71.060  1.00  0.00           C
ATOM   1518  HA  ARG A 683      39.160  57.230  71.850  1.00  0.00           H
ATOM   1519  CB  ARG A 683      40.960  57.970  70.960  1.00  0.00           C
ATOM   1520  HB1 ARG A 683      41.380  58.650  71.740  1.00  0.00           H
ATOM   1521  HB2 ARG A 683      41.200  58.400  69.970  1.00  0.00           H
ATOM   1522  CG  ARG A 683      41.670  56.570  71.060  1.00  0.00           C
ATOM   1523  HG1 ARG A 683      42.770  56.690  71.070  1.00  0.00           H
ATOM   1524  HG2 ARG A 683      41.300  56.030  70.150  1.00  0.00           H
ATOM   1525  CD  ARG A 683      41.350  55.800  72.350  1.00  0.00           C
ATOM   1526  HD1 ARG A 683      40.270  55.500  72.390  1.00  0.00           H
ATOM   1527  HD2 ARG A 683      41.500  56.610  73.100  1.00  0.00           H
ATOM   1528  NE  ARG A 683      42.270  54.640  72.540  1.00  0.00           N
ATOM   1529  HE  ARG A 683      42.810  54.310  71.770  1.00  0.00           H
ATOM   1530  CZ  ARG A 683      42.440  53.870  73.600  1.00  0.00           C
ATOM   1531  NH1 ARG A 683      43.420  52.970  73.590  1.00  0.00           N
ATOM   1532 HH11 ARG A 683      43.590  52.400  74.390  1.00  0.00           H
ATOM   1533 HH12 ARG A 683      44.220  53.030  72.970  1.00  0.00           H
ATOM   1534  NH2 ARG A 683      41.780  54.010  74.690  1.00  0.00           N
ATOM   1535 HH21 ARG A 683      40.950  54.570  74.640  1.00  0.00           H
ATOM   1536 HH22 ARG A 683      41.510  53.170  75.150  1.00  0.00           H
ATOM   1537  C   ARG A 683      38.930  59.300  71.470  1.00  0.00           C
ATOM   1538  O   ARG A 683      38.520  59.610  72.600  1.00  0.00           O
ATOM   1539  N   ASP A 684      38.890  60.190  70.490  1.00  0.00           N
ATOM   1540  HN  ASP A 684      39.400  59.990  69.660  1.00  0.00           H
ATOM   1541  CA  ASP A 684      38.500  61.590  70.610  1.00  0.00           C
ATOM   1542  HA  ASP A 684      38.980  62.040  71.470  1.00  0.00           H
ATOM   1543  CB  ASP A 684      38.790  62.320  69.360  1.00  0.00           C
ATOM   1544  HB1 ASP A 684      38.380  63.350  69.350  1.00  0.00           H
ATOM   1545  HB2 ASP A 684      38.420  61.880  68.410  1.00  0.00           H
ATOM   1546  CG  ASP A 684      40.200  62.640  69.030  1.00  0.00           C
ATOM   1547  OD1 ASP A 684      40.520  63.060  67.920  1.00  0.00           O
ATOM   1548  OD2 ASP A 684      41.040  62.540  69.970  1.00  0.00           O
ATOM   1549  C   ASP A 684      37.040  61.790  71.010  1.00  0.00           C
ATOM   1550  O   ASP A 684      36.610  62.590  71.820  1.00  0.00           O
ATOM   1551  N   TYR A 685      36.120  61.040  70.420  1.00  0.00           N
ATOM   1552  HN  TYR A 685      36.500  60.430  69.730  1.00  0.00           H
ATOM   1553  CA  TYR A 685      34.660  61.150  70.570  1.00  0.00           C
ATOM   1554  HA  TYR A 685      34.530  62.150  70.960  1.00  0.00           H
ATOM   1555  CB  TYR A 685      33.910  60.930  69.200  1.00  0.00           C
ATOM   1556  HB1 TYR A 685      32.820  60.750  69.350  1.00  0.00           H
ATOM   1557  HB2 TYR A 685      34.230  60.160  68.460  1.00  0.00           H
ATOM   1558  CG  TYR A 685      34.090  62.280  68.410  1.00  0.00           C
ATOM   1559  CD1 TYR A 685      35.280  62.730  67.790  1.00  0.00           C
ATOM   1560  HD1 TYR A 685      36.170  62.130  67.810  1.00  0.00           H
ATOM   1561  CE1 TYR A 685      35.400  64.100  67.410  1.00  0.00           C
ATOM   1562  HE1 TYR A 685      36.370  64.470  67.110  1.00  0.00           H
ATOM   1563  CZ  TYR A 685      34.250  64.940  67.430  1.00  0.00           C
ATOM   1564  OH  TYR A 685      34.320  66.310  67.060  1.00  0.00           O
ATOM   1565  HH  TYR A 685      34.990  66.370  66.370  1.00  0.00           H
ATOM   1566  CD2 TYR A 685      32.910  63.080  68.280  1.00  0.00           C
ATOM   1567  HD2 TYR A 685      32.000  62.710  68.710  1.00  0.00           H
ATOM   1568  CE2 TYR A 685      33.010  64.380  67.770  1.00  0.00           C
ATOM   1569  HE2 TYR A 685      32.120  64.990  67.660  1.00  0.00           H
ATOM   1570  C   TYR A 685      34.060  60.230  71.680  1.00  0.00           C
ATOM   1571  O   TYR A 685      32.900  60.360  71.960  1.00  0.00           O
ATOM   1572  N   GLN A 686      34.920  59.440  72.360  1.00  0.00           N
ATOM   1573  HN  GLN A 686      35.900  59.450  72.170  1.00  0.00           H
ATOM   1574  CA  GLN A 686      34.640  58.440  73.400  1.00  0.00           C
ATOM   1575  HA  GLN A 686      35.500  57.820  73.570  1.00  0.00           H
ATOM   1576  CB  GLN A 686      34.440  59.040  74.830  1.00  0.00           C
ATOM   1577  HB1 GLN A 686      34.230  58.180  75.490  1.00  0.00           H
ATOM   1578  HB2 GLN A 686      33.650  59.830  74.790  1.00  0.00           H
ATOM   1579  CG  GLN A 686      35.640  59.710  75.560  1.00  0.00           C
ATOM   1580  HG1 GLN A 686      35.210  59.890  76.580  1.00  0.00           H
ATOM   1581  HG2 GLN A 686      35.990  60.670  75.130  1.00  0.00           H
ATOM   1582  CD  GLN A 686      36.840  58.770  75.780  1.00  0.00           C
ATOM   1583  OE1 GLN A 686      36.790  57.520  75.890  1.00  0.00           O
ATOM   1584  NE2 GLN A 686      37.940  59.380  76.180  1.00  0.00           N
ATOM   1585 HE21 GLN A 686      37.910  60.390  76.170  1.00  0.00           H
ATOM   1586 HE22 GLN A 686      38.720  58.800  76.400  1.00  0.00           H
ATOM   1587  C   GLN A 686      33.570  57.530  72.960  1.00  0.00           C
ATOM   1588  O   GLN A 686      32.410  57.440  73.400  1.00  0.00           O
ATOM   1589  N   LEU A 687      34.000  56.730  71.880  1.00  0.00           N
ATOM   1590  HN  LEU A 687      34.940  56.750  71.570  1.00  0.00           H
ATOM   1591  CA  LEU A 687      33.260  55.730  71.090  1.00  0.00           C
ATOM   1592  HA  LEU A 687      32.350  55.440  71.590  1.00  0.00           H
ATOM   1593  CB  LEU A 687      32.780  56.120  69.660  1.00  0.00           C
ATOM   1594  HB1 LEU A 687      32.240  55.360  69.050  1.00  0.00           H
ATOM   1595  HB2 LEU A 687      33.590  56.410  68.960  1.00  0.00           H
ATOM   1596  CG  LEU A 687      31.910  57.370  69.530  1.00  0.00           C
ATOM   1597  HG  LEU A 687      32.290  58.250  70.110  1.00  0.00           H
ATOM   1598  CD1 LEU A 687      31.870  58.050  68.060  1.00  0.00           C
ATOM   1599 HD11 LEU A 687      32.810  58.620  67.910  1.00  0.00           H
ATOM   1600 HD12 LEU A 687      31.130  58.870  67.970  1.00  0.00           H
ATOM   1601 HD13 LEU A 687      31.740  57.280  67.270  1.00  0.00           H
ATOM   1602  CD2 LEU A 687      30.520  56.920  69.930  1.00  0.00           C
ATOM   1603 HD21 LEU A 687      30.380  56.510  70.960  1.00  0.00           H
ATOM   1604 HD22 LEU A 687      30.160  56.150  69.230  1.00  0.00           H
ATOM   1605 HD23 LEU A 687      29.830  57.770  69.710  1.00  0.00           H
ATOM   1606  C   LEU A 687      34.070  54.500  70.900  1.00  0.00           C
ATOM   1607  O   LEU A 687      35.280  54.510  71.050  1.00  0.00           O
ATOM   1608  N   SER A 688      33.430  53.300  70.550  1.00  0.00           N
ATOM   1609  HN  SER A 688      32.470  53.450  70.320  1.00  0.00           H
ATOM   1610  CA  SER A 688      34.170  52.010  70.390  1.00  0.00           C
ATOM   1611  HA  SER A 688      35.060  52.070  71.010  1.00  0.00           H
ATOM   1612  CB  SER A 688      33.240  50.850  70.830  1.00  0.00           C
ATOM   1613  HB1 SER A 688      32.300  50.990  70.240  1.00  0.00           H
ATOM   1614  HB2 SER A 688      33.000  51.110  71.880  1.00  0.00           H
ATOM   1615  OG  SER A 688      33.890  49.610  70.710  1.00  0.00           O
ATOM   1616  HG1 SER A 688      34.680  49.570  71.260  1.00  0.00           H
ATOM   1617  C   SER A 688      34.710  51.910  68.990  1.00  0.00           C
ATOM   1618  O   SER A 688      33.990  51.820  68.010  1.00  0.00           O
ATOM   1619  N   TYR A 689      36.030  51.740  68.880  1.00  0.00           N
ATOM   1620  HN  TYR A 689      36.670  51.710  69.650  1.00  0.00           H
ATOM   1621  CA  TYR A 689      36.630  51.410  67.600  1.00  0.00           C
ATOM   1622  HA  TYR A 689      36.510  52.140  66.820  1.00  0.00           H
ATOM   1623  CB  TYR A 689      38.130  51.450  67.900  1.00  0.00           C
ATOM   1624  HB1 TYR A 689      38.380  50.810  68.770  1.00  0.00           H
ATOM   1625  HB2 TYR A 689      38.430  52.510  67.990  1.00  0.00           H
ATOM   1626  CG  TYR A 689      39.000  50.910  66.810  1.00  0.00           C
ATOM   1627  CD1 TYR A 689      39.910  49.870  67.150  1.00  0.00           C
ATOM   1628  HD1 TYR A 689      40.050  49.460  68.140  1.00  0.00           H
ATOM   1629  CE1 TYR A 689      40.580  49.190  66.140  1.00  0.00           C
ATOM   1630  HE1 TYR A 689      41.180  48.320  66.370  1.00  0.00           H
ATOM   1631  CZ  TYR A 689      40.490  49.520  64.870  1.00  0.00           C
ATOM   1632  OH  TYR A 689      41.350  48.840  63.960  1.00  0.00           O
ATOM   1633  HH  TYR A 689      41.100  48.930  63.050  1.00  0.00           H
ATOM   1634  CD2 TYR A 689      39.000  51.280  65.470  1.00  0.00           C
ATOM   1635  HD2 TYR A 689      38.360  52.090  65.160  1.00  0.00           H
ATOM   1636  CE2 TYR A 689      39.690  50.550  64.480  1.00  0.00           C
ATOM   1637  HE2 TYR A 689      39.710  50.840  63.440  1.00  0.00           H
ATOM   1638  C   TYR A 689      36.250  50.060  67.070  1.00  0.00           C
ATOM   1639  O   TYR A 689      35.870  49.930  65.910  1.00  0.00           O
ATOM   1640  N   LEU A 690      36.400  48.970  67.820  1.00  0.00           N
ATOM   1641  HN  LEU A 690      36.730  49.070  68.760  1.00  0.00           H
ATOM   1642  CA  LEU A 690      35.980  47.630  67.470  1.00  0.00           C
ATOM   1643  HA  LEU A 690      36.590  47.290  66.640  1.00  0.00           H
ATOM   1644  CB  LEU A 690      36.290  46.690  68.640  1.00  0.00           C
ATOM   1645  HB1 LEU A 690      35.710  45.730  68.490  1.00  0.00           H
ATOM   1646  HB2 LEU A 690      36.010  47.220  69.570  1.00  0.00           H
ATOM   1647  CG  LEU A 690      37.750  46.240  68.700  1.00  0.00           C
ATOM   1648  HG  LEU A 690      38.450  47.100  68.600  1.00  0.00           H
ATOM   1649  CD1 LEU A 690      38.070  45.470  69.990  1.00  0.00           C
ATOM   1650 HD11 LEU A 690      37.720  46.090  70.840  1.00  0.00           H
ATOM   1651 HD12 LEU A 690      39.170  45.370  70.130  1.00  0.00           H
ATOM   1652 HD13 LEU A 690      37.570  44.490  70.070  1.00  0.00           H
ATOM   1653  CD2 LEU A 690      38.080  45.330  67.520  1.00  0.00           C
ATOM   1654 HD21 LEU A 690      39.180  45.250  67.570  1.00  0.00           H
ATOM   1655 HD22 LEU A 690      37.740  45.700  66.520  1.00  0.00           H
ATOM   1656 HD23 LEU A 690      37.560  44.370  67.770  1.00  0.00           H
ATOM   1657  C   LEU A 690      34.540  47.530  67.100  1.00  0.00           C
ATOM   1658  O   LEU A 690      34.220  47.020  66.040  1.00  0.00           O
ATOM   1659  N   SER A 691      33.620  48.140  67.870  1.00  0.00           N
ATOM   1660  HN  SER A 691      33.790  48.600  68.740  1.00  0.00           H
ATOM   1661  CA  SER A 691      32.220  48.120  67.350  1.00  0.00           C
ATOM   1662  HA  SER A 691      32.080  47.130  66.950  1.00  0.00           H
ATOM   1663  CB  SER A 691      31.140  48.530  68.350  1.00  0.00           C
ATOM   1664  HB1 SER A 691      30.200  48.870  67.880  1.00  0.00           H
ATOM   1665  HB2 SER A 691      31.510  49.420  68.900  1.00  0.00           H
ATOM   1666  OG  SER A 691      30.940  47.490  69.300  1.00  0.00           O
ATOM   1667  HG1 SER A 691      30.530  46.880  68.680  1.00  0.00           H
ATOM   1668  C   SER A 691      31.900  49.040  66.160  1.00  0.00           C
ATOM   1669  O   SER A 691      31.280  48.540  65.220  1.00  0.00           O
ATOM   1670  N   LEU A 692      32.320  50.290  66.230  1.00  0.00           N
ATOM   1671  HN  LEU A 692      32.970  50.530  66.950  1.00  0.00           H
ATOM   1672  CA  LEU A 692      31.950  51.240  65.140  1.00  0.00           C
ATOM   1673  HA  LEU A 692      30.880  51.240  64.960  1.00  0.00           H
ATOM   1674  CB  LEU A 692      32.440  52.650  65.540  1.00  0.00           C
ATOM   1675  HB1 LEU A 692      33.540  52.750  65.520  1.00  0.00           H
ATOM   1676  HB2 LEU A 692      32.200  52.840  66.600  1.00  0.00           H
ATOM   1677  CG  LEU A 692      31.870  53.800  64.660  1.00  0.00           C
ATOM   1678  HG  LEU A 692      32.250  53.740  63.610  1.00  0.00           H
ATOM   1679  CD1 LEU A 692      30.310  53.790  64.580  1.00  0.00           C
ATOM   1680 HD11 LEU A 692      30.010  53.040  63.830  1.00  0.00           H
ATOM   1681 HD12 LEU A 692      29.760  54.720  64.320  1.00  0.00           H
ATOM   1682 HD13 LEU A 692      29.860  53.420  65.520  1.00  0.00           H
ATOM   1683  CD2 LEU A 692      32.250  55.200  65.290  1.00  0.00           C
ATOM   1684 HD21 LEU A 692      31.570  55.970  64.870  1.00  0.00           H
ATOM   1685 HD22 LEU A 692      33.340  55.340  65.160  1.00  0.00           H
ATOM   1686 HD23 LEU A 692      32.070  55.240  66.390  1.00  0.00           H
ATOM   1687  C   LEU A 692      32.580  50.850  63.850  1.00  0.00           C
ATOM   1688  O   LEU A 692      31.990  50.990  62.780  1.00  0.00           O
ATOM   1689  N   ARG A 693      33.830  50.260  63.850  1.00  0.00           N
ATOM   1690  HN  ARG A 693      34.230  50.170  64.760  1.00  0.00           H
ATOM   1691  CA  ARG A 693      34.440  49.600  62.640  1.00  0.00           C
ATOM   1692  HA  ARG A 693      34.790  50.360  61.950  1.00  0.00           H
ATOM   1693  CB  ARG A 693      35.650  48.860  63.090  1.00  0.00           C
ATOM   1694  HB1 ARG A 693      35.510  48.250  64.000  1.00  0.00           H
ATOM   1695  HB2 ARG A 693      36.320  49.680  63.380  1.00  0.00           H
ATOM   1696  CG  ARG A 693      36.510  48.130  62.060  1.00  0.00           C
ATOM   1697  HG1 ARG A 693      36.780  48.880  61.290  1.00  0.00           H
ATOM   1698  HG2 ARG A 693      35.930  47.260  61.680  1.00  0.00           H
ATOM   1699  CD  ARG A 693      37.800  47.470  62.670  1.00  0.00           C
ATOM   1700  HD1 ARG A 693      37.570  46.620  63.350  1.00  0.00           H
ATOM   1701  HD2 ARG A 693      38.380  48.230  63.230  1.00  0.00           H
ATOM   1702  NE  ARG A 693      38.600  47.020  61.510  1.00  0.00           N
ATOM   1703  HE  ARG A 693      39.330  47.560  61.100  1.00  0.00           H
ATOM   1704  CZ  ARG A 693      38.480  45.810  60.930  1.00  0.00           C
ATOM   1705  NH1 ARG A 693      37.560  45.000  61.230  1.00  0.00           N
ATOM   1706 HH11 ARG A 693      37.050  45.300  62.030  1.00  0.00           H
ATOM   1707 HH12 ARG A 693      37.600  44.190  60.640  1.00  0.00           H
ATOM   1708  NH2 ARG A 693      39.160  45.570  59.810  1.00  0.00           N
ATOM   1709 HH21 ARG A 693      38.730  44.950  59.150  1.00  0.00           H
ATOM   1710 HH22 ARG A 693      39.730  46.310  59.440  1.00  0.00           H
ATOM   1711  C   ARG A 693      33.530  48.690  61.880  1.00  0.00           C
ATOM   1712  O   ARG A 693      33.470  48.730  60.640  1.00  0.00           O
ATOM   1713  N   THR A 694      32.810  47.900  62.680  1.00  0.00           N
ATOM   1714  HN  THR A 694      33.130  47.950  63.620  1.00  0.00           H
ATOM   1715  CA  THR A 694      31.900  46.840  62.250  1.00  0.00           C
ATOM   1716  HA  THR A 694      32.410  46.100  61.640  1.00  0.00           H
ATOM   1717  CB  THR A 694      31.340  45.990  63.350  1.00  0.00           C
ATOM   1718  HB  THR A 694      30.660  46.580  64.010  1.00  0.00           H
ATOM   1719  OG1 THR A 694      32.290  45.440  64.240  1.00  0.00           O
ATOM   1720  HG1 THR A 694      32.480  46.150  64.880  1.00  0.00           H
ATOM   1721  CG2 THR A 694      30.600  44.790  62.660  1.00  0.00           C
ATOM   1722 HG21 THR A 694      30.200  44.030  63.390  1.00  0.00           H
ATOM   1723 HG22 THR A 694      31.290  44.230  61.990  1.00  0.00           H
ATOM   1724 HG23 THR A 694      29.780  45.200  62.060  1.00  0.00           H
ATOM   1725  C   THR A 694      30.720  47.460  61.520  1.00  0.00           C
ATOM   1726  O   THR A 694      30.370  46.950  60.460  1.00  0.00           O
ATOM   1727  N   SER A 695      30.130  48.500  62.110  1.00  0.00           N
ATOM   1728  HN  SER A 695      30.290  48.740  63.060  1.00  0.00           H
ATOM   1729  CA  SER A 695      29.010  49.290  61.560  1.00  0.00           C
ATOM   1730  HA  SER A 695      28.180  48.620  61.400  1.00  0.00           H
ATOM   1731  CB  SER A 695      28.700  50.480  62.480  1.00  0.00           C
ATOM   1732  HB1 SER A 695      27.710  50.870  62.190  1.00  0.00           H
ATOM   1733  HB2 SER A 695      29.490  51.250  62.430  1.00  0.00           H
ATOM   1734  OG  SER A 695      28.570  49.950  63.790  1.00  0.00           O
ATOM   1735  HG1 SER A 695      28.550  50.670  64.420  1.00  0.00           H
ATOM   1736  C   SER A 695      29.320  49.850  60.180  1.00  0.00           C
ATOM   1737  O   SER A 695      28.560  49.660  59.210  1.00  0.00           O
ATOM   1738  N   ILE A 696      30.480  50.470  60.040  1.00  0.00           N
ATOM   1739  HN  ILE A 696      31.070  50.690  60.800  1.00  0.00           H
ATOM   1740  CA  ILE A 696      30.950  51.050  58.770  1.00  0.00           C
ATOM   1741  HA  ILE A 696      30.170  51.650  58.330  1.00  0.00           H
ATOM   1742  CB  ILE A 696      32.260  51.840  58.900  1.00  0.00           C
ATOM   1743  HB  ILE A 696      32.970  51.220  59.480  1.00  0.00           H
ATOM   1744  CG2 ILE A 696      32.920  51.990  57.550  1.00  0.00           C
ATOM   1745 HG21 ILE A 696      33.300  51.030  57.140  1.00  0.00           H
ATOM   1746 HG22 ILE A 696      33.870  52.550  57.720  1.00  0.00           H
ATOM   1747 HG23 ILE A 696      32.210  52.450  56.840  1.00  0.00           H
ATOM   1748  CG1 ILE A 696      32.000  53.250  59.560  1.00  0.00           C
ATOM   1749 HG11 ILE A 696      31.120  53.170  60.230  1.00  0.00           H
ATOM   1750 HG12 ILE A 696      31.740  54.030  58.820  1.00  0.00           H
ATOM   1751  CD  ILE A 696      33.170  53.650  60.430  1.00  0.00           C
ATOM   1752  HD1 ILE A 696      33.270  52.710  61.030  1.00  0.00           H
ATOM   1753  HD2 ILE A 696      32.880  54.460  61.130  1.00  0.00           H
ATOM   1754  HD3 ILE A 696      34.060  53.930  59.820  1.00  0.00           H
ATOM   1755  C   ILE A 696      31.060  50.000  57.700  1.00  0.00           C
ATOM   1756  O   ILE A 696      30.630  50.110  56.520  1.00  0.00           O
ATOM   1757  N   GLY A 697      31.640  48.800  58.050  1.00  0.00           N
ATOM   1758  HN  GLY A 697      32.170  48.800  58.890  1.00  0.00           H
ATOM   1759  CA  GLY A 697      31.800  47.610  57.230  1.00  0.00           C
ATOM   1760  HA1 GLY A 697      32.260  46.940  57.940  1.00  0.00           H
ATOM   1761  HA2 GLY A 697      32.370  47.950  56.390  1.00  0.00           H
ATOM   1762  C   GLY A 697      30.570  47.000  56.670  1.00  0.00           C
ATOM   1763  O   GLY A 697      30.540  46.910  55.450  1.00  0.00           O
ATOM   1764  N   LEU A 698      29.550  46.770  57.450  1.00  0.00           N
ATOM   1765  HN  LEU A 698      29.710  46.800  58.430  1.00  0.00           H
ATOM   1766  CA  LEU A 698      28.230  46.340  56.970  1.00  0.00           C
ATOM   1767  HA  LEU A 698      28.450  45.480  56.340  1.00  0.00           H
ATOM   1768  CB  LEU A 698      27.370  45.740  58.050  1.00  0.00           C
ATOM   1769  HB1 LEU A 698      26.430  45.380  57.600  1.00  0.00           H
ATOM   1770  HB2 LEU A 698      27.100  46.480  58.830  1.00  0.00           H
ATOM   1771  CG  LEU A 698      28.030  44.440  58.560  1.00  0.00           C
ATOM   1772  HG  LEU A 698      29.120  44.620  58.700  1.00  0.00           H
ATOM   1773  CD1 LEU A 698      27.350  44.070  59.890  1.00  0.00           C
ATOM   1774 HD11 LEU A 698      27.610  43.050  60.220  1.00  0.00           H
ATOM   1775 HD12 LEU A 698      26.230  44.050  59.790  1.00  0.00           H
ATOM   1776 HD13 LEU A 698      27.660  44.740  60.720  1.00  0.00           H
ATOM   1777  CD2 LEU A 698      27.870  43.280  57.620  1.00  0.00           C
ATOM   1778 HD21 LEU A 698      26.820  42.930  57.730  1.00  0.00           H
ATOM   1779 HD22 LEU A 698      28.520  42.480  58.040  1.00  0.00           H
ATOM   1780 HD23 LEU A 698      28.040  43.640  56.580  1.00  0.00           H
ATOM   1781  C   LEU A 698      27.480  47.300  56.060  1.00  0.00           C
ATOM   1782  O   LEU A 698      26.880  46.960  55.070  1.00  0.00           O
ATOM   1783  N   TRP A 699      27.560  48.580  56.450  1.00  0.00           N
ATOM   1784  HN  TRP A 699      28.030  48.900  57.250  1.00  0.00           H
ATOM   1785  CA  TRP A 699      27.140  49.640  55.600  1.00  0.00           C
ATOM   1786  HA  TRP A 699      26.110  49.430  55.370  1.00  0.00           H
ATOM   1787  CB  TRP A 699      27.290  51.020  56.210  1.00  0.00           C
ATOM   1788  HB1 TRP A 699      27.260  51.760  55.380  1.00  0.00           H
ATOM   1789  HB2 TRP A 699      28.270  51.100  56.730  1.00  0.00           H
ATOM   1790  CG  TRP A 699      26.230  51.590  57.090  1.00  0.00           C
ATOM   1791  CD1 TRP A 699      26.300  51.840  58.400  1.00  0.00           C
ATOM   1792  HD1 TRP A 699      27.160  51.610  59.020  1.00  0.00           H
ATOM   1793  NE1 TRP A 699      25.180  52.460  58.820  1.00  0.00           N
ATOM   1794  HE1 TRP A 699      25.080  52.870  59.700  1.00  0.00           H
ATOM   1795  CE2 TRP A 699      24.400  52.690  57.750  1.00  0.00           C
ATOM   1796  CD2 TRP A 699      24.970  52.130  56.610  1.00  0.00           C
ATOM   1797  CE3 TRP A 699      24.330  52.110  55.410  1.00  0.00           C
ATOM   1798  HE3 TRP A 699      24.820  51.750  54.520  1.00  0.00           H
ATOM   1799  CZ3 TRP A 699      23.120  52.790  55.290  1.00  0.00           C
ATOM   1800  HZ3 TRP A 699      22.550  52.920  54.380  1.00  0.00           H
ATOM   1801  CZ2 TRP A 699      23.130  53.290  57.680  1.00  0.00           C
ATOM   1802  HZ2 TRP A 699      22.650  53.680  58.570  1.00  0.00           H
ATOM   1803  CH2 TRP A 699      22.520  53.370  56.400  1.00  0.00           C
ATOM   1804  HH2 TRP A 699      21.530  53.780  56.350  1.00  0.00           H
ATOM   1805  C   TRP A 699      27.870  49.600  54.200  1.00  0.00           C
ATOM   1806  O   TRP A 699      27.130  49.610  53.180  1.00  0.00           O
ATOM   1807  N   THR A 700      29.230  49.390  54.190  1.00  0.00           N
ATOM   1808  HN  THR A 700      29.620  49.350  55.100  1.00  0.00           H
ATOM   1809  CA  THR A 700      29.960  49.400  52.890  1.00  0.00           C
ATOM   1810  HA  THR A 700      29.630  50.300  52.370  1.00  0.00           H
ATOM   1811  CB  THR A 700      31.450  49.290  53.120  1.00  0.00           C
ATOM   1812  HB  THR A 700      31.610  48.370  53.710  1.00  0.00           H
ATOM   1813  OG1 THR A 700      31.930  50.320  54.030  1.00  0.00           O
ATOM   1814  HG1 THR A 700      31.400  50.290  54.820  1.00  0.00           H
ATOM   1815  CG2 THR A 700      32.250  49.380  51.830  1.00  0.00           C
ATOM   1816 HG21 THR A 700      31.950  48.680  51.010  1.00  0.00           H
ATOM   1817 HG22 THR A 700      33.290  49.030  51.940  1.00  0.00           H
ATOM   1818 HG23 THR A 700      32.320  50.420  51.440  1.00  0.00           H
ATOM   1819  C   THR A 700      29.510  48.260  51.970  1.00  0.00           C
ATOM   1820  O   THR A 700      29.450  48.360  50.720  1.00  0.00           O
ATOM   1821  N   SER A 701      29.270  47.070  52.610  1.00  0.00           N
ATOM   1822  HN  SER A 701      29.550  46.950  53.560  1.00  0.00           H
ATOM   1823  CA  SER A 701      28.680  45.880  52.010  1.00  0.00           C
ATOM   1824  HA  SER A 701      29.360  45.580  51.240  1.00  0.00           H
ATOM   1825  CB  SER A 701      28.500  44.800  53.070  1.00  0.00           C
ATOM   1826  HB1 SER A 701      27.760  45.080  53.840  1.00  0.00           H
ATOM   1827  HB2 SER A 701      29.470  44.730  53.620  1.00  0.00           H
ATOM   1828  OG  SER A 701      28.170  43.560  52.440  1.00  0.00           O
ATOM   1829  HG1 SER A 701      28.970  43.410  51.930  1.00  0.00           H
ATOM   1830  C   SER A 701      27.290  46.070  51.340  1.00  0.00           C
ATOM   1831  O   SER A 701      26.930  45.580  50.240  1.00  0.00           O
ATOM   1832  N   PHE A 702      26.390  46.790  52.050  1.00  0.00           N
ATOM   1833  HN  PHE A 702      26.670  47.080  52.960  1.00  0.00           H
ATOM   1834  CA  PHE A 702      25.130  47.350  51.490  1.00  0.00           C
ATOM   1835  HA  PHE A 702      24.590  46.500  51.120  1.00  0.00           H
ATOM   1836  CB  PHE A 702      24.180  47.890  52.580  1.00  0.00           C
ATOM   1837  HB1 PHE A 702      24.750  48.430  53.370  1.00  0.00           H
ATOM   1838  HB2 PHE A 702      23.800  47.060  53.210  1.00  0.00           H
ATOM   1839  CG  PHE A 702      22.950  48.760  52.190  1.00  0.00           C
ATOM   1840  CD1 PHE A 702      22.010  48.150  51.310  1.00  0.00           C
ATOM   1841  HD1 PHE A 702      22.130  47.100  51.070  1.00  0.00           H
ATOM   1842  CE1 PHE A 702      21.040  48.990  50.710  1.00  0.00           C
ATOM   1843  HE1 PHE A 702      20.400  48.550  49.970  1.00  0.00           H
ATOM   1844  CZ  PHE A 702      20.910  50.250  51.190  1.00  0.00           C
ATOM   1845  HZ  PHE A 702      20.180  50.860  50.700  1.00  0.00           H
ATOM   1846  CD2 PHE A 702      22.900  50.110  52.480  1.00  0.00           C
ATOM   1847  HD2 PHE A 702      23.680  50.560  53.080  1.00  0.00           H
ATOM   1848  CE2 PHE A 702      21.850  50.880  52.020  1.00  0.00           C
ATOM   1849  HE2 PHE A 702      21.760  51.920  52.260  1.00  0.00           H
ATOM   1850  C   PHE A 702      25.250  48.310  50.300  1.00  0.00           C
ATOM   1851  O   PHE A 702      24.630  47.980  49.290  1.00  0.00           O
ATOM   1852  N   LEU A 703      26.040  49.400  50.420  1.00  0.00           N
ATOM   1853  HN  LEU A 703      26.420  49.600  51.320  1.00  0.00           H
ATOM   1854  CA  LEU A 703      26.450  50.310  49.350  1.00  0.00           C
ATOM   1855  HA  LEU A 703      25.580  50.760  48.870  1.00  0.00           H
ATOM   1856  CB  LEU A 703      27.350  51.380  49.860  1.00  0.00           C
ATOM   1857  HB1 LEU A 703      27.550  52.080  49.020  1.00  0.00           H
ATOM   1858  HB2 LEU A 703      28.370  51.100  50.220  1.00  0.00           H
ATOM   1859  CG  LEU A 703      26.640  52.200  50.900  1.00  0.00           C
ATOM   1860  HG  LEU A 703      26.120  51.580  51.650  1.00  0.00           H
ATOM   1861  CD1 LEU A 703      27.670  52.950  51.760  1.00  0.00           C
ATOM   1862 HD11 LEU A 703      28.190  53.510  50.970  1.00  0.00           H
ATOM   1863 HD12 LEU A 703      28.460  52.360  52.280  1.00  0.00           H
ATOM   1864 HD13 LEU A 703      27.160  53.580  52.520  1.00  0.00           H
ATOM   1865  CD2 LEU A 703      25.770  53.360  50.320  1.00  0.00           C
ATOM   1866 HD21 LEU A 703      25.330  54.130  50.990  1.00  0.00           H
ATOM   1867 HD22 LEU A 703      24.880  52.850  49.930  1.00  0.00           H
ATOM   1868 HD23 LEU A 703      26.280  53.840  49.460  1.00  0.00           H
ATOM   1869  C   LEU A 703      27.090  49.590  48.180  1.00  0.00           C
ATOM   1870  O   LEU A 703      26.810  50.010  47.020  1.00  0.00           O
ATOM   1871  N   CYS A 704      27.900  48.580  48.370  1.00  0.00           N
ATOM   1872  HN  CYS A 704      28.250  48.340  49.260  1.00  0.00           H
ATOM   1873  CA  CYS A 704      28.450  47.790  47.360  1.00  0.00           C
ATOM   1874  HA  CYS A 704      28.880  48.520  46.690  1.00  0.00           H
ATOM   1875  CB  CYS A 704      29.610  46.880  47.800  1.00  0.00           C
ATOM   1876  HB1 CYS A 704      29.840  46.320  46.880  1.00  0.00           H
ATOM   1877  HB2 CYS A 704      29.300  46.080  48.510  1.00  0.00           H
ATOM   1878  SG  CYS A 704      31.100  47.850  48.310  1.00  0.00           S
ATOM   1879  HG1 CYS A 704      30.520  48.590  49.240  1.00  0.00           H
ATOM   1880  C   CYS A 704      27.370  47.000  46.610  1.00  0.00           C
ATOM   1881  O   CYS A 704      27.340  47.040  45.420  1.00  0.00           O
ATOM   1882  N   ILE A 705      26.380  46.330  47.240  1.00  0.00           N
ATOM   1883  HN  ILE A 705      26.430  46.360  48.230  1.00  0.00           H
ATOM   1884  CA  ILE A 705      25.360  45.550  46.490  1.00  0.00           C
ATOM   1885  HA  ILE A 705      25.990  45.110  45.730  1.00  0.00           H
ATOM   1886  CB  ILE A 705      24.630  44.500  47.300  1.00  0.00           C
ATOM   1887  HB  ILE A 705      24.100  45.080  48.090  1.00  0.00           H
ATOM   1888  CG2 ILE A 705      23.680  43.660  46.440  1.00  0.00           C
ATOM   1889 HG21 ILE A 705      23.220  42.840  47.040  1.00  0.00           H
ATOM   1890 HG22 ILE A 705      24.160  43.290  45.520  1.00  0.00           H
ATOM   1891 HG23 ILE A 705      22.790  44.240  46.160  1.00  0.00           H
ATOM   1892  CG1 ILE A 705      25.650  43.530  47.940  1.00  0.00           C
ATOM   1893 HG11 ILE A 705      26.440  44.200  48.340  1.00  0.00           H
ATOM   1894 HG12 ILE A 705      26.010  42.870  47.120  1.00  0.00           H
ATOM   1895  CD  ILE A 705      25.310  42.750  49.210  1.00  0.00           C
ATOM   1896  HD1 ILE A 705      24.750  43.420  49.900  1.00  0.00           H
ATOM   1897  HD2 ILE A 705      26.260  42.510  49.750  1.00  0.00           H
ATOM   1898  HD3 ILE A 705      24.690  41.830  49.120  1.00  0.00           H
ATOM   1899  C   ILE A 705      24.420  46.520  45.750  1.00  0.00           C
ATOM   1900  O   ILE A 705      24.030  46.240  44.560  1.00  0.00           O
ATOM   1901  N   VAL A 706      24.020  47.710  46.320  1.00  0.00           N
ATOM   1902  HN  VAL A 706      24.260  47.940  47.260  1.00  0.00           H
ATOM   1903  CA  VAL A 706      23.390  48.810  45.580  1.00  0.00           C
ATOM   1904  HA  VAL A 706      22.430  48.470  45.200  1.00  0.00           H
ATOM   1905  CB  VAL A 706      23.050  50.020  46.450  1.00  0.00           C
ATOM   1906  HB  VAL A 706      23.920  50.300  47.070  1.00  0.00           H
ATOM   1907  CG1 VAL A 706      22.490  51.170  45.560  1.00  0.00           C
ATOM   1908 HG11 VAL A 706      23.250  51.470  44.800  1.00  0.00           H
ATOM   1909 HG12 VAL A 706      22.240  51.990  46.280  1.00  0.00           H
ATOM   1910 HG13 VAL A 706      21.600  50.780  45.030  1.00  0.00           H
ATOM   1911  CG2 VAL A 706      21.860  49.600  47.400  1.00  0.00           C
ATOM   1912 HG21 VAL A 706      22.250  48.800  48.070  1.00  0.00           H
ATOM   1913 HG22 VAL A 706      20.940  49.330  46.830  1.00  0.00           H
ATOM   1914 HG23 VAL A 706      21.490  50.460  47.990  1.00  0.00           H
ATOM   1915  C   VAL A 706      24.070  49.170  44.230  1.00  0.00           C
ATOM   1916  O   VAL A 706      23.310  49.250  43.240  1.00  0.00           O
ATOM   1917  N   LEU A 707      25.430  49.370  44.220  1.00  0.00           N
ATOM   1918  HN  LEU A 707      25.900  49.350  45.080  1.00  0.00           H
ATOM   1919  CA  LEU A 707      26.210  49.820  43.060  1.00  0.00           C
ATOM   1920  HA  LEU A 707      25.740  50.660  42.560  1.00  0.00           H
ATOM   1921  CB  LEU A 707      27.560  50.170  43.590  1.00  0.00           C
ATOM   1922  HB1 LEU A 707      27.940  49.320  44.200  1.00  0.00           H
ATOM   1923  HB2 LEU A 707      27.510  50.900  44.420  1.00  0.00           H
ATOM   1924  CG  LEU A 707      28.610  50.720  42.610  1.00  0.00           C
ATOM   1925  HG  LEU A 707      28.710  50.050  41.730  1.00  0.00           H
ATOM   1926  CD1 LEU A 707      28.080  52.080  42.050  1.00  0.00           C
ATOM   1927 HD11 LEU A 707      26.970  52.080  42.030  1.00  0.00           H
ATOM   1928 HD12 LEU A 707      28.490  52.220  41.030  1.00  0.00           H
ATOM   1929 HD13 LEU A 707      28.360  52.960  42.670  1.00  0.00           H
ATOM   1930  CD2 LEU A 707      29.960  50.870  43.300  1.00  0.00           C
ATOM   1931 HD21 LEU A 707      30.300  49.860  43.570  1.00  0.00           H
ATOM   1932 HD22 LEU A 707      30.090  51.430  44.250  1.00  0.00           H
ATOM   1933 HD23 LEU A 707      30.790  51.250  42.670  1.00  0.00           H
ATOM   1934  C   LEU A 707      26.450  48.730  42.100  1.00  0.00           C
ATOM   1935  O   LEU A 707      26.760  49.010  40.960  1.00  0.00           O
ATOM   1936  N   VAL A 708      26.330  47.470  42.480  1.00  0.00           N
ATOM   1937  HN  VAL A 708      26.320  47.290  43.460  1.00  0.00           H
ATOM   1938  CA  VAL A 708      26.110  46.270  41.640  1.00  0.00           C
ATOM   1939  HA  VAL A 708      26.710  46.250  40.750  1.00  0.00           H
ATOM   1940  CB  VAL A 708      26.390  44.940  42.360  1.00  0.00           C
ATOM   1941  HB  VAL A 708      25.760  44.820  43.270  1.00  0.00           H
ATOM   1942  CG1 VAL A 708      26.090  43.630  41.460  1.00  0.00           C
ATOM   1943 HG11 VAL A 708      26.680  43.610  40.530  1.00  0.00           H
ATOM   1944 HG12 VAL A 708      25.050  43.690  41.080  1.00  0.00           H
ATOM   1945 HG13 VAL A 708      26.230  42.660  42.000  1.00  0.00           H
ATOM   1946  CG2 VAL A 708      27.930  44.910  42.640  1.00  0.00           C
ATOM   1947 HG21 VAL A 708      28.200  44.000  43.210  1.00  0.00           H
ATOM   1948 HG22 VAL A 708      28.180  45.730  43.350  1.00  0.00           H
ATOM   1949 HG23 VAL A 708      28.490  45.050  41.690  1.00  0.00           H
ATOM   1950  C   VAL A 708      24.700  46.260  41.010  1.00  0.00           C
ATOM   1951  O   VAL A 708      24.500  45.770  39.930  1.00  0.00           O
ATOM   1952  N   ALA A 709      23.700  46.810  41.690  1.00  0.00           N
ATOM   1953  HN  ALA A 709      23.830  47.400  42.470  1.00  0.00           H
ATOM   1954  CA  ALA A 709      22.260  46.680  41.380  1.00  0.00           C
ATOM   1955  HA  ALA A 709      22.070  45.770  40.840  1.00  0.00           H
ATOM   1956  CB  ALA A 709      21.460  46.610  42.650  1.00  0.00           C
ATOM   1957  HB1 ALA A 709      20.380  46.540  42.400  1.00  0.00           H
ATOM   1958  HB2 ALA A 709      21.470  47.590  43.170  1.00  0.00           H
ATOM   1959  HB3 ALA A 709      21.750  45.750  43.280  1.00  0.00           H
ATOM   1960  C   ALA A 709      21.730  47.750  40.480  1.00  0.00           C
ATOM   1961  O   ALA A 709      20.740  47.560  39.760  1.00  0.00           O
ATOM   1962  N   THR A 710      22.390  48.940  40.490  1.00  0.00           N
ATOM   1963  HN  THR A 710      23.160  49.170  41.090  1.00  0.00           H
ATOM   1964  CA  THR A 710      21.940  50.140  39.750  1.00  0.00           C
ATOM   1965  HA  THR A 710      21.170  49.810  39.070  1.00  0.00           H
ATOM   1966  CB  THR A 710      21.470  51.250  40.630  1.00  0.00           C
ATOM   1967  HB  THR A 710      20.730  50.810  41.350  1.00  0.00           H
ATOM   1968  OG1 THR A 710      20.660  52.160  39.850  1.00  0.00           O
ATOM   1969  HG1 THR A 710      21.000  53.060  39.830  1.00  0.00           H
ATOM   1970  CG2 THR A 710      22.620  52.000  41.300  1.00  0.00           C
ATOM   1971 HG21 THR A 710      23.230  51.290  41.910  1.00  0.00           H
ATOM   1972 HG22 THR A 710      22.360  52.800  42.010  1.00  0.00           H
ATOM   1973 HG23 THR A 710      23.210  52.580  40.560  1.00  0.00           H
ATOM   1974  C   THR A 710      22.950  50.710  38.760  1.00  0.00           C
ATOM   1975  O   THR A 710      24.110  50.250  38.830  1.00  0.00           O
ATOM   1976  N   ASP A 711      22.520  51.580  37.840  1.00  0.00           N
ATOM   1977  HN  ASP A 711      21.570  51.890  37.760  1.00  0.00           H
ATOM   1978  CA  ASP A 711      23.440  52.200  36.930  1.00  0.00           C
ATOM   1979  HA  ASP A 711      23.730  51.390  36.290  1.00  0.00           H
ATOM   1980  CB  ASP A 711      22.680  53.140  36.030  1.00  0.00           C
ATOM   1981  HB1 ASP A 711      22.540  54.130  36.520  1.00  0.00           H
ATOM   1982  HB2 ASP A 711      21.750  52.690  35.620  1.00  0.00           H
ATOM   1983  CG  ASP A 711      23.310  53.600  34.760  1.00  0.00           C
ATOM   1984  OD1 ASP A 711      24.530  53.410  34.500  1.00  0.00           O
ATOM   1985  OD2 ASP A 711      22.670  54.370  33.980  1.00  0.00           O
ATOM   1986  C   ASP A 711      24.750  52.870  37.530  1.00  0.00           C
ATOM   1987  O   ASP A 711      24.550  53.760  38.350  1.00  0.00           O
ATOM   1988  N   ALA A 712      25.920  52.440  37.130  1.00  0.00           N
ATOM   1989  HN  ALA A 712      25.930  51.600  36.580  1.00  0.00           H
ATOM   1990  CA  ALA A 712      27.150  52.940  37.520  1.00  0.00           C
ATOM   1991  HA  ALA A 712      27.070  53.740  38.230  1.00  0.00           H
ATOM   1992  CB  ALA A 712      27.940  51.800  38.090  1.00  0.00           C
ATOM   1993  HB1 ALA A 712      28.910  52.240  38.420  1.00  0.00           H
ATOM   1994  HB2 ALA A 712      28.120  50.930  37.420  1.00  0.00           H
ATOM   1995  HB3 ALA A 712      27.420  51.400  38.990  1.00  0.00           H
ATOM   1996  C   ALA A 712      28.010  53.430  36.420  1.00  0.00           C
ATOM   1997  O   ALA A 712      29.190  53.730  36.560  1.00  0.00           O
ATOM   1998  N   SER A 713      27.440  53.520  35.140  1.00  0.00           N
ATOM   1999  HN  SER A 713      26.480  53.320  34.890  1.00  0.00           H
ATOM   2000  CA  SER A 713      28.140  54.080  34.010  1.00  0.00           C
ATOM   2001  HA  SER A 713      29.030  53.490  33.870  1.00  0.00           H
ATOM   2002  CB  SER A 713      27.250  54.130  32.720  1.00  0.00           C
ATOM   2003  HB1 SER A 713      27.070  53.120  32.290  1.00  0.00           H
ATOM   2004  HB2 SER A 713      27.700  54.690  31.870  1.00  0.00           H
ATOM   2005  OG  SER A 713      26.050  54.830  33.020  1.00  0.00           O
ATOM   2006  HG1 SER A 713      25.520  54.160  33.450  1.00  0.00           H
ATOM   2007  C   SER A 713      28.790  55.420  34.180  1.00  0.00           C
ATOM   2008  O   SER A 713      29.950  55.610  33.840  1.00  0.00           O
ATOM   2009  N   SER A 714      28.090  56.370  34.800  1.00  0.00           N
ATOM   2010  HN  SER A 714      27.120  56.240  35.000  1.00  0.00           H
ATOM   2011  CA  SER A 714      28.570  57.620  35.150  1.00  0.00           C
ATOM   2012  HA  SER A 714      28.880  58.170  34.280  1.00  0.00           H
ATOM   2013  CB  SER A 714      27.470  58.590  35.770  1.00  0.00           C
ATOM   2014  HB1 SER A 714      27.920  59.540  36.140  1.00  0.00           H
ATOM   2015  HB2 SER A 714      26.950  58.150  36.650  1.00  0.00           H
ATOM   2016  OG  SER A 714      26.490  58.740  34.690  1.00  0.00           O
ATOM   2017  HG1 SER A 714      25.790  59.360  34.880  1.00  0.00           H
ATOM   2018  C   SER A 714      29.730  57.540  36.140  1.00  0.00           C
ATOM   2019  O   SER A 714      30.590  58.350  35.890  1.00  0.00           O
ATOM   2020  N   LEU A 715      29.770  56.590  37.120  1.00  0.00           N
ATOM   2021  HN  LEU A 715      29.000  55.970  37.180  1.00  0.00           H
ATOM   2022  CA  LEU A 715      30.900  56.320  38.040  1.00  0.00           C
ATOM   2023  HA  LEU A 715      31.310  57.210  38.460  1.00  0.00           H
ATOM   2024  CB  LEU A 715      30.450  55.380  39.270  1.00  0.00           C
ATOM   2025  HB1 LEU A 715      30.010  54.410  38.940  1.00  0.00           H
ATOM   2026  HB2 LEU A 715      29.670  55.830  39.930  1.00  0.00           H
ATOM   2027  CG  LEU A 715      31.600  55.200  40.260  1.00  0.00           C
ATOM   2028  HG  LEU A 715      32.310  54.460  39.820  1.00  0.00           H
ATOM   2029  CD1 LEU A 715      32.230  56.530  40.810  1.00  0.00           C
ATOM   2030 HD11 LEU A 715      31.530  57.090  41.460  1.00  0.00           H
ATOM   2031 HD12 LEU A 715      32.650  57.130  39.970  1.00  0.00           H
ATOM   2032 HD13 LEU A 715      33.090  56.320  41.480  1.00  0.00           H
ATOM   2033  CD2 LEU A 715      31.060  54.500  41.520  1.00  0.00           C
ATOM   2034 HD21 LEU A 715      30.210  55.100  41.910  1.00  0.00           H
ATOM   2035 HD22 LEU A 715      31.790  54.290  42.330  1.00  0.00           H
ATOM   2036 HD23 LEU A 715      30.680  53.480  41.280  1.00  0.00           H
ATOM   2037  C   LEU A 715      32.110  55.750  37.350  1.00  0.00           C
ATOM   2038  O   LEU A 715      33.210  56.180  37.700  1.00  0.00           O
ATOM   2039  N   VAL A 716      31.940  54.980  36.290  1.00  0.00           N
ATOM   2040  HN  VAL A 716      31.010  54.600  36.280  1.00  0.00           H
ATOM   2041  CA  VAL A 716      32.910  54.610  35.260  1.00  0.00           C
ATOM   2042  HA  VAL A 716      33.700  54.150  35.840  1.00  0.00           H
ATOM   2043  CB  VAL A 716      32.410  53.470  34.290  1.00  0.00           C
ATOM   2044  HB  VAL A 716      31.470  53.820  33.820  1.00  0.00           H
ATOM   2045  CG1 VAL A 716      33.430  52.980  33.270  1.00  0.00           C
ATOM   2046 HG11 VAL A 716      33.010  52.210  32.600  1.00  0.00           H
ATOM   2047 HG12 VAL A 716      34.320  52.500  33.740  1.00  0.00           H
ATOM   2048 HG13 VAL A 716      33.860  53.790  32.630  1.00  0.00           H
ATOM   2049  CG2 VAL A 716      32.110  52.200  35.170  1.00  0.00           C
ATOM   2050 HG21 VAL A 716      31.670  51.470  34.450  1.00  0.00           H
ATOM   2051 HG22 VAL A 716      31.390  52.410  36.000  1.00  0.00           H
ATOM   2052 HG23 VAL A 716      33.010  51.780  35.670  1.00  0.00           H
ATOM   2053  C   VAL A 716      33.560  55.770  34.520  1.00  0.00           C
ATOM   2054  O   VAL A 716      34.710  55.810  34.180  1.00  0.00           O
ATOM   2055  N   CYS A 717      32.780  56.810  34.240  1.00  0.00           N
ATOM   2056  HN  CYS A 717      31.830  56.720  34.530  1.00  0.00           H
ATOM   2057  CA  CYS A 717      33.260  58.030  33.580  1.00  0.00           C
ATOM   2058  HA  CYS A 717      34.090  57.710  32.960  1.00  0.00           H
ATOM   2059  CB  CYS A 717      32.270  58.750  32.690  1.00  0.00           C
ATOM   2060  HB1 CYS A 717      32.780  59.570  32.150  1.00  0.00           H
ATOM   2061  HB2 CYS A 717      31.530  59.110  33.440  1.00  0.00           H
ATOM   2062  SG  CYS A 717      31.380  57.610  31.570  1.00  0.00           S
ATOM   2063  HG1 CYS A 717      30.620  57.080  32.500  1.00  0.00           H
ATOM   2064  C   CYS A 717      33.840  59.000  34.540  1.00  0.00           C
ATOM   2065  O   CYS A 717      34.770  59.770  34.230  1.00  0.00           O
ATOM   2066  N   TYR A 718      33.490  58.920  35.830  1.00  0.00           N
ATOM   2067  HN  TYR A 718      32.640  58.490  36.120  1.00  0.00           H
ATOM   2068  CA  TYR A 718      34.180  59.750  36.890  1.00  0.00           C
ATOM   2069  HA  TYR A 718      34.320  60.740  36.500  1.00  0.00           H
ATOM   2070  CB  TYR A 718      33.390  59.790  38.260  1.00  0.00           C
ATOM   2071  HB1 TYR A 718      34.030  60.370  38.960  1.00  0.00           H
ATOM   2072  HB2 TYR A 718      33.190  58.770  38.660  1.00  0.00           H
ATOM   2073  CG  TYR A 718      32.080  60.630  38.170  1.00  0.00           C
ATOM   2074  CD1 TYR A 718      31.850  61.770  37.390  1.00  0.00           C
ATOM   2075  HD1 TYR A 718      32.590  62.320  36.820  1.00  0.00           H
ATOM   2076  CE1 TYR A 718      30.550  62.280  37.240  1.00  0.00           C
ATOM   2077  HE1 TYR A 718      30.410  63.160  36.620  1.00  0.00           H
ATOM   2078  CZ  TYR A 718      29.480  61.680  37.880  1.00  0.00           C
ATOM   2079  OH  TYR A 718      28.230  62.150  37.610  1.00  0.00           O
ATOM   2080  HH  TYR A 718      27.560  61.720  38.140  1.00  0.00           H
ATOM   2081  CD2 TYR A 718      31.020  60.030  38.910  1.00  0.00           C
ATOM   2082  HD2 TYR A 718      31.140  59.140  39.500  1.00  0.00           H
ATOM   2083  CE2 TYR A 718      29.730  60.550  38.710  1.00  0.00           C
ATOM   2084  HE2 TYR A 718      28.880  60.060  39.150  1.00  0.00           H
ATOM   2085  C   TYR A 718      35.620  59.330  37.240  1.00  0.00           C
ATOM   2086  O   TYR A 718      36.600  60.080  37.300  1.00  0.00           O
ATOM   2087  N   ILE A 719      35.860  57.970  37.310  1.00  0.00           N
ATOM   2088  HN  ILE A 719      35.170  57.260  37.290  1.00  0.00           H
ATOM   2089  CA  ILE A 719      37.210  57.500  37.650  1.00  0.00           C
ATOM   2090  HA  ILE A 719      37.530  58.170  38.440  1.00  0.00           H
ATOM   2091  CB  ILE A 719      37.240  56.150  38.400  1.00  0.00           C
ATOM   2092  HB  ILE A 719      38.260  55.770  38.610  1.00  0.00           H
ATOM   2093  CG2 ILE A 719      36.370  56.200  39.680  1.00  0.00           C
ATOM   2094 HG21 ILE A 719      36.390  55.200  40.170  1.00  0.00           H
ATOM   2095 HG22 ILE A 719      35.340  56.400  39.290  1.00  0.00           H
ATOM   2096 HG23 ILE A 719      36.710  56.980  40.400  1.00  0.00           H
ATOM   2097  CG1 ILE A 719      36.740  55.130  37.370  1.00  0.00           C
ATOM   2098 HG11 ILE A 719      37.380  55.160  36.470  1.00  0.00           H
ATOM   2099 HG12 ILE A 719      35.710  55.380  37.070  1.00  0.00           H
ATOM   2100  CD  ILE A 719      36.850  53.610  37.830  1.00  0.00           C
ATOM   2101  HD1 ILE A 719      36.160  53.540  38.700  1.00  0.00           H
ATOM   2102  HD2 ILE A 719      37.880  53.360  38.160  1.00  0.00           H
ATOM   2103  HD3 ILE A 719      36.540  52.910  37.030  1.00  0.00           H
ATOM   2104  C   ILE A 719      38.140  57.610  36.420  1.00  0.00           C
ATOM   2105  O   ILE A 719      37.790  57.260  35.240  1.00  0.00           O
ATOM   2106  N   THR A 720      39.320  58.220  36.680  1.00  0.00           N
ATOM   2107  HN  THR A 720      39.660  58.630  37.530  1.00  0.00           H
ATOM   2108  CA  THR A 720      40.290  58.250  35.580  1.00  0.00           C
ATOM   2109  HA  THR A 720      40.300  57.300  35.070  1.00  0.00           H
ATOM   2110  CB  THR A 720      40.000  59.400  34.660  1.00  0.00           C
ATOM   2111  HB  THR A 720      38.920  59.360  34.430  1.00  0.00           H
ATOM   2112  OG1 THR A 720      40.750  59.560  33.470  1.00  0.00           O
ATOM   2113  HG1 THR A 720      40.280  59.020  32.840  1.00  0.00           H
ATOM   2114  CG2 THR A 720      40.080  60.720  35.480  1.00  0.00           C
ATOM   2115 HG21 THR A 720      39.840  61.600  34.830  1.00  0.00           H
ATOM   2116 HG22 THR A 720      41.150  60.860  35.760  1.00  0.00           H
ATOM   2117 HG23 THR A 720      39.550  60.670  36.450  1.00  0.00           H
ATOM   2118  C   THR A 720      41.680  58.190  36.140  1.00  0.00           C
ATOM   2119  O   THR A 720      41.860  58.210  37.340  1.00  0.00           O
ATOM   2120  N   ARG A 721      42.670  58.110  35.290  1.00  0.00           N
ATOM   2121  HN  ARG A 721      42.500  58.300  34.320  1.00  0.00           H
ATOM   2122  CA  ARG A 721      44.020  57.860  35.800  1.00  0.00           C
ATOM   2123  HA  ARG A 721      44.080  56.990  36.440  1.00  0.00           H
ATOM   2124  CB  ARG A 721      45.050  57.580  34.610  1.00  0.00           C
ATOM   2125  HB1 ARG A 721      46.070  57.720  35.040  1.00  0.00           H
ATOM   2126  HB2 ARG A 721      44.920  58.450  33.930  1.00  0.00           H
ATOM   2127  CG  ARG A 721      44.950  56.230  33.920  1.00  0.00           C
ATOM   2128  HG1 ARG A 721      45.640  56.050  33.060  1.00  0.00           H
ATOM   2129  HG2 ARG A 721      43.970  56.100  33.420  1.00  0.00           H
ATOM   2130  CD  ARG A 721      45.130  54.980  34.830  1.00  0.00           C
ATOM   2131  HD1 ARG A 721      45.250  53.990  34.320  1.00  0.00           H
ATOM   2132  HD2 ARG A 721      44.280  54.960  35.540  1.00  0.00           H
ATOM   2133  NE  ARG A 721      46.430  55.310  35.570  1.00  0.00           N
ATOM   2134  HE  ARG A 721      47.050  55.960  35.120  1.00  0.00           H
ATOM   2135  CZ  ARG A 721      46.810  54.750  36.730  1.00  0.00           C
ATOM   2136  NH1 ARG A 721      46.000  54.460  37.680  1.00  0.00           N
ATOM   2137 HH11 ARG A 721      45.020  54.520  37.480  1.00  0.00           H
ATOM   2138 HH12 ARG A 721      46.310  54.370  38.620  1.00  0.00           H
ATOM   2139  NH2 ARG A 721      48.090  54.750  37.100  1.00  0.00           N
ATOM   2140 HH21 ARG A 721      48.760  54.930  36.380  1.00  0.00           H
ATOM   2141 HH22 ARG A 721      48.400  54.680  38.060  1.00  0.00           H
ATOM   2142  C   ARG A 721      44.680  59.010  36.660  1.00  0.00           C
ATOM   2143  O   ARG A 721      45.410  58.720  37.590  1.00  0.00           O
ATOM   2144  N   PHE A 722      44.380  60.310  36.490  1.00  0.00           N
ATOM   2145  HN  PHE A 722      43.970  60.600  35.630  1.00  0.00           H
ATOM   2146  CA  PHE A 722      44.750  61.390  37.350  1.00  0.00           C
ATOM   2147  HA  PHE A 722      45.800  61.420  37.580  1.00  0.00           H
ATOM   2148  CB  PHE A 722      44.160  62.700  36.650  1.00  0.00           C
ATOM   2149  HB1 PHE A 722      43.080  62.540  36.420  1.00  0.00           H
ATOM   2150  HB2 PHE A 722      44.630  62.880  35.670  1.00  0.00           H
ATOM   2151  CG  PHE A 722      44.350  64.030  37.410  1.00  0.00           C
ATOM   2152  CD1 PHE A 722      43.350  65.110  37.300  1.00  0.00           C
ATOM   2153  HD1 PHE A 722      42.550  64.870  36.610  1.00  0.00           H
ATOM   2154  CE1 PHE A 722      43.390  66.210  38.050  1.00  0.00           C
ATOM   2155  HE1 PHE A 722      42.620  66.960  38.060  1.00  0.00           H
ATOM   2156  CZ  PHE A 722      44.460  66.380  38.980  1.00  0.00           C
ATOM   2157  HZ  PHE A 722      44.500  67.320  39.520  1.00  0.00           H
ATOM   2158  CD2 PHE A 722      45.440  64.220  38.310  1.00  0.00           C
ATOM   2159  HD2 PHE A 722      46.220  63.520  38.560  1.00  0.00           H
ATOM   2160  CE2 PHE A 722      45.510  65.430  39.060  1.00  0.00           C
ATOM   2161  HE2 PHE A 722      46.380  65.560  39.690  1.00  0.00           H
ATOM   2162  C   PHE A 722      44.090  61.260  38.710  1.00  0.00           C
ATOM   2163  O   PHE A 722      44.680  61.470  39.730  1.00  0.00           O
ATOM   2164  N   THR A 723      42.790  60.870  38.760  1.00  0.00           N
ATOM   2165  HN  THR A 723      42.320  60.710  37.900  1.00  0.00           H
ATOM   2166  CA  THR A 723      42.110  60.730  40.040  1.00  0.00           C
ATOM   2167  HA  THR A 723      42.210  61.680  40.540  1.00  0.00           H
ATOM   2168  CB  THR A 723      40.650  60.450  39.910  1.00  0.00           C
ATOM   2169  HB  THR A 723      40.520  59.670  39.130  1.00  0.00           H
ATOM   2170  OG1 THR A 723      40.090  61.680  39.550  1.00  0.00           O
ATOM   2171  HG1 THR A 723      40.100  62.280  40.310  1.00  0.00           H
ATOM   2172  CG2 THR A 723      39.910  60.100  41.250  1.00  0.00           C
ATOM   2173 HG21 THR A 723      39.970  59.050  41.590  1.00  0.00           H
ATOM   2174 HG22 THR A 723      38.830  60.260  41.020  1.00  0.00           H
ATOM   2175 HG23 THR A 723      40.300  60.740  42.070  1.00  0.00           H
ATOM   2176  C   THR A 723      42.710  59.570  40.870  1.00  0.00           C
ATOM   2177  O   THR A 723      42.980  59.600  42.020  1.00  0.00           O
ATOM   2178  N   GLU A 724      43.000  58.490  40.140  1.00  0.00           N
ATOM   2179  HN  GLU A 724      42.890  58.530  39.140  1.00  0.00           H
ATOM   2180  CA  GLU A 724      43.710  57.340  40.630  1.00  0.00           C
ATOM   2181  HA  GLU A 724      43.100  57.070  41.480  1.00  0.00           H
ATOM   2182  CB  GLU A 724      43.590  56.190  39.560  1.00  0.00           C
ATOM   2183  HB1 GLU A 724      44.430  55.520  39.770  1.00  0.00           H
ATOM   2184  HB2 GLU A 724      43.920  56.680  38.610  1.00  0.00           H
ATOM   2185  CG  GLU A 724      42.270  55.420  39.390  1.00  0.00           C
ATOM   2186  HG1 GLU A 724      41.360  56.030  39.240  1.00  0.00           H
ATOM   2187  HG2 GLU A 724      42.050  54.870  40.330  1.00  0.00           H
ATOM   2188  CD  GLU A 724      42.340  54.480  38.270  1.00  0.00           C
ATOM   2189  OE1 GLU A 724      43.340  53.830  37.990  1.00  0.00           O
ATOM   2190  OE2 GLU A 724      41.320  54.410  37.530  1.00  0.00           O
ATOM   2191  C   GLU A 724      45.150  57.440  41.150  1.00  0.00           C
ATOM   2192  O   GLU A 724      45.430  56.950  42.260  1.00  0.00           O
ATOM   2193  N   GLU A 725      46.070  58.100  40.410  1.00  0.00           N
ATOM   2194  HN  GLU A 725      45.780  58.540  39.560  1.00  0.00           H
ATOM   2195  CA  GLU A 725      47.400  58.510  40.780  1.00  0.00           C
ATOM   2196  HA  GLU A 725      47.980  57.650  41.080  1.00  0.00           H
ATOM   2197  CB  GLU A 725      48.140  59.290  39.600  1.00  0.00           C
ATOM   2198  HB1 GLU A 725      48.970  59.910  40.020  1.00  0.00           H
ATOM   2199  HB2 GLU A 725      47.360  59.970  39.210  1.00  0.00           H
ATOM   2200  CG  GLU A 725      48.710  58.250  38.510  1.00  0.00           C
ATOM   2201  HG1 GLU A 725      47.860  57.650  38.150  1.00  0.00           H
ATOM   2202  HG2 GLU A 725      49.450  57.640  39.060  1.00  0.00           H
ATOM   2203  CD  GLU A 725      49.340  59.060  37.410  1.00  0.00           C
ATOM   2204  OE1 GLU A 725      48.750  59.010  36.290  1.00  0.00           O
ATOM   2205  OE2 GLU A 725      50.390  59.660  37.560  1.00  0.00           O
ATOM   2206  C   GLU A 725      47.510  59.440  42.020  1.00  0.00           C
ATOM   2207  O   GLU A 725      48.310  59.260  42.980  1.00  0.00           O
ATOM   2208  N   ALA A 726      46.520  60.380  42.060  1.00  0.00           N
ATOM   2209  HN  ALA A 726      46.070  60.550  41.190  1.00  0.00           H
ATOM   2210  CA  ALA A 726      46.290  61.400  43.100  1.00  0.00           C
ATOM   2211  HA  ALA A 726      47.240  61.880  43.330  1.00  0.00           H
ATOM   2212  CB  ALA A 726      45.320  62.460  42.630  1.00  0.00           C
ATOM   2213  HB1 ALA A 726      45.200  63.240  43.410  1.00  0.00           H
ATOM   2214  HB2 ALA A 726      44.320  62.010  42.470  1.00  0.00           H
ATOM   2215  HB3 ALA A 726      45.650  62.870  41.650  1.00  0.00           H
ATOM   2216  C   ALA A 726      45.890  60.850  44.460  1.00  0.00           C
ATOM   2217  O   ALA A 726      46.430  61.150  45.510  1.00  0.00           O
ATOM   2218  N   PHE A 727      44.980  59.820  44.480  1.00  0.00           N
ATOM   2219  HN  PHE A 727      44.440  59.590  43.670  1.00  0.00           H
ATOM   2220  CA  PHE A 727      44.780  59.070  45.710  1.00  0.00           C
ATOM   2221  HA  PHE A 727      44.820  59.710  46.580  1.00  0.00           H
ATOM   2222  CB  PHE A 727      43.540  58.150  45.590  1.00  0.00           C
ATOM   2223  HB1 PHE A 727      43.520  57.410  46.430  1.00  0.00           H
ATOM   2224  HB2 PHE A 727      43.580  57.610  44.610  1.00  0.00           H
ATOM   2225  CG  PHE A 727      42.270  58.920  45.750  1.00  0.00           C
ATOM   2226  CD1 PHE A 727      41.980  59.520  46.920  1.00  0.00           C
ATOM   2227  HD1 PHE A 727      42.560  59.380  47.800  1.00  0.00           H
ATOM   2228  CE1 PHE A 727      40.810  60.210  47.140  1.00  0.00           C
ATOM   2229  HE1 PHE A 727      40.580  60.590  48.110  1.00  0.00           H
ATOM   2230  CZ  PHE A 727      39.920  60.440  46.080  1.00  0.00           C
ATOM   2231  HZ  PHE A 727      39.180  61.210  46.090  1.00  0.00           H
ATOM   2232  CD2 PHE A 727      41.290  58.960  44.720  1.00  0.00           C
ATOM   2233  HD2 PHE A 727      41.550  58.490  43.780  1.00  0.00           H
ATOM   2234  CE2 PHE A 727      40.160  59.760  44.850  1.00  0.00           C
ATOM   2235  HE2 PHE A 727      39.510  59.790  43.990  1.00  0.00           H
ATOM   2236  C   PHE A 727      45.940  58.110  46.040  1.00  0.00           C
ATOM   2237  O   PHE A 727      46.360  58.080  47.140  1.00  0.00           O
ATOM   2238  N   ALA A 728      46.600  57.480  45.050  1.00  0.00           N
ATOM   2239  HN  ALA A 728      46.280  57.470  44.100  1.00  0.00           H
ATOM   2240  CA  ALA A 728      47.820  56.710  45.400  1.00  0.00           C
ATOM   2241  HA  ALA A 728      47.550  55.960  46.130  1.00  0.00           H
ATOM   2242  CB  ALA A 728      48.250  55.780  44.230  1.00  0.00           C
ATOM   2243  HB1 ALA A 728      47.390  55.110  44.020  1.00  0.00           H
ATOM   2244  HB2 ALA A 728      49.180  55.230  44.450  1.00  0.00           H
ATOM   2245  HB3 ALA A 728      48.360  56.320  43.260  1.00  0.00           H
ATOM   2246  C   ALA A 728      49.000  57.400  46.020  1.00  0.00           C
ATOM   2247  O   ALA A 728      49.440  57.070  47.110  1.00  0.00           O
ATOM   2248  N   ALA A 729      49.360  58.520  45.400  1.00  0.00           N
ATOM   2249  HN  ALA A 729      48.990  58.840  44.530  1.00  0.00           H
ATOM   2250  CA  ALA A 729      50.380  59.480  45.870  1.00  0.00           C
ATOM   2251  HA  ALA A 729      51.300  58.930  46.040  1.00  0.00           H
ATOM   2252  CB  ALA A 729      50.610  60.660  44.920  1.00  0.00           C
ATOM   2253  HB1 ALA A 729      49.660  61.000  44.440  1.00  0.00           H
ATOM   2254  HB2 ALA A 729      51.330  60.330  44.150  1.00  0.00           H
ATOM   2255  HB3 ALA A 729      51.110  61.530  45.390  1.00  0.00           H
ATOM   2256  C   ALA A 729      49.970  60.000  47.300  1.00  0.00           C
ATOM   2257  O   ALA A 729      50.870  60.130  48.170  1.00  0.00           O
ATOM   2258  N   LEU A 730      48.660  60.260  47.550  1.00  0.00           N
ATOM   2259  HN  LEU A 730      48.010  59.920  46.870  1.00  0.00           H
ATOM   2260  CA  LEU A 730      48.200  60.630  48.870  1.00  0.00           C
ATOM   2261  HA  LEU A 730      48.620  61.580  49.170  1.00  0.00           H
ATOM   2262  CB  LEU A 730      46.610  60.790  48.890  1.00  0.00           C
ATOM   2263  HB1 LEU A 730      46.040  59.920  48.500  1.00  0.00           H
ATOM   2264  HB2 LEU A 730      46.370  61.560  48.120  1.00  0.00           H
ATOM   2265  CG  LEU A 730      46.010  61.230  50.210  1.00  0.00           C
ATOM   2266  HG  LEU A 730      46.160  60.420  50.960  1.00  0.00           H
ATOM   2267  CD1 LEU A 730      46.560  62.550  50.740  1.00  0.00           C
ATOM   2268 HD11 LEU A 730      45.970  62.970  51.580  1.00  0.00           H
ATOM   2269 HD12 LEU A 730      46.450  63.320  49.950  1.00  0.00           H
ATOM   2270 HD13 LEU A 730      47.560  62.580  51.230  1.00  0.00           H
ATOM   2271  CD2 LEU A 730      44.490  61.310  49.920  1.00  0.00           C
ATOM   2272 HD21 LEU A 730      44.130  60.370  49.460  1.00  0.00           H
ATOM   2273 HD22 LEU A 730      44.190  62.150  49.260  1.00  0.00           H
ATOM   2274 HD23 LEU A 730      43.940  61.390  50.890  1.00  0.00           H
ATOM   2275  C   LEU A 730      48.530  59.550  49.910  1.00  0.00           C
ATOM   2276  O   LEU A 730      49.100  59.950  50.940  1.00  0.00           O
ATOM   2277  N   ILE A 731      48.180  58.310  49.610  1.00  0.00           N
ATOM   2278  HN  ILE A 731      47.570  58.130  48.860  1.00  0.00           H
ATOM   2279  CA  ILE A 731      48.470  57.250  50.570  1.00  0.00           C
ATOM   2280  HA  ILE A 731      48.110  57.470  51.560  1.00  0.00           H
ATOM   2281  CB  ILE A 731      47.630  56.010  50.370  1.00  0.00           C
ATOM   2282  HB  ILE A 731      47.970  55.440  49.480  1.00  0.00           H
ATOM   2283  CG2 ILE A 731      47.850  54.950  51.480  1.00  0.00           C
ATOM   2284 HG21 ILE A 731      47.660  55.360  52.500  1.00  0.00           H
ATOM   2285 HG22 ILE A 731      48.860  54.480  51.420  1.00  0.00           H
ATOM   2286 HG23 ILE A 731      47.060  54.220  51.240  1.00  0.00           H
ATOM   2287  CG1 ILE A 731      46.070  56.210  50.220  1.00  0.00           C
ATOM   2288 HG11 ILE A 731      45.570  55.220  50.280  1.00  0.00           H
ATOM   2289 HG12 ILE A 731      45.890  56.640  49.200  1.00  0.00           H
ATOM   2290  CD  ILE A 731      45.390  57.090  51.230  1.00  0.00           C
ATOM   2291  HD1 ILE A 731      45.750  58.130  51.120  1.00  0.00           H
ATOM   2292  HD2 ILE A 731      45.620  56.720  52.250  1.00  0.00           H
ATOM   2293  HD3 ILE A 731      44.290  57.150  51.110  1.00  0.00           H
ATOM   2294  C   ILE A 731      49.940  57.010  50.840  1.00  0.00           C
ATOM   2295  O   ILE A 731      50.290  56.620  51.920  1.00  0.00           O
ATOM   2296  N   CYS A 732      50.830  57.230  49.820  1.00  0.00           N
ATOM   2297  HN  CYS A 732      50.440  57.530  48.950  1.00  0.00           H
ATOM   2298  CA  CYS A 732      52.250  57.230  50.010  1.00  0.00           C
ATOM   2299  HA  CYS A 732      52.610  56.300  50.450  1.00  0.00           H
ATOM   2300  CB  CYS A 732      52.950  57.430  48.610  1.00  0.00           C
ATOM   2301  HB1 CYS A 732      54.040  57.350  48.830  1.00  0.00           H
ATOM   2302  HB2 CYS A 732      52.740  58.460  48.230  1.00  0.00           H
ATOM   2303  SG  CYS A 732      52.440  56.210  47.330  1.00  0.00           S
ATOM   2304  HG1 CYS A 732      51.190  56.650  47.390  1.00  0.00           H
ATOM   2305  C   CYS A 732      52.740  58.240  50.960  1.00  0.00           C
ATOM   2306  O   CYS A 732      53.550  57.980  51.820  1.00  0.00           O
ATOM   2307  N   ILE A 733      52.270  59.480  50.810  1.00  0.00           N
ATOM   2308  HN  ILE A 733      51.670  59.720  50.050  1.00  0.00           H
ATOM   2309  CA  ILE A 733      52.810  60.550  51.670  1.00  0.00           C
ATOM   2310  HA  ILE A 733      53.890  60.460  51.660  1.00  0.00           H
ATOM   2311  CB  ILE A 733      52.240  61.950  51.220  1.00  0.00           C
ATOM   2312  HB  ILE A 733      51.160  61.850  50.970  1.00  0.00           H
ATOM   2313  CG2 ILE A 733      52.520  62.990  52.420  1.00  0.00           C
ATOM   2314 HG21 ILE A 733      53.610  62.990  52.620  1.00  0.00           H
ATOM   2315 HG22 ILE A 733      51.840  62.790  53.270  1.00  0.00           H
ATOM   2316 HG23 ILE A 733      52.200  63.990  52.060  1.00  0.00           H
ATOM   2317  CG1 ILE A 733      52.940  62.450  49.960  1.00  0.00           C
ATOM   2318 HG11 ILE A 733      53.100  61.560  49.310  1.00  0.00           H
ATOM   2319 HG12 ILE A 733      53.890  62.900  50.330  1.00  0.00           H
ATOM   2320  CD  ILE A 733      52.150  63.520  49.140  1.00  0.00           C
ATOM   2321  HD1 ILE A 733      52.410  64.570  49.430  1.00  0.00           H
ATOM   2322  HD2 ILE A 733      51.060  63.340  49.130  1.00  0.00           H
ATOM   2323  HD3 ILE A 733      52.460  63.330  48.100  1.00  0.00           H
ATOM   2324  C   ILE A 733      52.500  60.350  53.100  1.00  0.00           C
ATOM   2325  O   ILE A 733      53.240  60.620  54.000  1.00  0.00           O
ATOM   2326  N   ILE A 734      51.360  59.720  53.410  1.00  0.00           N
ATOM   2327  HN  ILE A 734      50.740  59.460  52.680  1.00  0.00           H
ATOM   2328  CA  ILE A 734      51.010  59.190  54.730  1.00  0.00           C
ATOM   2329  HA  ILE A 734      51.060  59.940  55.500  1.00  0.00           H
ATOM   2330  CB  ILE A 734      49.470  58.830  54.540  1.00  0.00           C
ATOM   2331  HB  ILE A 734      49.460  58.190  53.630  1.00  0.00           H
ATOM   2332  CG2 ILE A 734      48.910  57.990  55.660  1.00  0.00           C
ATOM   2333 HG21 ILE A 734      47.840  57.770  55.520  1.00  0.00           H
ATOM   2334 HG22 ILE A 734      48.770  58.470  56.650  1.00  0.00           H
ATOM   2335 HG23 ILE A 734      49.450  57.010  55.720  1.00  0.00           H
ATOM   2336  CG1 ILE A 734      48.690  60.120  54.300  1.00  0.00           C
ATOM   2337 HG11 ILE A 734      49.170  60.850  53.610  1.00  0.00           H
ATOM   2338 HG12 ILE A 734      48.800  60.700  55.230  1.00  0.00           H
ATOM   2339  CD  ILE A 734      47.270  59.910  53.950  1.00  0.00           C
ATOM   2340  HD1 ILE A 734      46.990  59.280  53.070  1.00  0.00           H
ATOM   2341  HD2 ILE A 734      46.810  60.920  53.850  1.00  0.00           H
ATOM   2342  HD3 ILE A 734      46.800  59.400  54.820  1.00  0.00           H
ATOM   2343  C   ILE A 734      51.870  57.970  55.150  1.00  0.00           C
ATOM   2344  O   ILE A 734      52.440  57.850  56.240  1.00  0.00           O
ATOM   2345  N   PHE A 735      52.070  56.880  54.330  1.00  0.00           N
ATOM   2346  HN  PHE A 735      51.670  56.710  53.440  1.00  0.00           H
ATOM   2347  CA  PHE A 735      52.900  55.750  54.630  1.00  0.00           C
ATOM   2348  HA  PHE A 735      52.470  55.470  55.580  1.00  0.00           H
ATOM   2349  CB  PHE A 735      52.930  54.660  53.600  1.00  0.00           C
ATOM   2350  HB1 PHE A 735      53.590  53.860  53.990  1.00  0.00           H
ATOM   2351  HB2 PHE A 735      53.310  55.110  52.660  1.00  0.00           H
ATOM   2352  CG  PHE A 735      51.580  53.970  53.310  1.00  0.00           C
ATOM   2353  CD1 PHE A 735      50.480  54.080  54.190  1.00  0.00           C
ATOM   2354  HD1 PHE A 735      50.500  54.690  55.090  1.00  0.00           H
ATOM   2355  CE1 PHE A 735      49.340  53.280  53.910  1.00  0.00           C
ATOM   2356  HE1 PHE A 735      48.520  53.240  54.610  1.00  0.00           H
ATOM   2357  CZ  PHE A 735      49.350  52.320  52.960  1.00  0.00           C
ATOM   2358  HZ  PHE A 735      48.460  51.780  52.690  1.00  0.00           H
ATOM   2359  CD2 PHE A 735      51.580  53.040  52.270  1.00  0.00           C
ATOM   2360  HD2 PHE A 735      52.340  52.910  51.500  1.00  0.00           H
ATOM   2361  CE2 PHE A 735      50.410  52.320  52.060  1.00  0.00           C
ATOM   2362  HE2 PHE A 735      50.240  51.820  51.120  1.00  0.00           H
ATOM   2363  C   PHE A 735      54.400  56.040  55.000  1.00  0.00           C
ATOM   2364  O   PHE A 735      54.910  55.410  55.900  1.00  0.00           O
ATOM   2365  N   ILE A 736      55.130  56.940  54.270  1.00  0.00           N
ATOM   2366  HN  ILE A 736      54.690  57.470  53.540  1.00  0.00           H
ATOM   2367  CA  ILE A 736      56.540  57.160  54.470  1.00  0.00           C
ATOM   2368  HA  ILE A 736      56.970  56.170  54.520  1.00  0.00           H
ATOM   2369  CB  ILE A 736      57.110  58.030  53.360  1.00  0.00           C
ATOM   2370  HB  ILE A 736      56.440  58.900  53.220  1.00  0.00           H
ATOM   2371  CG2 ILE A 736      58.450  58.590  53.710  1.00  0.00           C
ATOM   2372 HG21 ILE A 736      59.150  57.830  54.110  1.00  0.00           H
ATOM   2373 HG22 ILE A 736      58.160  59.500  54.270  1.00  0.00           H
ATOM   2374 HG23 ILE A 736      59.070  58.930  52.850  1.00  0.00           H
ATOM   2375  CG1 ILE A 736      57.240  57.180  52.060  1.00  0.00           C
ATOM   2376 HG11 ILE A 736      56.550  56.310  52.070  1.00  0.00           H
ATOM   2377 HG12 ILE A 736      58.310  56.910  52.100  1.00  0.00           H
ATOM   2378  CD  ILE A 736      56.830  57.980  50.820  1.00  0.00           C
ATOM   2379  HD1 ILE A 736      56.480  57.250  50.070  1.00  0.00           H
ATOM   2380  HD2 ILE A 736      57.680  58.560  50.390  1.00  0.00           H
ATOM   2381  HD3 ILE A 736      55.980  58.660  51.030  1.00  0.00           H
ATOM   2382  C   ILE A 736      56.720  57.920  55.840  1.00  0.00           C
ATOM   2383  O   ILE A 736      57.600  57.640  56.640  1.00  0.00           O
ATOM   2384  N   TYR A 737      55.740  58.860  56.120  1.00  0.00           N
ATOM   2385  HN  TYR A 737      55.100  59.160  55.420  1.00  0.00           H
ATOM   2386  CA  TYR A 737      55.470  59.690  57.380  1.00  0.00           C
ATOM   2387  HA  TYR A 737      56.330  60.300  57.640  1.00  0.00           H
ATOM   2388  CB  TYR A 737      54.210  60.560  57.210  1.00  0.00           C
ATOM   2389  HB1 TYR A 737      53.240  60.020  57.300  1.00  0.00           H
ATOM   2390  HB2 TYR A 737      54.190  60.980  56.170  1.00  0.00           H
ATOM   2391  CG  TYR A 737      54.220  61.770  58.100  1.00  0.00           C
ATOM   2392  CD1 TYR A 737      53.880  61.740  59.470  1.00  0.00           C
ATOM   2393  HD1 TYR A 737      53.870  60.770  59.950  1.00  0.00           H
ATOM   2394  CE1 TYR A 737      53.660  62.890  60.190  1.00  0.00           C
ATOM   2395  HE1 TYR A 737      53.640  62.870  61.260  1.00  0.00           H
ATOM   2396  CZ  TYR A 737      53.700  64.190  59.620  1.00  0.00           C
ATOM   2397  OH  TYR A 737      53.540  65.310  60.370  1.00  0.00           O
ATOM   2398  HH  TYR A 737      53.500  65.130  61.310  1.00  0.00           H
ATOM   2399  CD2 TYR A 737      54.440  63.080  57.570  1.00  0.00           C
ATOM   2400  HD2 TYR A 737      54.700  63.180  56.540  1.00  0.00           H
ATOM   2401  CE2 TYR A 737      54.170  64.250  58.320  1.00  0.00           C
ATOM   2402  HE2 TYR A 737      54.390  65.200  57.840  1.00  0.00           H
ATOM   2403  C   TYR A 737      55.260  58.650  58.450  1.00  0.00           C
ATOM   2404  O   TYR A 737      55.850  58.860  59.530  1.00  0.00           O
ATOM   2405  N   GLU A 738      54.430  57.520  58.330  1.00  0.00           N
ATOM   2406  HN  GLU A 738      53.790  57.420  57.570  1.00  0.00           H
ATOM   2407  CA  GLU A 738      54.250  56.450  59.280  1.00  0.00           C
ATOM   2408  HA  GLU A 738      53.960  56.950  60.190  1.00  0.00           H
ATOM   2409  CB  GLU A 738      53.170  55.550  58.670  1.00  0.00           C
ATOM   2410  HB1 GLU A 738      53.250  54.560  59.190  1.00  0.00           H
ATOM   2411  HB2 GLU A 738      53.380  55.460  57.590  1.00  0.00           H
ATOM   2412  CG  GLU A 738      51.720  55.980  58.880  1.00  0.00           C
ATOM   2413  HG1 GLU A 738      51.080  55.320  58.250  1.00  0.00           H
ATOM   2414  HG2 GLU A 738      51.500  56.980  58.440  1.00  0.00           H
ATOM   2415  CD  GLU A 738      51.210  55.900  60.260  1.00  0.00           C
ATOM   2416  OE1 GLU A 738      51.320  54.900  60.980  1.00  0.00           O
ATOM   2417  OE2 GLU A 738      50.500  56.910  60.640  1.00  0.00           O
ATOM   2418  C   GLU A 738      55.470  55.650  59.540  1.00  0.00           C
ATOM   2419  O   GLU A 738      55.780  55.360  60.720  1.00  0.00           O
ATOM   2420  N   ALA A 739      56.250  55.280  58.520  1.00  0.00           N
ATOM   2421  HN  ALA A 739      56.070  55.570  57.590  1.00  0.00           H
ATOM   2422  CA  ALA A 739      57.500  54.680  58.690  1.00  0.00           C
ATOM   2423  HA  ALA A 739      57.300  53.800  59.280  1.00  0.00           H
ATOM   2424  CB  ALA A 739      58.120  54.290  57.320  1.00  0.00           C
ATOM   2425  HB1 ALA A 739      57.290  53.920  56.690  1.00  0.00           H
ATOM   2426  HB2 ALA A 739      58.820  53.450  57.500  1.00  0.00           H
ATOM   2427  HB3 ALA A 739      58.590  55.140  56.780  1.00  0.00           H
ATOM   2428  C   ALA A 739      58.550  55.410  59.530  1.00  0.00           C
ATOM   2429  O   ALA A 739      59.200  54.870  60.430  1.00  0.00           O
ATOM   2430  N   LEU A 740      58.670  56.670  59.250  1.00  0.00           N
ATOM   2431  HN  LEU A 740      58.260  57.150  58.480  1.00  0.00           H
ATOM   2432  CA  LEU A 740      59.560  57.600  59.960  1.00  0.00           C
ATOM   2433  HA  LEU A 740      60.510  57.120  60.050  1.00  0.00           H
ATOM   2434  CB  LEU A 740      59.580  58.980  59.250  1.00  0.00           C
ATOM   2435  HB1 LEU A 740      59.980  59.860  59.810  1.00  0.00           H
ATOM   2436  HB2 LEU A 740      58.540  59.250  58.980  1.00  0.00           H
ATOM   2437  CG  LEU A 740      60.300  58.970  57.840  1.00  0.00           C
ATOM   2438  HG  LEU A 740      59.930  58.120  57.230  1.00  0.00           H
ATOM   2439  CD1 LEU A 740      59.900  60.260  57.070  1.00  0.00           C
ATOM   2440 HD11 LEU A 740      58.780  60.280  56.990  1.00  0.00           H
ATOM   2441 HD12 LEU A 740      60.340  60.270  56.050  1.00  0.00           H
ATOM   2442 HD13 LEU A 740      60.230  61.150  57.650  1.00  0.00           H
ATOM   2443  CD2 LEU A 740      61.850  58.910  58.010  1.00  0.00           C
ATOM   2444 HD21 LEU A 740      62.160  57.930  58.430  1.00  0.00           H
ATOM   2445 HD22 LEU A 740      62.180  59.630  58.780  1.00  0.00           H
ATOM   2446 HD23 LEU A 740      62.410  59.080  57.050  1.00  0.00           H
ATOM   2447  C   LEU A 740      58.960  57.800  61.430  1.00  0.00           C
ATOM   2448  O   LEU A 740      59.610  57.910  62.470  1.00  0.00           O
ATOM   2449  N   GLU A 741      57.600  57.850  61.530  1.00  0.00           N
ATOM   2450  HN  GLU A 741      56.980  57.750  60.750  1.00  0.00           H
ATOM   2451  CA  GLU A 741      56.960  57.930  62.830  1.00  0.00           C
ATOM   2452  HA  GLU A 741      57.250  58.790  63.420  1.00  0.00           H
ATOM   2453  CB  GLU A 741      55.440  57.930  62.640  1.00  0.00           C
ATOM   2454  HB1 GLU A 741      55.010  56.970  62.260  1.00  0.00           H
ATOM   2455  HB2 GLU A 741      55.140  58.690  61.890  1.00  0.00           H
ATOM   2456  CG  GLU A 741      54.640  58.380  63.940  1.00  0.00           C
ATOM   2457  HG1 GLU A 741      54.910  59.440  64.100  1.00  0.00           H
ATOM   2458  HG2 GLU A 741      54.960  57.850  64.860  1.00  0.00           H
ATOM   2459  CD  GLU A 741      53.120  58.280  63.890  1.00  0.00           C
ATOM   2460  OE1 GLU A 741      52.550  57.190  64.300  1.00  0.00           O
ATOM   2461  OE2 GLU A 741      52.440  59.250  63.470  1.00  0.00           O
ATOM   2462  C   GLU A 741      57.290  56.820  63.800  1.00  0.00           C
ATOM   2463  O   GLU A 741      57.480  56.960  65.010  1.00  0.00           O
ATOM   2464  N   LYS A 742      57.330  55.580  63.310  1.00  0.00           N
ATOM   2465  HN  LYS A 742      57.120  55.560  62.330  1.00  0.00           H
ATOM   2466  CA  LYS A 742      57.610  54.440  64.080  1.00  0.00           C
ATOM   2467  HA  LYS A 742      57.110  54.480  65.040  1.00  0.00           H
ATOM   2468  CB  LYS A 742      57.150  53.120  63.320  1.00  0.00           C
ATOM   2469  HB1 LYS A 742      57.470  53.170  62.270  1.00  0.00           H
ATOM   2470  HB2 LYS A 742      56.060  53.000  63.180  1.00  0.00           H
ATOM   2471  CG  LYS A 742      57.650  51.840  63.860  1.00  0.00           C
ATOM   2472  HG1 LYS A 742      58.730  51.660  63.670  1.00  0.00           H
ATOM   2473  HG2 LYS A 742      57.140  50.950  63.460  1.00  0.00           H
ATOM   2474  CD  LYS A 742      57.320  51.740  65.420  1.00  0.00           C
ATOM   2475  HD1 LYS A 742      57.910  52.420  66.080  1.00  0.00           H
ATOM   2476  HD2 LYS A 742      57.570  50.690  65.670  1.00  0.00           H
ATOM   2477  CE  LYS A 742      55.840  51.860  65.670  1.00  0.00           C
ATOM   2478  HE1 LYS A 742      55.380  50.960  65.200  1.00  0.00           H
ATOM   2479  HE2 LYS A 742      55.340  52.820  65.430  1.00  0.00           H
ATOM   2480  NZ  LYS A 742      55.690  51.660  67.110  1.00  0.00           N
ATOM   2481  HZ1 LYS A 742      56.570  51.230  67.460  1.00  0.00           H
ATOM   2482  HZ2 LYS A 742      55.040  50.860  67.280  1.00  0.00           H
ATOM   2483  HZ3 LYS A 742      55.430  52.470  67.710  1.00  0.00           H
ATOM   2484  C   LYS A 742      59.110  54.430  64.480  1.00  0.00           C
ATOM   2485  O   LYS A 742      59.500  54.100  65.600  1.00  0.00           O
ATOM   2486  N   LEU A 743      59.970  54.900  63.590  1.00  0.00           N
ATOM   2487  HN  LEU A 743      59.650  55.190  62.680  1.00  0.00           H
ATOM   2488  CA  LEU A 743      61.330  55.230  63.870  1.00  0.00           C
ATOM   2489  HA  LEU A 743      61.630  54.260  64.240  1.00  0.00           H
ATOM   2490  CB  LEU A 743      62.090  55.520  62.580  1.00  0.00           C
ATOM   2491  HB1 LEU A 743      61.560  56.350  62.060  1.00  0.00           H
ATOM   2492  HB2 LEU A 743      62.000  54.740  61.800  1.00  0.00           H
ATOM   2493  CG  LEU A 743      63.570  55.830  62.710  1.00  0.00           C
ATOM   2494  HG  LEU A 743      63.590  56.750  63.320  1.00  0.00           H
ATOM   2495  CD1 LEU A 743      64.390  54.780  63.340  1.00  0.00           C
ATOM   2496 HD11 LEU A 743      64.370  53.820  62.770  1.00  0.00           H
ATOM   2497 HD12 LEU A 743      63.980  54.580  64.350  1.00  0.00           H
ATOM   2498 HD13 LEU A 743      65.350  55.320  63.480  1.00  0.00           H
ATOM   2499  CD2 LEU A 743      64.150  56.250  61.340  1.00  0.00           C
ATOM   2500 HD21 LEU A 743      64.200  55.370  60.650  1.00  0.00           H
ATOM   2501 HD22 LEU A 743      65.230  56.470  61.430  1.00  0.00           H
ATOM   2502 HD23 LEU A 743      63.670  57.090  60.800  1.00  0.00           H
ATOM   2503  C   LEU A 743      61.580  56.270  65.100  1.00  0.00           C
ATOM   2504  O   LEU A 743      62.420  56.080  65.990  1.00  0.00           O
ATOM   2505  N   PHE A 744      60.790  57.320  65.060  1.00  0.00           N
ATOM   2506  HN  PHE A 744      60.160  57.480  64.290  1.00  0.00           H
ATOM   2507  CA  PHE A 744      60.640  58.310  66.150  1.00  0.00           C
ATOM   2508  HA  PHE A 744      61.700  58.490  66.220  1.00  0.00           H
ATOM   2509  CB  PHE A 744      59.790  59.590  65.800  1.00  0.00           C
ATOM   2510  HB1 PHE A 744      59.280  60.030  66.670  1.00  0.00           H
ATOM   2511  HB2 PHE A 744      59.040  59.410  65.000  1.00  0.00           H
ATOM   2512  CG  PHE A 744      60.650  60.700  65.230  1.00  0.00           C
ATOM   2513  CD1 PHE A 744      61.140  60.770  63.920  1.00  0.00           C
ATOM   2514  HD1 PHE A 744      60.850  60.000  63.210  1.00  0.00           H
ATOM   2515  CE1 PHE A 744      61.780  61.830  63.340  1.00  0.00           C
ATOM   2516  HE1 PHE A 744      62.030  61.860  62.290  1.00  0.00           H
ATOM   2517  CZ  PHE A 744      62.040  62.940  64.110  1.00  0.00           C
ATOM   2518  HZ  PHE A 744      62.420  63.850  63.680  1.00  0.00           H
ATOM   2519  CD2 PHE A 744      60.910  61.850  65.970  1.00  0.00           C
ATOM   2520  HD2 PHE A 744      60.470  61.900  66.960  1.00  0.00           H
ATOM   2521  CE2 PHE A 744      61.580  62.990  65.470  1.00  0.00           C
ATOM   2522  HE2 PHE A 744      61.840  63.770  66.190  1.00  0.00           H
ATOM   2523  C   PHE A 744      60.220  57.590  67.460  1.00  0.00           C
ATOM   2524  O   PHE A 744      60.740  57.860  68.510  1.00  0.00           O
ATOM   2525  N   ASP A 745      59.350  56.690  67.410  1.00  0.00           N
ATOM   2526  HN  ASP A 745      58.810  56.460  66.600  1.00  0.00           H
ATOM   2527  CA  ASP A 745      58.910  55.890  68.560  1.00  0.00           C
ATOM   2528  HA  ASP A 745      58.760  56.560  69.390  1.00  0.00           H
ATOM   2529  CB  ASP A 745      57.620  55.070  68.160  1.00  0.00           C
ATOM   2530  HB1 ASP A 745      57.380  54.330  68.950  1.00  0.00           H
ATOM   2531  HB2 ASP A 745      57.810  54.520  67.210  1.00  0.00           H
ATOM   2532  CG  ASP A 745      56.470  55.970  67.960  1.00  0.00           C
ATOM   2533  OD1 ASP A 745      55.550  55.600  67.190  1.00  0.00           O
ATOM   2534  OD2 ASP A 745      56.320  56.990  68.670  1.00  0.00           O
ATOM   2535  C   ASP A 745      60.030  54.900  69.000  1.00  0.00           C
ATOM   2536  O   ASP A 745      60.260  54.670  70.200  1.00  0.00           O
ATOM   2537  N   LEU A 746      60.810  54.350  68.020  1.00  0.00           N
ATOM   2538  HN  LEU A 746      60.580  54.540  67.070  1.00  0.00           H
ATOM   2539  CA  LEU A 746      61.940  53.520  68.280  1.00  0.00           C
ATOM   2540  HA  LEU A 746      61.550  52.740  68.910  1.00  0.00           H
ATOM   2541  CB  LEU A 746      62.600  52.790  67.080  1.00  0.00           C
ATOM   2542  HB1 LEU A 746      63.570  52.340  67.370  1.00  0.00           H
ATOM   2543  HB2 LEU A 746      62.650  53.650  66.360  1.00  0.00           H
ATOM   2544  CG  LEU A 746      61.730  51.700  66.480  1.00  0.00           C
ATOM   2545  HG  LEU A 746      60.680  52.080  66.450  1.00  0.00           H
ATOM   2546  CD1 LEU A 746      62.100  51.260  65.030  1.00  0.00           C
ATOM   2547 HD11 LEU A 746      63.140  50.900  64.980  1.00  0.00           H
ATOM   2548 HD12 LEU A 746      61.920  52.130  64.350  1.00  0.00           H
ATOM   2549 HD13 LEU A 746      61.380  50.440  64.810  1.00  0.00           H
ATOM   2550  CD2 LEU A 746      61.750  50.520  67.470  1.00  0.00           C
ATOM   2551 HD21 LEU A 746      61.480  50.760  68.520  1.00  0.00           H
ATOM   2552 HD22 LEU A 746      62.800  50.150  67.440  1.00  0.00           H
ATOM   2553 HD23 LEU A 746      61.150  49.660  67.090  1.00  0.00           H
ATOM   2554  C   LEU A 746      62.980  54.380  68.990  1.00  0.00           C
ATOM   2555  O   LEU A 746      63.470  54.010  70.030  1.00  0.00           O
ATOM   2556  N   GLY A 747      63.190  55.650  68.640  1.00  0.00           N
ATOM   2557  HN  GLY A 747      62.710  55.890  67.810  1.00  0.00           H
ATOM   2558  CA  GLY A 747      64.090  56.600  69.340  1.00  0.00           C
ATOM   2559  HA1 GLY A 747      64.000  57.540  68.820  1.00  0.00           H
ATOM   2560  HA2 GLY A 747      65.070  56.150  69.300  1.00  0.00           H
ATOM   2561  C   GLY A 747      63.610  56.890  70.730  1.00  0.00           C
ATOM   2562  O   GLY A 747      64.400  56.970  71.630  1.00  0.00           O
ATOM   2563  N   GLU A 748      62.290  57.000  70.950  1.00  0.00           N
ATOM   2564  HN  GLU A 748      61.670  56.920  70.170  1.00  0.00           H
ATOM   2565  CA  GLU A 748      61.850  57.220  72.280  1.00  0.00           C
ATOM   2566  HA  GLU A 748      62.450  57.940  72.820  1.00  0.00           H
ATOM   2567  CB  GLU A 748      60.420  57.810  72.320  1.00  0.00           C
ATOM   2568  HB1 GLU A 748      59.730  57.250  71.640  1.00  0.00           H
ATOM   2569  HB2 GLU A 748      60.490  58.870  71.990  1.00  0.00           H
ATOM   2570  CG  GLU A 748      59.680  57.750  73.730  1.00  0.00           C
ATOM   2571  HG1 GLU A 748      60.290  58.000  74.600  1.00  0.00           H
ATOM   2572  HG2 GLU A 748      59.120  56.790  73.840  1.00  0.00           H
ATOM   2573  CD  GLU A 748      58.460  58.770  73.700  1.00  0.00           C
ATOM   2574  OE1 GLU A 748      58.770  59.970  73.980  1.00  0.00           O
ATOM   2575  OE2 GLU A 748      57.330  58.380  73.460  1.00  0.00           O
ATOM   2576  C   GLU A 748      61.950  56.030  73.170  1.00  0.00           C
ATOM   2577  O   GLU A 748      62.200  56.120  74.360  1.00  0.00           O
ATOM   2578  N   THR A 749      61.770  54.790  72.630  1.00  0.00           N
ATOM   2579  HN  THR A 749      61.540  54.680  71.670  1.00  0.00           H
ATOM   2580  CA  THR A 749      61.760  53.590  73.490  1.00  0.00           C
ATOM   2581  HA  THR A 749      61.460  53.810  74.500  1.00  0.00           H
ATOM   2582  CB  THR A 749      61.030  52.450  72.860  1.00  0.00           C
ATOM   2583  HB  THR A 749      61.560  52.240  71.900  1.00  0.00           H
ATOM   2584  OG1 THR A 749      59.660  52.920  72.620  1.00  0.00           O
ATOM   2585  HG1 THR A 749      59.760  53.750  72.150  1.00  0.00           H
ATOM   2586  CG2 THR A 749      61.130  51.200  73.720  1.00  0.00           C
ATOM   2587 HG21 THR A 749      60.540  51.380  74.650  1.00  0.00           H
ATOM   2588 HG22 THR A 749      62.190  50.970  73.960  1.00  0.00           H
ATOM   2589 HG23 THR A 749      60.720  50.260  73.280  1.00  0.00           H
ATOM   2590  C   THR A 749      63.270  53.190  73.820  1.00  0.00           C
ATOM   2591  O   THR A 749      63.640  52.680  74.870  1.00  0.00           O
ATOM   2592  N   TYR A 750      64.150  53.350  72.820  1.00  0.00           N
ATOM   2593  HN  TYR A 750      63.940  53.700  71.900  1.00  0.00           H
ATOM   2594  CA  TYR A 750      65.480  52.840  72.780  1.00  0.00           C
ATOM   2595  HA  TYR A 750      65.680  52.210  73.640  1.00  0.00           H
ATOM   2596  CB  TYR A 750      65.670  51.660  71.680  1.00  0.00           C
ATOM   2597  HB1 TYR A 750      66.700  51.290  71.820  1.00  0.00           H
ATOM   2598  HB2 TYR A 750      65.410  52.070  70.680  1.00  0.00           H
ATOM   2599  CG  TYR A 750      64.640  50.580  71.790  1.00  0.00           C
ATOM   2600  CD1 TYR A 750      63.510  50.570  70.970  1.00  0.00           C
ATOM   2601  HD1 TYR A 750      63.320  51.370  70.270  1.00  0.00           H
ATOM   2602  CE1 TYR A 750      62.470  49.590  71.130  1.00  0.00           C
ATOM   2603  HE1 TYR A 750      61.590  49.710  70.510  1.00  0.00           H
ATOM   2604  CZ  TYR A 750      62.730  48.500  71.970  1.00  0.00           C
ATOM   2605  OH  TYR A 750      61.770  47.430  72.180  1.00  0.00           O
ATOM   2606  HH  TYR A 750      60.870  47.660  71.930  1.00  0.00           H
ATOM   2607  CD2 TYR A 750      64.810  49.430  72.610  1.00  0.00           C
ATOM   2608  HD2 TYR A 750      65.710  49.370  73.190  1.00  0.00           H
ATOM   2609  CE2 TYR A 750      63.860  48.420  72.740  1.00  0.00           C
ATOM   2610  HE2 TYR A 750      64.020  47.570  73.400  1.00  0.00           H
ATOM   2611  C   TYR A 750      66.660  53.780  72.700  1.00  0.00           C
ATOM   2612  O   TYR A 750      66.610  54.770  72.000  1.00  0.00           O
ATOM   2613  N   ALA A 751      67.780  53.350  73.500  1.00  0.00           N
ATOM   2614  HN  ALA A 751      67.730  52.480  74.010  1.00  0.00           H
ATOM   2615  CA  ALA A 751      68.980  54.130  73.620  1.00  0.00           C
ATOM   2616  HA  ALA A 751      68.590  55.120  73.820  1.00  0.00           H
ATOM   2617  CB  ALA A 751      69.740  53.610  74.810  1.00  0.00           C
ATOM   2618  HB1 ALA A 751      70.630  54.220  75.050  1.00  0.00           H
ATOM   2619  HB2 ALA A 751      70.000  52.550  74.550  1.00  0.00           H
ATOM   2620  HB3 ALA A 751      69.000  53.700  75.630  1.00  0.00           H
ATOM   2621  C   ALA A 751      69.870  54.220  72.460  1.00  0.00           C
ATOM   2622  O   ALA A 751      69.980  53.320  71.640  1.00  0.00           O
ATOM   2623  N   PHE A 752      70.590  55.350  72.190  1.00  0.00           N
ATOM   2624  HN  PHE A 752      70.450  56.180  72.720  1.00  0.00           H
ATOM   2625  CA  PHE A 752      71.660  55.350  71.250  1.00  0.00           C
ATOM   2626  HA  PHE A 752      71.460  54.560  70.540  1.00  0.00           H
ATOM   2627  CB  PHE A 752      71.680  56.690  70.500  1.00  0.00           C
ATOM   2628  HB1 PHE A 752      72.130  57.560  71.020  1.00  0.00           H
ATOM   2629  HB2 PHE A 752      70.680  57.120  70.340  1.00  0.00           H
ATOM   2630  CG  PHE A 752      72.280  56.470  69.140  1.00  0.00           C
ATOM   2631  CD1 PHE A 752      71.570  55.690  68.160  1.00  0.00           C
ATOM   2632  HD1 PHE A 752      70.690  55.170  68.480  1.00  0.00           H
ATOM   2633  CE1 PHE A 752      72.070  55.590  66.790  1.00  0.00           C
ATOM   2634  HE1 PHE A 752      71.720  54.970  65.990  1.00  0.00           H
ATOM   2635  CZ  PHE A 752      73.340  56.230  66.570  1.00  0.00           C
ATOM   2636  HZ  PHE A 752      73.840  56.050  65.630  1.00  0.00           H
ATOM   2637  CD2 PHE A 752      73.510  57.050  68.810  1.00  0.00           C
ATOM   2638  HD2 PHE A 752      74.040  57.540  69.610  1.00  0.00           H
ATOM   2639  CE2 PHE A 752      74.020  56.870  67.540  1.00  0.00           C
ATOM   2640  HE2 PHE A 752      74.950  57.360  67.260  1.00  0.00           H
ATOM   2641  C   PHE A 752      72.990  54.980  71.910  1.00  0.00           C
ATOM   2642  O   PHE A 752      73.180  55.430  73.020  1.00  0.00           O
ATOM   2643  N   PRO A 822      73.910  54.270  71.370  1.00  0.00           N
ATOM   2644  CD  PRO A 822      75.240  54.160  71.910  1.00  0.00           C
ATOM   2645  HD1 PRO A 822      75.210  53.770  72.950  1.00  0.00           H
ATOM   2646  HD2 PRO A 822      75.790  55.130  72.010  1.00  0.00           H
ATOM   2647  CA  PRO A 822      73.650  53.460  70.150  1.00  0.00           C
ATOM   2648  HA  PRO A 822      73.090  54.040  69.430  1.00  0.00           H
ATOM   2649  CB  PRO A 822      75.060  53.220  69.660  1.00  0.00           C
ATOM   2650  HB1 PRO A 822      75.280  54.010  68.920  1.00  0.00           H
ATOM   2651  HB2 PRO A 822      75.170  52.300  69.050  1.00  0.00           H
ATOM   2652  CG  PRO A 822      75.970  53.280  70.920  1.00  0.00           C
ATOM   2653  HG1 PRO A 822      76.030  52.250  71.340  1.00  0.00           H
ATOM   2654  HG2 PRO A 822      76.990  53.670  70.750  1.00  0.00           H
ATOM   2655  C   PRO A 822      72.840  52.300  70.440  1.00  0.00           C
ATOM   2656  O   PRO A 822      71.940  52.090  69.590  1.00  0.00           O
ATOM   2657  N   ASP A 823      73.220  51.540  71.450  1.00  0.00           N
ATOM   2658  HN  ASP A 823      73.890  51.780  72.150  1.00  0.00           H
ATOM   2659  CA  ASP A 823      72.690  50.240  71.840  1.00  0.00           C
ATOM   2660  HA  ASP A 823      73.520  49.550  71.940  1.00  0.00           H
ATOM   2661  CB  ASP A 823      72.110  50.300  73.270  1.00  0.00           C
ATOM   2662  HB1 ASP A 823      71.900  49.250  73.540  1.00  0.00           H
ATOM   2663  HB2 ASP A 823      71.230  50.950  73.460  1.00  0.00           H
ATOM   2664  CG  ASP A 823      73.100  50.780  74.200  1.00  0.00           C
ATOM   2665  OD1 ASP A 823      72.730  50.980  75.430  1.00  0.00           O
ATOM   2666  OD2 ASP A 823      74.300  50.880  73.920  1.00  0.00           O
ATOM   2667  C   ASP A 823      71.720  49.600  70.850  1.00  0.00           C
ATOM   2668  O   ASP A 823      72.030  49.050  69.810  1.00  0.00           O
ATOM   2669  N   VAL A 824      70.480  49.710  71.200  1.00  0.00           N
ATOM   2670  HN  VAL A 824      70.300  50.390  71.910  1.00  0.00           H
ATOM   2671  CA  VAL A 824      69.340  49.130  70.510  1.00  0.00           C
ATOM   2672  HA  VAL A 824      69.710  48.270  69.970  1.00  0.00           H
ATOM   2673  CB  VAL A 824      68.130  48.630  71.460  1.00  0.00           C
ATOM   2674  HB  VAL A 824      67.650  49.480  71.990  1.00  0.00           H
ATOM   2675  CG1 VAL A 824      67.110  47.670  70.650  1.00  0.00           C
ATOM   2676 HG11 VAL A 824      66.690  46.920  71.350  1.00  0.00           H
ATOM   2677 HG12 VAL A 824      67.690  47.190  69.830  1.00  0.00           H
ATOM   2678 HG13 VAL A 824      66.280  48.320  70.280  1.00  0.00           H
ATOM   2679  CG2 VAL A 824      68.720  47.760  72.620  1.00  0.00           C
ATOM   2680 HG21 VAL A 824      69.070  46.790  72.200  1.00  0.00           H
ATOM   2681 HG22 VAL A 824      67.900  47.680  73.360  1.00  0.00           H
ATOM   2682 HG23 VAL A 824      69.630  48.210  73.080  1.00  0.00           H
ATOM   2683  C   VAL A 824      68.830  49.940  69.290  1.00  0.00           C
ATOM   2684  O   VAL A 824      68.400  49.450  68.260  1.00  0.00           O
ATOM   2685  N   LEU A 825      69.000  51.250  69.300  1.00  0.00           N
ATOM   2686  HN  LEU A 825      69.420  51.700  70.080  1.00  0.00           H
ATOM   2687  CA  LEU A 825      68.540  52.150  68.190  1.00  0.00           C
ATOM   2688  HA  LEU A 825      67.560  51.770  67.900  1.00  0.00           H
ATOM   2689  CB  LEU A 825      68.330  53.520  68.830  1.00  0.00           C
ATOM   2690  HB1 LEU A 825      69.330  53.860  69.180  1.00  0.00           H
ATOM   2691  HB2 LEU A 825      67.700  53.470  69.740  1.00  0.00           H
ATOM   2692  CG  LEU A 825      67.940  54.620  67.780  1.00  0.00           C
ATOM   2693  HG  LEU A 825      68.660  54.730  66.940  1.00  0.00           H
ATOM   2694  CD1 LEU A 825      66.530  54.190  67.170  1.00  0.00           C
ATOM   2695 HD11 LEU A 825      65.830  53.900  67.980  1.00  0.00           H
ATOM   2696 HD12 LEU A 825      66.640  53.380  66.420  1.00  0.00           H
ATOM   2697 HD13 LEU A 825      66.210  55.140  66.690  1.00  0.00           H
ATOM   2698  CD2 LEU A 825      67.890  56.030  68.390  1.00  0.00           C
ATOM   2699 HD21 LEU A 825      67.190  56.190  69.250  1.00  0.00           H
ATOM   2700 HD22 LEU A 825      67.630  56.780  67.620  1.00  0.00           H
ATOM   2701 HD23 LEU A 825      68.880  56.200  68.860  1.00  0.00           H
ATOM   2702  C   LEU A 825      69.320  52.200  66.940  1.00  0.00           C
ATOM   2703  O   LEU A 825      68.890  52.260  65.800  1.00  0.00           O
ATOM   2704  N   PHE A 826      70.670  52.080  67.020  1.00  0.00           N
ATOM   2705  HN  PHE A 826      70.990  52.120  67.960  1.00  0.00           H
ATOM   2706  CA  PHE A 826      71.610  51.880  65.910  1.00  0.00           C
ATOM   2707  HA  PHE A 826      71.400  52.720  65.270  1.00  0.00           H
ATOM   2708  CB  PHE A 826      73.030  51.980  66.510  1.00  0.00           C
ATOM   2709  HB1 PHE A 826      73.020  51.280  67.360  1.00  0.00           H
ATOM   2710  HB2 PHE A 826      73.290  52.940  67.000  1.00  0.00           H
ATOM   2711  CG  PHE A 826      74.120  51.650  65.530  1.00  0.00           C
ATOM   2712  CD1 PHE A 826      74.610  50.340  65.490  1.00  0.00           C
ATOM   2713  HD1 PHE A 826      74.000  49.620  66.030  1.00  0.00           H
ATOM   2714  CE1 PHE A 826      75.660  49.950  64.630  1.00  0.00           C
ATOM   2715  HE1 PHE A 826      76.030  48.940  64.580  1.00  0.00           H
ATOM   2716  CZ  PHE A 826      76.450  50.900  64.000  1.00  0.00           C
ATOM   2717  HZ  PHE A 826      77.270  50.650  63.360  1.00  0.00           H
ATOM   2718  CD2 PHE A 826      74.850  52.670  64.840  1.00  0.00           C
ATOM   2719  HD2 PHE A 826      74.390  53.630  64.650  1.00  0.00           H
ATOM   2720  CE2 PHE A 826      75.990  52.310  64.070  1.00  0.00           C
ATOM   2721  HE2 PHE A 826      76.740  52.980  63.690  1.00  0.00           H
ATOM   2722  C   PHE A 826      71.410  50.580  65.150  1.00  0.00           C
ATOM   2723  O   PHE A 826      71.380  50.580  63.890  1.00  0.00           O
ATOM   2724  N   TRP A 827      71.220  49.440  65.890  1.00  0.00           N
ATOM   2725  HN  TRP A 827      71.390  49.510  66.860  1.00  0.00           H
ATOM   2726  CA  TRP A 827      70.760  48.110  65.320  1.00  0.00           C
ATOM   2727  HA  TRP A 827      71.400  47.920  64.470  1.00  0.00           H
ATOM   2728  CB  TRP A 827      70.940  46.980  66.340  1.00  0.00           C
ATOM   2729  HB1 TRP A 827      70.470  46.010  66.050  1.00  0.00           H
ATOM   2730  HB2 TRP A 827      70.500  47.270  67.320  1.00  0.00           H
ATOM   2731  CG  TRP A 827      72.380  46.670  66.630  1.00  0.00           C
ATOM   2732  CD1 TRP A 827      73.050  46.780  67.820  1.00  0.00           C
ATOM   2733  HD1 TRP A 827      72.700  47.130  68.780  1.00  0.00           H
ATOM   2734  NE1 TRP A 827      74.360  46.590  67.620  1.00  0.00           N
ATOM   2735  HE1 TRP A 827      75.000  46.450  68.340  1.00  0.00           H
ATOM   2736  CE2 TRP A 827      74.600  46.390  66.300  1.00  0.00           C
ATOM   2737  CD2 TRP A 827      73.370  46.420  65.620  1.00  0.00           C
ATOM   2738  CE3 TRP A 827      73.330  46.290  64.250  1.00  0.00           C
ATOM   2739  HE3 TRP A 827      72.450  46.280  63.630  1.00  0.00           H
ATOM   2740  CZ3 TRP A 827      74.540  45.970  63.570  1.00  0.00           C
ATOM   2741  HZ3 TRP A 827      74.400  45.770  62.520  1.00  0.00           H
ATOM   2742  CZ2 TRP A 827      75.810  46.280  65.650  1.00  0.00           C
ATOM   2743  HZ2 TRP A 827      76.730  46.130  66.200  1.00  0.00           H
ATOM   2744  CH2 TRP A 827      75.770  46.130  64.260  1.00  0.00           C
ATOM   2745  HH2 TRP A 827      76.630  45.950  63.650  1.00  0.00           H
ATOM   2746  C   TRP A 827      69.400  48.230  64.650  1.00  0.00           C
ATOM   2747  O   TRP A 827      69.190  47.680  63.550  1.00  0.00           O
ATOM   2748  N   CYS A 828      68.410  48.900  65.280  1.00  0.00           N
ATOM   2749  HN  CYS A 828      68.450  49.280  66.200  1.00  0.00           H
ATOM   2750  CA  CYS A 828      67.170  49.180  64.590  1.00  0.00           C
ATOM   2751  HA  CYS A 828      66.680  48.240  64.310  1.00  0.00           H
ATOM   2752  CB  CYS A 828      66.180  50.010  65.410  1.00  0.00           C
ATOM   2753  HB1 CYS A 828      65.350  50.420  64.790  1.00  0.00           H
ATOM   2754  HB2 CYS A 828      66.700  50.940  65.740  1.00  0.00           H
ATOM   2755  SG  CYS A 828      65.480  49.040  66.850  1.00  0.00           S
ATOM   2756  HG1 CYS A 828      66.640  49.050  67.500  1.00  0.00           H
ATOM   2757  C   CYS A 828      67.360  50.000  63.350  1.00  0.00           C
ATOM   2758  O   CYS A 828      66.980  49.570  62.260  1.00  0.00           O
ATOM   2759  N   VAL A 829      67.980  51.190  63.370  1.00  0.00           N
ATOM   2760  HN  VAL A 829      68.360  51.520  64.230  1.00  0.00           H
ATOM   2761  CA  VAL A 829      68.320  52.050  62.240  1.00  0.00           C
ATOM   2762  HA  VAL A 829      67.400  52.340  61.770  1.00  0.00           H
ATOM   2763  CB  VAL A 829      69.020  53.290  62.820  1.00  0.00           C
ATOM   2764  HB  VAL A 829      69.770  53.040  63.600  1.00  0.00           H
ATOM   2765  CG1 VAL A 829      69.560  54.130  61.620  1.00  0.00           C
ATOM   2766 HG11 VAL A 829      70.450  53.670  61.130  1.00  0.00           H
ATOM   2767 HG12 VAL A 829      69.810  55.160  61.930  1.00  0.00           H
ATOM   2768 HG13 VAL A 829      68.810  54.220  60.800  1.00  0.00           H
ATOM   2769  CG2 VAL A 829      67.920  54.210  63.310  1.00  0.00           C
ATOM   2770 HG21 VAL A 829      67.250  54.500  62.460  1.00  0.00           H
ATOM   2771 HG22 VAL A 829      68.390  55.100  63.770  1.00  0.00           H
ATOM   2772 HG23 VAL A 829      67.290  53.660  64.030  1.00  0.00           H
ATOM   2773  C   VAL A 829      69.120  51.380  61.130  1.00  0.00           C
ATOM   2774  O   VAL A 829      68.750  51.620  59.980  1.00  0.00           O
ATOM   2775  N   ILE A 830      70.110  50.560  61.460  1.00  0.00           N
ATOM   2776  HN  ILE A 830      70.380  50.550  62.420  1.00  0.00           H
ATOM   2777  CA  ILE A 830      70.900  49.720  60.550  1.00  0.00           C
ATOM   2778  HA  ILE A 830      71.310  50.270  59.710  1.00  0.00           H
ATOM   2779  CB  ILE A 830      72.070  49.140  61.240  1.00  0.00           C
ATOM   2780  HB  ILE A 830      71.780  48.850  62.270  1.00  0.00           H
ATOM   2781  CG2 ILE A 830      72.720  47.920  60.530  1.00  0.00           C
ATOM   2782 HG21 ILE A 830      72.070  47.040  60.700  1.00  0.00           H
ATOM   2783 HG22 ILE A 830      73.710  47.670  60.980  1.00  0.00           H
ATOM   2784 HG23 ILE A 830      72.800  48.010  59.420  1.00  0.00           H
ATOM   2785  CG1 ILE A 830      73.160  50.260  61.440  1.00  0.00           C
ATOM   2786 HG11 ILE A 830      73.870  49.820  62.170  1.00  0.00           H
ATOM   2787 HG12 ILE A 830      72.570  51.100  61.880  1.00  0.00           H
ATOM   2788  CD  ILE A 830      73.800  50.750  60.140  1.00  0.00           C
ATOM   2789  HD1 ILE A 830      74.490  51.610  60.250  1.00  0.00           H
ATOM   2790  HD2 ILE A 830      72.990  50.900  59.390  1.00  0.00           H
ATOM   2791  HD3 ILE A 830      74.450  49.890  59.890  1.00  0.00           H
ATOM   2792  C   ILE A 830      70.020  48.640  59.910  1.00  0.00           C
ATOM   2793  O   ILE A 830      69.980  48.520  58.690  1.00  0.00           O
ATOM   2794  N   LEU A 831      69.220  47.830  60.700  1.00  0.00           N
ATOM   2795  HN  LEU A 831      69.380  47.910  61.690  1.00  0.00           H
ATOM   2796  CA  LEU A 831      68.330  46.840  60.220  1.00  0.00           C
ATOM   2797  HA  LEU A 831      68.900  46.110  59.680  1.00  0.00           H
ATOM   2798  CB  LEU A 831      67.580  46.210  61.440  1.00  0.00           C
ATOM   2799  HB1 LEU A 831      67.000  46.840  62.140  1.00  0.00           H
ATOM   2800  HB2 LEU A 831      68.430  45.850  62.060  1.00  0.00           H
ATOM   2801  CG  LEU A 831      66.660  45.070  61.050  1.00  0.00           C
ATOM   2802  HG  LEU A 831      65.850  45.420  60.360  1.00  0.00           H
ATOM   2803  CD1 LEU A 831      67.370  43.900  60.290  1.00  0.00           C
ATOM   2804 HD11 LEU A 831      68.140  43.500  60.970  1.00  0.00           H
ATOM   2805 HD12 LEU A 831      67.980  44.220  59.430  1.00  0.00           H
ATOM   2806 HD13 LEU A 831      66.700  43.090  59.930  1.00  0.00           H
ATOM   2807  CD2 LEU A 831      66.010  44.470  62.280  1.00  0.00           C
ATOM   2808 HD21 LEU A 831      66.740  43.850  62.850  1.00  0.00           H
ATOM   2809 HD22 LEU A 831      65.160  43.840  61.920  1.00  0.00           H
ATOM   2810 HD23 LEU A 831      65.700  45.250  62.990  1.00  0.00           H
ATOM   2811  C   LEU A 831      67.300  47.380  59.280  1.00  0.00           C
ATOM   2812  O   LEU A 831      67.170  46.860  58.210  1.00  0.00           O
ATOM   2813  N   PHE A 832      66.610  48.470  59.630  1.00  0.00           N
ATOM   2814  HN  PHE A 832      66.600  48.790  60.570  1.00  0.00           H
ATOM   2815  CA  PHE A 832      65.640  49.250  58.820  1.00  0.00           C
ATOM   2816  HA  PHE A 832      64.840  48.550  58.640  1.00  0.00           H
ATOM   2817  CB  PHE A 832      65.040  50.360  59.780  1.00  0.00           C
ATOM   2818  HB1 PHE A 832      65.890  50.950  60.210  1.00  0.00           H
ATOM   2819  HB2 PHE A 832      64.520  49.760  60.550  1.00  0.00           H
ATOM   2820  CG  PHE A 832      64.100  51.310  59.090  1.00  0.00           C
ATOM   2821  CD1 PHE A 832      62.850  50.800  58.710  1.00  0.00           C
ATOM   2822  HD1 PHE A 832      62.560  49.770  58.910  1.00  0.00           H
ATOM   2823  CE1 PHE A 832      61.950  51.710  58.100  1.00  0.00           C
ATOM   2824  HE1 PHE A 832      60.970  51.320  57.900  1.00  0.00           H
ATOM   2825  CZ  PHE A 832      62.360  53.060  57.830  1.00  0.00           C
ATOM   2826  HZ  PHE A 832      61.570  53.690  57.460  1.00  0.00           H
ATOM   2827  CD2 PHE A 832      64.520  52.580  58.740  1.00  0.00           C
ATOM   2828  HD2 PHE A 832      65.550  52.850  58.940  1.00  0.00           H
ATOM   2829  CE2 PHE A 832      63.650  53.460  58.040  1.00  0.00           C
ATOM   2830  HE2 PHE A 832      63.990  54.410  57.640  1.00  0.00           H
ATOM   2831  C   PHE A 832      66.260  49.690  57.500  1.00  0.00           C
ATOM   2832  O   PHE A 832      65.680  49.250  56.500  1.00  0.00           O
ATOM   2833  N   PHE A 833      67.330  50.520  57.440  1.00  0.00           N
ATOM   2834  HN  PHE A 833      67.820  50.750  58.280  1.00  0.00           H
ATOM   2835  CA  PHE A 833      67.860  50.930  56.190  1.00  0.00           C
ATOM   2836  HA  PHE A 833      67.010  51.340  55.680  1.00  0.00           H
ATOM   2837  CB  PHE A 833      69.110  51.860  56.440  1.00  0.00           C
ATOM   2838  HB1 PHE A 833      69.550  51.500  57.390  1.00  0.00           H
ATOM   2839  HB2 PHE A 833      68.620  52.840  56.670  1.00  0.00           H
ATOM   2840  CG  PHE A 833      70.240  52.100  55.460  1.00  0.00           C
ATOM   2841  CD1 PHE A 833      71.520  51.520  55.760  1.00  0.00           C
ATOM   2842  HD1 PHE A 833      71.810  50.970  56.650  1.00  0.00           H
ATOM   2843  CE1 PHE A 833      72.580  51.810  54.840  1.00  0.00           C
ATOM   2844  HE1 PHE A 833      73.590  51.450  55.010  1.00  0.00           H
ATOM   2845  CZ  PHE A 833      72.320  52.540  53.700  1.00  0.00           C
ATOM   2846  HZ  PHE A 833      73.100  52.730  52.970  1.00  0.00           H
ATOM   2847  CD2 PHE A 833      69.980  52.780  54.250  1.00  0.00           C
ATOM   2848  HD2 PHE A 833      69.000  53.130  54.030  1.00  0.00           H
ATOM   2849  CE2 PHE A 833      71.090  53.100  53.430  1.00  0.00           C
ATOM   2850  HE2 PHE A 833      71.030  53.520  52.430  1.00  0.00           H
ATOM   2851  C   PHE A 833      68.310  49.800  55.310  1.00  0.00           C
ATOM   2852  O   PHE A 833      68.090  49.790  54.100  1.00  0.00           O
ATOM   2853  N   THR A 834      68.970  48.780  55.990  1.00  0.00           N
ATOM   2854  HN  THR A 834      69.080  48.900  56.980  1.00  0.00           H
ATOM   2855  CA  THR A 834      69.520  47.620  55.300  1.00  0.00           C
ATOM   2856  HA  THR A 834      70.090  48.120  54.530  1.00  0.00           H
ATOM   2857  CB  THR A 834      70.490  46.780  55.970  1.00  0.00           C
ATOM   2858  HB  THR A 834      70.790  45.910  55.350  1.00  0.00           H
ATOM   2859  OG1 THR A 834      70.050  46.340  57.190  1.00  0.00           O
ATOM   2860  HG1 THR A 834      69.640  47.090  57.630  1.00  0.00           H
ATOM   2861  CG2 THR A 834      71.830  47.580  56.140  1.00  0.00           C
ATOM   2862 HG21 THR A 834      71.700  48.580  56.640  1.00  0.00           H
ATOM   2863 HG22 THR A 834      72.140  47.760  55.090  1.00  0.00           H
ATOM   2864 HG23 THR A 834      72.610  47.050  56.720  1.00  0.00           H
ATOM   2865  C   THR A 834      68.490  46.780  54.700  1.00  0.00           C
ATOM   2866  O   THR A 834      68.620  46.340  53.550  1.00  0.00           O
ATOM   2867  N   THR A 835      67.380  46.520  55.430  1.00  0.00           N
ATOM   2868  HN  THR A 835      67.290  46.790  56.380  1.00  0.00           H
ATOM   2869  CA  THR A 835      66.190  45.890  54.910  1.00  0.00           C
ATOM   2870  HA  THR A 835      66.450  44.910  54.540  1.00  0.00           H
ATOM   2871  CB  THR A 835      65.230  45.740  56.080  1.00  0.00           C
ATOM   2872  HB  THR A 835      64.950  46.690  56.570  1.00  0.00           H
ATOM   2873  OG1 THR A 835      65.820  44.950  57.070  1.00  0.00           O
ATOM   2874  HG1 THR A 835      66.430  45.460  57.610  1.00  0.00           H
ATOM   2875  CG2 THR A 835      64.000  44.900  55.580  1.00  0.00           C
ATOM   2876 HG21 THR A 835      64.270  43.970  55.030  1.00  0.00           H
ATOM   2877 HG22 THR A 835      63.330  45.530  54.950  1.00  0.00           H
ATOM   2878 HG23 THR A 835      63.400  44.490  56.420  1.00  0.00           H
ATOM   2879  C   THR A 835      65.500  46.560  53.700  1.00  0.00           C
ATOM   2880  O   THR A 835      65.310  46.040  52.620  1.00  0.00           O
ATOM   2881  N   PHE A 836      65.360  47.920  53.830  1.00  0.00           N
ATOM   2882  HN  PHE A 836      65.390  48.330  54.740  1.00  0.00           H
ATOM   2883  CA  PHE A 836      65.010  48.870  52.750  1.00  0.00           C
ATOM   2884  HA  PHE A 836      64.130  48.490  52.270  1.00  0.00           H
ATOM   2885  CB  PHE A 836      64.680  50.280  53.350  1.00  0.00           C
ATOM   2886  HB1 PHE A 836      65.450  50.610  54.070  1.00  0.00           H
ATOM   2887  HB2 PHE A 836      63.750  50.100  53.940  1.00  0.00           H
ATOM   2888  CG  PHE A 836      64.500  51.430  52.450  1.00  0.00           C
ATOM   2889  CD1 PHE A 836      65.610  52.270  52.250  1.00  0.00           C
ATOM   2890  HD1 PHE A 836      66.550  51.980  52.700  1.00  0.00           H
ATOM   2891  CE1 PHE A 836      65.500  53.440  51.420  1.00  0.00           C
ATOM   2892  HE1 PHE A 836      66.360  54.090  51.410  1.00  0.00           H
ATOM   2893  CZ  PHE A 836      64.260  53.710  50.780  1.00  0.00           C
ATOM   2894  HZ  PHE A 836      64.210  54.500  50.040  1.00  0.00           H
ATOM   2895  CD2 PHE A 836      63.360  51.610  51.610  1.00  0.00           C
ATOM   2896  HD2 PHE A 836      62.660  50.800  51.710  1.00  0.00           H
ATOM   2897  CE2 PHE A 836      63.220  52.760  50.760  1.00  0.00           C
ATOM   2898  HE2 PHE A 836      62.340  53.070  50.220  1.00  0.00           H
ATOM   2899  C   PHE A 836      66.010  48.830  51.600  1.00  0.00           C
ATOM   2900  O   PHE A 836      65.710  48.740  50.380  1.00  0.00           O
ATOM   2901  N   PHE A 837      67.330  48.800  51.880  1.00  0.00           N
ATOM   2902  HN  PHE A 837      67.560  49.000  52.830  1.00  0.00           H
ATOM   2903  CA  PHE A 837      68.400  48.630  50.880  1.00  0.00           C
ATOM   2904  HA  PHE A 837      68.150  49.320  50.080  1.00  0.00           H
ATOM   2905  CB  PHE A 837      69.730  49.120  51.490  1.00  0.00           C
ATOM   2906  HB1 PHE A 837      69.790  48.830  52.560  1.00  0.00           H
ATOM   2907  HB2 PHE A 837      69.670  50.230  51.440  1.00  0.00           H
ATOM   2908  CG  PHE A 837      70.990  48.870  50.800  1.00  0.00           C
ATOM   2909  CD1 PHE A 837      71.160  48.960  49.430  1.00  0.00           C
ATOM   2910  HD1 PHE A 837      70.300  49.180  48.820  1.00  0.00           H
ATOM   2911  CE1 PHE A 837      72.400  48.780  48.900  1.00  0.00           C
ATOM   2912  HE1 PHE A 837      72.510  48.890  47.830  1.00  0.00           H
ATOM   2913  CZ  PHE A 837      73.490  48.420  49.720  1.00  0.00           C
ATOM   2914  HZ  PHE A 837      74.450  48.370  49.230  1.00  0.00           H
ATOM   2915  CD2 PHE A 837      72.100  48.470  51.620  1.00  0.00           C
ATOM   2916  HD2 PHE A 837      71.970  48.540  52.690  1.00  0.00           H
ATOM   2917  CE2 PHE A 837      73.330  48.260  51.090  1.00  0.00           C
ATOM   2918  HE2 PHE A 837      74.150  48.140  51.790  1.00  0.00           H
ATOM   2919  C   PHE A 837      68.500  47.250  50.170  1.00  0.00           C
ATOM   2920  O   PHE A 837      68.620  47.200  48.920  1.00  0.00           O
ATOM   2921  N   LEU A 838      68.480  46.140  50.870  1.00  0.00           N
ATOM   2922  HN  LEU A 838      68.480  46.150  51.870  1.00  0.00           H
ATOM   2923  CA  LEU A 838      68.530  44.810  50.330  1.00  0.00           C
ATOM   2924  HA  LEU A 838      69.410  44.830  49.700  1.00  0.00           H
ATOM   2925  CB  LEU A 838      68.630  43.810  51.500  1.00  0.00           C
ATOM   2926  HB1 LEU A 838      67.660  43.910  52.050  1.00  0.00           H
ATOM   2927  HB2 LEU A 838      69.430  44.070  52.220  1.00  0.00           H
ATOM   2928  CG  LEU A 838      68.580  42.340  51.000  1.00  0.00           C
ATOM   2929  HG  LEU A 838      67.700  42.130  50.360  1.00  0.00           H
ATOM   2930  CD1 LEU A 838      69.810  42.100  50.140  1.00  0.00           C
ATOM   2931 HD11 LEU A 838      70.690  42.260  50.800  1.00  0.00           H
ATOM   2932 HD12 LEU A 838      69.940  42.790  49.280  1.00  0.00           H
ATOM   2933 HD13 LEU A 838      69.770  41.040  49.860  1.00  0.00           H
ATOM   2934  CD2 LEU A 838      68.590  41.270  52.080  1.00  0.00           C
ATOM   2935 HD21 LEU A 838      69.650  41.220  52.420  1.00  0.00           H
ATOM   2936 HD22 LEU A 838      68.220  40.270  51.750  1.00  0.00           H
ATOM   2937 HD23 LEU A 838      67.810  41.540  52.830  1.00  0.00           H
ATOM   2938  C   LEU A 838      67.380  44.470  49.450  1.00  0.00           C
ATOM   2939  O   LEU A 838      67.630  43.900  48.400  1.00  0.00           O
ATOM   2940  N   SER A 839      66.100  44.820  49.830  1.00  0.00           N
ATOM   2941  HN  SER A 839      65.910  45.280  50.690  1.00  0.00           H
ATOM   2942  CA  SER A 839      64.900  44.510  49.020  1.00  0.00           C
ATOM   2943  HA  SER A 839      65.050  43.460  48.810  1.00  0.00           H
ATOM   2944  CB  SER A 839      63.470  44.700  49.570  1.00  0.00           C
ATOM   2945  HB1 SER A 839      63.340  43.750  50.120  1.00  0.00           H
ATOM   2946  HB2 SER A 839      62.690  44.620  48.780  1.00  0.00           H
ATOM   2947  OG  SER A 839      63.330  45.850  50.400  1.00  0.00           O
ATOM   2948  HG1 SER A 839      64.040  45.760  51.040  1.00  0.00           H
ATOM   2949  C   SER A 839      64.900  45.180  47.650  1.00  0.00           C
ATOM   2950  O   SER A 839      64.510  44.620  46.610  1.00  0.00           O
ATOM   2951  N   SER A 840      65.370  46.420  47.640  1.00  0.00           N
ATOM   2952  HN  SER A 840      65.550  46.830  48.540  1.00  0.00           H
ATOM   2953  CA  SER A 840      65.670  47.220  46.500  1.00  0.00           C
ATOM   2954  HA  SER A 840      64.780  47.210  45.900  1.00  0.00           H
ATOM   2955  CB  SER A 840      65.870  48.740  46.820  1.00  0.00           C
ATOM   2956  HB1 SER A 840      64.930  49.290  47.060  1.00  0.00           H
ATOM   2957  HB2 SER A 840      66.210  49.200  45.880  1.00  0.00           H
ATOM   2958  OG  SER A 840      66.760  49.100  47.890  1.00  0.00           O
ATOM   2959  HG1 SER A 840      66.420  48.670  48.690  1.00  0.00           H
ATOM   2960  C   SER A 840      66.880  46.890  45.660  1.00  0.00           C
ATOM   2961  O   SER A 840      66.810  46.980  44.450  1.00  0.00           O
ATOM   2962  N   PHE A 841      68.060  46.440  46.280  1.00  0.00           N
ATOM   2963  HN  PHE A 841      68.190  46.590  47.250  1.00  0.00           H
ATOM   2964  CA  PHE A 841      69.190  45.790  45.660  1.00  0.00           C
ATOM   2965  HA  PHE A 841      69.580  46.510  44.950  1.00  0.00           H
ATOM   2966  CB  PHE A 841      70.310  45.400  46.680  1.00  0.00           C
ATOM   2967  HB1 PHE A 841      69.900  44.790  47.520  1.00  0.00           H
ATOM   2968  HB2 PHE A 841      70.810  46.260  47.170  1.00  0.00           H
ATOM   2969  CG  PHE A 841      71.320  44.580  46.030  1.00  0.00           C
ATOM   2970  CD1 PHE A 841      72.180  45.040  45.050  1.00  0.00           C
ATOM   2971  HD1 PHE A 841      72.210  46.070  44.710  1.00  0.00           H
ATOM   2972  CE1 PHE A 841      73.150  44.160  44.510  1.00  0.00           C
ATOM   2973  HE1 PHE A 841      73.870  44.540  43.780  1.00  0.00           H
ATOM   2974  CZ  PHE A 841      73.070  42.810  44.910  1.00  0.00           C
ATOM   2975  HZ  PHE A 841      73.780  42.180  44.400  1.00  0.00           H
ATOM   2976  CD2 PHE A 841      71.370  43.310  46.510  1.00  0.00           C
ATOM   2977  HD2 PHE A 841      70.570  42.980  47.180  1.00  0.00           H
ATOM   2978  CE2 PHE A 841      72.180  42.320  45.830  1.00  0.00           C
ATOM   2979  HE2 PHE A 841      72.150  41.270  46.120  1.00  0.00           H
ATOM   2980  C   PHE A 841      68.720  44.660  44.770  1.00  0.00           C
ATOM   2981  O   PHE A 841      69.020  44.650  43.600  1.00  0.00           O
ATOM   2982  N   LEU A 842      67.910  43.780  45.330  1.00  0.00           N
ATOM   2983  HN  LEU A 842      67.640  43.810  46.280  1.00  0.00           H
ATOM   2984  CA  LEU A 842      67.500  42.510  44.750  1.00  0.00           C
ATOM   2985  HA  LEU A 842      68.340  41.970  44.360  1.00  0.00           H
ATOM   2986  CB  LEU A 842      66.780  41.770  45.920  1.00  0.00           C
ATOM   2987  HB1 LEU A 842      66.090  40.970  45.530  1.00  0.00           H
ATOM   2988  HB2 LEU A 842      66.200  42.480  46.540  1.00  0.00           H
ATOM   2989  CG  LEU A 842      67.690  41.040  46.940  1.00  0.00           C
ATOM   2990  HG  LEU A 842      68.120  41.870  47.540  1.00  0.00           H
ATOM   2991  CD1 LEU A 842      66.800  40.170  47.870  1.00  0.00           C
ATOM   2992 HD11 LEU A 842      67.260  39.540  48.650  1.00  0.00           H
ATOM   2993 HD12 LEU A 842      66.220  39.510  47.200  1.00  0.00           H
ATOM   2994 HD13 LEU A 842      66.280  40.990  48.410  1.00  0.00           H
ATOM   2995  CD2 LEU A 842      68.860  40.220  46.410  1.00  0.00           C
ATOM   2996 HD21 LEU A 842      69.460  39.880  47.290  1.00  0.00           H
ATOM   2997 HD22 LEU A 842      69.570  40.770  45.750  1.00  0.00           H
ATOM   2998 HD23 LEU A 842      68.410  39.360  45.890  1.00  0.00           H
ATOM   2999  C   LEU A 842      66.470  42.640  43.670  1.00  0.00           C
ATOM   3000  O   LEU A 842      66.410  41.840  42.730  1.00  0.00           O
ATOM   3001  N   LYS A 843      65.700  43.670  43.680  1.00  0.00           N
ATOM   3002  HN  LYS A 843      65.770  44.290  44.470  1.00  0.00           H
ATOM   3003  CA  LYS A 843      64.810  44.070  42.580  1.00  0.00           C
ATOM   3004  HA  LYS A 843      64.340  43.100  42.420  1.00  0.00           H
ATOM   3005  CB  LYS A 843      63.800  45.180  43.030  1.00  0.00           C
ATOM   3006  HB1 LYS A 843      64.430  46.030  43.340  1.00  0.00           H
ATOM   3007  HB2 LYS A 843      63.180  44.780  43.870  1.00  0.00           H
ATOM   3008  CG  LYS A 843      62.940  45.690  41.840  1.00  0.00           C
ATOM   3009  HG1 LYS A 843      63.620  45.980  41.030  1.00  0.00           H
ATOM   3010  HG2 LYS A 843      62.400  46.570  42.270  1.00  0.00           H
ATOM   3011  CD  LYS A 843      62.010  44.720  41.100  1.00  0.00           C
ATOM   3012  HD1 LYS A 843      62.610  44.010  40.490  1.00  0.00           H
ATOM   3013  HD2 LYS A 843      61.300  45.300  40.470  1.00  0.00           H
ATOM   3014  CE  LYS A 843      61.210  43.870  42.100  1.00  0.00           C
ATOM   3015  HE1 LYS A 843      60.590  44.490  42.770  1.00  0.00           H
ATOM   3016  HE2 LYS A 843      61.920  43.360  42.760  1.00  0.00           H
ATOM   3017  NZ  LYS A 843      60.400  42.860  41.430  1.00  0.00           N
ATOM   3018  HZ1 LYS A 843      59.910  42.320  42.170  1.00  0.00           H
ATOM   3019  HZ2 LYS A 843      60.950  42.210  40.830  1.00  0.00           H
ATOM   3020  HZ3 LYS A 843      59.740  43.270  40.740  1.00  0.00           H
ATOM   3021  C   LYS A 843      65.580  44.350  41.250  1.00  0.00           C
ATOM   3022  O   LYS A 843      65.050  43.920  40.220  1.00  0.00           O
ATOM   3023  N   GLN A 844      66.840  44.880  41.300  1.00  0.00           N
ATOM   3024  HN  GLN A 844      67.200  45.120  42.200  1.00  0.00           H
ATOM   3025  CA  GLN A 844      67.630  45.240  40.150  1.00  0.00           C
ATOM   3026  HA  GLN A 844      67.060  45.440  39.250  1.00  0.00           H
ATOM   3027  CB  GLN A 844      68.240  46.570  40.600  1.00  0.00           C
ATOM   3028  HB1 GLN A 844      69.120  46.880  40.000  1.00  0.00           H
ATOM   3029  HB2 GLN A 844      68.710  46.390  41.590  1.00  0.00           H
ATOM   3030  CG  GLN A 844      67.170  47.660  40.900  1.00  0.00           C
ATOM   3031  HG1 GLN A 844      67.720  48.560  41.250  1.00  0.00           H
ATOM   3032  HG2 GLN A 844      66.470  47.290  41.680  1.00  0.00           H
ATOM   3033  CD  GLN A 844      66.290  47.940  39.710  1.00  0.00           C
ATOM   3034  OE1 GLN A 844      65.160  47.470  39.640  1.00  0.00           O
ATOM   3035  NE2 GLN A 844      66.750  48.760  38.760  1.00  0.00           N
ATOM   3036 HE21 GLN A 844      66.140  49.180  38.100  1.00  0.00           H
ATOM   3037 HE22 GLN A 844      67.710  49.050  38.820  1.00  0.00           H
ATOM   3038  C   GLN A 844      68.620  44.150  39.920  1.00  0.00           C
ATOM   3039  O   GLN A 844      69.470  44.200  39.010  1.00  0.00           O
ATOM   3040  N   PHE A 845      68.680  43.060  40.770  1.00  0.00           N
ATOM   3041  HN  PHE A 845      68.260  43.070  41.680  1.00  0.00           H
ATOM   3042  CA  PHE A 845      69.540  41.880  40.570  1.00  0.00           C
ATOM   3043  HA  PHE A 845      70.580  42.180  40.620  1.00  0.00           H
ATOM   3044  CB  PHE A 845      69.370  40.860  41.780  1.00  0.00           C
ATOM   3045  HB1 PHE A 845      68.320  40.470  41.780  1.00  0.00           H
ATOM   3046  HB2 PHE A 845      69.630  41.310  42.760  1.00  0.00           H
ATOM   3047  CG  PHE A 845      70.430  39.740  41.810  1.00  0.00           C
ATOM   3048  CD1 PHE A 845      69.980  38.480  41.630  1.00  0.00           C
ATOM   3049  HD1 PHE A 845      68.910  38.470  41.460  1.00  0.00           H
ATOM   3050  CE1 PHE A 845      70.860  37.410  41.640  1.00  0.00           C
ATOM   3051  HE1 PHE A 845      70.530  36.390  41.510  1.00  0.00           H
ATOM   3052  CZ  PHE A 845      72.180  37.570  41.930  1.00  0.00           C
ATOM   3053  HZ  PHE A 845      72.820  36.710  41.900  1.00  0.00           H
ATOM   3054  CD2 PHE A 845      71.820  39.970  42.020  1.00  0.00           C
ATOM   3055  HD2 PHE A 845      72.080  41.000  42.220  1.00  0.00           H
ATOM   3056  CE2 PHE A 845      72.700  38.900  42.160  1.00  0.00           C
ATOM   3057  HE2 PHE A 845      73.740  39.000  42.420  1.00  0.00           H
ATOM   3058  C   PHE A 845      69.460  41.190  39.200  1.00  0.00           C
ATOM   3059  O   PHE A 845      70.360  40.620  38.640  1.00  0.00           O
ATOM   3060  N   LYS A 846      68.270  41.300  38.600  1.00  0.00           N
ATOM   3061  HN  LYS A 846      67.540  41.710  39.160  1.00  0.00           H
ATOM   3062  CA  LYS A 846      68.010  40.840  37.200  1.00  0.00           C
ATOM   3063  HA  LYS A 846      68.180  39.770  37.070  1.00  0.00           H
ATOM   3064  CB  LYS A 846      66.420  40.940  36.840  1.00  0.00           C
ATOM   3065  HB1 LYS A 846      65.810  40.170  37.360  1.00  0.00           H
ATOM   3066  HB2 LYS A 846      66.390  40.760  35.740  1.00  0.00           H
ATOM   3067  CG  LYS A 846      65.890  42.330  37.060  1.00  0.00           C
ATOM   3068  HG1 LYS A 846      66.230  42.940  36.200  1.00  0.00           H
ATOM   3069  HG2 LYS A 846      66.330  42.730  38.000  1.00  0.00           H
ATOM   3070  CD  LYS A 846      64.400  42.360  37.190  1.00  0.00           C
ATOM   3071  HD1 LYS A 846      64.120  43.370  37.560  1.00  0.00           H
ATOM   3072  HD2 LYS A 846      63.900  41.590  37.820  1.00  0.00           H
ATOM   3073  CE  LYS A 846      63.720  42.200  35.830  1.00  0.00           C
ATOM   3074  HE1 LYS A 846      64.020  41.210  35.430  1.00  0.00           H
ATOM   3075  HE2 LYS A 846      64.120  42.960  35.140  1.00  0.00           H
ATOM   3076  NZ  LYS A 846      62.250  42.260  35.940  1.00  0.00           N
ATOM   3077  HZ1 LYS A 846      61.990  43.050  36.560  1.00  0.00           H
ATOM   3078  HZ2 LYS A 846      61.950  41.320  36.280  1.00  0.00           H
ATOM   3079  HZ3 LYS A 846      61.900  42.440  34.980  1.00  0.00           H
ATOM   3080  C   LYS A 846      68.910  41.420  36.150  1.00  0.00           C
ATOM   3081  O   LYS A 846      69.420  40.720  35.300  1.00  0.00           O
ATOM   3082  N   THR A 847      69.240  42.780  36.260  1.00  0.00           N
ATOM   3083  HN  THR A 847      69.030  43.300  37.090  1.00  0.00           H
ATOM   3084  CA  THR A 847      69.990  43.510  35.280  1.00  0.00           C
ATOM   3085  HA  THR A 847      70.000  42.960  34.350  1.00  0.00           H
ATOM   3086  CB  THR A 847      69.360  44.850  34.890  1.00  0.00           C
ATOM   3087  HB  THR A 847      69.940  45.330  34.070  1.00  0.00           H
ATOM   3088  OG1 THR A 847      69.400  45.770  35.980  1.00  0.00           O
ATOM   3089  HG1 THR A 847      69.420  46.700  35.770  1.00  0.00           H
ATOM   3090  CG2 THR A 847      67.960  44.670  34.280  1.00  0.00           C
ATOM   3091 HG21 THR A 847      67.870  44.010  33.390  1.00  0.00           H
ATOM   3092 HG22 THR A 847      67.610  45.620  33.840  1.00  0.00           H
ATOM   3093 HG23 THR A 847      67.250  44.480  35.130  1.00  0.00           H
ATOM   3094  C   THR A 847      71.490  43.660  35.620  1.00  0.00           C
ATOM   3095  O   THR A 847      72.300  44.290  34.900  1.00  0.00           O
ATOM   3096  N   LYS A 848      71.820  43.000  36.730  1.00  0.00           N
ATOM   3097  HN  LYS A 848      71.090  42.570  37.240  1.00  0.00           H
ATOM   3098  CA  LYS A 848      73.160  42.570  37.200  1.00  0.00           C
ATOM   3099  HA  LYS A 848      73.800  43.370  36.860  1.00  0.00           H
ATOM   3100  CB  LYS A 848      73.330  42.150  38.650  1.00  0.00           C
ATOM   3101  HB1 LYS A 848      74.280  41.580  38.780  1.00  0.00           H
ATOM   3102  HB2 LYS A 848      72.540  41.440  38.950  1.00  0.00           H
ATOM   3103  CG  LYS A 848      73.170  43.330  39.600  1.00  0.00           C
ATOM   3104  HG1 LYS A 848      73.140  42.940  40.640  1.00  0.00           H
ATOM   3105  HG2 LYS A 848      72.120  43.680  39.540  1.00  0.00           H
ATOM   3106  CD  LYS A 848      74.220  44.460  39.370  1.00  0.00           C
ATOM   3107  HD1 LYS A 848      74.140  44.830  38.330  1.00  0.00           H
ATOM   3108  HD2 LYS A 848      75.250  44.020  39.440  1.00  0.00           H
ATOM   3109  CE  LYS A 848      73.940  45.550  40.420  1.00  0.00           C
ATOM   3110  HE1 LYS A 848      74.670  46.380  40.370  1.00  0.00           H
ATOM   3111  HE2 LYS A 848      74.000  45.060  41.410  1.00  0.00           H
ATOM   3112  NZ  LYS A 848      72.570  46.150  40.380  1.00  0.00           N
ATOM   3113  HZ1 LYS A 848      72.350  46.320  39.390  1.00  0.00           H
ATOM   3114  HZ2 LYS A 848      72.440  47.040  40.900  1.00  0.00           H
ATOM   3115  HZ3 LYS A 848      71.990  45.380  40.790  1.00  0.00           H
ATOM   3116  C   LYS A 848      73.620  41.410  36.270  1.00  0.00           C
ATOM   3117  O   LYS A 848      72.810  40.970  35.430  1.00  0.00           O
ATOM   3118  N   ARG A 849      74.830  40.880  36.380  1.00  0.00           N
ATOM   3119  HN  ARG A 849      75.520  41.370  36.920  1.00  0.00           H
ATOM   3120  CA  ARG A 849      75.180  39.690  35.510  1.00  0.00           C
ATOM   3121  HA  ARG A 849      74.310  39.490  34.910  1.00  0.00           H
ATOM   3122  CB  ARG A 849      76.350  39.940  34.550  1.00  0.00           C
ATOM   3123  HB1 ARG A 849      76.190  40.910  34.020  1.00  0.00           H
ATOM   3124  HB2 ARG A 849      76.370  39.180  33.740  1.00  0.00           H
ATOM   3125  CG  ARG A 849      77.780  39.800  35.130  1.00  0.00           C
ATOM   3126  HG1 ARG A 849      77.970  38.730  35.310  1.00  0.00           H
ATOM   3127  HG2 ARG A 849      77.870  40.420  36.040  1.00  0.00           H
ATOM   3128  CD  ARG A 849      78.890  40.070  34.060  1.00  0.00           C
ATOM   3129  HD1 ARG A 849      78.930  41.110  33.690  1.00  0.00           H
ATOM   3130  HD2 ARG A 849      78.820  39.370  33.190  1.00  0.00           H
ATOM   3131  NE  ARG A 849      80.200  39.880  34.660  1.00  0.00           N
ATOM   3132  HE  ARG A 849      80.710  40.710  34.880  1.00  0.00           H
ATOM   3133  CZ  ARG A 849      80.730  38.730  35.120  1.00  0.00           C
ATOM   3134  NH1 ARG A 849      81.930  38.740  35.690  1.00  0.00           N
ATOM   3135 HH11 ARG A 849      82.500  39.560  35.790  1.00  0.00           H
ATOM   3136 HH12 ARG A 849      82.330  37.820  35.740  1.00  0.00           H
ATOM   3137  NH2 ARG A 849      80.160  37.550  35.010  1.00  0.00           N
ATOM   3138 HH21 ARG A 849      79.200  37.600  34.730  1.00  0.00           H
ATOM   3139 HH22 ARG A 849      80.650  36.750  35.370  1.00  0.00           H
ATOM   3140  C   ARG A 849      75.440  38.460  36.400  1.00  0.00           C
ATOM   3141  O   ARG A 849      75.660  37.390  35.860  1.00  0.00           O
ATOM   3142  N   TYR A 850      75.320  38.540  37.720  1.00  0.00           N
ATOM   3143  HN  TYR A 850      75.170  39.420  38.160  1.00  0.00           H
ATOM   3144  CA  TYR A 850      75.550  37.450  38.660  1.00  0.00           C
ATOM   3145  HA  TYR A 850      76.370  36.850  38.300  1.00  0.00           H
ATOM   3146  CB  TYR A 850      75.820  37.880  40.080  1.00  0.00           C
ATOM   3147  HB1 TYR A 850      76.000  37.110  40.860  1.00  0.00           H
ATOM   3148  HB2 TYR A 850      74.960  38.540  40.330  1.00  0.00           H
ATOM   3149  CG  TYR A 850      76.910  38.890  40.120  1.00  0.00           C
ATOM   3150  CD1 TYR A 850      76.660  40.130  40.710  1.00  0.00           C
ATOM   3151  HD1 TYR A 850      75.700  40.360  41.140  1.00  0.00           H
ATOM   3152  CE1 TYR A 850      77.720  41.080  40.760  1.00  0.00           C
ATOM   3153  HE1 TYR A 850      77.710  41.980  41.360  1.00  0.00           H
ATOM   3154  CZ  TYR A 850      78.910  40.820  40.050  1.00  0.00           C
ATOM   3155  OH  TYR A 850      79.970  41.670  39.960  1.00  0.00           O
ATOM   3156  HH  TYR A 850      79.740  42.600  40.020  1.00  0.00           H
ATOM   3157  CD2 TYR A 850      78.140  38.600  39.490  1.00  0.00           C
ATOM   3158  HD2 TYR A 850      78.280  37.640  39.010  1.00  0.00           H
ATOM   3159  CE2 TYR A 850      79.140  39.600  39.460  1.00  0.00           C
ATOM   3160  HE2 TYR A 850      80.060  39.250  39.030  1.00  0.00           H
ATOM   3161  C   TYR A 850      74.480  36.360  38.600  1.00  0.00           C
ATOM   3162  O   TYR A 850      73.340  36.630  38.920  1.00  0.00           O
ATOM   3163  N   PHE A 851      74.870  35.090  38.450  1.00  0.00           N
ATOM   3164  HN  PHE A 851      75.810  34.910  38.180  1.00  0.00           H
ATOM   3165  CA  PHE A 851      73.960  33.910  38.510  1.00  0.00           C
ATOM   3166  HA  PHE A 851      74.740  33.180  38.610  1.00  0.00           H
ATOM   3167  CB  PHE A 851      72.890  33.760  39.550  1.00  0.00           C
ATOM   3168  HB1 PHE A 851      72.530  32.720  39.660  1.00  0.00           H
ATOM   3169  HB2 PHE A 851      72.000  34.410  39.430  1.00  0.00           H
ATOM   3170  CG  PHE A 851      73.330  33.940  41.040  1.00  0.00           C
ATOM   3171  CD1 PHE A 851      74.610  33.990  41.470  1.00  0.00           C
ATOM   3172  HD1 PHE A 851      75.400  33.830  40.750  1.00  0.00           H
ATOM   3173  CE1 PHE A 851      74.860  34.210  42.830  1.00  0.00           C
ATOM   3174  HE1 PHE A 851      75.840  34.250  43.270  1.00  0.00           H
ATOM   3175  CZ  PHE A 851      73.870  34.330  43.760  1.00  0.00           C
ATOM   3176  HZ  PHE A 851      74.150  34.410  44.790  1.00  0.00           H
ATOM   3177  CD2 PHE A 851      72.270  34.140  41.910  1.00  0.00           C
ATOM   3178  HD2 PHE A 851      71.230  34.170  41.590  1.00  0.00           H
ATOM   3179  CE2 PHE A 851      72.570  34.240  43.300  1.00  0.00           C
ATOM   3180  HE2 PHE A 851      71.680  34.250  43.920  1.00  0.00           H
ATOM   3181  C   PHE A 851      73.370  33.860  37.080  1.00  0.00           C
ATOM   3182  O   PHE A 851      73.310  34.890  36.390  1.00  0.00           O
ATOM   3183  N   PRO A 852      73.010  32.630  36.440  1.00  0.00           N
ATOM   3184  CD  PRO A 852      73.240  31.310  36.960  1.00  0.00           C
ATOM   3185  HD1 PRO A 852      72.400  30.970  37.600  1.00  0.00           H
ATOM   3186  HD2 PRO A 852      74.190  31.250  37.530  1.00  0.00           H
ATOM   3187  CA  PRO A 852      72.090  32.530  35.320  1.00  0.00           C
ATOM   3188  HA  PRO A 852      72.800  32.840  34.580  1.00  0.00           H
ATOM   3189  CB  PRO A 852      71.930  30.990  35.080  1.00  0.00           C
ATOM   3190  HB1 PRO A 852      72.040  30.750  34.000  1.00  0.00           H
ATOM   3191  HB2 PRO A 852      70.980  30.520  35.400  1.00  0.00           H
ATOM   3192  CG  PRO A 852      73.180  30.400  35.760  1.00  0.00           C
ATOM   3193  HG1 PRO A 852      73.100  29.330  36.070  1.00  0.00           H
ATOM   3194  HG2 PRO A 852      74.130  30.580  35.220  1.00  0.00           H
ATOM   3195  C   PRO A 852      70.780  33.320  35.200  1.00  0.00           C
ATOM   3196  O   PRO A 852      70.160  33.670  36.220  1.00  0.00           O
ATOM   3197  N   THR A 853      70.330  33.680  33.960  1.00  0.00           N
ATOM   3198  HN  THR A 853      70.900  33.270  33.260  1.00  0.00           H
ATOM   3199  CA  THR A 853      69.270  34.750  33.770  1.00  0.00           C
ATOM   3200  HA  THR A 853      69.660  35.520  34.420  1.00  0.00           H
ATOM   3201  CB  THR A 853      69.090  35.010  32.280  1.00  0.00           C
ATOM   3202  HB  THR A 853      68.530  34.190  31.790  1.00  0.00           H
ATOM   3203  OG1 THR A 853      70.300  35.280  31.530  1.00  0.00           O
ATOM   3204  HG1 THR A 853      70.820  34.490  31.660  1.00  0.00           H
ATOM   3205  CG2 THR A 853      68.310  36.400  32.170  1.00  0.00           C
ATOM   3206 HG21 THR A 853      67.360  36.340  32.750  1.00  0.00           H
ATOM   3207 HG22 THR A 853      68.180  36.630  31.090  1.00  0.00           H
ATOM   3208 HG23 THR A 853      68.840  37.260  32.630  1.00  0.00           H
ATOM   3209  C   THR A 853      67.960  34.480  34.420  1.00  0.00           C
ATOM   3210  O   THR A 853      67.380  35.390  35.030  1.00  0.00           O
ATOM   3211  N   LYS A 854      67.420  33.200  34.380  1.00  0.00           N
ATOM   3212  HN  LYS A 854      67.890  32.430  33.950  1.00  0.00           H
ATOM   3213  CA  LYS A 854      66.200  32.950  35.100  1.00  0.00           C
ATOM   3214  HA  LYS A 854      65.470  33.740  34.960  1.00  0.00           H
ATOM   3215  CB  LYS A 854      65.460  31.740  34.540  1.00  0.00           C
ATOM   3216  HB1 LYS A 854      64.710  31.330  35.260  1.00  0.00           H
ATOM   3217  HB2 LYS A 854      66.230  30.950  34.340  1.00  0.00           H
ATOM   3218  CG  LYS A 854      64.620  31.850  33.250  1.00  0.00           C
ATOM   3219  HG1 LYS A 854      65.280  32.180  32.420  1.00  0.00           H
ATOM   3220  HG2 LYS A 854      63.820  32.610  33.370  1.00  0.00           H
ATOM   3221  CD  LYS A 854      63.960  30.450  32.930  1.00  0.00           C
ATOM   3222  HD1 LYS A 854      63.070  30.250  33.560  1.00  0.00           H
ATOM   3223  HD2 LYS A 854      64.710  29.790  33.380  1.00  0.00           H
ATOM   3224  CE  LYS A 854      63.640  30.240  31.470  1.00  0.00           C
ATOM   3225  HE1 LYS A 854      64.540  30.190  30.820  1.00  0.00           H
ATOM   3226  HE2 LYS A 854      62.990  31.070  31.100  1.00  0.00           H
ATOM   3227  NZ  LYS A 854      62.900  29.000  31.110  1.00  0.00           N
ATOM   3228  HZ1 LYS A 854      63.270  28.660  30.210  1.00  0.00           H
ATOM   3229  HZ2 LYS A 854      61.880  29.160  30.980  1.00  0.00           H
ATOM   3230  HZ3 LYS A 854      62.850  28.230  31.830  1.00  0.00           H
ATOM   3231  C   LYS A 854      66.390  32.880  36.660  1.00  0.00           C
ATOM   3232  O   LYS A 854      65.630  33.300  37.530  1.00  0.00           O
ATOM   3233  N   VAL A 855      67.600  32.340  37.070  1.00  0.00           N
ATOM   3234  HN  VAL A 855      68.240  31.880  36.480  1.00  0.00           H
ATOM   3235  CA  VAL A 855      68.010  32.430  38.500  1.00  0.00           C
ATOM   3236  HA  VAL A 855      67.360  31.840  39.120  1.00  0.00           H
ATOM   3237  CB  VAL A 855      69.400  31.870  38.820  1.00  0.00           C
ATOM   3238  HB  VAL A 855      70.160  32.560  38.420  1.00  0.00           H
ATOM   3239  CG1 VAL A 855      69.550  31.780  40.350  1.00  0.00           C
ATOM   3240 HG11 VAL A 855      69.740  32.750  40.850  1.00  0.00           H
ATOM   3241 HG12 VAL A 855      70.270  31.040  40.760  1.00  0.00           H
ATOM   3242 HG13 VAL A 855      68.540  31.500  40.720  1.00  0.00           H
ATOM   3243  CG2 VAL A 855      69.500  30.460  38.190  1.00  0.00           C
ATOM   3244 HG21 VAL A 855      70.530  30.170  38.530  1.00  0.00           H
ATOM   3245 HG22 VAL A 855      69.310  30.480  37.100  1.00  0.00           H
ATOM   3246 HG23 VAL A 855      68.720  29.780  38.590  1.00  0.00           H
ATOM   3247  C   VAL A 855      67.900  33.850  39.070  1.00  0.00           C
ATOM   3248  O   VAL A 855      67.380  34.110  40.120  1.00  0.00           O
ATOM   3249  N   ARG A 856      68.590  34.830  38.370  1.00  0.00           N
ATOM   3250  HN  ARG A 856      69.170  34.600  37.590  1.00  0.00           H
ATOM   3251  CA  ARG A 856      68.560  36.160  38.900  1.00  0.00           C
ATOM   3252  HA  ARG A 856      68.580  36.100  39.970  1.00  0.00           H
ATOM   3253  CB  ARG A 856      69.640  37.000  38.360  1.00  0.00           C
ATOM   3254  HB1 ARG A 856      70.570  36.490  38.700  1.00  0.00           H
ATOM   3255  HB2 ARG A 856      69.780  37.980  38.870  1.00  0.00           H
ATOM   3256  CG  ARG A 856      69.960  37.180  36.840  1.00  0.00           C
ATOM   3257  HG1 ARG A 856      69.080  37.570  36.290  1.00  0.00           H
ATOM   3258  HG2 ARG A 856      70.190  36.150  36.510  1.00  0.00           H
ATOM   3259  CD  ARG A 856      71.260  37.850  36.650  1.00  0.00           C
ATOM   3260  HD1 ARG A 856      72.070  37.170  36.990  1.00  0.00           H
ATOM   3261  HD2 ARG A 856      71.270  38.810  37.200  1.00  0.00           H
ATOM   3262  NE  ARG A 856      71.410  38.220  35.190  1.00  0.00           N
ATOM   3263  HE  ARG A 856      70.760  38.950  34.980  1.00  0.00           H
ATOM   3264  CZ  ARG A 856      71.860  37.470  34.180  1.00  0.00           C
ATOM   3265  NH1 ARG A 856      72.430  36.270  34.230  1.00  0.00           N
ATOM   3266 HH11 ARG A 856      72.860  35.950  35.070  1.00  0.00           H
ATOM   3267 HH12 ARG A 856      72.770  35.790  33.420  1.00  0.00           H
ATOM   3268  NH2 ARG A 856      71.650  37.910  32.930  1.00  0.00           N
ATOM   3269 HH21 ARG A 856      71.710  37.190  32.220  1.00  0.00           H
ATOM   3270 HH22 ARG A 856      71.640  38.880  32.740  1.00  0.00           H
ATOM   3271  C   ARG A 856      67.230  36.820  38.730  1.00  0.00           C
ATOM   3272  O   ARG A 856      66.790  37.470  39.660  1.00  0.00           O
ATOM   3273  N   SER A 857      66.480  36.480  37.660  1.00  0.00           N
ATOM   3274  HN  SER A 857      66.950  36.010  36.910  1.00  0.00           H
ATOM   3275  CA  SER A 857      65.140  37.000  37.450  1.00  0.00           C
ATOM   3276  HA  SER A 857      65.210  38.060  37.620  1.00  0.00           H
ATOM   3277  CB  SER A 857      64.540  36.630  36.090  1.00  0.00           C
ATOM   3278  HB1 SER A 857      63.530  37.080  35.970  1.00  0.00           H
ATOM   3279  HB2 SER A 857      64.370  35.540  36.220  1.00  0.00           H
ATOM   3280  OG  SER A 857      65.300  36.820  34.930  1.00  0.00           O
ATOM   3281  HG1 SER A 857      66.110  36.300  34.970  1.00  0.00           H
ATOM   3282  C   SER A 857      64.180  36.480  38.620  1.00  0.00           C
ATOM   3283  O   SER A 857      63.520  37.280  39.250  1.00  0.00           O
ATOM   3284  N   THR A 858      64.310  35.190  38.980  1.00  0.00           N
ATOM   3285  HN  THR A 858      65.040  34.650  38.590  1.00  0.00           H
ATOM   3286  CA  THR A 858      63.620  34.480  40.090  1.00  0.00           C
ATOM   3287  HA  THR A 858      62.570  34.680  39.960  1.00  0.00           H
ATOM   3288  CB  THR A 858      63.800  33.010  40.000  1.00  0.00           C
ATOM   3289  HB  THR A 858      64.890  32.810  40.140  1.00  0.00           H
ATOM   3290  OG1 THR A 858      63.150  32.560  38.730  1.00  0.00           O
ATOM   3291  HG1 THR A 858      63.780  32.840  38.060  1.00  0.00           H
ATOM   3292  CG2 THR A 858      63.060  32.290  41.190  1.00  0.00           C
ATOM   3293 HG21 THR A 858      62.030  32.700  41.290  1.00  0.00           H
ATOM   3294 HG22 THR A 858      63.680  32.520  42.080  1.00  0.00           H
ATOM   3295 HG23 THR A 858      63.090  31.200  40.930  1.00  0.00           H
ATOM   3296  C   THR A 858      63.980  35.140  41.440  1.00  0.00           C
ATOM   3297  O   THR A 858      63.130  35.360  42.270  1.00  0.00           O
ATOM   3298  N   ILE A 859      65.270  35.470  41.660  1.00  0.00           N
ATOM   3299  HN  ILE A 859      66.010  35.140  41.070  1.00  0.00           H
ATOM   3300  CA  ILE A 859      65.530  36.210  42.910  1.00  0.00           C
ATOM   3301  HA  ILE A 859      65.080  35.710  43.750  1.00  0.00           H
ATOM   3302  CB  ILE A 859      67.060  36.120  43.090  1.00  0.00           C
ATOM   3303  HB  ILE A 859      67.490  36.130  42.070  1.00  0.00           H
ATOM   3304  CG2 ILE A 859      67.700  37.210  44.000  1.00  0.00           C
ATOM   3305 HG21 ILE A 859      68.770  37.030  44.210  1.00  0.00           H
ATOM   3306 HG22 ILE A 859      67.160  37.380  44.970  1.00  0.00           H
ATOM   3307 HG23 ILE A 859      67.610  38.210  43.500  1.00  0.00           H
ATOM   3308  CG1 ILE A 859      67.520  34.700  43.580  1.00  0.00           C
ATOM   3309 HG11 ILE A 859      66.710  34.010  43.290  1.00  0.00           H
ATOM   3310 HG12 ILE A 859      67.570  34.730  44.690  1.00  0.00           H
ATOM   3311  CD  ILE A 859      68.890  34.230  43.030  1.00  0.00           C
ATOM   3312  HD1 ILE A 859      69.010  33.120  43.080  1.00  0.00           H
ATOM   3313  HD2 ILE A 859      69.700  34.780  43.550  1.00  0.00           H
ATOM   3314  HD3 ILE A 859      68.830  34.460  41.940  1.00  0.00           H
ATOM   3315  C   ILE A 859      65.050  37.690  42.970  1.00  0.00           C
ATOM   3316  O   ILE A 859      64.670  38.140  44.050  1.00  0.00           O
ATOM   3317  N   SER A 860      65.020  38.370  41.810  1.00  0.00           N
ATOM   3318  HN  SER A 860      65.480  37.930  41.040  1.00  0.00           H
ATOM   3319  CA  SER A 860      64.290  39.580  41.690  1.00  0.00           C
ATOM   3320  HA  SER A 860      64.700  40.220  42.460  1.00  0.00           H
ATOM   3321  CB  SER A 860      64.560  40.250  40.330  1.00  0.00           C
ATOM   3322  HB1 SER A 860      64.010  41.200  40.150  1.00  0.00           H
ATOM   3323  HB2 SER A 860      64.320  39.610  39.450  1.00  0.00           H
ATOM   3324  OG  SER A 860      65.920  40.680  40.210  1.00  0.00           O
ATOM   3325  HG1 SER A 860      66.130  41.210  40.990  1.00  0.00           H
ATOM   3326  C   SER A 860      62.820  39.480  41.880  1.00  0.00           C
ATOM   3327  O   SER A 860      62.290  40.350  42.550  1.00  0.00           O
ATOM   3328  N   ASP A 861      62.160  38.420  41.430  1.00  0.00           N
ATOM   3329  HN  ASP A 861      62.720  37.720  40.990  1.00  0.00           H
ATOM   3330  CA  ASP A 861      60.660  38.310  41.530  1.00  0.00           C
ATOM   3331  HA  ASP A 861      60.200  39.280  41.490  1.00  0.00           H
ATOM   3332  CB  ASP A 861      60.220  37.430  40.400  1.00  0.00           C
ATOM   3333  HB1 ASP A 861      59.220  36.970  40.540  1.00  0.00           H
ATOM   3334  HB2 ASP A 861      60.960  36.590  40.340  1.00  0.00           H
ATOM   3335  CG  ASP A 861      60.190  38.240  39.150  1.00  0.00           C
ATOM   3336  OD1 ASP A 861      60.180  39.540  39.200  1.00  0.00           O
ATOM   3337  OD2 ASP A 861      59.970  37.660  38.030  1.00  0.00           O
ATOM   3338  C   ASP A 861      60.220  37.850  42.930  1.00  0.00           C
ATOM   3339  O   ASP A 861      59.140  38.170  43.460  1.00  0.00           O
ATOM   3340  N   PHE A 862      61.170  37.140  43.600  1.00  0.00           N
ATOM   3341  HN  PHE A 862      62.010  36.870  43.150  1.00  0.00           H
ATOM   3342  CA  PHE A 862      60.790  36.500  44.860  1.00  0.00           C
ATOM   3343  HA  PHE A 862      59.720  36.350  44.870  1.00  0.00           H
ATOM   3344  CB  PHE A 862      61.470  35.120  44.740  1.00  0.00           C
ATOM   3345  HB1 PHE A 862      62.560  35.290  44.870  1.00  0.00           H
ATOM   3346  HB2 PHE A 862      61.310  34.730  43.710  1.00  0.00           H
ATOM   3347  CG  PHE A 862      60.890  34.240  45.780  1.00  0.00           C
ATOM   3348  CD1 PHE A 862      59.480  34.060  45.770  1.00  0.00           C
ATOM   3349  HD1 PHE A 862      58.780  34.540  45.100  1.00  0.00           H
ATOM   3350  CE1 PHE A 862      58.960  33.150  46.730  1.00  0.00           C
ATOM   3351  HE1 PHE A 862      57.890  32.990  46.770  1.00  0.00           H
ATOM   3352  CZ  PHE A 862      59.830  32.520  47.630  1.00  0.00           C
ATOM   3353  HZ  PHE A 862      59.430  31.820  48.360  1.00  0.00           H
ATOM   3354  CD2 PHE A 862      61.730  33.480  46.560  1.00  0.00           C
ATOM   3355  HD2 PHE A 862      62.800  33.580  46.420  1.00  0.00           H
ATOM   3356  CE2 PHE A 862      61.230  32.540  47.460  1.00  0.00           C
ATOM   3357  HE2 PHE A 862      61.950  31.930  47.980  1.00  0.00           H
ATOM   3358  C   PHE A 862      61.330  37.380  45.980  1.00  0.00           C
ATOM   3359  O   PHE A 862      61.370  36.950  47.120  1.00  0.00           O
ATOM   3360  N   ALA A 863      61.800  38.560  45.720  1.00  0.00           N
ATOM   3361  HN  ALA A 863      61.890  38.730  44.740  1.00  0.00           H
ATOM   3362  CA  ALA A 863      62.510  39.550  46.540  1.00  0.00           C
ATOM   3363  HA  ALA A 863      63.490  39.130  46.730  1.00  0.00           H
ATOM   3364  CB  ALA A 863      62.750  40.810  45.700  1.00  0.00           C
ATOM   3365  HB1 ALA A 863      61.750  41.060  45.270  1.00  0.00           H
ATOM   3366  HB2 ALA A 863      63.490  40.490  44.910  1.00  0.00           H
ATOM   3367  HB3 ALA A 863      63.240  41.700  46.140  1.00  0.00           H
ATOM   3368  C   ALA A 863      61.960  39.900  47.860  1.00  0.00           C
ATOM   3369  O   ALA A 863      62.750  40.130  48.780  1.00  0.00           O
ATOM   3370  N   VAL A 864      60.640  40.070  47.960  1.00  0.00           N
ATOM   3371  HN  VAL A 864      60.070  39.870  47.170  1.00  0.00           H
ATOM   3372  CA  VAL A 864      60.080  40.600  49.170  1.00  0.00           C
ATOM   3373  HA  VAL A 864      60.670  41.410  49.560  1.00  0.00           H
ATOM   3374  CB  VAL A 864      58.720  41.300  48.870  1.00  0.00           C
ATOM   3375  HB  VAL A 864      58.290  40.650  48.070  1.00  0.00           H
ATOM   3376  CG1 VAL A 864      57.670  41.360  50.050  1.00  0.00           C
ATOM   3377 HG11 VAL A 864      57.990  42.200  50.680  1.00  0.00           H
ATOM   3378 HG12 VAL A 864      57.430  40.440  50.640  1.00  0.00           H
ATOM   3379 HG13 VAL A 864      56.690  41.690  49.620  1.00  0.00           H
ATOM   3380  CG2 VAL A 864      58.930  42.720  48.390  1.00  0.00           C
ATOM   3381 HG21 VAL A 864      58.910  43.420  49.250  1.00  0.00           H
ATOM   3382 HG22 VAL A 864      58.100  42.950  47.680  1.00  0.00           H
ATOM   3383 HG23 VAL A 864      59.920  42.830  47.890  1.00  0.00           H
ATOM   3384  C   VAL A 864      60.100  39.610  50.310  1.00  0.00           C
ATOM   3385  O   VAL A 864      60.630  39.930  51.340  1.00  0.00           O
ATOM   3386  N   PHE A 865      59.560  38.410  50.120  1.00  0.00           N
ATOM   3387  HN  PHE A 865      59.130  38.160  49.250  1.00  0.00           H
ATOM   3388  CA  PHE A 865      59.640  37.330  51.090  1.00  0.00           C
ATOM   3389  HA  PHE A 865      59.150  37.700  51.980  1.00  0.00           H
ATOM   3390  CB  PHE A 865      58.940  36.020  50.430  1.00  0.00           C
ATOM   3391  HB1 PHE A 865      59.510  35.860  49.480  1.00  0.00           H
ATOM   3392  HB2 PHE A 865      57.880  36.090  50.100  1.00  0.00           H
ATOM   3393  CG  PHE A 865      58.970  34.720  51.210  1.00  0.00           C
ATOM   3394  CD1 PHE A 865      60.030  33.860  51.050  1.00  0.00           C
ATOM   3395  HD1 PHE A 865      60.840  34.110  50.370  1.00  0.00           H
ATOM   3396  CE1 PHE A 865      60.140  32.610  51.800  1.00  0.00           C
ATOM   3397  HE1 PHE A 865      61.040  32.030  51.690  1.00  0.00           H
ATOM   3398  CZ  PHE A 865      59.170  32.310  52.700  1.00  0.00           C
ATOM   3399  HZ  PHE A 865      59.280  31.360  53.210  1.00  0.00           H
ATOM   3400  CD2 PHE A 865      57.990  34.340  52.160  1.00  0.00           C
ATOM   3401  HD2 PHE A 865      57.070  34.870  52.350  1.00  0.00           H
ATOM   3402  CE2 PHE A 865      58.050  33.180  52.850  1.00  0.00           C
ATOM   3403  HE2 PHE A 865      57.210  32.940  53.500  1.00  0.00           H
ATOM   3404  C   PHE A 865      61.150  36.920  51.360  1.00  0.00           C
ATOM   3405  O   PHE A 865      61.650  36.650  52.450  1.00  0.00           O
ATOM   3406  N   LEU A 866      61.890  36.890  50.300  1.00  0.00           N
ATOM   3407  HN  LEU A 866      61.610  37.140  49.370  1.00  0.00           H
ATOM   3408  CA  LEU A 866      63.320  36.440  50.310  1.00  0.00           C
ATOM   3409  HA  LEU A 866      63.300  35.470  50.780  1.00  0.00           H
ATOM   3410  CB  LEU A 866      63.900  36.490  48.800  1.00  0.00           C
ATOM   3411  HB1 LEU A 866      63.750  37.470  48.290  1.00  0.00           H
ATOM   3412  HB2 LEU A 866      63.220  35.730  48.330  1.00  0.00           H
ATOM   3413  CG  LEU A 866      65.340  35.970  48.560  1.00  0.00           C
ATOM   3414  HG  LEU A 866      66.110  36.500  49.140  1.00  0.00           H
ATOM   3415  CD1 LEU A 866      65.430  34.480  48.850  1.00  0.00           C
ATOM   3416 HD11 LEU A 866      65.160  34.330  49.920  1.00  0.00           H
ATOM   3417 HD12 LEU A 866      66.450  34.140  48.590  1.00  0.00           H
ATOM   3418 HD13 LEU A 866      64.590  33.990  48.330  1.00  0.00           H
ATOM   3419  CD2 LEU A 866      65.700  36.320  47.090  1.00  0.00           C
ATOM   3420 HD21 LEU A 866      66.050  37.380  47.040  1.00  0.00           H
ATOM   3421 HD22 LEU A 866      64.830  36.120  46.420  1.00  0.00           H
ATOM   3422 HD23 LEU A 866      66.540  35.650  46.780  1.00  0.00           H
ATOM   3423  C   LEU A 866      64.130  37.460  51.120  1.00  0.00           C
ATOM   3424  O   LEU A 866      65.100  37.140  51.780  1.00  0.00           O
ATOM   3425  N   THR A 867      63.830  38.740  51.160  1.00  0.00           N
ATOM   3426  HN  THR A 867      63.110  38.940  50.490  1.00  0.00           H
ATOM   3427  CA  THR A 867      64.360  39.720  52.060  1.00  0.00           C
ATOM   3428  HA  THR A 867      65.410  39.750  51.900  1.00  0.00           H
ATOM   3429  CB  THR A 867      63.860  41.100  51.750  1.00  0.00           C
ATOM   3430  HB  THR A 867      62.750  41.110  51.720  1.00  0.00           H
ATOM   3431  OG1 THR A 867      64.360  41.600  50.550  1.00  0.00           O
ATOM   3432  HG1 THR A 867      63.940  41.150  49.820  1.00  0.00           H
ATOM   3433  CG2 THR A 867      64.220  42.170  52.850  1.00  0.00           C
ATOM   3434 HG21 THR A 867      63.600  42.020  53.760  1.00  0.00           H
ATOM   3435 HG22 THR A 867      64.120  43.200  52.460  1.00  0.00           H
ATOM   3436 HG23 THR A 867      65.280  42.010  53.140  1.00  0.00           H
ATOM   3437  C   THR A 867      64.160  39.440  53.500  1.00  0.00           C
ATOM   3438  O   THR A 867      65.120  39.380  54.250  1.00  0.00           O
ATOM   3439  N   ILE A 868      62.850  39.120  53.920  1.00  0.00           N
ATOM   3440  HN  ILE A 868      62.100  39.290  53.270  1.00  0.00           H
ATOM   3441  CA  ILE A 868      62.630  38.580  55.230  1.00  0.00           C
ATOM   3442  HA  ILE A 868      62.900  39.390  55.880  1.00  0.00           H
ATOM   3443  CB  ILE A 868      61.110  38.320  55.500  1.00  0.00           C
ATOM   3444  HB  ILE A 868      60.890  37.330  55.060  1.00  0.00           H
ATOM   3445  CG2 ILE A 868      60.820  38.250  57.050  1.00  0.00           C
ATOM   3446 HG21 ILE A 868      60.510  39.260  57.410  1.00  0.00           H
ATOM   3447 HG22 ILE A 868      61.740  37.990  57.620  1.00  0.00           H
ATOM   3448 HG23 ILE A 868      60.050  37.480  57.260  1.00  0.00           H
ATOM   3449  CG1 ILE A 868      60.200  39.330  54.820  1.00  0.00           C
ATOM   3450 HG11 ILE A 868      60.330  39.350  53.710  1.00  0.00           H
ATOM   3451 HG12 ILE A 868      60.420  40.320  55.260  1.00  0.00           H
ATOM   3452  CD  ILE A 868      58.740  39.020  54.980  1.00  0.00           C
ATOM   3453  HD1 ILE A 868      58.170  39.830  54.480  1.00  0.00           H
ATOM   3454  HD2 ILE A 868      58.490  39.090  56.060  1.00  0.00           H
ATOM   3455  HD3 ILE A 868      58.360  38.040  54.630  1.00  0.00           H
ATOM   3456  C   ILE A 868      63.390  37.280  55.520  1.00  0.00           C
ATOM   3457  O   ILE A 868      63.920  37.140  56.570  1.00  0.00           O
ATOM   3458  N   VAL A 869      63.510  36.350  54.560  1.00  0.00           N
ATOM   3459  HN  VAL A 869      63.060  36.570  53.690  1.00  0.00           H
ATOM   3460  CA  VAL A 869      64.310  35.090  54.680  1.00  0.00           C
ATOM   3461  HA  VAL A 869      63.920  34.500  55.510  1.00  0.00           H
ATOM   3462  CB  VAL A 869      64.180  34.170  53.450  1.00  0.00           C
ATOM   3463  HB  VAL A 869      64.480  34.570  52.460  1.00  0.00           H
ATOM   3464  CG1 VAL A 869      65.130  32.960  53.530  1.00  0.00           C
ATOM   3465 HG11 VAL A 869      64.770  32.220  54.280  1.00  0.00           H
ATOM   3466 HG12 VAL A 869      66.190  33.210  53.780  1.00  0.00           H
ATOM   3467 HG13 VAL A 869      65.250  32.330  52.630  1.00  0.00           H
ATOM   3468  CG2 VAL A 869      62.760  33.630  53.260  1.00  0.00           C
ATOM   3469 HG21 VAL A 869      62.400  33.090  54.160  1.00  0.00           H
ATOM   3470 HG22 VAL A 869      62.820  33.000  52.330  1.00  0.00           H
ATOM   3471 HG23 VAL A 869      62.030  34.410  52.970  1.00  0.00           H
ATOM   3472  C   VAL A 869      65.750  35.390  54.980  1.00  0.00           C
ATOM   3473  O   VAL A 869      66.310  34.710  55.810  1.00  0.00           O
ATOM   3474  N   ILE A 870      66.390  36.510  54.380  1.00  0.00           N
ATOM   3475  HN  ILE A 870      65.900  37.040  53.700  1.00  0.00           H
ATOM   3476  CA  ILE A 870      67.760  36.850  54.640  1.00  0.00           C
ATOM   3477  HA  ILE A 870      68.280  35.910  54.630  1.00  0.00           H
ATOM   3478  CB  ILE A 870      68.410  37.750  53.590  1.00  0.00           C
ATOM   3479  HB  ILE A 870      67.720  38.530  53.230  1.00  0.00           H
ATOM   3480  CG2 ILE A 870      69.770  38.360  54.000  1.00  0.00           C
ATOM   3481 HG21 ILE A 870      69.700  38.950  54.920  1.00  0.00           H
ATOM   3482 HG22 ILE A 870      70.130  39.030  53.200  1.00  0.00           H
ATOM   3483 HG23 ILE A 870      70.530  37.560  54.160  1.00  0.00           H
ATOM   3484  CG1 ILE A 870      68.610  36.890  52.340  1.00  0.00           C
ATOM   3485 HG11 ILE A 870      67.700  36.300  52.110  1.00  0.00           H
ATOM   3486 HG12 ILE A 870      69.440  36.170  52.490  1.00  0.00           H
ATOM   3487  CD  ILE A 870      68.950  37.720  51.050  1.00  0.00           C
ATOM   3488  HD1 ILE A 870      69.200  37.050  50.200  1.00  0.00           H
ATOM   3489  HD2 ILE A 870      69.850  38.330  51.320  1.00  0.00           H
ATOM   3490  HD3 ILE A 870      68.190  38.490  50.770  1.00  0.00           H
ATOM   3491  C   ILE A 870      67.930  37.370  56.040  1.00  0.00           C
ATOM   3492  O   ILE A 870      68.920  37.030  56.700  1.00  0.00           O
ATOM   3493  N   MET A 871      67.040  38.200  56.520  1.00  0.00           N
ATOM   3494  HN  MET A 871      66.320  38.500  55.900  1.00  0.00           H
ATOM   3495  CA  MET A 871      67.220  38.810  57.810  1.00  0.00           C
ATOM   3496  HA  MET A 871      68.250  39.010  58.040  1.00  0.00           H
ATOM   3497  CB  MET A 871      66.320  40.120  57.950  1.00  0.00           C
ATOM   3498  HB1 MET A 871      66.340  40.510  58.990  1.00  0.00           H
ATOM   3499  HB2 MET A 871      65.330  39.810  57.530  1.00  0.00           H
ATOM   3500  CG  MET A 871      66.770  41.250  56.970  1.00  0.00           C
ATOM   3501  HG1 MET A 871      66.250  42.240  57.010  1.00  0.00           H
ATOM   3502  HG2 MET A 871      66.590  40.760  55.990  1.00  0.00           H
ATOM   3503  SD  MET A 871      68.520  41.540  56.950  1.00  0.00           S
ATOM   3504  CE  MET A 871      68.480  43.150  56.040  1.00  0.00           C
ATOM   3505  HE1 MET A 871      69.360  43.390  55.410  1.00  0.00           H
ATOM   3506  HE2 MET A 871      68.530  44.030  56.730  1.00  0.00           H
ATOM   3507  HE3 MET A 871      67.520  43.280  55.510  1.00  0.00           H
ATOM   3508  C   MET A 871      66.900  37.870  59.040  1.00  0.00           C
ATOM   3509  O   MET A 871      67.480  37.940  60.140  1.00  0.00           O
ATOM   3510  N   VAL A 872      66.010  36.890  58.870  1.00  0.00           N
ATOM   3511  HN  VAL A 872      65.500  36.780  58.020  1.00  0.00           H
ATOM   3512  CA  VAL A 872      65.880  35.830  59.880  1.00  0.00           C
ATOM   3513  HA  VAL A 872      65.830  36.340  60.830  1.00  0.00           H
ATOM   3514  CB  VAL A 872      64.590  35.020  59.770  1.00  0.00           C
ATOM   3515  HB  VAL A 872      64.510  34.290  60.610  1.00  0.00           H
ATOM   3516  CG1 VAL A 872      63.390  35.970  60.120  1.00  0.00           C
ATOM   3517 HG11 VAL A 872      62.450  35.450  59.840  1.00  0.00           H
ATOM   3518 HG12 VAL A 872      63.370  36.810  59.410  1.00  0.00           H
ATOM   3519 HG13 VAL A 872      63.490  36.160  61.210  1.00  0.00           H
ATOM   3520  CG2 VAL A 872      64.280  34.380  58.350  1.00  0.00           C
ATOM   3521 HG21 VAL A 872      64.300  35.150  57.560  1.00  0.00           H
ATOM   3522 HG22 VAL A 872      63.370  33.730  58.340  1.00  0.00           H
ATOM   3523 HG23 VAL A 872      65.030  33.620  58.080  1.00  0.00           H
ATOM   3524  C   VAL A 872      67.030  34.740  59.810  1.00  0.00           C
ATOM   3525  O   VAL A 872      67.320  34.080  60.780  1.00  0.00           O
ATOM   3526  N   THR A 873      67.660  34.530  58.640  1.00  0.00           N
ATOM   3527  HN  THR A 873      67.410  35.160  57.910  1.00  0.00           H
ATOM   3528  CA  THR A 873      68.920  33.680  58.570  1.00  0.00           C
ATOM   3529  HA  THR A 873      68.740  32.700  58.960  1.00  0.00           H
ATOM   3530  CB  THR A 873      69.540  33.530  57.160  1.00  0.00           C
ATOM   3531  HB  THR A 873      69.560  34.570  56.760  1.00  0.00           H
ATOM   3532  OG1 THR A 873      68.610  32.790  56.370  1.00  0.00           O
ATOM   3533  HG1 THR A 873      67.700  32.980  56.590  1.00  0.00           H
ATOM   3534  CG2 THR A 873      70.860  32.840  57.170  1.00  0.00           C
ATOM   3535 HG21 THR A 873      71.740  33.450  57.470  1.00  0.00           H
ATOM   3536 HG22 THR A 873      71.220  32.410  56.210  1.00  0.00           H
ATOM   3537 HG23 THR A 873      70.880  32.020  57.910  1.00  0.00           H
ATOM   3538  C   THR A 873      70.000  34.370  59.480  1.00  0.00           C
ATOM   3539  O   THR A 873      70.670  33.830  60.280  1.00  0.00           O
ATOM   3540  N   ILE A 874      70.140  35.700  59.360  1.00  0.00           N
ATOM   3541  HN  ILE A 874      69.670  36.210  58.650  1.00  0.00           H
ATOM   3542  CA  ILE A 874      71.270  36.430  59.890  1.00  0.00           C
ATOM   3543  HA  ILE A 874      72.100  35.750  59.830  1.00  0.00           H
ATOM   3544  CB  ILE A 874      71.650  37.700  59.150  1.00  0.00           C
ATOM   3545  HB  ILE A 874      70.700  38.200  58.860  1.00  0.00           H
ATOM   3546  CG2 ILE A 874      72.720  38.550  59.950  1.00  0.00           C
ATOM   3547 HG21 ILE A 874      72.240  39.070  60.820  1.00  0.00           H
ATOM   3548 HG22 ILE A 874      73.100  39.370  59.290  1.00  0.00           H
ATOM   3549 HG23 ILE A 874      73.510  37.950  60.440  1.00  0.00           H
ATOM   3550  CG1 ILE A 874      72.400  37.240  57.890  1.00  0.00           C
ATOM   3551 HG11 ILE A 874      71.730  36.540  57.350  1.00  0.00           H
ATOM   3552 HG12 ILE A 874      73.270  36.610  58.160  1.00  0.00           H
ATOM   3553  CD  ILE A 874      72.840  38.270  56.880  1.00  0.00           C
ATOM   3554  HD1 ILE A 874      72.160  39.150  56.950  1.00  0.00           H
ATOM   3555  HD2 ILE A 874      72.880  37.850  55.860  1.00  0.00           H
ATOM   3556  HD3 ILE A 874      73.870  38.660  57.060  1.00  0.00           H
ATOM   3557  C   ILE A 874      71.030  36.640  61.380  1.00  0.00           C
ATOM   3558  O   ILE A 874      72.000  36.560  62.160  1.00  0.00           O
ATOM   3559  N   ASP A 875      69.770  36.920  61.800  1.00  0.00           N
ATOM   3560  HN  ASP A 875      69.050  37.230  61.180  1.00  0.00           H
ATOM   3561  CA  ASP A 875      69.390  36.940  63.170  1.00  0.00           C
ATOM   3562  HA  ASP A 875      70.130  37.590  63.610  1.00  0.00           H
ATOM   3563  CB  ASP A 875      67.870  37.350  63.220  1.00  0.00           C
ATOM   3564  HB1 ASP A 875      67.200  36.500  62.970  1.00  0.00           H
ATOM   3565  HB2 ASP A 875      67.720  38.130  62.450  1.00  0.00           H
ATOM   3566  CG  ASP A 875      67.420  37.970  64.560  1.00  0.00           C
ATOM   3567  OD1 ASP A 875      66.140  38.190  64.670  1.00  0.00           O
ATOM   3568  OD2 ASP A 875      68.250  38.330  65.420  1.00  0.00           O
ATOM   3569  C   ASP A 875      69.470  35.570  63.940  1.00  0.00           C
ATOM   3570  O   ASP A 875      69.670  35.460  65.130  1.00  0.00           O
ATOM   3571  N   TYR A 876      69.250  34.460  63.280  1.00  0.00           N
ATOM   3572  HN  TYR A 876      68.830  34.500  62.370  1.00  0.00           H
ATOM   3573  CA  TYR A 876      69.450  33.180  63.880  1.00  0.00           C
ATOM   3574  HA  TYR A 876      69.100  33.150  64.900  1.00  0.00           H
ATOM   3575  CB  TYR A 876      68.700  32.150  62.960  1.00  0.00           C
ATOM   3576  HB1 TYR A 876      68.960  32.170  61.870  1.00  0.00           H
ATOM   3577  HB2 TYR A 876      67.590  32.260  63.020  1.00  0.00           H
ATOM   3578  CG  TYR A 876      68.910  30.740  63.370  1.00  0.00           C
ATOM   3579  CD1 TYR A 876      68.020  30.090  64.300  1.00  0.00           C
ATOM   3580  HD1 TYR A 876      67.220  30.640  64.770  1.00  0.00           H
ATOM   3581  CE1 TYR A 876      68.170  28.710  64.520  1.00  0.00           C
ATOM   3582  HE1 TYR A 876      67.580  28.120  65.210  1.00  0.00           H
ATOM   3583  CZ  TYR A 876      69.190  27.990  63.800  1.00  0.00           C
ATOM   3584  OH  TYR A 876      69.220  26.580  63.910  1.00  0.00           O
ATOM   3585  HH  TYR A 876      70.100  26.260  63.660  1.00  0.00           H
ATOM   3586  CD2 TYR A 876      69.860  30.020  62.700  1.00  0.00           C
ATOM   3587  HD2 TYR A 876      70.540  30.430  61.980  1.00  0.00           H
ATOM   3588  CE2 TYR A 876      70.060  28.660  62.930  1.00  0.00           C
ATOM   3589  HE2 TYR A 876      70.800  28.130  62.350  1.00  0.00           H
ATOM   3590  C   TYR A 876      70.900  32.810  64.080  1.00  0.00           C
ATOM   3591  O   TYR A 876      71.250  32.180  65.120  1.00  0.00           O
ATOM   3592  N   LEU A 877      71.870  33.160  63.200  1.00  0.00           N
ATOM   3593  HN  LEU A 877      71.650  33.630  62.350  1.00  0.00           H
ATOM   3594  CA  LEU A 877      73.240  32.730  63.370  1.00  0.00           C
ATOM   3595  HA  LEU A 877      73.340  31.830  63.940  1.00  0.00           H
ATOM   3596  CB  LEU A 877      73.870  32.530  61.910  1.00  0.00           C
ATOM   3597  HB1 LEU A 877      74.920  32.190  62.020  1.00  0.00           H
ATOM   3598  HB2 LEU A 877      73.870  33.510  61.380  1.00  0.00           H
ATOM   3599  CG  LEU A 877      73.180  31.530  61.000  1.00  0.00           C
ATOM   3600  HG  LEU A 877      72.090  31.730  60.950  1.00  0.00           H
ATOM   3601  CD1 LEU A 877      73.620  31.570  59.500  1.00  0.00           C
ATOM   3602 HD11 LEU A 877      74.700  31.280  59.510  1.00  0.00           H
ATOM   3603 HD12 LEU A 877      73.500  32.580  59.070  1.00  0.00           H
ATOM   3604 HD13 LEU A 877      72.990  30.920  58.840  1.00  0.00           H
ATOM   3605  CD2 LEU A 877      73.250  30.070  61.590  1.00  0.00           C
ATOM   3606 HD21 LEU A 877      74.290  29.750  61.810  1.00  0.00           H
ATOM   3607 HD22 LEU A 877      72.800  29.350  60.870  1.00  0.00           H
ATOM   3608 HD23 LEU A 877      72.630  30.040  62.520  1.00  0.00           H
ATOM   3609  C   LEU A 877      74.130  33.840  64.020  1.00  0.00           C
ATOM   3610  O   LEU A 877      75.170  33.590  64.650  1.00  0.00           O
ATOM   3611  N   VAL A 878      73.620  35.110  64.020  1.00  0.00           N
ATOM   3612  HN  VAL A 878      72.820  35.280  63.440  1.00  0.00           H
ATOM   3613  CA  VAL A 878      74.360  36.220  64.670  1.00  0.00           C
ATOM   3614  HA  VAL A 878      75.230  35.780  65.150  1.00  0.00           H
ATOM   3615  CB  VAL A 878      74.830  37.260  63.640  1.00  0.00           C
ATOM   3616  HB  VAL A 878      74.040  37.700  62.990  1.00  0.00           H
ATOM   3617  CG1 VAL A 878      75.480  38.470  64.410  1.00  0.00           C
ATOM   3618 HG11 VAL A 878      74.760  38.960  65.110  1.00  0.00           H
ATOM   3619 HG12 VAL A 878      75.990  39.270  63.820  1.00  0.00           H
ATOM   3620 HG13 VAL A 878      76.190  38.120  65.180  1.00  0.00           H
ATOM   3621  CG2 VAL A 878      75.780  36.560  62.610  1.00  0.00           C
ATOM   3622 HG21 VAL A 878      76.500  37.240  62.120  1.00  0.00           H
ATOM   3623 HG22 VAL A 878      75.170  36.070  61.810  1.00  0.00           H
ATOM   3624 HG23 VAL A 878      76.370  35.840  63.210  1.00  0.00           H
ATOM   3625  C   VAL A 878      73.550  36.740  65.790  1.00  0.00           C
ATOM   3626  O   VAL A 878      74.060  36.710  66.910  1.00  0.00           O
ATOM   3627  N   GLY A 879      72.340  37.260  65.480  1.00  0.00           N
ATOM   3628  HN  GLY A 879      72.140  37.360  64.510  1.00  0.00           H
ATOM   3629  CA  GLY A 879      71.420  37.920  66.400  1.00  0.00           C
ATOM   3630  HA1 GLY A 879      71.660  37.650  67.420  1.00  0.00           H
ATOM   3631  HA2 GLY A 879      70.400  37.720  66.110  1.00  0.00           H
ATOM   3632  C   GLY A 879      71.530  39.460  66.400  1.00  0.00           C
ATOM   3633  O   GLY A 879      72.550  40.030  66.690  1.00  0.00           O
ATOM   3634  N   VAL A 880      70.350  40.060  66.160  1.00  0.00           N
ATOM   3635  HN  VAL A 880      69.510  39.560  65.970  1.00  0.00           H
ATOM   3636  CA  VAL A 880      70.270  41.470  66.010  1.00  0.00           C
ATOM   3637  HA  VAL A 880      71.240  41.920  65.860  1.00  0.00           H
ATOM   3638  CB  VAL A 880      69.580  41.800  64.700  1.00  0.00           C
ATOM   3639  HB  VAL A 880      68.540  41.410  64.580  1.00  0.00           H
ATOM   3640  CG1 VAL A 880      69.420  43.350  64.600  1.00  0.00           C
ATOM   3641 HG11 VAL A 880      69.080  43.570  63.560  1.00  0.00           H
ATOM   3642 HG12 VAL A 880      70.390  43.780  64.910  1.00  0.00           H
ATOM   3643 HG13 VAL A 880      68.620  43.630  65.310  1.00  0.00           H
ATOM   3644  CG2 VAL A 880      70.420  41.190  63.580  1.00  0.00           C
ATOM   3645 HG21 VAL A 880      69.860  41.380  62.640  1.00  0.00           H
ATOM   3646 HG22 VAL A 880      70.470  40.110  63.850  1.00  0.00           H
ATOM   3647 HG23 VAL A 880      71.420  41.670  63.610  1.00  0.00           H
ATOM   3648  C   VAL A 880      69.470  42.020  67.210  1.00  0.00           C
ATOM   3649  O   VAL A 880      68.300  41.630  67.270  1.00  0.00           O
ATOM   3650  N   PRO A 881      69.920  42.790  68.120  1.00  0.00           N
ATOM   3651  CD  PRO A 881      71.350  43.000  68.340  1.00  0.00           C
ATOM   3652  HD1 PRO A 881      71.710  43.570  67.460  1.00  0.00           H
ATOM   3653  HD2 PRO A 881      71.930  42.060  68.280  1.00  0.00           H
ATOM   3654  CA  PRO A 881      69.070  43.750  68.950  1.00  0.00           C
ATOM   3655  HA  PRO A 881      68.550  43.150  69.670  1.00  0.00           H
ATOM   3656  CB  PRO A 881      70.130  44.660  69.690  1.00  0.00           C
ATOM   3657  HB1 PRO A 881      69.930  44.890  70.750  1.00  0.00           H
ATOM   3658  HB2 PRO A 881      70.340  45.640  69.210  1.00  0.00           H
ATOM   3659  CG  PRO A 881      71.420  43.840  69.600  1.00  0.00           C
ATOM   3660  HG1 PRO A 881      72.350  44.460  69.640  1.00  0.00           H
ATOM   3661  HG2 PRO A 881      71.500  43.110  70.430  1.00  0.00           H
ATOM   3662  C   PRO A 881      67.920  44.540  68.210  1.00  0.00           C
ATOM   3663  O   PRO A 881      68.160  45.260  67.250  1.00  0.00           O
ATOM   3664  N   SER A 882      66.670  44.310  68.600  1.00  0.00           N
ATOM   3665  HN  SER A 882      66.450  43.460  69.090  1.00  0.00           H
ATOM   3666  CA  SER A 882      65.450  44.930  68.010  1.00  0.00           C
ATOM   3667  HA  SER A 882      65.430  45.960  68.330  1.00  0.00           H
ATOM   3668  CB  SER A 882      65.320  44.790  66.420  1.00  0.00           C
ATOM   3669  HB1 SER A 882      64.270  44.840  66.070  1.00  0.00           H
ATOM   3670  HB2 SER A 882      65.790  43.890  65.980  1.00  0.00           H
ATOM   3671  OG  SER A 882      65.990  45.910  65.870  1.00  0.00           O
ATOM   3672  HG1 SER A 882      66.910  45.770  66.070  1.00  0.00           H
ATOM   3673  C   SER A 882      64.090  44.380  68.530  1.00  0.00           C
ATOM   3674  O   SER A 882      64.070  43.150  68.800  1.00  0.00           O
ATOM   3675  N   PRO A 883      63.040  45.130  68.710  1.00  0.00           N
ATOM   3676  CD  PRO A 883      63.030  46.590  68.620  1.00  0.00           C
ATOM   3677  HD1 PRO A 883      63.610  47.040  67.780  1.00  0.00           H
ATOM   3678  HD2 PRO A 883      63.470  47.040  69.540  1.00  0.00           H
ATOM   3679  CA  PRO A 883      61.670  44.630  68.910  1.00  0.00           C
ATOM   3680  HA  PRO A 883      61.790  44.220  69.900  1.00  0.00           H
ATOM   3681  CB  PRO A 883      60.720  45.840  68.980  1.00  0.00           C
ATOM   3682  HB1 PRO A 883      60.500  46.100  70.030  1.00  0.00           H
ATOM   3683  HB2 PRO A 883      59.750  45.710  68.460  1.00  0.00           H
ATOM   3684  CG  PRO A 883      61.620  46.990  68.440  1.00  0.00           C
ATOM   3685  HG1 PRO A 883      61.350  47.100  67.370  1.00  0.00           H
ATOM   3686  HG2 PRO A 883      61.350  47.950  68.940  1.00  0.00           H
ATOM   3687  C   PRO A 883      61.220  43.570  68.040  1.00  0.00           C
ATOM   3688  O   PRO A 883      61.380  43.680  66.830  1.00  0.00           O
ATOM   3689  N   LYS A 884      60.540  42.550  68.560  1.00  0.00           N
ATOM   3690  HN  LYS A 884      60.430  42.680  69.550  1.00  0.00           H
ATOM   3691  CA  LYS A 884      60.080  41.510  67.810  1.00  0.00           C
ATOM   3692  HA  LYS A 884      60.360  41.500  66.770  1.00  0.00           H
ATOM   3693  CB  LYS A 884      60.590  40.140  68.350  1.00  0.00           C
ATOM   3694  HB1 LYS A 884      60.150  39.290  67.790  1.00  0.00           H
ATOM   3695  HB2 LYS A 884      60.230  40.050  69.400  1.00  0.00           H
ATOM   3696  CG  LYS A 884      62.150  40.060  68.380  1.00  0.00           C
ATOM   3697  HG1 LYS A 884      62.390  39.610  69.380  1.00  0.00           H
ATOM   3698  HG2 LYS A 884      62.760  40.960  68.150  1.00  0.00           H
ATOM   3699  CD  LYS A 884      62.660  39.020  67.380  1.00  0.00           C
ATOM   3700  HD1 LYS A 884      62.400  39.400  66.370  1.00  0.00           H
ATOM   3701  HD2 LYS A 884      62.050  38.120  67.580  1.00  0.00           H
ATOM   3702  CE  LYS A 884      64.160  38.710  67.490  1.00  0.00           C
ATOM   3703  HE1 LYS A 884      64.390  38.360  68.510  1.00  0.00           H
ATOM   3704  HE2 LYS A 884      64.790  39.580  67.210  1.00  0.00           H
ATOM   3705  NZ  LYS A 884      64.550  37.670  66.610  1.00  0.00           N
ATOM   3706  HZ1 LYS A 884      64.880  36.930  67.260  1.00  0.00           H
ATOM   3707  HZ2 LYS A 884      65.320  37.850  65.930  1.00  0.00           H
ATOM   3708  HZ3 LYS A 884      63.760  37.330  66.020  1.00  0.00           H
ATOM   3709  C   LYS A 884      58.540  41.480  67.790  1.00  0.00           C
ATOM   3710  O   LYS A 884      57.930  41.810  68.790  1.00  0.00           O
ATOM   3711  N   LEU A 885      57.960  41.120  66.620  1.00  0.00           N
ATOM   3712  HN  LEU A 885      58.550  40.710  65.930  1.00  0.00           H
ATOM   3713  CA  LEU A 885      56.500  41.200  66.500  1.00  0.00           C
ATOM   3714  HA  LEU A 885      56.240  42.210  66.790  1.00  0.00           H
ATOM   3715  CB  LEU A 885      56.140  40.890  65.080  1.00  0.00           C
ATOM   3716  HB1 LEU A 885      56.570  39.880  64.980  1.00  0.00           H
ATOM   3717  HB2 LEU A 885      56.720  41.500  64.360  1.00  0.00           H
ATOM   3718  CG  LEU A 885      54.600  40.820  64.720  1.00  0.00           C
ATOM   3719  HG  LEU A 885      54.160  40.090  65.440  1.00  0.00           H
ATOM   3720  CD1 LEU A 885      53.750  42.130  64.850  1.00  0.00           C
ATOM   3721 HD11 LEU A 885      54.190  42.710  65.680  1.00  0.00           H
ATOM   3722 HD12 LEU A 885      52.670  41.960  65.040  1.00  0.00           H
ATOM   3723 HD13 LEU A 885      53.970  42.680  63.910  1.00  0.00           H
ATOM   3724  CD2 LEU A 885      54.470  40.160  63.330  1.00  0.00           C
ATOM   3725 HD21 LEU A 885      55.030  39.210  63.290  1.00  0.00           H
ATOM   3726 HD22 LEU A 885      54.890  40.920  62.650  1.00  0.00           H
ATOM   3727 HD23 LEU A 885      53.410  40.010  63.050  1.00  0.00           H
ATOM   3728  C   LEU A 885      55.590  40.390  67.410  1.00  0.00           C
ATOM   3729  O   LEU A 885      55.930  39.260  67.810  1.00  0.00           O
ATOM   3730  N   HSD A 886      54.380  40.930  67.770  1.00  0.00           N
ATOM   3731  HN  HSD A 886      54.030  41.690  67.230  1.00  0.00           H
ATOM   3732  CA  HSD A 886      53.500  40.330  68.750  1.00  0.00           C
ATOM   3733  HA  HSD A 886      54.000  39.560  69.320  1.00  0.00           H
ATOM   3734  CB  HSD A 886      53.080  41.490  69.760  1.00  0.00           C
ATOM   3735  HB1 HSD A 886      52.140  41.250  70.300  1.00  0.00           H
ATOM   3736  HB2 HSD A 886      52.690  42.340  69.160  1.00  0.00           H
ATOM   3737  ND1 HSD A 886      54.870  41.270  71.590  1.00  0.00           N
ATOM   3738  HD1 HSD A 886      54.820  40.300  71.820  1.00  0.00           H
ATOM   3739  CG  HSD A 886      54.150  42.020  70.670  1.00  0.00           C
ATOM   3740  CE1 HSD A 886      55.840  42.020  72.070  1.00  0.00           C
ATOM   3741  HE1 HSD A 886      56.500  41.730  72.890  1.00  0.00           H
ATOM   3742  NE2 HSD A 886      55.850  43.220  71.520  1.00  0.00           N
ATOM   3743  CD2 HSD A 886      54.810  43.190  70.590  1.00  0.00           C
ATOM   3744  HD2 HSD A 886      54.470  44.050  70.010  1.00  0.00           H
ATOM   3745  C   HSD A 886      52.320  39.610  68.040  1.00  0.00           C
ATOM   3746  O   HSD A 886      51.670  40.260  67.220  1.00  0.00           O
ATOM   3747  N   VAL A 887      52.120  38.290  68.290  1.00  0.00           N
ATOM   3748  HN  VAL A 887      52.920  37.720  68.490  1.00  0.00           H
ATOM   3749  CA  VAL A 887      50.880  37.570  68.010  1.00  0.00           C
ATOM   3750  HA  VAL A 887      50.060  38.200  67.700  1.00  0.00           H
ATOM   3751  CB  VAL A 887      51.190  36.650  66.750  1.00  0.00           C
ATOM   3752  HB  VAL A 887      50.490  35.790  66.640  1.00  0.00           H
ATOM   3753  CG1 VAL A 887      51.090  37.500  65.490  1.00  0.00           C
ATOM   3754 HG11 VAL A 887      50.080  37.980  65.560  1.00  0.00           H
ATOM   3755 HG12 VAL A 887      51.030  36.850  64.600  1.00  0.00           H
ATOM   3756 HG13 VAL A 887      51.870  38.270  65.350  1.00  0.00           H
ATOM   3757  CG2 VAL A 887      52.620  35.980  66.880  1.00  0.00           C
ATOM   3758 HG21 VAL A 887      52.860  35.750  67.940  1.00  0.00           H
ATOM   3759 HG22 VAL A 887      53.460  36.650  66.600  1.00  0.00           H
ATOM   3760 HG23 VAL A 887      52.750  35.020  66.320  1.00  0.00           H
ATOM   3761  C   VAL A 887      50.320  36.690  69.130  1.00  0.00           C
ATOM   3762  O   VAL A 887      51.110  36.090  69.890  1.00  0.00           O
ATOM   3763  N   PRO A 888      49.000  36.540  69.350  1.00  0.00           N
ATOM   3764  CD  PRO A 888      47.880  37.280  68.710  1.00  0.00           C
ATOM   3765  HD1 PRO A 888      47.590  36.800  67.750  1.00  0.00           H
ATOM   3766  HD2 PRO A 888      48.150  38.370  68.660  1.00  0.00           H
ATOM   3767  CA  PRO A 888      48.380  35.330  70.020  1.00  0.00           C
ATOM   3768  HA  PRO A 888      48.680  35.420  71.040  1.00  0.00           H
ATOM   3769  CB  PRO A 888      46.840  35.640  69.880  1.00  0.00           C
ATOM   3770  HB1 PRO A 888      46.380  35.180  70.780  1.00  0.00           H
ATOM   3771  HB2 PRO A 888      46.300  35.050  69.100  1.00  0.00           H
ATOM   3772  CG  PRO A 888      46.740  37.090  69.650  1.00  0.00           C
ATOM   3773  HG1 PRO A 888      45.770  37.340  69.150  1.00  0.00           H
ATOM   3774  HG2 PRO A 888      46.930  37.620  70.600  1.00  0.00           H
ATOM   3775  C   PRO A 888      48.770  33.980  69.430  1.00  0.00           C
ATOM   3776  O   PRO A 888      48.990  33.940  68.230  1.00  0.00           O
ATOM   3777  N   GLU A 889      48.700  32.930  70.260  1.00  0.00           N
ATOM   3778  HN  GLU A 889      48.460  33.020  71.230  1.00  0.00           H
ATOM   3779  CA  GLU A 889      48.920  31.520  69.950  1.00  0.00           C
ATOM   3780  HA  GLU A 889      49.630  31.480  69.130  1.00  0.00           H
ATOM   3781  CB  GLU A 889      49.640  30.840  71.120  1.00  0.00           C
ATOM   3782  HB1 GLU A 889      49.650  29.740  70.950  1.00  0.00           H
ATOM   3783  HB2 GLU A 889      49.050  30.950  72.050  1.00  0.00           H
ATOM   3784  CG  GLU A 889      51.070  31.360  71.330  1.00  0.00           C
ATOM   3785  HG1 GLU A 889      51.020  32.460  71.510  1.00  0.00           H
ATOM   3786  HG2 GLU A 889      51.740  31.100  70.490  1.00  0.00           H
ATOM   3787  CD  GLU A 889      51.730  30.840  72.620  1.00  0.00           C
ATOM   3788  OE1 GLU A 889      52.650  29.960  72.550  1.00  0.00           O
ATOM   3789  OE2 GLU A 889      51.250  31.340  73.650  1.00  0.00           O
ATOM   3790  C   GLU A 889      47.660  30.890  69.550  1.00  0.00           C
ATOM   3791  O   GLU A 889      46.500  31.300  69.770  1.00  0.00           O
ATOM   3792  N   LYS A 890      47.940  29.790  68.870  1.00  0.00           N
ATOM   3793  HN  LYS A 890      48.870  29.460  68.910  1.00  0.00           H
ATOM   3794  CA  LYS A 890      47.080  28.770  68.410  1.00  0.00           C
ATOM   3795  HA  LYS A 890      47.640  28.440  67.530  1.00  0.00           H
ATOM   3796  CB  LYS A 890      47.020  27.570  69.380  1.00  0.00           C
ATOM   3797  HB1 LYS A 890      48.020  27.130  69.530  1.00  0.00           H
ATOM   3798  HB2 LYS A 890      46.440  26.800  68.830  1.00  0.00           H
ATOM   3799  CG  LYS A 890      46.710  27.740  70.850  1.00  0.00           C
ATOM   3800  HG1 LYS A 890      47.500  28.410  71.250  1.00  0.00           H
ATOM   3801  HG2 LYS A 890      46.780  26.750  71.340  1.00  0.00           H
ATOM   3802  CD  LYS A 890      45.390  28.360  71.230  1.00  0.00           C
ATOM   3803  HD1 LYS A 890      44.510  27.700  71.070  1.00  0.00           H
ATOM   3804  HD2 LYS A 890      45.250  29.250  70.580  1.00  0.00           H
ATOM   3805  CE  LYS A 890      45.360  28.900  72.720  1.00  0.00           C
ATOM   3806  HE1 LYS A 890      46.020  29.800  72.780  1.00  0.00           H
ATOM   3807  HE2 LYS A 890      45.680  28.120  73.450  1.00  0.00           H
ATOM   3808  NZ  LYS A 890      43.990  29.220  73.100  1.00  0.00           N
ATOM   3809  HZ1 LYS A 890      43.900  28.960  74.110  1.00  0.00           H
ATOM   3810  HZ2 LYS A 890      43.310  28.520  72.750  1.00  0.00           H
ATOM   3811  HZ3 LYS A 890      43.610  30.160  72.870  1.00  0.00           H
ATOM   3812  C   LYS A 890      45.670  29.130  67.770  1.00  0.00           C
ATOM   3813  O   LYS A 890      44.730  28.350  67.850  1.00  0.00           O
ATOM   3814  N   PHE A 891      45.640  30.250  67.030  1.00  0.00           N
ATOM   3815  HN  PHE A 891      46.430  30.860  67.110  1.00  0.00           H
ATOM   3816  CA  PHE A 891      44.570  30.840  66.280  1.00  0.00           C
ATOM   3817  HA  PHE A 891      45.100  31.620  65.770  1.00  0.00           H
ATOM   3818  CB  PHE A 891      43.900  29.840  65.260  1.00  0.00           C
ATOM   3819  HB1 PHE A 891      43.530  28.940  65.790  1.00  0.00           H
ATOM   3820  HB2 PHE A 891      44.710  29.460  64.600  1.00  0.00           H
ATOM   3821  CG  PHE A 891      42.730  30.340  64.510  1.00  0.00           C
ATOM   3822  CD1 PHE A 891      41.480  29.730  64.590  1.00  0.00           C
ATOM   3823  HD1 PHE A 891      41.360  28.800  65.140  1.00  0.00           H
ATOM   3824  CE1 PHE A 891      40.490  30.240  63.690  1.00  0.00           C
ATOM   3825  HE1 PHE A 891      39.530  29.760  63.780  1.00  0.00           H
ATOM   3826  CZ  PHE A 891      40.750  31.250  62.710  1.00  0.00           C
ATOM   3827  HZ  PHE A 891      39.970  31.490  62.020  1.00  0.00           H
ATOM   3828  CD2 PHE A 891      43.060  31.350  63.620  1.00  0.00           C
ATOM   3829  HD2 PHE A 891      44.000  31.850  63.490  1.00  0.00           H
ATOM   3830  CE2 PHE A 891      42.050  31.730  62.710  1.00  0.00           C
ATOM   3831  HE2 PHE A 891      42.250  32.580  62.060  1.00  0.00           H
ATOM   3832  C   PHE A 891      43.530  31.560  67.220  1.00  0.00           C
ATOM   3833  O   PHE A 891      42.480  30.990  67.610  1.00  0.00           O
ATOM   3834  N   GLU A 892      43.770  32.840  67.600  1.00  0.00           N
ATOM   3835  HN  GLU A 892      44.560  33.370  67.320  1.00  0.00           H
ATOM   3836  CA  GLU A 892      42.840  33.580  68.460  1.00  0.00           C
ATOM   3837  HA  GLU A 892      41.810  33.230  68.370  1.00  0.00           H
ATOM   3838  CB  GLU A 892      43.160  33.490  69.980  1.00  0.00           C
ATOM   3839  HB1 GLU A 892      42.680  34.330  70.530  1.00  0.00           H
ATOM   3840  HB2 GLU A 892      44.270  33.470  69.950  1.00  0.00           H
ATOM   3841  CG  GLU A 892      42.610  32.230  70.500  1.00  0.00           C
ATOM   3842  HG1 GLU A 892      43.240  31.340  70.310  1.00  0.00           H
ATOM   3843  HG2 GLU A 892      41.610  32.000  70.080  1.00  0.00           H
ATOM   3844  CD  GLU A 892      42.440  32.120  71.970  1.00  0.00           C
ATOM   3845  OE1 GLU A 892      43.440  31.870  72.680  1.00  0.00           O
ATOM   3846  OE2 GLU A 892      41.350  32.340  72.530  1.00  0.00           O
ATOM   3847  C   GLU A 892      42.860  35.060  68.020  1.00  0.00           C
ATOM   3848  O   GLU A 892      43.790  35.440  67.340  1.00  0.00           O
ATOM   3849  N   PRO A 893      41.910  35.940  68.310  1.00  0.00           N
ATOM   3850  CD  PRO A 893      40.600  35.650  68.960  1.00  0.00           C
ATOM   3851  HD1 PRO A 893      40.810  35.190  69.950  1.00  0.00           H
ATOM   3852  HD2 PRO A 893      39.990  35.060  68.240  1.00  0.00           H
ATOM   3853  CA  PRO A 893      42.000  37.360  67.960  1.00  0.00           C
ATOM   3854  HA  PRO A 893      42.420  37.460  66.970  1.00  0.00           H
ATOM   3855  CB  PRO A 893      40.570  37.900  68.110  1.00  0.00           C
ATOM   3856  HB1 PRO A 893      40.000  37.970  67.180  1.00  0.00           H
ATOM   3857  HB2 PRO A 893      40.710  38.910  68.580  1.00  0.00           H
ATOM   3858  CG  PRO A 893      39.830  36.940  69.120  1.00  0.00           C
ATOM   3859  HG1 PRO A 893      39.950  37.300  70.170  1.00  0.00           H
ATOM   3860  HG2 PRO A 893      38.720  36.850  69.000  1.00  0.00           H
ATOM   3861  C   PRO A 893      42.930  38.040  68.970  1.00  0.00           C
ATOM   3862  O   PRO A 893      43.130  37.520  70.060  1.00  0.00           O
ATOM   3863  N   THR A 894      43.560  39.190  68.580  1.00  0.00           N
ATOM   3864  HN  THR A 894      43.400  39.490  67.650  1.00  0.00           H
ATOM   3865  CA  THR A 894      44.400  40.080  69.360  1.00  0.00           C
ATOM   3866  HA  THR A 894      45.180  39.490  69.800  1.00  0.00           H
ATOM   3867  CB  THR A 894      44.870  41.250  68.420  1.00  0.00           C
ATOM   3868  HB  THR A 894      44.000  41.870  68.130  1.00  0.00           H
ATOM   3869  OG1 THR A 894      45.450  40.820  67.170  1.00  0.00           O
ATOM   3870  HG1 THR A 894      44.730  40.440  66.670  1.00  0.00           H
ATOM   3871  CG2 THR A 894      46.010  42.060  69.040  1.00  0.00           C
ATOM   3872 HG21 THR A 894      46.550  42.590  68.220  1.00  0.00           H
ATOM   3873 HG22 THR A 894      46.770  41.340  69.430  1.00  0.00           H
ATOM   3874 HG23 THR A 894      45.680  42.650  69.910  1.00  0.00           H
ATOM   3875  C   THR A 894      43.700  40.630  70.620  1.00  0.00           C
ATOM   3876  O   THR A 894      44.230  40.660  71.740  1.00  0.00           O
ATOM   3877  N   HSD A 895      42.430  40.950  70.450  1.00  0.00           N
ATOM   3878  HN  HSD A 895      42.050  41.010  69.530  1.00  0.00           H
ATOM   3879  CA  HSD A 895      41.480  41.310  71.420  1.00  0.00           C
ATOM   3880  HA  HSD A 895      41.910  42.050  72.060  1.00  0.00           H
ATOM   3881  CB  HSD A 895      40.230  41.890  70.750  1.00  0.00           C
ATOM   3882  HB1 HSD A 895      39.750  41.160  70.070  1.00  0.00           H
ATOM   3883  HB2 HSD A 895      40.580  42.710  70.080  1.00  0.00           H
ATOM   3884  ND1 HSD A 895      39.020  43.480  72.460  1.00  0.00           N
ATOM   3885  HD1 HSD A 895      39.660  44.240  72.590  1.00  0.00           H
ATOM   3886  CG  HSD A 895      39.150  42.200  71.840  1.00  0.00           C
ATOM   3887  CE1 HSD A 895      37.800  43.480  73.090  1.00  0.00           C
ATOM   3888  HE1 HSD A 895      37.400  44.350  73.620  1.00  0.00           H
ATOM   3889  NE2 HSD A 895      37.180  42.340  72.890  1.00  0.00           N
ATOM   3890  CD2 HSD A 895      37.990  41.580  72.130  1.00  0.00           C
ATOM   3891  HD2 HSD A 895      37.790  40.540  71.880  1.00  0.00           H
ATOM   3892  C   HSD A 895      41.140  40.130  72.330  1.00  0.00           C
ATOM   3893  O   HSD A 895      40.480  39.180  71.880  1.00  0.00           O
ATOM   3894  N   PRO A 896      41.330  40.040  73.630  1.00  0.00           N
ATOM   3895  CD  PRO A 896      42.230  40.920  74.460  1.00  0.00           C
ATOM   3896  HD1 PRO A 896      41.850  41.920  74.760  1.00  0.00           H
ATOM   3897  HD2 PRO A 896      43.190  40.990  73.910  1.00  0.00           H
ATOM   3898  CA  PRO A 896      41.200  38.680  74.270  1.00  0.00           C
ATOM   3899  HA  PRO A 896      41.230  37.900  73.530  1.00  0.00           H
ATOM   3900  CB  PRO A 896      42.560  38.690  75.080  1.00  0.00           C
ATOM   3901  HB1 PRO A 896      43.330  38.500  74.300  1.00  0.00           H
ATOM   3902  HB2 PRO A 896      42.580  37.940  75.910  1.00  0.00           H
ATOM   3903  CG  PRO A 896      42.550  40.120  75.670  1.00  0.00           C
ATOM   3904  HG1 PRO A 896      41.770  40.350  76.430  1.00  0.00           H
ATOM   3905  HG2 PRO A 896      43.490  40.370  76.220  1.00  0.00           H
ATOM   3906  C   PRO A 896      39.980  38.470  75.200  1.00  0.00           C
ATOM   3907  O   PRO A 896      39.950  37.560  76.030  1.00  0.00           O
ATOM   3908  N   GLU A 897      38.930  39.250  75.050  1.00  0.00           N
ATOM   3909  HN  GLU A 897      38.930  40.020  74.410  1.00  0.00           H
ATOM   3910  CA  GLU A 897      37.860  39.310  76.010  1.00  0.00           C
ATOM   3911  HA  GLU A 897      38.050  38.840  76.960  1.00  0.00           H
ATOM   3912  CB  GLU A 897      37.540  40.750  76.360  1.00  0.00           C
ATOM   3913  HB1 GLU A 897      36.750  40.680  77.130  1.00  0.00           H
ATOM   3914  HB2 GLU A 897      37.170  41.320  75.480  1.00  0.00           H
ATOM   3915  CG  GLU A 897      38.740  41.630  76.880  1.00  0.00           C
ATOM   3916  HG1 GLU A 897      39.430  41.840  76.030  1.00  0.00           H
ATOM   3917  HG2 GLU A 897      39.320  41.140  77.700  1.00  0.00           H
ATOM   3918  CD  GLU A 897      38.270  42.950  77.440  1.00  0.00           C
ATOM   3919  OE1 GLU A 897      38.780  43.930  76.900  1.00  0.00           O
ATOM   3920  OE2 GLU A 897      37.480  43.120  78.390  1.00  0.00           O
ATOM   3921  C   GLU A 897      36.580  38.620  75.520  1.00  0.00           C
ATOM   3922  O   GLU A 897      35.620  38.590  76.260  1.00  0.00           O
ATOM   3923  N   ARG A 898      36.550  38.040  74.270  1.00  0.00           N
ATOM   3924  HN  ARG A 898      37.400  37.890  73.770  1.00  0.00           H
ATOM   3925  CA  ARG A 898      35.370  37.500  73.610  1.00  0.00           C
ATOM   3926  HA  ARG A 898      35.160  36.640  74.240  1.00  0.00           H
ATOM   3927  CB  ARG A 898      34.140  38.430  73.360  1.00  0.00           C
ATOM   3928  HB1 ARG A 898      33.790  38.700  74.380  1.00  0.00           H
ATOM   3929  HB2 ARG A 898      33.390  37.900  72.750  1.00  0.00           H
ATOM   3930  CG  ARG A 898      34.440  39.740  72.650  1.00  0.00           C
ATOM   3931  HG1 ARG A 898      35.090  40.420  73.250  1.00  0.00           H
ATOM   3932  HG2 ARG A 898      33.480  40.300  72.620  1.00  0.00           H
ATOM   3933  CD  ARG A 898      34.870  39.600  71.180  1.00  0.00           C
ATOM   3934  HD1 ARG A 898      34.000  39.140  70.660  1.00  0.00           H
ATOM   3935  HD2 ARG A 898      35.820  39.020  71.220  1.00  0.00           H
ATOM   3936  NE  ARG A 898      35.130  40.980  70.600  1.00  0.00           N
ATOM   3937  HE  ARG A 898      34.840  41.780  71.130  1.00  0.00           H
ATOM   3938  CZ  ARG A 898      36.120  41.090  69.720  1.00  0.00           C
ATOM   3939  NH1 ARG A 898      36.760  40.020  69.130  1.00  0.00           N
ATOM   3940 HH11 ARG A 898      37.350  40.310  68.380  1.00  0.00           H
ATOM   3941 HH12 ARG A 898      36.590  39.060  69.350  1.00  0.00           H
ATOM   3942  NH2 ARG A 898      36.380  42.240  69.180  1.00  0.00           N
ATOM   3943 HH21 ARG A 898      37.020  42.310  68.410  1.00  0.00           H
ATOM   3944 HH22 ARG A 898      35.860  42.980  69.630  1.00  0.00           H
ATOM   3945  C   ARG A 898      35.990  36.710  72.520  1.00  0.00           C
ATOM   3946  O   ARG A 898      37.220  36.640  72.370  1.00  0.00           O
ATOM   3947  N   GLY A 899      35.160  36.060  71.730  1.00  0.00           N
ATOM   3948  HN  GLY A 899      34.160  36.040  71.720  1.00  0.00           H
ATOM   3949  CA  GLY A 899      35.540  35.340  70.520  1.00  0.00           C
ATOM   3950  HA1 GLY A 899      34.640  34.830  70.260  1.00  0.00           H
ATOM   3951  HA2 GLY A 899      36.430  34.770  70.750  1.00  0.00           H
ATOM   3952  C   GLY A 899      35.840  36.240  69.320  1.00  0.00           C
ATOM   3953  O   GLY A 899      36.200  37.460  69.390  1.00  0.00           O
ATOM   3954  N   TRP A 900      35.650  35.720  68.070  1.00  0.00           N
ATOM   3955  HN  TRP A 900      35.690  34.720  68.000  1.00  0.00           H
ATOM   3956  CA  TRP A 900      35.650  36.430  66.770  1.00  0.00           C
ATOM   3957  HA  TRP A 900      36.580  36.970  66.720  1.00  0.00           H
ATOM   3958  CB  TRP A 900      35.560  35.630  65.430  1.00  0.00           C
ATOM   3959  HB1 TRP A 900      35.700  36.280  64.540  1.00  0.00           H
ATOM   3960  HB2 TRP A 900      34.580  35.110  65.330  1.00  0.00           H
ATOM   3961  CG  TRP A 900      36.740  34.700  65.390  1.00  0.00           C
ATOM   3962  CD1 TRP A 900      36.690  33.470  66.010  1.00  0.00           C
ATOM   3963  HD1 TRP A 900      35.730  33.090  66.300  1.00  0.00           H
ATOM   3964  NE1 TRP A 900      37.920  32.910  66.080  1.00  0.00           N
ATOM   3965  HE1 TRP A 900      38.200  31.990  66.200  1.00  0.00           H
ATOM   3966  CE2 TRP A 900      38.800  33.810  65.590  1.00  0.00           C
ATOM   3967  CD2 TRP A 900      38.090  34.950  65.140  1.00  0.00           C
ATOM   3968  CE3 TRP A 900      38.780  36.090  64.670  1.00  0.00           C
ATOM   3969  HE3 TRP A 900      38.260  37.020  64.450  1.00  0.00           H
ATOM   3970  CZ3 TRP A 900      40.150  36.060  64.590  1.00  0.00           C
ATOM   3971  HZ3 TRP A 900      40.740  36.930  64.350  1.00  0.00           H
ATOM   3972  CZ2 TRP A 900      40.150  33.800  65.620  1.00  0.00           C
ATOM   3973  HZ2 TRP A 900      40.710  33.020  66.120  1.00  0.00           H
ATOM   3974  CH2 TRP A 900      40.850  34.890  65.090  1.00  0.00           C
ATOM   3975  HH2 TRP A 900      41.910  34.670  65.120  1.00  0.00           H
ATOM   3976  C   TRP A 900      34.500  37.470  66.710  1.00  0.00           C
ATOM   3977  O   TRP A 900      34.670  38.520  66.110  1.00  0.00           O
ATOM   3978  N   ILE A 901      33.270  37.260  67.290  1.00  0.00           N
ATOM   3979  HN  ILE A 901      33.070  36.440  67.790  1.00  0.00           H
ATOM   3980  CA  ILE A 901      32.190  38.220  66.840  1.00  0.00           C
ATOM   3981  HA  ILE A 901      32.380  38.470  65.800  1.00  0.00           H
ATOM   3982  CB  ILE A 901      30.770  37.490  66.930  1.00  0.00           C
ATOM   3983  HB  ILE A 901      30.690  37.100  67.960  1.00  0.00           H
ATOM   3984  CG2 ILE A 901      29.650  38.390  66.480  1.00  0.00           C
ATOM   3985 HG21 ILE A 901      29.900  39.030  65.610  1.00  0.00           H
ATOM   3986 HG22 ILE A 901      29.300  39.050  67.310  1.00  0.00           H
ATOM   3987 HG23 ILE A 901      28.760  37.800  66.170  1.00  0.00           H
ATOM   3988  CG1 ILE A 901      30.810  36.130  66.150  1.00  0.00           C
ATOM   3989 HG11 ILE A 901      29.990  35.500  66.540  1.00  0.00           H
ATOM   3990 HG12 ILE A 901      31.660  35.500  66.480  1.00  0.00           H
ATOM   3991  CD  ILE A 901      30.690  36.290  64.590  1.00  0.00           C
ATOM   3992  HD1 ILE A 901      31.560  36.730  64.080  1.00  0.00           H
ATOM   3993  HD2 ILE A 901      29.700  36.660  64.250  1.00  0.00           H
ATOM   3994  HD3 ILE A 901      30.670  35.240  64.210  1.00  0.00           H
ATOM   3995  C   ILE A 901      32.100  39.510  67.650  1.00  0.00           C
ATOM   3996  O   ILE A 901      32.040  39.450  68.860  1.00  0.00           O
ATOM   3997  N   ILE A 902      32.110  40.680  66.910  1.00  0.00           N
ATOM   3998  HN  ILE A 902      32.270  40.550  65.930  1.00  0.00           H
ATOM   3999  CA  ILE A 902      31.940  42.000  67.370  1.00  0.00           C
ATOM   4000  HA  ILE A 902      31.920  41.940  68.450  1.00  0.00           H
ATOM   4001  CB  ILE A 902      33.220  42.820  66.940  1.00  0.00           C
ATOM   4002  HB  ILE A 902      34.050  42.240  67.380  1.00  0.00           H
ATOM   4003  CG2 ILE A 902      33.410  42.730  65.410  1.00  0.00           C
ATOM   4004 HG21 ILE A 902      34.290  43.290  65.040  1.00  0.00           H
ATOM   4005 HG22 ILE A 902      32.430  42.920  64.910  1.00  0.00           H
ATOM   4006 HG23 ILE A 902      33.550  41.680  65.070  1.00  0.00           H
ATOM   4007  CG1 ILE A 902      33.340  44.240  67.470  1.00  0.00           C
ATOM   4008 HG11 ILE A 902      32.640  44.890  66.890  1.00  0.00           H
ATOM   4009 HG12 ILE A 902      34.310  44.720  67.220  1.00  0.00           H
ATOM   4010  CD  ILE A 902      32.940  44.570  68.950  1.00  0.00           C
ATOM   4011  HD1 ILE A 902      33.590  43.930  69.590  1.00  0.00           H
ATOM   4012  HD2 ILE A 902      31.920  44.200  69.130  1.00  0.00           H
ATOM   4013  HD3 ILE A 902      32.940  45.650  69.210  1.00  0.00           H
ATOM   4014  C   ILE A 902      30.650  42.610  66.910  1.00  0.00           C
ATOM   4015  O   ILE A 902      30.170  42.610  65.750  1.00  0.00           O
ATOM   4016  N   SER A 903      29.860  43.140  67.840  1.00  0.00           N
ATOM   4017  HN  SER A 903      30.010  43.170  68.820  1.00  0.00           H
ATOM   4018  CA  SER A 903      28.620  43.900  67.590  1.00  0.00           C
ATOM   4019  HA  SER A 903      27.990  43.180  67.070  1.00  0.00           H
ATOM   4020  CB  SER A 903      27.850  44.280  68.890  1.00  0.00           C
ATOM   4021  HB1 SER A 903      28.320  45.150  69.400  1.00  0.00           H
ATOM   4022  HB2 SER A 903      27.960  43.360  69.500  1.00  0.00           H
ATOM   4023  OG  SER A 903      26.440  44.510  68.670  1.00  0.00           O
ATOM   4024  HG1 SER A 903      26.310  45.310  68.150  1.00  0.00           H
ATOM   4025  C   SER A 903      28.850  45.180  66.840  1.00  0.00           C
ATOM   4026  O   SER A 903      29.670  46.010  67.300  1.00  0.00           O
ATOM   4027  N   PRO A 904      28.060  45.490  65.760  1.00  0.00           N
ATOM   4028  CD  PRO A 904      27.300  44.520  65.030  1.00  0.00           C
ATOM   4029  HD1 PRO A 904      26.850  43.740  65.690  1.00  0.00           H
ATOM   4030  HD2 PRO A 904      28.030  43.990  64.370  1.00  0.00           H
ATOM   4031  CA  PRO A 904      27.530  46.840  65.520  1.00  0.00           C
ATOM   4032  HA  PRO A 904      28.390  47.480  65.340  1.00  0.00           H
ATOM   4033  CB  PRO A 904      26.720  46.700  64.240  1.00  0.00           C
ATOM   4034  HB1 PRO A 904      27.390  46.910  63.380  1.00  0.00           H
ATOM   4035  HB2 PRO A 904      25.900  47.450  64.100  1.00  0.00           H
ATOM   4036  CG  PRO A 904      26.220  45.250  64.300  1.00  0.00           C
ATOM   4037  HG1 PRO A 904      25.290  45.140  64.910  1.00  0.00           H
ATOM   4038  HG2 PRO A 904      25.840  44.890  63.320  1.00  0.00           H
ATOM   4039  C   PRO A 904      26.810  47.500  66.710  1.00  0.00           C
ATOM   4040  O   PRO A 904      26.170  46.790  67.450  1.00  0.00           O
ATOM   4041  N   LEU A 905      26.930  48.810  66.890  1.00  0.00           N
ATOM   4042  HN  LEU A 905      27.480  49.270  66.200  1.00  0.00           H
ATOM   4043  CA  LEU A 905      26.480  49.630  67.990  1.00  0.00           C
ATOM   4044  HA  LEU A 905      26.760  50.650  67.770  1.00  0.00           H
ATOM   4045  CB  LEU A 905      25.030  49.600  68.180  1.00  0.00           C
ATOM   4046  HB1 LEU A 905      24.760  48.590  68.540  1.00  0.00           H
ATOM   4047  HB2 LEU A 905      24.560  49.810  67.200  1.00  0.00           H
ATOM   4048  CG  LEU A 905      24.460  50.630  69.150  1.00  0.00           C
ATOM   4049  HG  LEU A 905      24.820  50.400  70.170  1.00  0.00           H
ATOM   4050  CD1 LEU A 905      24.880  52.110  68.850  1.00  0.00           C
ATOM   4051 HD11 LEU A 905      24.470  52.820  69.590  1.00  0.00           H
ATOM   4052 HD12 LEU A 905      24.560  52.280  67.800  1.00  0.00           H
ATOM   4053 HD13 LEU A 905      25.980  52.270  68.810  1.00  0.00           H
ATOM   4054  CD2 LEU A 905      22.950  50.380  69.110  1.00  0.00           C
ATOM   4055 HD21 LEU A 905      22.390  51.250  69.510  1.00  0.00           H
ATOM   4056 HD22 LEU A 905      22.750  49.480  69.730  1.00  0.00           H
ATOM   4057 HD23 LEU A 905      22.570  50.160  68.080  1.00  0.00           H
ATOM   4058  C   LEU A 905      27.330  49.530  69.270  1.00  0.00           C
ATOM   4059  O   LEU A 905      28.130  50.400  69.560  1.00  0.00           O
ATOM   4060  N   GLY A 906      27.160  48.470  69.990  1.00  0.00           N
ATOM   4061  HN  GLY A 906      26.460  47.860  69.620  1.00  0.00           H
ATOM   4062  CA  GLY A 906      27.740  48.290  71.300  1.00  0.00           C
ATOM   4063  HA1 GLY A 906      28.800  48.390  71.150  1.00  0.00           H
ATOM   4064  HA2 GLY A 906      27.470  47.330  71.720  1.00  0.00           H
ATOM   4065  C   GLY A 906      27.170  49.170  72.390  1.00  0.00           C
ATOM   4066  O   GLY A 906      25.950  49.360  72.560  1.00  0.00           O
ATOM   4067  N   ASP A 907      28.070  49.720  73.220  1.00  0.00           N
ATOM   4068  HN  ASP A 907      29.030  49.560  73.000  1.00  0.00           H
ATOM   4069  CA  ASP A 907      27.810  50.640  74.270  1.00  0.00           C
ATOM   4070  HA  ASP A 907      26.890  50.330  74.720  1.00  0.00           H
ATOM   4071  CB  ASP A 907      28.930  50.480  75.350  1.00  0.00           C
ATOM   4072  HB1 ASP A 907      28.430  50.800  76.280  1.00  0.00           H
ATOM   4073  HB2 ASP A 907      29.880  51.030  75.200  1.00  0.00           H
ATOM   4074  CG  ASP A 907      29.180  49.060  75.760  1.00  0.00           C
ATOM   4075  OD1 ASP A 907      28.180  48.320  76.070  1.00  0.00           O
ATOM   4076  OD2 ASP A 907      30.340  48.580  75.860  1.00  0.00           O
ATOM   4077  C   ASP A 907      27.720  52.060  73.810  1.00  0.00           C
ATOM   4078  O   ASP A 907      27.890  52.940  74.600  1.00  0.00           O
ATOM   4079  N   ASN A 908      27.460  52.340  72.510  1.00  0.00           N
ATOM   4080  HN  ASN A 908      27.340  51.650  71.810  1.00  0.00           H
ATOM   4081  CA  ASN A 908      27.620  53.680  72.060  1.00  0.00           C
ATOM   4082  HA  ASN A 908      28.050  54.330  72.810  1.00  0.00           H
ATOM   4083  CB  ASN A 908      28.420  53.670  70.840  1.00  0.00           C
ATOM   4084  HB1 ASN A 908      28.520  54.700  70.420  1.00  0.00           H
ATOM   4085  HB2 ASN A 908      28.050  53.020  70.020  1.00  0.00           H
ATOM   4086  CG  ASN A 908      29.860  53.460  71.190  1.00  0.00           C
ATOM   4087  OD1 ASN A 908      30.720  53.370  70.330  1.00  0.00           O
ATOM   4088  ND2 ASN A 908      30.280  53.480  72.500  1.00  0.00           N
ATOM   4089 HD21 ASN A 908      31.260  53.430  72.650  1.00  0.00           H
ATOM   4090 HD22 ASN A 908      29.670  53.620  73.280  1.00  0.00           H
ATOM   4091  C   ASN A 908      26.280  54.320  71.840  1.00  0.00           C
ATOM   4092  O   ASN A 908      25.290  53.580  71.880  1.00  0.00           O
ATOM   4093  N   PRO A 909      26.070  55.600  71.630  1.00  0.00           N
ATOM   4094  CD  PRO A 909      27.090  56.670  71.920  1.00  0.00           C
ATOM   4095  HD1 PRO A 909      27.720  56.730  71.010  1.00  0.00           H
ATOM   4096  HD2 PRO A 909      27.610  56.420  72.880  1.00  0.00           H
ATOM   4097  CA  PRO A 909      24.810  56.160  71.020  1.00  0.00           C
ATOM   4098  HA  PRO A 909      24.010  56.070  71.740  1.00  0.00           H
ATOM   4099  CB  PRO A 909      25.170  57.620  70.810  1.00  0.00           C
ATOM   4100  HB1 PRO A 909      24.330  58.340  70.910  1.00  0.00           H
ATOM   4101  HB2 PRO A 909      25.660  57.820  69.840  1.00  0.00           H
ATOM   4102  CG  PRO A 909      26.210  58.020  71.890  1.00  0.00           C
ATOM   4103  HG1 PRO A 909      26.770  58.960  71.680  1.00  0.00           H
ATOM   4104  HG2 PRO A 909      25.790  58.040  72.920  1.00  0.00           H
ATOM   4105  C   PRO A 909      24.290  55.580  69.750  1.00  0.00           C
ATOM   4106  O   PRO A 909      25.030  55.340  68.760  1.00  0.00           O
ATOM   4107  N   TRP A 910      22.980  55.230  69.680  1.00  0.00           N
ATOM   4108  HN  TRP A 910      22.360  55.300  70.450  1.00  0.00           H
ATOM   4109  CA  TRP A 910      22.340  54.740  68.420  1.00  0.00           C
ATOM   4110  HA  TRP A 910      22.590  53.710  68.310  1.00  0.00           H
ATOM   4111  CB  TRP A 910      20.800  54.800  68.660  1.00  0.00           C
ATOM   4112  HB1 TRP A 910      20.440  55.840  68.540  1.00  0.00           H
ATOM   4113  HB2 TRP A 910      20.630  54.600  69.740  1.00  0.00           H
ATOM   4114  CG  TRP A 910      19.990  53.910  67.780  1.00  0.00           C
ATOM   4115  CD1 TRP A 910      19.900  52.580  68.110  1.00  0.00           C
ATOM   4116  HD1 TRP A 910      20.120  52.160  69.090  1.00  0.00           H
ATOM   4117  NE1 TRP A 910      19.530  51.880  67.070  1.00  0.00           N
ATOM   4118  HE1 TRP A 910      19.450  50.910  66.960  1.00  0.00           H
ATOM   4119  CE2 TRP A 910      19.230  52.760  65.960  1.00  0.00           C
ATOM   4120  CD2 TRP A 910      19.550  54.090  66.380  1.00  0.00           C
ATOM   4121  CE3 TRP A 910      19.520  55.160  65.440  1.00  0.00           C
ATOM   4122  HE3 TRP A 910      19.770  56.180  65.700  1.00  0.00           H
ATOM   4123  CZ3 TRP A 910      19.030  54.850  64.200  1.00  0.00           C
ATOM   4124  HZ3 TRP A 910      18.750  55.690  63.590  1.00  0.00           H
ATOM   4125  CZ2 TRP A 910      18.770  52.440  64.650  1.00  0.00           C
ATOM   4126  HZ2 TRP A 910      18.440  51.460  64.350  1.00  0.00           H
ATOM   4127  CH2 TRP A 910      18.610  53.550  63.840  1.00  0.00           C
ATOM   4128  HH2 TRP A 910      18.330  53.210  62.840  1.00  0.00           H
ATOM   4129  C   TRP A 910      22.750  55.450  67.150  1.00  0.00           C
ATOM   4130  O   TRP A 910      23.000  54.740  66.190  1.00  0.00           O
ATOM   4131  N   TRP A 911      22.830  56.770  67.120  1.00  0.00           N
ATOM   4132  HN  TRP A 911      22.770  57.260  67.990  1.00  0.00           H
ATOM   4133  CA  TRP A 911      23.140  57.570  65.990  1.00  0.00           C
ATOM   4134  HA  TRP A 911      22.350  57.290  65.300  1.00  0.00           H
ATOM   4135  CB  TRP A 911      23.180  59.160  66.280  1.00  0.00           C
ATOM   4136  HB1 TRP A 911      22.160  59.370  66.680  1.00  0.00           H
ATOM   4137  HB2 TRP A 911      23.450  59.540  65.270  1.00  0.00           H
ATOM   4138  CG  TRP A 911      24.200  59.850  67.160  1.00  0.00           C
ATOM   4139  CD1 TRP A 911      23.850  60.420  68.370  1.00  0.00           C
ATOM   4140  HD1 TRP A 911      22.870  60.580  68.790  1.00  0.00           H
ATOM   4141  NE1 TRP A 911      25.070  60.760  69.010  1.00  0.00           N
ATOM   4142  HE1 TRP A 911      25.060  61.350  69.780  1.00  0.00           H
ATOM   4143  CE2 TRP A 911      26.140  60.430  68.230  1.00  0.00           C
ATOM   4144  CD2 TRP A 911      25.630  59.890  67.060  1.00  0.00           C
ATOM   4145  CE3 TRP A 911      26.480  59.640  66.020  1.00  0.00           C
ATOM   4146  HE3 TRP A 911      26.060  59.290  65.090  1.00  0.00           H
ATOM   4147  CZ3 TRP A 911      27.880  59.760  66.260  1.00  0.00           C
ATOM   4148  HZ3 TRP A 911      28.580  59.550  65.450  1.00  0.00           H
ATOM   4149  CZ2 TRP A 911      27.530  60.520  68.540  1.00  0.00           C
ATOM   4150  HZ2 TRP A 911      27.870  60.940  69.480  1.00  0.00           H
ATOM   4151  CH2 TRP A 911      28.340  60.190  67.520  1.00  0.00           C
ATOM   4152  HH2 TRP A 911      29.400  60.300  67.640  1.00  0.00           H
ATOM   4153  C   TRP A 911      24.370  57.060  65.220  1.00  0.00           C
ATOM   4154  O   TRP A 911      24.410  57.230  64.010  1.00  0.00           O
ATOM   4155  N   THR A 912      25.350  56.490  65.990  1.00  0.00           N
ATOM   4156  HN  THR A 912      25.110  56.330  66.950  1.00  0.00           H
ATOM   4157  CA  THR A 912      26.620  55.990  65.470  1.00  0.00           C
ATOM   4158  HA  THR A 912      27.050  56.770  64.860  1.00  0.00           H
ATOM   4159  CB  THR A 912      27.490  55.480  66.600  1.00  0.00           C
ATOM   4160  HB  THR A 912      28.510  55.330  66.220  1.00  0.00           H
ATOM   4161  OG1 THR A 912      27.080  54.390  67.280  1.00  0.00           O
ATOM   4162  HG1 THR A 912      26.210  54.570  67.650  1.00  0.00           H
ATOM   4163  CG2 THR A 912      27.860  56.590  67.630  1.00  0.00           C
ATOM   4164 HG21 THR A 912      28.560  56.200  68.410  1.00  0.00           H
ATOM   4165 HG22 THR A 912      26.960  56.970  68.160  1.00  0.00           H
ATOM   4166 HG23 THR A 912      28.380  57.390  67.080  1.00  0.00           H
ATOM   4167  C   THR A 912      26.510  54.920  64.420  1.00  0.00           C
ATOM   4168  O   THR A 912      27.240  54.950  63.390  1.00  0.00           O
ATOM   4169  N   LEU A 913      25.530  54.080  64.610  1.00  0.00           N
ATOM   4170  HN  LEU A 913      24.840  54.140  65.330  1.00  0.00           H
ATOM   4171  CA  LEU A 913      25.120  53.130  63.700  1.00  0.00           C
ATOM   4172  HA  LEU A 913      25.910  52.440  63.420  1.00  0.00           H
ATOM   4173  CB  LEU A 913      24.090  52.260  64.460  1.00  0.00           C
ATOM   4174  HB1 LEU A 913      23.190  52.880  64.660  1.00  0.00           H
ATOM   4175  HB2 LEU A 913      24.530  51.800  65.380  1.00  0.00           H
ATOM   4176  CG  LEU A 913      23.430  51.070  63.560  1.00  0.00           C
ATOM   4177  HG  LEU A 913      23.020  51.580  62.660  1.00  0.00           H
ATOM   4178  CD1 LEU A 913      24.640  50.230  63.220  1.00  0.00           C
ATOM   4179 HD11 LEU A 913      25.310  50.760  62.520  1.00  0.00           H
ATOM   4180 HD12 LEU A 913      24.480  49.250  62.710  1.00  0.00           H
ATOM   4181 HD13 LEU A 913      25.220  50.010  64.140  1.00  0.00           H
ATOM   4182  CD2 LEU A 913      22.280  50.310  64.280  1.00  0.00           C
ATOM   4183 HD21 LEU A 913      22.000  49.370  63.740  1.00  0.00           H
ATOM   4184 HD22 LEU A 913      21.410  50.970  64.440  1.00  0.00           H
ATOM   4185 HD23 LEU A 913      22.710  50.060  65.270  1.00  0.00           H
ATOM   4186  C   LEU A 913      24.690  53.690  62.360  1.00  0.00           C
ATOM   4187  O   LEU A 913      25.160  53.330  61.290  1.00  0.00           O
ATOM   4188  N   LEU A 914      23.880  54.770  62.410  1.00  0.00           N
ATOM   4189  HN  LEU A 914      23.480  55.070  63.270  1.00  0.00           H
ATOM   4190  CA  LEU A 914      23.290  55.540  61.300  1.00  0.00           C
ATOM   4191  HA  LEU A 914      22.870  54.820  60.600  1.00  0.00           H
ATOM   4192  CB  LEU A 914      22.000  56.290  61.760  1.00  0.00           C
ATOM   4193  HB1 LEU A 914      22.260  56.750  62.740  1.00  0.00           H
ATOM   4194  HB2 LEU A 914      21.280  55.490  62.030  1.00  0.00           H
ATOM   4195  CG  LEU A 914      21.300  57.300  60.800  1.00  0.00           C
ATOM   4196  HG  LEU A 914      21.970  58.170  60.610  1.00  0.00           H
ATOM   4197  CD1 LEU A 914      21.040  56.810  59.450  1.00  0.00           C
ATOM   4198 HD11 LEU A 914      21.860  56.200  59.050  1.00  0.00           H
ATOM   4199 HD12 LEU A 914      20.690  57.690  58.860  1.00  0.00           H
ATOM   4200 HD13 LEU A 914      20.180  56.110  59.460  1.00  0.00           H
ATOM   4201  CD2 LEU A 914      20.020  57.800  61.510  1.00  0.00           C
ATOM   4202 HD21 LEU A 914      19.750  58.690  60.910  1.00  0.00           H
ATOM   4203 HD22 LEU A 914      20.230  58.120  62.550  1.00  0.00           H
ATOM   4204 HD23 LEU A 914      19.300  56.960  61.600  1.00  0.00           H
ATOM   4205  C   LEU A 914      24.230  56.340  60.510  1.00  0.00           C
ATOM   4206  O   LEU A 914      24.370  56.240  59.310  1.00  0.00           O
ATOM   4207  N   ILE A 915      25.170  57.170  61.200  1.00  0.00           N
ATOM   4208  HN  ILE A 915      25.050  57.280  62.190  1.00  0.00           H
ATOM   4209  CA  ILE A 915      26.150  58.000  60.590  1.00  0.00           C
ATOM   4210  HA  ILE A 915      25.690  58.500  59.750  1.00  0.00           H
ATOM   4211  CB  ILE A 915      26.600  59.190  61.440  1.00  0.00           C
ATOM   4212  HB  ILE A 915      25.720  59.650  61.930  1.00  0.00           H
ATOM   4213  CG2 ILE A 915      27.610  58.750  62.660  1.00  0.00           C
ATOM   4214 HG21 ILE A 915      28.590  58.760  62.160  1.00  0.00           H
ATOM   4215 HG22 ILE A 915      27.380  57.720  63.000  1.00  0.00           H
ATOM   4216 HG23 ILE A 915      27.580  59.460  63.500  1.00  0.00           H
ATOM   4217  CG1 ILE A 915      27.140  60.450  60.600  1.00  0.00           C
ATOM   4218 HG11 ILE A 915      26.700  60.440  59.580  1.00  0.00           H
ATOM   4219 HG12 ILE A 915      28.240  60.330  60.440  1.00  0.00           H
ATOM   4220  CD  ILE A 915      26.960  61.690  61.490  1.00  0.00           C
ATOM   4221  HD1 ILE A 915      27.600  62.520  61.110  1.00  0.00           H
ATOM   4222  HD2 ILE A 915      27.240  61.440  62.540  1.00  0.00           H
ATOM   4223  HD3 ILE A 915      25.910  62.020  61.390  1.00  0.00           H
ATOM   4224  C   ILE A 915      27.350  57.300  60.000  1.00  0.00           C
ATOM   4225  O   ILE A 915      28.080  57.810  59.140  1.00  0.00           O
ATOM   4226  N   ALA A 916      27.520  55.980  60.270  1.00  0.00           N
ATOM   4227  HN  ALA A 916      27.020  55.520  61.000  1.00  0.00           H
ATOM   4228  CA  ALA A 916      28.480  55.020  59.690  1.00  0.00           C
ATOM   4229  HA  ALA A 916      29.480  55.390  59.930  1.00  0.00           H
ATOM   4230  CB  ALA A 916      28.260  53.710  60.450  1.00  0.00           C
ATOM   4231  HB1 ALA A 916      27.180  53.500  60.280  1.00  0.00           H
ATOM   4232  HB2 ALA A 916      28.470  53.820  61.530  1.00  0.00           H
ATOM   4233  HB3 ALA A 916      29.010  52.980  60.060  1.00  0.00           H
ATOM   4234  C   ALA A 916      28.420  54.820  58.170  1.00  0.00           C
ATOM   4235  O   ALA A 916      29.320  54.350  57.500  1.00  0.00           O
ATOM   4236  N   ALA A 917      27.320  55.290  57.590  1.00  0.00           N
ATOM   4237  HN  ALA A 917      26.540  55.620  58.120  1.00  0.00           H
ATOM   4238  CA  ALA A 917      27.050  55.450  56.150  1.00  0.00           C
ATOM   4239  HA  ALA A 917      27.100  54.520  55.600  1.00  0.00           H
ATOM   4240  CB  ALA A 917      25.620  55.940  55.890  1.00  0.00           C
ATOM   4241  HB1 ALA A 917      25.480  56.260  54.830  1.00  0.00           H
ATOM   4242  HB2 ALA A 917      25.550  56.810  56.570  1.00  0.00           H
ATOM   4243  HB3 ALA A 917      24.960  55.140  56.280  1.00  0.00           H
ATOM   4244  C   ALA A 917      28.040  56.340  55.510  1.00  0.00           C
ATOM   4245  O   ALA A 917      28.590  56.020  54.440  1.00  0.00           O
ATOM   4246  N   ILE A 918      28.290  57.550  56.170  1.00  0.00           N
ATOM   4247  HN  ILE A 918      27.940  57.580  57.100  1.00  0.00           H
ATOM   4248  CA  ILE A 918      29.180  58.550  55.620  1.00  0.00           C
ATOM   4249  HA  ILE A 918      28.890  58.810  54.610  1.00  0.00           H
ATOM   4250  CB  ILE A 918      29.100  59.850  56.430  1.00  0.00           C
ATOM   4251  HB  ILE A 918      29.470  59.660  57.460  1.00  0.00           H
ATOM   4252  CG2 ILE A 918      30.050  60.890  55.800  1.00  0.00           C
ATOM   4253 HG21 ILE A 918      29.960  61.830  56.390  1.00  0.00           H
ATOM   4254 HG22 ILE A 918      29.800  61.010  54.720  1.00  0.00           H
ATOM   4255 HG23 ILE A 918      31.100  60.550  55.800  1.00  0.00           H
ATOM   4256  CG1 ILE A 918      27.700  60.430  56.680  1.00  0.00           C
ATOM   4257 HG11 ILE A 918      27.760  61.470  57.100  1.00  0.00           H
ATOM   4258 HG12 ILE A 918      27.230  59.800  57.460  1.00  0.00           H
ATOM   4259  CD  ILE A 918      26.740  60.370  55.500  1.00  0.00           C
ATOM   4260  HD1 ILE A 918      25.980  61.190  55.410  1.00  0.00           H
ATOM   4261  HD2 ILE A 918      26.210  59.400  55.520  1.00  0.00           H
ATOM   4262  HD3 ILE A 918      27.200  60.420  54.490  1.00  0.00           H
ATOM   4263  C   ILE A 918      30.610  58.150  55.360  1.00  0.00           C
ATOM   4264  O   ILE A 918      31.050  58.180  54.200  1.00  0.00           O
ATOM   4265  N   PRO A 919      31.390  57.490  56.210  1.00  0.00           N
ATOM   4266  CD  PRO A 919      31.250  57.420  57.630  1.00  0.00           C
ATOM   4267  HD1 PRO A 919      30.600  56.580  57.950  1.00  0.00           H
ATOM   4268  HD2 PRO A 919      30.770  58.340  58.050  1.00  0.00           H
ATOM   4269  CA  PRO A 919      32.660  56.860  55.660  1.00  0.00           C
ATOM   4270  HA  PRO A 919      33.160  57.660  55.150  1.00  0.00           H
ATOM   4271  CB  PRO A 919      33.370  56.460  56.980  1.00  0.00           C
ATOM   4272  HB1 PRO A 919      34.420  56.780  56.770  1.00  0.00           H
ATOM   4273  HB2 PRO A 919      33.440  55.370  57.160  1.00  0.00           H
ATOM   4274  CG  PRO A 919      32.730  57.280  58.070  1.00  0.00           C
ATOM   4275  HG1 PRO A 919      32.740  56.710  59.020  1.00  0.00           H
ATOM   4276  HG2 PRO A 919      33.160  58.300  58.260  1.00  0.00           H
ATOM   4277  C   PRO A 919      32.590  55.660  54.770  1.00  0.00           C
ATOM   4278  O   PRO A 919      33.500  55.440  53.930  1.00  0.00           O
ATOM   4279  N   ALA A 920      31.550  54.870  54.880  1.00  0.00           N
ATOM   4280  HN  ALA A 920      30.800  55.070  55.520  1.00  0.00           H
ATOM   4281  CA  ALA A 920      31.200  53.710  54.060  1.00  0.00           C
ATOM   4282  HA  ALA A 920      32.110  53.130  54.120  1.00  0.00           H
ATOM   4283  CB  ALA A 920      30.050  53.000  54.770  1.00  0.00           C
ATOM   4284  HB1 ALA A 920      30.260  52.650  55.800  1.00  0.00           H
ATOM   4285  HB2 ALA A 920      29.800  52.070  54.200  1.00  0.00           H
ATOM   4286  HB3 ALA A 920      29.130  53.600  54.710  1.00  0.00           H
ATOM   4287  C   ALA A 920      30.940  54.030  52.590  1.00  0.00           C
ATOM   4288  O   ALA A 920      31.260  53.260  51.640  1.00  0.00           O
ATOM   4289  N   LEU A 921      30.260  55.120  52.280  1.00  0.00           N
ATOM   4290  HN  LEU A 921      29.670  55.510  52.980  1.00  0.00           H
ATOM   4291  CA  LEU A 921      29.980  55.650  50.970  1.00  0.00           C
ATOM   4292  HA  LEU A 921      29.560  54.790  50.470  1.00  0.00           H
ATOM   4293  CB  LEU A 921      29.030  56.900  51.010  1.00  0.00           C
ATOM   4294  HB1 LEU A 921      29.280  57.750  51.690  1.00  0.00           H
ATOM   4295  HB2 LEU A 921      28.040  56.510  51.380  1.00  0.00           H
ATOM   4296  CG  LEU A 921      28.590  57.430  49.710  1.00  0.00           C
ATOM   4297  HG  LEU A 921      29.330  58.180  49.350  1.00  0.00           H
ATOM   4298  CD1 LEU A 921      28.270  56.320  48.680  1.00  0.00           C
ATOM   4299 HD11 LEU A 921      27.630  55.550  49.160  1.00  0.00           H
ATOM   4300 HD12 LEU A 921      29.170  55.890  48.190  1.00  0.00           H
ATOM   4301 HD13 LEU A 921      27.680  56.620  47.800  1.00  0.00           H
ATOM   4302  CD2 LEU A 921      27.380  58.360  49.960  1.00  0.00           C
ATOM   4303 HD21 LEU A 921      26.460  57.840  50.290  1.00  0.00           H
ATOM   4304 HD22 LEU A 921      27.030  58.890  49.040  1.00  0.00           H
ATOM   4305 HD23 LEU A 921      27.620  59.160  50.680  1.00  0.00           H
ATOM   4306  C   LEU A 921      31.220  56.050  50.230  1.00  0.00           C
ATOM   4307  O   LEU A 921      31.460  55.700  49.080  1.00  0.00           O
ATOM   4308  N   LEU A 922      32.120  56.780  50.940  1.00  0.00           N
ATOM   4309  HN  LEU A 922      31.800  57.140  51.820  1.00  0.00           H
ATOM   4310  CA  LEU A 922      33.420  57.290  50.430  1.00  0.00           C
ATOM   4311  HA  LEU A 922      33.210  57.670  49.440  1.00  0.00           H
ATOM   4312  CB  LEU A 922      33.860  58.410  51.490  1.00  0.00           C
ATOM   4313  HB1 LEU A 922      34.870  58.810  51.270  1.00  0.00           H
ATOM   4314  HB2 LEU A 922      33.870  57.980  52.510  1.00  0.00           H
ATOM   4315  CG  LEU A 922      32.860  59.580  51.620  1.00  0.00           C
ATOM   4316  HG  LEU A 922      31.890  59.220  52.040  1.00  0.00           H
ATOM   4317  CD1 LEU A 922      33.390  60.620  52.660  1.00  0.00           C
ATOM   4318 HD11 LEU A 922      33.440  60.120  53.650  1.00  0.00           H
ATOM   4319 HD12 LEU A 922      32.700  61.490  52.680  1.00  0.00           H
ATOM   4320 HD13 LEU A 922      34.400  61.020  52.420  1.00  0.00           H
ATOM   4321  CD2 LEU A 922      32.620  60.320  50.310  1.00  0.00           C
ATOM   4322 HD21 LEU A 922      33.460  61.000  50.060  1.00  0.00           H
ATOM   4323 HD22 LEU A 922      31.710  60.900  50.580  1.00  0.00           H
ATOM   4324 HD23 LEU A 922      32.380  59.550  49.550  1.00  0.00           H
ATOM   4325  C   LEU A 922      34.480  56.170  50.270  1.00  0.00           C
ATOM   4326  O   LEU A 922      35.080  56.090  49.240  1.00  0.00           O
ATOM   4327  N   CYS A 923      34.420  55.210  51.250  1.00  0.00           N
ATOM   4328  HN  CYS A 923      33.910  55.410  52.080  1.00  0.00           H
ATOM   4329  CA  CYS A 923      35.090  53.890  51.180  1.00  0.00           C
ATOM   4330  HA  CYS A 923      36.110  54.100  50.880  1.00  0.00           H
ATOM   4331  CB  CYS A 923      34.910  53.110  52.460  1.00  0.00           C
ATOM   4332  HB1 CYS A 923      33.930  52.640  52.690  1.00  0.00           H
ATOM   4333  HB2 CYS A 923      35.210  53.770  53.300  1.00  0.00           H
ATOM   4334  SG  CYS A 923      35.930  51.680  52.760  1.00  0.00           S
ATOM   4335  HG1 CYS A 923      35.970  51.970  54.060  1.00  0.00           H
ATOM   4336  C   CYS A 923      34.740  53.000  50.000  1.00  0.00           C
ATOM   4337  O   CYS A 923      35.620  52.430  49.290  1.00  0.00           O
ATOM   4338  N   THR A 924      33.390  52.970  49.680  1.00  0.00           N
ATOM   4339  HN  THR A 924      32.730  53.440  50.260  1.00  0.00           H
ATOM   4340  CA  THR A 924      32.920  52.290  48.450  1.00  0.00           C
ATOM   4341  HA  THR A 924      33.330  51.290  48.520  1.00  0.00           H
ATOM   4342  CB  THR A 924      31.440  52.190  48.370  1.00  0.00           C
ATOM   4343  HB  THR A 924      30.890  53.160  48.320  1.00  0.00           H
ATOM   4344  OG1 THR A 924      30.970  51.560  49.530  1.00  0.00           O
ATOM   4345  HG1 THR A 924      31.180  52.090  50.290  1.00  0.00           H
ATOM   4346  CG2 THR A 924      31.120  51.430  47.080  1.00  0.00           C
ATOM   4347 HG21 THR A 924      30.060  51.150  46.930  1.00  0.00           H
ATOM   4348 HG22 THR A 924      31.790  50.550  46.980  1.00  0.00           H
ATOM   4349 HG23 THR A 924      31.170  52.130  46.220  1.00  0.00           H
ATOM   4350  C   THR A 924      33.520  52.880  47.130  1.00  0.00           C
ATOM   4351  O   THR A 924      33.860  52.080  46.240  1.00  0.00           O
ATOM   4352  N   ILE A 925      33.720  54.250  46.990  1.00  0.00           N
ATOM   4353  HN  ILE A 925      33.400  54.940  47.630  1.00  0.00           H
ATOM   4354  CA  ILE A 925      34.400  54.680  45.780  1.00  0.00           C
ATOM   4355  HA  ILE A 925      33.850  54.290  44.930  1.00  0.00           H
ATOM   4356  CB  ILE A 925      34.460  56.240  45.700  1.00  0.00           C
ATOM   4357  HB  ILE A 925      35.080  56.570  46.570  1.00  0.00           H
ATOM   4358  CG2 ILE A 925      35.150  56.590  44.370  1.00  0.00           C
ATOM   4359 HG21 ILE A 925      35.000  57.660  44.120  1.00  0.00           H
ATOM   4360 HG22 ILE A 925      34.670  55.990  43.560  1.00  0.00           H
ATOM   4361 HG23 ILE A 925      36.240  56.390  44.450  1.00  0.00           H
ATOM   4362  CG1 ILE A 925      33.050  56.910  45.760  1.00  0.00           C
ATOM   4363 HG11 ILE A 925      33.320  57.980  45.820  1.00  0.00           H
ATOM   4364 HG12 ILE A 925      32.580  56.670  46.740  1.00  0.00           H
ATOM   4365  CD  ILE A 925      32.100  56.730  44.560  1.00  0.00           C
ATOM   4366  HD1 ILE A 925      32.570  57.010  43.600  1.00  0.00           H
ATOM   4367  HD2 ILE A 925      31.190  57.380  44.620  1.00  0.00           H
ATOM   4368  HD3 ILE A 925      31.760  55.680  44.460  1.00  0.00           H
ATOM   4369  C   ILE A 925      35.800  54.130  45.560  1.00  0.00           C
ATOM   4370  O   ILE A 925      36.010  53.520  44.500  1.00  0.00           O
ATOM   4371  N   LEU A 926      36.650  54.040  46.600  1.00  0.00           N
ATOM   4372  HN  LEU A 926      36.470  54.510  47.460  1.00  0.00           H
ATOM   4373  CA  LEU A 926      37.990  53.510  46.550  1.00  0.00           C
ATOM   4374  HA  LEU A 926      38.470  53.910  45.670  1.00  0.00           H
ATOM   4375  CB  LEU A 926      38.740  54.030  47.790  1.00  0.00           C
ATOM   4376  HB1 LEU A 926      39.760  53.630  47.690  1.00  0.00           H
ATOM   4377  HB2 LEU A 926      38.210  53.670  48.700  1.00  0.00           H
ATOM   4378  CG  LEU A 926      38.770  55.500  47.990  1.00  0.00           C
ATOM   4379  HG  LEU A 926      37.720  55.880  48.040  1.00  0.00           H
ATOM   4380  CD1 LEU A 926      39.220  56.050  49.330  1.00  0.00           C
ATOM   4381 HD11 LEU A 926      38.770  55.480  50.170  1.00  0.00           H
ATOM   4382 HD12 LEU A 926      39.070  57.150  49.380  1.00  0.00           H
ATOM   4383 HD13 LEU A 926      40.300  55.910  49.520  1.00  0.00           H
ATOM   4384  CD2 LEU A 926      39.410  56.260  46.780  1.00  0.00           C
ATOM   4385 HD21 LEU A 926      39.560  57.330  47.030  1.00  0.00           H
ATOM   4386 HD22 LEU A 926      38.730  56.150  45.910  1.00  0.00           H
ATOM   4387 HD23 LEU A 926      40.400  55.850  46.440  1.00  0.00           H
ATOM   4388  C   LEU A 926      38.150  51.940  46.440  1.00  0.00           C
ATOM   4389  O   LEU A 926      38.970  51.310  45.750  1.00  0.00           O
ATOM   4390  N   ILE A 927      37.200  51.200  47.080  1.00  0.00           N
ATOM   4391  HN  ILE A 927      36.530  51.710  47.640  1.00  0.00           H
ATOM   4392  CA  ILE A 927      37.130  49.750  46.980  1.00  0.00           C
ATOM   4393  HA  ILE A 927      38.140  49.420  47.160  1.00  0.00           H
ATOM   4394  CB  ILE A 927      36.190  48.990  48.020  1.00  0.00           C
ATOM   4395  HB  ILE A 927      35.230  49.570  48.010  1.00  0.00           H
ATOM   4396  CG2 ILE A 927      35.940  47.490  47.710  1.00  0.00           C
ATOM   4397 HG21 ILE A 927      35.670  47.210  46.680  1.00  0.00           H
ATOM   4398 HG22 ILE A 927      34.970  47.260  48.210  1.00  0.00           H
ATOM   4399 HG23 ILE A 927      36.760  46.830  48.050  1.00  0.00           H
ATOM   4400  CG1 ILE A 927      36.660  49.190  49.470  1.00  0.00           C
ATOM   4401 HG11 ILE A 927      35.920  48.720  50.150  1.00  0.00           H
ATOM   4402 HG12 ILE A 927      36.550  50.280  49.670  1.00  0.00           H
ATOM   4403  CD  ILE A 927      38.080  48.810  49.870  1.00  0.00           C
ATOM   4404  HD1 ILE A 927      38.260  48.930  50.960  1.00  0.00           H
ATOM   4405  HD2 ILE A 927      38.870  49.380  49.330  1.00  0.00           H
ATOM   4406  HD3 ILE A 927      38.270  47.730  49.750  1.00  0.00           H
ATOM   4407  C   ILE A 927      36.790  49.350  45.510  1.00  0.00           C
ATOM   4408  O   ILE A 927      37.340  48.520  44.830  1.00  0.00           O
ATOM   4409  N   PHE A 928      35.810  50.040  44.920  1.00  0.00           N
ATOM   4410  HN  PHE A 928      35.280  50.790  45.310  1.00  0.00           H
ATOM   4411  CA  PHE A 928      35.380  49.840  43.510  1.00  0.00           C
ATOM   4412  HA  PHE A 928      34.920  48.880  43.380  1.00  0.00           H
ATOM   4413  CB  PHE A 928      34.160  50.740  43.340  1.00  0.00           C
ATOM   4414  HB1 PHE A 928      34.520  51.800  43.410  1.00  0.00           H
ATOM   4415  HB2 PHE A 928      33.400  50.550  44.130  1.00  0.00           H
ATOM   4416  CG  PHE A 928      33.630  50.740  41.930  1.00  0.00           C
ATOM   4417  CD1 PHE A 928      32.660  49.810  41.540  1.00  0.00           C
ATOM   4418  HD1 PHE A 928      32.460  49.040  42.270  1.00  0.00           H
ATOM   4419  CE1 PHE A 928      32.100  49.800  40.250  1.00  0.00           C
ATOM   4420  HE1 PHE A 928      31.240  49.210  39.990  1.00  0.00           H
ATOM   4421  CZ  PHE A 928      32.370  50.900  39.470  1.00  0.00           C
ATOM   4422  HZ  PHE A 928      31.790  51.000  38.570  1.00  0.00           H
ATOM   4423  CD2 PHE A 928      33.990  51.750  41.010  1.00  0.00           C
ATOM   4424  HD2 PHE A 928      34.620  52.570  41.280  1.00  0.00           H
ATOM   4425  CE2 PHE A 928      33.410  51.750  39.760  1.00  0.00           C
ATOM   4426  HE2 PHE A 928      33.670  52.500  39.030  1.00  0.00           H
ATOM   4427  C   PHE A 928      36.570  50.060  42.530  1.00  0.00           C
ATOM   4428  O   PHE A 928      36.670  49.270  41.620  1.00  0.00           O
ATOM   4429  N   MET A 929      37.420  51.040  42.700  1.00  0.00           N
ATOM   4430  HN  MET A 929      37.280  51.750  43.380  1.00  0.00           H
ATOM   4431  CA  MET A 929      38.540  51.280  41.790  1.00  0.00           C
ATOM   4432  HA  MET A 929      38.150  51.360  40.790  1.00  0.00           H
ATOM   4433  CB  MET A 929      39.260  52.570  42.190  1.00  0.00           C
ATOM   4434  HB1 MET A 929      40.220  52.690  41.620  1.00  0.00           H
ATOM   4435  HB2 MET A 929      39.530  52.590  43.270  1.00  0.00           H
ATOM   4436  CG  MET A 929      38.520  53.930  41.890  1.00  0.00           C
ATOM   4437  HG1 MET A 929      37.910  54.110  42.800  1.00  0.00           H
ATOM   4438  HG2 MET A 929      37.820  53.580  41.110  1.00  0.00           H
ATOM   4439  SD  MET A 929      39.570  55.380  41.350  1.00  0.00           S
ATOM   4440  CE  MET A 929      40.140  55.590  43.120  1.00  0.00           C
ATOM   4441  HE1 MET A 929      40.780  56.500  43.210  1.00  0.00           H
ATOM   4442  HE2 MET A 929      40.710  54.720  43.510  1.00  0.00           H
ATOM   4443  HE3 MET A 929      39.160  55.730  43.620  1.00  0.00           H
ATOM   4444  C   MET A 929      39.570  50.200  41.620  1.00  0.00           C
ATOM   4445  O   MET A 929      39.900  49.810  40.500  1.00  0.00           O
ATOM   4446  N   ASP A 930      40.020  49.560  42.770  1.00  0.00           N
ATOM   4447  HN  ASP A 930      39.500  49.800  43.580  1.00  0.00           H
ATOM   4448  CA  ASP A 930      41.050  48.430  42.780  1.00  0.00           C
ATOM   4449  HA  ASP A 930      41.820  48.760  42.110  1.00  0.00           H
ATOM   4450  CB  ASP A 930      41.590  48.020  44.210  1.00  0.00           C
ATOM   4451  HB1 ASP A 930      42.230  47.110  44.230  1.00  0.00           H
ATOM   4452  HB2 ASP A 930      40.730  47.770  44.850  1.00  0.00           H
ATOM   4453  CG  ASP A 930      42.420  49.090  44.780  1.00  0.00           C
ATOM   4454  OD1 ASP A 930      42.670  48.980  46.020  1.00  0.00           O
ATOM   4455  OD2 ASP A 930      42.940  49.940  44.040  1.00  0.00           O
ATOM   4456  C   ASP A 930      40.350  47.160  42.090  1.00  0.00           C
ATOM   4457  O   ASP A 930      41.000  46.470  41.300  1.00  0.00           O
ATOM   4458  N   GLN A 931      39.050  46.970  42.390  1.00  0.00           N
ATOM   4459  HN  GLN A 931      38.590  47.490  43.110  1.00  0.00           H
ATOM   4460  CA  GLN A 931      38.300  45.960  41.650  1.00  0.00           C
ATOM   4461  HA  GLN A 931      38.760  44.990  41.670  1.00  0.00           H
ATOM   4462  CB  GLN A 931      36.890  45.670  42.250  1.00  0.00           C
ATOM   4463  HB1 GLN A 931      36.230  45.220  41.470  1.00  0.00           H
ATOM   4464  HB2 GLN A 931      36.540  46.670  42.590  1.00  0.00           H
ATOM   4465  CG  GLN A 931      36.910  44.810  43.500  1.00  0.00           C
ATOM   4466  HG1 GLN A 931      35.910  44.380  43.690  1.00  0.00           H
ATOM   4467  HG2 GLN A 931      37.170  45.460  44.370  1.00  0.00           H
ATOM   4468  CD  GLN A 931      37.930  43.650  43.410  1.00  0.00           C
ATOM   4469  OE1 GLN A 931      38.960  43.580  44.070  1.00  0.00           O
ATOM   4470  NE2 GLN A 931      37.660  42.640  42.570  1.00  0.00           N
ATOM   4471 HE21 GLN A 931      38.270  41.850  42.600  1.00  0.00           H
ATOM   4472 HE22 GLN A 931      37.050  42.780  41.800  1.00  0.00           H
ATOM   4473  C   GLN A 931      38.280  46.230  40.120  1.00  0.00           C
ATOM   4474  O   GLN A 931      38.440  45.300  39.250  1.00  0.00           O
ATOM   4475  N   GLN A 932      37.980  47.500  39.700  1.00  0.00           N
ATOM   4476  HN  GLN A 932      37.850  48.130  40.460  1.00  0.00           H
ATOM   4477  CA  GLN A 932      37.910  48.000  38.360  1.00  0.00           C
ATOM   4478  HA  GLN A 932      37.370  47.210  37.840  1.00  0.00           H
ATOM   4479  CB  GLN A 932      37.160  49.350  38.230  1.00  0.00           C
ATOM   4480  HB1 GLN A 932      37.300  49.700  37.180  1.00  0.00           H
ATOM   4481  HB2 GLN A 932      37.530  50.130  38.920  1.00  0.00           H
ATOM   4482  CG  GLN A 932      35.670  49.280  38.490  1.00  0.00           C
ATOM   4483  HG1 GLN A 932      35.340  50.340  38.430  1.00  0.00           H
ATOM   4484  HG2 GLN A 932      35.580  48.850  39.510  1.00  0.00           H
ATOM   4485  CD  GLN A 932      34.910  48.330  37.550  1.00  0.00           C
ATOM   4486  OE1 GLN A 932      34.410  47.350  38.110  1.00  0.00           O
ATOM   4487  NE2 GLN A 932      34.730  48.710  36.300  1.00  0.00           N
ATOM   4488 HE21 GLN A 932      35.320  49.350  35.800  1.00  0.00           H
ATOM   4489 HE22 GLN A 932      34.110  48.250  35.660  1.00  0.00           H
ATOM   4490  C   GLN A 932      39.260  47.900  37.590  1.00  0.00           C
ATOM   4491  O   GLN A 932      39.270  47.320  36.530  1.00  0.00           O
ATOM   4492  N   ILE A 933      40.330  48.450  38.100  1.00  0.00           N
ATOM   4493  HN  ILE A 933      40.280  49.050  38.900  1.00  0.00           H
ATOM   4494  CA  ILE A 933      41.710  48.390  37.490  1.00  0.00           C
ATOM   4495  HA  ILE A 933      41.670  48.710  36.460  1.00  0.00           H
ATOM   4496  CB  ILE A 933      42.780  49.320  38.040  1.00  0.00           C
ATOM   4497  HB  ILE A 933      42.180  50.250  38.160  1.00  0.00           H
ATOM   4498  CG2 ILE A 933      43.380  48.810  39.370  1.00  0.00           C
ATOM   4499 HG21 ILE A 933      44.050  49.620  39.740  1.00  0.00           H
ATOM   4500 HG22 ILE A 933      43.960  47.860  39.240  1.00  0.00           H
ATOM   4501 HG23 ILE A 933      42.650  48.620  40.200  1.00  0.00           H
ATOM   4502  CG1 ILE A 933      43.870  49.510  36.990  1.00  0.00           C
ATOM   4503 HG11 ILE A 933      43.370  49.920  36.080  1.00  0.00           H
ATOM   4504 HG12 ILE A 933      44.460  48.590  36.810  1.00  0.00           H
ATOM   4505  CD  ILE A 933      44.840  50.670  37.250  1.00  0.00           C
ATOM   4506  HD1 ILE A 933      45.710  50.780  36.590  1.00  0.00           H
ATOM   4507  HD2 ILE A 933      45.380  50.410  38.190  1.00  0.00           H
ATOM   4508  HD3 ILE A 933      44.310  51.640  37.370  1.00  0.00           H
ATOM   4509  C   ILE A 933      42.220  46.960  37.360  1.00  0.00           C
ATOM   4510  O   ILE A 933      42.790  46.480  36.330  1.00  0.00           O
ATOM   4511  N   THR A 934      42.060  46.060  38.430  1.00  0.00           N
ATOM   4512  HN  THR A 934      41.560  46.410  39.210  1.00  0.00           H
ATOM   4513  CA  THR A 934      42.440  44.650  38.270  1.00  0.00           C
ATOM   4514  HA  THR A 934      43.390  44.800  37.770  1.00  0.00           H
ATOM   4515  CB  THR A 934      42.630  43.850  39.520  1.00  0.00           C
ATOM   4516  HB  THR A 934      41.670  43.590  40.010  1.00  0.00           H
ATOM   4517  OG1 THR A 934      43.340  44.560  40.560  1.00  0.00           O
ATOM   4518  HG1 THR A 934      42.710  45.250  40.750  1.00  0.00           H
ATOM   4519  CG2 THR A 934      43.470  42.580  39.180  1.00  0.00           C
ATOM   4520 HG21 THR A 934      44.490  42.800  38.820  1.00  0.00           H
ATOM   4521 HG22 THR A 934      43.020  41.870  38.440  1.00  0.00           H
ATOM   4522 HG23 THR A 934      43.670  41.970  40.080  1.00  0.00           H
ATOM   4523  C   THR A 934      41.640  43.850  37.270  1.00  0.00           C
ATOM   4524  O   THR A 934      42.120  43.160  36.310  1.00  0.00           O
ATOM   4525  N   ALA A 935      40.280  43.940  37.240  1.00  0.00           N
ATOM   4526  HN  ALA A 935      39.790  44.420  37.970  1.00  0.00           H
ATOM   4527  CA  ALA A 935      39.480  43.320  36.180  1.00  0.00           C
ATOM   4528  HA  ALA A 935      39.600  42.250  36.060  1.00  0.00           H
ATOM   4529  CB  ALA A 935      37.910  43.380  36.400  1.00  0.00           C
ATOM   4530  HB1 ALA A 935      37.710  43.010  37.430  1.00  0.00           H
ATOM   4531  HB2 ALA A 935      37.330  42.880  35.600  1.00  0.00           H
ATOM   4532  HB3 ALA A 935      37.640  44.450  36.320  1.00  0.00           H
ATOM   4533  C   ALA A 935      39.750  43.860  34.810  1.00  0.00           C
ATOM   4534  O   ALA A 935      39.690  43.070  33.880  1.00  0.00           O
ATOM   4535  N   VAL A 936      39.960  45.150  34.580  1.00  0.00           N
ATOM   4536  HN  VAL A 936      39.650  45.810  35.240  1.00  0.00           H
ATOM   4537  CA  VAL A 936      40.300  45.770  33.280  1.00  0.00           C
ATOM   4538  HA  VAL A 936      39.450  45.650  32.630  1.00  0.00           H
ATOM   4539  CB  VAL A 936      40.460  47.250  33.470  1.00  0.00           C
ATOM   4540  HB  VAL A 936      40.860  47.370  34.490  1.00  0.00           H
ATOM   4541  CG1 VAL A 936      41.500  47.930  32.480  1.00  0.00           C
ATOM   4542 HG11 VAL A 936      41.150  47.700  31.450  1.00  0.00           H
ATOM   4543 HG12 VAL A 936      42.500  47.460  32.620  1.00  0.00           H
ATOM   4544 HG13 VAL A 936      41.520  49.020  32.630  1.00  0.00           H
ATOM   4545  CG2 VAL A 936      39.060  47.920  33.450  1.00  0.00           C
ATOM   4546 HG21 VAL A 936      38.300  47.580  34.180  1.00  0.00           H
ATOM   4547 HG22 VAL A 936      38.620  47.830  32.430  1.00  0.00           H
ATOM   4548 HG23 VAL A 936      39.230  49.000  33.650  1.00  0.00           H
ATOM   4549  C   VAL A 936      41.520  45.060  32.650  1.00  0.00           C
ATOM   4550  O   VAL A 936      41.520  44.750  31.460  1.00  0.00           O
ATOM   4551  N   ILE A 937      42.500  44.740  33.460  1.00  0.00           N
ATOM   4552  HN  ILE A 937      42.550  45.080  34.390  1.00  0.00           H
ATOM   4553  CA  ILE A 937      43.730  43.940  33.020  1.00  0.00           C
ATOM   4554  HA  ILE A 937      44.180  44.400  32.160  1.00  0.00           H
ATOM   4555  CB  ILE A 937      44.850  44.100  34.140  1.00  0.00           C
ATOM   4556  HB  ILE A 937      44.350  43.850  35.100  1.00  0.00           H
ATOM   4557  CG2 ILE A 937      46.040  43.160  33.950  1.00  0.00           C
ATOM   4558 HG21 ILE A 937      45.770  42.100  34.170  1.00  0.00           H
ATOM   4559 HG22 ILE A 937      46.950  43.330  34.570  1.00  0.00           H
ATOM   4560 HG23 ILE A 937      46.320  43.260  32.880  1.00  0.00           H
ATOM   4561  CG1 ILE A 937      45.140  45.580  34.320  1.00  0.00           C
ATOM   4562 HG11 ILE A 937      45.610  45.680  35.330  1.00  0.00           H
ATOM   4563 HG12 ILE A 937      44.200  46.180  34.440  1.00  0.00           H
ATOM   4564  CD  ILE A 937      46.150  46.270  33.370  1.00  0.00           C
ATOM   4565  HD1 ILE A 937      46.140  47.350  33.600  1.00  0.00           H
ATOM   4566  HD2 ILE A 937      45.940  46.070  32.290  1.00  0.00           H
ATOM   4567  HD3 ILE A 937      47.120  45.860  33.690  1.00  0.00           H
ATOM   4568  C   ILE A 937      43.500  42.560  32.550  1.00  0.00           C
ATOM   4569  O   ILE A 937      44.170  42.050  31.660  1.00  0.00           O
ATOM   4570  N   ILE A 938      42.520  41.850  33.120  1.00  0.00           N
ATOM   4571  HN  ILE A 938      41.930  42.220  33.830  1.00  0.00           H
ATOM   4572  CA  ILE A 938      42.100  40.560  32.750  1.00  0.00           C
ATOM   4573  HA  ILE A 938      42.900  39.870  32.510  1.00  0.00           H
ATOM   4574  CB  ILE A 938      41.440  39.900  34.000  1.00  0.00           C
ATOM   4575  HB  ILE A 938      40.520  40.470  34.270  1.00  0.00           H
ATOM   4576  CG2 ILE A 938      40.850  38.510  33.600  1.00  0.00           C
ATOM   4577 HG21 ILE A 938      41.630  38.050  32.960  1.00  0.00           H
ATOM   4578 HG22 ILE A 938      39.860  38.540  33.080  1.00  0.00           H
ATOM   4579 HG23 ILE A 938      40.680  37.840  34.470  1.00  0.00           H
ATOM   4580  CG1 ILE A 938      42.330  40.030  35.190  1.00  0.00           C
ATOM   4581 HG11 ILE A 938      41.740  39.680  36.060  1.00  0.00           H
ATOM   4582 HG12 ILE A 938      42.610  41.090  35.400  1.00  0.00           H
ATOM   4583  CD  ILE A 938      43.610  39.110  35.210  1.00  0.00           C
ATOM   4584  HD1 ILE A 938      44.180  39.340  34.290  1.00  0.00           H
ATOM   4585  HD2 ILE A 938      43.300  38.060  35.090  1.00  0.00           H
ATOM   4586  HD3 ILE A 938      44.160  39.200  36.170  1.00  0.00           H
ATOM   4587  C   ILE A 938      41.190  40.640  31.510  1.00  0.00           C
ATOM   4588  O   ILE A 938      41.040  39.620  30.780  1.00  0.00           O
ATOM   4589  N   ASN A 939      40.560  41.770  31.150  1.00  0.00           N
ATOM   4590  HN  ASN A 939      40.610  42.540  31.760  1.00  0.00           H
ATOM   4591  CA  ASN A 939      39.910  42.050  29.860  1.00  0.00           C
ATOM   4592  HA  ASN A 939      39.580  41.040  29.620  1.00  0.00           H
ATOM   4593  CB  ASN A 939      38.670  42.920  30.030  1.00  0.00           C
ATOM   4594  HB1 ASN A 939      38.240  43.360  29.110  1.00  0.00           H
ATOM   4595  HB2 ASN A 939      38.920  43.720  30.740  1.00  0.00           H
ATOM   4596  CG  ASN A 939      37.560  41.980  30.540  1.00  0.00           C
ATOM   4597  OD1 ASN A 939      37.020  41.310  29.690  1.00  0.00           O
ATOM   4598  ND2 ASN A 939      37.170  42.150  31.840  1.00  0.00           N
ATOM   4599 HD21 ASN A 939      37.450  42.840  32.490  1.00  0.00           H
ATOM   4600 HD22 ASN A 939      36.440  41.550  32.170  1.00  0.00           H
ATOM   4601  C   ASN A 939      40.870  42.560  28.800  1.00  0.00           C
ATOM   4602  O   ASN A 939      40.560  42.420  27.620  1.00  0.00           O
ATOM   4603  N   ARG A 940      42.080  43.060  29.140  1.00  0.00           N
ATOM   4604  HN  ARG A 940      42.340  43.200  30.090  1.00  0.00           H
ATOM   4605  CA  ARG A 940      43.210  43.380  28.230  1.00  0.00           C
ATOM   4606  HA  ARG A 940      42.760  44.000  27.450  1.00  0.00           H
ATOM   4607  CB  ARG A 940      44.280  44.340  28.830  1.00  0.00           C
ATOM   4608  HB1 ARG A 940      45.150  44.210  28.150  1.00  0.00           H
ATOM   4609  HB2 ARG A 940      44.530  44.040  29.870  1.00  0.00           H
ATOM   4610  CG  ARG A 940      43.790  45.780  28.760  1.00  0.00           C
ATOM   4611  HG1 ARG A 940      42.700  45.940  28.940  1.00  0.00           H
ATOM   4612  HG2 ARG A 940      44.000  46.150  27.730  1.00  0.00           H
ATOM   4613  CD  ARG A 940      44.500  46.720  29.750  1.00  0.00           C
ATOM   4614  HD1 ARG A 940      44.450  46.260  30.760  1.00  0.00           H
ATOM   4615  HD2 ARG A 940      43.940  47.670  29.890  1.00  0.00           H
ATOM   4616  NE  ARG A 940      45.960  46.860  29.380  1.00  0.00           N
ATOM   4617  HE  ARG A 940      46.620  46.120  29.230  1.00  0.00           H
ATOM   4618  CZ  ARG A 940      46.450  48.010  28.980  1.00  0.00           C
ATOM   4619  NH1 ARG A 940      47.740  48.060  28.720  1.00  0.00           N
ATOM   4620 HH11 ARG A 940      48.190  47.170  28.740  1.00  0.00           H
ATOM   4621 HH12 ARG A 940      48.130  48.900  28.340  1.00  0.00           H
ATOM   4622  NH2 ARG A 940      45.760  49.120  28.850  1.00  0.00           N
ATOM   4623 HH21 ARG A 940      44.770  49.230  28.900  1.00  0.00           H
ATOM   4624 HH22 ARG A 940      46.360  49.860  28.500  1.00  0.00           H
ATOM   4625  C   ARG A 940      43.670  42.180  27.530  1.00  0.00           C
ATOM   4626  O   ARG A 940      43.670  41.070  28.160  1.00  0.00           O
ATOM   4627  N   LYS A 941      44.120  42.260  26.320  1.00  0.00           N
ATOM   4628  HN  LYS A 941      44.190  43.160  25.890  1.00  0.00           H
ATOM   4629  CA  LYS A 941      44.340  41.050  25.490  1.00  0.00           C
ATOM   4630  HA  LYS A 941      43.980  40.180  26.010  1.00  0.00           H
ATOM   4631  CB  LYS A 941      43.700  41.150  24.010  1.00  0.00           C
ATOM   4632  HB1 LYS A 941      44.180  40.420  23.340  1.00  0.00           H
ATOM   4633  HB2 LYS A 941      44.010  42.150  23.630  1.00  0.00           H
ATOM   4634  CG  LYS A 941      42.150  40.950  23.960  1.00  0.00           C
ATOM   4635  HG1 LYS A 941      41.610  41.780  24.460  1.00  0.00           H
ATOM   4636  HG2 LYS A 941      41.970  39.990  24.500  1.00  0.00           H
ATOM   4637  CD  LYS A 941      41.590  40.820  22.530  1.00  0.00           C
ATOM   4638  HD1 LYS A 941      42.340  40.300  21.890  1.00  0.00           H
ATOM   4639  HD2 LYS A 941      41.420  41.820  22.070  1.00  0.00           H
ATOM   4640  CE  LYS A 941      40.250  40.070  22.440  1.00  0.00           C
ATOM   4641  HE1 LYS A 941      40.410  39.040  22.810  1.00  0.00           H
ATOM   4642  HE2 LYS A 941      39.900  40.160  21.390  1.00  0.00           H
ATOM   4643  NZ  LYS A 941      39.130  40.720  23.300  1.00  0.00           N
ATOM   4644  HZ1 LYS A 941      38.960  41.730  23.130  1.00  0.00           H
ATOM   4645  HZ2 LYS A 941      39.390  40.580  24.310  1.00  0.00           H
ATOM   4646  HZ3 LYS A 941      38.240  40.250  23.070  1.00  0.00           H
ATOM   4647  C   LYS A 941      45.840  40.810  25.330  1.00  0.00           C
ATOM   4648  O   LYS A 941      46.320  39.980  24.550  1.00  0.00           O
ATOM   4649  N   GLU A 942      46.690  41.430  26.160  1.00  0.00           N
ATOM   4650  HN  GLU A 942      46.380  42.050  26.870  1.00  0.00           H
ATOM   4651  CA  GLU A 942      48.090  41.370  26.150  1.00  0.00           C
ATOM   4652  HA  GLU A 942      48.450  41.740  25.200  1.00  0.00           H
ATOM   4653  CB  GLU A 942      48.630  42.280  27.290  1.00  0.00           C
ATOM   4654  HB1 GLU A 942      49.710  42.110  27.470  1.00  0.00           H
ATOM   4655  HB2 GLU A 942      48.110  42.150  28.270  1.00  0.00           H
ATOM   4656  CG  GLU A 942      48.380  43.710  26.820  1.00  0.00           C
ATOM   4657  HG1 GLU A 942      47.320  44.000  26.670  1.00  0.00           H
ATOM   4658  HG2 GLU A 942      48.920  43.810  25.850  1.00  0.00           H
ATOM   4659  CD  GLU A 942      49.010  44.730  27.730  1.00  0.00           C
ATOM   4660  OE1 GLU A 942      50.230  44.850  27.910  1.00  0.00           O
ATOM   4661  OE2 GLU A 942      48.250  45.440  28.350  1.00  0.00           O
ATOM   4662  C   GLU A 942      48.750  39.980  26.360  1.00  0.00           C
ATOM   4663  O   GLU A 942      49.780  39.660  25.700  1.00  0.00           O
ATOM   4664  N   HSD A 943      48.170  39.140  27.250  1.00  0.00           N
ATOM   4665  HN  HSD A 943      47.310  39.310  27.730  1.00  0.00           H
ATOM   4666  CA  HSD A 943      48.680  37.760  27.600  1.00  0.00           C
ATOM   4667  HA  HSD A 943      49.640  37.590  27.120  1.00  0.00           H
ATOM   4668  CB  HSD A 943      48.850  37.520  29.130  1.00  0.00           C
ATOM   4669  HB1 HSD A 943      49.150  36.460  29.260  1.00  0.00           H
ATOM   4670  HB2 HSD A 943      47.910  37.530  29.720  1.00  0.00           H
ATOM   4671  ND1 HSD A 943      49.340  39.670  30.260  1.00  0.00           N
ATOM   4672  HD1 HSD A 943      48.400  39.960  30.060  1.00  0.00           H
ATOM   4673  CG  HSD A 943      49.800  38.480  29.820  1.00  0.00           C
ATOM   4674  CE1 HSD A 943      50.330  40.290  30.940  1.00  0.00           C
ATOM   4675  HE1 HSD A 943      50.130  41.240  31.440  1.00  0.00           H
ATOM   4676  NE2 HSD A 943      51.430  39.530  30.960  1.00  0.00           N
ATOM   4677  CD2 HSD A 943      51.070  38.330  30.370  1.00  0.00           C
ATOM   4678  HD2 HSD A 943      51.820  37.560  30.270  1.00  0.00           H
ATOM   4679  C   HSD A 943      47.740  36.760  26.970  1.00  0.00           C
ATOM   4680  O   HSD A 943      47.950  35.600  27.220  1.00  0.00           O
ATOM   4681  N   LYS A 944      46.770  37.200  26.210  1.00  0.00           N
ATOM   4682  HN  LYS A 944      46.740  38.160  25.950  1.00  0.00           H
ATOM   4683  CA  LYS A 944      45.960  36.260  25.380  1.00  0.00           C
ATOM   4684  HA  LYS A 944      45.340  36.840  24.710  1.00  0.00           H
ATOM   4685  CB  LYS A 944      46.750  35.310  24.410  1.00  0.00           C
ATOM   4686  HB1 LYS A 944      45.910  34.790  23.890  1.00  0.00           H
ATOM   4687  HB2 LYS A 944      47.390  34.560  24.920  1.00  0.00           H
ATOM   4688  CG  LYS A 944      47.640  35.970  23.290  1.00  0.00           C
ATOM   4689  HG1 LYS A 944      47.980  35.070  22.740  1.00  0.00           H
ATOM   4690  HG2 LYS A 944      48.470  36.570  23.720  1.00  0.00           H
ATOM   4691  CD  LYS A 944      46.940  36.860  22.240  1.00  0.00           C
ATOM   4692  HD1 LYS A 944      46.640  37.760  22.810  1.00  0.00           H
ATOM   4693  HD2 LYS A 944      45.980  36.390  21.910  1.00  0.00           H
ATOM   4694  CE  LYS A 944      47.770  37.240  21.040  1.00  0.00           C
ATOM   4695  HE1 LYS A 944      47.190  37.700  20.210  1.00  0.00           H
ATOM   4696  HE2 LYS A 944      48.190  36.350  20.520  1.00  0.00           H
ATOM   4697  NZ  LYS A 944      48.840  38.180  21.370  1.00  0.00           N
ATOM   4698  HZ1 LYS A 944      49.330  38.450  20.490  1.00  0.00           H
ATOM   4699  HZ2 LYS A 944      49.580  37.740  21.960  1.00  0.00           H
ATOM   4700  HZ3 LYS A 944      48.530  39.070  21.820  1.00  0.00           H
ATOM   4701  C   LYS A 944      44.910  35.480  26.140  1.00  0.00           C
ATOM   4702  O   LYS A 944      44.560  34.320  25.780  1.00  0.00           O
ATOM   4703  N   LEU A 945      44.430  36.130  27.210  1.00  0.00           N
ATOM   4704  HN  LEU A 945      44.780  37.020  27.420  1.00  0.00           H
ATOM   4705  CA  LEU A 945      43.440  35.630  28.100  1.00  0.00           C
ATOM   4706  HA  LEU A 945      43.970  34.750  28.480  1.00  0.00           H
ATOM   4707  CB  LEU A 945      43.400  36.640  29.330  1.00  0.00           C
ATOM   4708  HB1 LEU A 945      42.730  36.200  30.110  1.00  0.00           H
ATOM   4709  HB2 LEU A 945      42.950  37.510  28.820  1.00  0.00           H
ATOM   4710  CG  LEU A 945      44.660  36.920  30.130  1.00  0.00           C
ATOM   4711  HG  LEU A 945      45.420  37.300  29.430  1.00  0.00           H
ATOM   4712  CD1 LEU A 945      44.530  38.030  31.170  1.00  0.00           C
ATOM   4713 HD11 LEU A 945      44.270  38.960  30.640  1.00  0.00           H
ATOM   4714 HD12 LEU A 945      45.550  38.130  31.590  1.00  0.00           H
ATOM   4715 HD13 LEU A 945      43.860  37.920  32.060  1.00  0.00           H
ATOM   4716  CD2 LEU A 945      45.120  35.640  30.830  1.00  0.00           C
ATOM   4717 HD21 LEU A 945      45.630  34.950  30.120  1.00  0.00           H
ATOM   4718 HD22 LEU A 945      44.320  34.980  31.240  1.00  0.00           H
ATOM   4719 HD23 LEU A 945      45.780  35.790  31.700  1.00  0.00           H
ATOM   4720  C   LEU A 945      42.130  35.260  27.420  1.00  0.00           C
ATOM   4721  O   LEU A 945      41.780  35.750  26.370  1.00  0.00           O
ATOM   4722  N   LYS A 946      41.390  34.270  27.970  1.00  0.00           N
ATOM   4723  HN  LYS A 946      41.730  33.830  28.790  1.00  0.00           H
ATOM   4724  CA  LYS A 946      40.070  33.830  27.480  1.00  0.00           C
ATOM   4725  HA  LYS A 946      39.500  34.710  27.210  1.00  0.00           H
ATOM   4726  CB  LYS A 946      40.300  33.010  26.140  1.00  0.00           C
ATOM   4727  HB1 LYS A 946      40.550  33.770  25.370  1.00  0.00           H
ATOM   4728  HB2 LYS A 946      39.330  32.600  25.760  1.00  0.00           H
ATOM   4729  CG  LYS A 946      41.420  32.090  26.050  1.00  0.00           C
ATOM   4730  HG1 LYS A 946      42.410  32.570  26.190  1.00  0.00           H
ATOM   4731  HG2 LYS A 946      41.490  31.720  25.000  1.00  0.00           H
ATOM   4732  CD  LYS A 946      41.250  30.840  26.930  1.00  0.00           C
ATOM   4733  HD1 LYS A 946      40.250  30.380  26.790  1.00  0.00           H
ATOM   4734  HD2 LYS A 946      41.230  31.170  27.990  1.00  0.00           H
ATOM   4735  CE  LYS A 946      42.290  29.690  26.690  1.00  0.00           C
ATOM   4736  HE1 LYS A 946      42.360  29.270  25.670  1.00  0.00           H
ATOM   4737  HE2 LYS A 946      42.020  28.920  27.440  1.00  0.00           H
ATOM   4738  NZ  LYS A 946      43.560  30.280  27.150  1.00  0.00           N
ATOM   4739  HZ1 LYS A 946      44.160  29.500  27.480  1.00  0.00           H
ATOM   4740  HZ2 LYS A 946      43.420  30.980  27.910  1.00  0.00           H
ATOM   4741  HZ3 LYS A 946      43.980  30.790  26.330  1.00  0.00           H
ATOM   4742  C   LYS A 946      39.060  33.150  28.400  1.00  0.00           C
ATOM   4743  O   LYS A 946      37.830  33.030  27.940  1.00  0.00           O
ATOM   4744  N   LYS A 947      39.410  32.790  29.620  1.00  0.00           N
ATOM   4745  HN  LYS A 947      40.370  32.710  29.900  1.00  0.00           H
ATOM   4746  CA  LYS A 947      38.460  32.350  30.640  1.00  0.00           C
ATOM   4747  HA  LYS A 947      37.620  32.090  30.020  1.00  0.00           H
ATOM   4748  CB  LYS A 947      38.820  31.050  31.340  1.00  0.00           C
ATOM   4749  HB1 LYS A 947      38.260  30.860  32.290  1.00  0.00           H
ATOM   4750  HB2 LYS A 947      39.900  31.200  31.530  1.00  0.00           H
ATOM   4751  CG  LYS A 947      38.810  29.890  30.360  1.00  0.00           C
ATOM   4752  HG1 LYS A 947      39.320  30.270  29.450  1.00  0.00           H
ATOM   4753  HG2 LYS A 947      37.750  29.670  30.100  1.00  0.00           H
ATOM   4754  CD  LYS A 947      39.530  28.610  30.950  1.00  0.00           C
ATOM   4755  HD1 LYS A 947      40.570  28.920  31.220  1.00  0.00           H
ATOM   4756  HD2 LYS A 947      39.720  27.810  30.190  1.00  0.00           H
ATOM   4757  CE  LYS A 947      38.740  28.080  32.180  1.00  0.00           C
ATOM   4758  HE1 LYS A 947      37.820  27.540  31.870  1.00  0.00           H
ATOM   4759  HE2 LYS A 947      38.380  28.790  32.960  1.00  0.00           H
ATOM   4760  NZ  LYS A 947      39.550  27.060  32.940  1.00  0.00           N
ATOM   4761  HZ1 LYS A 947      40.460  27.540  33.120  1.00  0.00           H
ATOM   4762  HZ2 LYS A 947      39.860  26.270  32.340  1.00  0.00           H
ATOM   4763  HZ3 LYS A 947      39.020  26.720  33.770  1.00  0.00           H
ATOM   4764  C   LYS A 947      37.890  33.380  31.610  1.00  0.00           C
ATOM   4765  O   LYS A 947      37.680  33.070  32.780  1.00  0.00           O
ATOM   4766  N   GLY A 948      37.830  34.650  31.210  1.00  0.00           N
ATOM   4767  HN  GLY A 948      38.170  34.920  30.300  1.00  0.00           H
ATOM   4768  CA  GLY A 948      37.420  35.760  32.030  1.00  0.00           C
ATOM   4769  HA1 GLY A 948      37.480  36.650  31.420  1.00  0.00           H
ATOM   4770  HA2 GLY A 948      38.160  35.870  32.800  1.00  0.00           H
ATOM   4771  C   GLY A 948      35.990  35.690  32.550  1.00  0.00           C
ATOM   4772  O   GLY A 948      35.190  34.930  32.070  1.00  0.00           O
ATOM   4773  N   ALA A 949      35.700  36.670  33.470  1.00  0.00           N
ATOM   4774  HN  ALA A 949      36.290  37.400  33.790  1.00  0.00           H
ATOM   4775  CA  ALA A 949      34.470  36.790  34.220  1.00  0.00           C
ATOM   4776  HA  ALA A 949      33.640  36.300  33.730  1.00  0.00           H
ATOM   4777  CB  ALA A 949      34.580  36.270  35.610  1.00  0.00           C
ATOM   4778  HB1 ALA A 949      34.800  35.190  35.520  1.00  0.00           H
ATOM   4779  HB2 ALA A 949      33.710  36.400  36.290  1.00  0.00           H
ATOM   4780  HB3 ALA A 949      35.390  36.630  36.260  1.00  0.00           H
ATOM   4781  C   ALA A 949      34.070  38.330  34.230  1.00  0.00           C
ATOM   4782  O   ALA A 949      34.970  39.150  34.140  1.00  0.00           O
ATOM   4783  N   GLY A 950      32.740  38.660  34.410  1.00  0.00           N
ATOM   4784  HN  GLY A 950      32.020  37.980  34.530  1.00  0.00           H
ATOM   4785  CA  GLY A 950      32.120  39.930  34.520  1.00  0.00           C
ATOM   4786  HA1 GLY A 950      31.070  39.840  34.750  1.00  0.00           H
ATOM   4787  HA2 GLY A 950      32.240  40.430  33.580  1.00  0.00           H
ATOM   4788  C   GLY A 950      32.560  40.890  35.560  1.00  0.00           C
ATOM   4789  O   GLY A 950      32.750  40.440  36.670  1.00  0.00           O
ATOM   4790  N   TYR A 951      32.630  42.230  35.300  1.00  0.00           N
ATOM   4791  HN  TYR A 951      32.570  42.620  34.380  1.00  0.00           H
ATOM   4792  CA  TYR A 951      33.020  43.230  36.310  1.00  0.00           C
ATOM   4793  HA  TYR A 951      33.980  42.910  36.710  1.00  0.00           H
ATOM   4794  CB  TYR A 951      32.990  44.660  35.640  1.00  0.00           C
ATOM   4795  HB1 TYR A 951      33.190  45.540  36.300  1.00  0.00           H
ATOM   4796  HB2 TYR A 951      31.960  44.940  35.340  1.00  0.00           H
ATOM   4797  CG  TYR A 951      33.920  44.810  34.530  1.00  0.00           C
ATOM   4798  CD1 TYR A 951      35.260  45.010  34.780  1.00  0.00           C
ATOM   4799  HD1 TYR A 951      35.590  44.970  35.810  1.00  0.00           H
ATOM   4800  CE1 TYR A 951      36.120  45.250  33.750  1.00  0.00           C
ATOM   4801  HE1 TYR A 951      37.140  45.520  33.990  1.00  0.00           H
ATOM   4802  CZ  TYR A 951      35.740  45.450  32.470  1.00  0.00           C
ATOM   4803  OH  TYR A 951      36.620  46.050  31.500  1.00  0.00           O
ATOM   4804  HH  TYR A 951      36.100  46.330  30.740  1.00  0.00           H
ATOM   4805  CD2 TYR A 951      33.480  44.880  33.190  1.00  0.00           C
ATOM   4806  HD2 TYR A 951      32.450  44.690  32.880  1.00  0.00           H
ATOM   4807  CE2 TYR A 951      34.360  45.170  32.140  1.00  0.00           C
ATOM   4808  HE2 TYR A 951      33.900  45.280  31.170  1.00  0.00           H
ATOM   4809  C   TYR A 951      32.060  43.220  37.520  1.00  0.00           C
ATOM   4810  O   TYR A 951      32.450  43.420  38.640  1.00  0.00           O
ATOM   4811  N   HSD A 952      30.770  42.950  37.280  1.00  0.00           N
ATOM   4812  HN  HSD A 952      30.500  42.840  36.330  1.00  0.00           H
ATOM   4813  CA  HSD A 952      29.800  42.720  38.380  1.00  0.00           C
ATOM   4814  HA  HSD A 952      29.590  43.600  38.970  1.00  0.00           H
ATOM   4815  CB  HSD A 952      28.360  42.540  37.890  1.00  0.00           C
ATOM   4816  HB1 HSD A 952      28.150  43.140  36.980  1.00  0.00           H
ATOM   4817  HB2 HSD A 952      27.610  42.760  38.680  1.00  0.00           H
ATOM   4818  ND1 HSD A 952      28.710  40.800  36.240  1.00  0.00           N
ATOM   4819  HD1 HSD A 952      29.080  41.390  35.530  1.00  0.00           H
ATOM   4820  CG  HSD A 952      28.170  41.190  37.400  1.00  0.00           C
ATOM   4821  CE1 HSD A 952      28.460  39.480  36.050  1.00  0.00           C
ATOM   4822  HE1 HSD A 952      28.680  38.920  35.140  1.00  0.00           H
ATOM   4823  NE2 HSD A 952      27.770  39.040  37.070  1.00  0.00           N
ATOM   4824  CD2 HSD A 952      27.590  40.110  37.930  1.00  0.00           C
ATOM   4825  HD2 HSD A 952      26.980  39.880  38.790  1.00  0.00           H
ATOM   4826  C   HSD A 952      30.240  41.610  39.420  1.00  0.00           C
ATOM   4827  O   HSD A 952      29.990  41.710  40.630  1.00  0.00           O
ATOM   4828  N   LEU A 953      30.760  40.480  38.870  1.00  0.00           N
ATOM   4829  HN  LEU A 953      30.860  40.610  37.880  1.00  0.00           H
ATOM   4830  CA  LEU A 953      30.970  39.240  39.570  1.00  0.00           C
ATOM   4831  HA  LEU A 953      30.090  39.070  40.180  1.00  0.00           H
ATOM   4832  CB  LEU A 953      31.150  38.110  38.590  1.00  0.00           C
ATOM   4833  HB1 LEU A 953      32.220  38.060  38.300  1.00  0.00           H
ATOM   4834  HB2 LEU A 953      30.530  38.180  37.660  1.00  0.00           H
ATOM   4835  CG  LEU A 953      30.790  36.690  39.250  1.00  0.00           C
ATOM   4836  HG  LEU A 953      31.260  36.690  40.260  1.00  0.00           H
ATOM   4837  CD1 LEU A 953      29.270  36.500  39.370  1.00  0.00           C
ATOM   4838 HD11 LEU A 953      28.870  37.070  40.240  1.00  0.00           H
ATOM   4839 HD12 LEU A 953      29.100  35.430  39.620  1.00  0.00           H
ATOM   4840 HD13 LEU A 953      28.630  36.740  38.490  1.00  0.00           H
ATOM   4841  CD2 LEU A 953      31.480  35.590  38.460  1.00  0.00           C
ATOM   4842 HD21 LEU A 953      31.030  35.530  37.450  1.00  0.00           H
ATOM   4843 HD22 LEU A 953      31.440  34.560  38.870  1.00  0.00           H
ATOM   4844 HD23 LEU A 953      32.570  35.810  38.380  1.00  0.00           H
ATOM   4845  C   LEU A 953      32.090  39.260  40.480  1.00  0.00           C
ATOM   4846  O   LEU A 953      32.040  38.810  41.630  1.00  0.00           O
ATOM   4847  N   ASP A 954      33.250  39.840  39.980  1.00  0.00           N
ATOM   4848  HN  ASP A 954      33.420  40.060  39.020  1.00  0.00           H
ATOM   4849  CA  ASP A 954      34.280  40.120  41.040  1.00  0.00           C
ATOM   4850  HA  ASP A 954      34.390  39.210  41.600  1.00  0.00           H
ATOM   4851  CB  ASP A 954      35.690  40.430  40.310  1.00  0.00           C
ATOM   4852  HB1 ASP A 954      35.950  39.530  39.700  1.00  0.00           H
ATOM   4853  HB2 ASP A 954      36.540  40.430  41.030  1.00  0.00           H
ATOM   4854  CG  ASP A 954      35.610  41.730  39.390  1.00  0.00           C
ATOM   4855  OD1 ASP A 954      35.060  41.750  38.320  1.00  0.00           O
ATOM   4856  OD2 ASP A 954      36.180  42.810  39.970  1.00  0.00           O
ATOM   4857  HD2 ASP A 954      36.020  43.550  39.380  1.00  0.00           H
ATOM   4858  C   ASP A 954      33.920  41.140  42.080  1.00  0.00           C
ATOM   4859  O   ASP A 954      34.280  40.960  43.230  1.00  0.00           O
ATOM   4860  N   LEU A 955      33.230  42.240  41.660  1.00  0.00           N
ATOM   4861  HN  LEU A 955      32.950  42.310  40.710  1.00  0.00           H
ATOM   4862  CA  LEU A 955      32.830  43.320  42.580  1.00  0.00           C
ATOM   4863  HA  LEU A 955      33.670  43.730  43.120  1.00  0.00           H
ATOM   4864  CB  LEU A 955      32.190  44.460  41.690  1.00  0.00           C
ATOM   4865  HB1 LEU A 955      31.350  44.030  41.110  1.00  0.00           H
ATOM   4866  HB2 LEU A 955      33.060  44.760  41.070  1.00  0.00           H
ATOM   4867  CG  LEU A 955      31.590  45.650  42.550  1.00  0.00           C
ATOM   4868  HG  LEU A 955      30.810  45.230  43.230  1.00  0.00           H
ATOM   4869  CD1 LEU A 955      32.560  46.410  43.450  1.00  0.00           C
ATOM   4870 HD11 LEU A 955      33.260  47.090  42.910  1.00  0.00           H
ATOM   4871 HD12 LEU A 955      33.200  45.760  44.090  1.00  0.00           H
ATOM   4872 HD13 LEU A 955      31.940  46.940  44.190  1.00  0.00           H
ATOM   4873  CD2 LEU A 955      30.900  46.710  41.680  1.00  0.00           C
ATOM   4874 HD21 LEU A 955      30.610  47.560  42.330  1.00  0.00           H
ATOM   4875 HD22 LEU A 955      30.040  46.220  41.180  1.00  0.00           H
ATOM   4876 HD23 LEU A 955      31.670  47.040  40.940  1.00  0.00           H
ATOM   4877  C   LEU A 955      31.930  42.920  43.690  1.00  0.00           C
ATOM   4878  O   LEU A 955      32.110  43.390  44.820  1.00  0.00           O
ATOM   4879  N   LEU A 956      30.890  42.030  43.350  1.00  0.00           N
ATOM   4880  HN  LEU A 956      30.840  41.710  42.410  1.00  0.00           H
ATOM   4881  CA  LEU A 956      29.980  41.580  44.350  1.00  0.00           C
ATOM   4882  HA  LEU A 956      29.550  42.420  44.870  1.00  0.00           H
ATOM   4883  CB  LEU A 956      28.900  40.800  43.570  1.00  0.00           C
ATOM   4884  HB1 LEU A 956      29.460  40.100  42.910  1.00  0.00           H
ATOM   4885  HB2 LEU A 956      28.360  41.470  42.870  1.00  0.00           H
ATOM   4886  CG  LEU A 956      27.750  40.180  44.490  1.00  0.00           C
ATOM   4887  HG  LEU A 956      28.260  39.370  45.060  1.00  0.00           H
ATOM   4888  CD1 LEU A 956      27.040  41.180  45.380  1.00  0.00           C
ATOM   4889 HD11 LEU A 956      27.680  41.360  46.270  1.00  0.00           H
ATOM   4890 HD12 LEU A 956      26.010  40.880  45.680  1.00  0.00           H
ATOM   4891 HD13 LEU A 956      26.980  42.170  44.870  1.00  0.00           H
ATOM   4892  CD2 LEU A 956      26.770  39.520  43.400  1.00  0.00           C
ATOM   4893 HD21 LEU A 956      26.060  38.880  43.960  1.00  0.00           H
ATOM   4894 HD22 LEU A 956      27.330  38.940  42.630  1.00  0.00           H
ATOM   4895 HD23 LEU A 956      26.210  40.370  42.950  1.00  0.00           H
ATOM   4896  C   LEU A 956      30.510  40.730  45.470  1.00  0.00           C
ATOM   4897  O   LEU A 956      30.200  40.870  46.620  1.00  0.00           O
ATOM   4898  N   MET A 957      31.400  39.790  45.130  1.00  0.00           N
ATOM   4899  HN  MET A 957      31.600  39.750  44.150  1.00  0.00           H
ATOM   4900  CA  MET A 957      32.030  38.880  46.040  1.00  0.00           C
ATOM   4901  HA  MET A 957      31.240  38.480  46.650  1.00  0.00           H
ATOM   4902  CB  MET A 957      32.950  37.790  45.410  1.00  0.00           C
ATOM   4903  HB1 MET A 957      33.440  37.210  46.230  1.00  0.00           H
ATOM   4904  HB2 MET A 957      33.810  38.320  44.940  1.00  0.00           H
ATOM   4905  CG  MET A 957      32.130  36.950  44.410  1.00  0.00           C
ATOM   4906  HG1 MET A 957      32.020  37.520  43.460  1.00  0.00           H
ATOM   4907  HG2 MET A 957      31.110  36.710  44.770  1.00  0.00           H
ATOM   4908  SD  MET A 957      32.970  35.490  43.780  1.00  0.00           S
ATOM   4909  CE  MET A 957      31.630  34.950  42.690  1.00  0.00           C
ATOM   4910  HE1 MET A 957      30.740  34.680  43.300  1.00  0.00           H
ATOM   4911  HE2 MET A 957      31.920  34.060  42.090  1.00  0.00           H
ATOM   4912  HE3 MET A 957      31.410  35.710  41.910  1.00  0.00           H
ATOM   4913  C   MET A 957      32.900  39.690  47.030  1.00  0.00           C
ATOM   4914  O   MET A 957      32.990  39.360  48.210  1.00  0.00           O
ATOM   4915  N   VAL A 958      33.600  40.780  46.560  1.00  0.00           N
ATOM   4916  HN  VAL A 958      33.520  40.950  45.590  1.00  0.00           H
ATOM   4917  CA  VAL A 958      34.340  41.570  47.520  1.00  0.00           C
ATOM   4918  HA  VAL A 958      34.850  40.860  48.160  1.00  0.00           H
ATOM   4919  CB  VAL A 958      35.330  42.460  46.760  1.00  0.00           C
ATOM   4920  HB  VAL A 958      34.860  42.660  45.770  1.00  0.00           H
ATOM   4921  CG1 VAL A 958      35.820  43.630  47.620  1.00  0.00           C
ATOM   4922 HG11 VAL A 958      36.480  44.330  47.050  1.00  0.00           H
ATOM   4923 HG12 VAL A 958      36.290  43.030  48.420  1.00  0.00           H
ATOM   4924 HG13 VAL A 958      35.010  44.270  48.030  1.00  0.00           H
ATOM   4925  CG2 VAL A 958      36.520  41.500  46.420  1.00  0.00           C
ATOM   4926 HG21 VAL A 958      37.280  42.130  45.880  1.00  0.00           H
ATOM   4927 HG22 VAL A 958      36.090  40.700  45.790  1.00  0.00           H
ATOM   4928 HG23 VAL A 958      37.070  41.050  47.280  1.00  0.00           H
ATOM   4929  C   VAL A 958      33.370  42.370  48.400  1.00  0.00           C
ATOM   4930  O   VAL A 958      33.610  42.420  49.640  1.00  0.00           O
ATOM   4931  N   GLY A 959      32.290  42.950  47.850  1.00  0.00           N
ATOM   4932  HN  GLY A 959      32.230  43.130  46.870  1.00  0.00           H
ATOM   4933  CA  GLY A 959      31.210  43.610  48.630  1.00  0.00           C
ATOM   4934  HA1 GLY A 959      30.370  43.840  47.990  1.00  0.00           H
ATOM   4935  HA2 GLY A 959      31.630  44.480  49.100  1.00  0.00           H
ATOM   4936  C   GLY A 959      30.500  42.810  49.680  1.00  0.00           C
ATOM   4937  O   GLY A 959      30.280  43.240  50.810  1.00  0.00           O
ATOM   4938  N   VAL A 960      30.180  41.590  49.250  1.00  0.00           N
ATOM   4939  HN  VAL A 960      30.210  41.260  48.320  1.00  0.00           H
ATOM   4940  CA  VAL A 960      29.810  40.580  50.260  1.00  0.00           C
ATOM   4941  HA  VAL A 960      28.970  40.890  50.870  1.00  0.00           H
ATOM   4942  CB  VAL A 960      29.350  39.220  49.610  1.00  0.00           C
ATOM   4943  HB  VAL A 960      30.160  39.000  48.890  1.00  0.00           H
ATOM   4944  CG1 VAL A 960      29.020  38.050  50.630  1.00  0.00           C
ATOM   4945 HG11 VAL A 960      28.390  38.460  51.450  1.00  0.00           H
ATOM   4946 HG12 VAL A 960      29.960  37.660  51.070  1.00  0.00           H
ATOM   4947 HG13 VAL A 960      28.650  37.100  50.190  1.00  0.00           H
ATOM   4948  CG2 VAL A 960      28.020  39.310  48.840  1.00  0.00           C
ATOM   4949 HG21 VAL A 960      28.120  39.710  47.810  1.00  0.00           H
ATOM   4950 HG22 VAL A 960      27.410  39.850  49.590  1.00  0.00           H
ATOM   4951 HG23 VAL A 960      27.710  38.270  48.650  1.00  0.00           H
ATOM   4952  C   VAL A 960      30.870  40.080  51.290  1.00  0.00           C
ATOM   4953  O   VAL A 960      30.570  40.040  52.500  1.00  0.00           O
ATOM   4954  N   MET A 961      32.060  39.720  50.860  1.00  0.00           N
ATOM   4955  HN  MET A 961      32.320  39.790  49.910  1.00  0.00           H
ATOM   4956  CA  MET A 961      33.000  39.220  51.760  1.00  0.00           C
ATOM   4957  HA  MET A 961      32.510  38.610  52.500  1.00  0.00           H
ATOM   4958  CB  MET A 961      34.040  38.340  50.990  1.00  0.00           C
ATOM   4959  HB1 MET A 961      34.970  38.160  51.560  1.00  0.00           H
ATOM   4960  HB2 MET A 961      34.440  38.950  50.160  1.00  0.00           H
ATOM   4961  CG  MET A 961      33.400  37.040  50.440  1.00  0.00           C
ATOM   4962  HG1 MET A 961      34.180  36.480  49.890  1.00  0.00           H
ATOM   4963  HG2 MET A 961      32.590  37.210  49.690  1.00  0.00           H
ATOM   4964  SD  MET A 961      32.460  35.920  51.610  1.00  0.00           S
ATOM   4965  CE  MET A 961      33.770  35.680  52.790  1.00  0.00           C
ATOM   4966  HE1 MET A 961      34.090  36.640  53.230  1.00  0.00           H
ATOM   4967  HE2 MET A 961      34.610  35.300  52.160  1.00  0.00           H
ATOM   4968  HE3 MET A 961      33.430  34.940  53.540  1.00  0.00           H
ATOM   4969  C   MET A 961      33.730  40.170  52.650  1.00  0.00           C
ATOM   4970  O   MET A 961      34.060  39.940  53.820  1.00  0.00           O
ATOM   4971  N   LEU A 962      33.730  41.460  52.240  1.00  0.00           N
ATOM   4972  HN  LEU A 962      33.510  41.810  51.340  1.00  0.00           H
ATOM   4973  CA  LEU A 962      33.940  42.510  53.210  1.00  0.00           C
ATOM   4974  HA  LEU A 962      34.900  42.360  53.670  1.00  0.00           H
ATOM   4975  CB  LEU A 962      33.670  43.880  52.510  1.00  0.00           C
ATOM   4976  HB1 LEU A 962      32.620  43.920  52.160  1.00  0.00           H
ATOM   4977  HB2 LEU A 962      34.320  43.780  51.620  1.00  0.00           H
ATOM   4978  CG  LEU A 962      34.190  45.100  53.270  1.00  0.00           C
ATOM   4979  HG  LEU A 962      34.920  44.940  54.090  1.00  0.00           H
ATOM   4980  CD1 LEU A 962      34.930  45.990  52.280  1.00  0.00           C
ATOM   4981 HD11 LEU A 962      35.750  45.470  51.730  1.00  0.00           H
ATOM   4982 HD12 LEU A 962      35.500  46.690  52.910  1.00  0.00           H
ATOM   4983 HD13 LEU A 962      34.250  46.490  51.550  1.00  0.00           H
ATOM   4984  CD2 LEU A 962      33.060  45.940  54.050  1.00  0.00           C
ATOM   4985 HD21 LEU A 962      32.530  45.320  54.810  1.00  0.00           H
ATOM   4986 HD22 LEU A 962      32.380  46.240  53.220  1.00  0.00           H
ATOM   4987 HD23 LEU A 962      33.570  46.840  54.440  1.00  0.00           H
ATOM   4988  C   LEU A 962      33.050  42.500  54.450  1.00  0.00           C
ATOM   4989  O   LEU A 962      33.460  42.640  55.580  1.00  0.00           O
ATOM   4990  N   GLY A 963      31.680  42.340  54.210  1.00  0.00           N
ATOM   4991  HN  GLY A 963      31.450  42.180  53.260  1.00  0.00           H
ATOM   4992  CA  GLY A 963      30.690  42.230  55.260  1.00  0.00           C
ATOM   4993  HA1 GLY A 963      29.740  42.160  54.750  1.00  0.00           H
ATOM   4994  HA2 GLY A 963      30.860  43.100  55.870  1.00  0.00           H
ATOM   4995  C   GLY A 963      30.740  41.080  56.190  1.00  0.00           C
ATOM   4996  O   GLY A 963      30.680  41.220  57.460  1.00  0.00           O
ATOM   4997  N   VAL A 964      31.010  39.870  55.670  1.00  0.00           N
ATOM   4998  HN  VAL A 964      30.920  39.820  54.680  1.00  0.00           H
ATOM   4999  CA  VAL A 964      31.370  38.640  56.450  1.00  0.00           C
ATOM   5000  HA  VAL A 964      30.540  38.410  57.100  1.00  0.00           H
ATOM   5001  CB  VAL A 964      31.670  37.440  55.580  1.00  0.00           C
ATOM   5002  HB  VAL A 964      32.510  37.650  54.880  1.00  0.00           H
ATOM   5003  CG1 VAL A 964      32.120  36.140  56.350  1.00  0.00           C
ATOM   5004 HG11 VAL A 964      31.250  35.820  56.970  1.00  0.00           H
ATOM   5005 HG12 VAL A 964      33.070  36.160  56.910  1.00  0.00           H
ATOM   5006 HG13 VAL A 964      32.240  35.330  55.610  1.00  0.00           H
ATOM   5007  CG2 VAL A 964      30.420  37.230  54.750  1.00  0.00           C
ATOM   5008 HG21 VAL A 964      30.120  38.080  54.110  1.00  0.00           H
ATOM   5009 HG22 VAL A 964      29.600  36.930  55.440  1.00  0.00           H
ATOM   5010 HG23 VAL A 964      30.590  36.350  54.080  1.00  0.00           H
ATOM   5011  C   VAL A 964      32.550  38.800  57.320  1.00  0.00           C
ATOM   5012  O   VAL A 964      32.550  38.520  58.540  1.00  0.00           O
ATOM   5013  N   CYS A 965      33.630  39.430  56.700  1.00  0.00           N
ATOM   5014  HN  CYS A 965      33.660  39.620  55.720  1.00  0.00           H
ATOM   5015  CA  CYS A 965      34.790  39.680  57.480  1.00  0.00           C
ATOM   5016  HA  CYS A 965      35.010  38.730  57.940  1.00  0.00           H
ATOM   5017  CB  CYS A 965      35.910  40.100  56.510  1.00  0.00           C
ATOM   5018  HB1 CYS A 965      36.760  40.660  56.980  1.00  0.00           H
ATOM   5019  HB2 CYS A 965      35.560  40.830  55.760  1.00  0.00           H
ATOM   5020  SG  CYS A 965      36.650  38.620  55.720  1.00  0.00           S
ATOM   5021  HG1 CYS A 965      35.920  38.860  54.650  1.00  0.00           H
ATOM   5022  C   CYS A 965      34.740  40.690  58.620  1.00  0.00           C
ATOM   5023  O   CYS A 965      35.480  40.420  59.600  1.00  0.00           O
ATOM   5024  N   SER A 966      33.920  41.710  58.520  1.00  0.00           N
ATOM   5025  HN  SER A 966      33.410  41.770  57.670  1.00  0.00           H
ATOM   5026  CA  SER A 966      33.610  42.810  59.490  1.00  0.00           C
ATOM   5027  HA  SER A 966      34.550  43.260  59.760  1.00  0.00           H
ATOM   5028  CB  SER A 966      32.480  43.700  58.870  1.00  0.00           C
ATOM   5029  HB1 SER A 966      32.090  44.480  59.560  1.00  0.00           H
ATOM   5030  HB2 SER A 966      31.630  43.040  58.590  1.00  0.00           H
ATOM   5031  OG  SER A 966      32.970  44.360  57.720  1.00  0.00           O
ATOM   5032  HG1 SER A 966      33.060  43.670  57.060  1.00  0.00           H
ATOM   5033  C   SER A 966      33.080  42.300  60.810  1.00  0.00           C
ATOM   5034  O   SER A 966      33.550  42.750  61.860  1.00  0.00           O
ATOM   5035  N   VAL A 967      32.110  41.300  60.810  1.00  0.00           N
ATOM   5036  HN  VAL A 967      31.700  41.030  59.940  1.00  0.00           H
ATOM   5037  CA  VAL A 967      31.580  40.670  61.970  1.00  0.00           C
ATOM   5038  HA  VAL A 967      31.450  41.420  62.720  1.00  0.00           H
ATOM   5039  CB  VAL A 967      30.210  40.240  61.530  1.00  0.00           C
ATOM   5040  HB  VAL A 967      30.350  39.470  60.740  1.00  0.00           H
ATOM   5041  CG1 VAL A 967      29.380  39.590  62.680  1.00  0.00           C
ATOM   5042 HG11 VAL A 967      28.520  39.010  62.270  1.00  0.00           H
ATOM   5043 HG12 VAL A 967      28.970  40.450  63.260  1.00  0.00           H
ATOM   5044 HG13 VAL A 967      29.920  38.950  63.400  1.00  0.00           H
ATOM   5045  CG2 VAL A 967      29.410  41.390  60.840  1.00  0.00           C
ATOM   5046 HG21 VAL A 967      29.750  41.580  59.790  1.00  0.00           H
ATOM   5047 HG22 VAL A 967      29.450  42.310  61.460  1.00  0.00           H
ATOM   5048 HG23 VAL A 967      28.390  40.990  60.690  1.00  0.00           H
ATOM   5049  C   VAL A 967      32.510  39.530  62.480  1.00  0.00           C
ATOM   5050  O   VAL A 967      32.320  38.950  63.580  1.00  0.00           O
ATOM   5051  N   MET A 968      33.550  39.140  61.690  1.00  0.00           N
ATOM   5052  HN  MET A 968      33.780  39.550  60.810  1.00  0.00           H
ATOM   5053  CA  MET A 968      34.520  38.210  62.220  1.00  0.00           C
ATOM   5054  HA  MET A 968      34.120  37.490  62.920  1.00  0.00           H
ATOM   5055  CB  MET A 968      35.010  37.360  60.990  1.00  0.00           C
ATOM   5056  HB1 MET A 968      35.980  36.910  61.310  1.00  0.00           H
ATOM   5057  HB2 MET A 968      35.290  37.930  60.090  1.00  0.00           H
ATOM   5058  CG  MET A 968      33.960  36.250  60.830  1.00  0.00           C
ATOM   5059  HG1 MET A 968      34.120  35.870  59.790  1.00  0.00           H
ATOM   5060  HG2 MET A 968      32.940  36.670  60.780  1.00  0.00           H
[truncated: 6,873,249 more chars]
