# Supplementary material for: CryoEM and computational modeling structural insights into the pH regulator NBCn1
Source: Nat Commun. 2025 Nov 11;16:9932. doi: 10.1038/s41467-025-64868-z (PMC12606367; doi:10.1038/s41467-025-64868-z)
Supplement: Supplementary file 7 — Supplementary Data 5 [file 41467_2025_64868_MOESM7_ESM.zip › 100ns_z_restr_MD_NBCn1_2NaCO3/hNBCn1_IF/z-restr_hNBCn1_IF_2NaCO3_first_step_29.pdb]

REMARK    GENERATED BY TRJCONV
TITLE     Title t= 4100.00000 step= 2050000
REMARK    THIS IS A SIMULATION BOX
CRYST1   93.508   93.508  102.558  90.00  90.00  90.00 P 1           1
MODEL        1
ATOM      1  N   LEU A 585      24.420  41.060  38.270  1.00  0.00           N
ATOM      2  HT1 LEU A 585      23.660  40.980  37.560  1.00  0.00           H
ATOM      3  HT2 LEU A 585      24.910  40.150  38.270  1.00  0.00           H
ATOM      4  HT3 LEU A 585      25.150  41.740  38.010  1.00  0.00           H
ATOM      5  CA  LEU A 585      23.790  41.270  39.600  1.00  0.00           C
ATOM      6  HA  LEU A 585      24.570  41.680  40.220  1.00  0.00           H
ATOM      7  CB  LEU A 585      22.490  42.150  39.610  1.00  0.00           C
ATOM      8  HB1 LEU A 585      21.850  42.050  38.710  1.00  0.00           H
ATOM      9  HB2 LEU A 585      22.810  43.190  39.350  1.00  0.00           H
ATOM     10  CG  LEU A 585      21.640  42.200  40.810  1.00  0.00           C
ATOM     11  HG  LEU A 585      21.180  41.240  41.120  1.00  0.00           H
ATOM     12  CD1 LEU A 585      22.480  42.550  42.080  1.00  0.00           C
ATOM     13 HD11 LEU A 585      23.320  41.840  42.290  1.00  0.00           H
ATOM     14 HD12 LEU A 585      21.760  42.520  42.930  1.00  0.00           H
ATOM     15 HD13 LEU A 585      22.870  43.580  41.980  1.00  0.00           H
ATOM     16  CD2 LEU A 585      20.570  43.200  40.580  1.00  0.00           C
ATOM     17 HD21 LEU A 585      19.890  43.440  41.440  1.00  0.00           H
ATOM     18 HD22 LEU A 585      19.930  42.950  39.710  1.00  0.00           H
ATOM     19 HD23 LEU A 585      20.960  44.190  40.300  1.00  0.00           H
ATOM     20  C   LEU A 585      23.510  39.950  40.270  1.00  0.00           C
ATOM     21  O   LEU A 585      23.970  39.710  41.360  1.00  0.00           O
ATOM     22  N   ILE A 586      22.570  39.110  39.780  1.00  0.00           N
ATOM     23  HN  ILE A 586      22.100  39.330  38.930  1.00  0.00           H
ATOM     24  CA  ILE A 586      22.050  37.840  40.360  1.00  0.00           C
ATOM     25  HA  ILE A 586      22.500  37.680  41.330  1.00  0.00           H
ATOM     26  CB  ILE A 586      20.560  37.840  40.430  1.00  0.00           C
ATOM     27  HB  ILE A 586      20.270  38.680  41.110  1.00  0.00           H
ATOM     28  CG2 ILE A 586      19.860  38.150  39.100  1.00  0.00           C
ATOM     29 HG21 ILE A 586      19.920  37.280  38.400  1.00  0.00           H
ATOM     30 HG22 ILE A 586      20.420  38.990  38.620  1.00  0.00           H
ATOM     31 HG23 ILE A 586      18.790  38.460  39.200  1.00  0.00           H
ATOM     32  CG1 ILE A 586      19.960  36.470  41.010  1.00  0.00           C
ATOM     33 HG11 ILE A 586      20.010  35.710  40.200  1.00  0.00           H
ATOM     34 HG12 ILE A 586      18.870  36.650  41.070  1.00  0.00           H
ATOM     35  CD  ILE A 586      20.480  35.990  42.380  1.00  0.00           C
ATOM     36  HD1 ILE A 586      21.590  35.880  42.370  1.00  0.00           H
ATOM     37  HD2 ILE A 586      20.160  34.970  42.700  1.00  0.00           H
ATOM     38  HD3 ILE A 586      20.330  36.770  43.160  1.00  0.00           H
ATOM     39  C   ILE A 586      22.440  36.590  39.540  1.00  0.00           C
ATOM     40  O   ILE A 586      22.410  35.470  40.140  1.00  0.00           O
ATOM     41  N   LEU A 587      22.820  36.680  38.250  1.00  0.00           N
ATOM     42  HN  LEU A 587      22.960  37.560  37.790  1.00  0.00           H
ATOM     43  CA  LEU A 587      23.140  35.440  37.470  1.00  0.00           C
ATOM     44  HA  LEU A 587      22.850  34.530  37.980  1.00  0.00           H
ATOM     45  CB  LEU A 587      22.380  35.410  36.060  1.00  0.00           C
ATOM     46  HB1 LEU A 587      22.740  34.450  35.620  1.00  0.00           H
ATOM     47  HB2 LEU A 587      22.820  36.210  35.430  1.00  0.00           H
ATOM     48  CG  LEU A 587      20.910  35.720  36.040  1.00  0.00           C
ATOM     49  HG  LEU A 587      20.820  36.780  36.360  1.00  0.00           H
ATOM     50  CD1 LEU A 587      20.370  35.670  34.630  1.00  0.00           C
ATOM     51 HD11 LEU A 587      20.780  34.710  34.240  1.00  0.00           H
ATOM     52 HD12 LEU A 587      20.710  36.520  34.010  1.00  0.00           H
ATOM     53 HD13 LEU A 587      19.260  35.580  34.600  1.00  0.00           H
ATOM     54  CD2 LEU A 587      20.060  34.850  36.970  1.00  0.00           C
ATOM     55 HD21 LEU A 587      18.970  35.060  36.960  1.00  0.00           H
ATOM     56 HD22 LEU A 587      20.470  34.760  38.000  1.00  0.00           H
ATOM     57 HD23 LEU A 587      20.100  33.840  36.520  1.00  0.00           H
ATOM     58  C   LEU A 587      24.630  35.330  37.170  1.00  0.00           C
ATOM     59  O   LEU A 587      25.110  34.370  36.610  1.00  0.00           O
ATOM     60  N   ASP A 588      25.450  36.290  37.570  1.00  0.00           N
ATOM     61  HN  ASP A 588      25.140  37.090  38.070  1.00  0.00           H
ATOM     62  CA  ASP A 588      26.920  36.300  37.170  1.00  0.00           C
ATOM     63  HA  ASP A 588      26.970  36.480  36.100  1.00  0.00           H
ATOM     64  CB  ASP A 588      27.490  37.580  37.740  1.00  0.00           C
ATOM     65  HB1 ASP A 588      28.470  37.940  37.350  1.00  0.00           H
ATOM     66  HB2 ASP A 588      27.550  37.340  38.830  1.00  0.00           H
ATOM     67  CG  ASP A 588      26.520  38.690  37.530  1.00  0.00           C
ATOM     68  OD1 ASP A 588      26.660  39.470  36.570  1.00  0.00           O
ATOM     69  OD2 ASP A 588      25.570  38.770  38.420  1.00  0.00           O
ATOM     70  C   ASP A 588      27.780  35.050  37.560  1.00  0.00           C
ATOM     71  O   ASP A 588      28.530  34.580  36.700  1.00  0.00           O
ATOM     72  N   ILE A 589      27.610  34.370  38.720  1.00  0.00           N
ATOM     73  HN  ILE A 589      26.830  34.580  39.300  1.00  0.00           H
ATOM     74  CA  ILE A 589      28.270  33.110  39.040  1.00  0.00           C
ATOM     75  HA  ILE A 589      29.230  33.080  38.550  1.00  0.00           H
ATOM     76  CB  ILE A 589      28.370  32.990  40.480  1.00  0.00           C
ATOM     77  HB  ILE A 589      27.450  32.590  40.960  1.00  0.00           H
ATOM     78  CG2 ILE A 589      29.370  31.880  40.820  1.00  0.00           C
ATOM     79 HG21 ILE A 589      29.510  31.720  41.910  1.00  0.00           H
ATOM     80 HG22 ILE A 589      30.400  32.100  40.480  1.00  0.00           H
ATOM     81 HG23 ILE A 589      29.140  30.890  40.360  1.00  0.00           H
ATOM     82  CG1 ILE A 589      28.850  34.350  41.120  1.00  0.00           C
ATOM     83 HG11 ILE A 589      27.970  35.030  41.070  1.00  0.00           H
ATOM     84 HG12 ILE A 589      29.770  34.510  40.520  1.00  0.00           H
ATOM     85  CD  ILE A 589      29.370  34.150  42.540  1.00  0.00           C
ATOM     86  HD1 ILE A 589      30.400  33.720  42.530  1.00  0.00           H
ATOM     87  HD2 ILE A 589      28.600  33.690  43.180  1.00  0.00           H
ATOM     88  HD3 ILE A 589      29.620  35.130  43.000  1.00  0.00           H
ATOM     89  C   ILE A 589      27.460  31.950  38.490  1.00  0.00           C
ATOM     90  O   ILE A 589      27.970  30.940  38.020  1.00  0.00           O
ATOM     91  N   LYS A 590      26.120  32.100  38.380  1.00  0.00           N
ATOM     92  HN  LYS A 590      25.750  32.970  38.710  1.00  0.00           H
ATOM     93  CA  LYS A 590      25.120  31.140  37.890  1.00  0.00           C
ATOM     94  HA  LYS A 590      25.210  30.330  38.600  1.00  0.00           H
ATOM     95  CB  LYS A 590      23.700  31.760  37.990  1.00  0.00           C
ATOM     96  HB1 LYS A 590      23.650  32.510  37.170  1.00  0.00           H
ATOM     97  HB2 LYS A 590      23.620  32.410  38.880  1.00  0.00           H
ATOM     98  CG  LYS A 590      22.470  30.860  37.900  1.00  0.00           C
ATOM     99  HG1 LYS A 590      21.670  31.320  38.530  1.00  0.00           H
ATOM    100  HG2 LYS A 590      22.770  29.910  38.410  1.00  0.00           H
ATOM    101  CD  LYS A 590      21.850  30.750  36.460  1.00  0.00           C
ATOM    102  HD1 LYS A 590      22.600  30.180  35.860  1.00  0.00           H
ATOM    103  HD2 LYS A 590      21.730  31.790  36.090  1.00  0.00           H
ATOM    104  CE  LYS A 590      20.580  29.880  36.380  1.00  0.00           C
ATOM    105  HE1 LYS A 590      19.770  30.340  36.990  1.00  0.00           H
ATOM    106  HE2 LYS A 590      20.750  28.850  36.760  1.00  0.00           H
ATOM    107  NZ  LYS A 590      20.160  29.700  34.990  1.00  0.00           N
ATOM    108  HZ1 LYS A 590      20.940  29.700  34.290  1.00  0.00           H
ATOM    109  HZ2 LYS A 590      19.490  30.470  34.810  1.00  0.00           H
ATOM    110  HZ3 LYS A 590      19.660  28.800  34.870  1.00  0.00           H
ATOM    111  C   LYS A 590      25.310  30.790  36.380  1.00  0.00           C
ATOM    112  O   LYS A 590      25.130  29.670  35.930  1.00  0.00           O
ATOM    113  N   ARG A 591      25.670  31.820  35.620  1.00  0.00           N
ATOM    114  HN  ARG A 591      25.880  32.760  35.890  1.00  0.00           H
ATOM    115  CA  ARG A 591      25.860  31.560  34.120  1.00  0.00           C
ATOM    116  HA  ARG A 591      25.050  30.960  33.720  1.00  0.00           H
ATOM    117  CB  ARG A 591      26.050  32.920  33.320  1.00  0.00           C
ATOM    118  HB1 ARG A 591      26.340  32.770  32.260  1.00  0.00           H
ATOM    119  HB2 ARG A 591      26.790  33.610  33.770  1.00  0.00           H
ATOM    120  CG  ARG A 591      24.670  33.740  33.320  1.00  0.00           C
ATOM    121  HG1 ARG A 591      24.840  34.640  33.940  1.00  0.00           H
ATOM    122  HG2 ARG A 591      23.860  33.070  33.680  1.00  0.00           H
ATOM    123  CD  ARG A 591      24.330  34.330  31.930  1.00  0.00           C
ATOM    124  HD1 ARG A 591      25.190  34.940  31.550  1.00  0.00           H
ATOM    125  HD2 ARG A 591      23.390  34.870  32.130  1.00  0.00           H
ATOM    126  NE  ARG A 591      24.090  33.120  31.080  1.00  0.00           N
ATOM    127  HE  ARG A 591      24.030  32.150  31.290  1.00  0.00           H
ATOM    128  CZ  ARG A 591      24.020  33.180  29.730  1.00  0.00           C
ATOM    129  NH1 ARG A 591      24.090  34.320  29.010  1.00  0.00           N
ATOM    130 HH11 ARG A 591      23.880  35.120  29.560  1.00  0.00           H
ATOM    131 HH12 ARG A 591      24.240  34.250  28.020  1.00  0.00           H
ATOM    132  NH2 ARG A 591      23.920  32.060  29.080  1.00  0.00           N
ATOM    133 HH21 ARG A 591      23.810  31.890  28.100  1.00  0.00           H
ATOM    134 HH22 ARG A 591      23.760  31.300  29.700  1.00  0.00           H
ATOM    135  C   ARG A 591      27.110  30.680  33.840  1.00  0.00           C
ATOM    136  O   ARG A 591      27.040  29.920  32.850  1.00  0.00           O
ATOM    137  N   LYS A 592      28.130  30.630  34.750  1.00  0.00           N
ATOM    138  HN  LYS A 592      27.960  31.150  35.570  1.00  0.00           H
ATOM    139  CA  LYS A 592      29.400  29.920  34.600  1.00  0.00           C
ATOM    140  HA  LYS A 592      29.660  29.830  33.550  1.00  0.00           H
ATOM    141  CB  LYS A 592      30.520  30.730  35.250  1.00  0.00           C
ATOM    142  HB1 LYS A 592      31.490  30.400  34.820  1.00  0.00           H
ATOM    143  HB2 LYS A 592      30.530  30.640  36.350  1.00  0.00           H
ATOM    144  CG  LYS A 592      30.490  32.290  34.920  1.00  0.00           C
ATOM    145  HG1 LYS A 592      31.370  32.720  35.430  1.00  0.00           H
ATOM    146  HG2 LYS A 592      29.550  32.730  35.300  1.00  0.00           H
ATOM    147  CD  LYS A 592      30.520  32.660  33.390  1.00  0.00           C
ATOM    148  HD1 LYS A 592      30.090  33.660  33.160  1.00  0.00           H
ATOM    149  HD2 LYS A 592      29.920  31.890  32.860  1.00  0.00           H
ATOM    150  CE  LYS A 592      31.890  32.600  32.680  1.00  0.00           C
ATOM    151  HE1 LYS A 592      32.260  31.560  32.790  1.00  0.00           H
ATOM    152  HE2 LYS A 592      32.610  33.300  33.160  1.00  0.00           H
ATOM    153  NZ  LYS A 592      31.780  32.980  31.230  1.00  0.00           N
ATOM    154  HZ1 LYS A 592      32.740  33.000  30.820  1.00  0.00           H
ATOM    155  HZ2 LYS A 592      31.450  33.920  30.960  1.00  0.00           H
ATOM    156  HZ3 LYS A 592      31.330  32.230  30.680  1.00  0.00           H
ATOM    157  C   LYS A 592      29.460  28.680  35.330  1.00  0.00           C
ATOM    158  O   LYS A 592      30.460  28.000  35.200  1.00  0.00           O
ATOM    159  N   ALA A 593      28.330  28.270  36.070  1.00  0.00           N
ATOM    160  HN  ALA A 593      27.500  28.840  36.060  1.00  0.00           H
ATOM    161  CA  ALA A 593      28.360  27.180  36.950  1.00  0.00           C
ATOM    162  HA  ALA A 593      29.090  27.490  37.690  1.00  0.00           H
ATOM    163  CB  ALA A 593      26.950  26.890  37.630  1.00  0.00           C
ATOM    164  HB1 ALA A 593      26.550  27.830  38.050  1.00  0.00           H
ATOM    165  HB2 ALA A 593      26.940  26.040  38.350  1.00  0.00           H
ATOM    166  HB3 ALA A 593      26.170  26.610  36.890  1.00  0.00           H
ATOM    167  C   ALA A 593      28.780  25.840  36.420  1.00  0.00           C
ATOM    168  O   ALA A 593      29.580  25.210  37.110  1.00  0.00           O
ATOM    169  N   PRO A 594      28.440  25.310  35.220  1.00  0.00           N
ATOM    170  CD  PRO A 594      27.410  25.740  34.320  1.00  0.00           C
ATOM    171  HD1 PRO A 594      27.650  26.770  33.990  1.00  0.00           H
ATOM    172  HD2 PRO A 594      26.450  25.660  34.850  1.00  0.00           H
ATOM    173  CA  PRO A 594      28.880  23.980  34.820  1.00  0.00           C
ATOM    174  HA  PRO A 594      28.740  23.300  35.640  1.00  0.00           H
ATOM    175  CB  PRO A 594      27.780  23.550  33.730  1.00  0.00           C
ATOM    176  HB1 PRO A 594      26.940  23.300  34.400  1.00  0.00           H
ATOM    177  HB2 PRO A 594      28.120  22.740  33.040  1.00  0.00           H
ATOM    178  CG  PRO A 594      27.480  24.830  33.020  1.00  0.00           C
ATOM    179  HG1 PRO A 594      28.330  25.120  32.380  1.00  0.00           H
ATOM    180  HG2 PRO A 594      26.540  24.880  32.420  1.00  0.00           H
ATOM    181  C   PRO A 594      30.300  23.860  34.270  1.00  0.00           C
ATOM    182  O   PRO A 594      30.720  22.810  33.840  1.00  0.00           O
ATOM    183  N   PHE A 595      31.050  24.960  34.390  1.00  0.00           N
ATOM    184  HN  PHE A 595      30.550  25.770  34.690  1.00  0.00           H
ATOM    185  CA  PHE A 595      32.490  24.950  34.230  1.00  0.00           C
ATOM    186  HA  PHE A 595      32.740  23.970  33.830  1.00  0.00           H
ATOM    187  CB  PHE A 595      32.950  26.030  33.170  1.00  0.00           C
ATOM    188  HB1 PHE A 595      33.970  25.800  32.800  1.00  0.00           H
ATOM    189  HB2 PHE A 595      32.950  27.080  33.500  1.00  0.00           H
ATOM    190  CG  PHE A 595      32.000  25.970  32.010  1.00  0.00           C
ATOM    191  CD1 PHE A 595      32.360  25.160  30.930  1.00  0.00           C
ATOM    192  HD1 PHE A 595      33.240  24.540  31.020  1.00  0.00           H
ATOM    193  CE1 PHE A 595      31.470  24.960  29.840  1.00  0.00           C
ATOM    194  HE1 PHE A 595      31.790  24.270  29.060  1.00  0.00           H
ATOM    195  CZ  PHE A 595      30.300  25.690  29.770  1.00  0.00           C
ATOM    196  HZ  PHE A 595      29.670  25.510  28.920  1.00  0.00           H
ATOM    197  CD2 PHE A 595      30.880  26.790  31.840  1.00  0.00           C
ATOM    198  HD2 PHE A 595      30.610  27.410  32.690  1.00  0.00           H
ATOM    199  CE2 PHE A 595      30.040  26.630  30.760  1.00  0.00           C
ATOM    200  HE2 PHE A 595      29.250  27.370  30.690  1.00  0.00           H
ATOM    201  C   PHE A 595      33.250  25.170  35.580  1.00  0.00           C
ATOM    202  O   PHE A 595      34.380  25.590  35.560  1.00  0.00           O
ATOM    203  N   PHE A 596      32.650  25.080  36.750  1.00  0.00           N
ATOM    204  HN  PHE A 596      31.690  24.830  36.620  1.00  0.00           H
ATOM    205  CA  PHE A 596      33.150  25.180  38.120  1.00  0.00           C
ATOM    206  HA  PHE A 596      33.550  26.170  38.310  1.00  0.00           H
ATOM    207  CB  PHE A 596      31.950  24.820  39.070  1.00  0.00           C
ATOM    208  HB1 PHE A 596      31.720  23.770  38.800  1.00  0.00           H
ATOM    209  HB2 PHE A 596      31.090  25.480  38.810  1.00  0.00           H
ATOM    210  CG  PHE A 596      32.350  25.020  40.580  1.00  0.00           C
ATOM    211  CD1 PHE A 596      32.570  26.300  41.160  1.00  0.00           C
ATOM    212  HD1 PHE A 596      32.330  27.110  40.490  1.00  0.00           H
ATOM    213  CE1 PHE A 596      33.090  26.480  42.450  1.00  0.00           C
ATOM    214  HE1 PHE A 596      33.110  27.480  42.830  1.00  0.00           H
ATOM    215  CZ  PHE A 596      33.110  25.400  43.270  1.00  0.00           C
ATOM    216  HZ  PHE A 596      33.280  25.460  44.320  1.00  0.00           H
ATOM    217  CD2 PHE A 596      32.450  23.890  41.450  1.00  0.00           C
ATOM    218  HD2 PHE A 596      32.370  22.900  41.030  1.00  0.00           H
ATOM    219  CE2 PHE A 596      32.790  24.090  42.770  1.00  0.00           C
ATOM    220  HE2 PHE A 596      32.820  23.300  43.490  1.00  0.00           H
ATOM    221  C   PHE A 596      34.320  24.290  38.420  1.00  0.00           C
ATOM    222  O   PHE A 596      35.270  24.720  39.090  1.00  0.00           O
ATOM    223  N   LEU A 597      34.250  23.020  37.960  1.00  0.00           N
ATOM    224  HN  LEU A 597      33.460  22.730  37.420  1.00  0.00           H
ATOM    225  CA  LEU A 597      35.140  21.950  38.160  1.00  0.00           C
ATOM    226  HA  LEU A 597      35.630  22.190  39.100  1.00  0.00           H
ATOM    227  CB  LEU A 597      34.460  20.590  38.270  1.00  0.00           C
ATOM    228  HB1 LEU A 597      35.210  19.800  38.540  1.00  0.00           H
ATOM    229  HB2 LEU A 597      34.130  20.310  37.240  1.00  0.00           H
ATOM    230  CG  LEU A 597      33.310  20.370  39.340  1.00  0.00           C
ATOM    231  HG  LEU A 597      32.540  21.130  39.080  1.00  0.00           H
ATOM    232  CD1 LEU A 597      32.680  18.960  39.100  1.00  0.00           C
ATOM    233 HD11 LEU A 597      32.560  18.970  37.990  1.00  0.00           H
ATOM    234 HD12 LEU A 597      31.710  18.860  39.600  1.00  0.00           H
ATOM    235 HD13 LEU A 597      33.210  18.060  39.480  1.00  0.00           H
ATOM    236  CD2 LEU A 597      33.780  20.510  40.770  1.00  0.00           C
ATOM    237 HD21 LEU A 597      32.960  20.010  41.330  1.00  0.00           H
ATOM    238 HD22 LEU A 597      33.960  21.560  41.050  1.00  0.00           H
ATOM    239 HD23 LEU A 597      34.740  19.950  40.890  1.00  0.00           H
ATOM    240  C   LEU A 597      36.210  21.930  37.070  1.00  0.00           C
ATOM    241  O   LEU A 597      37.230  21.200  37.170  1.00  0.00           O
ATOM    242  N   SER A 598      36.010  22.710  36.000  1.00  0.00           N
ATOM    243  HN  SER A 598      35.350  23.450  35.950  1.00  0.00           H
ATOM    244  CA  SER A 598      36.750  22.430  34.790  1.00  0.00           C
ATOM    245  HA  SER A 598      36.850  21.350  34.690  1.00  0.00           H
ATOM    246  CB  SER A 598      36.040  23.030  33.630  1.00  0.00           C
ATOM    247  HB1 SER A 598      36.630  22.900  32.700  1.00  0.00           H
ATOM    248  HB2 SER A 598      35.730  24.090  33.740  1.00  0.00           H
ATOM    249  OG  SER A 598      34.840  22.320  33.460  1.00  0.00           O
ATOM    250  HG1 SER A 598      35.090  21.590  32.900  1.00  0.00           H
ATOM    251  C   SER A 598      38.170  23.110  34.840  1.00  0.00           C
ATOM    252  O   SER A 598      39.060  22.750  34.090  1.00  0.00           O
ATOM    253  N   ASP A 599      38.400  24.160  35.640  1.00  0.00           N
ATOM    254  HN  ASP A 599      37.740  24.820  35.980  1.00  0.00           H
ATOM    255  CA  ASP A 599      39.750  24.720  35.820  1.00  0.00           C
ATOM    256  HA  ASP A 599      40.070  25.020  34.840  1.00  0.00           H
ATOM    257  CB  ASP A 599      39.750  25.940  36.760  1.00  0.00           C
ATOM    258  HB1 ASP A 599      40.820  26.240  36.840  1.00  0.00           H
ATOM    259  HB2 ASP A 599      39.360  25.680  37.760  1.00  0.00           H
ATOM    260  CG  ASP A 599      38.760  27.070  36.500  1.00  0.00           C
ATOM    261  OD1 ASP A 599      37.670  26.790  35.950  1.00  0.00           O
ATOM    262  OD2 ASP A 599      39.060  28.180  36.910  1.00  0.00           O
ATOM    263  C   ASP A 599      40.810  23.720  36.400  1.00  0.00           C
ATOM    264  O   ASP A 599      42.010  23.910  36.120  1.00  0.00           O
ATOM    265  N   PHE A 600      40.350  22.790  37.250  1.00  0.00           N
ATOM    266  HN  PHE A 600      39.440  22.910  37.610  1.00  0.00           H
ATOM    267  CA  PHE A 600      41.250  21.790  37.890  1.00  0.00           C
ATOM    268  HA  PHE A 600      41.940  22.440  38.390  1.00  0.00           H
ATOM    269  CB  PHE A 600      40.450  20.970  39.020  1.00  0.00           C
ATOM    270  HB1 PHE A 600      41.220  20.300  39.420  1.00  0.00           H
ATOM    271  HB2 PHE A 600      39.670  20.350  38.550  1.00  0.00           H
ATOM    272  CG  PHE A 600      39.950  21.880  40.140  1.00  0.00           C
ATOM    273  CD1 PHE A 600      40.830  22.380  41.090  1.00  0.00           C
ATOM    274  HD1 PHE A 600      41.860  22.110  40.930  1.00  0.00           H
ATOM    275  CE1 PHE A 600      40.350  23.180  42.110  1.00  0.00           C
ATOM    276  HE1 PHE A 600      40.990  23.560  42.880  1.00  0.00           H
ATOM    277  CZ  PHE A 600      39.040  23.670  42.170  1.00  0.00           C
ATOM    278  HZ  PHE A 600      38.640  24.240  43.000  1.00  0.00           H
ATOM    279  CD2 PHE A 600      38.610  22.390  40.150  1.00  0.00           C
ATOM    280  HD2 PHE A 600      37.960  22.040  39.360  1.00  0.00           H
ATOM    281  CE2 PHE A 600      38.160  23.190  41.220  1.00  0.00           C
ATOM    282  HE2 PHE A 600      37.170  23.620  41.160  1.00  0.00           H
ATOM    283  C   PHE A 600      42.170  20.860  37.010  1.00  0.00           C
ATOM    284  O   PHE A 600      43.360  20.840  37.280  1.00  0.00           O
ATOM    285  N   LYS A 601      41.630  20.290  35.900  1.00  0.00           N
ATOM    286  HN  LYS A 601      40.640  20.330  35.700  1.00  0.00           H
ATOM    287  CA  LYS A 601      42.560  19.780  34.850  1.00  0.00           C
ATOM    288  HA  LYS A 601      43.180  19.100  35.420  1.00  0.00           H
ATOM    289  CB  LYS A 601      41.700  19.070  33.770  1.00  0.00           C
ATOM    290  HB1 LYS A 601      41.130  18.210  34.200  1.00  0.00           H
ATOM    291  HB2 LYS A 601      42.330  18.640  32.960  1.00  0.00           H
ATOM    292  CG  LYS A 601      40.710  20.010  33.020  1.00  0.00           C
ATOM    293  HG1 LYS A 601      41.320  20.880  32.680  1.00  0.00           H
ATOM    294  HG2 LYS A 601      39.920  20.400  33.680  1.00  0.00           H
ATOM    295  CD  LYS A 601      40.050  19.430  31.840  1.00  0.00           C
ATOM    296  HD1 LYS A 601      39.280  18.750  32.250  1.00  0.00           H
ATOM    297  HD2 LYS A 601      40.830  18.890  31.260  1.00  0.00           H
ATOM    298  CE  LYS A 601      39.170  20.290  30.930  1.00  0.00           C
ATOM    299  HE1 LYS A 601      38.330  20.880  31.380  1.00  0.00           H
ATOM    300  HE2 LYS A 601      38.780  19.680  30.090  1.00  0.00           H
ATOM    301  NZ  LYS A 601      40.060  21.290  30.330  1.00  0.00           N
ATOM    302  HZ1 LYS A 601      39.410  21.930  29.840  1.00  0.00           H
ATOM    303  HZ2 LYS A 601      40.750  20.890  29.660  1.00  0.00           H
ATOM    304  HZ3 LYS A 601      40.560  21.780  31.100  1.00  0.00           H
ATOM    305  C   LYS A 601      43.490  20.780  34.290  1.00  0.00           C
ATOM    306  O   LYS A 601      44.670  20.510  34.010  1.00  0.00           O
ATOM    307  N   ASP A 602      43.100  22.060  34.110  1.00  0.00           N
ATOM    308  HN  ASP A 602      42.260  22.370  34.530  1.00  0.00           H
ATOM    309  CA  ASP A 602      43.880  23.060  33.360  1.00  0.00           C
ATOM    310  HA  ASP A 602      44.360  22.550  32.530  1.00  0.00           H
ATOM    311  CB  ASP A 602      43.010  24.250  32.870  1.00  0.00           C
ATOM    312  HB1 ASP A 602      43.630  25.000  32.340  1.00  0.00           H
ATOM    313  HB2 ASP A 602      42.530  24.660  33.790  1.00  0.00           H
ATOM    314  CG  ASP A 602      41.890  24.000  31.840  1.00  0.00           C
ATOM    315  OD1 ASP A 602      41.820  22.830  31.440  1.00  0.00           O
ATOM    316  OD2 ASP A 602      41.170  24.960  31.510  1.00  0.00           O
ATOM    317  C   ASP A 602      45.010  23.610  34.190  1.00  0.00           C
ATOM    318  O   ASP A 602      45.940  24.220  33.690  1.00  0.00           O
ATOM    319  N   ALA A 603      45.020  23.300  35.520  1.00  0.00           N
ATOM    320  HN  ALA A 603      44.150  22.900  35.790  1.00  0.00           H
ATOM    321  CA  ALA A 603      46.040  23.630  36.480  1.00  0.00           C
ATOM    322  HA  ALA A 603      46.700  24.240  35.870  1.00  0.00           H
ATOM    323  CB  ALA A 603      45.450  24.120  37.730  1.00  0.00           C
ATOM    324  HB1 ALA A 603      46.240  24.290  38.500  1.00  0.00           H
ATOM    325  HB2 ALA A 603      44.780  23.380  38.230  1.00  0.00           H
ATOM    326  HB3 ALA A 603      44.890  25.070  37.630  1.00  0.00           H
ATOM    327  C   ALA A 603      46.900  22.410  36.680  1.00  0.00           C
ATOM    328  O   ALA A 603      47.820  22.420  37.480  1.00  0.00           O
ATOM    329  N   LEU A 604      46.770  21.340  35.910  1.00  0.00           N
ATOM    330  HN  LEU A 604      45.980  21.320  35.290  1.00  0.00           H
ATOM    331  CA  LEU A 604      47.740  20.270  35.820  1.00  0.00           C
ATOM    332  HA  LEU A 604      48.190  20.260  36.800  1.00  0.00           H
ATOM    333  CB  LEU A 604      47.100  18.890  35.530  1.00  0.00           C
ATOM    334  HB1 LEU A 604      47.970  18.190  35.600  1.00  0.00           H
ATOM    335  HB2 LEU A 604      46.710  18.900  34.490  1.00  0.00           H
ATOM    336  CG  LEU A 604      46.110  18.360  36.640  1.00  0.00           C
ATOM    337  HG  LEU A 604      45.230  19.030  36.740  1.00  0.00           H
ATOM    338  CD1 LEU A 604      45.690  16.950  36.190  1.00  0.00           C
ATOM    339 HD11 LEU A 604      46.550  16.250  36.300  1.00  0.00           H
ATOM    340 HD12 LEU A 604      45.330  17.020  35.150  1.00  0.00           H
ATOM    341 HD13 LEU A 604      44.910  16.510  36.850  1.00  0.00           H
ATOM    342  CD2 LEU A 604      46.810  18.230  37.990  1.00  0.00           C
ATOM    343 HD21 LEU A 604      47.750  17.630  37.950  1.00  0.00           H
ATOM    344 HD22 LEU A 604      46.150  17.720  38.730  1.00  0.00           H
ATOM    345 HD23 LEU A 604      47.010  19.260  38.360  1.00  0.00           H
ATOM    346  C   LEU A 604      48.900  20.580  34.910  1.00  0.00           C
ATOM    347  O   LEU A 604      49.160  19.890  33.910  1.00  0.00           O
ATOM    348  N   SER A 605      49.590  21.750  35.150  1.00  0.00           N
ATOM    349  HN  SER A 605      49.280  22.390  35.840  1.00  0.00           H
ATOM    350  CA  SER A 605      50.800  21.930  34.380  1.00  0.00           C
ATOM    351  HA  SER A 605      51.070  21.020  33.900  1.00  0.00           H
ATOM    352  CB  SER A 605      50.720  23.170  33.450  1.00  0.00           C
ATOM    353  HB1 SER A 605      50.710  24.080  34.090  1.00  0.00           H
ATOM    354  HB2 SER A 605      49.760  23.150  32.870  1.00  0.00           H
ATOM    355  OG  SER A 605      51.810  23.260  32.600  1.00  0.00           O
ATOM    356  HG1 SER A 605      51.640  22.490  32.040  1.00  0.00           H
ATOM    357  C   SER A 605      51.960  22.140  35.470  1.00  0.00           C
ATOM    358  O   SER A 605      51.660  22.610  36.570  1.00  0.00           O
ATOM    359  N   LEU A 606      53.240  21.790  35.180  1.00  0.00           N
ATOM    360  HN  LEU A 606      53.480  21.310  34.340  1.00  0.00           H
ATOM    361  CA  LEU A 606      54.330  22.060  36.080  1.00  0.00           C
ATOM    362  HA  LEU A 606      54.170  21.590  37.050  1.00  0.00           H
ATOM    363  CB  LEU A 606      55.760  21.630  35.650  1.00  0.00           C
ATOM    364  HB1 LEU A 606      56.350  21.810  36.570  1.00  0.00           H
ATOM    365  HB2 LEU A 606      56.170  22.140  34.750  1.00  0.00           H
ATOM    366  CG  LEU A 606      55.850  20.130  35.270  1.00  0.00           C
ATOM    367  HG  LEU A 606      55.330  19.900  34.300  1.00  0.00           H
ATOM    368  CD1 LEU A 606      57.270  19.670  35.010  1.00  0.00           C
ATOM    369 HD11 LEU A 606      57.840  19.880  35.940  1.00  0.00           H
ATOM    370 HD12 LEU A 606      57.780  20.190  34.170  1.00  0.00           H
ATOM    371 HD13 LEU A 606      57.310  18.560  34.920  1.00  0.00           H
ATOM    372  CD2 LEU A 606      55.260  19.230  36.380  1.00  0.00           C
ATOM    373 HD21 LEU A 606      54.240  19.570  36.670  1.00  0.00           H
ATOM    374 HD22 LEU A 606      55.880  19.310  37.300  1.00  0.00           H
ATOM    375 HD23 LEU A 606      55.180  18.160  36.110  1.00  0.00           H
ATOM    376  C   LEU A 606      54.500  23.520  36.410  1.00  0.00           C
ATOM    377  O   LEU A 606      54.880  23.920  37.510  1.00  0.00           O
ATOM    378  N   GLN A 607      54.080  24.410  35.490  1.00  0.00           N
ATOM    379  HN  GLN A 607      54.130  24.090  34.540  1.00  0.00           H
ATOM    380  CA  GLN A 607      53.930  25.830  35.760  1.00  0.00           C
ATOM    381  HA  GLN A 607      54.900  26.000  36.210  1.00  0.00           H
ATOM    382  CB  GLN A 607      53.860  26.760  34.520  1.00  0.00           C
ATOM    383  HB1 GLN A 607      53.010  26.300  33.980  1.00  0.00           H
ATOM    384  HB2 GLN A 607      54.790  26.740  33.930  1.00  0.00           H
ATOM    385  CG  GLN A 607      53.580  28.200  34.840  1.00  0.00           C
ATOM    386  HG1 GLN A 607      54.450  28.650  35.390  1.00  0.00           H
ATOM    387  HG2 GLN A 607      52.690  28.500  35.440  1.00  0.00           H
ATOM    388  CD  GLN A 607      53.490  28.880  33.490  1.00  0.00           C
ATOM    389  OE1 GLN A 607      52.920  28.320  32.580  1.00  0.00           O
ATOM    390  NE2 GLN A 607      54.110  30.040  33.330  1.00  0.00           N
ATOM    391 HE21 GLN A 607      54.160  30.390  32.400  1.00  0.00           H
ATOM    392 HE22 GLN A 607      54.520  30.450  34.150  1.00  0.00           H
ATOM    393  C   GLN A 607      52.970  26.250  36.880  1.00  0.00           C
ATOM    394  O   GLN A 607      53.320  27.150  37.650  1.00  0.00           O
ATOM    395  N   CYS A 608      51.740  25.730  37.040  1.00  0.00           N
ATOM    396  HN  CYS A 608      51.510  24.960  36.460  1.00  0.00           H
ATOM    397  CA  CYS A 608      50.840  26.080  38.110  1.00  0.00           C
ATOM    398  HA  CYS A 608      50.820  27.160  38.110  1.00  0.00           H
ATOM    399  CB  CYS A 608      49.450  25.480  37.940  1.00  0.00           C
ATOM    400  HB1 CYS A 608      48.760  25.840  38.730  1.00  0.00           H
ATOM    401  HB2 CYS A 608      49.530  24.370  38.040  1.00  0.00           H
ATOM    402  SG  CYS A 608      48.700  25.860  36.320  1.00  0.00           S
ATOM    403  HG1 CYS A 608      48.190  27.040  36.650  1.00  0.00           H
ATOM    404  C   CYS A 608      51.440  25.610  39.420  1.00  0.00           C
ATOM    405  O   CYS A 608      51.440  26.300  40.410  1.00  0.00           O
ATOM    406  N   LEU A 609      51.960  24.370  39.410  1.00  0.00           N
ATOM    407  HN  LEU A 609      51.870  23.820  38.580  1.00  0.00           H
ATOM    408  CA  LEU A 609      52.570  23.890  40.610  1.00  0.00           C
ATOM    409  HA  LEU A 609      51.780  23.740  41.330  1.00  0.00           H
ATOM    410  CB  LEU A 609      53.070  22.470  40.250  1.00  0.00           C
ATOM    411  HB1 LEU A 609      53.620  22.580  39.290  1.00  0.00           H
ATOM    412  HB2 LEU A 609      52.270  21.710  40.170  1.00  0.00           H
ATOM    413  CG  LEU A 609      54.230  21.720  41.110  1.00  0.00           C
ATOM    414  HG  LEU A 609      55.180  22.270  41.290  1.00  0.00           H
ATOM    415  CD1 LEU A 609      53.740  21.480  42.510  1.00  0.00           C
ATOM    416 HD11 LEU A 609      54.420  20.990  43.240  1.00  0.00           H
ATOM    417 HD12 LEU A 609      52.810  20.880  42.490  1.00  0.00           H
ATOM    418 HD13 LEU A 609      53.400  22.490  42.800  1.00  0.00           H
ATOM    419  CD2 LEU A 609      54.650  20.390  40.550  1.00  0.00           C
ATOM    420 HD21 LEU A 609      53.830  19.680  40.810  1.00  0.00           H
ATOM    421 HD22 LEU A 609      55.620  19.990  40.930  1.00  0.00           H
ATOM    422 HD23 LEU A 609      54.810  20.540  39.470  1.00  0.00           H
ATOM    423  C   LEU A 609      53.720  24.710  41.060  1.00  0.00           C
ATOM    424  O   LEU A 609      53.840  25.110  42.220  1.00  0.00           O
ATOM    425  N   ALA A 610      54.610  25.050  40.110  1.00  0.00           N
ATOM    426  HN  ALA A 610      54.530  24.740  39.170  1.00  0.00           H
ATOM    427  CA  ALA A 610      55.790  25.810  40.510  1.00  0.00           C
ATOM    428  HA  ALA A 610      56.110  25.310  41.410  1.00  0.00           H
ATOM    429  CB  ALA A 610      56.820  25.770  39.340  1.00  0.00           C
ATOM    430  HB1 ALA A 610      57.860  25.850  39.730  1.00  0.00           H
ATOM    431  HB2 ALA A 610      56.630  26.620  38.650  1.00  0.00           H
ATOM    432  HB3 ALA A 610      56.840  24.770  38.850  1.00  0.00           H
ATOM    433  C   ALA A 610      55.450  27.250  40.810  1.00  0.00           C
ATOM    434  O   ALA A 610      56.010  27.890  41.660  1.00  0.00           O
ATOM    435  N   SER A 611      54.400  27.780  40.130  1.00  0.00           N
ATOM    436  HN  SER A 611      54.080  27.240  39.370  1.00  0.00           H
ATOM    437  CA  SER A 611      53.760  29.050  40.330  1.00  0.00           C
ATOM    438  HA  SER A 611      54.610  29.710  40.490  1.00  0.00           H
ATOM    439  CB  SER A 611      52.840  29.730  39.230  1.00  0.00           C
ATOM    440  HB1 SER A 611      52.550  30.730  39.630  1.00  0.00           H
ATOM    441  HB2 SER A 611      51.960  29.050  39.080  1.00  0.00           H
ATOM    442  OG  SER A 611      53.620  29.830  38.060  1.00  0.00           O
ATOM    443  HG1 SER A 611      53.780  28.920  37.840  1.00  0.00           H
ATOM    444  C   SER A 611      52.990  29.140  41.650  1.00  0.00           C
ATOM    445  O   SER A 611      53.160  30.090  42.330  1.00  0.00           O
ATOM    446  N   ILE A 612      52.250  28.120  42.110  1.00  0.00           N
ATOM    447  HN  ILE A 612      52.130  27.360  41.470  1.00  0.00           H
ATOM    448  CA  ILE A 612      51.610  28.070  43.430  1.00  0.00           C
ATOM    449  HA  ILE A 612      50.860  28.850  43.500  1.00  0.00           H
ATOM    450  CB  ILE A 612      50.810  26.750  43.560  1.00  0.00           C
ATOM    451  HB  ILE A 612      51.310  25.900  43.050  1.00  0.00           H
ATOM    452  CG2 ILE A 612      50.340  26.370  44.930  1.00  0.00           C
ATOM    453 HG21 ILE A 612      51.160  26.350  45.680  1.00  0.00           H
ATOM    454 HG22 ILE A 612      49.840  25.380  44.920  1.00  0.00           H
ATOM    455 HG23 ILE A 612      49.630  27.150  45.240  1.00  0.00           H
ATOM    456  CG1 ILE A 612      49.470  26.880  42.750  1.00  0.00           C
ATOM    457 HG11 ILE A 612      49.590  27.570  41.880  1.00  0.00           H
ATOM    458 HG12 ILE A 612      48.670  27.280  43.400  1.00  0.00           H
ATOM    459  CD  ILE A 612      48.930  25.510  42.300  1.00  0.00           C
ATOM    460  HD1 ILE A 612      49.500  25.110  41.430  1.00  0.00           H
ATOM    461  HD2 ILE A 612      47.860  25.600  42.030  1.00  0.00           H
ATOM    462  HD3 ILE A 612      49.100  24.740  43.080  1.00  0.00           H
ATOM    463  C   ILE A 612      52.650  28.160  44.540  1.00  0.00           C
ATOM    464  O   ILE A 612      52.480  28.930  45.490  1.00  0.00           O
ATOM    465  N   LEU A 613      53.770  27.480  44.320  1.00  0.00           N
ATOM    466  HN  LEU A 613      53.740  26.830  43.580  1.00  0.00           H
ATOM    467  CA  LEU A 613      54.930  27.580  45.200  1.00  0.00           C
ATOM    468  HA  LEU A 613      54.600  27.430  46.210  1.00  0.00           H
ATOM    469  CB  LEU A 613      55.830  26.350  44.940  1.00  0.00           C
ATOM    470  HB1 LEU A 613      56.050  26.300  43.850  1.00  0.00           H
ATOM    471  HB2 LEU A 613      55.260  25.450  45.270  1.00  0.00           H
ATOM    472  CG  LEU A 613      57.200  26.330  45.680  1.00  0.00           C
ATOM    473  HG  LEU A 613      57.810  27.230  45.460  1.00  0.00           H
ATOM    474  CD1 LEU A 613      57.140  26.160  47.160  1.00  0.00           C
ATOM    475 HD11 LEU A 613      56.640  25.210  47.490  1.00  0.00           H
ATOM    476 HD12 LEU A 613      56.760  27.120  47.550  1.00  0.00           H
ATOM    477 HD13 LEU A 613      58.210  26.080  47.380  1.00  0.00           H
ATOM    478  CD2 LEU A 613      57.920  25.040  45.110  1.00  0.00           C
ATOM    479 HD21 LEU A 613      57.440  24.150  45.580  1.00  0.00           H
ATOM    480 HD22 LEU A 613      58.990  25.160  45.420  1.00  0.00           H
ATOM    481 HD23 LEU A 613      57.910  24.930  44.010  1.00  0.00           H
ATOM    482  C   LEU A 613      55.630  28.970  45.190  1.00  0.00           C
ATOM    483  O   LEU A 613      55.930  29.460  46.260  1.00  0.00           O
ATOM    484  N   PHE A 614      55.900  29.500  43.980  1.00  0.00           N
ATOM    485  HN  PHE A 614      55.640  28.980  43.170  1.00  0.00           H
ATOM    486  CA  PHE A 614      56.420  30.850  43.880  1.00  0.00           C
ATOM    487  HA  PHE A 614      57.280  30.930  44.510  1.00  0.00           H
ATOM    488  CB  PHE A 614      56.930  31.010  42.420  1.00  0.00           C
ATOM    489  HB1 PHE A 614      56.110  30.630  41.770  1.00  0.00           H
ATOM    490  HB2 PHE A 614      57.910  30.500  42.320  1.00  0.00           H
ATOM    491  CG  PHE A 614      57.120  32.390  41.980  1.00  0.00           C
ATOM    492  CD1 PHE A 614      58.330  32.960  42.290  1.00  0.00           C
ATOM    493  HD1 PHE A 614      59.130  32.350  42.700  1.00  0.00           H
ATOM    494  CE1 PHE A 614      58.610  34.390  42.040  1.00  0.00           C
ATOM    495  HE1 PHE A 614      59.580  34.780  42.270  1.00  0.00           H
ATOM    496  CZ  PHE A 614      57.580  35.100  41.490  1.00  0.00           C
ATOM    497  HZ  PHE A 614      57.700  36.140  41.220  1.00  0.00           H
ATOM    498  CD2 PHE A 614      56.150  33.150  41.430  1.00  0.00           C
ATOM    499  HD2 PHE A 614      55.140  32.760  41.320  1.00  0.00           H
ATOM    500  CE2 PHE A 614      56.340  34.580  41.210  1.00  0.00           C
ATOM    501  HE2 PHE A 614      55.570  35.190  40.770  1.00  0.00           H
ATOM    502  C   PHE A 614      55.500  31.980  44.370  1.00  0.00           C
ATOM    503  O   PHE A 614      55.990  32.850  45.060  1.00  0.00           O
ATOM    504  N   LEU A 615      54.240  31.880  44.070  1.00  0.00           N
ATOM    505  HN  LEU A 615      53.820  31.150  43.520  1.00  0.00           H
ATOM    506  CA  LEU A 615      53.410  32.980  44.490  1.00  0.00           C
ATOM    507  HA  LEU A 615      53.950  33.900  44.370  1.00  0.00           H
ATOM    508  CB  LEU A 615      52.140  32.850  43.550  1.00  0.00           C
ATOM    509  HB1 LEU A 615      51.620  31.920  43.870  1.00  0.00           H
ATOM    510  HB2 LEU A 615      52.440  32.620  42.500  1.00  0.00           H
ATOM    511  CG  LEU A 615      51.190  34.090  43.560  1.00  0.00           C
ATOM    512  HG  LEU A 615      50.820  34.200  44.600  1.00  0.00           H
ATOM    513  CD1 LEU A 615      51.890  35.350  43.080  1.00  0.00           C
ATOM    514 HD11 LEU A 615      52.550  35.150  42.200  1.00  0.00           H
ATOM    515 HD12 LEU A 615      52.520  35.840  43.860  1.00  0.00           H
ATOM    516 HD13 LEU A 615      51.190  36.090  42.650  1.00  0.00           H
ATOM    517  CD2 LEU A 615      50.030  33.750  42.650  1.00  0.00           C
ATOM    518 HD21 LEU A 615      50.370  33.590  41.600  1.00  0.00           H
ATOM    519 HD22 LEU A 615      49.230  34.500  42.770  1.00  0.00           H
ATOM    520 HD23 LEU A 615      49.530  32.810  42.980  1.00  0.00           H
ATOM    521  C   LEU A 615      52.920  33.000  45.890  1.00  0.00           C
ATOM    522  O   LEU A 615      52.850  34.080  46.500  1.00  0.00           O
ATOM    523  N   TYR A 616      52.910  31.860  46.630  1.00  0.00           N
ATOM    524  HN  TYR A 616      52.890  30.970  46.180  1.00  0.00           H
ATOM    525  CA  TYR A 616      52.920  31.810  48.070  1.00  0.00           C
ATOM    526  HA  TYR A 616      52.000  32.300  48.340  1.00  0.00           H
ATOM    527  CB  TYR A 616      52.810  30.260  48.590  1.00  0.00           C
ATOM    528  HB1 TYR A 616      53.690  29.720  48.220  1.00  0.00           H
ATOM    529  HB2 TYR A 616      51.890  29.710  48.270  1.00  0.00           H
ATOM    530  CG  TYR A 616      52.770  30.180  50.120  1.00  0.00           C
ATOM    531  CD1 TYR A 616      53.930  29.700  50.810  1.00  0.00           C
ATOM    532  HD1 TYR A 616      54.660  29.230  50.170  1.00  0.00           H
ATOM    533  CE1 TYR A 616      54.220  29.900  52.150  1.00  0.00           C
ATOM    534  HE1 TYR A 616      55.130  29.510  52.620  1.00  0.00           H
ATOM    535  CZ  TYR A 616      53.150  30.340  52.980  1.00  0.00           C
ATOM    536  OH  TYR A 616      53.360  30.580  54.350  1.00  0.00           O
ATOM    537  HH  TYR A 616      52.520  30.860  54.720  1.00  0.00           H
ATOM    538  CD2 TYR A 616      51.810  30.830  50.970  1.00  0.00           C
ATOM    539  HD2 TYR A 616      50.970  31.230  50.420  1.00  0.00           H
ATOM    540  CE2 TYR A 616      51.940  30.850  52.420  1.00  0.00           C
ATOM    541  HE2 TYR A 616      51.190  31.330  53.030  1.00  0.00           H
ATOM    542  C   TYR A 616      53.990  32.660  48.670  1.00  0.00           C
ATOM    543  O   TYR A 616      53.760  33.520  49.480  1.00  0.00           O
ATOM    544  N   CYS A 617      55.250  32.470  48.200  1.00  0.00           N
ATOM    545  HN  CYS A 617      55.360  31.720  47.570  1.00  0.00           H
ATOM    546  CA  CYS A 617      56.450  33.220  48.590  1.00  0.00           C
ATOM    547  HA  CYS A 617      56.530  33.140  49.660  1.00  0.00           H
ATOM    548  CB  CYS A 617      57.760  32.640  47.990  1.00  0.00           C
ATOM    549  HB1 CYS A 617      58.600  33.340  48.180  1.00  0.00           H
ATOM    550  HB2 CYS A 617      57.740  32.630  46.870  1.00  0.00           H
ATOM    551  SG  CYS A 617      58.150  30.990  48.660  1.00  0.00           S
ATOM    552  HG1 CYS A 617      57.290  30.550  47.760  1.00  0.00           H
ATOM    553  C   CYS A 617      56.440  34.730  48.280  1.00  0.00           C
ATOM    554  O   CYS A 617      56.840  35.570  49.110  1.00  0.00           O
ATOM    555  N   ALA A 618      55.990  35.140  47.060  1.00  0.00           N
ATOM    556  HN  ALA A 618      55.610  34.560  46.330  1.00  0.00           H
ATOM    557  CA  ALA A 618      55.810  36.490  46.700  1.00  0.00           C
ATOM    558  HA  ALA A 618      56.730  36.990  46.460  1.00  0.00           H
ATOM    559  CB  ALA A 618      55.210  36.520  45.290  1.00  0.00           C
ATOM    560  HB1 ALA A 618      55.920  36.080  44.570  1.00  0.00           H
ATOM    561  HB2 ALA A 618      54.930  37.550  44.930  1.00  0.00           H
ATOM    562  HB3 ALA A 618      54.260  35.950  45.390  1.00  0.00           H
ATOM    563  C   ALA A 618      54.770  37.170  47.650  1.00  0.00           C
ATOM    564  O   ALA A 618      54.990  38.300  48.070  1.00  0.00           O
ATOM    565  N   CYS A 619      53.660  36.560  48.070  1.00  0.00           N
ATOM    566  HN  CYS A 619      53.480  35.630  47.770  1.00  0.00           H
ATOM    567  CA  CYS A 619      52.520  37.270  48.560  1.00  0.00           C
ATOM    568  HA  CYS A 619      52.520  38.320  48.280  1.00  0.00           H
ATOM    569  CB  CYS A 619      51.170  36.590  48.190  1.00  0.00           C
ATOM    570  HB1 CYS A 619      50.330  37.100  48.700  1.00  0.00           H
ATOM    571  HB2 CYS A 619      51.170  35.530  48.560  1.00  0.00           H
ATOM    572  SG  CYS A 619      50.680  36.710  46.360  1.00  0.00           S
ATOM    573  HG1 CYS A 619      51.490  35.830  45.790  1.00  0.00           H
ATOM    574  C   CYS A 619      52.490  37.290  50.050  1.00  0.00           C
ATOM    575  O   CYS A 619      51.710  38.020  50.680  1.00  0.00           O
ATOM    576  N   MET A 620      53.410  36.530  50.710  1.00  0.00           N
ATOM    577  HN  MET A 620      53.990  35.860  50.270  1.00  0.00           H
ATOM    578  CA  MET A 620      53.580  36.760  52.090  1.00  0.00           C
ATOM    579  HA  MET A 620      52.570  36.640  52.450  1.00  0.00           H
ATOM    580  CB  MET A 620      54.530  35.760  52.700  1.00  0.00           C
ATOM    581  HB1 MET A 620      54.730  35.980  53.760  1.00  0.00           H
ATOM    582  HB2 MET A 620      55.540  35.800  52.260  1.00  0.00           H
ATOM    583  CG  MET A 620      53.950  34.290  52.890  1.00  0.00           C
ATOM    584  HG1 MET A 620      54.820  33.720  53.290  1.00  0.00           H
ATOM    585  HG2 MET A 620      53.460  33.790  52.020  1.00  0.00           H
ATOM    586  SD  MET A 620      52.690  34.020  54.150  1.00  0.00           S
ATOM    587  CE  MET A 620      51.310  34.550  53.150  1.00  0.00           C
ATOM    588  HE1 MET A 620      50.550  33.780  53.410  1.00  0.00           H
ATOM    589  HE2 MET A 620      51.450  34.510  52.050  1.00  0.00           H
ATOM    590  HE3 MET A 620      50.880  35.510  53.520  1.00  0.00           H
ATOM    591  C   MET A 620      53.980  38.240  52.620  1.00  0.00           C
ATOM    592  O   MET A 620      53.160  38.860  53.320  1.00  0.00           O
ATOM    593  N   SER A 621      55.020  38.840  52.220  1.00  0.00           N
ATOM    594  HN  SER A 621      55.540  38.410  51.490  1.00  0.00           H
ATOM    595  CA  SER A 621      55.590  40.010  52.820  1.00  0.00           C
ATOM    596  HA  SER A 621      55.660  39.830  53.880  1.00  0.00           H
ATOM    597  CB  SER A 621      56.940  40.430  52.120  1.00  0.00           C
ATOM    598  HB1 SER A 621      57.210  41.450  52.490  1.00  0.00           H
ATOM    599  HB2 SER A 621      56.880  40.570  51.020  1.00  0.00           H
ATOM    600  OG  SER A 621      57.890  39.450  52.420  1.00  0.00           O
ATOM    601  HG1 SER A 621      58.170  39.150  51.550  1.00  0.00           H
ATOM    602  C   SER A 621      54.670  41.150  52.690  1.00  0.00           C
ATOM    603  O   SER A 621      54.570  41.930  53.600  1.00  0.00           O
ATOM    604  N   PRO A 622      53.840  41.470  51.690  1.00  0.00           N
ATOM    605  CD  PRO A 622      53.930  41.050  50.290  1.00  0.00           C
ATOM    606  HD1 PRO A 622      53.110  40.320  50.140  1.00  0.00           H
ATOM    607  HD2 PRO A 622      54.930  40.620  50.050  1.00  0.00           H
ATOM    608  CA  PRO A 622      52.840  42.510  51.790  1.00  0.00           C
ATOM    609  HA  PRO A 622      53.350  43.410  52.090  1.00  0.00           H
ATOM    610  CB  PRO A 622      52.270  42.670  50.370  1.00  0.00           C
ATOM    611  HB1 PRO A 622      52.020  43.740  50.180  1.00  0.00           H
ATOM    612  HB2 PRO A 622      51.320  42.100  50.180  1.00  0.00           H
ATOM    613  CG  PRO A 622      53.460  42.270  49.540  1.00  0.00           C
ATOM    614  HG1 PRO A 622      53.080  42.140  48.500  1.00  0.00           H
ATOM    615  HG2 PRO A 622      54.300  42.990  49.510  1.00  0.00           H
ATOM    616  C   PRO A 622      51.680  42.250  52.700  1.00  0.00           C
ATOM    617  O   PRO A 622      51.340  43.240  53.370  1.00  0.00           O
ATOM    618  N   VAL A 623      51.050  41.020  52.760  1.00  0.00           N
ATOM    619  HN  VAL A 623      51.200  40.240  52.160  1.00  0.00           H
ATOM    620  CA  VAL A 623      49.900  40.890  53.640  1.00  0.00           C
ATOM    621  HA  VAL A 623      49.140  41.600  53.340  1.00  0.00           H
ATOM    622  CB  VAL A 623      49.130  39.530  53.470  1.00  0.00           C
ATOM    623  HB  VAL A 623      49.890  38.730  53.580  1.00  0.00           H
ATOM    624  CG1 VAL A 623      47.970  39.270  54.460  1.00  0.00           C
ATOM    625 HG11 VAL A 623      47.250  38.490  54.150  1.00  0.00           H
ATOM    626 HG12 VAL A 623      47.440  40.210  54.710  1.00  0.00           H
ATOM    627 HG13 VAL A 623      48.400  38.850  55.400  1.00  0.00           H
ATOM    628  CG2 VAL A 623      48.470  39.320  52.040  1.00  0.00           C
ATOM    629 HG21 VAL A 623      49.220  39.390  51.230  1.00  0.00           H
ATOM    630 HG22 VAL A 623      47.730  40.150  51.870  1.00  0.00           H
ATOM    631 HG23 VAL A 623      47.890  38.370  51.970  1.00  0.00           H
ATOM    632  C   VAL A 623      50.420  41.030  55.060  1.00  0.00           C
ATOM    633  O   VAL A 623      49.750  41.560  55.900  1.00  0.00           O
ATOM    634  N   ILE A 624      51.620  40.410  55.330  1.00  0.00           N
ATOM    635  HN  ILE A 624      52.020  39.730  54.710  1.00  0.00           H
ATOM    636  CA  ILE A 624      52.290  40.410  56.650  1.00  0.00           C
ATOM    637  HA  ILE A 624      51.560  40.060  57.360  1.00  0.00           H
ATOM    638  CB  ILE A 624      53.530  39.490  56.640  1.00  0.00           C
ATOM    639  HB  ILE A 624      54.110  39.630  55.690  1.00  0.00           H
ATOM    640  CG2 ILE A 624      54.470  39.700  57.840  1.00  0.00           C
ATOM    641 HG21 ILE A 624      53.740  39.720  58.690  1.00  0.00           H
ATOM    642 HG22 ILE A 624      54.960  40.690  57.760  1.00  0.00           H
ATOM    643 HG23 ILE A 624      55.200  38.880  57.970  1.00  0.00           H
ATOM    644  CG1 ILE A 624      53.070  38.040  56.560  1.00  0.00           C
ATOM    645 HG11 ILE A 624      52.490  37.990  55.620  1.00  0.00           H
ATOM    646 HG12 ILE A 624      52.520  37.800  57.500  1.00  0.00           H
ATOM    647  CD  ILE A 624      54.210  37.030  56.310  1.00  0.00           C
ATOM    648  HD1 ILE A 624      54.970  36.910  57.100  1.00  0.00           H
ATOM    649  HD2 ILE A 624      54.920  37.390  55.530  1.00  0.00           H
ATOM    650  HD3 ILE A 624      53.800  36.050  55.980  1.00  0.00           H
ATOM    651  C   ILE A 624      52.620  41.870  56.960  1.00  0.00           C
ATOM    652  O   ILE A 624      52.320  42.280  58.090  1.00  0.00           O
ATOM    653  N   THR A 625      53.220  42.720  56.030  1.00  0.00           N
ATOM    654  HN  THR A 625      53.400  42.360  55.100  1.00  0.00           H
ATOM    655  CA  THR A 625      53.540  44.130  56.290  1.00  0.00           C
ATOM    656  HA  THR A 625      54.160  44.200  57.170  1.00  0.00           H
ATOM    657  CB  THR A 625      54.330  44.660  55.050  1.00  0.00           C
ATOM    658  HB  THR A 625      53.770  44.560  54.090  1.00  0.00           H
ATOM    659  OG1 THR A 625      55.550  43.890  54.970  1.00  0.00           O
ATOM    660  HG1 THR A 625      55.260  43.110  54.490  1.00  0.00           H
ATOM    661  CG2 THR A 625      54.630  46.160  55.250  1.00  0.00           C
ATOM    662 HG21 THR A 625      55.290  46.600  54.490  1.00  0.00           H
ATOM    663 HG22 THR A 625      55.140  46.380  56.220  1.00  0.00           H
ATOM    664 HG23 THR A 625      53.620  46.610  55.230  1.00  0.00           H
ATOM    665  C   THR A 625      52.300  44.940  56.610  1.00  0.00           C
ATOM    666  O   THR A 625      52.190  45.600  57.620  1.00  0.00           O
ATOM    667  N   PHE A 626      51.250  44.690  55.840  1.00  0.00           N
ATOM    668  HN  PHE A 626      51.400  43.990  55.140  1.00  0.00           H
ATOM    669  CA  PHE A 626      50.000  45.340  56.160  1.00  0.00           C
ATOM    670  HA  PHE A 626      50.190  46.410  56.120  1.00  0.00           H
ATOM    671  CB  PHE A 626      49.040  45.100  54.820  1.00  0.00           C
ATOM    672  HB1 PHE A 626      49.170  44.030  54.590  1.00  0.00           H
ATOM    673  HB2 PHE A 626      49.430  45.730  54.000  1.00  0.00           H
ATOM    674  CG  PHE A 626      47.540  45.500  55.080  1.00  0.00           C
ATOM    675  CD1 PHE A 626      46.580  44.490  55.530  1.00  0.00           C
ATOM    676  HD1 PHE A 626      46.870  43.460  55.650  1.00  0.00           H
ATOM    677  CE1 PHE A 626      45.230  44.790  55.680  1.00  0.00           C
ATOM    678  HE1 PHE A 626      44.520  44.030  55.950  1.00  0.00           H
ATOM    679  CZ  PHE A 626      44.740  46.030  55.370  1.00  0.00           C
ATOM    680  HZ  PHE A 626      43.670  46.110  55.340  1.00  0.00           H
ATOM    681  CD2 PHE A 626      46.980  46.670  54.580  1.00  0.00           C
ATOM    682  HD2 PHE A 626      47.610  47.400  54.090  1.00  0.00           H
ATOM    683  CE2 PHE A 626      45.550  46.930  54.680  1.00  0.00           C
ATOM    684  HE2 PHE A 626      45.110  47.840  54.320  1.00  0.00           H
ATOM    685  C   PHE A 626      49.420  45.010  57.550  1.00  0.00           C
ATOM    686  O   PHE A 626      49.110  45.880  58.330  1.00  0.00           O
ATOM    687  N   GLY A 627      49.400  43.720  58.040  1.00  0.00           N
ATOM    688  HN  GLY A 627      49.650  42.990  57.410  1.00  0.00           H
ATOM    689  CA  GLY A 627      48.890  43.390  59.350  1.00  0.00           C
ATOM    690  HA1 GLY A 627      48.840  42.320  59.280  1.00  0.00           H
ATOM    691  HA2 GLY A 627      47.920  43.890  59.420  1.00  0.00           H
ATOM    692  C   GLY A 627      49.780  43.750  60.430  1.00  0.00           C
ATOM    693  O   GLY A 627      49.370  44.090  61.530  1.00  0.00           O
ATOM    694  N   GLY A 628      51.080  43.720  60.190  1.00  0.00           N
ATOM    695  HN  GLY A 628      51.400  43.480  59.280  1.00  0.00           H
ATOM    696  CA  GLY A 628      52.030  44.330  61.140  1.00  0.00           C
ATOM    697  HA1 GLY A 628      53.040  44.120  60.840  1.00  0.00           H
ATOM    698  HA2 GLY A 628      51.870  43.830  62.080  1.00  0.00           H
ATOM    699  C   GLY A 628      51.690  45.830  61.410  1.00  0.00           C
ATOM    700  O   GLY A 628      51.460  46.260  62.530  1.00  0.00           O
ATOM    701  N   LEU A 629      51.540  46.580  60.300  1.00  0.00           N
ATOM    702  HN  LEU A 629      51.760  46.240  59.380  1.00  0.00           H
ATOM    703  CA  LEU A 629      51.420  48.050  60.340  1.00  0.00           C
ATOM    704  HA  LEU A 629      51.960  48.460  61.180  1.00  0.00           H
ATOM    705  CB  LEU A 629      51.870  48.740  59.050  1.00  0.00           C
ATOM    706  HB1 LEU A 629      51.300  49.680  59.040  1.00  0.00           H
ATOM    707  HB2 LEU A 629      51.510  48.120  58.200  1.00  0.00           H
ATOM    708  CG  LEU A 629      53.340  49.170  58.770  1.00  0.00           C
ATOM    709  HG  LEU A 629      53.640  49.830  59.610  1.00  0.00           H
ATOM    710  CD1 LEU A 629      54.340  48.060  58.500  1.00  0.00           C
ATOM    711 HD11 LEU A 629      55.360  48.450  58.640  1.00  0.00           H
ATOM    712 HD12 LEU A 629      54.190  47.530  57.530  1.00  0.00           H
ATOM    713 HD13 LEU A 629      54.150  47.330  59.330  1.00  0.00           H
ATOM    714  CD2 LEU A 629      53.310  50.200  57.620  1.00  0.00           C
ATOM    715 HD21 LEU A 629      52.670  51.050  57.980  1.00  0.00           H
ATOM    716 HD22 LEU A 629      52.720  49.750  56.790  1.00  0.00           H
ATOM    717 HD23 LEU A 629      54.310  50.520  57.260  1.00  0.00           H
ATOM    718  C   LEU A 629      50.000  48.410  60.720  1.00  0.00           C
ATOM    719  O   LEU A 629      49.730  49.540  61.160  1.00  0.00           O
ATOM    720  N   LEU A 630      49.080  47.440  60.620  1.00  0.00           N
ATOM    721  HN  LEU A 630      49.270  46.760  59.920  1.00  0.00           H
ATOM    722  CA  LEU A 630      47.710  47.500  61.150  1.00  0.00           C
ATOM    723  HA  LEU A 630      47.270  48.470  60.970  1.00  0.00           H
ATOM    724  CB  LEU A 630      46.930  46.400  60.510  1.00  0.00           C
ATOM    725  HB1 LEU A 630      47.140  45.480  61.090  1.00  0.00           H
ATOM    726  HB2 LEU A 630      47.210  46.280  59.450  1.00  0.00           H
ATOM    727  CG  LEU A 630      45.400  46.540  60.570  1.00  0.00           C
ATOM    728  HG  LEU A 630      45.040  46.750  61.600  1.00  0.00           H
ATOM    729  CD1 LEU A 630      44.860  47.700  59.710  1.00  0.00           C
ATOM    730 HD11 LEU A 630      45.160  47.630  58.640  1.00  0.00           H
ATOM    731 HD12 LEU A 630      45.390  48.670  59.860  1.00  0.00           H
ATOM    732 HD13 LEU A 630      43.770  47.850  59.880  1.00  0.00           H
ATOM    733  CD2 LEU A 630      44.670  45.270  60.180  1.00  0.00           C
ATOM    734 HD21 LEU A 630      44.930  44.360  60.780  1.00  0.00           H
ATOM    735 HD22 LEU A 630      44.870  45.120  59.100  1.00  0.00           H
ATOM    736 HD23 LEU A 630      43.580  45.450  60.230  1.00  0.00           H
ATOM    737  C   LEU A 630      47.510  47.540  62.660  1.00  0.00           C
ATOM    738  O   LEU A 630      46.640  48.180  63.260  1.00  0.00           O
ATOM    739  N   GLY A 631      48.400  46.770  63.310  1.00  0.00           N
ATOM    740  HN  GLY A 631      49.080  46.300  62.750  1.00  0.00           H
ATOM    741  CA  GLY A 631      48.650  46.790  64.740  1.00  0.00           C
ATOM    742  HA1 GLY A 631      49.440  46.100  64.980  1.00  0.00           H
ATOM    743  HA2 GLY A 631      47.680  46.630  65.190  1.00  0.00           H
ATOM    744  C   GLY A 631      49.170  48.100  65.200  1.00  0.00           C
ATOM    745  O   GLY A 631      48.690  48.670  66.240  1.00  0.00           O
ATOM    746  N   GLU A 632      50.110  48.770  64.450  1.00  0.00           N
ATOM    747  HN  GLU A 632      50.610  48.360  63.690  1.00  0.00           H
ATOM    748  CA  GLU A 632      50.560  50.090  64.750  1.00  0.00           C
ATOM    749  HA  GLU A 632      50.810  50.140  65.800  1.00  0.00           H
ATOM    750  CB  GLU A 632      51.870  50.470  64.060  1.00  0.00           C
ATOM    751  HB1 GLU A 632      52.120  51.480  64.450  1.00  0.00           H
ATOM    752  HB2 GLU A 632      51.720  50.430  62.960  1.00  0.00           H
ATOM    753  CG  GLU A 632      53.100  49.570  64.420  1.00  0.00           C
ATOM    754  HG1 GLU A 632      54.060  49.850  63.930  1.00  0.00           H
ATOM    755  HG2 GLU A 632      52.850  48.520  64.150  1.00  0.00           H
ATOM    756  CD  GLU A 632      53.470  49.570  65.900  1.00  0.00           C
ATOM    757  OE1 GLU A 632      53.820  48.420  66.370  1.00  0.00           O
ATOM    758  OE2 GLU A 632      53.390  50.600  66.530  1.00  0.00           O
ATOM    759  C   GLU A 632      49.520  51.200  64.520  1.00  0.00           C
ATOM    760  O   GLU A 632      49.330  52.070  65.380  1.00  0.00           O
ATOM    761  N   ALA A 633      48.820  51.020  63.430  1.00  0.00           N
ATOM    762  HN  ALA A 633      49.250  50.440  62.750  1.00  0.00           H
ATOM    763  CA  ALA A 633      47.810  51.980  62.960  1.00  0.00           C
ATOM    764  HA  ALA A 633      48.290  52.940  62.910  1.00  0.00           H
ATOM    765  CB  ALA A 633      47.360  51.510  61.580  1.00  0.00           C
ATOM    766  HB1 ALA A 633      48.140  51.670  60.800  1.00  0.00           H
ATOM    767  HB2 ALA A 633      46.460  52.040  61.210  1.00  0.00           H
ATOM    768  HB3 ALA A 633      47.130  50.420  61.620  1.00  0.00           H
ATOM    769  C   ALA A 633      46.670  52.320  63.870  1.00  0.00           C
ATOM    770  O   ALA A 633      46.150  53.450  64.060  1.00  0.00           O
ATOM    771  N   THR A 634      46.130  51.210  64.520  1.00  0.00           N
ATOM    772  HN  THR A 634      46.630  50.370  64.350  1.00  0.00           H
ATOM    773  CA  THR A 634      44.910  51.190  65.350  1.00  0.00           C
ATOM    774  HA  THR A 634      44.420  52.140  65.210  1.00  0.00           H
ATOM    775  CB  THR A 634      44.110  49.930  65.010  1.00  0.00           C
ATOM    776  HB  THR A 634      43.200  49.870  65.660  1.00  0.00           H
ATOM    777  OG1 THR A 634      44.880  48.770  65.280  1.00  0.00           O
ATOM    778  HG1 THR A 634      45.430  48.670  64.500  1.00  0.00           H
ATOM    779  CG2 THR A 634      43.690  49.990  63.520  1.00  0.00           C
ATOM    780 HG21 THR A 634      43.250  49.040  63.180  1.00  0.00           H
ATOM    781 HG22 THR A 634      44.570  50.240  62.900  1.00  0.00           H
ATOM    782 HG23 THR A 634      42.990  50.850  63.410  1.00  0.00           H
ATOM    783  C   THR A 634      45.360  51.200  66.830  1.00  0.00           C
ATOM    784  O   THR A 634      44.570  51.030  67.770  1.00  0.00           O
ATOM    785  N   GLU A 635      46.650  51.430  67.170  1.00  0.00           N
ATOM    786  HN  GLU A 635      47.270  51.660  66.440  1.00  0.00           H
ATOM    787  CA  GLU A 635      47.120  51.160  68.500  1.00  0.00           C
ATOM    788  HA  GLU A 635      48.210  51.140  68.470  1.00  0.00           H
ATOM    789  CB  GLU A 635      46.890  52.400  69.460  1.00  0.00           C
ATOM    790  HB1 GLU A 635      47.520  52.280  70.370  1.00  0.00           H
ATOM    791  HB2 GLU A 635      45.800  52.530  69.620  1.00  0.00           H
ATOM    792  CG  GLU A 635      47.410  53.760  68.960  1.00  0.00           C
ATOM    793  HG1 GLU A 635      46.900  54.150  68.060  1.00  0.00           H
ATOM    794  HG2 GLU A 635      48.490  53.650  68.710  1.00  0.00           H
ATOM    795  CD  GLU A 635      47.340  54.800  70.050  1.00  0.00           C
ATOM    796  OE1 GLU A 635      46.280  55.000  70.700  1.00  0.00           O
ATOM    797  OE2 GLU A 635      48.360  55.510  70.340  1.00  0.00           O
ATOM    798  C   GLU A 635      46.970  49.740  69.190  1.00  0.00           C
ATOM    799  O   GLU A 635      46.760  49.680  70.390  1.00  0.00           O
ATOM    800  N   GLY A 636      47.120  48.600  68.420  1.00  0.00           N
ATOM    801  HN  GLY A 636      47.240  48.680  67.440  1.00  0.00           H
ATOM    802  CA  GLY A 636      47.160  47.200  69.040  1.00  0.00           C
ATOM    803  HA1 GLY A 636      47.580  47.340  70.030  1.00  0.00           H
ATOM    804  HA2 GLY A 636      47.670  46.520  68.380  1.00  0.00           H
ATOM    805  C   GLY A 636      45.760  46.500  69.180  1.00  0.00           C
ATOM    806  O   GLY A 636      45.450  45.730  70.120  1.00  0.00           O
ATOM    807  N   ARG A 637      44.850  46.780  68.260  1.00  0.00           N
ATOM    808  HN  ARG A 637      45.120  47.520  67.660  1.00  0.00           H
ATOM    809  CA  ARG A 637      43.520  46.300  68.110  1.00  0.00           C
ATOM    810  HA  ARG A 637      43.160  45.910  69.060  1.00  0.00           H
ATOM    811  CB  ARG A 637      42.550  47.440  67.710  1.00  0.00           C
ATOM    812  HB1 ARG A 637      41.640  47.010  67.260  1.00  0.00           H
ATOM    813  HB2 ARG A 637      42.990  47.960  66.830  1.00  0.00           H
ATOM    814  CG  ARG A 637      42.150  48.530  68.750  1.00  0.00           C
ATOM    815  HG1 ARG A 637      41.300  48.040  69.290  1.00  0.00           H
ATOM    816  HG2 ARG A 637      41.830  49.480  68.260  1.00  0.00           H
ATOM    817  CD  ARG A 637      43.150  48.770  69.850  1.00  0.00           C
ATOM    818  HD1 ARG A 637      43.950  49.360  69.350  1.00  0.00           H
ATOM    819  HD2 ARG A 637      43.640  47.870  70.280  1.00  0.00           H
ATOM    820  NE  ARG A 637      42.450  49.570  70.920  1.00  0.00           N
ATOM    821  HE  ARG A 637      41.560  49.300  71.260  1.00  0.00           H
ATOM    822  CZ  ARG A 637      42.950  50.570  71.580  1.00  0.00           C
ATOM    823  NH1 ARG A 637      42.270  50.970  72.690  1.00  0.00           N
ATOM    824 HH11 ARG A 637      41.440  50.610  73.090  1.00  0.00           H
ATOM    825 HH12 ARG A 637      42.770  51.670  73.200  1.00  0.00           H
ATOM    826  NH2 ARG A 637      44.160  51.080  71.390  1.00  0.00           N
ATOM    827 HH21 ARG A 637      44.670  50.620  70.670  1.00  0.00           H
ATOM    828 HH22 ARG A 637      44.610  51.620  72.100  1.00  0.00           H
ATOM    829  C   ARG A 637      43.340  45.200  67.130  1.00  0.00           C
ATOM    830  O   ARG A 637      42.620  44.280  67.460  1.00  0.00           O
ATOM    831  N   ILE A 638      43.890  45.190  65.900  1.00  0.00           N
ATOM    832  HN  ILE A 638      44.230  46.070  65.570  1.00  0.00           H
ATOM    833  CA  ILE A 638      43.830  44.200  64.820  1.00  0.00           C
ATOM    834  HA  ILE A 638      43.800  43.220  65.250  1.00  0.00           H
ATOM    835  CB  ILE A 638      42.600  44.280  63.800  1.00  0.00           C
ATOM    836  HB  ILE A 638      42.840  43.540  63.000  1.00  0.00           H
ATOM    837  CG2 ILE A 638      41.350  43.730  64.380  1.00  0.00           C
ATOM    838 HG21 ILE A 638      41.560  42.710  64.780  1.00  0.00           H
ATOM    839 HG22 ILE A 638      40.470  43.720  63.690  1.00  0.00           H
ATOM    840 HG23 ILE A 638      41.040  44.410  65.220  1.00  0.00           H
ATOM    841  CG1 ILE A 638      42.420  45.670  63.260  1.00  0.00           C
ATOM    842 HG11 ILE A 638      43.370  45.940  62.760  1.00  0.00           H
ATOM    843 HG12 ILE A 638      42.280  46.330  64.150  1.00  0.00           H
ATOM    844  CD  ILE A 638      41.260  45.900  62.200  1.00  0.00           C
ATOM    845  HD1 ILE A 638      41.580  45.310  61.320  1.00  0.00           H
ATOM    846  HD2 ILE A 638      41.130  46.950  61.840  1.00  0.00           H
ATOM    847  HD3 ILE A 638      40.240  45.500  62.360  1.00  0.00           H
ATOM    848  C   ILE A 638      45.130  44.110  64.030  1.00  0.00           C
ATOM    849  O   ILE A 638      45.830  45.100  63.900  1.00  0.00           O
ATOM    850  N   SER A 639      45.590  42.940  63.670  1.00  0.00           N
ATOM    851  HN  SER A 639      45.100  42.090  63.800  1.00  0.00           H
ATOM    852  CA  SER A 639      46.970  42.770  63.200  1.00  0.00           C
ATOM    853  HA  SER A 639      47.160  43.570  62.490  1.00  0.00           H
ATOM    854  CB  SER A 639      47.860  42.890  64.410  1.00  0.00           C
ATOM    855  HB1 SER A 639      47.670  42.070  65.120  1.00  0.00           H
ATOM    856  HB2 SER A 639      47.630  43.790  65.020  1.00  0.00           H
ATOM    857  OG  SER A 639      49.280  42.980  64.130  1.00  0.00           O
ATOM    858  HG1 SER A 639      49.410  43.610  63.410  1.00  0.00           H
ATOM    859  C   SER A 639      47.220  41.500  62.320  1.00  0.00           C
ATOM    860  O   SER A 639      46.410  41.040  61.530  1.00  0.00           O
ATOM    861  N   ALA A 640      48.400  40.940  62.360  1.00  0.00           N
ATOM    862  HN  ALA A 640      49.130  41.120  63.030  1.00  0.00           H
ATOM    863  CA  ALA A 640      48.830  40.080  61.270  1.00  0.00           C
ATOM    864  HA  ALA A 640      48.570  40.470  60.290  1.00  0.00           H
ATOM    865  CB  ALA A 640      50.400  40.070  61.320  1.00  0.00           C
ATOM    866  HB1 ALA A 640      50.680  41.140  61.310  1.00  0.00           H
ATOM    867  HB2 ALA A 640      50.860  39.440  60.520  1.00  0.00           H
ATOM    868  HB3 ALA A 640      50.850  39.720  62.280  1.00  0.00           H
ATOM    869  C   ALA A 640      48.380  38.640  61.220  1.00  0.00           C
ATOM    870  O   ALA A 640      48.190  38.080  60.120  1.00  0.00           O
ATOM    871  N   ILE A 641      48.040  37.940  62.340  1.00  0.00           N
ATOM    872  HN  ILE A 641      48.320  38.350  63.210  1.00  0.00           H
ATOM    873  CA  ILE A 641      47.260  36.680  62.310  1.00  0.00           C
ATOM    874  HA  ILE A 641      47.720  35.960  61.640  1.00  0.00           H
ATOM    875  CB  ILE A 641      47.180  36.070  63.710  1.00  0.00           C
ATOM    876  HB  ILE A 641      46.900  36.820  64.480  1.00  0.00           H
ATOM    877  CG2 ILE A 641      46.300  34.820  63.690  1.00  0.00           C
ATOM    878 HG21 ILE A 641      46.330  34.260  64.650  1.00  0.00           H
ATOM    879 HG22 ILE A 641      46.680  34.170  62.870  1.00  0.00           H
ATOM    880 HG23 ILE A 641      45.290  35.130  63.320  1.00  0.00           H
ATOM    881  CG1 ILE A 641      48.620  35.690  64.180  1.00  0.00           C
ATOM    882 HG11 ILE A 641      48.440  35.520  65.270  1.00  0.00           H
ATOM    883 HG12 ILE A 641      49.300  36.560  64.090  1.00  0.00           H
ATOM    884  CD  ILE A 641      49.200  34.560  63.460  1.00  0.00           C
ATOM    885  HD1 ILE A 641      48.780  33.590  63.800  1.00  0.00           H
ATOM    886  HD2 ILE A 641      50.300  34.460  63.570  1.00  0.00           H
ATOM    887  HD3 ILE A 641      49.160  34.720  62.360  1.00  0.00           H
ATOM    888  C   ILE A 641      45.880  36.940  61.760  1.00  0.00           C
ATOM    889  O   ILE A 641      45.430  36.220  60.890  1.00  0.00           O
ATOM    890  N   GLU A 642      45.190  37.980  62.220  1.00  0.00           N
ATOM    891  HN  GLU A 642      45.620  38.530  62.930  1.00  0.00           H
ATOM    892  CA  GLU A 642      43.880  38.390  61.710  1.00  0.00           C
ATOM    893  HA  GLU A 642      43.180  37.580  61.870  1.00  0.00           H
ATOM    894  CB  GLU A 642      43.290  39.570  62.650  1.00  0.00           C
ATOM    895  HB1 GLU A 642      42.300  39.890  62.250  1.00  0.00           H
ATOM    896  HB2 GLU A 642      44.020  40.410  62.530  1.00  0.00           H
ATOM    897  CG  GLU A 642      43.110  39.180  64.170  1.00  0.00           C
ATOM    898  HG1 GLU A 642      43.680  38.270  64.430  1.00  0.00           H
ATOM    899  HG2 GLU A 642      42.030  38.960  64.360  1.00  0.00           H
ATOM    900  CD  GLU A 642      43.420  40.290  65.190  1.00  0.00           C
ATOM    901  OE1 GLU A 642      42.550  40.530  66.040  1.00  0.00           O
ATOM    902  OE2 GLU A 642      44.500  40.890  65.230  1.00  0.00           O
ATOM    903  C   GLU A 642      43.770  38.800  60.300  1.00  0.00           C
ATOM    904  O   GLU A 642      42.820  38.470  59.620  1.00  0.00           O
ATOM    905  N   SER A 643      44.760  39.550  59.820  1.00  0.00           N
ATOM    906  HN  SER A 643      45.460  39.860  60.450  1.00  0.00           H
ATOM    907  CA  SER A 643      44.890  40.020  58.470  1.00  0.00           C
ATOM    908  HA  SER A 643      43.950  40.510  58.220  1.00  0.00           H
ATOM    909  CB  SER A 643      46.150  40.800  58.230  1.00  0.00           C
ATOM    910  HB1 SER A 643      46.210  41.080  57.150  1.00  0.00           H
ATOM    911  HB2 SER A 643      47.060  40.210  58.480  1.00  0.00           H
ATOM    912  OG  SER A 643      46.110  42.050  59.030  1.00  0.00           O
ATOM    913  HG1 SER A 643      46.250  41.780  59.940  1.00  0.00           H
ATOM    914  C   SER A 643      44.930  38.810  57.560  1.00  0.00           C
ATOM    915  O   SER A 643      44.380  38.770  56.450  1.00  0.00           O
ATOM    916  N   LEU A 644      45.650  37.770  57.960  1.00  0.00           N
ATOM    917  HN  LEU A 644      46.230  37.840  58.770  1.00  0.00           H
ATOM    918  CA  LEU A 644      45.670  36.490  57.230  1.00  0.00           C
ATOM    919  HA  LEU A 644      45.890  36.690  56.200  1.00  0.00           H
ATOM    920  CB  LEU A 644      46.930  35.690  57.750  1.00  0.00           C
ATOM    921  HB1 LEU A 644      46.750  34.630  57.460  1.00  0.00           H
ATOM    922  HB2 LEU A 644      46.980  35.770  58.860  1.00  0.00           H
ATOM    923  CG  LEU A 644      48.290  36.200  57.230  1.00  0.00           C
ATOM    924  HG  LEU A 644      48.280  37.300  57.390  1.00  0.00           H
ATOM    925  CD1 LEU A 644      49.440  35.650  58.040  1.00  0.00           C
ATOM    926 HD11 LEU A 644      50.410  35.930  57.580  1.00  0.00           H
ATOM    927 HD12 LEU A 644      49.410  34.560  58.300  1.00  0.00           H
ATOM    928 HD13 LEU A 644      49.460  35.970  59.110  1.00  0.00           H
ATOM    929  CD2 LEU A 644      48.670  35.800  55.800  1.00  0.00           C
ATOM    930 HD21 LEU A 644      48.110  36.460  55.090  1.00  0.00           H
ATOM    931 HD22 LEU A 644      48.310  34.770  55.610  1.00  0.00           H
ATOM    932 HD23 LEU A 644      49.740  35.900  55.570  1.00  0.00           H
ATOM    933  C   LEU A 644      44.340  35.700  57.340  1.00  0.00           C
ATOM    934  O   LEU A 644      43.960  35.060  56.370  1.00  0.00           O
ATOM    935  N   PHE A 645      43.620  35.650  58.440  1.00  0.00           N
ATOM    936  HN  PHE A 645      43.970  36.050  59.290  1.00  0.00           H
ATOM    937  CA  PHE A 645      42.280  34.980  58.520  1.00  0.00           C
ATOM    938  HA  PHE A 645      42.410  33.980  58.140  1.00  0.00           H
ATOM    939  CB  PHE A 645      41.720  34.710  60.020  1.00  0.00           C
ATOM    940  HB1 PHE A 645      41.690  35.760  60.410  1.00  0.00           H
ATOM    941  HB2 PHE A 645      42.490  34.160  60.610  1.00  0.00           H
ATOM    942  CG  PHE A 645      40.320  34.090  60.060  1.00  0.00           C
ATOM    943  CD1 PHE A 645      39.730  33.230  59.090  1.00  0.00           C
ATOM    944  HD1 PHE A 645      40.170  33.030  58.130  1.00  0.00           H
ATOM    945  CE1 PHE A 645      38.440  32.660  59.320  1.00  0.00           C
ATOM    946  HE1 PHE A 645      38.050  32.070  58.510  1.00  0.00           H
ATOM    947  CZ  PHE A 645      37.840  32.810  60.560  1.00  0.00           C
ATOM    948  HZ  PHE A 645      36.890  32.410  60.890  1.00  0.00           H
ATOM    949  CD2 PHE A 645      39.650  34.240  61.250  1.00  0.00           C
ATOM    950  HD2 PHE A 645      40.070  34.910  61.980  1.00  0.00           H
ATOM    951  CE2 PHE A 645      38.390  33.640  61.520  1.00  0.00           C
ATOM    952  HE2 PHE A 645      37.880  33.720  62.480  1.00  0.00           H
ATOM    953  C   PHE A 645      41.230  35.770  57.660  1.00  0.00           C
ATOM    954  O   PHE A 645      40.540  35.190  56.840  1.00  0.00           O
ATOM    955  N   GLY A 646      41.260  37.090  57.710  1.00  0.00           N
ATOM    956  HN  GLY A 646      41.730  37.570  58.450  1.00  0.00           H
ATOM    957  CA  GLY A 646      40.430  37.910  56.830  1.00  0.00           C
ATOM    958  HA1 GLY A 646      40.540  38.940  57.160  1.00  0.00           H
ATOM    959  HA2 GLY A 646      39.390  37.620  56.880  1.00  0.00           H
ATOM    960  C   GLY A 646      40.770  37.790  55.330  1.00  0.00           C
ATOM    961  O   GLY A 646      39.800  37.820  54.470  1.00  0.00           O
ATOM    962  N   ALA A 647      42.070  37.850  54.970  1.00  0.00           N
ATOM    963  HN  ALA A 647      42.770  37.930  55.670  1.00  0.00           H
ATOM    964  CA  ALA A 647      42.500  37.850  53.580  1.00  0.00           C
ATOM    965  HA  ALA A 647      41.930  38.530  52.960  1.00  0.00           H
ATOM    966  CB  ALA A 647      44.050  38.050  53.370  1.00  0.00           C
ATOM    967  HB1 ALA A 647      44.710  37.260  53.790  1.00  0.00           H
ATOM    968  HB2 ALA A 647      44.400  38.940  53.940  1.00  0.00           H
ATOM    969  HB3 ALA A 647      44.370  38.090  52.300  1.00  0.00           H
ATOM    970  C   ALA A 647      42.240  36.480  52.970  1.00  0.00           C
ATOM    971  O   ALA A 647      41.770  36.300  51.870  1.00  0.00           O
ATOM    972  N   SER A 648      42.560  35.400  53.780  1.00  0.00           N
ATOM    973  HN  SER A 648      42.740  35.420  54.760  1.00  0.00           H
ATOM    974  CA  SER A 648      42.240  34.050  53.340  1.00  0.00           C
ATOM    975  HA  SER A 648      42.720  33.940  52.390  1.00  0.00           H
ATOM    976  CB  SER A 648      43.010  33.000  54.250  1.00  0.00           C
ATOM    977  HB1 SER A 648      44.090  33.190  54.350  1.00  0.00           H
ATOM    978  HB2 SER A 648      42.880  31.950  53.890  1.00  0.00           H
ATOM    979  OG  SER A 648      42.560  32.920  55.580  1.00  0.00           O
ATOM    980  HG1 SER A 648      42.840  33.740  56.000  1.00  0.00           H
ATOM    981  C   SER A 648      40.830  33.720  53.230  1.00  0.00           C
ATOM    982  O   SER A 648      40.510  33.170  52.200  1.00  0.00           O
ATOM    983  N   LEU A 649      40.000  34.100  54.160  1.00  0.00           N
ATOM    984  HN  LEU A 649      40.350  34.450  55.030  1.00  0.00           H
ATOM    985  CA  LEU A 649      38.560  33.860  54.100  1.00  0.00           C
ATOM    986  HA  LEU A 649      38.290  32.820  53.960  1.00  0.00           H
ATOM    987  CB  LEU A 649      37.920  34.340  55.420  1.00  0.00           C
ATOM    988  HB1 LEU A 649      38.140  35.400  55.640  1.00  0.00           H
ATOM    989  HB2 LEU A 649      38.490  33.800  56.200  1.00  0.00           H
ATOM    990  CG  LEU A 649      36.390  34.100  55.610  1.00  0.00           C
ATOM    991  HG  LEU A 649      35.920  34.440  54.670  1.00  0.00           H
ATOM    992  CD1 LEU A 649      36.090  32.570  55.640  1.00  0.00           C
ATOM    993 HD11 LEU A 649      36.420  32.120  54.680  1.00  0.00           H
ATOM    994 HD12 LEU A 649      35.000  32.460  55.860  1.00  0.00           H
ATOM    995 HD13 LEU A 649      36.710  32.070  56.410  1.00  0.00           H
ATOM    996  CD2 LEU A 649      35.800  34.800  56.830  1.00  0.00           C
ATOM    997 HD21 LEU A 649      36.290  34.500  57.790  1.00  0.00           H
ATOM    998 HD22 LEU A 649      34.750  34.480  56.930  1.00  0.00           H
ATOM    999 HD23 LEU A 649      35.860  35.890  56.670  1.00  0.00           H
ATOM   1000  C   LEU A 649      37.880  34.490  52.870  1.00  0.00           C
ATOM   1001  O   LEU A 649      37.210  33.840  52.060  1.00  0.00           O
ATOM   1002  N   THR A 650      38.210  35.790  52.510  1.00  0.00           N
ATOM   1003  HN  THR A 650      38.870  36.270  53.080  1.00  0.00           H
ATOM   1004  CA  THR A 650      37.750  36.550  51.360  1.00  0.00           C
ATOM   1005  HA  THR A 650      36.670  36.530  51.400  1.00  0.00           H
ATOM   1006  CB  THR A 650      38.160  38.070  51.480  1.00  0.00           C
ATOM   1007  HB  THR A 650      39.230  38.180  51.770  1.00  0.00           H
ATOM   1008  OG1 THR A 650      37.430  38.660  52.570  1.00  0.00           O
ATOM   1009  HG1 THR A 650      37.940  38.330  53.320  1.00  0.00           H
ATOM   1010  CG2 THR A 650      37.740  38.800  50.250  1.00  0.00           C
ATOM   1011 HG21 THR A 650      36.630  38.810  50.260  1.00  0.00           H
ATOM   1012 HG22 THR A 650      38.160  38.380  49.320  1.00  0.00           H
ATOM   1013 HG23 THR A 650      38.180  39.830  50.340  1.00  0.00           H
ATOM   1014  C   THR A 650      38.260  36.100  50.050  1.00  0.00           C
ATOM   1015  O   THR A 650      37.450  35.780  49.130  1.00  0.00           O
ATOM   1016  N   GLY A 651      39.610  35.660  50.030  1.00  0.00           N
ATOM   1017  HN  GLY A 651      40.250  35.870  50.780  1.00  0.00           H
ATOM   1018  CA  GLY A 651      40.250  35.220  48.870  1.00  0.00           C
ATOM   1019  HA1 GLY A 651      41.260  35.140  49.220  1.00  0.00           H
ATOM   1020  HA2 GLY A 651      40.070  35.890  48.040  1.00  0.00           H
ATOM   1021  C   GLY A 651      39.770  33.800  48.410  1.00  0.00           C
ATOM   1022  O   GLY A 651      39.520  33.620  47.250  1.00  0.00           O
ATOM   1023  N   ILE A 652      39.530  32.830  49.320  1.00  0.00           N
ATOM   1024  HN  ILE A 652      39.690  32.980  50.290  1.00  0.00           H
ATOM   1025  CA  ILE A 652      39.080  31.490  48.930  1.00  0.00           C
ATOM   1026  HA  ILE A 652      39.780  31.170  48.200  1.00  0.00           H
ATOM   1027  CB  ILE A 652      38.970  30.490  50.180  1.00  0.00           C
ATOM   1028  HB  ILE A 652      38.530  31.010  51.050  1.00  0.00           H
ATOM   1029  CG2 ILE A 652      38.290  29.150  49.710  1.00  0.00           C
ATOM   1030 HG21 ILE A 652      37.220  29.370  49.520  1.00  0.00           H
ATOM   1031 HG22 ILE A 652      38.350  28.350  50.470  1.00  0.00           H
ATOM   1032 HG23 ILE A 652      38.820  28.660  48.870  1.00  0.00           H
ATOM   1033  CG1 ILE A 652      40.380  30.210  50.810  1.00  0.00           C
ATOM   1034 HG11 ILE A 652      40.920  31.160  51.010  1.00  0.00           H
ATOM   1035 HG12 ILE A 652      41.050  29.680  50.100  1.00  0.00           H
ATOM   1036  CD  ILE A 652      40.380  29.390  52.140  1.00  0.00           C
ATOM   1037  HD1 ILE A 652      41.400  29.060  52.470  1.00  0.00           H
ATOM   1038  HD2 ILE A 652      39.800  28.460  51.980  1.00  0.00           H
ATOM   1039  HD3 ILE A 652      39.950  29.950  53.000  1.00  0.00           H
ATOM   1040  C   ILE A 652      37.710  31.640  48.250  1.00  0.00           C
ATOM   1041  O   ILE A 652      37.520  31.190  47.110  1.00  0.00           O
ATOM   1042  N   ALA A 653      36.760  32.430  48.840  1.00  0.00           N
ATOM   1043  HN  ALA A 653      36.960  33.010  49.620  1.00  0.00           H
ATOM   1044  CA  ALA A 653      35.400  32.510  48.280  1.00  0.00           C
ATOM   1045  HA  ALA A 653      35.040  31.550  47.950  1.00  0.00           H
ATOM   1046  CB  ALA A 653      34.440  33.250  49.330  1.00  0.00           C
ATOM   1047  HB1 ALA A 653      34.850  34.280  49.410  1.00  0.00           H
ATOM   1048  HB2 ALA A 653      34.340  32.800  50.340  1.00  0.00           H
ATOM   1049  HB3 ALA A 653      33.430  33.360  48.890  1.00  0.00           H
ATOM   1050  C   ALA A 653      35.340  33.290  46.870  1.00  0.00           C
ATOM   1051  O   ALA A 653      34.710  32.850  45.890  1.00  0.00           O
ATOM   1052  N   TYR A 654      35.990  34.390  46.750  1.00  0.00           N
ATOM   1053  HN  TYR A 654      36.500  34.760  47.530  1.00  0.00           H
ATOM   1054  CA  TYR A 654      36.180  35.200  45.580  1.00  0.00           C
ATOM   1055  HA  TYR A 654      35.210  35.560  45.270  1.00  0.00           H
ATOM   1056  CB  TYR A 654      37.030  36.460  45.980  1.00  0.00           C
ATOM   1057  HB1 TYR A 654      38.030  36.040  46.240  1.00  0.00           H
ATOM   1058  HB2 TYR A 654      36.620  37.090  46.800  1.00  0.00           H
ATOM   1059  CG  TYR A 654      37.350  37.460  44.870  1.00  0.00           C
ATOM   1060  CD1 TYR A 654      38.530  37.310  44.080  1.00  0.00           C
ATOM   1061  HD1 TYR A 654      39.010  36.330  44.070  1.00  0.00           H
ATOM   1062  CE1 TYR A 654      38.890  38.390  43.260  1.00  0.00           C
ATOM   1063  HE1 TYR A 654      39.610  38.330  42.450  1.00  0.00           H
ATOM   1064  CZ  TYR A 654      38.000  39.480  43.190  1.00  0.00           C
ATOM   1065  OH  TYR A 654      38.260  40.450  42.190  1.00  0.00           O
ATOM   1066  HH  TYR A 654      39.010  40.200  41.650  1.00  0.00           H
ATOM   1067  CD2 TYR A 654      36.580  38.630  44.940  1.00  0.00           C
ATOM   1068  HD2 TYR A 654      35.690  38.630  45.560  1.00  0.00           H
ATOM   1069  CE2 TYR A 654      36.970  39.740  44.060  1.00  0.00           C
ATOM   1070  HE2 TYR A 654      36.490  40.710  44.090  1.00  0.00           H
ATOM   1071  C   TYR A 654      36.830  34.370  44.450  1.00  0.00           C
ATOM   1072  O   TYR A 654      36.520  34.430  43.260  1.00  0.00           O
ATOM   1073  N   SER A 655      37.950  33.630  44.720  1.00  0.00           N
ATOM   1074  HN  SER A 655      38.400  33.750  45.600  1.00  0.00           H
ATOM   1075  CA  SER A 655      38.620  32.750  43.760  1.00  0.00           C
ATOM   1076  HA  SER A 655      38.680  33.380  42.890  1.00  0.00           H
ATOM   1077  CB  SER A 655      40.060  32.500  44.180  1.00  0.00           C
ATOM   1078  HB1 SER A 655      40.630  33.440  44.360  1.00  0.00           H
ATOM   1079  HB2 SER A 655      40.670  31.890  43.480  1.00  0.00           H
ATOM   1080  OG  SER A 655      40.130  31.800  45.410  1.00  0.00           O
ATOM   1081  HG1 SER A 655      39.900  32.430  46.100  1.00  0.00           H
ATOM   1082  C   SER A 655      37.930  31.440  43.430  1.00  0.00           C
ATOM   1083  O   SER A 655      37.660  31.150  42.260  1.00  0.00           O
ATOM   1084  N   LEU A 656      37.360  30.740  44.410  1.00  0.00           N
ATOM   1085  HN  LEU A 656      37.570  30.970  45.360  1.00  0.00           H
ATOM   1086  CA  LEU A 656      36.440  29.680  44.180  1.00  0.00           C
ATOM   1087  HA  LEU A 656      36.990  28.820  43.830  1.00  0.00           H
ATOM   1088  CB  LEU A 656      35.890  28.950  45.530  1.00  0.00           C
ATOM   1089  HB1 LEU A 656      35.310  29.700  46.110  1.00  0.00           H
ATOM   1090  HB2 LEU A 656      36.820  28.730  46.120  1.00  0.00           H
ATOM   1091  CG  LEU A 656      35.210  27.570  45.240  1.00  0.00           C
ATOM   1092  HG  LEU A 656      34.350  27.720  44.560  1.00  0.00           H
ATOM   1093  CD1 LEU A 656      36.210  26.500  44.600  1.00  0.00           C
ATOM   1094 HD11 LEU A 656      35.960  25.470  44.920  1.00  0.00           H
ATOM   1095 HD12 LEU A 656      37.230  26.760  44.950  1.00  0.00           H
ATOM   1096 HD13 LEU A 656      36.160  26.600  43.500  1.00  0.00           H
ATOM   1097  CD2 LEU A 656      34.640  26.980  46.500  1.00  0.00           C
ATOM   1098 HD21 LEU A 656      33.840  27.620  46.950  1.00  0.00           H
ATOM   1099 HD22 LEU A 656      35.340  26.870  47.360  1.00  0.00           H
ATOM   1100 HD23 LEU A 656      34.200  25.970  46.340  1.00  0.00           H
ATOM   1101  C   LEU A 656      35.270  30.020  43.220  1.00  0.00           C
ATOM   1102  O   LEU A 656      35.190  29.510  42.140  1.00  0.00           O
ATOM   1103  N   PHE A 657      34.480  31.000  43.600  1.00  0.00           N
ATOM   1104  HN  PHE A 657      34.710  31.520  44.420  1.00  0.00           H
ATOM   1105  CA  PHE A 657      33.250  31.240  42.900  1.00  0.00           C
ATOM   1106  HA  PHE A 657      33.010  30.340  42.330  1.00  0.00           H
ATOM   1107  CB  PHE A 657      32.080  31.550  43.810  1.00  0.00           C
ATOM   1108  HB1 PHE A 657      31.140  31.520  43.210  1.00  0.00           H
ATOM   1109  HB2 PHE A 657      32.240  32.540  44.270  1.00  0.00           H
ATOM   1110  CG  PHE A 657      31.780  30.570  44.890  1.00  0.00           C
ATOM   1111  CD1 PHE A 657      31.780  30.980  46.230  1.00  0.00           C
ATOM   1112  HD1 PHE A 657      31.990  32.020  46.410  1.00  0.00           H
ATOM   1113  CE1 PHE A 657      31.360  30.070  47.260  1.00  0.00           C
ATOM   1114  HE1 PHE A 657      31.110  30.360  48.270  1.00  0.00           H
ATOM   1115  CZ  PHE A 657      31.070  28.750  46.880  1.00  0.00           C
ATOM   1116  HZ  PHE A 657      30.660  28.090  47.620  1.00  0.00           H
ATOM   1117  CD2 PHE A 657      31.490  29.250  44.580  1.00  0.00           C
ATOM   1118  HD2 PHE A 657      31.630  28.850  43.590  1.00  0.00           H
ATOM   1119  CE2 PHE A 657      31.050  28.340  45.530  1.00  0.00           C
ATOM   1120  HE2 PHE A 657      30.930  27.300  45.270  1.00  0.00           H
ATOM   1121  C   PHE A 657      33.440  32.390  41.790  1.00  0.00           C
ATOM   1122  O   PHE A 657      32.490  32.930  41.220  1.00  0.00           O
ATOM   1123  N   ALA A 658      34.690  32.640  41.400  1.00  0.00           N
ATOM   1124  HN  ALA A 658      35.280  31.990  41.880  1.00  0.00           H
ATOM   1125  CA  ALA A 658      35.280  33.510  40.360  1.00  0.00           C
ATOM   1126  HA  ALA A 658      36.260  33.590  40.780  1.00  0.00           H
ATOM   1127  CB  ALA A 658      35.320  32.790  38.980  1.00  0.00           C
ATOM   1128  HB1 ALA A 658      34.270  32.480  38.740  1.00  0.00           H
ATOM   1129  HB2 ALA A 658      35.920  31.860  39.100  1.00  0.00           H
ATOM   1130  HB3 ALA A 658      35.750  33.400  38.150  1.00  0.00           H
ATOM   1131  C   ALA A 658      34.730  34.940  40.200  1.00  0.00           C
ATOM   1132  O   ALA A 658      34.050  35.290  39.280  1.00  0.00           O
ATOM   1133  N   GLY A 659      35.140  35.930  41.100  1.00  0.00           N
ATOM   1134  HN  GLY A 659      35.610  35.740  41.960  1.00  0.00           H
ATOM   1135  CA  GLY A 659      34.960  37.390  40.940  1.00  0.00           C
ATOM   1136  HA1 GLY A 659      35.000  37.870  41.920  1.00  0.00           H
ATOM   1137  HA2 GLY A 659      33.970  37.580  40.560  1.00  0.00           H
ATOM   1138  C   GLY A 659      35.860  38.160  40.010  1.00  0.00           C
ATOM   1139  O   GLY A 659      35.540  39.240  39.490  1.00  0.00           O
ATOM   1140  N   GLN A 660      37.000  37.530  39.740  1.00  0.00           N
ATOM   1141  HN  GLN A 660      37.190  36.620  40.070  1.00  0.00           H
ATOM   1142  CA  GLN A 660      38.000  37.860  38.790  1.00  0.00           C
ATOM   1143  HA  GLN A 660      37.740  37.280  37.920  1.00  0.00           H
ATOM   1144  CB  GLN A 660      38.440  39.340  38.590  1.00  0.00           C
ATOM   1145  HB1 GLN A 660      38.680  39.750  39.590  1.00  0.00           H
ATOM   1146  HB2 GLN A 660      37.660  39.980  38.130  1.00  0.00           H
ATOM   1147  CG  GLN A 660      39.720  39.540  37.630  1.00  0.00           C
ATOM   1148  HG1 GLN A 660      40.560  39.180  38.260  1.00  0.00           H
ATOM   1149  HG2 GLN A 660      39.850  40.650  37.560  1.00  0.00           H
ATOM   1150  CD  GLN A 660      39.640  38.780  36.340  1.00  0.00           C
ATOM   1151  OE1 GLN A 660      39.570  37.540  36.280  1.00  0.00           O
ATOM   1152  NE2 GLN A 660      39.370  39.550  35.260  1.00  0.00           N
ATOM   1153 HE21 GLN A 660      39.190  39.050  34.410  1.00  0.00           H
ATOM   1154 HE22 GLN A 660      39.190  40.520  35.450  1.00  0.00           H
ATOM   1155  C   GLN A 660      39.170  37.150  39.500  1.00  0.00           C
ATOM   1156  O   GLN A 660      39.940  37.720  40.260  1.00  0.00           O
ATOM   1157  N   PRO A 661      39.380  35.840  39.330  1.00  0.00           N
ATOM   1158  CD  PRO A 661      38.730  35.020  38.300  1.00  0.00           C
ATOM   1159  HD1 PRO A 661      38.960  35.380  37.270  1.00  0.00           H
ATOM   1160  HD2 PRO A 661      37.630  34.940  38.430  1.00  0.00           H
ATOM   1161  CA  PRO A 661      40.160  35.020  40.260  1.00  0.00           C
ATOM   1162  HA  PRO A 661      39.930  35.470  41.210  1.00  0.00           H
ATOM   1163  CB  PRO A 661      39.650  33.640  39.970  1.00  0.00           C
ATOM   1164  HB1 PRO A 661      38.840  33.420  40.690  1.00  0.00           H
ATOM   1165  HB2 PRO A 661      40.410  32.850  40.210  1.00  0.00           H
ATOM   1166  CG  PRO A 661      39.220  33.590  38.530  1.00  0.00           C
ATOM   1167  HG1 PRO A 661      40.060  33.330  37.850  1.00  0.00           H
ATOM   1168  HG2 PRO A 661      38.440  32.870  38.200  1.00  0.00           H
ATOM   1169  C   PRO A 661      41.700  35.060  39.950  1.00  0.00           C
ATOM   1170  O   PRO A 661      42.550  34.560  40.680  1.00  0.00           O
ATOM   1171  N   LEU A 662      42.140  35.860  38.960  1.00  0.00           N
ATOM   1172  HN  LEU A 662      41.440  36.150  38.310  1.00  0.00           H
ATOM   1173  CA  LEU A 662      43.500  36.360  38.710  1.00  0.00           C
ATOM   1174  HA  LEU A 662      44.230  35.620  39.000  1.00  0.00           H
ATOM   1175  CB  LEU A 662      43.780  36.450  37.190  1.00  0.00           C
ATOM   1176  HB1 LEU A 662      44.830  36.780  37.040  1.00  0.00           H
ATOM   1177  HB2 LEU A 662      43.160  37.270  36.770  1.00  0.00           H
ATOM   1178  CG  LEU A 662      43.540  35.110  36.380  1.00  0.00           C
ATOM   1179  HG  LEU A 662      42.450  34.900  36.400  1.00  0.00           H
ATOM   1180  CD1 LEU A 662      43.820  35.380  34.890  1.00  0.00           C
ATOM   1181 HD11 LEU A 662      44.870  35.710  34.710  1.00  0.00           H
ATOM   1182 HD12 LEU A 662      43.100  36.120  34.500  1.00  0.00           H
ATOM   1183 HD13 LEU A 662      43.630  34.450  34.310  1.00  0.00           H
ATOM   1184  CD2 LEU A 662      44.300  33.870  36.870  1.00  0.00           C
ATOM   1185 HD21 LEU A 662      44.130  32.990  36.220  1.00  0.00           H
ATOM   1186 HD22 LEU A 662      44.040  33.690  37.930  1.00  0.00           H
ATOM   1187 HD23 LEU A 662      45.380  34.140  36.890  1.00  0.00           H
ATOM   1188  C   LEU A 662      43.880  37.640  39.470  1.00  0.00           C
ATOM   1189  O   LEU A 662      44.990  38.130  39.230  1.00  0.00           O
ATOM   1190  N   THR A 663      42.910  38.250  40.260  1.00  0.00           N
ATOM   1191  HN  THR A 663      42.020  37.830  40.450  1.00  0.00           H
ATOM   1192  CA  THR A 663      43.140  39.340  41.060  1.00  0.00           C
ATOM   1193  HA  THR A 663      44.080  39.720  40.720  1.00  0.00           H
ATOM   1194  CB  THR A 663      42.090  40.510  40.900  1.00  0.00           C
ATOM   1195  HB  THR A 663      42.200  41.190  41.770  1.00  0.00           H
ATOM   1196  OG1 THR A 663      40.750  40.050  41.100  1.00  0.00           O
ATOM   1197  HG1 THR A 663      40.730  39.160  40.740  1.00  0.00           H
ATOM   1198  CG2 THR A 663      42.240  41.390  39.660  1.00  0.00           C
ATOM   1199 HG21 THR A 663      41.960  40.790  38.770  1.00  0.00           H
ATOM   1200 HG22 THR A 663      43.280  41.770  39.640  1.00  0.00           H
ATOM   1201 HG23 THR A 663      41.500  42.200  39.720  1.00  0.00           H
ATOM   1202  C   THR A 663      43.300  38.840  42.470  1.00  0.00           C
ATOM   1203  O   THR A 663      42.460  38.060  42.910  1.00  0.00           O
ATOM   1204  N   ILE A 664      44.480  39.190  43.140  1.00  0.00           N
ATOM   1205  HN  ILE A 664      45.200  39.800  42.820  1.00  0.00           H
ATOM   1206  CA  ILE A 664      44.890  38.610  44.360  1.00  0.00           C
ATOM   1207  HA  ILE A 664      44.160  37.930  44.780  1.00  0.00           H
ATOM   1208  CB  ILE A 664      46.290  38.050  44.220  1.00  0.00           C
ATOM   1209  HB  ILE A 664      46.980  38.780  43.730  1.00  0.00           H
ATOM   1210  CG2 ILE A 664      46.990  37.770  45.580  1.00  0.00           C
ATOM   1211 HG21 ILE A 664      47.960  37.240  45.420  1.00  0.00           H
ATOM   1212 HG22 ILE A 664      46.320  37.180  46.250  1.00  0.00           H
ATOM   1213 HG23 ILE A 664      47.290  38.610  46.240  1.00  0.00           H
ATOM   1214  CG1 ILE A 664      46.420  36.880  43.240  1.00  0.00           C
ATOM   1215 HG11 ILE A 664      47.490  36.730  43.000  1.00  0.00           H
ATOM   1216 HG12 ILE A 664      46.020  37.250  42.270  1.00  0.00           H
ATOM   1217  CD  ILE A 664      45.680  35.630  43.680  1.00  0.00           C
ATOM   1218  HD1 ILE A 664      45.980  34.820  42.980  1.00  0.00           H
ATOM   1219  HD2 ILE A 664      44.580  35.740  43.610  1.00  0.00           H
ATOM   1220  HD3 ILE A 664      45.990  35.430  44.730  1.00  0.00           H
ATOM   1221  C   ILE A 664      44.880  39.760  45.330  1.00  0.00           C
ATOM   1222  O   ILE A 664      45.210  40.880  44.990  1.00  0.00           O
ATOM   1223  N   LEU A 665      44.410  39.520  46.580  1.00  0.00           N
ATOM   1224  HN  LEU A 665      44.070  38.620  46.850  1.00  0.00           H
ATOM   1225  CA  LEU A 665      44.390  40.480  47.670  1.00  0.00           C
ATOM   1226  HA  LEU A 665      44.040  41.430  47.300  1.00  0.00           H
ATOM   1227  CB  LEU A 665      43.460  39.910  48.830  1.00  0.00           C
ATOM   1228  HB1 LEU A 665      43.400  40.590  49.720  1.00  0.00           H
ATOM   1229  HB2 LEU A 665      44.020  39.010  49.160  1.00  0.00           H
ATOM   1230  CG  LEU A 665      42.100  39.410  48.420  1.00  0.00           C
ATOM   1231  HG  LEU A 665      42.120  38.730  47.540  1.00  0.00           H
ATOM   1232  CD1 LEU A 665      41.550  38.520  49.530  1.00  0.00           C
ATOM   1233 HD11 LEU A 665      42.270  37.690  49.610  1.00  0.00           H
ATOM   1234 HD12 LEU A 665      40.610  37.970  49.270  1.00  0.00           H
ATOM   1235 HD13 LEU A 665      41.520  38.890  50.580  1.00  0.00           H
ATOM   1236  CD2 LEU A 665      40.990  40.430  48.140  1.00  0.00           C
ATOM   1237 HD21 LEU A 665      41.250  40.910  47.160  1.00  0.00           H
ATOM   1238 HD22 LEU A 665      41.070  41.300  48.830  1.00  0.00           H
ATOM   1239 HD23 LEU A 665      39.990  39.940  48.070  1.00  0.00           H
ATOM   1240  C   LEU A 665      45.710  40.670  48.380  1.00  0.00           C
ATOM   1241  O   LEU A 665      46.440  39.740  48.660  1.00  0.00           O
ATOM   1242  N   GLY A 666      46.020  41.930  48.840  1.00  0.00           N
ATOM   1243  HN  GLY A 666      45.410  42.690  48.640  1.00  0.00           H
ATOM   1244  CA  GLY A 666      47.190  42.340  49.600  1.00  0.00           C
ATOM   1245  HA1 GLY A 666      47.980  42.500  48.880  1.00  0.00           H
ATOM   1246  HA2 GLY A 666      47.600  41.520  50.180  1.00  0.00           H
ATOM   1247  C   GLY A 666      46.980  43.650  50.380  1.00  0.00           C
ATOM   1248  O   GLY A 666      45.920  43.970  50.960  1.00  0.00           O
ATOM   1249  N   SER A 667      48.090  44.400  50.360  1.00  0.00           N
ATOM   1250  HN  SER A 667      48.860  44.030  49.830  1.00  0.00           H
ATOM   1251  CA  SER A 667      48.430  45.630  51.120  1.00  0.00           C
ATOM   1252  HA  SER A 667      48.100  45.450  52.130  1.00  0.00           H
ATOM   1253  CB  SER A 667      50.000  45.890  51.170  1.00  0.00           C
ATOM   1254  HB1 SER A 667      50.510  45.120  51.770  1.00  0.00           H
ATOM   1255  HB2 SER A 667      50.190  46.870  51.670  1.00  0.00           H
ATOM   1256  OG  SER A 667      50.590  45.870  49.880  1.00  0.00           O
ATOM   1257  HG1 SER A 667      50.350  46.660  49.390  1.00  0.00           H
ATOM   1258  C   SER A 667      47.650  46.830  50.560  1.00  0.00           C
ATOM   1259  O   SER A 667      48.150  47.700  49.870  1.00  0.00           O
ATOM   1260  N   THR A 668      46.260  46.840  50.710  1.00  0.00           N
ATOM   1261  HN  THR A 668      45.810  46.020  51.050  1.00  0.00           H
ATOM   1262  CA  THR A 668      45.320  47.910  50.400  1.00  0.00           C
ATOM   1263  HA  THR A 668      45.510  48.220  49.390  1.00  0.00           H
ATOM   1264  CB  THR A 668      43.840  47.510  50.580  1.00  0.00           C
ATOM   1265  HB  THR A 668      43.800  46.780  49.740  1.00  0.00           H
ATOM   1266  OG1 THR A 668      43.010  48.650  50.320  1.00  0.00           O
ATOM   1267  HG1 THR A 668      43.060  48.800  49.380  1.00  0.00           H
ATOM   1268  CG2 THR A 668      43.450  46.820  51.920  1.00  0.00           C
ATOM   1269 HG21 THR A 668      43.590  47.580  52.710  1.00  0.00           H
ATOM   1270 HG22 THR A 668      44.170  45.980  52.040  1.00  0.00           H
ATOM   1271 HG23 THR A 668      42.420  46.430  51.800  1.00  0.00           H
ATOM   1272  C   THR A 668      45.650  49.160  51.160  1.00  0.00           C
ATOM   1273  O   THR A 668      45.600  49.270  52.370  1.00  0.00           O
ATOM   1274  N   GLY A 669      46.150  50.150  50.360  1.00  0.00           N
ATOM   1275  HN  GLY A 669      46.210  50.230  49.370  1.00  0.00           H
ATOM   1276  CA  GLY A 669      46.540  51.410  50.950  1.00  0.00           C
ATOM   1277  HA1 GLY A 669      47.050  51.990  50.200  1.00  0.00           H
ATOM   1278  HA2 GLY A 669      47.200  51.220  51.790  1.00  0.00           H
ATOM   1279  C   GLY A 669      45.450  52.300  51.480  1.00  0.00           C
ATOM   1280  O   GLY A 669      45.590  52.660  52.640  1.00  0.00           O
ATOM   1281  N   PRO A 670      44.320  52.510  50.790  1.00  0.00           N
ATOM   1282  CD  PRO A 670      44.160  52.270  49.360  1.00  0.00           C
ATOM   1283  HD1 PRO A 670      44.450  51.250  49.040  1.00  0.00           H
ATOM   1284  HD2 PRO A 670      44.810  52.980  48.840  1.00  0.00           H
ATOM   1285  CA  PRO A 670      43.220  53.390  51.300  1.00  0.00           C
ATOM   1286  HA  PRO A 670      43.710  54.260  51.720  1.00  0.00           H
ATOM   1287  CB  PRO A 670      42.420  53.700  50.020  1.00  0.00           C
ATOM   1288  HB1 PRO A 670      42.820  54.580  49.470  1.00  0.00           H
ATOM   1289  HB2 PRO A 670      41.320  53.890  50.120  1.00  0.00           H
ATOM   1290  CG  PRO A 670      42.640  52.500  49.130  1.00  0.00           C
ATOM   1291  HG1 PRO A 670      42.110  51.610  49.530  1.00  0.00           H
ATOM   1292  HG2 PRO A 670      42.440  52.640  48.050  1.00  0.00           H
ATOM   1293  C   PRO A 670      42.490  52.670  52.480  1.00  0.00           C
ATOM   1294  O   PRO A 670      41.910  53.360  53.360  1.00  0.00           O
ATOM   1295  N   VAL A 671      42.340  51.330  52.500  1.00  0.00           N
ATOM   1296  HN  VAL A 671      42.580  50.700  51.760  1.00  0.00           H
ATOM   1297  CA  VAL A 671      41.760  50.710  53.670  1.00  0.00           C
ATOM   1298  HA  VAL A 671      40.880  51.200  54.040  1.00  0.00           H
ATOM   1299  CB  VAL A 671      41.330  49.260  53.370  1.00  0.00           C
ATOM   1300  HB  VAL A 671      42.090  48.710  52.780  1.00  0.00           H
ATOM   1301  CG1 VAL A 671      41.170  48.370  54.620  1.00  0.00           C
ATOM   1302 HG11 VAL A 671      40.320  48.790  55.180  1.00  0.00           H
ATOM   1303 HG12 VAL A 671      42.160  48.240  55.130  1.00  0.00           H
ATOM   1304 HG13 VAL A 671      40.830  47.410  54.170  1.00  0.00           H
ATOM   1305  CG2 VAL A 671      40.020  49.290  52.550  1.00  0.00           C
ATOM   1306 HG21 VAL A 671      39.160  49.800  53.030  1.00  0.00           H
ATOM   1307 HG22 VAL A 671      39.560  48.310  52.310  1.00  0.00           H
ATOM   1308 HG23 VAL A 671      40.250  49.690  51.530  1.00  0.00           H
ATOM   1309  C   VAL A 671      42.660  50.820  54.870  1.00  0.00           C
ATOM   1310  O   VAL A 671      42.250  51.330  55.910  1.00  0.00           O
ATOM   1311  N   LEU A 672      44.000  50.550  54.690  1.00  0.00           N
ATOM   1312  HN  LEU A 672      44.320  50.240  53.790  1.00  0.00           H
ATOM   1313  CA  LEU A 672      45.060  50.860  55.780  1.00  0.00           C
ATOM   1314  HA  LEU A 672      44.810  50.250  56.630  1.00  0.00           H
ATOM   1315  CB  LEU A 672      46.480  50.540  55.180  1.00  0.00           C
ATOM   1316  HB1 LEU A 672      46.810  51.020  54.240  1.00  0.00           H
ATOM   1317  HB2 LEU A 672      46.510  49.440  55.030  1.00  0.00           H
ATOM   1318  CG  LEU A 672      47.610  50.650  56.300  1.00  0.00           C
ATOM   1319  HG  LEU A 672      47.650  51.680  56.710  1.00  0.00           H
ATOM   1320  CD1 LEU A 672      47.510  49.610  57.440  1.00  0.00           C
ATOM   1321 HD11 LEU A 672      47.680  48.540  57.150  1.00  0.00           H
ATOM   1322 HD12 LEU A 672      46.540  49.790  57.950  1.00  0.00           H
ATOM   1323 HD13 LEU A 672      48.330  49.790  58.170  1.00  0.00           H
ATOM   1324  CD2 LEU A 672      48.900  50.580  55.460  1.00  0.00           C
ATOM   1325 HD21 LEU A 672      48.760  49.680  54.830  1.00  0.00           H
ATOM   1326 HD22 LEU A 672      49.820  50.570  56.080  1.00  0.00           H
ATOM   1327 HD23 LEU A 672      48.990  51.440  54.750  1.00  0.00           H
ATOM   1328  C   LEU A 672      45.050  52.340  56.260  1.00  0.00           C
ATOM   1329  O   LEU A 672      45.220  52.720  57.460  1.00  0.00           O
ATOM   1330  N   VAL A 673      44.910  53.260  55.370  1.00  0.00           N
ATOM   1331  HN  VAL A 673      44.930  52.960  54.420  1.00  0.00           H
ATOM   1332  CA  VAL A 673      44.620  54.650  55.760  1.00  0.00           C
ATOM   1333  HA  VAL A 673      45.370  54.920  56.480  1.00  0.00           H
ATOM   1334  CB  VAL A 673      44.630  55.580  54.570  1.00  0.00           C
ATOM   1335  HB  VAL A 673      43.900  55.270  53.800  1.00  0.00           H
ATOM   1336  CG1 VAL A 673      44.310  57.060  54.900  1.00  0.00           C
ATOM   1337 HG11 VAL A 673      44.480  57.660  53.980  1.00  0.00           H
ATOM   1338 HG12 VAL A 673      45.080  57.430  55.610  1.00  0.00           H
ATOM   1339 HG13 VAL A 673      43.320  57.180  55.380  1.00  0.00           H
ATOM   1340  CG2 VAL A 673      46.090  55.550  54.010  1.00  0.00           C
ATOM   1341 HG21 VAL A 673      46.440  54.510  53.870  1.00  0.00           H
ATOM   1342 HG22 VAL A 673      46.780  56.110  54.680  1.00  0.00           H
ATOM   1343 HG23 VAL A 673      46.170  56.080  53.030  1.00  0.00           H
ATOM   1344  C   VAL A 673      43.310  54.940  56.550  1.00  0.00           C
ATOM   1345  O   VAL A 673      43.330  55.460  57.670  1.00  0.00           O
ATOM   1346  N   PHE A 674      42.110  54.490  55.990  1.00  0.00           N
ATOM   1347  HN  PHE A 674      42.100  54.020  55.110  1.00  0.00           H
ATOM   1348  CA  PHE A 674      40.740  54.590  56.540  1.00  0.00           C
ATOM   1349  HA  PHE A 674      40.550  55.650  56.650  1.00  0.00           H
ATOM   1350  CB  PHE A 674      39.790  53.890  55.560  1.00  0.00           C
ATOM   1351  HB1 PHE A 674      39.980  52.790  55.580  1.00  0.00           H
ATOM   1352  HB2 PHE A 674      39.960  54.310  54.550  1.00  0.00           H
ATOM   1353  CG  PHE A 674      38.380  54.240  55.830  1.00  0.00           C
ATOM   1354  CD1 PHE A 674      37.960  55.640  55.820  1.00  0.00           C
ATOM   1355  HD1 PHE A 674      38.690  56.420  55.670  1.00  0.00           H
ATOM   1356  CE1 PHE A 674      36.620  55.830  56.170  1.00  0.00           C
ATOM   1357  HE1 PHE A 674      36.300  56.850  56.280  1.00  0.00           H
ATOM   1358  CZ  PHE A 674      35.710  54.820  56.360  1.00  0.00           C
ATOM   1359  HZ  PHE A 674      34.690  55.000  56.670  1.00  0.00           H
ATOM   1360  CD2 PHE A 674      37.560  53.240  56.170  1.00  0.00           C
ATOM   1361  HD2 PHE A 674      37.980  52.260  56.330  1.00  0.00           H
ATOM   1362  CE2 PHE A 674      36.230  53.510  56.480  1.00  0.00           C
ATOM   1363  HE2 PHE A 674      35.560  52.690  56.730  1.00  0.00           H
ATOM   1364  C   PHE A 674      40.610  53.920  57.940  1.00  0.00           C
ATOM   1365  O   PHE A 674      40.080  54.540  58.870  1.00  0.00           O
ATOM   1366  N   GLU A 675      41.200  52.800  58.200  1.00  0.00           N
ATOM   1367  HN  GLU A 675      41.580  52.410  57.370  1.00  0.00           H
ATOM   1368  CA  GLU A 675      41.180  52.020  59.480  1.00  0.00           C
ATOM   1369  HA  GLU A 675      40.210  51.590  59.700  1.00  0.00           H
ATOM   1370  CB  GLU A 675      42.020  50.710  59.290  1.00  0.00           C
ATOM   1371  HB1 GLU A 675      42.420  50.370  60.260  1.00  0.00           H
ATOM   1372  HB2 GLU A 675      42.960  50.980  58.750  1.00  0.00           H
ATOM   1373  CG  GLU A 675      41.260  49.500  58.690  1.00  0.00           C
ATOM   1374  HG1 GLU A 675      41.860  48.590  58.490  1.00  0.00           H
ATOM   1375  HG2 GLU A 675      40.770  49.660  57.700  1.00  0.00           H
ATOM   1376  CD  GLU A 675      40.120  49.050  59.610  1.00  0.00           C
ATOM   1377  OE1 GLU A 675      39.450  48.070  59.180  1.00  0.00           O
ATOM   1378  OE2 GLU A 675      39.860  49.600  60.710  1.00  0.00           O
ATOM   1379  C   GLU A 675      41.730  52.890  60.680  1.00  0.00           C
ATOM   1380  O   GLU A 675      41.100  53.010  61.710  1.00  0.00           O
ATOM   1381  N   LYS A 676      42.860  53.540  60.400  1.00  0.00           N
ATOM   1382  HN  LYS A 676      43.440  53.360  59.620  1.00  0.00           H
ATOM   1383  CA  LYS A 676      43.350  54.550  61.360  1.00  0.00           C
ATOM   1384  HA  LYS A 676      43.320  54.040  62.310  1.00  0.00           H
ATOM   1385  CB  LYS A 676      44.860  54.910  61.180  1.00  0.00           C
ATOM   1386  HB1 LYS A 676      45.020  55.340  60.170  1.00  0.00           H
ATOM   1387  HB2 LYS A 676      45.500  54.000  61.340  1.00  0.00           H
ATOM   1388  CG  LYS A 676      45.350  56.080  62.080  1.00  0.00           C
ATOM   1389  HG1 LYS A 676      45.270  56.040  63.190  1.00  0.00           H
ATOM   1390  HG2 LYS A 676      44.960  57.080  61.770  1.00  0.00           H
ATOM   1391  CD  LYS A 676      46.890  56.150  61.950  1.00  0.00           C
ATOM   1392  HD1 LYS A 676      47.250  55.200  62.400  1.00  0.00           H
ATOM   1393  HD2 LYS A 676      47.280  56.900  62.670  1.00  0.00           H
ATOM   1394  CE  LYS A 676      47.540  56.280  60.650  1.00  0.00           C
ATOM   1395  HE1 LYS A 676      47.060  57.010  59.970  1.00  0.00           H
ATOM   1396  HE2 LYS A 676      47.490  55.300  60.140  1.00  0.00           H
ATOM   1397  NZ  LYS A 676      49.000  56.660  60.710  1.00  0.00           N
ATOM   1398  HZ1 LYS A 676      49.500  56.040  61.370  1.00  0.00           H
ATOM   1399  HZ2 LYS A 676      49.200  57.620  61.090  1.00  0.00           H
ATOM   1400  HZ3 LYS A 676      49.510  56.680  59.800  1.00  0.00           H
ATOM   1401  C   LYS A 676      42.410  55.850  61.530  1.00  0.00           C
ATOM   1402  O   LYS A 676      42.330  56.440  62.620  1.00  0.00           O
ATOM   1403  N   ILE A 677      41.830  56.220  60.380  1.00  0.00           N
ATOM   1404  HN  ILE A 677      42.000  55.700  59.560  1.00  0.00           H
ATOM   1405  CA  ILE A 677      40.850  57.240  60.430  1.00  0.00           C
ATOM   1406  HA  ILE A 677      41.240  58.080  60.970  1.00  0.00           H
ATOM   1407  CB  ILE A 677      40.430  57.770  59.080  1.00  0.00           C
ATOM   1408  HB  ILE A 677      40.310  56.920  58.370  1.00  0.00           H
ATOM   1409  CG2 ILE A 677      39.220  58.740  59.020  1.00  0.00           C
ATOM   1410 HG21 ILE A 677      39.490  59.660  59.580  1.00  0.00           H
ATOM   1411 HG22 ILE A 677      38.370  58.220  59.500  1.00  0.00           H
ATOM   1412 HG23 ILE A 677      38.850  58.880  57.990  1.00  0.00           H
ATOM   1413  CG1 ILE A 677      41.670  58.510  58.410  1.00  0.00           C
ATOM   1414 HG11 ILE A 677      42.490  57.790  58.580  1.00  0.00           H
ATOM   1415 HG12 ILE A 677      41.740  59.480  58.930  1.00  0.00           H
ATOM   1416  CD  ILE A 677      41.490  58.710  56.860  1.00  0.00           C
ATOM   1417  HD1 ILE A 677      41.420  57.740  56.330  1.00  0.00           H
ATOM   1418  HD2 ILE A 677      42.400  59.200  56.450  1.00  0.00           H
ATOM   1419  HD3 ILE A 677      40.640  59.380  56.600  1.00  0.00           H
ATOM   1420  C   ILE A 677      39.600  56.880  61.300  1.00  0.00           C
ATOM   1421  O   ILE A 677      39.180  57.680  62.120  1.00  0.00           O
ATOM   1422  N   LEU A 678      39.030  55.680  61.140  1.00  0.00           N
ATOM   1423  HN  LEU A 678      39.470  55.090  60.460  1.00  0.00           H
ATOM   1424  CA  LEU A 678      37.900  55.150  61.940  1.00  0.00           C
ATOM   1425  HA  LEU A 678      37.090  55.870  61.870  1.00  0.00           H
ATOM   1426  CB  LEU A 678      37.600  53.770  61.360  1.00  0.00           C
ATOM   1427  HB1 LEU A 678      38.390  52.990  61.330  1.00  0.00           H
ATOM   1428  HB2 LEU A 678      37.450  53.930  60.280  1.00  0.00           H
ATOM   1429  CG  LEU A 678      36.300  53.080  61.800  1.00  0.00           C
ATOM   1430  HG  LEU A 678      36.420  52.700  62.840  1.00  0.00           H
ATOM   1431  CD1 LEU A 678      35.150  54.150  61.800  1.00  0.00           C
ATOM   1432 HD11 LEU A 678      35.430  55.010  62.430  1.00  0.00           H
ATOM   1433 HD12 LEU A 678      34.190  53.680  62.120  1.00  0.00           H
ATOM   1434 HD13 LEU A 678      34.930  54.480  60.760  1.00  0.00           H
ATOM   1435  CD2 LEU A 678      36.020  51.990  60.750  1.00  0.00           C
ATOM   1436 HD21 LEU A 678      35.120  51.410  61.050  1.00  0.00           H
ATOM   1437 HD22 LEU A 678      36.920  51.340  60.690  1.00  0.00           H
ATOM   1438 HD23 LEU A 678      35.920  52.530  59.780  1.00  0.00           H
ATOM   1439  C   LEU A 678      38.390  55.070  63.400  1.00  0.00           C
ATOM   1440  O   LEU A 678      37.560  55.360  64.290  1.00  0.00           O
ATOM   1441  N   TYR A 679      39.620  54.620  63.750  1.00  0.00           N
ATOM   1442  HN  TYR A 679      40.250  54.400  62.990  1.00  0.00           H
ATOM   1443  CA  TYR A 679      40.120  54.580  65.160  1.00  0.00           C
ATOM   1444  HA  TYR A 679      39.480  53.910  65.730  1.00  0.00           H
ATOM   1445  CB  TYR A 679      41.570  54.030  65.100  1.00  0.00           C
ATOM   1446  HB1 TYR A 679      42.080  54.620  64.320  1.00  0.00           H
ATOM   1447  HB2 TYR A 679      41.440  53.010  64.700  1.00  0.00           H
ATOM   1448  CG  TYR A 679      42.310  53.940  66.410  1.00  0.00           C
ATOM   1449  CD1 TYR A 679      41.960  52.980  67.440  1.00  0.00           C
ATOM   1450  HD1 TYR A 679      41.350  52.120  67.200  1.00  0.00           H
ATOM   1451  CE1 TYR A 679      42.460  53.090  68.710  1.00  0.00           C
ATOM   1452  HE1 TYR A 679      42.140  52.380  69.440  1.00  0.00           H
ATOM   1453  CZ  TYR A 679      43.210  54.180  69.040  1.00  0.00           C
ATOM   1454  OH  TYR A 679      43.750  54.210  70.360  1.00  0.00           O
ATOM   1455  HH  TYR A 679      44.660  54.520  70.430  1.00  0.00           H
ATOM   1456  CD2 TYR A 679      43.170  55.030  66.710  1.00  0.00           C
ATOM   1457  HD2 TYR A 679      43.590  55.720  65.990  1.00  0.00           H
ATOM   1458  CE2 TYR A 679      43.700  55.040  67.990  1.00  0.00           C
ATOM   1459  HE2 TYR A 679      44.450  55.750  68.300  1.00  0.00           H
ATOM   1460  C   TYR A 679      39.970  55.950  65.800  1.00  0.00           C
ATOM   1461  O   TYR A 679      39.210  56.200  66.740  1.00  0.00           O
ATOM   1462  N   LYS A 680      40.640  56.930  65.140  1.00  0.00           N
ATOM   1463  HN  LYS A 680      41.260  56.650  64.410  1.00  0.00           H
ATOM   1464  CA  LYS A 680      40.660  58.340  65.420  1.00  0.00           C
ATOM   1465  HA  LYS A 680      41.020  58.480  66.430  1.00  0.00           H
ATOM   1466  CB  LYS A 680      41.680  59.040  64.560  1.00  0.00           C
ATOM   1467  HB1 LYS A 680      41.590  60.150  64.590  1.00  0.00           H
ATOM   1468  HB2 LYS A 680      41.430  58.860  63.500  1.00  0.00           H
ATOM   1469  CG  LYS A 680      43.140  58.570  64.760  1.00  0.00           C
ATOM   1470  HG1 LYS A 680      43.780  58.820  63.890  1.00  0.00           H
ATOM   1471  HG2 LYS A 680      43.160  57.460  64.900  1.00  0.00           H
ATOM   1472  CD  LYS A 680      43.790  59.160  65.980  1.00  0.00           C
ATOM   1473  HD1 LYS A 680      43.270  58.830  66.900  1.00  0.00           H
ATOM   1474  HD2 LYS A 680      43.770  60.280  65.960  1.00  0.00           H
ATOM   1475  CE  LYS A 680      45.240  58.630  66.270  1.00  0.00           C
ATOM   1476  HE1 LYS A 680      45.880  58.910  65.400  1.00  0.00           H
ATOM   1477  HE2 LYS A 680      45.220  57.530  66.330  1.00  0.00           H
ATOM   1478  NZ  LYS A 680      45.850  59.130  67.510  1.00  0.00           N
ATOM   1479  HZ1 LYS A 680      46.140  60.120  67.330  1.00  0.00           H
ATOM   1480  HZ2 LYS A 680      46.720  58.630  67.800  1.00  0.00           H
ATOM   1481  HZ3 LYS A 680      45.170  59.180  68.300  1.00  0.00           H
ATOM   1482  C   LYS A 680      39.260  58.950  65.620  1.00  0.00           C
ATOM   1483  O   LYS A 680      39.070  59.640  66.670  1.00  0.00           O
ATOM   1484  N   PHE A 681      38.290  58.740  64.710  1.00  0.00           N
ATOM   1485  HN  PHE A 681      38.500  58.020  64.030  1.00  0.00           H
ATOM   1486  CA  PHE A 681      36.930  59.220  64.950  1.00  0.00           C
ATOM   1487  HA  PHE A 681      36.930  60.300  64.960  1.00  0.00           H
ATOM   1488  CB  PHE A 681      36.070  58.970  63.670  1.00  0.00           C
ATOM   1489  HB1 PHE A 681      36.280  57.900  63.420  1.00  0.00           H
ATOM   1490  HB2 PHE A 681      36.400  59.610  62.820  1.00  0.00           H
ATOM   1491  CG  PHE A 681      34.590  59.090  63.900  1.00  0.00           C
ATOM   1492  CD1 PHE A 681      33.760  57.910  63.750  1.00  0.00           C
ATOM   1493  HD1 PHE A 681      34.200  56.930  63.610  1.00  0.00           H
ATOM   1494  CE1 PHE A 681      32.400  58.000  64.060  1.00  0.00           C
ATOM   1495  HE1 PHE A 681      31.760  57.150  64.200  1.00  0.00           H
ATOM   1496  CZ  PHE A 681      31.770  59.270  64.260  1.00  0.00           C
ATOM   1497  HZ  PHE A 681      30.710  59.380  64.470  1.00  0.00           H
ATOM   1498  CD2 PHE A 681      33.960  60.380  64.010  1.00  0.00           C
ATOM   1499  HD2 PHE A 681      34.590  61.260  64.030  1.00  0.00           H
ATOM   1500  CE2 PHE A 681      32.570  60.390  64.250  1.00  0.00           C
ATOM   1501  HE2 PHE A 681      32.040  61.310  64.410  1.00  0.00           H
ATOM   1502  C   PHE A 681      36.250  58.770  66.220  1.00  0.00           C
ATOM   1503  O   PHE A 681      35.630  59.500  67.000  1.00  0.00           O
ATOM   1504  N   CYS A 682      36.390  57.420  66.460  1.00  0.00           N
ATOM   1505  HN  CYS A 682      36.870  56.770  65.870  1.00  0.00           H
ATOM   1506  CA  CYS A 682      35.770  56.680  67.540  1.00  0.00           C
ATOM   1507  HA  CYS A 682      34.700  56.840  67.450  1.00  0.00           H
ATOM   1508  CB  CYS A 682      35.930  55.150  67.380  1.00  0.00           C
ATOM   1509  HB1 CYS A 682      35.630  54.680  68.350  1.00  0.00           H
ATOM   1510  HB2 CYS A 682      36.990  54.960  67.100  1.00  0.00           H
ATOM   1511  SG  CYS A 682      34.860  54.520  66.000  1.00  0.00           S
ATOM   1512  HG1 CYS A 682      35.740  55.080  65.180  1.00  0.00           H
ATOM   1513  C   CYS A 682      36.110  57.210  68.890  1.00  0.00           C
ATOM   1514  O   CYS A 682      35.230  57.500  69.700  1.00  0.00           O
ATOM   1515  N   ARG A 683      37.410  57.370  69.200  1.00  0.00           N
ATOM   1516  HN  ARG A 683      38.120  57.170  68.540  1.00  0.00           H
ATOM   1517  CA  ARG A 683      37.870  57.900  70.510  1.00  0.00           C
ATOM   1518  HA  ARG A 683      37.480  57.220  71.260  1.00  0.00           H
ATOM   1519  CB  ARG A 683      39.420  57.960  70.470  1.00  0.00           C
ATOM   1520  HB1 ARG A 683      39.850  58.550  71.310  1.00  0.00           H
ATOM   1521  HB2 ARG A 683      39.850  58.510  69.590  1.00  0.00           H
ATOM   1522  CG  ARG A 683      40.110  56.540  70.460  1.00  0.00           C
ATOM   1523  HG1 ARG A 683      41.180  56.810  70.340  1.00  0.00           H
ATOM   1524  HG2 ARG A 683      39.820  56.030  69.510  1.00  0.00           H
ATOM   1525  CD  ARG A 683      39.800  55.570  71.600  1.00  0.00           C
ATOM   1526  HD1 ARG A 683      40.330  54.650  71.260  1.00  0.00           H
ATOM   1527  HD2 ARG A 683      38.700  55.460  71.790  1.00  0.00           H
ATOM   1528  NE  ARG A 683      40.430  56.180  72.830  1.00  0.00           N
ATOM   1529  HE  ARG A 683      39.930  56.900  73.310  1.00  0.00           H
ATOM   1530  CZ  ARG A 683      41.480  55.760  73.410  1.00  0.00           C
ATOM   1531  NH1 ARG A 683      41.790  56.330  74.570  1.00  0.00           N
ATOM   1532 HH11 ARG A 683      42.690  56.180  74.980  1.00  0.00           H
ATOM   1533 HH12 ARG A 683      41.200  57.040  74.930  1.00  0.00           H
ATOM   1534  NH2 ARG A 683      42.270  54.820  72.910  1.00  0.00           N
ATOM   1535 HH21 ARG A 683      42.450  54.800  71.930  1.00  0.00           H
ATOM   1536 HH22 ARG A 683      43.040  54.690  73.530  1.00  0.00           H
ATOM   1537  C   ARG A 683      37.390  59.340  70.910  1.00  0.00           C
ATOM   1538  O   ARG A 683      37.120  59.590  72.110  1.00  0.00           O
ATOM   1539  N   ASP A 684      37.430  60.310  69.970  1.00  0.00           N
ATOM   1540  HN  ASP A 684      37.720  60.100  69.040  1.00  0.00           H
ATOM   1541  CA  ASP A 684      37.010  61.670  70.220  1.00  0.00           C
ATOM   1542  HA  ASP A 684      37.610  62.020  71.040  1.00  0.00           H
ATOM   1543  CB  ASP A 684      37.180  62.410  68.890  1.00  0.00           C
ATOM   1544  HB1 ASP A 684      36.540  63.320  68.870  1.00  0.00           H
ATOM   1545  HB2 ASP A 684      36.980  61.820  67.980  1.00  0.00           H
ATOM   1546  CG  ASP A 684      38.610  62.880  68.660  1.00  0.00           C
ATOM   1547  OD1 ASP A 684      39.490  62.540  69.480  1.00  0.00           O
ATOM   1548  OD2 ASP A 684      38.770  63.650  67.700  1.00  0.00           O
ATOM   1549  C   ASP A 684      35.580  61.750  70.680  1.00  0.00           C
ATOM   1550  O   ASP A 684      35.380  62.330  71.760  1.00  0.00           O
ATOM   1551  N   TYR A 685      34.650  60.980  70.030  1.00  0.00           N
ATOM   1552  HN  TYR A 685      34.960  60.340  69.320  1.00  0.00           H
ATOM   1553  CA  TYR A 685      33.220  61.300  70.210  1.00  0.00           C
ATOM   1554  HA  TYR A 685      33.150  62.160  70.860  1.00  0.00           H
ATOM   1555  CB  TYR A 685      32.400  61.600  68.950  1.00  0.00           C
ATOM   1556  HB1 TYR A 685      31.330  61.800  69.150  1.00  0.00           H
ATOM   1557  HB2 TYR A 685      32.430  60.690  68.320  1.00  0.00           H
ATOM   1558  CG  TYR A 685      33.030  62.760  68.180  1.00  0.00           C
ATOM   1559  CD1 TYR A 685      33.930  62.350  67.210  1.00  0.00           C
ATOM   1560  HD1 TYR A 685      34.060  61.300  67.040  1.00  0.00           H
ATOM   1561  CE1 TYR A 685      34.660  63.340  66.440  1.00  0.00           C
ATOM   1562  HE1 TYR A 685      35.430  63.030  65.760  1.00  0.00           H
ATOM   1563  CZ  TYR A 685      34.500  64.680  66.840  1.00  0.00           C
ATOM   1564  OH  TYR A 685      35.340  65.650  66.230  1.00  0.00           O
ATOM   1565  HH  TYR A 685      35.180  66.460  66.720  1.00  0.00           H
ATOM   1566  CD2 TYR A 685      32.750  64.090  68.510  1.00  0.00           C
ATOM   1567  HD2 TYR A 685      32.240  64.380  69.420  1.00  0.00           H
ATOM   1568  CE2 TYR A 685      33.460  65.060  67.780  1.00  0.00           C
ATOM   1569  HE2 TYR A 685      33.320  66.120  67.740  1.00  0.00           H
ATOM   1570  C   TYR A 685      32.570  60.230  71.100  1.00  0.00           C
ATOM   1571  O   TYR A 685      31.340  60.190  71.140  1.00  0.00           O
ATOM   1572  N   GLN A 686      33.380  59.440  71.810  1.00  0.00           N
ATOM   1573  HN  GLN A 686      34.340  59.380  71.540  1.00  0.00           H
ATOM   1574  CA  GLN A 686      32.900  58.610  72.910  1.00  0.00           C
ATOM   1575  HA  GLN A 686      33.820  58.340  73.420  1.00  0.00           H
ATOM   1576  CB  GLN A 686      32.070  59.400  73.950  1.00  0.00           C
ATOM   1577  HB1 GLN A 686      31.930  58.680  74.780  1.00  0.00           H
ATOM   1578  HB2 GLN A 686      31.040  59.670  73.640  1.00  0.00           H
ATOM   1579  CG  GLN A 686      32.740  60.750  74.380  1.00  0.00           C
ATOM   1580  HG1 GLN A 686      32.130  61.180  75.200  1.00  0.00           H
ATOM   1581  HG2 GLN A 686      32.680  61.440  73.510  1.00  0.00           H
ATOM   1582  CD  GLN A 686      34.120  60.470  74.870  1.00  0.00           C
ATOM   1583  OE1 GLN A 686      34.340  60.090  76.020  1.00  0.00           O
ATOM   1584  NE2 GLN A 686      35.190  60.620  74.110  1.00  0.00           N
ATOM   1585 HE21 GLN A 686      36.060  60.390  74.530  1.00  0.00           H
ATOM   1586 HE22 GLN A 686      35.040  60.990  73.200  1.00  0.00           H
ATOM   1587  C   GLN A 686      32.320  57.180  72.480  1.00  0.00           C
ATOM   1588  O   GLN A 686      31.420  56.560  73.020  1.00  0.00           O
ATOM   1589  N   LEU A 687      32.870  56.700  71.300  1.00  0.00           N
ATOM   1590  HN  LEU A 687      33.470  57.300  70.790  1.00  0.00           H
ATOM   1591  CA  LEU A 687      32.460  55.550  70.610  1.00  0.00           C
ATOM   1592  HA  LEU A 687      31.530  55.270  71.090  1.00  0.00           H
ATOM   1593  CB  LEU A 687      32.180  55.820  69.140  1.00  0.00           C
ATOM   1594  HB1 LEU A 687      31.450  55.070  68.750  1.00  0.00           H
ATOM   1595  HB2 LEU A 687      33.120  55.750  68.560  1.00  0.00           H
ATOM   1596  CG  LEU A 687      31.440  57.150  68.880  1.00  0.00           C
ATOM   1597  HG  LEU A 687      32.090  58.000  69.210  1.00  0.00           H
ATOM   1598  CD1 LEU A 687      31.260  57.490  67.340  1.00  0.00           C
ATOM   1599 HD11 LEU A 687      31.140  58.570  67.110  1.00  0.00           H
ATOM   1600 HD12 LEU A 687      30.360  56.920  67.030  1.00  0.00           H
ATOM   1601 HD13 LEU A 687      32.210  57.190  66.850  1.00  0.00           H
ATOM   1602  CD2 LEU A 687      30.140  57.380  69.670  1.00  0.00           C
ATOM   1603 HD21 LEU A 687      30.220  57.370  70.780  1.00  0.00           H
ATOM   1604 HD22 LEU A 687      29.360  56.630  69.400  1.00  0.00           H
ATOM   1605 HD23 LEU A 687      29.640  58.330  69.400  1.00  0.00           H
ATOM   1606  C   LEU A 687      33.470  54.390  70.740  1.00  0.00           C
ATOM   1607  O   LEU A 687      34.640  54.690  70.720  1.00  0.00           O
ATOM   1608  N   SER A 688      33.140  53.090  70.870  1.00  0.00           N
ATOM   1609  HN  SER A 688      32.160  52.910  70.960  1.00  0.00           H
ATOM   1610  CA  SER A 688      34.130  52.030  70.820  1.00  0.00           C
ATOM   1611  HA  SER A 688      35.090  52.380  71.180  1.00  0.00           H
ATOM   1612  CB  SER A 688      33.600  50.850  71.710  1.00  0.00           C
ATOM   1613  HB1 SER A 688      32.880  50.220  71.150  1.00  0.00           H
ATOM   1614  HB2 SER A 688      33.130  51.400  72.560  1.00  0.00           H
ATOM   1615  OG  SER A 688      34.650  50.030  72.210  1.00  0.00           O
ATOM   1616  HG1 SER A 688      34.970  50.480  73.010  1.00  0.00           H
ATOM   1617  C   SER A 688      34.340  51.560  69.350  1.00  0.00           C
ATOM   1618  O   SER A 688      33.390  50.980  68.770  1.00  0.00           O
ATOM   1619  N   TYR A 689      35.570  51.690  68.900  1.00  0.00           N
ATOM   1620  HN  TYR A 689      36.240  52.230  69.410  1.00  0.00           H
ATOM   1621  CA  TYR A 689      36.000  51.340  67.560  1.00  0.00           C
ATOM   1622  HA  TYR A 689      35.560  52.100  66.930  1.00  0.00           H
ATOM   1623  CB  TYR A 689      37.540  51.580  67.420  1.00  0.00           C
ATOM   1624  HB1 TYR A 689      38.060  51.490  68.400  1.00  0.00           H
ATOM   1625  HB2 TYR A 689      37.600  52.690  67.290  1.00  0.00           H
ATOM   1626  CG  TYR A 689      38.240  51.020  66.270  1.00  0.00           C
ATOM   1627  CD1 TYR A 689      39.320  50.170  66.520  1.00  0.00           C
ATOM   1628  HD1 TYR A 689      39.640  50.020  67.530  1.00  0.00           H
ATOM   1629  CE1 TYR A 689      40.010  49.600  65.440  1.00  0.00           C
ATOM   1630  HE1 TYR A 689      40.940  49.090  65.620  1.00  0.00           H
ATOM   1631  CZ  TYR A 689      39.720  49.860  64.120  1.00  0.00           C
ATOM   1632  OH  TYR A 689      40.630  49.460  63.120  1.00  0.00           O
ATOM   1633  HH  TYR A 689      40.210  49.420  62.250  1.00  0.00           H
ATOM   1634  CD2 TYR A 689      38.030  51.370  64.940  1.00  0.00           C
ATOM   1635  HD2 TYR A 689      37.290  52.120  64.670  1.00  0.00           H
ATOM   1636  CE2 TYR A 689      38.730  50.850  63.900  1.00  0.00           C
ATOM   1637  HE2 TYR A 689      38.560  51.120  62.870  1.00  0.00           H
ATOM   1638  C   TYR A 689      35.600  49.980  66.950  1.00  0.00           C
ATOM   1639  O   TYR A 689      34.790  49.890  66.060  1.00  0.00           O
ATOM   1640  N   LEU A 690      36.070  48.850  67.570  1.00  0.00           N
ATOM   1641  HN  LEU A 690      36.670  48.830  68.370  1.00  0.00           H
ATOM   1642  CA  LEU A 690      35.790  47.520  67.080  1.00  0.00           C
ATOM   1643  HA  LEU A 690      36.210  47.590  66.090  1.00  0.00           H
ATOM   1644  CB  LEU A 690      36.670  46.450  67.760  1.00  0.00           C
ATOM   1645  HB1 LEU A 690      36.470  45.480  67.250  1.00  0.00           H
ATOM   1646  HB2 LEU A 690      36.400  46.220  68.810  1.00  0.00           H
ATOM   1647  CG  LEU A 690      38.190  46.470  67.660  1.00  0.00           C
ATOM   1648  HG  LEU A 690      38.630  47.420  68.010  1.00  0.00           H
ATOM   1649  CD1 LEU A 690      38.840  45.400  68.460  1.00  0.00           C
ATOM   1650 HD11 LEU A 690      38.750  45.540  69.550  1.00  0.00           H
ATOM   1651 HD12 LEU A 690      39.900  45.450  68.100  1.00  0.00           H
ATOM   1652 HD13 LEU A 690      38.350  44.470  68.100  1.00  0.00           H
ATOM   1653  CD2 LEU A 690      38.660  46.320  66.220  1.00  0.00           C
ATOM   1654 HD21 LEU A 690      39.760  46.290  66.070  1.00  0.00           H
ATOM   1655 HD22 LEU A 690      38.300  47.070  65.470  1.00  0.00           H
ATOM   1656 HD23 LEU A 690      38.270  45.400  65.740  1.00  0.00           H
ATOM   1657  C   LEU A 690      34.380  47.080  67.010  1.00  0.00           C
ATOM   1658  O   LEU A 690      33.890  46.640  65.950  1.00  0.00           O
ATOM   1659  N   SER A 691      33.630  47.280  68.100  1.00  0.00           N
ATOM   1660  HN  SER A 691      34.040  47.730  68.890  1.00  0.00           H
ATOM   1661  CA  SER A 691      32.190  46.990  68.140  1.00  0.00           C
ATOM   1662  HA  SER A 691      32.120  46.010  67.710  1.00  0.00           H
ATOM   1663  CB  SER A 691      31.540  47.120  69.570  1.00  0.00           C
ATOM   1664  HB1 SER A 691      31.850  48.040  70.100  1.00  0.00           H
ATOM   1665  HB2 SER A 691      31.980  46.300  70.170  1.00  0.00           H
ATOM   1666  OG  SER A 691      30.140  46.910  69.690  1.00  0.00           O
ATOM   1667  HG1 SER A 691      29.970  46.020  69.380  1.00  0.00           H
ATOM   1668  C   SER A 691      31.470  47.860  67.200  1.00  0.00           C
ATOM   1669  O   SER A 691      30.570  47.370  66.510  1.00  0.00           O
ATOM   1670  N   LEU A 692      31.760  49.190  67.000  1.00  0.00           N
ATOM   1671  HN  LEU A 692      32.450  49.670  67.530  1.00  0.00           H
ATOM   1672  CA  LEU A 692      31.070  50.050  66.020  1.00  0.00           C
ATOM   1673  HA  LEU A 692      29.990  49.940  66.110  1.00  0.00           H
ATOM   1674  CB  LEU A 692      31.280  51.530  66.420  1.00  0.00           C
ATOM   1675  HB1 LEU A 692      32.360  51.820  66.360  1.00  0.00           H
ATOM   1676  HB2 LEU A 692      30.920  51.770  67.430  1.00  0.00           H
ATOM   1677  CG  LEU A 692      30.470  52.580  65.510  1.00  0.00           C
ATOM   1678  HG  LEU A 692      30.860  52.590  64.480  1.00  0.00           H
ATOM   1679  CD1 LEU A 692      28.930  52.270  65.500  1.00  0.00           C
ATOM   1680 HD11 LEU A 692      28.540  52.920  64.690  1.00  0.00           H
ATOM   1681 HD12 LEU A 692      28.310  52.500  66.400  1.00  0.00           H
ATOM   1682 HD13 LEU A 692      28.680  51.220  65.230  1.00  0.00           H
ATOM   1683  CD2 LEU A 692      30.650  54.060  66.010  1.00  0.00           C
ATOM   1684 HD21 LEU A 692      29.980  54.840  65.590  1.00  0.00           H
ATOM   1685 HD22 LEU A 692      31.700  54.350  65.810  1.00  0.00           H
ATOM   1686 HD23 LEU A 692      30.630  54.160  67.110  1.00  0.00           H
ATOM   1687  C   LEU A 692      31.400  49.630  64.560  1.00  0.00           C
ATOM   1688  O   LEU A 692      30.540  49.700  63.670  1.00  0.00           O
ATOM   1689  N   ARG A 693      32.660  49.300  64.330  1.00  0.00           N
ATOM   1690  HN  ARG A 693      33.300  49.240  65.100  1.00  0.00           H
ATOM   1691  CA  ARG A 693      33.240  48.920  63.020  1.00  0.00           C
ATOM   1692  HA  ARG A 693      33.150  49.690  62.290  1.00  0.00           H
ATOM   1693  CB  ARG A 693      34.720  48.800  63.200  1.00  0.00           C
ATOM   1694  HB1 ARG A 693      34.970  48.270  64.150  1.00  0.00           H
ATOM   1695  HB2 ARG A 693      35.160  49.810  63.310  1.00  0.00           H
ATOM   1696  CG  ARG A 693      35.500  48.230  62.000  1.00  0.00           C
ATOM   1697  HG1 ARG A 693      35.320  48.890  61.120  1.00  0.00           H
ATOM   1698  HG2 ARG A 693      35.050  47.240  61.760  1.00  0.00           H
ATOM   1699  CD  ARG A 693      37.030  48.030  62.170  1.00  0.00           C
ATOM   1700  HD1 ARG A 693      37.220  47.400  63.060  1.00  0.00           H
ATOM   1701  HD2 ARG A 693      37.480  49.040  62.260  1.00  0.00           H
ATOM   1702  NE  ARG A 693      37.550  47.330  60.950  1.00  0.00           N
ATOM   1703  HE  ARG A 693      38.240  47.810  60.420  1.00  0.00           H
ATOM   1704  CZ  ARG A 693      37.450  46.010  60.740  1.00  0.00           C
ATOM   1705  NH1 ARG A 693      36.740  45.040  61.350  1.00  0.00           N
ATOM   1706 HH11 ARG A 693      36.390  45.310  62.250  1.00  0.00           H
ATOM   1707 HH12 ARG A 693      37.210  44.170  61.250  1.00  0.00           H
ATOM   1708  NH2 ARG A 693      38.350  45.620  59.850  1.00  0.00           N
ATOM   1709 HH21 ARG A 693      38.310  44.700  59.490  1.00  0.00           H
ATOM   1710 HH22 ARG A 693      38.920  46.370  59.500  1.00  0.00           H
ATOM   1711  C   ARG A 693      32.540  47.720  62.460  1.00  0.00           C
ATOM   1712  O   ARG A 693      32.080  47.890  61.310  1.00  0.00           O
ATOM   1713  N   THR A 694      32.260  46.660  63.260  1.00  0.00           N
ATOM   1714  HN  THR A 694      32.590  46.640  64.200  1.00  0.00           H
ATOM   1715  CA  THR A 694      31.370  45.600  62.870  1.00  0.00           C
ATOM   1716  HA  THR A 694      31.830  45.060  62.060  1.00  0.00           H
ATOM   1717  CB  THR A 694      30.980  44.590  63.970  1.00  0.00           C
ATOM   1718  HB  THR A 694      30.790  45.210  64.870  1.00  0.00           H
ATOM   1719  OG1 THR A 694      32.100  43.790  64.280  1.00  0.00           O
ATOM   1720  HG1 THR A 694      32.100  43.020  63.710  1.00  0.00           H
ATOM   1721  CG2 THR A 694      29.770  43.680  63.720  1.00  0.00           C
ATOM   1722 HG21 THR A 694      29.930  43.190  62.750  1.00  0.00           H
ATOM   1723 HG22 THR A 694      28.740  44.110  63.750  1.00  0.00           H
ATOM   1724 HG23 THR A 694      29.840  42.840  64.460  1.00  0.00           H
ATOM   1725  C   THR A 694      30.080  46.150  62.200  1.00  0.00           C
ATOM   1726  O   THR A 694      29.750  45.710  61.130  1.00  0.00           O
ATOM   1727  N   SER A 695      29.350  47.130  62.770  1.00  0.00           N
ATOM   1728  HN  SER A 695      29.620  47.590  63.610  1.00  0.00           H
ATOM   1729  CA  SER A 695      28.120  47.660  62.190  1.00  0.00           C
ATOM   1730  HA  SER A 695      27.530  46.850  61.800  1.00  0.00           H
ATOM   1731  CB  SER A 695      27.220  48.200  63.280  1.00  0.00           C
ATOM   1732  HB1 SER A 695      26.310  48.660  62.860  1.00  0.00           H
ATOM   1733  HB2 SER A 695      27.520  49.050  63.930  1.00  0.00           H
ATOM   1734  OG  SER A 695      26.790  47.100  64.120  1.00  0.00           O
ATOM   1735  HG1 SER A 695      27.430  46.860  64.790  1.00  0.00           H
ATOM   1736  C   SER A 695      28.200  48.630  61.020  1.00  0.00           C
ATOM   1737  O   SER A 695      27.330  48.610  60.130  1.00  0.00           O
ATOM   1738  N   ILE A 696      29.310  49.320  60.950  1.00  0.00           N
ATOM   1739  HN  ILE A 696      29.970  49.300  61.690  1.00  0.00           H
ATOM   1740  CA  ILE A 696      29.730  49.870  59.710  1.00  0.00           C
ATOM   1741  HA  ILE A 696      28.970  50.560  59.380  1.00  0.00           H
ATOM   1742  CB  ILE A 696      31.030  50.700  59.890  1.00  0.00           C
ATOM   1743  HB  ILE A 696      31.840  50.030  60.260  1.00  0.00           H
ATOM   1744  CG2 ILE A 696      31.610  51.210  58.490  1.00  0.00           C
ATOM   1745 HG21 ILE A 696      31.730  50.330  57.840  1.00  0.00           H
ATOM   1746 HG22 ILE A 696      32.580  51.730  58.580  1.00  0.00           H
ATOM   1747 HG23 ILE A 696      30.800  51.860  58.070  1.00  0.00           H
ATOM   1748  CG1 ILE A 696      30.720  51.880  60.760  1.00  0.00           C
ATOM   1749 HG11 ILE A 696      30.090  51.640  61.650  1.00  0.00           H
ATOM   1750 HG12 ILE A 696      30.000  52.480  60.180  1.00  0.00           H
ATOM   1751  CD  ILE A 696      31.990  52.600  61.230  1.00  0.00           C
ATOM   1752  HD1 ILE A 696      31.830  53.300  62.080  1.00  0.00           H
ATOM   1753  HD2 ILE A 696      32.390  53.230  60.400  1.00  0.00           H
ATOM   1754  HD3 ILE A 696      32.900  52.010  61.470  1.00  0.00           H
ATOM   1755  C   ILE A 696      29.960  48.810  58.610  1.00  0.00           C
ATOM   1756  O   ILE A 696      29.490  49.010  57.510  1.00  0.00           O
ATOM   1757  N   GLY A 697      30.620  47.710  58.930  1.00  0.00           N
ATOM   1758  HN  GLY A 697      31.190  47.690  59.740  1.00  0.00           H
ATOM   1759  CA  GLY A 697      30.840  46.530  58.010  1.00  0.00           C
ATOM   1760  HA1 GLY A 697      31.360  45.790  58.600  1.00  0.00           H
ATOM   1761  HA2 GLY A 697      31.460  46.920  57.220  1.00  0.00           H
ATOM   1762  C   GLY A 697      29.560  45.900  57.510  1.00  0.00           C
ATOM   1763  O   GLY A 697      29.390  45.660  56.270  1.00  0.00           O
ATOM   1764  N   LEU A 698      28.550  45.680  58.420  1.00  0.00           N
ATOM   1765  HN  LEU A 698      28.640  45.750  59.400  1.00  0.00           H
ATOM   1766  CA  LEU A 698      27.250  45.300  57.890  1.00  0.00           C
ATOM   1767  HA  LEU A 698      27.260  44.390  57.300  1.00  0.00           H
ATOM   1768  CB  LEU A 698      26.340  44.820  59.120  1.00  0.00           C
ATOM   1769  HB1 LEU A 698      25.240  44.910  58.950  1.00  0.00           H
ATOM   1770  HB2 LEU A 698      26.520  45.540  59.950  1.00  0.00           H
ATOM   1771  CG  LEU A 698      26.550  43.450  59.850  1.00  0.00           C
ATOM   1772  HG  LEU A 698      25.630  43.290  60.460  1.00  0.00           H
ATOM   1773  CD1 LEU A 698      26.660  42.160  59.020  1.00  0.00           C
ATOM   1774 HD11 LEU A 698      27.600  42.010  58.450  1.00  0.00           H
ATOM   1775 HD12 LEU A 698      25.790  42.050  58.330  1.00  0.00           H
ATOM   1776 HD13 LEU A 698      26.520  41.260  59.650  1.00  0.00           H
ATOM   1777  CD2 LEU A 698      27.730  43.520  60.870  1.00  0.00           C
ATOM   1778 HD21 LEU A 698      27.740  44.200  61.740  1.00  0.00           H
ATOM   1779 HD22 LEU A 698      28.650  43.640  60.250  1.00  0.00           H
ATOM   1780 HD23 LEU A 698      27.840  42.480  61.270  1.00  0.00           H
ATOM   1781  C   LEU A 698      26.490  46.230  56.980  1.00  0.00           C
ATOM   1782  O   LEU A 698      25.900  45.780  56.000  1.00  0.00           O
ATOM   1783  N   TRP A 699      26.520  47.560  57.280  1.00  0.00           N
ATOM   1784  HN  TRP A 699      26.890  47.850  58.160  1.00  0.00           H
ATOM   1785  CA  TRP A 699      26.050  48.570  56.380  1.00  0.00           C
ATOM   1786  HA  TRP A 699      25.030  48.320  56.160  1.00  0.00           H
ATOM   1787  CB  TRP A 699      25.980  49.950  56.970  1.00  0.00           C
ATOM   1788  HB1 TRP A 699      26.170  50.770  56.250  1.00  0.00           H
ATOM   1789  HB2 TRP A 699      26.640  50.030  57.870  1.00  0.00           H
ATOM   1790  CG  TRP A 699      24.640  50.240  57.570  1.00  0.00           C
ATOM   1791  CD1 TRP A 699      24.270  50.290  58.910  1.00  0.00           C
ATOM   1792  HD1 TRP A 699      24.980  50.000  59.680  1.00  0.00           H
ATOM   1793  NE1 TRP A 699      23.000  50.610  59.030  1.00  0.00           N
ATOM   1794  HE1 TRP A 699      22.590  50.940  59.850  1.00  0.00           H
ATOM   1795  CE2 TRP A 699      22.420  50.780  57.800  1.00  0.00           C
ATOM   1796  CD2 TRP A 699      23.510  50.570  56.800  1.00  0.00           C
ATOM   1797  CE3 TRP A 699      23.270  50.740  55.370  1.00  0.00           C
ATOM   1798  HE3 TRP A 699      24.010  50.540  54.600  1.00  0.00           H
ATOM   1799  CZ3 TRP A 699      21.960  51.190  55.140  1.00  0.00           C
ATOM   1800  HZ3 TRP A 699      21.730  51.390  54.110  1.00  0.00           H
ATOM   1801  CZ2 TRP A 699      21.190  51.250  57.400  1.00  0.00           C
ATOM   1802  HZ2 TRP A 699      20.390  51.530  58.080  1.00  0.00           H
ATOM   1803  CH2 TRP A 699      20.970  51.470  56.060  1.00  0.00           C
ATOM   1804  HH2 TRP A 699      20.040  51.860  55.670  1.00  0.00           H
ATOM   1805  C   TRP A 699      26.830  48.610  55.070  1.00  0.00           C
ATOM   1806  O   TRP A 699      26.210  48.630  54.020  1.00  0.00           O
ATOM   1807  N   THR A 700      28.130  48.510  55.160  1.00  0.00           N
ATOM   1808  HN  THR A 700      28.550  48.550  56.060  1.00  0.00           H
ATOM   1809  CA  THR A 700      29.100  48.390  54.030  1.00  0.00           C
ATOM   1810  HA  THR A 700      29.000  49.230  53.380  1.00  0.00           H
ATOM   1811  CB  THR A 700      30.630  48.200  54.480  1.00  0.00           C
ATOM   1812  HB  THR A 700      30.740  47.170  54.910  1.00  0.00           H
ATOM   1813  OG1 THR A 700      30.900  49.230  55.390  1.00  0.00           O
ATOM   1814  HG1 THR A 700      30.390  49.240  56.210  1.00  0.00           H
ATOM   1815  CG2 THR A 700      31.600  48.140  53.330  1.00  0.00           C
ATOM   1816 HG21 THR A 700      31.400  48.930  52.570  1.00  0.00           H
ATOM   1817 HG22 THR A 700      31.590  47.170  52.790  1.00  0.00           H
ATOM   1818 HG23 THR A 700      32.620  48.280  53.730  1.00  0.00           H
ATOM   1819  C   THR A 700      28.890  47.290  53.060  1.00  0.00           C
ATOM   1820  O   THR A 700      28.800  47.440  51.830  1.00  0.00           O
ATOM   1821  N   SER A 701      28.700  46.070  53.630  1.00  0.00           N
ATOM   1822  HN  SER A 701      28.870  45.980  54.610  1.00  0.00           H
ATOM   1823  CA  SER A 701      28.330  44.850  52.890  1.00  0.00           C
ATOM   1824  HA  SER A 701      29.190  44.800  52.240  1.00  0.00           H
ATOM   1825  CB  SER A 701      28.150  43.680  53.890  1.00  0.00           C
ATOM   1826  HB1 SER A 701      27.380  43.780  54.680  1.00  0.00           H
ATOM   1827  HB2 SER A 701      29.090  43.660  54.500  1.00  0.00           H
ATOM   1828  OG  SER A 701      28.010  42.400  53.200  1.00  0.00           O
ATOM   1829  HG1 SER A 701      28.820  42.290  52.700  1.00  0.00           H
ATOM   1830  C   SER A 701      27.000  45.120  52.170  1.00  0.00           C
ATOM   1831  O   SER A 701      26.880  44.770  51.000  1.00  0.00           O
ATOM   1832  N   PHE A 702      25.970  45.620  52.860  1.00  0.00           N
ATOM   1833  HN  PHE A 702      26.020  45.590  53.860  1.00  0.00           H
ATOM   1834  CA  PHE A 702      24.690  46.060  52.340  1.00  0.00           C
ATOM   1835  HA  PHE A 702      24.330  45.210  51.770  1.00  0.00           H
ATOM   1836  CB  PHE A 702      23.760  46.400  53.530  1.00  0.00           C
ATOM   1837  HB1 PHE A 702      24.190  47.230  54.130  1.00  0.00           H
ATOM   1838  HB2 PHE A 702      23.680  45.520  54.210  1.00  0.00           H
ATOM   1839  CG  PHE A 702      22.320  46.830  53.140  1.00  0.00           C
ATOM   1840  CD1 PHE A 702      21.380  46.140  52.400  1.00  0.00           C
ATOM   1841  HD1 PHE A 702      21.730  45.290  51.850  1.00  0.00           H
ATOM   1842  CE1 PHE A 702      20.000  46.520  52.330  1.00  0.00           C
ATOM   1843  HE1 PHE A 702      19.290  46.080  51.650  1.00  0.00           H
ATOM   1844  CZ  PHE A 702      19.640  47.680  52.970  1.00  0.00           C
ATOM   1845  HZ  PHE A 702      18.600  47.880  53.150  1.00  0.00           H
ATOM   1846  CD2 PHE A 702      21.880  47.900  53.880  1.00  0.00           C
ATOM   1847  HD2 PHE A 702      22.610  48.410  54.490  1.00  0.00           H
ATOM   1848  CE2 PHE A 702      20.540  48.360  53.800  1.00  0.00           C
ATOM   1849  HE2 PHE A 702      20.200  49.210  54.380  1.00  0.00           H
ATOM   1850  C   PHE A 702      24.830  47.090  51.260  1.00  0.00           C
ATOM   1851  O   PHE A 702      24.170  46.990  50.260  1.00  0.00           O
ATOM   1852  N   LEU A 703      25.760  48.080  51.440  1.00  0.00           N
ATOM   1853  HN  LEU A 703      26.260  48.040  52.300  1.00  0.00           H
ATOM   1854  CA  LEU A 703      25.980  49.120  50.500  1.00  0.00           C
ATOM   1855  HA  LEU A 703      25.020  49.500  50.210  1.00  0.00           H
ATOM   1856  CB  LEU A 703      26.600  50.510  51.010  1.00  0.00           C
ATOM   1857  HB1 LEU A 703      26.910  51.120  50.150  1.00  0.00           H
ATOM   1858  HB2 LEU A 703      27.560  50.270  51.540  1.00  0.00           H
ATOM   1859  CG  LEU A 703      25.690  51.380  51.930  1.00  0.00           C
ATOM   1860  HG  LEU A 703      25.710  50.760  52.850  1.00  0.00           H
ATOM   1861  CD1 LEU A 703      26.420  52.690  52.340  1.00  0.00           C
ATOM   1862 HD11 LEU A 703      25.770  53.110  53.140  1.00  0.00           H
ATOM   1863 HD12 LEU A 703      26.610  53.430  51.520  1.00  0.00           H
ATOM   1864 HD13 LEU A 703      27.420  52.540  52.800  1.00  0.00           H
ATOM   1865  CD2 LEU A 703      24.240  51.580  51.450  1.00  0.00           C
ATOM   1866 HD21 LEU A 703      23.790  52.460  51.980  1.00  0.00           H
ATOM   1867 HD22 LEU A 703      23.710  50.660  51.760  1.00  0.00           H
ATOM   1868 HD23 LEU A 703      24.090  51.700  50.360  1.00  0.00           H
ATOM   1869  C   LEU A 703      26.710  48.750  49.260  1.00  0.00           C
ATOM   1870  O   LEU A 703      26.390  49.100  48.150  1.00  0.00           O
ATOM   1871  N   CYS A 704      27.650  47.780  49.400  1.00  0.00           N
ATOM   1872  HN  CYS A 704      28.080  47.530  50.270  1.00  0.00           H
ATOM   1873  CA  CYS A 704      28.220  47.020  48.300  1.00  0.00           C
ATOM   1874  HA  CYS A 704      28.630  47.750  47.630  1.00  0.00           H
ATOM   1875  CB  CYS A 704      29.230  46.060  48.820  1.00  0.00           C
ATOM   1876  HB1 CYS A 704      29.450  45.290  48.050  1.00  0.00           H
ATOM   1877  HB2 CYS A 704      28.830  45.530  49.700  1.00  0.00           H
ATOM   1878  SG  CYS A 704      30.850  46.780  49.270  1.00  0.00           S
ATOM   1879  HG1 CYS A 704      30.570  47.480  50.360  1.00  0.00           H
ATOM   1880  C   CYS A 704      27.200  46.220  47.540  1.00  0.00           C
ATOM   1881  O   CYS A 704      27.260  46.170  46.320  1.00  0.00           O
ATOM   1882  N   ILE A 705      26.220  45.570  48.260  1.00  0.00           N
ATOM   1883  HN  ILE A 705      26.250  45.440  49.260  1.00  0.00           H
ATOM   1884  CA  ILE A 705      25.080  44.920  47.660  1.00  0.00           C
ATOM   1885  HA  ILE A 705      25.460  44.290  46.860  1.00  0.00           H
ATOM   1886  CB  ILE A 705      24.330  43.920  48.520  1.00  0.00           C
ATOM   1887  HB  ILE A 705      24.230  44.520  49.450  1.00  0.00           H
ATOM   1888  CG2 ILE A 705      23.020  43.430  47.890  1.00  0.00           C
ATOM   1889 HG21 ILE A 705      22.280  44.250  47.790  1.00  0.00           H
ATOM   1890 HG22 ILE A 705      22.670  42.670  48.620  1.00  0.00           H
ATOM   1891 HG23 ILE A 705      23.180  42.860  46.940  1.00  0.00           H
ATOM   1892  CG1 ILE A 705      25.160  42.670  48.830  1.00  0.00           C
ATOM   1893 HG11 ILE A 705      26.260  42.790  48.940  1.00  0.00           H
ATOM   1894 HG12 ILE A 705      25.050  42.110  47.880  1.00  0.00           H
ATOM   1895  CD  ILE A 705      24.700  41.820  49.980  1.00  0.00           C
ATOM   1896  HD1 ILE A 705      24.990  42.270  50.950  1.00  0.00           H
ATOM   1897  HD2 ILE A 705      25.180  40.830  50.100  1.00  0.00           H
ATOM   1898  HD3 ILE A 705      23.600  41.650  50.010  1.00  0.00           H
ATOM   1899  C   ILE A 705      24.200  45.860  46.740  1.00  0.00           C
ATOM   1900  O   ILE A 705      23.930  45.600  45.580  1.00  0.00           O
ATOM   1901  N   VAL A 706      23.940  47.010  47.320  1.00  0.00           N
ATOM   1902  HN  VAL A 706      24.470  47.220  48.130  1.00  0.00           H
ATOM   1903  CA  VAL A 706      23.190  48.120  46.710  1.00  0.00           C
ATOM   1904  HA  VAL A 706      22.360  47.670  46.170  1.00  0.00           H
ATOM   1905  CB  VAL A 706      22.670  49.000  47.870  1.00  0.00           C
ATOM   1906  HB  VAL A 706      23.600  49.080  48.470  1.00  0.00           H
ATOM   1907  CG1 VAL A 706      22.300  50.400  47.430  1.00  0.00           C
ATOM   1908 HG11 VAL A 706      21.580  50.980  48.060  1.00  0.00           H
ATOM   1909 HG12 VAL A 706      21.770  50.420  46.460  1.00  0.00           H
ATOM   1910 HG13 VAL A 706      23.250  50.940  47.280  1.00  0.00           H
ATOM   1911  CG2 VAL A 706      21.520  48.270  48.610  1.00  0.00           C
ATOM   1912 HG21 VAL A 706      20.960  48.940  49.300  1.00  0.00           H
ATOM   1913 HG22 VAL A 706      21.990  47.420  49.170  1.00  0.00           H
ATOM   1914 HG23 VAL A 706      20.830  47.840  47.840  1.00  0.00           H
ATOM   1915  C   VAL A 706      23.790  48.860  45.510  1.00  0.00           C
ATOM   1916  O   VAL A 706      23.160  49.270  44.530  1.00  0.00           O
ATOM   1917  N   LEU A 707      25.160  48.990  45.500  1.00  0.00           N
ATOM   1918  HN  LEU A 707      25.740  48.810  46.280  1.00  0.00           H
ATOM   1919  CA  LEU A 707      25.920  49.540  44.460  1.00  0.00           C
ATOM   1920  HA  LEU A 707      25.620  50.570  44.290  1.00  0.00           H
ATOM   1921  CB  LEU A 707      27.350  49.430  45.000  1.00  0.00           C
ATOM   1922  HB1 LEU A 707      27.570  48.530  45.610  1.00  0.00           H
ATOM   1923  HB2 LEU A 707      27.400  50.270  45.730  1.00  0.00           H
ATOM   1924  CG  LEU A 707      28.480  49.760  44.040  1.00  0.00           C
ATOM   1925  HG  LEU A 707      28.490  49.010  43.220  1.00  0.00           H
ATOM   1926  CD1 LEU A 707      28.340  51.220  43.580  1.00  0.00           C
ATOM   1927 HD11 LEU A 707      27.270  51.430  43.370  1.00  0.00           H
ATOM   1928 HD12 LEU A 707      28.800  51.400  42.600  1.00  0.00           H
ATOM   1929 HD13 LEU A 707      28.700  51.960  44.330  1.00  0.00           H
ATOM   1930  CD2 LEU A 707      29.770  49.660  44.840  1.00  0.00           C
ATOM   1931 HD21 LEU A 707      30.050  48.590  44.910  1.00  0.00           H
ATOM   1932 HD22 LEU A 707      29.800  50.050  45.880  1.00  0.00           H
ATOM   1933 HD23 LEU A 707      30.500  50.410  44.440  1.00  0.00           H
ATOM   1934  C   LEU A 707      25.730  48.760  43.180  1.00  0.00           C
ATOM   1935  O   LEU A 707      25.380  49.350  42.140  1.00  0.00           O
ATOM   1936  N   VAL A 708      25.870  47.440  43.280  1.00  0.00           N
ATOM   1937  HN  VAL A 708      26.090  47.100  44.190  1.00  0.00           H
ATOM   1938  CA  VAL A 708      25.570  46.430  42.170  1.00  0.00           C
ATOM   1939  HA  VAL A 708      26.060  46.820  41.290  1.00  0.00           H
ATOM   1940  CB  VAL A 708      26.180  45.120  42.700  1.00  0.00           C
ATOM   1941  HB  VAL A 708      25.850  44.790  43.710  1.00  0.00           H
ATOM   1942  CG1 VAL A 708      25.910  44.020  41.660  1.00  0.00           C
ATOM   1943 HG11 VAL A 708      26.610  43.160  41.800  1.00  0.00           H
ATOM   1944 HG12 VAL A 708      26.050  44.380  40.620  1.00  0.00           H
ATOM   1945 HG13 VAL A 708      24.880  43.640  41.800  1.00  0.00           H
ATOM   1946  CG2 VAL A 708      27.760  45.290  42.820  1.00  0.00           C
ATOM   1947 HG21 VAL A 708      28.080  45.680  41.830  1.00  0.00           H
ATOM   1948 HG22 VAL A 708      28.280  44.360  43.110  1.00  0.00           H
ATOM   1949 HG23 VAL A 708      28.040  46.060  43.590  1.00  0.00           H
ATOM   1950  C   VAL A 708      24.130  46.390  41.870  1.00  0.00           C
ATOM   1951  O   VAL A 708      23.760  46.440  40.640  1.00  0.00           O
ATOM   1952  N   ALA A 709      23.200  46.410  42.880  1.00  0.00           N
ATOM   1953  HN  ALA A 709      23.480  46.450  43.840  1.00  0.00           H
ATOM   1954  CA  ALA A 709      21.760  46.210  42.630  1.00  0.00           C
ATOM   1955  HA  ALA A 709      21.790  45.250  42.140  1.00  0.00           H
ATOM   1956  CB  ALA A 709      21.120  46.060  43.970  1.00  0.00           C
ATOM   1957  HB1 ALA A 709      21.560  45.200  44.520  1.00  0.00           H
ATOM   1958  HB2 ALA A 709      20.020  45.970  43.850  1.00  0.00           H
ATOM   1959  HB3 ALA A 709      21.200  46.980  44.590  1.00  0.00           H
ATOM   1960  C   ALA A 709      21.120  47.280  41.740  1.00  0.00           C
ATOM   1961  O   ALA A 709      20.320  47.080  40.870  1.00  0.00           O
ATOM   1962  N   THR A 710      21.530  48.500  42.060  1.00  0.00           N
ATOM   1963  HN  THR A 710      22.150  48.730  42.810  1.00  0.00           H
ATOM   1964  CA  THR A 710      21.020  49.770  41.380  1.00  0.00           C
ATOM   1965  HA  THR A 710      20.030  49.560  41.010  1.00  0.00           H
ATOM   1966  CB  THR A 710      21.080  50.910  42.390  1.00  0.00           C
ATOM   1967  HB  THR A 710      21.930  51.620  42.320  1.00  0.00           H
ATOM   1968  OG1 THR A 710      21.130  50.520  43.720  1.00  0.00           O
ATOM   1969  HG1 THR A 710      22.010  50.200  43.950  1.00  0.00           H
ATOM   1970  CG2 THR A 710      19.780  51.740  42.080  1.00  0.00           C
ATOM   1971 HG21 THR A 710      18.830  51.200  42.260  1.00  0.00           H
ATOM   1972 HG22 THR A 710      19.770  52.210  41.070  1.00  0.00           H
ATOM   1973 HG23 THR A 710      19.770  52.540  42.860  1.00  0.00           H
ATOM   1974  C   THR A 710      21.870  50.260  40.170  1.00  0.00           C
ATOM   1975  O   THR A 710      21.650  51.340  39.650  1.00  0.00           O
ATOM   1976  N   ASP A 711      22.770  49.380  39.680  1.00  0.00           N
ATOM   1977  HN  ASP A 711      22.870  48.500  40.130  1.00  0.00           H
ATOM   1978  CA  ASP A 711      23.740  49.490  38.620  1.00  0.00           C
ATOM   1979  HA  ASP A 711      24.220  48.530  38.630  1.00  0.00           H
ATOM   1980  CB  ASP A 711      23.010  49.380  37.230  1.00  0.00           C
ATOM   1981  HB1 ASP A 711      22.280  50.210  37.310  1.00  0.00           H
ATOM   1982  HB2 ASP A 711      22.490  48.390  37.210  1.00  0.00           H
ATOM   1983  CG  ASP A 711      23.940  49.400  36.080  1.00  0.00           C
ATOM   1984  OD1 ASP A 711      24.950  48.770  36.170  1.00  0.00           O
ATOM   1985  OD2 ASP A 711      23.560  49.980  35.030  1.00  0.00           O
ATOM   1986  C   ASP A 711      24.850  50.530  38.780  1.00  0.00           C
ATOM   1987  O   ASP A 711      24.620  51.710  39.100  1.00  0.00           O
ATOM   1988  N   ALA A 712      26.100  50.020  38.690  1.00  0.00           N
ATOM   1989  HN  ALA A 712      26.110  49.040  38.510  1.00  0.00           H
ATOM   1990  CA  ALA A 712      27.410  50.730  38.940  1.00  0.00           C
ATOM   1991  HA  ALA A 712      27.200  51.660  39.430  1.00  0.00           H
ATOM   1992  CB  ALA A 712      28.280  49.780  39.770  1.00  0.00           C
ATOM   1993  HB1 ALA A 712      29.180  50.310  40.160  1.00  0.00           H
ATOM   1994  HB2 ALA A 712      28.720  48.870  39.310  1.00  0.00           H
ATOM   1995  HB3 ALA A 712      27.660  49.250  40.510  1.00  0.00           H
ATOM   1996  C   ALA A 712      28.070  50.970  37.560  1.00  0.00           C
ATOM   1997  O   ALA A 712      29.210  51.530  37.510  1.00  0.00           O
ATOM   1998  N   SER A 713      27.370  50.700  36.490  1.00  0.00           N
ATOM   1999  HN  SER A 713      26.450  50.340  36.540  1.00  0.00           H
ATOM   2000  CA  SER A 713      27.970  51.090  35.190  1.00  0.00           C
ATOM   2001  HA  SER A 713      28.910  50.560  35.170  1.00  0.00           H
ATOM   2002  CB  SER A 713      27.170  50.460  34.060  1.00  0.00           C
ATOM   2003  HB1 SER A 713      27.790  50.540  33.140  1.00  0.00           H
ATOM   2004  HB2 SER A 713      26.220  51.000  33.840  1.00  0.00           H
ATOM   2005  OG  SER A 713      26.920  49.110  34.310  1.00  0.00           O
ATOM   2006  HG1 SER A 713      26.220  48.990  34.960  1.00  0.00           H
ATOM   2007  C   SER A 713      28.260  52.500  34.820  1.00  0.00           C
ATOM   2008  O   SER A 713      29.350  52.670  34.290  1.00  0.00           O
ATOM   2009  N   SER A 714      27.400  53.470  35.080  1.00  0.00           N
ATOM   2010  HN  SER A 714      26.510  53.120  35.330  1.00  0.00           H
ATOM   2011  CA  SER A 714      27.670  54.950  34.960  1.00  0.00           C
ATOM   2012  HA  SER A 714      28.110  55.090  34.000  1.00  0.00           H
ATOM   2013  CB  SER A 714      26.360  55.810  34.810  1.00  0.00           C
ATOM   2014  HB1 SER A 714      26.560  56.840  34.430  1.00  0.00           H
ATOM   2015  HB2 SER A 714      25.800  55.790  35.770  1.00  0.00           H
ATOM   2016  OG  SER A 714      25.530  55.220  33.790  1.00  0.00           O
ATOM   2017  HG1 SER A 714      24.700  55.660  33.970  1.00  0.00           H
ATOM   2018  C   SER A 714      28.620  55.480  35.920  1.00  0.00           C
ATOM   2019  O   SER A 714      29.400  56.390  35.590  1.00  0.00           O
ATOM   2020  N   LEU A 715      28.600  54.980  37.160  1.00  0.00           N
ATOM   2021  HN  LEU A 715      27.860  54.360  37.410  1.00  0.00           H
ATOM   2022  CA  LEU A 715      29.630  55.200  38.120  1.00  0.00           C
ATOM   2023  HA  LEU A 715      29.580  56.260  38.300  1.00  0.00           H
ATOM   2024  CB  LEU A 715      29.420  54.380  39.480  1.00  0.00           C
ATOM   2025  HB1 LEU A 715      30.170  54.740  40.200  1.00  0.00           H
ATOM   2026  HB2 LEU A 715      29.530  53.290  39.280  1.00  0.00           H
ATOM   2027  CG  LEU A 715      28.150  54.770  40.120  1.00  0.00           C
ATOM   2028  HG  LEU A 715      27.360  54.750  39.340  1.00  0.00           H
ATOM   2029  CD1 LEU A 715      27.740  53.920  41.240  1.00  0.00           C
ATOM   2030 HD11 LEU A 715      27.130  54.350  42.050  1.00  0.00           H
ATOM   2031 HD12 LEU A 715      28.580  53.380  41.740  1.00  0.00           H
ATOM   2032 HD13 LEU A 715      27.050  53.130  40.920  1.00  0.00           H
ATOM   2033  CD2 LEU A 715      28.210  56.240  40.650  1.00  0.00           C
ATOM   2034 HD21 LEU A 715      28.510  57.020  39.930  1.00  0.00           H
ATOM   2035 HD22 LEU A 715      28.870  56.340  41.540  1.00  0.00           H
ATOM   2036 HD23 LEU A 715      27.200  56.570  41.020  1.00  0.00           H
ATOM   2037  C   LEU A 715      31.080  54.840  37.720  1.00  0.00           C
ATOM   2038  O   LEU A 715      32.030  55.630  38.020  1.00  0.00           O
ATOM   2039  N   VAL A 716      31.370  53.730  37.070  1.00  0.00           N
ATOM   2040  HN  VAL A 716      30.560  53.140  37.000  1.00  0.00           H
ATOM   2041  CA  VAL A 716      32.680  53.430  36.490  1.00  0.00           C
ATOM   2042  HA  VAL A 716      33.470  53.610  37.180  1.00  0.00           H
ATOM   2043  CB  VAL A 716      32.770  52.010  36.020  1.00  0.00           C
ATOM   2044  HB  VAL A 716      31.810  51.650  35.580  1.00  0.00           H
ATOM   2045  CG1 VAL A 716      34.060  51.830  35.090  1.00  0.00           C
ATOM   2046 HG11 VAL A 716      34.140  50.740  34.920  1.00  0.00           H
ATOM   2047 HG12 VAL A 716      35.010  52.260  35.510  1.00  0.00           H
ATOM   2048 HG13 VAL A 716      33.840  52.270  34.100  1.00  0.00           H
ATOM   2049  CG2 VAL A 716      32.930  51.080  37.280  1.00  0.00           C
ATOM   2050 HG21 VAL A 716      33.940  51.190  37.720  1.00  0.00           H
ATOM   2051 HG22 VAL A 716      32.940  50.000  37.030  1.00  0.00           H
ATOM   2052 HG23 VAL A 716      32.140  51.340  38.020  1.00  0.00           H
ATOM   2053  C   VAL A 716      32.920  54.390  35.290  1.00  0.00           C
ATOM   2054  O   VAL A 716      33.950  54.950  35.050  1.00  0.00           O
ATOM   2055  N   CYS A 717      31.870  54.820  34.470  1.00  0.00           N
ATOM   2056  HN  CYS A 717      30.910  54.660  34.700  1.00  0.00           H
ATOM   2057  CA  CYS A 717      31.960  55.810  33.300  1.00  0.00           C
ATOM   2058  HA  CYS A 717      32.600  55.420  32.510  1.00  0.00           H
ATOM   2059  CB  CYS A 717      30.610  56.000  32.710  1.00  0.00           C
ATOM   2060  HB1 CYS A 717      30.530  56.860  32.010  1.00  0.00           H
ATOM   2061  HB2 CYS A 717      29.850  56.370  33.440  1.00  0.00           H
ATOM   2062  SG  CYS A 717      29.990  54.590  31.800  1.00  0.00           S
ATOM   2063  HG1 CYS A 717      30.800  54.770  30.760  1.00  0.00           H
ATOM   2064  C   CYS A 717      32.580  57.240  33.710  1.00  0.00           C
ATOM   2065  O   CYS A 717      33.260  57.890  32.950  1.00  0.00           O
ATOM   2066  N   TYR A 718      32.410  57.720  34.930  1.00  0.00           N
ATOM   2067  HN  TYR A 718      31.970  57.120  35.590  1.00  0.00           H
ATOM   2068  CA  TYR A 718      32.760  59.050  35.230  1.00  0.00           C
ATOM   2069  HA  TYR A 718      32.670  59.720  34.390  1.00  0.00           H
ATOM   2070  CB  TYR A 718      31.950  59.700  36.460  1.00  0.00           C
ATOM   2071  HB1 TYR A 718      32.180  60.780  36.360  1.00  0.00           H
ATOM   2072  HB2 TYR A 718      32.410  59.240  37.360  1.00  0.00           H
ATOM   2073  CG  TYR A 718      30.460  59.530  36.480  1.00  0.00           C
ATOM   2074  CD1 TYR A 718      29.760  59.570  35.240  1.00  0.00           C
ATOM   2075  HD1 TYR A 718      30.250  59.820  34.310  1.00  0.00           H
ATOM   2076  CE1 TYR A 718      28.440  59.330  35.230  1.00  0.00           C
ATOM   2077  HE1 TYR A 718      27.930  59.370  34.280  1.00  0.00           H
ATOM   2078  CZ  TYR A 718      27.700  59.050  36.340  1.00  0.00           C
ATOM   2079  OH  TYR A 718      26.360  58.640  36.240  1.00  0.00           O
ATOM   2080  HH  TYR A 718      26.040  58.360  37.110  1.00  0.00           H
ATOM   2081  CD2 TYR A 718      29.650  59.310  37.660  1.00  0.00           C
ATOM   2082  HD2 TYR A 718      30.130  59.150  38.620  1.00  0.00           H
ATOM   2083  CE2 TYR A 718      28.310  59.080  37.550  1.00  0.00           C
ATOM   2084  HE2 TYR A 718      27.740  58.900  38.440  1.00  0.00           H
ATOM   2085  C   TYR A 718      34.200  59.120  35.610  1.00  0.00           C
ATOM   2086  O   TYR A 718      34.770  60.200  35.670  1.00  0.00           O
ATOM   2087  N   ILE A 719      34.840  57.950  35.870  1.00  0.00           N
ATOM   2088  HN  ILE A 719      34.400  57.070  35.730  1.00  0.00           H
ATOM   2089  CA  ILE A 719      36.170  57.910  36.470  1.00  0.00           C
ATOM   2090  HA  ILE A 719      36.390  58.900  36.880  1.00  0.00           H
ATOM   2091  CB  ILE A 719      36.140  56.830  37.600  1.00  0.00           C
ATOM   2092  HB  ILE A 719      35.690  55.910  37.170  1.00  0.00           H
ATOM   2093  CG2 ILE A 719      37.460  56.480  38.190  1.00  0.00           C
ATOM   2094 HG21 ILE A 719      38.120  57.310  38.530  1.00  0.00           H
ATOM   2095 HG22 ILE A 719      38.000  55.810  37.500  1.00  0.00           H
ATOM   2096 HG23 ILE A 719      37.240  55.850  39.080  1.00  0.00           H
ATOM   2097  CG1 ILE A 719      35.190  57.230  38.760  1.00  0.00           C
ATOM   2098 HG11 ILE A 719      35.230  56.460  39.550  1.00  0.00           H
ATOM   2099 HG12 ILE A 719      34.130  57.200  38.440  1.00  0.00           H
ATOM   2100  CD  ILE A 719      35.600  58.560  39.460  1.00  0.00           C
ATOM   2101  HD1 ILE A 719      36.610  58.480  39.890  1.00  0.00           H
ATOM   2102  HD2 ILE A 719      34.930  58.780  40.320  1.00  0.00           H
ATOM   2103  HD3 ILE A 719      35.640  59.420  38.760  1.00  0.00           H
ATOM   2104  C   ILE A 719      37.220  57.580  35.420  1.00  0.00           C
ATOM   2105  O   ILE A 719      37.070  56.690  34.660  1.00  0.00           O
ATOM   2106  N   THR A 720      38.290  58.380  35.340  1.00  0.00           N
ATOM   2107  HN  THR A 720      38.310  59.260  35.790  1.00  0.00           H
ATOM   2108  CA  THR A 720      39.380  58.260  34.320  1.00  0.00           C
ATOM   2109  HA  THR A 720      39.150  57.370  33.740  1.00  0.00           H
ATOM   2110  CB  THR A 720      39.380  59.530  33.440  1.00  0.00           C
ATOM   2111  HB  THR A 720      39.880  59.260  32.490  1.00  0.00           H
ATOM   2112  OG1 THR A 720      39.990  60.720  34.060  1.00  0.00           O
ATOM   2113  HG1 THR A 720      40.380  61.230  33.370  1.00  0.00           H
ATOM   2114  CG2 THR A 720      37.920  59.920  33.100  1.00  0.00           C
ATOM   2115 HG21 THR A 720      37.750  60.760  32.390  1.00  0.00           H
ATOM   2116 HG22 THR A 720      37.350  60.230  34.010  1.00  0.00           H
ATOM   2117 HG23 THR A 720      37.330  59.070  32.700  1.00  0.00           H
ATOM   2118  C   THR A 720      40.640  57.940  35.010  1.00  0.00           C
ATOM   2119  O   THR A 720      40.730  57.990  36.240  1.00  0.00           O
ATOM   2120  N   ARG A 721      41.710  57.800  34.190  1.00  0.00           N
ATOM   2121  HN  ARG A 721      41.460  57.760  33.230  1.00  0.00           H
ATOM   2122  CA  ARG A 721      43.160  57.660  34.490  1.00  0.00           C
ATOM   2123  HA  ARG A 721      43.330  56.740  35.030  1.00  0.00           H
ATOM   2124  CB  ARG A 721      44.080  57.630  33.250  1.00  0.00           C
ATOM   2125  HB1 ARG A 721      45.120  57.770  33.610  1.00  0.00           H
ATOM   2126  HB2 ARG A 721      43.950  58.490  32.550  1.00  0.00           H
ATOM   2127  CG  ARG A 721      44.200  56.320  32.330  1.00  0.00           C
ATOM   2128  HG1 ARG A 721      44.870  56.540  31.460  1.00  0.00           H
ATOM   2129  HG2 ARG A 721      43.180  56.080  31.960  1.00  0.00           H
ATOM   2130  CD  ARG A 721      44.610  55.030  32.950  1.00  0.00           C
ATOM   2131  HD1 ARG A 721      44.360  54.170  32.290  1.00  0.00           H
ATOM   2132  HD2 ARG A 721      44.140  54.820  33.940  1.00  0.00           H
ATOM   2133  NE  ARG A 721      46.120  55.110  33.230  1.00  0.00           N
ATOM   2134  HE  ARG A 721      46.720  55.840  32.910  1.00  0.00           H
ATOM   2135  CZ  ARG A 721      46.780  54.150  33.840  1.00  0.00           C
ATOM   2136  NH1 ARG A 721      46.270  53.090  34.310  1.00  0.00           N
ATOM   2137 HH11 ARG A 721      45.290  52.920  34.250  1.00  0.00           H
ATOM   2138 HH12 ARG A 721      46.970  52.540  34.770  1.00  0.00           H
ATOM   2139  NH2 ARG A 721      48.110  54.360  33.930  1.00  0.00           N
ATOM   2140 HH21 ARG A 721      48.440  55.280  33.770  1.00  0.00           H
ATOM   2141 HH22 ARG A 721      48.740  53.700  34.350  1.00  0.00           H
ATOM   2142  C   ARG A 721      43.660  58.740  35.330  1.00  0.00           C
ATOM   2143  O   ARG A 721      44.390  58.420  36.280  1.00  0.00           O
ATOM   2144  N   PHE A 722      43.220  60.010  35.050  1.00  0.00           N
ATOM   2145  HN  PHE A 722      42.570  60.200  34.310  1.00  0.00           H
ATOM   2146  CA  PHE A 722      43.550  61.200  35.840  1.00  0.00           C
ATOM   2147  HA  PHE A 722      44.610  61.340  35.680  1.00  0.00           H
ATOM   2148  CB  PHE A 722      42.830  62.540  35.230  1.00  0.00           C
ATOM   2149  HB1 PHE A 722      41.740  62.310  35.340  1.00  0.00           H
ATOM   2150  HB2 PHE A 722      43.110  62.850  34.210  1.00  0.00           H
ATOM   2151  CG  PHE A 722      43.100  63.810  36.050  1.00  0.00           C
ATOM   2152  CD1 PHE A 722      44.400  64.240  36.190  1.00  0.00           C
ATOM   2153  HD1 PHE A 722      45.270  63.760  35.750  1.00  0.00           H
ATOM   2154  CE1 PHE A 722      44.650  65.380  36.980  1.00  0.00           C
ATOM   2155  HE1 PHE A 722      45.630  65.810  36.920  1.00  0.00           H
ATOM   2156  CZ  PHE A 722      43.590  66.010  37.690  1.00  0.00           C
ATOM   2157  HZ  PHE A 722      43.730  66.940  38.220  1.00  0.00           H
ATOM   2158  CD2 PHE A 722      42.090  64.420  36.810  1.00  0.00           C
ATOM   2159  HD2 PHE A 722      41.050  64.100  36.760  1.00  0.00           H
ATOM   2160  CE2 PHE A 722      42.300  65.520  37.650  1.00  0.00           C
ATOM   2161  HE2 PHE A 722      41.480  65.860  38.270  1.00  0.00           H
ATOM   2162  C   PHE A 722      43.260  61.070  37.330  1.00  0.00           C
ATOM   2163  O   PHE A 722      44.160  61.170  38.220  1.00  0.00           O
ATOM   2164  N   THR A 723      41.990  60.620  37.560  1.00  0.00           N
ATOM   2165  HN  THR A 723      41.470  60.340  36.750  1.00  0.00           H
ATOM   2166  CA  THR A 723      41.450  60.400  38.930  1.00  0.00           C
ATOM   2167  HA  THR A 723      41.790  61.240  39.510  1.00  0.00           H
ATOM   2168  CB  THR A 723      39.910  60.110  39.060  1.00  0.00           C
ATOM   2169  HB  THR A 723      39.550  59.320  38.360  1.00  0.00           H
ATOM   2170  OG1 THR A 723      39.200  61.340  38.770  1.00  0.00           O
ATOM   2171  HG1 THR A 723      39.120  61.420  37.820  1.00  0.00           H
ATOM   2172  CG2 THR A 723      39.510  59.870  40.490  1.00  0.00           C
ATOM   2173 HG21 THR A 723      38.410  59.880  40.600  1.00  0.00           H
ATOM   2174 HG22 THR A 723      39.930  60.670  41.140  1.00  0.00           H
ATOM   2175 HG23 THR A 723      39.760  58.870  40.930  1.00  0.00           H
ATOM   2176  C   THR A 723      42.190  59.230  39.520  1.00  0.00           C
ATOM   2177  O   THR A 723      42.640  59.330  40.700  1.00  0.00           O
ATOM   2178  N   GLU A 724      42.500  58.140  38.760  1.00  0.00           N
ATOM   2179  HN  GLU A 724      42.080  58.060  37.870  1.00  0.00           H
ATOM   2180  CA  GLU A 724      43.200  56.910  39.290  1.00  0.00           C
ATOM   2181  HA  GLU A 724      42.610  56.760  40.190  1.00  0.00           H
ATOM   2182  CB  GLU A 724      43.020  55.820  38.280  1.00  0.00           C
ATOM   2183  HB1 GLU A 724      43.530  54.850  38.450  1.00  0.00           H
ATOM   2184  HB2 GLU A 724      43.360  56.230  37.310  1.00  0.00           H
ATOM   2185  CG  GLU A 724      41.610  55.190  38.140  1.00  0.00           C
ATOM   2186  HG1 GLU A 724      40.900  55.940  37.700  1.00  0.00           H
ATOM   2187  HG2 GLU A 724      41.220  54.860  39.120  1.00  0.00           H
ATOM   2188  CD  GLU A 724      41.490  53.940  37.280  1.00  0.00           C
ATOM   2189  OE1 GLU A 724      42.340  53.680  36.350  1.00  0.00           O
ATOM   2190  OE2 GLU A 724      40.590  53.140  37.670  1.00  0.00           O
ATOM   2191  C   GLU A 724      44.640  57.120  39.540  1.00  0.00           C
ATOM   2192  O   GLU A 724      45.070  56.670  40.600  1.00  0.00           O
ATOM   2193  N   GLU A 725      45.450  57.700  38.700  1.00  0.00           N
ATOM   2194  HN  GLU A 725      45.090  58.030  37.830  1.00  0.00           H
ATOM   2195  CA  GLU A 725      46.900  57.990  38.850  1.00  0.00           C
ATOM   2196  HA  GLU A 725      47.340  57.030  39.120  1.00  0.00           H
ATOM   2197  CB  GLU A 725      47.650  58.350  37.550  1.00  0.00           C
ATOM   2198  HB1 GLU A 725      48.690  58.620  37.830  1.00  0.00           H
ATOM   2199  HB2 GLU A 725      47.130  59.280  37.220  1.00  0.00           H
ATOM   2200  CG  GLU A 725      47.660  57.410  36.330  1.00  0.00           C
ATOM   2201  HG1 GLU A 725      46.740  57.540  35.720  1.00  0.00           H
ATOM   2202  HG2 GLU A 725      47.820  56.390  36.750  1.00  0.00           H
ATOM   2203  CD  GLU A 725      48.890  57.660  35.550  1.00  0.00           C
ATOM   2204  OE1 GLU A 725      48.700  58.290  34.420  1.00  0.00           O
ATOM   2205  OE2 GLU A 725      50.030  57.350  35.900  1.00  0.00           O
ATOM   2206  C   GLU A 725      47.080  58.930  40.050  1.00  0.00           C
ATOM   2207  O   GLU A 725      47.940  58.650  40.860  1.00  0.00           O
ATOM   2208  N   ALA A 726      46.280  59.970  40.270  1.00  0.00           N
ATOM   2209  HN  ALA A 726      45.660  60.360  39.590  1.00  0.00           H
ATOM   2210  CA  ALA A 726      46.350  60.830  41.430  1.00  0.00           C
ATOM   2211  HA  ALA A 726      47.330  61.280  41.450  1.00  0.00           H
ATOM   2212  CB  ALA A 726      45.270  61.960  41.360  1.00  0.00           C
ATOM   2213  HB1 ALA A 726      44.280  61.460  41.250  1.00  0.00           H
ATOM   2214  HB2 ALA A 726      45.400  62.690  40.520  1.00  0.00           H
ATOM   2215  HB3 ALA A 726      45.290  62.600  42.270  1.00  0.00           H
ATOM   2216  C   ALA A 726      46.120  60.180  42.720  1.00  0.00           C
ATOM   2217  O   ALA A 726      46.720  60.480  43.720  1.00  0.00           O
ATOM   2218  N   PHE A 727      45.060  59.340  42.690  1.00  0.00           N
ATOM   2219  HN  PHE A 727      44.550  59.220  41.840  1.00  0.00           H
ATOM   2220  CA  PHE A 727      44.670  58.590  43.870  1.00  0.00           C
ATOM   2221  HA  PHE A 727      44.410  59.320  44.620  1.00  0.00           H
ATOM   2222  CB  PHE A 727      43.500  57.670  43.470  1.00  0.00           C
ATOM   2223  HB1 PHE A 727      43.830  56.820  42.840  1.00  0.00           H
ATOM   2224  HB2 PHE A 727      42.680  58.250  42.980  1.00  0.00           H
ATOM   2225  CG  PHE A 727      42.930  57.160  44.690  1.00  0.00           C
ATOM   2226  CD1 PHE A 727      43.080  55.800  45.040  1.00  0.00           C
ATOM   2227  HD1 PHE A 727      43.690  55.240  44.350  1.00  0.00           H
ATOM   2228  CE1 PHE A 727      42.520  55.230  46.150  1.00  0.00           C
ATOM   2229  HE1 PHE A 727      42.430  54.160  46.310  1.00  0.00           H
ATOM   2230  CZ  PHE A 727      41.940  56.110  47.110  1.00  0.00           C
ATOM   2231  HZ  PHE A 727      41.480  55.720  48.010  1.00  0.00           H
ATOM   2232  CD2 PHE A 727      42.280  57.980  45.620  1.00  0.00           C
ATOM   2233  HD2 PHE A 727      42.160  59.040  45.460  1.00  0.00           H
ATOM   2234  CE2 PHE A 727      41.860  57.470  46.840  1.00  0.00           C
ATOM   2235  HE2 PHE A 727      41.430  58.150  47.570  1.00  0.00           H
ATOM   2236  C   PHE A 727      45.840  57.710  44.380  1.00  0.00           C
ATOM   2237  O   PHE A 727      46.170  57.770  45.560  1.00  0.00           O
ATOM   2238  N   ALA A 728      46.500  56.990  43.380  1.00  0.00           N
ATOM   2239  HN  ALA A 728      46.170  57.050  42.440  1.00  0.00           H
ATOM   2240  CA  ALA A 728      47.570  56.060  43.620  1.00  0.00           C
ATOM   2241  HA  ALA A 728      47.220  55.570  44.520  1.00  0.00           H
ATOM   2242  CB  ALA A 728      47.790  55.060  42.500  1.00  0.00           C
ATOM   2243  HB1 ALA A 728      48.150  55.480  41.530  1.00  0.00           H
ATOM   2244  HB2 ALA A 728      46.840  54.480  42.430  1.00  0.00           H
ATOM   2245  HB3 ALA A 728      48.510  54.300  42.850  1.00  0.00           H
ATOM   2246  C   ALA A 728      48.820  56.770  43.980  1.00  0.00           C
ATOM   2247  O   ALA A 728      49.480  56.390  44.960  1.00  0.00           O
ATOM   2248  N   ALA A 729      49.240  57.870  43.300  1.00  0.00           N
ATOM   2249  HN  ALA A 729      48.670  58.180  42.550  1.00  0.00           H
ATOM   2250  CA  ALA A 729      50.440  58.630  43.520  1.00  0.00           C
ATOM   2251  HA  ALA A 729      51.250  57.930  43.580  1.00  0.00           H
ATOM   2252  CB  ALA A 729      50.650  59.730  42.480  1.00  0.00           C
ATOM   2253  HB1 ALA A 729      49.740  60.320  42.260  1.00  0.00           H
ATOM   2254  HB2 ALA A 729      51.030  59.150  41.600  1.00  0.00           H
ATOM   2255  HB3 ALA A 729      51.370  60.520  42.800  1.00  0.00           H
ATOM   2256  C   ALA A 729      50.470  59.380  44.850  1.00  0.00           C
ATOM   2257  O   ALA A 729      51.520  59.330  45.510  1.00  0.00           O
ATOM   2258  N   LEU A 730      49.280  59.900  45.260  1.00  0.00           N
ATOM   2259  HN  LEU A 730      48.430  59.770  44.750  1.00  0.00           H
ATOM   2260  CA  LEU A 730      49.170  60.430  46.640  1.00  0.00           C
ATOM   2261  HA  LEU A 730      49.820  61.280  46.830  1.00  0.00           H
ATOM   2262  CB  LEU A 730      47.710  60.900  46.790  1.00  0.00           C
ATOM   2263  HB1 LEU A 730      46.990  60.150  46.400  1.00  0.00           H
ATOM   2264  HB2 LEU A 730      47.530  61.770  46.110  1.00  0.00           H
ATOM   2265  CG  LEU A 730      47.400  61.400  48.210  1.00  0.00           C
ATOM   2266  HG  LEU A 730      47.710  60.630  48.950  1.00  0.00           H
ATOM   2267  CD1 LEU A 730      48.280  62.620  48.550  1.00  0.00           C
ATOM   2268 HD11 LEU A 730      48.370  63.270  47.660  1.00  0.00           H
ATOM   2269 HD12 LEU A 730      49.330  62.350  48.810  1.00  0.00           H
ATOM   2270 HD13 LEU A 730      47.890  63.210  49.410  1.00  0.00           H
ATOM   2271  CD2 LEU A 730      45.940  61.670  48.390  1.00  0.00           C
ATOM   2272 HD21 LEU A 730      45.640  62.060  49.390  1.00  0.00           H
ATOM   2273 HD22 LEU A 730      45.450  60.680  48.280  1.00  0.00           H
ATOM   2274 HD23 LEU A 730      45.510  62.290  47.580  1.00  0.00           H
ATOM   2275  C   LEU A 730      49.480  59.380  47.680  1.00  0.00           C
ATOM   2276  O   LEU A 730      50.190  59.630  48.660  1.00  0.00           O
ATOM   2277  N   ILE A 731      48.940  58.180  47.520  1.00  0.00           N
ATOM   2278  HN  ILE A 731      48.300  57.930  46.790  1.00  0.00           H
ATOM   2279  CA  ILE A 731      49.010  57.170  48.520  1.00  0.00           C
ATOM   2280  HA  ILE A 731      48.830  57.730  49.420  1.00  0.00           H
ATOM   2281  CB  ILE A 731      47.900  56.200  48.330  1.00  0.00           C
ATOM   2282  HB  ILE A 731      47.870  55.840  47.280  1.00  0.00           H
ATOM   2283  CG2 ILE A 731      48.100  54.910  49.190  1.00  0.00           C
ATOM   2284 HG21 ILE A 731      49.040  54.390  48.930  1.00  0.00           H
ATOM   2285 HG22 ILE A 731      47.350  54.160  48.830  1.00  0.00           H
ATOM   2286 HG23 ILE A 731      48.040  55.200  50.260  1.00  0.00           H
ATOM   2287  CG1 ILE A 731      46.530  56.830  48.680  1.00  0.00           C
ATOM   2288 HG11 ILE A 731      46.300  57.710  48.050  1.00  0.00           H
ATOM   2289 HG12 ILE A 731      46.600  57.220  49.720  1.00  0.00           H
ATOM   2290  CD  ILE A 731      45.390  55.880  48.290  1.00  0.00           C
ATOM   2291  HD1 ILE A 731      45.380  55.830  47.180  1.00  0.00           H
ATOM   2292  HD2 ILE A 731      44.430  56.280  48.710  1.00  0.00           H
ATOM   2293  HD3 ILE A 731      45.490  54.860  48.710  1.00  0.00           H
ATOM   2294  C   ILE A 731      50.390  56.650  48.750  1.00  0.00           C
ATOM   2295  O   ILE A 731      50.870  56.500  49.860  1.00  0.00           O
ATOM   2296  N   CYS A 732      51.170  56.490  47.690  1.00  0.00           N
ATOM   2297  HN  CYS A 732      50.800  56.840  46.840  1.00  0.00           H
ATOM   2298  CA  CYS A 732      52.560  56.130  47.730  1.00  0.00           C
ATOM   2299  HA  CYS A 732      52.630  55.170  48.210  1.00  0.00           H
ATOM   2300  CB  CYS A 732      53.240  56.110  46.300  1.00  0.00           C
ATOM   2301  HB1 CYS A 732      54.230  55.610  46.390  1.00  0.00           H
ATOM   2302  HB2 CYS A 732      53.320  57.130  45.860  1.00  0.00           H
ATOM   2303  SG  CYS A 732      52.310  55.030  45.190  1.00  0.00           S
ATOM   2304  HG1 CYS A 732      52.780  53.940  45.760  1.00  0.00           H
ATOM   2305  C   CYS A 732      53.380  57.160  48.510  1.00  0.00           C
ATOM   2306  O   CYS A 732      54.250  56.750  49.320  1.00  0.00           O
ATOM   2307  N   ILE A 733      53.090  58.440  48.360  1.00  0.00           N
ATOM   2308  HN  ILE A 733      52.320  58.720  47.820  1.00  0.00           H
ATOM   2309  CA  ILE A 733      53.760  59.480  49.230  1.00  0.00           C
ATOM   2310  HA  ILE A 733      54.830  59.320  49.170  1.00  0.00           H
ATOM   2311  CB  ILE A 733      53.600  60.940  48.670  1.00  0.00           C
ATOM   2312  HB  ILE A 733      52.500  61.100  48.740  1.00  0.00           H
ATOM   2313  CG2 ILE A 733      54.230  61.900  49.690  1.00  0.00           C
ATOM   2314 HG21 ILE A 733      54.110  62.920  49.250  1.00  0.00           H
ATOM   2315 HG22 ILE A 733      55.280  61.580  49.810  1.00  0.00           H
ATOM   2316 HG23 ILE A 733      53.750  61.900  50.700  1.00  0.00           H
ATOM   2317  CG1 ILE A 733      54.160  61.040  47.210  1.00  0.00           C
ATOM   2318 HG11 ILE A 733      53.730  60.180  46.670  1.00  0.00           H
ATOM   2319 HG12 ILE A 733      55.270  60.930  47.280  1.00  0.00           H
ATOM   2320  CD  ILE A 733      53.860  62.330  46.490  1.00  0.00           C
ATOM   2321  HD1 ILE A 733      54.510  62.260  45.590  1.00  0.00           H
ATOM   2322  HD2 ILE A 733      54.200  63.310  46.900  1.00  0.00           H
ATOM   2323  HD3 ILE A 733      52.800  62.430  46.220  1.00  0.00           H
ATOM   2324  C   ILE A 733      53.490  59.340  50.750  1.00  0.00           C
ATOM   2325  O   ILE A 733      54.370  59.440  51.580  1.00  0.00           O
ATOM   2326  N   ILE A 734      52.240  59.120  51.050  1.00  0.00           N
ATOM   2327  HN  ILE A 734      51.570  59.220  50.320  1.00  0.00           H
ATOM   2328  CA  ILE A 734      51.750  58.670  52.410  1.00  0.00           C
ATOM   2329  HA  ILE A 734      51.950  59.440  53.140  1.00  0.00           H
ATOM   2330  CB  ILE A 734      50.260  58.400  52.370  1.00  0.00           C
ATOM   2331  HB  ILE A 734      50.020  57.760  51.510  1.00  0.00           H
ATOM   2332  CG2 ILE A 734      49.880  57.780  53.720  1.00  0.00           C
ATOM   2333 HG21 ILE A 734      50.240  58.400  54.560  1.00  0.00           H
ATOM   2334 HG22 ILE A 734      50.170  56.710  53.870  1.00  0.00           H
ATOM   2335 HG23 ILE A 734      48.770  57.770  53.790  1.00  0.00           H
ATOM   2336  CG1 ILE A 734      49.550  59.770  52.150  1.00  0.00           C
ATOM   2337 HG11 ILE A 734      49.940  60.230  51.220  1.00  0.00           H
ATOM   2338 HG12 ILE A 734      49.690  60.380  53.080  1.00  0.00           H
ATOM   2339  CD  ILE A 734      48.070  59.670  51.940  1.00  0.00           C
ATOM   2340  HD1 ILE A 734      47.680  60.690  51.720  1.00  0.00           H
ATOM   2341  HD2 ILE A 734      47.650  59.180  52.840  1.00  0.00           H
ATOM   2342  HD3 ILE A 734      47.880  58.950  51.110  1.00  0.00           H
ATOM   2343  C   ILE A 734      52.460  57.390  52.900  1.00  0.00           C
ATOM   2344  O   ILE A 734      53.010  57.340  54.060  1.00  0.00           O
ATOM   2345  N   PHE A 735      52.670  56.420  52.090  1.00  0.00           N
ATOM   2346  HN  PHE A 735      52.340  56.430  51.150  1.00  0.00           H
ATOM   2347  CA  PHE A 735      53.550  55.290  52.490  1.00  0.00           C
ATOM   2348  HA  PHE A 735      53.210  54.900  53.430  1.00  0.00           H
ATOM   2349  CB  PHE A 735      53.480  54.160  51.430  1.00  0.00           C
ATOM   2350  HB1 PHE A 735      54.300  53.490  51.740  1.00  0.00           H
ATOM   2351  HB2 PHE A 735      53.760  54.510  50.410  1.00  0.00           H
ATOM   2352  CG  PHE A 735      52.260  53.430  51.360  1.00  0.00           C
ATOM   2353  CD1 PHE A 735      51.000  53.850  51.660  1.00  0.00           C
ATOM   2354  HD1 PHE A 735      50.840  54.880  51.930  1.00  0.00           H
ATOM   2355  CE1 PHE A 735      49.910  52.970  51.600  1.00  0.00           C
ATOM   2356  HE1 PHE A 735      48.920  53.300  51.890  1.00  0.00           H
ATOM   2357  CZ  PHE A 735      50.040  51.710  51.060  1.00  0.00           C
ATOM   2358  HZ  PHE A 735      49.220  51.010  50.970  1.00  0.00           H
ATOM   2359  CD2 PHE A 735      52.410  52.130  50.760  1.00  0.00           C
ATOM   2360  HD2 PHE A 735      53.380  51.810  50.410  1.00  0.00           H
ATOM   2361  CE2 PHE A 735      51.340  51.230  50.670  1.00  0.00           C
ATOM   2362  HE2 PHE A 735      51.420  50.250  50.220  1.00  0.00           H
ATOM   2363  C   PHE A 735      55.030  55.650  52.760  1.00  0.00           C
ATOM   2364  O   PHE A 735      55.590  55.290  53.760  1.00  0.00           O
ATOM   2365  N   ILE A 736      55.580  56.490  51.790  1.00  0.00           N
ATOM   2366  HN  ILE A 736      55.050  56.600  50.950  1.00  0.00           H
ATOM   2367  CA  ILE A 736      56.960  56.940  51.900  1.00  0.00           C
ATOM   2368  HA  ILE A 736      57.580  56.060  51.950  1.00  0.00           H
ATOM   2369  CB  ILE A 736      57.360  57.700  50.610  1.00  0.00           C
ATOM   2370  HB  ILE A 736      56.530  58.340  50.230  1.00  0.00           H
ATOM   2371  CG2 ILE A 736      58.700  58.560  50.770  1.00  0.00           C
ATOM   2372 HG21 ILE A 736      59.510  57.940  51.200  1.00  0.00           H
ATOM   2373 HG22 ILE A 736      58.460  59.440  51.410  1.00  0.00           H
ATOM   2374 HG23 ILE A 736      59.150  58.920  49.820  1.00  0.00           H
ATOM   2375  CG1 ILE A 736      57.560  56.720  49.480  1.00  0.00           C
ATOM   2376 HG11 ILE A 736      56.880  55.850  49.510  1.00  0.00           H
ATOM   2377 HG12 ILE A 736      58.630  56.420  49.560  1.00  0.00           H
ATOM   2378  CD  ILE A 736      57.320  57.350  48.040  1.00  0.00           C
ATOM   2379  HD1 ILE A 736      56.450  58.030  47.960  1.00  0.00           H
ATOM   2380  HD2 ILE A 736      57.290  56.610  47.210  1.00  0.00           H
ATOM   2381  HD3 ILE A 736      58.190  58.030  47.970  1.00  0.00           H
ATOM   2382  C   ILE A 736      57.080  57.830  53.170  1.00  0.00           C
ATOM   2383  O   ILE A 736      58.030  57.800  53.920  1.00  0.00           O
ATOM   2384  N   TYR A 737      56.150  58.720  53.380  1.00  0.00           N
ATOM   2385  HN  TYR A 737      55.400  58.950  52.760  1.00  0.00           H
ATOM   2386  CA  TYR A 737      56.250  59.570  54.590  1.00  0.00           C
ATOM   2387  HA  TYR A 737      57.220  60.060  54.620  1.00  0.00           H
ATOM   2388  CB  TYR A 737      55.070  60.590  54.560  1.00  0.00           C
ATOM   2389  HB1 TYR A 737      54.130  60.010  54.580  1.00  0.00           H
ATOM   2390  HB2 TYR A 737      55.110  61.020  53.530  1.00  0.00           H
ATOM   2391  CG  TYR A 737      55.120  61.720  55.690  1.00  0.00           C
ATOM   2392  CD1 TYR A 737      54.230  61.520  56.800  1.00  0.00           C
ATOM   2393  HD1 TYR A 737      53.610  60.630  56.870  1.00  0.00           H
ATOM   2394  CE1 TYR A 737      54.190  62.480  57.800  1.00  0.00           C
ATOM   2395  HE1 TYR A 737      53.400  62.310  58.510  1.00  0.00           H
ATOM   2396  CZ  TYR A 737      55.050  63.570  57.780  1.00  0.00           C
ATOM   2397  OH  TYR A 737      54.960  64.510  58.780  1.00  0.00           O
ATOM   2398  HH  TYR A 737      54.790  64.040  59.600  1.00  0.00           H
ATOM   2399  CD2 TYR A 737      55.940  62.770  55.690  1.00  0.00           C
ATOM   2400  HD2 TYR A 737      56.660  62.940  54.910  1.00  0.00           H
ATOM   2401  CE2 TYR A 737      55.950  63.740  56.720  1.00  0.00           C
ATOM   2402  HE2 TYR A 737      56.580  64.610  56.550  1.00  0.00           H
ATOM   2403  C   TYR A 737      56.060  58.730  55.910  1.00  0.00           C
ATOM   2404  O   TYR A 737      56.800  58.880  56.880  1.00  0.00           O
ATOM   2405  N   GLU A 738      55.160  57.750  55.910  1.00  0.00           N
ATOM   2406  HN  GLU A 738      54.560  57.570  55.130  1.00  0.00           H
ATOM   2407  CA  GLU A 738      54.980  56.900  57.060  1.00  0.00           C
ATOM   2408  HA  GLU A 738      54.930  57.530  57.930  1.00  0.00           H
ATOM   2409  CB  GLU A 738      53.680  56.000  56.770  1.00  0.00           C
ATOM   2410  HB1 GLU A 738      53.650  55.090  57.420  1.00  0.00           H
ATOM   2411  HB2 GLU A 738      53.770  55.620  55.740  1.00  0.00           H
ATOM   2412  CG  GLU A 738      52.230  56.580  56.870  1.00  0.00           C
ATOM   2413  HG1 GLU A 738      51.560  55.900  56.300  1.00  0.00           H
ATOM   2414  HG2 GLU A 738      52.210  57.540  56.310  1.00  0.00           H
ATOM   2415  CD  GLU A 738      51.700  56.780  58.270  1.00  0.00           C
ATOM   2416  OE1 GLU A 738      52.490  57.170  59.140  1.00  0.00           O
ATOM   2417  OE2 GLU A 738      50.490  56.500  58.400  1.00  0.00           O
ATOM   2418  C   GLU A 738      56.140  56.050  57.470  1.00  0.00           C
ATOM   2419  O   GLU A 738      56.410  55.870  58.650  1.00  0.00           O
ATOM   2420  N   ALA A 739      56.820  55.490  56.510  1.00  0.00           N
ATOM   2421  HN  ALA A 739      56.410  55.680  55.630  1.00  0.00           H
ATOM   2422  CA  ALA A 739      58.120  54.930  56.760  1.00  0.00           C
ATOM   2423  HA  ALA A 739      58.000  54.070  57.400  1.00  0.00           H
ATOM   2424  CB  ALA A 739      58.650  54.600  55.420  1.00  0.00           C
ATOM   2425  HB1 ALA A 739      59.620  54.070  55.470  1.00  0.00           H
ATOM   2426  HB2 ALA A 739      58.710  55.470  54.730  1.00  0.00           H
ATOM   2427  HB3 ALA A 739      58.010  53.930  54.800  1.00  0.00           H
ATOM   2428  C   ALA A 739      59.040  55.840  57.610  1.00  0.00           C
ATOM   2429  O   ALA A 739      59.530  55.460  58.680  1.00  0.00           O
ATOM   2430  N   LEU A 740      59.220  57.070  57.150  1.00  0.00           N
ATOM   2431  HN  LEU A 740      58.740  57.260  56.290  1.00  0.00           H
ATOM   2432  CA  LEU A 740      60.160  58.050  57.730  1.00  0.00           C
ATOM   2433  HA  LEU A 740      61.050  57.470  57.920  1.00  0.00           H
ATOM   2434  CB  LEU A 740      60.440  59.280  56.810  1.00  0.00           C
ATOM   2435  HB1 LEU A 740      61.170  59.880  57.380  1.00  0.00           H
ATOM   2436  HB2 LEU A 740      59.520  59.880  56.630  1.00  0.00           H
ATOM   2437  CG  LEU A 740      61.020  58.880  55.430  1.00  0.00           C
ATOM   2438  HG  LEU A 740      60.220  58.230  55.020  1.00  0.00           H
ATOM   2439  CD1 LEU A 740      61.130  60.130  54.530  1.00  0.00           C
ATOM   2440 HD11 LEU A 740      61.710  59.900  53.610  1.00  0.00           H
ATOM   2441 HD12 LEU A 740      61.660  60.920  55.110  1.00  0.00           H
ATOM   2442 HD13 LEU A 740      60.080  60.360  54.250  1.00  0.00           H
ATOM   2443  CD2 LEU A 740      62.320  58.050  55.480  1.00  0.00           C
ATOM   2444 HD21 LEU A 740      62.730  58.100  54.450  1.00  0.00           H
ATOM   2445 HD22 LEU A 740      62.220  56.990  55.800  1.00  0.00           H
ATOM   2446 HD23 LEU A 740      63.070  58.470  56.170  1.00  0.00           H
ATOM   2447  C   LEU A 740      59.590  58.570  59.030  1.00  0.00           C
ATOM   2448  O   LEU A 740      60.300  58.810  60.020  1.00  0.00           O
ATOM   2449  N   GLU A 741      58.260  58.690  59.080  1.00  0.00           N
ATOM   2450  HN  GLU A 741      57.680  58.490  58.310  1.00  0.00           H
ATOM   2451  CA  GLU A 741      57.670  59.310  60.280  1.00  0.00           C
ATOM   2452  HA  GLU A 741      58.280  60.180  60.490  1.00  0.00           H
ATOM   2453  CB  GLU A 741      56.240  59.960  59.990  1.00  0.00           C
ATOM   2454  HB1 GLU A 741      55.610  59.080  59.730  1.00  0.00           H
ATOM   2455  HB2 GLU A 741      56.240  60.710  59.160  1.00  0.00           H
ATOM   2456  CG  GLU A 741      55.720  60.700  61.270  1.00  0.00           C
ATOM   2457  HG1 GLU A 741      56.460  61.530  61.400  1.00  0.00           H
ATOM   2458  HG2 GLU A 741      55.640  60.120  62.210  1.00  0.00           H
ATOM   2459  CD  GLU A 741      54.450  61.440  60.930  1.00  0.00           C
ATOM   2460  OE1 GLU A 741      53.430  60.790  60.710  1.00  0.00           O
ATOM   2461  OE2 GLU A 741      54.520  62.700  60.820  1.00  0.00           O
ATOM   2462  C   GLU A 741      57.680  58.360  61.520  1.00  0.00           C
ATOM   2463  O   GLU A 741      57.770  58.770  62.670  1.00  0.00           O
ATOM   2464  N   LYS A 742      57.840  57.020  61.330  1.00  0.00           N
ATOM   2465  HN  LYS A 742      57.780  56.620  60.420  1.00  0.00           H
ATOM   2466  CA  LYS A 742      57.830  56.080  62.440  1.00  0.00           C
ATOM   2467  HA  LYS A 742      57.070  56.260  63.190  1.00  0.00           H
ATOM   2468  CB  LYS A 742      57.590  54.660  61.930  1.00  0.00           C
ATOM   2469  HB1 LYS A 742      58.440  54.390  61.270  1.00  0.00           H
ATOM   2470  HB2 LYS A 742      56.710  54.570  61.260  1.00  0.00           H
ATOM   2471  CG  LYS A 742      57.430  53.570  62.940  1.00  0.00           C
ATOM   2472  HG1 LYS A 742      58.340  53.640  63.570  1.00  0.00           H
ATOM   2473  HG2 LYS A 742      57.500  52.600  62.400  1.00  0.00           H
ATOM   2474  CD  LYS A 742      56.170  53.680  63.830  1.00  0.00           C
ATOM   2475  HD1 LYS A 742      55.370  53.730  63.050  1.00  0.00           H
ATOM   2476  HD2 LYS A 742      56.050  54.600  64.430  1.00  0.00           H
ATOM   2477  CE  LYS A 742      55.940  52.440  64.740  1.00  0.00           C
ATOM   2478  HE1 LYS A 742      56.850  52.530  65.360  1.00  0.00           H
ATOM   2479  HE2 LYS A 742      55.930  51.500  64.140  1.00  0.00           H
ATOM   2480  NZ  LYS A 742      54.810  52.740  65.550  1.00  0.00           N
ATOM   2481  HZ1 LYS A 742      54.140  53.270  64.950  1.00  0.00           H
ATOM   2482  HZ2 LYS A 742      55.060  53.360  66.340  1.00  0.00           H
ATOM   2483  HZ3 LYS A 742      54.270  51.930  65.910  1.00  0.00           H
ATOM   2484  C   LYS A 742      59.170  56.210  63.210  1.00  0.00           C
ATOM   2485  O   LYS A 742      59.280  55.780  64.350  1.00  0.00           O
ATOM   2486  N   LEU A 743      60.200  56.730  62.580  1.00  0.00           N
ATOM   2487  HN  LEU A 743      60.040  57.150  61.690  1.00  0.00           H
ATOM   2488  CA  LEU A 743      61.510  56.860  63.280  1.00  0.00           C
ATOM   2489  HA  LEU A 743      61.810  55.880  63.590  1.00  0.00           H
ATOM   2490  CB  LEU A 743      62.530  57.390  62.290  1.00  0.00           C
ATOM   2491  HB1 LEU A 743      63.530  57.510  62.770  1.00  0.00           H
ATOM   2492  HB2 LEU A 743      62.190  58.400  61.970  1.00  0.00           H
ATOM   2493  CG  LEU A 743      62.790  56.470  61.090  1.00  0.00           C
ATOM   2494  HG  LEU A 743      61.830  56.410  60.530  1.00  0.00           H
ATOM   2495  CD1 LEU A 743      63.720  57.120  60.140  1.00  0.00           C
ATOM   2496 HD11 LEU A 743      63.540  58.220  60.130  1.00  0.00           H
ATOM   2497 HD12 LEU A 743      63.560  56.660  59.140  1.00  0.00           H
ATOM   2498 HD13 LEU A 743      64.780  56.900  60.440  1.00  0.00           H
ATOM   2499  CD2 LEU A 743      63.110  55.020  61.420  1.00  0.00           C
ATOM   2500 HD21 LEU A 743      63.710  55.040  62.360  1.00  0.00           H
ATOM   2501 HD22 LEU A 743      63.590  54.510  60.560  1.00  0.00           H
ATOM   2502 HD23 LEU A 743      62.220  54.410  61.640  1.00  0.00           H
ATOM   2503  C   LEU A 743      61.540  57.680  64.530  1.00  0.00           C
ATOM   2504  O   LEU A 743      62.210  57.410  65.510  1.00  0.00           O
ATOM   2505  N   PHE A 744      60.700  58.800  64.440  1.00  0.00           N
ATOM   2506  HN  PHE A 744      60.290  59.020  63.570  1.00  0.00           H
ATOM   2507  CA  PHE A 744      60.350  59.580  65.540  1.00  0.00           C
ATOM   2508  HA  PHE A 744      61.260  59.910  66.020  1.00  0.00           H
ATOM   2509  CB  PHE A 744      59.350  60.700  65.080  1.00  0.00           C
ATOM   2510  HB1 PHE A 744      58.890  61.230  65.930  1.00  0.00           H
ATOM   2511  HB2 PHE A 744      58.510  60.180  64.570  1.00  0.00           H
ATOM   2512  CG  PHE A 744      60.020  61.710  64.260  1.00  0.00           C
ATOM   2513  CD1 PHE A 744      60.350  63.010  64.800  1.00  0.00           C
ATOM   2514  HD1 PHE A 744      60.340  63.170  65.860  1.00  0.00           H
ATOM   2515  CE1 PHE A 744      60.790  64.000  63.910  1.00  0.00           C
ATOM   2516  HE1 PHE A 744      61.080  65.000  64.230  1.00  0.00           H
ATOM   2517  CZ  PHE A 744      60.920  63.740  62.550  1.00  0.00           C
ATOM   2518  HZ  PHE A 744      61.110  64.560  61.870  1.00  0.00           H
ATOM   2519  CD2 PHE A 744      60.190  61.430  62.890  1.00  0.00           C
ATOM   2520  HD2 PHE A 744      59.880  60.460  62.520  1.00  0.00           H
ATOM   2521  CE2 PHE A 744      60.690  62.400  62.050  1.00  0.00           C
ATOM   2522  HE2 PHE A 744      60.690  62.250  60.980  1.00  0.00           H
ATOM   2523  C   PHE A 744      59.700  58.800  66.680  1.00  0.00           C
ATOM   2524  O   PHE A 744      59.950  59.120  67.840  1.00  0.00           O
ATOM   2525  N   ASP A 745      58.790  57.760  66.470  1.00  0.00           N
ATOM   2526  HN  ASP A 745      58.460  57.480  65.570  1.00  0.00           H
ATOM   2527  CA  ASP A 745      58.300  56.870  67.510  1.00  0.00           C
ATOM   2528  HA  ASP A 745      57.880  57.410  68.350  1.00  0.00           H
ATOM   2529  CB  ASP A 745      57.050  56.100  66.960  1.00  0.00           C
ATOM   2530  HB1 ASP A 745      57.530  55.340  66.290  1.00  0.00           H
ATOM   2531  HB2 ASP A 745      56.500  56.880  66.390  1.00  0.00           H
ATOM   2532  CG  ASP A 745      56.290  55.340  67.960  1.00  0.00           C
ATOM   2533  OD1 ASP A 745      55.390  54.560  67.430  1.00  0.00           O
ATOM   2534  OD2 ASP A 745      56.480  55.470  69.190  1.00  0.00           O
ATOM   2535  C   ASP A 745      59.360  56.080  68.210  1.00  0.00           C
ATOM   2536  O   ASP A 745      59.430  56.120  69.420  1.00  0.00           O
ATOM   2537  N   LEU A 746      60.270  55.390  67.450  1.00  0.00           N
ATOM   2538  HN  LEU A 746      60.080  55.320  66.470  1.00  0.00           H
ATOM   2539  CA  LEU A 746      61.370  54.560  67.940  1.00  0.00           C
ATOM   2540  HA  LEU A 746      60.940  53.800  68.580  1.00  0.00           H
ATOM   2541  CB  LEU A 746      62.180  54.040  66.740  1.00  0.00           C
ATOM   2542  HB1 LEU A 746      63.160  53.620  67.080  1.00  0.00           H
ATOM   2543  HB2 LEU A 746      62.270  54.940  66.110  1.00  0.00           H
ATOM   2544  CG  LEU A 746      61.410  52.950  66.020  1.00  0.00           C
ATOM   2545  HG  LEU A 746      60.360  53.220  65.760  1.00  0.00           H
ATOM   2546  CD1 LEU A 746      61.990  52.700  64.590  1.00  0.00           C
ATOM   2547 HD11 LEU A 746      63.060  52.440  64.720  1.00  0.00           H
ATOM   2548 HD12 LEU A 746      61.830  53.580  63.950  1.00  0.00           H
ATOM   2549 HD13 LEU A 746      61.600  51.750  64.160  1.00  0.00           H
ATOM   2550  CD2 LEU A 746      61.320  51.670  66.920  1.00  0.00           C
ATOM   2551 HD21 LEU A 746      62.310  51.490  67.390  1.00  0.00           H
ATOM   2552 HD22 LEU A 746      61.050  50.820  66.240  1.00  0.00           H
ATOM   2553 HD23 LEU A 746      60.540  51.710  67.710  1.00  0.00           H
ATOM   2554  C   LEU A 746      62.200  55.390  68.900  1.00  0.00           C
ATOM   2555  O   LEU A 746      62.550  55.020  69.990  1.00  0.00           O
ATOM   2556  N   GLY A 747      62.590  56.600  68.380  1.00  0.00           N
ATOM   2557  HN  GLY A 747      62.240  56.880  67.490  1.00  0.00           H
ATOM   2558  CA  GLY A 747      63.600  57.470  69.140  1.00  0.00           C
ATOM   2559  HA1 GLY A 747      63.980  58.270  68.520  1.00  0.00           H
ATOM   2560  HA2 GLY A 747      64.530  56.990  69.400  1.00  0.00           H
ATOM   2561  C   GLY A 747      63.060  58.050  70.340  1.00  0.00           C
ATOM   2562  O   GLY A 747      63.800  58.210  71.330  1.00  0.00           O
ATOM   2563  N   GLU A 748      61.790  58.320  70.410  1.00  0.00           N
ATOM   2564  HN  GLU A 748      61.180  58.120  69.650  1.00  0.00           H
ATOM   2565  CA  GLU A 748      61.180  58.860  71.610  1.00  0.00           C
ATOM   2566  HA  GLU A 748      61.940  59.390  72.160  1.00  0.00           H
ATOM   2567  CB  GLU A 748      59.990  59.740  71.270  1.00  0.00           C
ATOM   2568  HB1 GLU A 748      59.380  59.930  72.160  1.00  0.00           H
ATOM   2569  HB2 GLU A 748      59.370  59.160  70.550  1.00  0.00           H
ATOM   2570  CG  GLU A 748      60.530  61.100  70.770  1.00  0.00           C
ATOM   2571  HG1 GLU A 748      60.810  61.030  69.700  1.00  0.00           H
ATOM   2572  HG2 GLU A 748      61.480  61.420  71.240  1.00  0.00           H
ATOM   2573  CD  GLU A 748      59.510  62.220  70.860  1.00  0.00           C
ATOM   2574  OE1 GLU A 748      58.420  61.990  70.370  1.00  0.00           O
ATOM   2575  OE2 GLU A 748      59.700  63.300  71.450  1.00  0.00           O
ATOM   2576  C   GLU A 748      60.700  57.730  72.580  1.00  0.00           C
ATOM   2577  O   GLU A 748      60.590  58.030  73.780  1.00  0.00           O
ATOM   2578  N   THR A 749      60.500  56.420  72.130  1.00  0.00           N
ATOM   2579  HN  THR A 749      60.620  56.300  71.140  1.00  0.00           H
ATOM   2580  CA  THR A 749      60.100  55.270  72.970  1.00  0.00           C
ATOM   2581  HA  THR A 749      59.550  55.590  73.840  1.00  0.00           H
ATOM   2582  CB  THR A 749      59.260  54.270  72.300  1.00  0.00           C
ATOM   2583  HB  THR A 749      59.610  53.720  71.390  1.00  0.00           H
ATOM   2584  OG1 THR A 749      58.060  55.000  71.960  1.00  0.00           O
ATOM   2585  HG1 THR A 749      58.270  55.470  71.150  1.00  0.00           H
ATOM   2586  CG2 THR A 749      58.790  53.160  73.180  1.00  0.00           C
ATOM   2587 HG21 THR A 749      58.210  53.430  74.090  1.00  0.00           H
ATOM   2588 HG22 THR A 749      59.590  52.500  73.550  1.00  0.00           H
ATOM   2589 HG23 THR A 749      58.130  52.520  72.570  1.00  0.00           H
ATOM   2590  C   THR A 749      61.290  54.540  73.510  1.00  0.00           C
ATOM   2591  O   THR A 749      61.440  54.130  74.650  1.00  0.00           O
ATOM   2592  N   TYR A 750      62.300  54.230  72.620  1.00  0.00           N
ATOM   2593  HN  TYR A 750      62.100  54.510  71.690  1.00  0.00           H
ATOM   2594  CA  TYR A 750      63.610  53.620  72.890  1.00  0.00           C
ATOM   2595  HA  TYR A 750      63.600  53.180  73.870  1.00  0.00           H
ATOM   2596  CB  TYR A 750      63.820  52.440  71.810  1.00  0.00           C
ATOM   2597  HB1 TYR A 750      64.760  51.920  72.120  1.00  0.00           H
ATOM   2598  HB2 TYR A 750      63.860  52.780  70.760  1.00  0.00           H
ATOM   2599  CG  TYR A 750      62.720  51.420  71.890  1.00  0.00           C
ATOM   2600  CD1 TYR A 750      61.670  51.450  71.030  1.00  0.00           C
ATOM   2601  HD1 TYR A 750      61.640  52.220  70.280  1.00  0.00           H
ATOM   2602  CE1 TYR A 750      60.650  50.450  71.000  1.00  0.00           C
ATOM   2603  HE1 TYR A 750      59.930  50.560  70.210  1.00  0.00           H
ATOM   2604  CZ  TYR A 750      60.630  49.450  72.010  1.00  0.00           C
ATOM   2605  OH  TYR A 750      59.660  48.440  71.900  1.00  0.00           O
ATOM   2606  HH  TYR A 750      59.780  47.870  72.660  1.00  0.00           H
ATOM   2607  CD2 TYR A 750      62.680  50.490  72.910  1.00  0.00           C
ATOM   2608  HD2 TYR A 750      63.430  50.360  73.690  1.00  0.00           H
ATOM   2609  CE2 TYR A 750      61.620  49.470  72.990  1.00  0.00           C
ATOM   2610  HE2 TYR A 750      61.540  48.770  73.810  1.00  0.00           H
ATOM   2611  C   TYR A 750      64.900  54.450  72.940  1.00  0.00           C
ATOM   2612  O   TYR A 750      65.980  53.920  73.150  1.00  0.00           O
ATOM   2613  N   ALA A 751      64.740  55.750  72.980  1.00  0.00           N
ATOM   2614  HN  ALA A 751      63.830  56.030  72.690  1.00  0.00           H
ATOM   2615  CA  ALA A 751      65.760  56.740  73.340  1.00  0.00           C
ATOM   2616  HA  ALA A 751      65.230  57.690  73.390  1.00  0.00           H
ATOM   2617  CB  ALA A 751      66.270  56.510  74.720  1.00  0.00           C
ATOM   2618  HB1 ALA A 751      65.550  55.940  75.350  1.00  0.00           H
ATOM   2619  HB2 ALA A 751      66.440  57.460  75.270  1.00  0.00           H
ATOM   2620  HB3 ALA A 751      67.210  55.910  74.730  1.00  0.00           H
ATOM   2621  C   ALA A 751      66.900  56.910  72.350  1.00  0.00           C
ATOM   2622  O   ALA A 751      66.870  56.380  71.240  1.00  0.00           O
ATOM   2623  N   PHE A 752      68.020  57.500  72.790  1.00  0.00           N
ATOM   2624  HN  PHE A 752      67.980  57.840  73.720  1.00  0.00           H
ATOM   2625  CA  PHE A 752      69.240  57.600  71.980  1.00  0.00           C
ATOM   2626  HA  PHE A 752      69.190  57.080  71.040  1.00  0.00           H
ATOM   2627  CB  PHE A 752      69.690  59.050  71.620  1.00  0.00           C
ATOM   2628  HB1 PHE A 752      70.780  59.120  71.370  1.00  0.00           H
ATOM   2629  HB2 PHE A 752      69.610  59.860  72.380  1.00  0.00           H
ATOM   2630  CG  PHE A 752      69.060  59.580  70.340  1.00  0.00           C
ATOM   2631  CD1 PHE A 752      69.700  59.770  69.090  1.00  0.00           C
ATOM   2632  HD1 PHE A 752      70.720  59.540  68.800  1.00  0.00           H
ATOM   2633  CE1 PHE A 752      69.110  60.530  68.160  1.00  0.00           C
ATOM   2634  HE1 PHE A 752      69.450  60.560  67.130  1.00  0.00           H
ATOM   2635  CZ  PHE A 752      67.780  60.910  68.340  1.00  0.00           C
ATOM   2636  HZ  PHE A 752      67.290  61.380  67.500  1.00  0.00           H
ATOM   2637  CD2 PHE A 752      67.820  60.130  70.530  1.00  0.00           C
ATOM   2638  HD2 PHE A 752      67.480  59.950  71.540  1.00  0.00           H
ATOM   2639  CE2 PHE A 752      67.160  60.770  69.550  1.00  0.00           C
ATOM   2640  HE2 PHE A 752      66.200  61.240  69.670  1.00  0.00           H
ATOM   2641  C   PHE A 752      70.340  56.820  72.780  1.00  0.00           C
ATOM   2642  O   PHE A 752      70.190  56.670  73.950  1.00  0.00           O
ATOM   2643  N   PRO A 822      71.380  56.220  72.120  1.00  0.00           N
ATOM   2644  CD  PRO A 822      72.710  56.230  72.900  1.00  0.00           C
ATOM   2645  HD1 PRO A 822      72.870  55.190  73.270  1.00  0.00           H
ATOM   2646  HD2 PRO A 822      72.590  56.970  73.720  1.00  0.00           H
ATOM   2647  CA  PRO A 822      71.630  56.230  70.690  1.00  0.00           C
ATOM   2648  HA  PRO A 822      70.960  56.760  70.040  1.00  0.00           H
ATOM   2649  CB  PRO A 822      73.010  57.030  70.650  1.00  0.00           C
ATOM   2650  HB1 PRO A 822      72.930  58.130  70.790  1.00  0.00           H
ATOM   2651  HB2 PRO A 822      73.620  56.770  69.750  1.00  0.00           H
ATOM   2652  CG  PRO A 822      73.820  56.550  71.870  1.00  0.00           C
ATOM   2653  HG1 PRO A 822      74.450  55.750  71.420  1.00  0.00           H
ATOM   2654  HG2 PRO A 822      74.430  57.410  72.230  1.00  0.00           H
ATOM   2655  C   PRO A 822      71.630  54.870  70.090  1.00  0.00           C
ATOM   2656  O   PRO A 822      71.030  54.690  69.030  1.00  0.00           O
ATOM   2657  N   ASP A 823      72.280  53.880  70.700  1.00  0.00           N
ATOM   2658  HN  ASP A 823      72.930  54.100  71.430  1.00  0.00           H
ATOM   2659  CA  ASP A 823      72.650  52.620  70.000  1.00  0.00           C
ATOM   2660  HA  ASP A 823      73.280  53.000  69.200  1.00  0.00           H
ATOM   2661  CB  ASP A 823      73.480  51.640  70.910  1.00  0.00           C
ATOM   2662  HB1 ASP A 823      74.070  50.950  70.260  1.00  0.00           H
ATOM   2663  HB2 ASP A 823      72.670  51.180  71.530  1.00  0.00           H
ATOM   2664  CG  ASP A 823      74.450  52.320  71.810  1.00  0.00           C
ATOM   2665  OD1 ASP A 823      74.460  52.020  73.050  1.00  0.00           O
ATOM   2666  OD2 ASP A 823      75.220  53.150  71.250  1.00  0.00           O
ATOM   2667  C   ASP A 823      71.500  51.720  69.420  1.00  0.00           C
ATOM   2668  O   ASP A 823      71.500  51.290  68.260  1.00  0.00           O
ATOM   2669  N   VAL A 824      70.370  51.440  70.190  1.00  0.00           N
ATOM   2670  HN  VAL A 824      70.400  51.800  71.110  1.00  0.00           H
ATOM   2671  CA  VAL A 824      69.180  50.710  69.760  1.00  0.00           C
ATOM   2672  HA  VAL A 824      69.490  49.710  69.510  1.00  0.00           H
ATOM   2673  CB  VAL A 824      68.300  50.400  70.950  1.00  0.00           C
ATOM   2674  HB  VAL A 824      68.010  51.360  71.430  1.00  0.00           H
ATOM   2675  CG1 VAL A 824      67.030  49.750  70.500  1.00  0.00           C
ATOM   2676 HG11 VAL A 824      67.220  48.880  69.860  1.00  0.00           H
ATOM   2677 HG12 VAL A 824      66.380  50.440  69.910  1.00  0.00           H
ATOM   2678 HG13 VAL A 824      66.400  49.550  71.400  1.00  0.00           H
ATOM   2679  CG2 VAL A 824      68.980  49.490  72.060  1.00  0.00           C
ATOM   2680 HG21 VAL A 824      69.310  48.550  71.580  1.00  0.00           H
ATOM   2681 HG22 VAL A 824      68.320  49.220  72.910  1.00  0.00           H
ATOM   2682 HG23 VAL A 824      69.870  50.080  72.410  1.00  0.00           H
ATOM   2683  C   VAL A 824      68.550  51.420  68.610  1.00  0.00           C
ATOM   2684  O   VAL A 824      68.410  50.670  67.620  1.00  0.00           O
ATOM   2685  N   LEU A 825      68.390  52.730  68.670  1.00  0.00           N
ATOM   2686  HN  LEU A 825      68.560  53.130  69.560  1.00  0.00           H
ATOM   2687  CA  LEU A 825      67.750  53.510  67.610  1.00  0.00           C
ATOM   2688  HA  LEU A 825      66.770  53.070  67.400  1.00  0.00           H
ATOM   2689  CB  LEU A 825      67.430  54.960  67.990  1.00  0.00           C
ATOM   2690  HB1 LEU A 825      68.380  55.370  68.410  1.00  0.00           H
ATOM   2691  HB2 LEU A 825      66.720  55.030  68.840  1.00  0.00           H
ATOM   2692  CG  LEU A 825      66.890  55.900  66.870  1.00  0.00           C
ATOM   2693  HG  LEU A 825      67.580  55.750  66.020  1.00  0.00           H
ATOM   2694  CD1 LEU A 825      65.440  55.600  66.560  1.00  0.00           C
ATOM   2695 HD11 LEU A 825      65.100  56.380  65.850  1.00  0.00           H
ATOM   2696 HD12 LEU A 825      64.830  55.600  67.500  1.00  0.00           H
ATOM   2697 HD13 LEU A 825      65.320  54.630  66.030  1.00  0.00           H
ATOM   2698  CD2 LEU A 825      67.170  57.370  67.170  1.00  0.00           C
ATOM   2699 HD21 LEU A 825      68.180  57.370  67.640  1.00  0.00           H
ATOM   2700 HD22 LEU A 825      66.470  57.750  67.940  1.00  0.00           H
ATOM   2701 HD23 LEU A 825      67.150  58.040  66.290  1.00  0.00           H
ATOM   2702  C   LEU A 825      68.520  53.390  66.270  1.00  0.00           C
ATOM   2703  O   LEU A 825      67.980  53.060  65.230  1.00  0.00           O
ATOM   2704  N   PHE A 826      69.850  53.510  66.330  1.00  0.00           N
ATOM   2705  HN  PHE A 826      70.170  53.820  67.220  1.00  0.00           H
ATOM   2706  CA  PHE A 826      70.820  53.460  65.280  1.00  0.00           C
ATOM   2707  HA  PHE A 826      70.410  54.060  64.470  1.00  0.00           H
ATOM   2708  CB  PHE A 826      72.190  54.030  65.760  1.00  0.00           C
ATOM   2709  HB1 PHE A 826      72.930  54.040  64.920  1.00  0.00           H
ATOM   2710  HB2 PHE A 826      72.610  53.340  66.520  1.00  0.00           H
ATOM   2711  CG  PHE A 826      72.220  55.540  66.280  1.00  0.00           C
ATOM   2712  CD1 PHE A 826      71.100  56.420  66.140  1.00  0.00           C
ATOM   2713  HD1 PHE A 826      70.100  56.160  65.810  1.00  0.00           H
ATOM   2714  CE1 PHE A 826      71.220  57.760  66.610  1.00  0.00           C
ATOM   2715  HE1 PHE A 826      70.310  58.340  66.610  1.00  0.00           H
ATOM   2716  CZ  PHE A 826      72.390  58.270  67.130  1.00  0.00           C
ATOM   2717  HZ  PHE A 826      72.440  59.350  67.220  1.00  0.00           H
ATOM   2718  CD2 PHE A 826      73.420  56.090  66.710  1.00  0.00           C
ATOM   2719  HD2 PHE A 826      74.340  55.520  66.800  1.00  0.00           H
ATOM   2720  CE2 PHE A 826      73.470  57.450  67.210  1.00  0.00           C
ATOM   2721  HE2 PHE A 826      74.420  57.900  67.520  1.00  0.00           H
ATOM   2722  C   PHE A 826      70.800  52.090  64.560  1.00  0.00           C
ATOM   2723  O   PHE A 826      70.770  52.110  63.310  1.00  0.00           O
ATOM   2724  N   TRP A 827      70.770  50.980  65.320  1.00  0.00           N
ATOM   2725  HN  TRP A 827      70.640  51.020  66.310  1.00  0.00           H
ATOM   2726  CA  TRP A 827      70.530  49.640  64.790  1.00  0.00           C
ATOM   2727  HA  TRP A 827      71.310  49.460  64.060  1.00  0.00           H
ATOM   2728  CB  TRP A 827      70.720  48.510  65.840  1.00  0.00           C
ATOM   2729  HB1 TRP A 827      70.320  47.500  65.640  1.00  0.00           H
ATOM   2730  HB2 TRP A 827      70.230  48.760  66.800  1.00  0.00           H
ATOM   2731  CG  TRP A 827      72.130  48.200  66.290  1.00  0.00           C
ATOM   2732  CD1 TRP A 827      72.610  48.390  67.570  1.00  0.00           C
ATOM   2733  HD1 TRP A 827      72.180  48.940  68.400  1.00  0.00           H
ATOM   2734  NE1 TRP A 827      73.730  47.700  67.740  1.00  0.00           N
ATOM   2735  HE1 TRP A 827      74.450  47.680  68.410  1.00  0.00           H
ATOM   2736  CE2 TRP A 827      74.060  47.050  66.610  1.00  0.00           C
ATOM   2737  CD2 TRP A 827      73.050  47.350  65.650  1.00  0.00           C
ATOM   2738  CE3 TRP A 827      73.100  46.780  64.370  1.00  0.00           C
ATOM   2739  HE3 TRP A 827      72.380  46.820  63.580  1.00  0.00           H
ATOM   2740  CZ3 TRP A 827      74.150  45.950  64.110  1.00  0.00           C
ATOM   2741  HZ3 TRP A 827      74.310  45.360  63.230  1.00  0.00           H
ATOM   2742  CZ2 TRP A 827      75.200  46.350  66.300  1.00  0.00           C
ATOM   2743  HZ2 TRP A 827      75.930  46.040  67.030  1.00  0.00           H
ATOM   2744  CH2 TRP A 827      75.190  45.830  65.000  1.00  0.00           C
ATOM   2745  HH2 TRP A 827      76.030  45.250  64.630  1.00  0.00           H
ATOM   2746  C   TRP A 827      69.170  49.510  64.140  1.00  0.00           C
ATOM   2747  O   TRP A 827      69.150  48.920  63.000  1.00  0.00           O
ATOM   2748  N   CYS A 828      68.060  50.140  64.660  1.00  0.00           N
ATOM   2749  HN  CYS A 828      68.180  50.660  65.490  1.00  0.00           H
ATOM   2750  CA  CYS A 828      66.800  49.870  63.990  1.00  0.00           C
ATOM   2751  HA  CYS A 828      66.690  48.860  63.640  1.00  0.00           H
ATOM   2752  CB  CYS A 828      65.640  50.320  64.900  1.00  0.00           C
ATOM   2753  HB1 CYS A 828      64.650  50.160  64.450  1.00  0.00           H
ATOM   2754  HB2 CYS A 828      65.590  51.430  64.980  1.00  0.00           H
ATOM   2755  SG  CYS A 828      65.580  49.710  66.580  1.00  0.00           S
ATOM   2756  HG1 CYS A 828      66.890  49.640  66.740  1.00  0.00           H
ATOM   2757  C   CYS A 828      66.730  50.710  62.690  1.00  0.00           C
ATOM   2758  O   CYS A 828      66.310  50.210  61.650  1.00  0.00           O
ATOM   2759  N   VAL A 829      67.270  51.970  62.750  1.00  0.00           N
ATOM   2760  HN  VAL A 829      67.680  52.300  63.610  1.00  0.00           H
ATOM   2761  CA  VAL A 829      67.480  52.940  61.590  1.00  0.00           C
ATOM   2762  HA  VAL A 829      66.580  53.230  61.080  1.00  0.00           H
ATOM   2763  CB  VAL A 829      68.210  54.220  62.140  1.00  0.00           C
ATOM   2764  HB  VAL A 829      68.890  53.950  62.970  1.00  0.00           H
ATOM   2765  CG1 VAL A 829      68.890  54.990  61.000  1.00  0.00           C
ATOM   2766 HG11 VAL A 829      68.120  55.180  60.210  1.00  0.00           H
ATOM   2767 HG12 VAL A 829      69.720  54.350  60.620  1.00  0.00           H
ATOM   2768 HG13 VAL A 829      69.260  55.950  61.400  1.00  0.00           H
ATOM   2769  CG2 VAL A 829      67.090  55.090  62.690  1.00  0.00           C
ATOM   2770 HG21 VAL A 829      66.300  55.240  61.920  1.00  0.00           H
ATOM   2771 HG22 VAL A 829      67.560  56.060  62.960  1.00  0.00           H
ATOM   2772 HG23 VAL A 829      66.670  54.550  63.570  1.00  0.00           H
ATOM   2773  C   VAL A 829      68.260  52.220  60.470  1.00  0.00           C
ATOM   2774  O   VAL A 829      67.940  52.220  59.320  1.00  0.00           O
ATOM   2775  N   ILE A 830      69.440  51.610  60.890  1.00  0.00           N
ATOM   2776  HN  ILE A 830      69.810  51.610  61.820  1.00  0.00           H
ATOM   2777  CA  ILE A 830      70.330  51.080  59.860  1.00  0.00           C
ATOM   2778  HA  ILE A 830      70.420  51.850  59.100  1.00  0.00           H
ATOM   2779  CB  ILE A 830      71.790  51.150  60.410  1.00  0.00           C
ATOM   2780  HB  ILE A 830      71.910  52.090  61.000  1.00  0.00           H
ATOM   2781  CG2 ILE A 830      72.080  49.930  61.310  1.00  0.00           C
ATOM   2782 HG21 ILE A 830      73.050  50.110  61.800  1.00  0.00           H
ATOM   2783 HG22 ILE A 830      72.060  48.930  60.840  1.00  0.00           H
ATOM   2784 HG23 ILE A 830      71.290  49.930  62.100  1.00  0.00           H
ATOM   2785  CG1 ILE A 830      72.840  51.180  59.230  1.00  0.00           C
ATOM   2786 HG11 ILE A 830      72.730  50.420  58.420  1.00  0.00           H
ATOM   2787 HG12 ILE A 830      73.810  50.920  59.710  1.00  0.00           H
ATOM   2788  CD  ILE A 830      72.890  52.610  58.690  1.00  0.00           C
ATOM   2789  HD1 ILE A 830      73.150  53.390  59.450  1.00  0.00           H
ATOM   2790  HD2 ILE A 830      71.980  52.970  58.160  1.00  0.00           H
ATOM   2791  HD3 ILE A 830      73.740  52.480  57.980  1.00  0.00           H
ATOM   2792  C   ILE A 830      69.790  49.830  59.340  1.00  0.00           C
ATOM   2793  O   ILE A 830      69.900  49.500  58.200  1.00  0.00           O
ATOM   2794  N   LEU A 831      69.090  48.960  60.130  1.00  0.00           N
ATOM   2795  HN  LEU A 831      69.080  49.020  61.120  1.00  0.00           H
ATOM   2796  CA  LEU A 831      68.280  47.860  59.560  1.00  0.00           C
ATOM   2797  HA  LEU A 831      68.940  47.230  59.010  1.00  0.00           H
ATOM   2798  CB  LEU A 831      67.700  47.070  60.700  1.00  0.00           C
ATOM   2799  HB1 LEU A 831      66.950  47.650  61.300  1.00  0.00           H
ATOM   2800  HB2 LEU A 831      68.490  46.770  61.430  1.00  0.00           H
ATOM   2801  CG  LEU A 831      67.030  45.670  60.410  1.00  0.00           C
ATOM   2802  HG  LEU A 831      66.440  45.900  59.500  1.00  0.00           H
ATOM   2803  CD1 LEU A 831      67.990  44.570  60.100  1.00  0.00           C
ATOM   2804 HD11 LEU A 831      68.540  44.240  61.010  1.00  0.00           H
ATOM   2805 HD12 LEU A 831      68.760  44.880  59.360  1.00  0.00           H
ATOM   2806 HD13 LEU A 831      67.450  43.640  59.830  1.00  0.00           H
ATOM   2807  CD2 LEU A 831      66.070  45.180  61.540  1.00  0.00           C
ATOM   2808 HD21 LEU A 831      65.130  45.770  61.540  1.00  0.00           H
ATOM   2809 HD22 LEU A 831      66.570  45.260  62.520  1.00  0.00           H
ATOM   2810 HD23 LEU A 831      65.690  44.140  61.470  1.00  0.00           H
ATOM   2811  C   LEU A 831      67.210  48.220  58.590  1.00  0.00           C
ATOM   2812  O   LEU A 831      67.100  47.610  57.520  1.00  0.00           O
ATOM   2813  N   PHE A 832      66.410  49.220  58.950  1.00  0.00           N
ATOM   2814  HN  PHE A 832      66.530  49.560  59.880  1.00  0.00           H
ATOM   2815  CA  PHE A 832      65.490  49.890  58.130  1.00  0.00           C
ATOM   2816  HA  PHE A 832      64.700  49.200  57.890  1.00  0.00           H
ATOM   2817  CB  PHE A 832      64.950  51.120  58.890  1.00  0.00           C
ATOM   2818  HB1 PHE A 832      65.770  51.820  59.160  1.00  0.00           H
ATOM   2819  HB2 PHE A 832      64.440  50.740  59.810  1.00  0.00           H
ATOM   2820  CG  PHE A 832      63.920  52.050  58.260  1.00  0.00           C
ATOM   2821  CD1 PHE A 832      64.280  53.320  57.860  1.00  0.00           C
ATOM   2822  HD1 PHE A 832      65.290  53.630  58.080  1.00  0.00           H
ATOM   2823  CE1 PHE A 832      63.340  54.200  57.380  1.00  0.00           C
ATOM   2824  HE1 PHE A 832      63.580  55.190  57.010  1.00  0.00           H
ATOM   2825  CZ  PHE A 832      61.970  53.810  57.300  1.00  0.00           C
ATOM   2826  HZ  PHE A 832      61.210  54.520  57.020  1.00  0.00           H
ATOM   2827  CD2 PHE A 832      62.570  51.730  58.250  1.00  0.00           C
ATOM   2828  HD2 PHE A 832      62.330  50.710  58.510  1.00  0.00           H
ATOM   2829  CE2 PHE A 832      61.600  52.500  57.710  1.00  0.00           C
ATOM   2830  HE2 PHE A 832      60.550  52.270  57.760  1.00  0.00           H
ATOM   2831  C   PHE A 832      66.030  50.360  56.740  1.00  0.00           C
ATOM   2832  O   PHE A 832      65.610  49.900  55.690  1.00  0.00           O
ATOM   2833  N   PHE A 833      67.020  51.270  56.720  1.00  0.00           N
ATOM   2834  HN  PHE A 833      67.280  51.790  57.530  1.00  0.00           H
ATOM   2835  CA  PHE A 833      67.640  51.700  55.480  1.00  0.00           C
ATOM   2836  HA  PHE A 833      66.870  51.960  54.760  1.00  0.00           H
ATOM   2837  CB  PHE A 833      68.510  52.930  55.800  1.00  0.00           C
ATOM   2838  HB1 PHE A 833      69.030  53.160  54.850  1.00  0.00           H
ATOM   2839  HB2 PHE A 833      69.280  52.800  56.600  1.00  0.00           H
ATOM   2840  CG  PHE A 833      67.670  54.120  56.170  1.00  0.00           C
ATOM   2841  CD1 PHE A 833      66.830  54.710  55.250  1.00  0.00           C
ATOM   2842  HD1 PHE A 833      66.790  54.290  54.260  1.00  0.00           H
ATOM   2843  CE1 PHE A 833      66.100  55.840  55.510  1.00  0.00           C
ATOM   2844  HE1 PHE A 833      65.540  56.290  54.700  1.00  0.00           H
ATOM   2845  CZ  PHE A 833      66.020  56.350  56.840  1.00  0.00           C
ATOM   2846  HZ  PHE A 833      65.460  57.250  57.090  1.00  0.00           H
ATOM   2847  CD2 PHE A 833      67.710  54.720  57.490  1.00  0.00           C
ATOM   2848  HD2 PHE A 833      68.440  54.410  58.230  1.00  0.00           H
ATOM   2849  CE2 PHE A 833      66.890  55.720  57.830  1.00  0.00           C
ATOM   2850  HE2 PHE A 833      66.820  56.130  58.820  1.00  0.00           H
ATOM   2851  C   PHE A 833      68.470  50.640  54.700  1.00  0.00           C
ATOM   2852  O   PHE A 833      68.390  50.790  53.500  1.00  0.00           O
ATOM   2853  N   THR A 834      69.140  49.660  55.340  1.00  0.00           N
ATOM   2854  HN  THR A 834      69.060  49.500  56.330  1.00  0.00           H
ATOM   2855  CA  THR A 834      69.900  48.570  54.650  1.00  0.00           C
ATOM   2856  HA  THR A 834      70.320  49.050  53.780  1.00  0.00           H
ATOM   2857  CB  THR A 834      71.000  48.000  55.460  1.00  0.00           C
ATOM   2858  HB  THR A 834      71.490  47.120  55.000  1.00  0.00           H
ATOM   2859  OG1 THR A 834      70.480  47.460  56.730  1.00  0.00           O
ATOM   2860  HG1 THR A 834      70.130  48.170  57.280  1.00  0.00           H
ATOM   2861  CG2 THR A 834      72.180  48.930  55.710  1.00  0.00           C
ATOM   2862 HG21 THR A 834      72.690  49.190  54.760  1.00  0.00           H
ATOM   2863 HG22 THR A 834      72.910  48.390  56.350  1.00  0.00           H
ATOM   2864 HG23 THR A 834      71.820  49.800  56.280  1.00  0.00           H
ATOM   2865  C   THR A 834      68.870  47.560  54.100  1.00  0.00           C
ATOM   2866  O   THR A 834      69.090  47.010  53.030  1.00  0.00           O
ATOM   2867  N   THR A 835      67.670  47.250  54.740  1.00  0.00           N
ATOM   2868  HN  THR A 835      67.390  47.490  55.670  1.00  0.00           H
ATOM   2869  CA  THR A 835      66.580  46.500  54.130  1.00  0.00           C
ATOM   2870  HA  THR A 835      66.890  45.490  53.910  1.00  0.00           H
ATOM   2871  CB  THR A 835      65.360  46.380  55.130  1.00  0.00           C
ATOM   2872  HB  THR A 835      65.020  47.360  55.520  1.00  0.00           H
ATOM   2873  OG1 THR A 835      65.610  45.420  56.190  1.00  0.00           O
ATOM   2874  HG1 THR A 835      66.260  45.800  56.770  1.00  0.00           H
ATOM   2875  CG2 THR A 835      64.160  45.860  54.420  1.00  0.00           C
ATOM   2876 HG21 THR A 835      64.510  44.880  54.040  1.00  0.00           H
ATOM   2877 HG22 THR A 835      63.690  46.520  53.650  1.00  0.00           H
ATOM   2878 HG23 THR A 835      63.410  45.710  55.220  1.00  0.00           H
ATOM   2879  C   THR A 835      66.080  47.080  52.820  1.00  0.00           C
ATOM   2880  O   THR A 835      66.020  46.430  51.780  1.00  0.00           O
ATOM   2881  N   PHE A 836      65.880  48.410  52.830  1.00  0.00           N
ATOM   2882  HN  PHE A 836      65.920  48.930  53.680  1.00  0.00           H
ATOM   2883  CA  PHE A 836      65.480  49.210  51.720  1.00  0.00           C
ATOM   2884  HA  PHE A 836      64.510  48.980  51.320  1.00  0.00           H
ATOM   2885  CB  PHE A 836      65.370  50.720  52.200  1.00  0.00           C
ATOM   2886  HB1 PHE A 836      66.210  51.020  52.860  1.00  0.00           H
ATOM   2887  HB2 PHE A 836      64.460  50.660  52.850  1.00  0.00           H
ATOM   2888  CG  PHE A 836      65.070  51.640  51.070  1.00  0.00           C
ATOM   2889  CD1 PHE A 836      65.760  52.900  50.870  1.00  0.00           C
ATOM   2890  HD1 PHE A 836      66.580  53.210  51.500  1.00  0.00           H
ATOM   2891  CE1 PHE A 836      65.340  53.710  49.800  1.00  0.00           C
ATOM   2892  HE1 PHE A 836      65.820  54.680  49.680  1.00  0.00           H
ATOM   2893  CZ  PHE A 836      64.310  53.430  48.970  1.00  0.00           C
ATOM   2894  HZ  PHE A 836      64.070  54.020  48.100  1.00  0.00           H
ATOM   2895  CD2 PHE A 836      64.010  51.420  50.190  1.00  0.00           C
ATOM   2896  HD2 PHE A 836      63.460  50.500  50.220  1.00  0.00           H
ATOM   2897  CE2 PHE A 836      63.580  52.300  49.210  1.00  0.00           C
ATOM   2898  HE2 PHE A 836      62.950  51.950  48.410  1.00  0.00           H
ATOM   2899  C   PHE A 836      66.510  49.100  50.580  1.00  0.00           C
ATOM   2900  O   PHE A 836      66.100  48.800  49.480  1.00  0.00           O
ATOM   2901  N   PHE A 837      67.860  49.310  50.870  1.00  0.00           N
ATOM   2902  HN  PHE A 837      67.970  49.350  51.850  1.00  0.00           H
ATOM   2903  CA  PHE A 837      68.990  49.100  50.050  1.00  0.00           C
ATOM   2904  HA  PHE A 837      68.800  49.720  49.180  1.00  0.00           H
ATOM   2905  CB  PHE A 837      70.310  49.510  50.820  1.00  0.00           C
ATOM   2906  HB1 PHE A 837      70.100  49.090  51.820  1.00  0.00           H
ATOM   2907  HB2 PHE A 837      70.370  50.630  50.820  1.00  0.00           H
ATOM   2908  CG  PHE A 837      71.550  48.960  50.240  1.00  0.00           C
ATOM   2909  CD1 PHE A 837      72.480  48.160  50.950  1.00  0.00           C
ATOM   2910  HD1 PHE A 837      72.220  47.920  51.980  1.00  0.00           H
ATOM   2911  CE1 PHE A 837      73.610  47.550  50.390  1.00  0.00           C
ATOM   2912  HE1 PHE A 837      74.340  47.000  50.960  1.00  0.00           H
ATOM   2913  CZ  PHE A 837      73.840  47.760  49.070  1.00  0.00           C
ATOM   2914  HZ  PHE A 837      74.640  47.150  48.670  1.00  0.00           H
ATOM   2915  CD2 PHE A 837      71.850  49.190  48.870  1.00  0.00           C
ATOM   2916  HD2 PHE A 837      71.090  49.680  48.280  1.00  0.00           H
ATOM   2917  CE2 PHE A 837      72.930  48.510  48.290  1.00  0.00           C
ATOM   2918  HE2 PHE A 837      73.130  48.650  47.230  1.00  0.00           H
ATOM   2919  C   PHE A 837      69.080  47.550  49.500  1.00  0.00           C
ATOM   2920  O   PHE A 837      69.140  47.270  48.330  1.00  0.00           O
ATOM   2921  N   LEU A 838      69.020  46.540  50.410  1.00  0.00           N
ATOM   2922  HN  LEU A 838      68.900  46.570  51.410  1.00  0.00           H
ATOM   2923  CA  LEU A 838      69.060  45.110  49.980  1.00  0.00           C
ATOM   2924  HA  LEU A 838      70.010  45.160  49.460  1.00  0.00           H
ATOM   2925  CB  LEU A 838      69.210  44.220  51.190  1.00  0.00           C
ATOM   2926  HB1 LEU A 838      68.410  44.410  51.940  1.00  0.00           H
ATOM   2927  HB2 LEU A 838      70.090  44.560  51.780  1.00  0.00           H
ATOM   2928  CG  LEU A 838      69.400  42.700  50.910  1.00  0.00           C
ATOM   2929  HG  LEU A 838      68.580  42.370  50.240  1.00  0.00           H
ATOM   2930  CD1 LEU A 838      70.750  42.460  50.160  1.00  0.00           C
ATOM   2931 HD11 LEU A 838      70.740  42.850  49.110  1.00  0.00           H
ATOM   2932 HD12 LEU A 838      70.960  41.380  50.060  1.00  0.00           H
ATOM   2933 HD13 LEU A 838      71.640  42.720  50.760  1.00  0.00           H
ATOM   2934  CD2 LEU A 838      69.410  41.970  52.290  1.00  0.00           C
ATOM   2935 HD21 LEU A 838      70.330  42.160  52.880  1.00  0.00           H
ATOM   2936 HD22 LEU A 838      69.270  40.880  52.100  1.00  0.00           H
ATOM   2937 HD23 LEU A 838      68.510  42.340  52.820  1.00  0.00           H
ATOM   2938  C   LEU A 838      67.980  44.670  49.040  1.00  0.00           C
ATOM   2939  O   LEU A 838      68.190  44.150  47.940  1.00  0.00           O
ATOM   2940  N   SER A 839      66.730  45.000  49.410  1.00  0.00           N
ATOM   2941  HN  SER A 839      66.730  45.460  50.290  1.00  0.00           H
ATOM   2942  CA  SER A 839      65.550  44.790  48.490  1.00  0.00           C
ATOM   2943  HA  SER A 839      65.480  43.770  48.160  1.00  0.00           H
ATOM   2944  CB  SER A 839      64.230  45.190  49.210  1.00  0.00           C
ATOM   2945  HB1 SER A 839      64.140  44.390  49.980  1.00  0.00           H
ATOM   2946  HB2 SER A 839      63.340  45.110  48.550  1.00  0.00           H
ATOM   2947  OG  SER A 839      64.260  46.420  49.830  1.00  0.00           O
ATOM   2948  HG1 SER A 839      64.970  46.380  50.450  1.00  0.00           H
ATOM   2949  C   SER A 839      65.540  45.480  47.090  1.00  0.00           C
ATOM   2950  O   SER A 839      65.210  44.800  46.100  1.00  0.00           O
ATOM   2951  N   SER A 840      65.930  46.730  47.040  1.00  0.00           N
ATOM   2952  HN  SER A 840      66.160  47.220  47.880  1.00  0.00           H
ATOM   2953  CA  SER A 840      66.090  47.520  45.800  1.00  0.00           C
ATOM   2954  HA  SER A 840      65.200  47.480  45.190  1.00  0.00           H
ATOM   2955  CB  SER A 840      66.190  49.060  45.910  1.00  0.00           C
ATOM   2956  HB1 SER A 840      65.160  49.350  46.200  1.00  0.00           H
ATOM   2957  HB2 SER A 840      66.310  49.550  44.920  1.00  0.00           H
ATOM   2958  OG  SER A 840      67.200  49.480  46.810  1.00  0.00           O
ATOM   2959  HG1 SER A 840      66.990  49.290  47.730  1.00  0.00           H
ATOM   2960  C   SER A 840      67.190  46.950  44.890  1.00  0.00           C
ATOM   2961  O   SER A 840      67.030  46.890  43.650  1.00  0.00           O
ATOM   2962  N   PHE A 841      68.340  46.500  45.460  1.00  0.00           N
ATOM   2963  HN  PHE A 841      68.430  46.630  46.440  1.00  0.00           H
ATOM   2964  CA  PHE A 841      69.490  46.060  44.690  1.00  0.00           C
ATOM   2965  HA  PHE A 841      69.640  46.920  44.070  1.00  0.00           H
ATOM   2966  CB  PHE A 841      70.760  45.880  45.640  1.00  0.00           C
ATOM   2967  HB1 PHE A 841      70.380  45.110  46.340  1.00  0.00           H
ATOM   2968  HB2 PHE A 841      70.950  46.770  46.280  1.00  0.00           H
ATOM   2969  CG  PHE A 841      72.050  45.420  45.070  1.00  0.00           C
ATOM   2970  CD1 PHE A 841      72.530  44.140  45.320  1.00  0.00           C
ATOM   2971  HD1 PHE A 841      72.040  43.520  46.040  1.00  0.00           H
ATOM   2972  CE1 PHE A 841      73.780  43.750  44.730  1.00  0.00           C
ATOM   2973  HE1 PHE A 841      74.180  42.780  44.950  1.00  0.00           H
ATOM   2974  CZ  PHE A 841      74.440  44.500  43.870  1.00  0.00           C
ATOM   2975  HZ  PHE A 841      75.230  44.050  43.280  1.00  0.00           H
ATOM   2976  CD2 PHE A 841      72.770  46.310  44.260  1.00  0.00           C
ATOM   2977  HD2 PHE A 841      72.380  47.300  44.060  1.00  0.00           H
ATOM   2978  CE2 PHE A 841      73.950  45.830  43.610  1.00  0.00           C
ATOM   2979  HE2 PHE A 841      74.420  46.450  42.870  1.00  0.00           H
ATOM   2980  C   PHE A 841      69.250  44.770  43.980  1.00  0.00           C
ATOM   2981  O   PHE A 841      69.520  44.490  42.830  1.00  0.00           O
ATOM   2982  N   LEU A 842      68.530  43.900  44.800  1.00  0.00           N
ATOM   2983  HN  LEU A 842      68.250  44.120  45.740  1.00  0.00           H
ATOM   2984  CA  LEU A 842      68.070  42.600  44.370  1.00  0.00           C
ATOM   2985  HA  LEU A 842      68.900  42.160  43.840  1.00  0.00           H
ATOM   2986  CB  LEU A 842      67.570  41.700  45.510  1.00  0.00           C
ATOM   2987  HB1 LEU A 842      67.160  40.740  45.140  1.00  0.00           H
ATOM   2988  HB2 LEU A 842      66.810  42.300  46.070  1.00  0.00           H
ATOM   2989  CG  LEU A 842      68.770  41.380  46.410  1.00  0.00           C
ATOM   2990  HG  LEU A 842      69.430  42.230  46.630  1.00  0.00           H
ATOM   2991  CD1 LEU A 842      68.410  40.840  47.810  1.00  0.00           C
ATOM   2992 HD11 LEU A 842      69.360  40.600  48.320  1.00  0.00           H
ATOM   2993 HD12 LEU A 842      67.600  40.080  47.760  1.00  0.00           H
ATOM   2994 HD13 LEU A 842      67.760  41.500  48.440  1.00  0.00           H
ATOM   2995  CD2 LEU A 842      69.800  40.370  45.710  1.00  0.00           C
ATOM   2996 HD21 LEU A 842      70.290  40.950  44.910  1.00  0.00           H
ATOM   2997 HD22 LEU A 842      69.310  39.460  45.320  1.00  0.00           H
ATOM   2998 HD23 LEU A 842      70.600  40.110  46.440  1.00  0.00           H
ATOM   2999  C   LEU A 842      67.120  42.760  43.240  1.00  0.00           C
ATOM   3000  O   LEU A 842      67.100  42.010  42.210  1.00  0.00           O
ATOM   3001  N   LYS A 843      66.190  43.750  43.320  1.00  0.00           N
ATOM   3002  HN  LYS A 843      66.230  44.430  44.060  1.00  0.00           H
ATOM   3003  CA  LYS A 843      65.110  43.880  42.360  1.00  0.00           C
ATOM   3004  HA  LYS A 843      64.770  42.880  42.140  1.00  0.00           H
ATOM   3005  CB  LYS A 843      64.060  44.850  42.910  1.00  0.00           C
ATOM   3006  HB1 LYS A 843      64.460  45.890  43.030  1.00  0.00           H
ATOM   3007  HB2 LYS A 843      63.910  44.600  43.970  1.00  0.00           H
ATOM   3008  CG  LYS A 843      62.710  44.920  42.120  1.00  0.00           C
ATOM   3009  HG1 LYS A 843      62.800  45.440  41.130  1.00  0.00           H
ATOM   3010  HG2 LYS A 843      61.940  45.540  42.620  1.00  0.00           H
ATOM   3011  CD  LYS A 843      62.090  43.500  41.930  1.00  0.00           C
ATOM   3012  HD1 LYS A 843      62.200  43.080  42.950  1.00  0.00           H
ATOM   3013  HD2 LYS A 843      62.790  42.950  41.270  1.00  0.00           H
ATOM   3014  CE  LYS A 843      60.640  43.460  41.450  1.00  0.00           C
ATOM   3015  HE1 LYS A 843      60.450  43.740  40.390  1.00  0.00           H
ATOM   3016  HE2 LYS A 843      60.000  43.950  42.210  1.00  0.00           H
ATOM   3017  NZ  LYS A 843      60.280  42.060  41.480  1.00  0.00           N
ATOM   3018  HZ1 LYS A 843      60.650  41.570  42.320  1.00  0.00           H
ATOM   3019  HZ2 LYS A 843      60.690  41.510  40.690  1.00  0.00           H
ATOM   3020  HZ3 LYS A 843      59.240  42.080  41.440  1.00  0.00           H
ATOM   3021  C   LYS A 843      65.590  44.420  41.020  1.00  0.00           C
ATOM   3022  O   LYS A 843      64.910  44.200  40.030  1.00  0.00           O
ATOM   3023  N   GLN A 844      66.770  45.040  40.960  1.00  0.00           N
ATOM   3024  HN  GLN A 844      67.370  45.220  41.740  1.00  0.00           H
ATOM   3025  CA  GLN A 844      67.490  45.420  39.810  1.00  0.00           C
ATOM   3026  HA  GLN A 844      66.810  45.620  39.010  1.00  0.00           H
ATOM   3027  CB  GLN A 844      68.160  46.790  40.080  1.00  0.00           C
ATOM   3028  HB1 GLN A 844      68.770  47.140  39.230  1.00  0.00           H
ATOM   3029  HB2 GLN A 844      68.880  46.690  40.930  1.00  0.00           H
ATOM   3030  CG  GLN A 844      67.160  47.930  40.470  1.00  0.00           C
ATOM   3031  HG1 GLN A 844      67.760  48.850  40.670  1.00  0.00           H
ATOM   3032  HG2 GLN A 844      66.550  47.510  41.290  1.00  0.00           H
ATOM   3033  CD  GLN A 844      66.170  48.190  39.300  1.00  0.00           C
ATOM   3034  OE1 GLN A 844      64.950  48.110  39.440  1.00  0.00           O
ATOM   3035  NE2 GLN A 844      66.690  48.450  38.100  1.00  0.00           N
ATOM   3036 HE21 GLN A 844      66.170  48.750  37.310  1.00  0.00           H
ATOM   3037 HE22 GLN A 844      67.690  48.340  38.070  1.00  0.00           H
ATOM   3038  C   GLN A 844      68.570  44.480  39.370  1.00  0.00           C
ATOM   3039  O   GLN A 844      69.350  44.760  38.490  1.00  0.00           O
ATOM   3040  N   PHE A 845      68.490  43.250  39.930  1.00  0.00           N
ATOM   3041  HN  PHE A 845      67.850  42.870  40.600  1.00  0.00           H
ATOM   3042  CA  PHE A 845      69.290  42.160  39.360  1.00  0.00           C
ATOM   3043  HA  PHE A 845      70.300  42.530  39.320  1.00  0.00           H
ATOM   3044  CB  PHE A 845      69.290  40.930  40.440  1.00  0.00           C
ATOM   3045  HB1 PHE A 845      68.220  40.640  40.510  1.00  0.00           H
ATOM   3046  HB2 PHE A 845      69.580  41.380  41.410  1.00  0.00           H
ATOM   3047  CG  PHE A 845      70.180  39.770  40.080  1.00  0.00           C
ATOM   3048  CD1 PHE A 845      71.540  39.850  39.730  1.00  0.00           C
ATOM   3049  HD1 PHE A 845      71.940  40.830  39.530  1.00  0.00           H
ATOM   3050  CE1 PHE A 845      72.360  38.750  39.710  1.00  0.00           C
ATOM   3051  HE1 PHE A 845      73.390  38.900  39.430  1.00  0.00           H
ATOM   3052  CZ  PHE A 845      71.800  37.460  39.850  1.00  0.00           C
ATOM   3053  HZ  PHE A 845      72.520  36.650  39.770  1.00  0.00           H
ATOM   3054  CD2 PHE A 845      69.660  38.470  40.210  1.00  0.00           C
ATOM   3055  HD2 PHE A 845      68.610  38.380  40.430  1.00  0.00           H
ATOM   3056  CE2 PHE A 845      70.420  37.310  40.080  1.00  0.00           C
ATOM   3057  HE2 PHE A 845      69.850  36.410  40.250  1.00  0.00           H
ATOM   3058  C   PHE A 845      69.090  41.790  37.850  1.00  0.00           C
ATOM   3059  O   PHE A 845      70.040  41.600  37.090  1.00  0.00           O
ATOM   3060  N   LYS A 846      67.820  41.920  37.380  1.00  0.00           N
ATOM   3061  HN  LYS A 846      67.080  41.950  38.050  1.00  0.00           H
ATOM   3062  CA  LYS A 846      67.390  41.790  35.980  1.00  0.00           C
ATOM   3063  HA  LYS A 846      67.490  40.780  35.630  1.00  0.00           H
ATOM   3064  CB  LYS A 846      65.910  42.140  35.760  1.00  0.00           C
ATOM   3065  HB1 LYS A 846      65.340  41.270  36.150  1.00  0.00           H
ATOM   3066  HB2 LYS A 846      65.730  42.010  34.670  1.00  0.00           H
ATOM   3067  CG  LYS A 846      65.420  43.420  36.440  1.00  0.00           C
ATOM   3068  HG1 LYS A 846      66.180  44.160  36.100  1.00  0.00           H
ATOM   3069  HG2 LYS A 846      65.460  43.330  37.550  1.00  0.00           H
ATOM   3070  CD  LYS A 846      64.050  43.900  35.850  1.00  0.00           C
ATOM   3071  HD1 LYS A 846      63.280  43.100  36.010  1.00  0.00           H
ATOM   3072  HD2 LYS A 846      64.190  44.070  34.770  1.00  0.00           H
ATOM   3073  CE  LYS A 846      63.390  45.070  36.570  1.00  0.00           C
ATOM   3074  HE1 LYS A 846      62.430  45.330  36.060  1.00  0.00           H
ATOM   3075  HE2 LYS A 846      64.120  45.910  36.550  1.00  0.00           H
ATOM   3076  NZ  LYS A 846      63.010  44.800  37.960  1.00  0.00           N
ATOM   3077  HZ1 LYS A 846      62.220  44.120  38.010  1.00  0.00           H
ATOM   3078  HZ2 LYS A 846      62.620  45.660  38.390  1.00  0.00           H
ATOM   3079  HZ3 LYS A 846      63.850  44.400  38.420  1.00  0.00           H
ATOM   3080  C   LYS A 846      68.360  42.580  34.980  1.00  0.00           C
ATOM   3081  O   LYS A 846      68.370  42.260  33.770  1.00  0.00           O
ATOM   3082  N   THR A 847      69.030  43.630  35.360  1.00  0.00           N
ATOM   3083  HN  THR A 847      69.030  44.040  36.270  1.00  0.00           H
ATOM   3084  CA  THR A 847      69.910  44.350  34.410  1.00  0.00           C
ATOM   3085  HA  THR A 847      69.450  44.430  33.440  1.00  0.00           H
ATOM   3086  CB  THR A 847      70.250  45.770  34.840  1.00  0.00           C
ATOM   3087  HB  THR A 847      70.940  46.180  34.070  1.00  0.00           H
ATOM   3088  OG1 THR A 847      70.830  45.840  36.090  1.00  0.00           O
ATOM   3089  HG1 THR A 847      70.680  46.770  36.300  1.00  0.00           H
ATOM   3090  CG2 THR A 847      68.880  46.450  34.960  1.00  0.00           C
ATOM   3091 HG21 THR A 847      68.450  46.620  33.950  1.00  0.00           H
ATOM   3092 HG22 THR A 847      68.920  47.430  35.470  1.00  0.00           H
ATOM   3093 HG23 THR A 847      68.110  46.030  35.650  1.00  0.00           H
ATOM   3094  C   THR A 847      71.180  43.660  34.100  1.00  0.00           C
ATOM   3095  O   THR A 847      71.790  43.910  33.060  1.00  0.00           O
ATOM   3096  N   LYS A 848      71.680  42.830  35.010  1.00  0.00           N
ATOM   3097  HN  LYS A 848      71.100  42.630  35.800  1.00  0.00           H
ATOM   3098  CA  LYS A 848      72.970  42.210  34.960  1.00  0.00           C
ATOM   3099  HA  LYS A 848      73.680  42.910  34.520  1.00  0.00           H
ATOM   3100  CB  LYS A 848      73.430  41.810  36.420  1.00  0.00           C
ATOM   3101  HB1 LYS A 848      74.490  41.450  36.350  1.00  0.00           H
ATOM   3102  HB2 LYS A 848      72.990  40.840  36.730  1.00  0.00           H
ATOM   3103  CG  LYS A 848      73.230  42.860  37.580  1.00  0.00           C
ATOM   3104  HG1 LYS A 848      73.760  42.400  38.430  1.00  0.00           H
ATOM   3105  HG2 LYS A 848      72.150  43.000  37.810  1.00  0.00           H
ATOM   3106  CD  LYS A 848      73.790  44.290  37.270  1.00  0.00           C
ATOM   3107  HD1 LYS A 848      73.360  44.580  36.300  1.00  0.00           H
ATOM   3108  HD2 LYS A 848      74.900  44.260  37.170  1.00  0.00           H
ATOM   3109  CE  LYS A 848      73.600  45.390  38.370  1.00  0.00           C
ATOM   3110  HE1 LYS A 848      74.010  46.280  37.850  1.00  0.00           H
ATOM   3111  HE2 LYS A 848      74.170  45.300  39.320  1.00  0.00           H
ATOM   3112  NZ  LYS A 848      72.190  45.710  38.530  1.00  0.00           N
ATOM   3113  HZ1 LYS A 848      71.860  44.990  39.190  1.00  0.00           H
ATOM   3114  HZ2 LYS A 848      71.610  45.530  37.680  1.00  0.00           H
ATOM   3115  HZ3 LYS A 848      72.020  46.690  38.850  1.00  0.00           H
ATOM   3116  C   LYS A 848      72.990  41.020  34.080  1.00  0.00           C
ATOM   3117  O   LYS A 848      72.010  40.320  33.860  1.00  0.00           O
ATOM   3118  N   ARG A 849      74.240  40.690  33.570  1.00  0.00           N
ATOM   3119  HN  ARG A 849      75.100  41.140  33.790  1.00  0.00           H
ATOM   3120  CA  ARG A 849      74.380  39.620  32.680  1.00  0.00           C
ATOM   3121  HA  ARG A 849      73.490  39.420  32.110  1.00  0.00           H
ATOM   3122  CB  ARG A 849      75.590  39.780  31.690  1.00  0.00           C
ATOM   3123  HB1 ARG A 849      75.710  38.970  30.940  1.00  0.00           H
ATOM   3124  HB2 ARG A 849      76.530  39.790  32.300  1.00  0.00           H
ATOM   3125  CG  ARG A 849      75.460  41.180  30.860  1.00  0.00           C
ATOM   3126  HG1 ARG A 849      76.430  41.400  30.370  1.00  0.00           H
ATOM   3127  HG2 ARG A 849      75.200  42.000  31.570  1.00  0.00           H
ATOM   3128  CD  ARG A 849      74.340  41.150  29.800  1.00  0.00           C
ATOM   3129  HD1 ARG A 849      73.350  40.870  30.230  1.00  0.00           H
ATOM   3130  HD2 ARG A 849      74.580  40.340  29.060  1.00  0.00           H
ATOM   3131  NE  ARG A 849      74.330  42.560  29.140  1.00  0.00           N
ATOM   3132  HE  ARG A 849      75.200  42.800  28.710  1.00  0.00           H
ATOM   3133  CZ  ARG A 849      73.250  43.300  28.850  1.00  0.00           C
ATOM   3134  NH1 ARG A 849      73.310  44.370  28.130  1.00  0.00           N
ATOM   3135 HH11 ARG A 849      74.180  44.590  27.690  1.00  0.00           H
ATOM   3136 HH12 ARG A 849      72.490  44.810  27.750  1.00  0.00           H
ATOM   3137  NH2 ARG A 849      71.970  42.980  29.230  1.00  0.00           N
ATOM   3138 HH21 ARG A 849      71.700  42.450  30.030  1.00  0.00           H
ATOM   3139 HH22 ARG A 849      71.350  43.760  29.100  1.00  0.00           H
ATOM   3140  C   ARG A 849      74.570  38.300  33.320  1.00  0.00           C
ATOM   3141  O   ARG A 849      74.340  37.280  32.660  1.00  0.00           O
ATOM   3142  N   TYR A 850      74.960  38.190  34.610  1.00  0.00           N
ATOM   3143  HN  TYR A 850      75.100  39.030  35.140  1.00  0.00           H
ATOM   3144  CA  TYR A 850      75.180  36.950  35.310  1.00  0.00           C
ATOM   3145  HA  TYR A 850      76.000  36.390  34.900  1.00  0.00           H
ATOM   3146  CB  TYR A 850      75.600  37.350  36.760  1.00  0.00           C
ATOM   3147  HB1 TYR A 850      76.040  36.530  37.360  1.00  0.00           H
ATOM   3148  HB2 TYR A 850      74.620  37.530  37.270  1.00  0.00           H
ATOM   3149  CG  TYR A 850      76.500  38.490  37.030  1.00  0.00           C
ATOM   3150  CD1 TYR A 850      76.160  39.610  37.840  1.00  0.00           C
ATOM   3151  HD1 TYR A 850      75.210  39.660  38.350  1.00  0.00           H
ATOM   3152  CE1 TYR A 850      77.120  40.610  38.130  1.00  0.00           C
ATOM   3153  HE1 TYR A 850      76.900  41.410  38.830  1.00  0.00           H
ATOM   3154  CZ  TYR A 850      78.390  40.500  37.490  1.00  0.00           C
ATOM   3155  OH  TYR A 850      79.340  41.580  37.770  1.00  0.00           O
ATOM   3156  HH  TYR A 850      79.970  41.580  37.050  1.00  0.00           H
ATOM   3157  CD2 TYR A 850      77.740  38.460  36.400  1.00  0.00           C
ATOM   3158  HD2 TYR A 850      78.170  37.760  35.710  1.00  0.00           H
ATOM   3159  CE2 TYR A 850      78.700  39.480  36.560  1.00  0.00           C
ATOM   3160  HE2 TYR A 850      79.660  39.440  36.060  1.00  0.00           H
ATOM   3161  C   TYR A 850      74.040  35.880  35.510  1.00  0.00           C
ATOM   3162  O   TYR A 850      72.840  36.180  35.560  1.00  0.00           O
ATOM   3163  N   PHE A 851      74.440  34.600  35.460  1.00  0.00           N
ATOM   3164  HN  PHE A 851      75.440  34.480  35.430  1.00  0.00           H
ATOM   3165  CA  PHE A 851      73.660  33.460  35.500  1.00  0.00           C
ATOM   3166  HA  PHE A 851      74.450  32.710  35.490  1.00  0.00           H
ATOM   3167  CB  PHE A 851      72.780  33.310  36.810  1.00  0.00           C
ATOM   3168  HB1 PHE A 851      72.340  32.290  36.770  1.00  0.00           H
ATOM   3169  HB2 PHE A 851      72.060  34.140  36.820  1.00  0.00           H
ATOM   3170  CG  PHE A 851      73.490  33.340  38.160  1.00  0.00           C
ATOM   3171  CD1 PHE A 851      72.750  33.900  39.150  1.00  0.00           C
ATOM   3172  HD1 PHE A 851      71.790  34.390  39.090  1.00  0.00           H
ATOM   3173  CE1 PHE A 851      73.230  33.860  40.410  1.00  0.00           C
ATOM   3174  HE1 PHE A 851      72.520  34.270  41.130  1.00  0.00           H
ATOM   3175  CZ  PHE A 851      74.410  33.310  40.750  1.00  0.00           C
ATOM   3176  HZ  PHE A 851      74.690  33.320  41.790  1.00  0.00           H
ATOM   3177  CD2 PHE A 851      74.760  32.770  38.410  1.00  0.00           C
ATOM   3178  HD2 PHE A 851      75.360  32.250  37.680  1.00  0.00           H
ATOM   3179  CE2 PHE A 851      75.240  32.770  39.720  1.00  0.00           C
ATOM   3180  HE2 PHE A 851      76.090  32.220  40.090  1.00  0.00           H
ATOM   3181  C   PHE A 851      72.850  33.150  34.290  1.00  0.00           C
ATOM   3182  O   PHE A 851      72.720  34.010  33.410  1.00  0.00           O
ATOM   3183  N   PRO A 852      72.170  32.000  34.160  1.00  0.00           N
ATOM   3184  CD  PRO A 852      72.860  30.750  34.460  1.00  0.00           C
ATOM   3185  HD1 PRO A 852      73.080  30.800  35.550  1.00  0.00           H
ATOM   3186  HD2 PRO A 852      73.750  30.770  33.810  1.00  0.00           H
ATOM   3187  CA  PRO A 852      70.980  31.760  33.260  1.00  0.00           C
ATOM   3188  HA  PRO A 852      71.280  31.860  32.230  1.00  0.00           H
ATOM   3189  CB  PRO A 852      70.670  30.340  33.650  1.00  0.00           C
ATOM   3190  HB1 PRO A 852      69.910  29.800  33.040  1.00  0.00           H
ATOM   3191  HB2 PRO A 852      70.190  30.450  34.640  1.00  0.00           H
ATOM   3192  CG  PRO A 852      72.010  29.660  33.840  1.00  0.00           C
ATOM   3193  HG1 PRO A 852      72.020  28.840  34.590  1.00  0.00           H
ATOM   3194  HG2 PRO A 852      72.420  29.200  32.920  1.00  0.00           H
ATOM   3195  C   PRO A 852      69.770  32.750  33.390  1.00  0.00           C
ATOM   3196  O   PRO A 852      69.440  33.200  34.520  1.00  0.00           O
ATOM   3197  N   THR A 853      69.110  33.190  32.280  1.00  0.00           N
ATOM   3198  HN  THR A 853      69.260  32.790  31.390  1.00  0.00           H
ATOM   3199  CA  THR A 853      68.160  34.340  32.290  1.00  0.00           C
ATOM   3200  HA  THR A 853      68.740  35.180  32.640  1.00  0.00           H
ATOM   3201  CB  THR A 853      67.620  34.680  30.940  1.00  0.00           C
ATOM   3202  HB  THR A 853      66.800  34.000  30.640  1.00  0.00           H
ATOM   3203  OG1 THR A 853      68.540  34.490  29.840  1.00  0.00           O
ATOM   3204  HG1 THR A 853      68.930  33.620  29.960  1.00  0.00           H
ATOM   3205  CG2 THR A 853      66.990  36.110  31.000  1.00  0.00           C
ATOM   3206 HG21 THR A 853      66.550  36.380  30.020  1.00  0.00           H
ATOM   3207 HG22 THR A 853      67.770  36.890  31.160  1.00  0.00           H
ATOM   3208 HG23 THR A 853      66.170  36.230  31.740  1.00  0.00           H
ATOM   3209  C   THR A 853      66.990  34.050  33.200  1.00  0.00           C
ATOM   3210  O   THR A 853      66.630  34.960  33.950  1.00  0.00           O
ATOM   3211  N   LYS A 854      66.420  32.810  33.210  1.00  0.00           N
ATOM   3212  HN  LYS A 854      66.790  32.050  32.690  1.00  0.00           H
ATOM   3213  CA  LYS A 854      65.260  32.450  34.060  1.00  0.00           C
ATOM   3214  HA  LYS A 854      64.500  33.200  33.910  1.00  0.00           H
ATOM   3215  CB  LYS A 854      64.520  31.150  33.660  1.00  0.00           C
ATOM   3216  HB1 LYS A 854      63.500  30.980  34.090  1.00  0.00           H
ATOM   3217  HB2 LYS A 854      65.170  30.270  33.870  1.00  0.00           H
ATOM   3218  CG  LYS A 854      64.300  31.100  32.090  1.00  0.00           C
ATOM   3219  HG1 LYS A 854      63.990  30.080  31.770  1.00  0.00           H
ATOM   3220  HG2 LYS A 854      65.180  31.380  31.480  1.00  0.00           H
ATOM   3221  CD  LYS A 854      63.220  32.070  31.690  1.00  0.00           C
ATOM   3222  HD1 LYS A 854      63.590  33.110  31.810  1.00  0.00           H
ATOM   3223  HD2 LYS A 854      62.320  31.860  32.310  1.00  0.00           H
ATOM   3224  CE  LYS A 854      62.720  31.930  30.210  1.00  0.00           C
ATOM   3225  HE1 LYS A 854      63.520  32.020  29.450  1.00  0.00           H
ATOM   3226  HE2 LYS A 854      61.960  32.720  30.020  1.00  0.00           H
ATOM   3227  NZ  LYS A 854      61.900  30.710  30.060  1.00  0.00           N
ATOM   3228  HZ1 LYS A 854      61.240  30.490  30.820  1.00  0.00           H
ATOM   3229  HZ2 LYS A 854      62.530  29.900  29.830  1.00  0.00           H
ATOM   3230  HZ3 LYS A 854      61.410  30.870  29.150  1.00  0.00           H
ATOM   3231  C   LYS A 854      65.620  32.430  35.570  1.00  0.00           C
ATOM   3232  O   LYS A 854      64.780  32.860  36.360  1.00  0.00           O
ATOM   3233  N   VAL A 855      66.840  31.960  35.970  1.00  0.00           N
ATOM   3234  HN  VAL A 855      67.550  31.740  35.290  1.00  0.00           H
ATOM   3235  CA  VAL A 855      67.340  32.080  37.360  1.00  0.00           C
ATOM   3236  HA  VAL A 855      66.660  31.670  38.090  1.00  0.00           H
ATOM   3237  CB  VAL A 855      68.560  31.220  37.530  1.00  0.00           C
ATOM   3238  HB  VAL A 855      69.140  31.440  36.600  1.00  0.00           H
ATOM   3239  CG1 VAL A 855      69.390  31.610  38.750  1.00  0.00           C
ATOM   3240 HG11 VAL A 855      70.330  31.030  38.780  1.00  0.00           H
ATOM   3241 HG12 VAL A 855      68.730  31.570  39.640  1.00  0.00           H
ATOM   3242 HG13 VAL A 855      69.810  32.640  38.680  1.00  0.00           H
ATOM   3243  CG2 VAL A 855      68.210  29.710  37.740  1.00  0.00           C
ATOM   3244 HG21 VAL A 855      69.110  29.100  37.960  1.00  0.00           H
ATOM   3245 HG22 VAL A 855      67.580  29.190  36.970  1.00  0.00           H
ATOM   3246 HG23 VAL A 855      67.620  29.650  38.680  1.00  0.00           H
ATOM   3247  C   VAL A 855      67.500  33.540  37.800  1.00  0.00           C
ATOM   3248  O   VAL A 855      66.960  33.960  38.760  1.00  0.00           O
ATOM   3249  N   ARG A 856      68.220  34.320  36.950  1.00  0.00           N
ATOM   3250  HN  ARG A 856      68.580  33.970  36.070  1.00  0.00           H
ATOM   3251  CA  ARG A 856      68.420  35.690  37.190  1.00  0.00           C
ATOM   3252  HA  ARG A 856      68.920  35.850  38.130  1.00  0.00           H
ATOM   3253  CB  ARG A 856      69.340  36.290  36.100  1.00  0.00           C
ATOM   3254  HB1 ARG A 856      68.960  35.940  35.120  1.00  0.00           H
ATOM   3255  HB2 ARG A 856      70.400  35.960  36.180  1.00  0.00           H
ATOM   3256  CG  ARG A 856      69.430  37.880  36.140  1.00  0.00           C
ATOM   3257  HG1 ARG A 856      70.310  38.220  36.720  1.00  0.00           H
ATOM   3258  HG2 ARG A 856      68.500  38.370  36.490  1.00  0.00           H
ATOM   3259  CD  ARG A 856      69.480  38.300  34.660  1.00  0.00           C
ATOM   3260  HD1 ARG A 856      69.580  39.400  34.560  1.00  0.00           H
ATOM   3261  HD2 ARG A 856      68.570  37.890  34.150  1.00  0.00           H
ATOM   3262  NE  ARG A 856      70.670  37.630  34.030  1.00  0.00           N
ATOM   3263  HE  ARG A 856      71.350  37.230  34.640  1.00  0.00           H
ATOM   3264  CZ  ARG A 856      70.750  37.240  32.810  1.00  0.00           C
ATOM   3265  NH1 ARG A 856      70.050  37.770  31.820  1.00  0.00           N
ATOM   3266 HH11 ARG A 856      69.410  38.530  31.990  1.00  0.00           H
ATOM   3267 HH12 ARG A 856      70.360  37.480  30.920  1.00  0.00           H
ATOM   3268  NH2 ARG A 856      71.460  36.210  32.420  1.00  0.00           N
ATOM   3269 HH21 ARG A 856      71.350  35.960  31.460  1.00  0.00           H
ATOM   3270 HH22 ARG A 856      71.980  35.680  33.090  1.00  0.00           H
ATOM   3271  C   ARG A 856      67.130  36.520  37.380  1.00  0.00           C
ATOM   3272  O   ARG A 856      66.950  37.360  38.320  1.00  0.00           O
ATOM   3273  N   SER A 857      66.140  36.320  36.510  1.00  0.00           N
ATOM   3274  HN  SER A 857      66.360  35.710  35.750  1.00  0.00           H
ATOM   3275  CA  SER A 857      64.830  36.840  36.660  1.00  0.00           C
ATOM   3276  HA  SER A 857      64.830  37.920  36.580  1.00  0.00           H
ATOM   3277  CB  SER A 857      64.030  36.440  35.360  1.00  0.00           C
ATOM   3278  HB1 SER A 857      64.200  35.350  35.210  1.00  0.00           H
ATOM   3279  HB2 SER A 857      64.470  37.050  34.550  1.00  0.00           H
ATOM   3280  OG  SER A 857      62.570  36.610  35.270  1.00  0.00           O
ATOM   3281  HG1 SER A 857      62.190  35.830  35.670  1.00  0.00           H
ATOM   3282  C   SER A 857      64.030  36.380  37.840  1.00  0.00           C
ATOM   3283  O   SER A 857      63.400  37.210  38.490  1.00  0.00           O
ATOM   3284  N   THR A 858      64.010  35.080  38.220  1.00  0.00           N
ATOM   3285  HN  THR A 858      64.460  34.350  37.710  1.00  0.00           H
ATOM   3286  CA  THR A 858      63.410  34.470  39.460  1.00  0.00           C
ATOM   3287  HA  THR A 858      62.350  34.670  39.490  1.00  0.00           H
ATOM   3288  CB  THR A 858      63.580  32.950  39.460  1.00  0.00           C
ATOM   3289  HB  THR A 858      64.680  32.790  39.430  1.00  0.00           H
ATOM   3290  OG1 THR A 858      62.950  32.320  38.330  1.00  0.00           O
ATOM   3291  HG1 THR A 858      63.510  32.470  37.570  1.00  0.00           H
ATOM   3292  CG2 THR A 858      62.790  32.400  40.690  1.00  0.00           C
ATOM   3293 HG21 THR A 858      61.770  32.830  40.750  1.00  0.00           H
ATOM   3294 HG22 THR A 858      63.370  32.560  41.630  1.00  0.00           H
ATOM   3295 HG23 THR A 858      62.670  31.300  40.550  1.00  0.00           H
ATOM   3296  C   THR A 858      64.060  35.140  40.670  1.00  0.00           C
ATOM   3297  O   THR A 858      63.270  35.680  41.490  1.00  0.00           O
ATOM   3298  N   ILE A 859      65.360  35.350  40.860  1.00  0.00           N
ATOM   3299  HN  ILE A 859      66.020  35.020  40.200  1.00  0.00           H
ATOM   3300  CA  ILE A 859      66.020  36.060  41.970  1.00  0.00           C
ATOM   3301  HA  ILE A 859      65.620  35.650  42.890  1.00  0.00           H
ATOM   3302  CB  ILE A 859      67.490  35.890  41.830  1.00  0.00           C
ATOM   3303  HB  ILE A 859      67.810  36.170  40.800  1.00  0.00           H
ATOM   3304  CG2 ILE A 859      68.170  36.820  42.800  1.00  0.00           C
ATOM   3305 HG21 ILE A 859      67.720  36.480  43.750  1.00  0.00           H
ATOM   3306 HG22 ILE A 859      67.980  37.900  42.630  1.00  0.00           H
ATOM   3307 HG23 ILE A 859      69.250  36.620  42.950  1.00  0.00           H
ATOM   3308  CG1 ILE A 859      67.780  34.380  42.150  1.00  0.00           C
ATOM   3309 HG11 ILE A 859      67.100  33.730  41.560  1.00  0.00           H
ATOM   3310 HG12 ILE A 859      67.530  34.210  43.220  1.00  0.00           H
ATOM   3311  CD  ILE A 859      69.200  33.910  41.830  1.00  0.00           C
ATOM   3312  HD1 ILE A 859      69.320  33.910  40.720  1.00  0.00           H
ATOM   3313  HD2 ILE A 859      69.310  32.880  42.250  1.00  0.00           H
ATOM   3314  HD3 ILE A 859      70.030  34.550  42.190  1.00  0.00           H
ATOM   3315  C   ILE A 859      65.590  37.500  42.070  1.00  0.00           C
ATOM   3316  O   ILE A 859      65.420  37.920  43.210  1.00  0.00           O
ATOM   3317  N   SER A 860      65.320  38.220  40.900  1.00  0.00           N
ATOM   3318  HN  SER A 860      65.450  37.830  40.010  1.00  0.00           H
ATOM   3319  CA  SER A 860      64.870  39.630  40.890  1.00  0.00           C
ATOM   3320  HA  SER A 860      65.630  40.140  41.470  1.00  0.00           H
ATOM   3321  CB  SER A 860      64.930  40.290  39.500  1.00  0.00           C
ATOM   3322  HB1 SER A 860      64.800  41.380  39.720  1.00  0.00           H
ATOM   3323  HB2 SER A 860      64.100  39.830  38.920  1.00  0.00           H
ATOM   3324  OG  SER A 860      66.170  40.100  38.810  1.00  0.00           O
ATOM   3325  HG1 SER A 860      66.320  39.170  38.600  1.00  0.00           H
ATOM   3326  C   SER A 860      63.430  39.770  41.450  1.00  0.00           C
ATOM   3327  O   SER A 860      63.100  40.800  42.070  1.00  0.00           O
ATOM   3328  N   ASP A 861      62.610  38.700  41.360  1.00  0.00           N
ATOM   3329  HN  ASP A 861      62.980  37.860  40.990  1.00  0.00           H
ATOM   3330  CA  ASP A 861      61.250  38.660  41.770  1.00  0.00           C
ATOM   3331  HA  ASP A 861      60.900  39.610  42.130  1.00  0.00           H
ATOM   3332  CB  ASP A 861      60.440  38.120  40.560  1.00  0.00           C
ATOM   3333  HB1 ASP A 861      59.350  38.010  40.770  1.00  0.00           H
ATOM   3334  HB2 ASP A 861      60.820  37.170  40.110  1.00  0.00           H
ATOM   3335  CG  ASP A 861      60.400  39.200  39.450  1.00  0.00           C
ATOM   3336  OD1 ASP A 861      60.960  40.330  39.550  1.00  0.00           O
ATOM   3337  OD2 ASP A 861      59.560  39.040  38.560  1.00  0.00           O
ATOM   3338  C   ASP A 861      60.980  37.740  42.910  1.00  0.00           C
ATOM   3339  O   ASP A 861      59.880  37.530  43.320  1.00  0.00           O
ATOM   3340  N   PHE A 862      62.110  37.300  43.560  1.00  0.00           N
ATOM   3341  HN  PHE A 862      62.980  37.320  43.060  1.00  0.00           H
ATOM   3342  CA  PHE A 862      62.180  36.630  44.870  1.00  0.00           C
ATOM   3343  HA  PHE A 862      61.150  36.470  45.180  1.00  0.00           H
ATOM   3344  CB  PHE A 862      62.840  35.260  44.670  1.00  0.00           C
ATOM   3345  HB1 PHE A 862      63.930  35.440  44.630  1.00  0.00           H
ATOM   3346  HB2 PHE A 862      62.440  34.830  43.720  1.00  0.00           H
ATOM   3347  CG  PHE A 862      62.650  34.250  45.830  1.00  0.00           C
ATOM   3348  CD1 PHE A 862      61.630  33.280  45.860  1.00  0.00           C
ATOM   3349  HD1 PHE A 862      60.880  33.270  45.090  1.00  0.00           H
ATOM   3350  CE1 PHE A 862      61.500  32.290  46.850  1.00  0.00           C
ATOM   3351  HE1 PHE A 862      60.720  31.550  46.790  1.00  0.00           H
ATOM   3352  CZ  PHE A 862      62.380  32.330  47.920  1.00  0.00           C
ATOM   3353  HZ  PHE A 862      62.330  31.530  48.640  1.00  0.00           H
ATOM   3354  CD2 PHE A 862      63.540  34.270  46.960  1.00  0.00           C
ATOM   3355  HD2 PHE A 862      64.330  35.000  46.910  1.00  0.00           H
ATOM   3356  CE2 PHE A 862      63.370  33.410  48.050  1.00  0.00           C
ATOM   3357  HE2 PHE A 862      64.160  33.400  48.790  1.00  0.00           H
ATOM   3358  C   PHE A 862      62.870  37.480  45.920  1.00  0.00           C
ATOM   3359  O   PHE A 862      63.100  37.190  47.100  1.00  0.00           O
ATOM   3360  N   ALA A 863      63.240  38.640  45.480  1.00  0.00           N
ATOM   3361  HN  ALA A 863      63.170  38.920  44.520  1.00  0.00           H
ATOM   3362  CA  ALA A 863      63.980  39.630  46.180  1.00  0.00           C
ATOM   3363  HA  ALA A 863      64.950  39.200  46.370  1.00  0.00           H
ATOM   3364  CB  ALA A 863      64.030  40.960  45.320  1.00  0.00           C
ATOM   3365  HB1 ALA A 863      64.720  41.690  45.790  1.00  0.00           H
ATOM   3366  HB2 ALA A 863      63.010  41.370  45.260  1.00  0.00           H
ATOM   3367  HB3 ALA A 863      64.490  40.780  44.330  1.00  0.00           H
ATOM   3368  C   ALA A 863      63.330  40.150  47.520  1.00  0.00           C
ATOM   3369  O   ALA A 863      64.130  40.430  48.440  1.00  0.00           O
ATOM   3370  N   VAL A 864      62.050  40.370  47.650  1.00  0.00           N
ATOM   3371  HN  VAL A 864      61.370  40.150  46.950  1.00  0.00           H
ATOM   3372  CA  VAL A 864      61.540  40.990  48.880  1.00  0.00           C
ATOM   3373  HA  VAL A 864      62.180  41.780  49.250  1.00  0.00           H
ATOM   3374  CB  VAL A 864      60.140  41.560  48.790  1.00  0.00           C
ATOM   3375  HB  VAL A 864      59.550  40.870  48.150  1.00  0.00           H
ATOM   3376  CG1 VAL A 864      59.470  41.800  50.150  1.00  0.00           C
ATOM   3377 HG11 VAL A 864      60.160  42.470  50.690  1.00  0.00           H
ATOM   3378 HG12 VAL A 864      59.490  40.900  50.810  1.00  0.00           H
ATOM   3379 HG13 VAL A 864      58.480  42.300  50.060  1.00  0.00           H
ATOM   3380  CG2 VAL A 864      60.360  42.940  48.210  1.00  0.00           C
ATOM   3381 HG21 VAL A 864      60.880  43.590  48.940  1.00  0.00           H
ATOM   3382 HG22 VAL A 864      59.400  43.360  47.840  1.00  0.00           H
ATOM   3383 HG23 VAL A 864      60.940  42.660  47.300  1.00  0.00           H
ATOM   3384  C   VAL A 864      61.630  39.950  50.020  1.00  0.00           C
ATOM   3385  O   VAL A 864      61.910  40.180  51.220  1.00  0.00           O
ATOM   3386  N   PHE A 865      61.330  38.730  49.690  1.00  0.00           N
ATOM   3387  HN  PHE A 865      61.000  38.590  48.760  1.00  0.00           H
ATOM   3388  CA  PHE A 865      61.290  37.590  50.600  1.00  0.00           C
ATOM   3389  HA  PHE A 865      60.910  37.920  51.560  1.00  0.00           H
ATOM   3390  CB  PHE A 865      60.490  36.410  49.940  1.00  0.00           C
ATOM   3391  HB1 PHE A 865      61.020  35.980  49.060  1.00  0.00           H
ATOM   3392  HB2 PHE A 865      59.490  36.810  49.690  1.00  0.00           H
ATOM   3393  CG  PHE A 865      60.300  35.200  50.810  1.00  0.00           C
ATOM   3394  CD1 PHE A 865      61.250  34.150  50.910  1.00  0.00           C
ATOM   3395  HD1 PHE A 865      62.260  34.230  50.580  1.00  0.00           H
ATOM   3396  CE1 PHE A 865      60.770  32.920  51.290  1.00  0.00           C
ATOM   3397  HE1 PHE A 865      61.480  32.110  51.160  1.00  0.00           H
ATOM   3398  CZ  PHE A 865      59.450  32.730  51.740  1.00  0.00           C
ATOM   3399  HZ  PHE A 865      59.200  31.800  52.200  1.00  0.00           H
ATOM   3400  CD2 PHE A 865      59.030  35.020  51.370  1.00  0.00           C
ATOM   3401  HD2 PHE A 865      58.310  35.830  51.320  1.00  0.00           H
ATOM   3402  CE2 PHE A 865      58.630  33.810  51.840  1.00  0.00           C
ATOM   3403  HE2 PHE A 865      57.670  33.590  52.270  1.00  0.00           H
ATOM   3404  C   PHE A 865      62.750  37.050  50.930  1.00  0.00           C
ATOM   3405  O   PHE A 865      62.990  36.680  52.060  1.00  0.00           O
ATOM   3406  N   LEU A 866      63.610  37.020  49.900  1.00  0.00           N
ATOM   3407  HN  LEU A 866      63.340  37.360  48.990  1.00  0.00           H
ATOM   3408  CA  LEU A 866      65.080  36.820  50.100  1.00  0.00           C
ATOM   3409  HA  LEU A 866      65.280  35.880  50.580  1.00  0.00           H
ATOM   3410  CB  LEU A 866      65.810  36.910  48.750  1.00  0.00           C
ATOM   3411  HB1 LEU A 866      65.520  37.910  48.350  1.00  0.00           H
ATOM   3412  HB2 LEU A 866      65.430  36.150  48.030  1.00  0.00           H
ATOM   3413  CG  LEU A 866      67.350  36.700  48.770  1.00  0.00           C
ATOM   3414  HG  LEU A 866      67.870  37.420  49.440  1.00  0.00           H
ATOM   3415  CD1 LEU A 866      67.780  35.330  49.170  1.00  0.00           C
ATOM   3416 HD11 LEU A 866      67.290  34.640  48.460  1.00  0.00           H
ATOM   3417 HD12 LEU A 866      67.460  35.070  50.210  1.00  0.00           H
ATOM   3418 HD13 LEU A 866      68.880  35.280  49.080  1.00  0.00           H
ATOM   3419  CD2 LEU A 866      67.940  37.010  47.340  1.00  0.00           C
ATOM   3420 HD21 LEU A 866      68.980  36.630  47.220  1.00  0.00           H
ATOM   3421 HD22 LEU A 866      67.930  38.070  47.010  1.00  0.00           H
ATOM   3422 HD23 LEU A 866      67.310  36.400  46.650  1.00  0.00           H
ATOM   3423  C   LEU A 866      65.720  37.840  51.040  1.00  0.00           C
ATOM   3424  O   LEU A 866      66.490  37.480  51.860  1.00  0.00           O
ATOM   3425  N   THR A 867      65.290  39.100  50.900  1.00  0.00           N
ATOM   3426  HN  THR A 867      64.710  39.260  50.090  1.00  0.00           H
ATOM   3427  CA  THR A 867      65.850  40.170  51.710  1.00  0.00           C
ATOM   3428  HA  THR A 867      66.900  40.390  51.550  1.00  0.00           H
ATOM   3429  CB  THR A 867      65.190  41.470  51.410  1.00  0.00           C
ATOM   3430  HB  THR A 867      64.080  41.350  51.360  1.00  0.00           H
ATOM   3431  OG1 THR A 867      65.640  41.930  50.120  1.00  0.00           O
ATOM   3432  HG1 THR A 867      65.210  41.290  49.540  1.00  0.00           H
ATOM   3433  CG2 THR A 867      65.290  42.700  52.400  1.00  0.00           C
ATOM   3434 HG21 THR A 867      66.330  43.070  52.270  1.00  0.00           H
ATOM   3435 HG22 THR A 867      64.790  42.440  53.360  1.00  0.00           H
ATOM   3436 HG23 THR A 867      64.640  43.550  52.090  1.00  0.00           H
ATOM   3437  C   THR A 867      65.640  39.840  53.140  1.00  0.00           C
ATOM   3438  O   THR A 867      66.480  39.860  53.980  1.00  0.00           O
ATOM   3439  N   ILE A 868      64.430  39.350  53.530  1.00  0.00           N
ATOM   3440  HN  ILE A 868      63.760  39.100  52.840  1.00  0.00           H
ATOM   3441  CA  ILE A 868      63.980  39.010  54.820  1.00  0.00           C
ATOM   3442  HA  ILE A 868      64.100  39.900  55.440  1.00  0.00           H
ATOM   3443  CB  ILE A 868      62.430  38.980  54.830  1.00  0.00           C
ATOM   3444  HB  ILE A 868      62.030  38.340  54.010  1.00  0.00           H
ATOM   3445  CG2 ILE A 868      62.040  38.370  56.230  1.00  0.00           C
ATOM   3446 HG21 ILE A 868      60.980  38.640  56.450  1.00  0.00           H
ATOM   3447 HG22 ILE A 868      62.640  38.810  57.050  1.00  0.00           H
ATOM   3448 HG23 ILE A 868      62.140  37.260  56.240  1.00  0.00           H
ATOM   3449  CG1 ILE A 868      61.800  40.420  54.580  1.00  0.00           C
ATOM   3450 HG11 ILE A 868      62.080  40.810  53.580  1.00  0.00           H
ATOM   3451 HG12 ILE A 868      62.190  41.110  55.360  1.00  0.00           H
ATOM   3452  CD  ILE A 868      60.270  40.310  54.410  1.00  0.00           C
ATOM   3453  HD1 ILE A 868      59.720  40.130  55.360  1.00  0.00           H
ATOM   3454  HD2 ILE A 868      60.090  39.520  53.650  1.00  0.00           H
ATOM   3455  HD3 ILE A 868      59.820  41.250  54.040  1.00  0.00           H
ATOM   3456  C   ILE A 868      64.650  37.810  55.490  1.00  0.00           C
ATOM   3457  O   ILE A 868      65.070  37.870  56.660  1.00  0.00           O
ATOM   3458  N   VAL A 869      64.970  36.820  54.680  1.00  0.00           N
ATOM   3459  HN  VAL A 869      64.670  36.940  53.740  1.00  0.00           H
ATOM   3460  CA  VAL A 869      65.710  35.560  54.900  1.00  0.00           C
ATOM   3461  HA  VAL A 869      65.360  34.900  55.680  1.00  0.00           H
ATOM   3462  CB  VAL A 869      65.640  34.680  53.620  1.00  0.00           C
ATOM   3463  HB  VAL A 869      65.820  35.370  52.770  1.00  0.00           H
ATOM   3464  CG1 VAL A 869      66.730  33.530  53.540  1.00  0.00           C
ATOM   3465 HG11 VAL A 869      66.770  33.090  52.520  1.00  0.00           H
ATOM   3466 HG12 VAL A 869      66.560  32.680  54.240  1.00  0.00           H
ATOM   3467 HG13 VAL A 869      67.750  33.920  53.740  1.00  0.00           H
ATOM   3468  CG2 VAL A 869      64.240  34.020  53.650  1.00  0.00           C
ATOM   3469 HG21 VAL A 869      64.160  33.240  54.440  1.00  0.00           H
ATOM   3470 HG22 VAL A 869      64.030  33.620  52.640  1.00  0.00           H
ATOM   3471 HG23 VAL A 869      63.450  34.760  53.880  1.00  0.00           H
ATOM   3472  C   VAL A 869      67.170  35.900  55.350  1.00  0.00           C
ATOM   3473  O   VAL A 869      67.770  35.320  56.280  1.00  0.00           O
ATOM   3474  N   ILE A 870      67.780  36.960  54.640  1.00  0.00           N
ATOM   3475  HN  ILE A 870      67.260  37.350  53.890  1.00  0.00           H
ATOM   3476  CA  ILE A 870      69.110  37.540  54.920  1.00  0.00           C
ATOM   3477  HA  ILE A 870      69.700  36.640  55.090  1.00  0.00           H
ATOM   3478  CB  ILE A 870      69.750  38.240  53.730  1.00  0.00           C
ATOM   3479  HB  ILE A 870      68.930  38.800  53.220  1.00  0.00           H
ATOM   3480  CG2 ILE A 870      70.960  39.150  54.220  1.00  0.00           C
ATOM   3481 HG21 ILE A 870      71.260  39.850  53.420  1.00  0.00           H
ATOM   3482 HG22 ILE A 870      71.820  38.470  54.390  1.00  0.00           H
ATOM   3483 HG23 ILE A 870      70.740  39.680  55.180  1.00  0.00           H
ATOM   3484  CG1 ILE A 870      70.190  37.220  52.600  1.00  0.00           C
ATOM   3485 HG11 ILE A 870      69.270  36.610  52.430  1.00  0.00           H
ATOM   3486 HG12 ILE A 870      71.030  36.570  52.920  1.00  0.00           H
ATOM   3487  CD  ILE A 870      70.570  37.890  51.320  1.00  0.00           C
ATOM   3488  HD1 ILE A 870      70.780  37.220  50.450  1.00  0.00           H
ATOM   3489  HD2 ILE A 870      71.440  38.530  51.590  1.00  0.00           H
ATOM   3490  HD3 ILE A 870      69.730  38.570  51.050  1.00  0.00           H
ATOM   3491  C   ILE A 870      69.080  38.290  56.280  1.00  0.00           C
ATOM   3492  O   ILE A 870      70.000  37.990  57.040  1.00  0.00           O
ATOM   3493  N   MET A 871      68.070  39.100  56.540  1.00  0.00           N
ATOM   3494  HN  MET A 871      67.330  39.110  55.880  1.00  0.00           H
ATOM   3495  CA  MET A 871      68.030  39.940  57.710  1.00  0.00           C
ATOM   3496  HA  MET A 871      68.980  40.450  57.760  1.00  0.00           H
ATOM   3497  CB  MET A 871      66.930  40.950  57.470  1.00  0.00           C
ATOM   3498  HB1 MET A 871      66.700  41.430  58.440  1.00  0.00           H
ATOM   3499  HB2 MET A 871      66.100  40.490  56.880  1.00  0.00           H
ATOM   3500  CG  MET A 871      67.380  42.150  56.550  1.00  0.00           C
ATOM   3501  HG1 MET A 871      66.580  42.920  56.550  1.00  0.00           H
ATOM   3502  HG2 MET A 871      67.380  41.800  55.500  1.00  0.00           H
ATOM   3503  SD  MET A 871      68.970  42.920  56.930  1.00  0.00           S
ATOM   3504  CE  MET A 871      68.910  44.080  55.530  1.00  0.00           C
ATOM   3505  HE1 MET A 871      69.890  44.450  55.170  1.00  0.00           H
ATOM   3506  HE2 MET A 871      68.140  44.870  55.740  1.00  0.00           H
ATOM   3507  HE3 MET A 871      68.430  43.610  54.650  1.00  0.00           H
ATOM   3508  C   MET A 871      67.860  39.170  58.980  1.00  0.00           C
ATOM   3509  O   MET A 871      68.590  39.430  59.950  1.00  0.00           O
ATOM   3510  N   VAL A 872      66.990  38.150  58.940  1.00  0.00           N
ATOM   3511  HN  VAL A 872      66.390  37.950  58.170  1.00  0.00           H
ATOM   3512  CA  VAL A 872      67.040  37.120  59.990  1.00  0.00           C
ATOM   3513  HA  VAL A 872      66.910  37.630  60.930  1.00  0.00           H
ATOM   3514  CB  VAL A 872      65.870  36.110  60.000  1.00  0.00           C
ATOM   3515  HB  VAL A 872      66.010  35.470  60.890  1.00  0.00           H
ATOM   3516  CG1 VAL A 872      64.590  36.840  60.080  1.00  0.00           C
ATOM   3517 HG11 VAL A 872      63.760  36.110  60.190  1.00  0.00           H
ATOM   3518 HG12 VAL A 872      64.290  37.420  59.180  1.00  0.00           H
ATOM   3519 HG13 VAL A 872      64.660  37.580  60.910  1.00  0.00           H
ATOM   3520  CG2 VAL A 872      65.820  35.220  58.760  1.00  0.00           C
ATOM   3521 HG21 VAL A 872      66.840  34.870  58.470  1.00  0.00           H
ATOM   3522 HG22 VAL A 872      65.400  35.720  57.880  1.00  0.00           H
ATOM   3523 HG23 VAL A 872      65.100  34.380  58.860  1.00  0.00           H
ATOM   3524  C   VAL A 872      68.370  36.460  60.170  1.00  0.00           C
ATOM   3525  O   VAL A 872      68.870  36.260  61.270  1.00  0.00           O
ATOM   3526  N   THR A 873      69.020  36.000  59.140  1.00  0.00           N
ATOM   3527  HN  THR A 873      68.540  36.010  58.270  1.00  0.00           H
ATOM   3528  CA  THR A 873      70.260  35.180  59.190  1.00  0.00           C
ATOM   3529  HA  THR A 873      70.200  34.360  59.900  1.00  0.00           H
ATOM   3530  CB  THR A 873      70.770  34.610  57.820  1.00  0.00           C
ATOM   3531  HB  THR A 873      70.950  35.380  57.050  1.00  0.00           H
ATOM   3532  OG1 THR A 873      69.730  33.780  57.220  1.00  0.00           O
ATOM   3533  HG1 THR A 873      69.030  34.350  56.930  1.00  0.00           H
ATOM   3534  CG2 THR A 873      72.000  33.690  57.880  1.00  0.00           C
ATOM   3535 HG21 THR A 873      71.820  32.920  58.660  1.00  0.00           H
ATOM   3536 HG22 THR A 873      72.920  34.310  58.010  1.00  0.00           H
ATOM   3537 HG23 THR A 873      72.180  33.080  56.970  1.00  0.00           H
ATOM   3538  C   THR A 873      71.500  35.970  59.680  1.00  0.00           C
ATOM   3539  O   THR A 873      72.350  35.420  60.420  1.00  0.00           O
ATOM   3540  N   ILE A 874      71.580  37.310  59.350  1.00  0.00           N
ATOM   3541  HN  ILE A 874      71.050  37.700  58.600  1.00  0.00           H
ATOM   3542  CA  ILE A 874      72.490  38.310  59.930  1.00  0.00           C
ATOM   3543  HA  ILE A 874      73.440  37.820  59.880  1.00  0.00           H
ATOM   3544  CB  ILE A 874      72.500  39.540  59.070  1.00  0.00           C
ATOM   3545  HB  ILE A 874      71.450  39.890  58.940  1.00  0.00           H
ATOM   3546  CG2 ILE A 874      73.410  40.530  59.850  1.00  0.00           C
ATOM   3547 HG21 ILE A 874      73.380  41.540  59.390  1.00  0.00           H
ATOM   3548 HG22 ILE A 874      74.450  40.150  59.760  1.00  0.00           H
ATOM   3549 HG23 ILE A 874      73.250  40.710  60.930  1.00  0.00           H
ATOM   3550  CG1 ILE A 874      73.000  39.320  57.580  1.00  0.00           C
ATOM   3551 HG11 ILE A 874      72.240  38.670  57.100  1.00  0.00           H
ATOM   3552 HG12 ILE A 874      73.980  38.810  57.450  1.00  0.00           H
ATOM   3553  CD  ILE A 874      73.100  40.600  56.790  1.00  0.00           C
ATOM   3554  HD1 ILE A 874      73.370  40.380  55.720  1.00  0.00           H
ATOM   3555  HD2 ILE A 874      73.920  41.280  57.110  1.00  0.00           H
ATOM   3556  HD3 ILE A 874      72.120  41.090  56.930  1.00  0.00           H
ATOM   3557  C   ILE A 874      72.170  38.540  61.370  1.00  0.00           C
ATOM   3558  O   ILE A 874      73.030  38.490  62.180  1.00  0.00           O
ATOM   3559  N   ASP A 875      70.880  38.680  61.770  1.00  0.00           N
ATOM   3560  HN  ASP A 875      70.140  38.660  61.110  1.00  0.00           H
ATOM   3561  CA  ASP A 875      70.410  38.780  63.160  1.00  0.00           C
ATOM   3562  HA  ASP A 875      71.030  39.530  63.640  1.00  0.00           H
ATOM   3563  CB  ASP A 875      68.980  39.380  63.260  1.00  0.00           C
ATOM   3564  HB1 ASP A 875      68.240  38.700  62.780  1.00  0.00           H
ATOM   3565  HB2 ASP A 875      68.790  40.340  62.760  1.00  0.00           H
ATOM   3566  CG  ASP A 875      68.540  39.570  64.720  1.00  0.00           C
ATOM   3567  OD1 ASP A 875      67.280  39.470  64.900  1.00  0.00           O
ATOM   3568  OD2 ASP A 875      69.400  39.860  65.550  1.00  0.00           O
ATOM   3569  C   ASP A 875      70.710  37.560  64.010  1.00  0.00           C
ATOM   3570  O   ASP A 875      71.210  37.680  65.130  1.00  0.00           O
ATOM   3571  N   TYR A 876      70.520  36.340  63.520  1.00  0.00           N
ATOM   3572  HN  TYR A 876      70.190  36.280  62.580  1.00  0.00           H
ATOM   3573  CA  TYR A 876      70.860  35.040  64.140  1.00  0.00           C
ATOM   3574  HA  TYR A 876      70.460  35.090  65.140  1.00  0.00           H
ATOM   3575  CB  TYR A 876      70.130  33.930  63.300  1.00  0.00           C
ATOM   3576  HB1 TYR A 876      70.580  33.940  62.280  1.00  0.00           H
ATOM   3577  HB2 TYR A 876      69.080  34.230  63.090  1.00  0.00           H
ATOM   3578  CG  TYR A 876      70.200  32.600  64.000  1.00  0.00           C
ATOM   3579  CD1 TYR A 876      71.230  31.710  63.690  1.00  0.00           C
ATOM   3580  HD1 TYR A 876      71.960  32.060  62.980  1.00  0.00           H
ATOM   3581  CE1 TYR A 876      71.400  30.480  64.320  1.00  0.00           C
ATOM   3582  HE1 TYR A 876      72.320  29.950  64.160  1.00  0.00           H
ATOM   3583  CZ  TYR A 876      70.520  30.120  65.300  1.00  0.00           C
ATOM   3584  OH  TYR A 876      70.630  28.870  65.860  1.00  0.00           O
ATOM   3585  HH  TYR A 876      70.030  28.770  66.610  1.00  0.00           H
ATOM   3586  CD2 TYR A 876      69.380  32.240  65.090  1.00  0.00           C
ATOM   3587  HD2 TYR A 876      68.560  32.900  65.370  1.00  0.00           H
ATOM   3588  CE2 TYR A 876      69.470  30.990  65.650  1.00  0.00           C
ATOM   3589  HE2 TYR A 876      68.740  30.740  66.400  1.00  0.00           H
ATOM   3590  C   TYR A 876      72.280  34.800  64.310  1.00  0.00           C
ATOM   3591  O   TYR A 876      72.680  34.400  65.370  1.00  0.00           O
ATOM   3592  N   LEU A 877      73.160  35.130  63.330  1.00  0.00           N
ATOM   3593  HN  LEU A 877      72.860  35.390  62.410  1.00  0.00           H
ATOM   3594  CA  LEU A 877      74.640  35.060  63.480  1.00  0.00           C
ATOM   3595  HA  LEU A 877      74.920  34.280  64.180  1.00  0.00           H
ATOM   3596  CB  LEU A 877      75.270  34.750  62.100  1.00  0.00           C
ATOM   3597  HB1 LEU A 877      76.380  34.750  62.020  1.00  0.00           H
ATOM   3598  HB2 LEU A 877      74.920  35.550  61.410  1.00  0.00           H
ATOM   3599  CG  LEU A 877      74.780  33.380  61.510  1.00  0.00           C
ATOM   3600  HG  LEU A 877      73.680  33.410  61.340  1.00  0.00           H
ATOM   3601  CD1 LEU A 877      75.420  33.020  60.130  1.00  0.00           C
ATOM   3602 HD11 LEU A 877      76.400  32.550  60.360  1.00  0.00           H
ATOM   3603 HD12 LEU A 877      75.570  34.010  59.630  1.00  0.00           H
ATOM   3604 HD13 LEU A 877      74.750  32.370  59.510  1.00  0.00           H
ATOM   3605  CD2 LEU A 877      75.040  32.220  62.480  1.00  0.00           C
ATOM   3606 HD21 LEU A 877      76.090  32.160  62.840  1.00  0.00           H
ATOM   3607 HD22 LEU A 877      74.770  31.300  61.920  1.00  0.00           H
ATOM   3608 HD23 LEU A 877      74.390  32.370  63.370  1.00  0.00           H
ATOM   3609  C   LEU A 877      75.330  36.190  64.170  1.00  0.00           C
ATOM   3610  O   LEU A 877      76.060  35.900  65.130  1.00  0.00           O
ATOM   3611  N   VAL A 878      75.030  37.420  63.820  1.00  0.00           N
ATOM   3612  HN  VAL A 878      74.340  37.680  63.140  1.00  0.00           H
ATOM   3613  CA  VAL A 878      75.810  38.590  64.270  1.00  0.00           C
ATOM   3614  HA  VAL A 878      76.680  38.340  64.860  1.00  0.00           H
ATOM   3615  CB  VAL A 878      76.330  39.350  62.990  1.00  0.00           C
ATOM   3616  HB  VAL A 878      75.540  39.660  62.270  1.00  0.00           H
ATOM   3617  CG1 VAL A 878      76.980  40.700  63.340  1.00  0.00           C
ATOM   3618 HG11 VAL A 878      77.650  40.620  64.220  1.00  0.00           H
ATOM   3619 HG12 VAL A 878      76.190  41.480  63.440  1.00  0.00           H
ATOM   3620 HG13 VAL A 878      77.550  41.150  62.500  1.00  0.00           H
ATOM   3621  CG2 VAL A 878      77.180  38.410  62.160  1.00  0.00           C
ATOM   3622 HG21 VAL A 878      76.830  37.360  62.140  1.00  0.00           H
ATOM   3623 HG22 VAL A 878      78.100  38.390  62.780  1.00  0.00           H
ATOM   3624 HG23 VAL A 878      77.310  38.720  61.100  1.00  0.00           H
ATOM   3625  C   VAL A 878      75.060  39.450  65.220  1.00  0.00           C
ATOM   3626  O   VAL A 878      75.530  39.730  66.330  1.00  0.00           O
ATOM   3627  N   GLY A 879      73.770  39.720  64.960  1.00  0.00           N
ATOM   3628  HN  GLY A 879      73.310  39.380  64.120  1.00  0.00           H
ATOM   3629  CA  GLY A 879      72.860  40.150  65.980  1.00  0.00           C
ATOM   3630  HA1 GLY A 879      73.360  40.100  66.940  1.00  0.00           H
ATOM   3631  HA2 GLY A 879      71.940  39.580  65.910  1.00  0.00           H
ATOM   3632  C   GLY A 879      72.480  41.580  65.840  1.00  0.00           C
ATOM   3633  O   GLY A 879      73.260  42.500  65.980  1.00  0.00           O
ATOM   3634  N   VAL A 880      71.220  41.870  65.500  1.00  0.00           N
ATOM   3635  HN  VAL A 880      70.580  41.120  65.380  1.00  0.00           H
ATOM   3636  CA  VAL A 880      70.720  43.270  65.350  1.00  0.00           C
ATOM   3637  HA  VAL A 880      71.550  43.950  65.420  1.00  0.00           H
ATOM   3638  CB  VAL A 880      70.170  43.530  63.900  1.00  0.00           C
ATOM   3639  HB  VAL A 880      69.410  42.750  63.680  1.00  0.00           H
ATOM   3640  CG1 VAL A 880      69.520  44.970  63.790  1.00  0.00           C
ATOM   3641 HG11 VAL A 880      68.660  45.070  64.480  1.00  0.00           H
ATOM   3642 HG12 VAL A 880      69.170  45.140  62.760  1.00  0.00           H
ATOM   3643 HG13 VAL A 880      70.260  45.770  63.990  1.00  0.00           H
ATOM   3644  CG2 VAL A 880      71.390  43.280  62.960  1.00  0.00           C
ATOM   3645 HG21 VAL A 880      71.150  43.610  61.930  1.00  0.00           H
ATOM   3646 HG22 VAL A 880      71.710  42.220  62.970  1.00  0.00           H
ATOM   3647 HG23 VAL A 880      72.220  43.970  63.250  1.00  0.00           H
ATOM   3648  C   VAL A 880      69.650  43.540  66.320  1.00  0.00           C
ATOM   3649  O   VAL A 880      68.570  43.020  66.260  1.00  0.00           O
ATOM   3650  N   PRO A 881      69.870  44.420  67.300  1.00  0.00           N
ATOM   3651  CD  PRO A 881      71.180  44.940  67.690  1.00  0.00           C
ATOM   3652  HD1 PRO A 881      71.520  45.700  66.960  1.00  0.00           H
ATOM   3653  HD2 PRO A 881      71.970  44.150  67.670  1.00  0.00           H
ATOM   3654  CA  PRO A 881      68.810  44.930  68.200  1.00  0.00           C
ATOM   3655  HA  PRO A 881      68.540  44.140  68.900  1.00  0.00           H
ATOM   3656  CB  PRO A 881      69.590  45.910  69.100  1.00  0.00           C
ATOM   3657  HB1 PRO A 881      69.060  46.000  70.070  1.00  0.00           H
ATOM   3658  HB2 PRO A 881      69.590  46.900  68.600  1.00  0.00           H
ATOM   3659  CG  PRO A 881      71.040  45.480  69.110  1.00  0.00           C
ATOM   3660  HG1 PRO A 881      71.810  46.260  69.340  1.00  0.00           H
ATOM   3661  HG2 PRO A 881      71.160  44.610  69.810  1.00  0.00           H
ATOM   3662  C   PRO A 881      67.640  45.570  67.520  1.00  0.00           C
ATOM   3663  O   PRO A 881      67.790  46.470  66.730  1.00  0.00           O
ATOM   3664  N   SER A 882      66.410  45.150  67.870  1.00  0.00           N
ATOM   3665  HN  SER A 882      66.320  44.490  68.610  1.00  0.00           H
ATOM   3666  CA  SER A 882      65.240  45.550  67.150  1.00  0.00           C
ATOM   3667  HA  SER A 882      65.080  46.600  67.370  1.00  0.00           H
ATOM   3668  CB  SER A 882      65.220  45.530  65.590  1.00  0.00           C
ATOM   3669  HB1 SER A 882      64.240  45.320  65.100  1.00  0.00           H
ATOM   3670  HB2 SER A 882      65.860  44.630  65.420  1.00  0.00           H
ATOM   3671  OG  SER A 882      65.770  46.700  64.950  1.00  0.00           O
ATOM   3672  HG1 SER A 882      66.680  46.730  65.290  1.00  0.00           H
ATOM   3673  C   SER A 882      64.060  44.740  67.640  1.00  0.00           C
ATOM   3674  O   SER A 882      64.290  43.650  68.020  1.00  0.00           O
ATOM   3675  N   PRO A 883      62.900  45.250  67.710  1.00  0.00           N
ATOM   3676  CD  PRO A 883      62.640  46.650  67.440  1.00  0.00           C
ATOM   3677  HD1 PRO A 883      62.790  46.960  66.390  1.00  0.00           H
ATOM   3678  HD2 PRO A 883      63.180  47.370  68.100  1.00  0.00           H
ATOM   3679  CA  PRO A 883      61.730  44.550  68.200  1.00  0.00           C
ATOM   3680  HA  PRO A 883      62.070  43.990  69.050  1.00  0.00           H
ATOM   3681  CB  PRO A 883      60.760  45.660  68.580  1.00  0.00           C
ATOM   3682  HB1 PRO A 883      60.940  45.980  69.630  1.00  0.00           H
ATOM   3683  HB2 PRO A 883      59.670  45.450  68.530  1.00  0.00           H
ATOM   3684  CG  PRO A 883      61.240  46.850  67.670  1.00  0.00           C
ATOM   3685  HG1 PRO A 883      60.730  46.880  66.690  1.00  0.00           H
ATOM   3686  HG2 PRO A 883      60.950  47.830  68.140  1.00  0.00           H
ATOM   3687  C   PRO A 883      61.060  43.670  67.190  1.00  0.00           C
ATOM   3688  O   PRO A 883      60.880  44.060  66.010  1.00  0.00           O
ATOM   3689  N   LYS A 884      60.650  42.390  67.550  1.00  0.00           N
ATOM   3690  HN  LYS A 884      60.620  42.150  68.510  1.00  0.00           H
ATOM   3691  CA  LYS A 884      60.000  41.490  66.620  1.00  0.00           C
ATOM   3692  HA  LYS A 884      60.240  41.810  65.620  1.00  0.00           H
ATOM   3693  CB  LYS A 884      60.550  40.030  66.840  1.00  0.00           C
ATOM   3694  HB1 LYS A 884      59.840  39.380  66.280  1.00  0.00           H
ATOM   3695  HB2 LYS A 884      60.390  39.580  67.850  1.00  0.00           H
ATOM   3696  CG  LYS A 884      61.950  39.840  66.350  1.00  0.00           C
ATOM   3697  HG1 LYS A 884      62.690  40.460  66.890  1.00  0.00           H
ATOM   3698  HG2 LYS A 884      62.120  40.220  65.330  1.00  0.00           H
ATOM   3699  CD  LYS A 884      62.410  38.360  66.470  1.00  0.00           C
ATOM   3700  HD1 LYS A 884      61.610  37.660  66.160  1.00  0.00           H
ATOM   3701  HD2 LYS A 884      62.600  38.190  67.550  1.00  0.00           H
ATOM   3702  CE  LYS A 884      63.740  38.070  65.790  1.00  0.00           C
ATOM   3703  HE1 LYS A 884      63.710  38.540  64.790  1.00  0.00           H
ATOM   3704  HE2 LYS A 884      63.930  36.980  65.880  1.00  0.00           H
ATOM   3705  NZ  LYS A 884      64.860  38.700  66.460  1.00  0.00           N
ATOM   3706  HZ1 LYS A 884      65.730  38.710  65.900  1.00  0.00           H
ATOM   3707  HZ2 LYS A 884      65.060  38.370  67.420  1.00  0.00           H
ATOM   3708  HZ3 LYS A 884      64.580  39.710  66.530  1.00  0.00           H
ATOM   3709  C   LYS A 884      58.510  41.490  66.620  1.00  0.00           C
ATOM   3710  O   LYS A 884      57.880  41.990  67.550  1.00  0.00           O
ATOM   3711  N   LEU A 885      57.900  40.960  65.510  1.00  0.00           N
ATOM   3712  HN  LEU A 885      58.490  40.710  64.740  1.00  0.00           H
ATOM   3713  CA  LEU A 885      56.470  40.970  65.280  1.00  0.00           C
ATOM   3714  HA  LEU A 885      56.150  41.990  65.440  1.00  0.00           H
ATOM   3715  CB  LEU A 885      56.110  40.400  63.900  1.00  0.00           C
ATOM   3716  HB1 LEU A 885      56.500  39.350  63.960  1.00  0.00           H
ATOM   3717  HB2 LEU A 885      56.620  40.910  63.060  1.00  0.00           H
ATOM   3718  CG  LEU A 885      54.620  40.280  63.370  1.00  0.00           C
ATOM   3719  HG  LEU A 885      54.190  39.440  63.960  1.00  0.00           H
ATOM   3720  CD1 LEU A 885      53.850  41.540  63.700  1.00  0.00           C
ATOM   3721 HD11 LEU A 885      52.760  41.350  63.620  1.00  0.00           H
ATOM   3722 HD12 LEU A 885      54.080  42.430  63.080  1.00  0.00           H
ATOM   3723 HD13 LEU A 885      54.030  41.800  64.760  1.00  0.00           H
ATOM   3724  CD2 LEU A 885      54.410  39.800  61.920  1.00  0.00           C
ATOM   3725 HD21 LEU A 885      54.540  40.620  61.190  1.00  0.00           H
ATOM   3726 HD22 LEU A 885      53.370  39.410  61.870  1.00  0.00           H
ATOM   3727 HD23 LEU A 885      55.100  38.950  61.720  1.00  0.00           H
ATOM   3728  C   LEU A 885      55.690  40.200  66.360  1.00  0.00           C
ATOM   3729  O   LEU A 885      56.120  39.090  66.710  1.00  0.00           O
ATOM   3730  N   HSD A 886      54.680  40.790  66.990  1.00  0.00           N
ATOM   3731  HN  HSD A 886      54.430  41.710  66.720  1.00  0.00           H
ATOM   3732  CA  HSD A 886      53.770  40.150  68.000  1.00  0.00           C
ATOM   3733  HA  HSD A 886      54.220  39.260  68.430  1.00  0.00           H
ATOM   3734  CB  HSD A 886      53.240  41.200  69.060  1.00  0.00           C
ATOM   3735  HB1 HSD A 886      52.780  40.780  69.980  1.00  0.00           H
ATOM   3736  HB2 HSD A 886      52.390  41.780  68.660  1.00  0.00           H
ATOM   3737  ND1 HSD A 886      55.670  41.930  69.640  1.00  0.00           N
ATOM   3738  HD1 HSD A 886      56.040  41.040  69.400  1.00  0.00           H
ATOM   3739  CG  HSD A 886      54.260  42.220  69.530  1.00  0.00           C
ATOM   3740  CE1 HSD A 886      56.240  43.100  69.940  1.00  0.00           C
ATOM   3741  HE1 HSD A 886      57.290  43.240  70.240  1.00  0.00           H
ATOM   3742  NE2 HSD A 886      55.390  44.130  69.870  1.00  0.00           N
ATOM   3743  CD2 HSD A 886      54.140  43.570  69.630  1.00  0.00           C
ATOM   3744  HD2 HSD A 886      53.250  44.140  69.360  1.00  0.00           H
ATOM   3745  C   HSD A 886      52.590  39.530  67.300  1.00  0.00           C
ATOM   3746  O   HSD A 886      51.990  40.040  66.310  1.00  0.00           O
ATOM   3747  N   VAL A 887      52.370  38.250  67.660  1.00  0.00           N
ATOM   3748  HN  VAL A 887      53.000  37.800  68.280  1.00  0.00           H
ATOM   3749  CA  VAL A 887      51.260  37.490  67.220  1.00  0.00           C
ATOM   3750  HA  VAL A 887      50.620  38.090  66.600  1.00  0.00           H
ATOM   3751  CB  VAL A 887      51.650  36.230  66.520  1.00  0.00           C
ATOM   3752  HB  VAL A 887      50.710  35.670  66.410  1.00  0.00           H
ATOM   3753  CG1 VAL A 887      52.170  36.590  65.050  1.00  0.00           C
ATOM   3754 HG11 VAL A 887      53.020  37.310  65.000  1.00  0.00           H
ATOM   3755 HG12 VAL A 887      51.370  37.050  64.430  1.00  0.00           H
ATOM   3756 HG13 VAL A 887      52.430  35.660  64.510  1.00  0.00           H
ATOM   3757  CG2 VAL A 887      52.680  35.450  67.250  1.00  0.00           C
ATOM   3758 HG21 VAL A 887      53.580  36.060  67.520  1.00  0.00           H
ATOM   3759 HG22 VAL A 887      53.060  34.550  66.730  1.00  0.00           H
ATOM   3760 HG23 VAL A 887      52.300  35.060  68.220  1.00  0.00           H
ATOM   3761  C   VAL A 887      50.340  37.110  68.430  1.00  0.00           C
ATOM   3762  O   VAL A 887      50.870  36.730  69.480  1.00  0.00           O
ATOM   3763  N   PRO A 888      49.050  37.080  68.460  1.00  0.00           N
ATOM   3764  CD  PRO A 888      48.190  37.870  67.570  1.00  0.00           C
ATOM   3765  HD1 PRO A 888      48.450  37.660  66.510  1.00  0.00           H
ATOM   3766  HD2 PRO A 888      48.460  38.940  67.730  1.00  0.00           H
ATOM   3767  CA  PRO A 888      48.360  36.270  69.410  1.00  0.00           C
ATOM   3768  HA  PRO A 888      48.700  36.520  70.410  1.00  0.00           H
ATOM   3769  CB  PRO A 888      46.900  36.800  69.240  1.00  0.00           C
ATOM   3770  HB1 PRO A 888      46.890  37.740  69.840  1.00  0.00           H
ATOM   3771  HB2 PRO A 888      46.100  36.090  69.540  1.00  0.00           H
ATOM   3772  CG  PRO A 888      46.780  37.380  67.780  1.00  0.00           C
ATOM   3773  HG1 PRO A 888      46.550  36.520  67.120  1.00  0.00           H
ATOM   3774  HG2 PRO A 888      46.020  38.150  67.520  1.00  0.00           H
ATOM   3775  C   PRO A 888      48.410  34.810  69.210  1.00  0.00           C
ATOM   3776  O   PRO A 888      48.520  34.370  68.070  1.00  0.00           O
ATOM   3777  N   GLU A 889      48.180  34.010  70.280  1.00  0.00           N
ATOM   3778  HN  GLU A 889      47.730  34.200  71.150  1.00  0.00           H
ATOM   3779  CA  GLU A 889      48.490  32.560  70.160  1.00  0.00           C
ATOM   3780  HA  GLU A 889      49.230  32.380  69.390  1.00  0.00           H
ATOM   3781  CB  GLU A 889      49.250  32.100  71.410  1.00  0.00           C
ATOM   3782  HB1 GLU A 889      49.450  31.010  71.350  1.00  0.00           H
ATOM   3783  HB2 GLU A 889      48.620  32.380  72.280  1.00  0.00           H
ATOM   3784  CG  GLU A 889      50.560  32.820  71.700  1.00  0.00           C
ATOM   3785  HG1 GLU A 889      50.810  32.580  72.750  1.00  0.00           H
ATOM   3786  HG2 GLU A 889      50.700  33.910  71.610  1.00  0.00           H
ATOM   3787  CD  GLU A 889      51.790  32.210  71.020  1.00  0.00           C
ATOM   3788  OE1 GLU A 889      52.940  32.600  71.350  1.00  0.00           O
ATOM   3789  OE2 GLU A 889      51.690  31.420  70.020  1.00  0.00           O
ATOM   3790  C   GLU A 889      47.300  31.770  70.120  1.00  0.00           C
ATOM   3791  O   GLU A 889      46.300  32.180  70.650  1.00  0.00           O
ATOM   3792  N   LYS A 890      47.370  30.560  69.450  1.00  0.00           N
ATOM   3793  HN  LYS A 890      48.210  30.250  69.020  1.00  0.00           H
ATOM   3794  CA  LYS A 890      46.370  29.460  69.580  1.00  0.00           C
ATOM   3795  HA  LYS A 890      46.920  28.660  69.100  1.00  0.00           H
ATOM   3796  CB  LYS A 890      45.910  29.090  70.960  1.00  0.00           C
ATOM   3797  HB1 LYS A 890      45.260  28.190  70.880  1.00  0.00           H
ATOM   3798  HB2 LYS A 890      45.260  29.910  71.330  1.00  0.00           H
ATOM   3799  CG  LYS A 890      47.020  28.740  71.980  1.00  0.00           C
ATOM   3800  HG1 LYS A 890      46.420  28.310  72.810  1.00  0.00           H
ATOM   3801  HG2 LYS A 890      47.510  29.670  72.340  1.00  0.00           H
ATOM   3802  CD  LYS A 890      48.050  27.670  71.600  1.00  0.00           C
ATOM   3803  HD1 LYS A 890      48.730  27.600  72.480  1.00  0.00           H
ATOM   3804  HD2 LYS A 890      48.580  28.070  70.710  1.00  0.00           H
ATOM   3805  CE  LYS A 890      47.430  26.280  71.300  1.00  0.00           C
ATOM   3806  HE1 LYS A 890      46.580  26.240  70.580  1.00  0.00           H
ATOM   3807  HE2 LYS A 890      47.050  25.960  72.290  1.00  0.00           H
ATOM   3808  NZ  LYS A 890      48.530  25.360  70.910  1.00  0.00           N
ATOM   3809  HZ1 LYS A 890      48.140  24.410  70.850  1.00  0.00           H
ATOM   3810  HZ2 LYS A 890      49.300  25.300  71.580  1.00  0.00           H
ATOM   3811  HZ3 LYS A 890      48.930  25.630  69.990  1.00  0.00           H
ATOM   3812  C   LYS A 890      45.160  29.520  68.650  1.00  0.00           C
ATOM   3813  O   LYS A 890      44.350  28.610  68.640  1.00  0.00           O
ATOM   3814  N   PHE A 891      45.140  30.520  67.780  1.00  0.00           N
ATOM   3815  HN  PHE A 891      45.850  31.220  67.760  1.00  0.00           H
ATOM   3816  CA  PHE A 891      43.920  30.930  66.990  1.00  0.00           C
ATOM   3817  HA  PHE A 891      44.340  31.600  66.250  1.00  0.00           H
ATOM   3818  CB  PHE A 891      43.420  29.750  66.090  1.00  0.00           C
ATOM   3819  HB1 PHE A 891      43.100  28.930  66.790  1.00  0.00           H
ATOM   3820  HB2 PHE A 891      44.290  29.400  65.490  1.00  0.00           H
ATOM   3821  CG  PHE A 891      42.280  29.990  65.200  1.00  0.00           C
ATOM   3822  CD1 PHE A 891      41.060  29.260  65.310  1.00  0.00           C
ATOM   3823  HD1 PHE A 891      41.100  28.430  66.000  1.00  0.00           H
ATOM   3824  CE1 PHE A 891      39.940  29.720  64.740  1.00  0.00           C
ATOM   3825  HE1 PHE A 891      39.050  29.210  65.060  1.00  0.00           H
ATOM   3826  CZ  PHE A 891      39.970  30.680  63.750  1.00  0.00           C
ATOM   3827  HZ  PHE A 891      39.130  30.980  63.160  1.00  0.00           H
ATOM   3828  CD2 PHE A 891      42.410  30.960  64.180  1.00  0.00           C
ATOM   3829  HD2 PHE A 891      43.350  31.430  63.910  1.00  0.00           H
ATOM   3830  CE2 PHE A 891      41.210  31.250  63.380  1.00  0.00           C
ATOM   3831  HE2 PHE A 891      41.250  32.020  62.630  1.00  0.00           H
ATOM   3832  C   PHE A 891      42.930  31.800  67.740  1.00  0.00           C
ATOM   3833  O   PHE A 891      41.830  31.330  67.960  1.00  0.00           O
ATOM   3834  N   GLU A 892      43.450  32.990  68.280  1.00  0.00           N
ATOM   3835  HN  GLU A 892      44.410  33.290  68.230  1.00  0.00           H
ATOM   3836  CA  GLU A 892      42.450  33.960  68.920  1.00  0.00           C
ATOM   3837  HA  GLU A 892      41.540  33.660  68.410  1.00  0.00           H
ATOM   3838  CB  GLU A 892      42.350  33.810  70.460  1.00  0.00           C
ATOM   3839  HB1 GLU A 892      41.850  34.670  70.930  1.00  0.00           H
ATOM   3840  HB2 GLU A 892      43.430  33.730  70.740  1.00  0.00           H
ATOM   3841  CG  GLU A 892      41.690  32.520  70.890  1.00  0.00           C
ATOM   3842  HG1 GLU A 892      42.390  31.690  70.640  1.00  0.00           H
ATOM   3843  HG2 GLU A 892      40.720  32.490  70.360  1.00  0.00           H
ATOM   3844  CD  GLU A 892      41.400  32.380  72.340  1.00  0.00           C
ATOM   3845  OE1 GLU A 892      40.220  32.150  72.660  1.00  0.00           O
ATOM   3846  OE2 GLU A 892      42.330  32.570  73.190  1.00  0.00           O
ATOM   3847  C   GLU A 892      42.660  35.330  68.440  1.00  0.00           C
ATOM   3848  O   GLU A 892      43.680  35.610  67.760  1.00  0.00           O
ATOM   3849  N   PRO A 893      41.710  36.240  68.620  1.00  0.00           N
ATOM   3850  CD  PRO A 893      40.330  36.050  69.130  1.00  0.00           C
ATOM   3851  HD1 PRO A 893      40.370  35.990  70.240  1.00  0.00           H
ATOM   3852  HD2 PRO A 893      39.780  35.180  68.700  1.00  0.00           H
ATOM   3853  CA  PRO A 893      41.980  37.630  68.240  1.00  0.00           C
ATOM   3854  HA  PRO A 893      42.230  37.700  67.190  1.00  0.00           H
ATOM   3855  CB  PRO A 893      40.610  38.320  68.490  1.00  0.00           C
ATOM   3856  HB1 PRO A 893      40.450  38.940  67.580  1.00  0.00           H
ATOM   3857  HB2 PRO A 893      40.460  38.880  69.450  1.00  0.00           H
ATOM   3858  CG  PRO A 893      39.580  37.270  68.590  1.00  0.00           C
ATOM   3859  HG1 PRO A 893      38.790  37.630  69.300  1.00  0.00           H
ATOM   3860  HG2 PRO A 893      39.060  37.000  67.640  1.00  0.00           H
ATOM   3861  C   PRO A 893      43.200  38.310  68.820  1.00  0.00           C
ATOM   3862  O   PRO A 893      43.660  37.870  69.910  1.00  0.00           O
ATOM   3863  N   THR A 894      43.700  39.510  68.270  1.00  0.00           N
ATOM   3864  HN  THR A 894      43.230  39.800  67.430  1.00  0.00           H
ATOM   3865  CA  THR A 894      44.660  40.360  69.060  1.00  0.00           C
ATOM   3866  HA  THR A 894      45.530  39.780  69.320  1.00  0.00           H
ATOM   3867  CB  THR A 894      45.210  41.540  68.310  1.00  0.00           C
ATOM   3868  HB  THR A 894      44.360  42.100  67.870  1.00  0.00           H
ATOM   3869  OG1 THR A 894      46.060  41.140  67.280  1.00  0.00           O
ATOM   3870  HG1 THR A 894      45.500  41.080  66.510  1.00  0.00           H
ATOM   3871  CG2 THR A 894      45.970  42.560  69.180  1.00  0.00           C
ATOM   3872 HG21 THR A 894      46.440  43.340  68.540  1.00  0.00           H
ATOM   3873 HG22 THR A 894      46.800  42.060  69.730  1.00  0.00           H
ATOM   3874 HG23 THR A 894      45.390  43.020  70.000  1.00  0.00           H
ATOM   3875  C   THR A 894      44.010  40.740  70.450  1.00  0.00           C
ATOM   3876  O   THR A 894      44.560  40.670  71.520  1.00  0.00           O
ATOM   3877  N   HSD A 895      42.730  41.160  70.400  1.00  0.00           N
ATOM   3878  HN  HSD A 895      42.240  41.280  69.540  1.00  0.00           H
ATOM   3879  CA  HSD A 895      41.940  41.450  71.580  1.00  0.00           C
ATOM   3880  HA  HSD A 895      42.370  42.300  72.100  1.00  0.00           H
ATOM   3881  CB  HSD A 895      40.520  41.810  71.120  1.00  0.00           C
ATOM   3882  HB1 HSD A 895      40.190  40.870  70.640  1.00  0.00           H
ATOM   3883  HB2 HSD A 895      40.630  42.690  70.440  1.00  0.00           H
ATOM   3884  ND1 HSD A 895      39.750  42.930  73.230  1.00  0.00           N
ATOM   3885  HD1 HSD A 895      40.570  43.470  73.440  1.00  0.00           H
ATOM   3886  CG  HSD A 895      39.540  42.060  72.190  1.00  0.00           C
ATOM   3887  CE1 HSD A 895      38.690  42.810  74.030  1.00  0.00           C
ATOM   3888  HE1 HSD A 895      38.550  43.340  74.970  1.00  0.00           H
ATOM   3889  NE2 HSD A 895      37.770  41.920  73.670  1.00  0.00           N
ATOM   3890  CD2 HSD A 895      38.360  41.480  72.500  1.00  0.00           C
ATOM   3891  HD2 HSD A 895      37.790  40.760  71.930  1.00  0.00           H
ATOM   3892  C   HSD A 895      41.810  40.190  72.520  1.00  0.00           C
ATOM   3893  O   HSD A 895      41.330  39.210  71.910  1.00  0.00           O
ATOM   3894  N   PRO A 896      41.960  40.180  73.810  1.00  0.00           N
ATOM   3895  CD  PRO A 896      42.740  41.260  74.390  1.00  0.00           C
ATOM   3896  HD1 PRO A 896      42.200  42.220  74.590  1.00  0.00           H
ATOM   3897  HD2 PRO A 896      43.570  41.540  73.700  1.00  0.00           H
ATOM   3898  CA  PRO A 896      42.120  38.940  74.530  1.00  0.00           C
ATOM   3899  HA  PRO A 896      42.370  38.080  73.920  1.00  0.00           H
ATOM   3900  CB  PRO A 896      43.370  39.220  75.460  1.00  0.00           C
ATOM   3901  HB1 PRO A 896      44.310  39.140  74.890  1.00  0.00           H
ATOM   3902  HB2 PRO A 896      43.420  38.490  76.300  1.00  0.00           H
ATOM   3903  CG  PRO A 896      43.120  40.690  75.820  1.00  0.00           C
ATOM   3904  HG1 PRO A 896      42.320  40.690  76.570  1.00  0.00           H
ATOM   3905  HG2 PRO A 896      43.980  41.270  76.220  1.00  0.00           H
ATOM   3906  C   PRO A 896      40.910  38.560  75.360  1.00  0.00           C
ATOM   3907  O   PRO A 896      41.030  37.530  76.050  1.00  0.00           O
ATOM   3908  N   GLU A 897      39.810  39.400  75.360  1.00  0.00           N
ATOM   3909  HN  GLU A 897      39.890  40.250  74.850  1.00  0.00           H
ATOM   3910  CA  GLU A 897      38.760  39.190  76.440  1.00  0.00           C
ATOM   3911  HA  GLU A 897      39.100  38.490  77.190  1.00  0.00           H
ATOM   3912  CB  GLU A 897      38.430  40.560  77.090  1.00  0.00           C
ATOM   3913  HB1 GLU A 897      37.700  40.270  77.870  1.00  0.00           H
ATOM   3914  HB2 GLU A 897      38.010  41.250  76.330  1.00  0.00           H
ATOM   3915  CG  GLU A 897      39.680  41.090  77.800  1.00  0.00           C
ATOM   3916  HG1 GLU A 897      40.200  41.830  77.150  1.00  0.00           H
ATOM   3917  HG2 GLU A 897      40.340  40.260  78.130  1.00  0.00           H
ATOM   3918  CD  GLU A 897      39.380  41.830  79.050  1.00  0.00           C
ATOM   3919  OE1 GLU A 897      39.450  41.340  80.230  1.00  0.00           O
ATOM   3920  OE2 GLU A 897      38.920  43.020  78.970  1.00  0.00           O
ATOM   3921  C   GLU A 897      37.490  38.570  75.830  1.00  0.00           C
ATOM   3922  O   GLU A 897      36.550  38.300  76.540  1.00  0.00           O
ATOM   3923  N   ARG A 898      37.560  38.120  74.540  1.00  0.00           N
ATOM   3924  HN  ARG A 898      38.350  38.430  74.030  1.00  0.00           H
ATOM   3925  CA  ARG A 898      36.470  37.470  73.880  1.00  0.00           C
ATOM   3926  HA  ARG A 898      36.000  36.830  74.610  1.00  0.00           H
ATOM   3927  CB  ARG A 898      35.180  38.340  73.580  1.00  0.00           C
ATOM   3928  HB1 ARG A 898      34.720  38.650  74.540  1.00  0.00           H
ATOM   3929  HB2 ARG A 898      34.340  37.800  73.100  1.00  0.00           H
ATOM   3930  CG  ARG A 898      35.240  39.540  72.630  1.00  0.00           C
ATOM   3931  HG1 ARG A 898      35.990  40.240  73.050  1.00  0.00           H
ATOM   3932  HG2 ARG A 898      34.220  39.990  72.690  1.00  0.00           H
ATOM   3933  CD  ARG A 898      35.500  39.300  71.090  1.00  0.00           C
ATOM   3934  HD1 ARG A 898      34.660  38.740  70.630  1.00  0.00           H
ATOM   3935  HD2 ARG A 898      36.440  38.700  71.070  1.00  0.00           H
ATOM   3936  NE  ARG A 898      35.690  40.600  70.310  1.00  0.00           N
ATOM   3937  HE  ARG A 898      35.750  41.500  70.770  1.00  0.00           H
ATOM   3938  CZ  ARG A 898      36.370  40.660  69.200  1.00  0.00           C
ATOM   3939  NH1 ARG A 898      36.750  39.650  68.510  1.00  0.00           N
ATOM   3940 HH11 ARG A 898      37.290  39.760  67.680  1.00  0.00           H
ATOM   3941 HH12 ARG A 898      36.650  38.760  68.950  1.00  0.00           H
ATOM   3942  NH2 ARG A 898      36.860  41.780  68.680  1.00  0.00           N
ATOM   3943 HH21 ARG A 898      37.520  41.670  67.940  1.00  0.00           H
ATOM   3944 HH22 ARG A 898      36.900  42.560  69.290  1.00  0.00           H
ATOM   3945  C   ARG A 898      36.920  36.770  72.660  1.00  0.00           C
ATOM   3946  O   ARG A 898      38.030  37.090  72.160  1.00  0.00           O
ATOM   3947  N   GLY A 899      36.180  35.790  72.150  1.00  0.00           N
ATOM   3948  HN  GLY A 899      35.440  35.530  72.770  1.00  0.00           H
ATOM   3949  CA  GLY A 899      36.480  35.000  70.950  1.00  0.00           C
ATOM   3950  HA1 GLY A 899      35.870  34.100  70.910  1.00  0.00           H
ATOM   3951  HA2 GLY A 899      37.490  34.650  70.990  1.00  0.00           H
ATOM   3952  C   GLY A 899      36.420  35.690  69.600  1.00  0.00           C
ATOM   3953  O   GLY A 899      36.350  36.890  69.510  1.00  0.00           O
ATOM   3954  N   TRP A 900      36.500  34.940  68.470  1.00  0.00           N
ATOM   3955  HN  TRP A 900      36.600  33.950  68.530  1.00  0.00           H
ATOM   3956  CA  TRP A 900      36.300  35.520  67.120  1.00  0.00           C
ATOM   3957  HA  TRP A 900      37.000  36.340  67.030  1.00  0.00           H
ATOM   3958  CB  TRP A 900      36.510  34.440  66.010  1.00  0.00           C
ATOM   3959  HB1 TRP A 900      36.400  34.970  65.040  1.00  0.00           H
ATOM   3960  HB2 TRP A 900      35.750  33.650  66.150  1.00  0.00           H
ATOM   3961  CG  TRP A 900      37.900  33.940  66.090  1.00  0.00           C
ATOM   3962  CD1 TRP A 900      38.330  32.770  66.490  1.00  0.00           C
ATOM   3963  HD1 TRP A 900      37.780  31.950  66.910  1.00  0.00           H
ATOM   3964  NE1 TRP A 900      39.720  32.740  66.330  1.00  0.00           N
ATOM   3965  HE1 TRP A 900      40.250  31.980  66.630  1.00  0.00           H
ATOM   3966  CE2 TRP A 900      40.150  33.930  65.790  1.00  0.00           C
ATOM   3967  CD2 TRP A 900      39.020  34.700  65.580  1.00  0.00           C
ATOM   3968  CE3 TRP A 900      39.160  36.000  65.040  1.00  0.00           C
ATOM   3969  HE3 TRP A 900      38.440  36.780  64.890  1.00  0.00           H
ATOM   3970  CZ3 TRP A 900      40.510  36.460  64.830  1.00  0.00           C
ATOM   3971  HZ3 TRP A 900      40.600  37.430  64.360  1.00  0.00           H
ATOM   3972  CZ2 TRP A 900      41.410  34.370  65.540  1.00  0.00           C
ATOM   3973  HZ2 TRP A 900      42.360  34.030  65.930  1.00  0.00           H
ATOM   3974  CH2 TRP A 900      41.630  35.660  65.030  1.00  0.00           C
ATOM   3975  HH2 TRP A 900      42.600  36.120  64.970  1.00  0.00           H
ATOM   3976  C   TRP A 900      34.930  36.080  66.740  1.00  0.00           C
ATOM   3977  O   TRP A 900      34.990  37.110  66.070  1.00  0.00           O
ATOM   3978  N   ILE A 901      33.840  35.500  67.250  1.00  0.00           N
ATOM   3979  HN  ILE A 901      33.940  34.730  67.880  1.00  0.00           H
ATOM   3980  CA  ILE A 901      32.560  36.000  66.780  1.00  0.00           C
ATOM   3981  HA  ILE A 901      32.580  36.410  65.790  1.00  0.00           H
ATOM   3982  CB  ILE A 901      31.470  34.900  66.650  1.00  0.00           C
ATOM   3983  HB  ILE A 901      31.340  34.450  67.660  1.00  0.00           H
ATOM   3984  CG2 ILE A 901      30.070  35.530  66.350  1.00  0.00           C
ATOM   3985 HG21 ILE A 901      30.090  36.170  65.440  1.00  0.00           H
ATOM   3986 HG22 ILE A 901      29.680  36.140  67.190  1.00  0.00           H
ATOM   3987 HG23 ILE A 901      29.380  34.700  66.110  1.00  0.00           H
ATOM   3988  CG1 ILE A 901      31.850  33.800  65.660  1.00  0.00           C
ATOM   3989 HG11 ILE A 901      31.070  33.000  65.610  1.00  0.00           H
ATOM   3990 HG12 ILE A 901      32.720  33.230  66.070  1.00  0.00           H
ATOM   3991  CD  ILE A 901      32.180  34.240  64.200  1.00  0.00           C
ATOM   3992  HD1 ILE A 901      31.450  35.040  63.930  1.00  0.00           H
ATOM   3993  HD2 ILE A 901      32.180  33.350  63.530  1.00  0.00           H
ATOM   3994  HD3 ILE A 901      33.180  34.720  64.120  1.00  0.00           H
ATOM   3995  C   ILE A 901      32.140  37.140  67.690  1.00  0.00           C
ATOM   3996  O   ILE A 901      32.080  37.000  68.910  1.00  0.00           O
ATOM   3997  N   ILE A 902      31.970  38.350  67.140  1.00  0.00           N
ATOM   3998  HN  ILE A 902      32.210  38.480  66.190  1.00  0.00           H
ATOM   3999  CA  ILE A 902      31.450  39.570  67.770  1.00  0.00           C
ATOM   4000  HA  ILE A 902      31.360  39.360  68.820  1.00  0.00           H
ATOM   4001  CB  ILE A 902      32.490  40.690  67.570  1.00  0.00           C
ATOM   4002  HB  ILE A 902      33.440  40.360  68.060  1.00  0.00           H
ATOM   4003  CG2 ILE A 902      32.970  41.010  66.130  1.00  0.00           C
ATOM   4004 HG21 ILE A 902      32.120  41.250  65.450  1.00  0.00           H
ATOM   4005 HG22 ILE A 902      33.510  40.160  65.650  1.00  0.00           H
ATOM   4006 HG23 ILE A 902      33.670  41.870  66.210  1.00  0.00           H
ATOM   4007  CG1 ILE A 902      31.910  41.990  68.160  1.00  0.00           C
ATOM   4008 HG11 ILE A 902      31.480  41.670  69.130  1.00  0.00           H
ATOM   4009 HG12 ILE A 902      31.030  42.370  67.580  1.00  0.00           H
ATOM   4010  CD  ILE A 902      32.900  43.110  68.390  1.00  0.00           C
ATOM   4011  HD1 ILE A 902      33.850  42.640  68.730  1.00  0.00           H
ATOM   4012  HD2 ILE A 902      32.530  43.740  69.230  1.00  0.00           H
ATOM   4013  HD3 ILE A 902      33.050  43.640  67.420  1.00  0.00           H
ATOM   4014  C   ILE A 902      30.170  39.910  67.110  1.00  0.00           C
ATOM   4015  O   ILE A 902      30.150  40.110  65.900  1.00  0.00           O
ATOM   4016  N   SER A 903      29.110  40.090  67.810  1.00  0.00           N
ATOM   4017  HN  SER A 903      29.100  40.110  68.800  1.00  0.00           H
ATOM   4018  CA  SER A 903      27.780  40.250  67.280  1.00  0.00           C
ATOM   4019  HA  SER A 903      27.620  39.510  66.500  1.00  0.00           H
ATOM   4020  CB  SER A 903      26.760  39.900  68.400  1.00  0.00           C
ATOM   4021  HB1 SER A 903      25.750  39.760  67.990  1.00  0.00           H
ATOM   4022  HB2 SER A 903      26.770  40.690  69.170  1.00  0.00           H
ATOM   4023  OG  SER A 903      27.130  38.670  69.070  1.00  0.00           O
ATOM   4024  HG1 SER A 903      26.570  38.070  68.590  1.00  0.00           H
ATOM   4025  C   SER A 903      27.460  41.650  66.760  1.00  0.00           C
ATOM   4026  O   SER A 903      28.060  42.620  67.160  1.00  0.00           O
ATOM   4027  N   PRO A 904      26.620  41.750  65.760  1.00  0.00           N
ATOM   4028  CD  PRO A 904      26.010  40.680  64.970  1.00  0.00           C
ATOM   4029  HD1 PRO A 904      25.130  40.280  65.530  1.00  0.00           H
ATOM   4030  HD2 PRO A 904      26.680  39.820  64.760  1.00  0.00           H
ATOM   4031  CA  PRO A 904      26.060  43.030  65.390  1.00  0.00           C
ATOM   4032  HA  PRO A 904      26.890  43.670  65.130  1.00  0.00           H
ATOM   4033  CB  PRO A 904      25.060  42.770  64.270  1.00  0.00           C
ATOM   4034  HB1 PRO A 904      24.970  43.590  63.520  1.00  0.00           H
ATOM   4035  HB2 PRO A 904      24.060  42.650  64.710  1.00  0.00           H
ATOM   4036  CG  PRO A 904      25.530  41.420  63.740  1.00  0.00           C
ATOM   4037  HG1 PRO A 904      24.700  40.960  63.170  1.00  0.00           H
ATOM   4038  HG2 PRO A 904      26.450  41.670  63.170  1.00  0.00           H
ATOM   4039  C   PRO A 904      25.420  43.790  66.540  1.00  0.00           C
ATOM   4040  O   PRO A 904      25.110  43.190  67.570  1.00  0.00           O
ATOM   4041  N   LEU A 905      25.220  45.100  66.290  1.00  0.00           N
ATOM   4042  HN  LEU A 905      25.400  45.610  65.450  1.00  0.00           H
ATOM   4043  CA  LEU A 905      24.450  45.980  67.220  1.00  0.00           C
ATOM   4044  HA  LEU A 905      24.110  46.880  66.710  1.00  0.00           H
ATOM   4045  CB  LEU A 905      23.080  45.290  67.600  1.00  0.00           C
ATOM   4046  HB1 LEU A 905      22.520  46.030  68.210  1.00  0.00           H
ATOM   4047  HB2 LEU A 905      23.200  44.350  68.190  1.00  0.00           H
ATOM   4048  CG  LEU A 905      22.030  45.140  66.500  1.00  0.00           C
ATOM   4049  HG  LEU A 905      22.390  44.580  65.620  1.00  0.00           H
ATOM   4050  CD1 LEU A 905      20.860  44.300  67.010  1.00  0.00           C
ATOM   4051 HD11 LEU A 905      20.040  44.330  66.260  1.00  0.00           H
ATOM   4052 HD12 LEU A 905      20.460  44.700  67.960  1.00  0.00           H
ATOM   4053 HD13 LEU A 905      21.230  43.270  67.210  1.00  0.00           H
ATOM   4054  CD2 LEU A 905      21.390  46.450  65.960  1.00  0.00           C
ATOM   4055 HD21 LEU A 905      21.160  47.220  66.730  1.00  0.00           H
ATOM   4056 HD22 LEU A 905      20.460  46.320  65.360  1.00  0.00           H
ATOM   4057 HD23 LEU A 905      22.200  46.730  65.250  1.00  0.00           H
ATOM   4058  C   LEU A 905      25.240  46.390  68.480  1.00  0.00           C
ATOM   4059  O   LEU A 905      25.440  47.530  68.730  1.00  0.00           O
ATOM   4060  N   GLY A 906      25.610  45.410  69.330  1.00  0.00           N
ATOM   4061  HN  GLY A 906      25.500  44.470  69.000  1.00  0.00           H
ATOM   4062  CA  GLY A 906      26.120  45.510  70.660  1.00  0.00           C
ATOM   4063  HA1 GLY A 906      27.140  45.850  70.610  1.00  0.00           H
ATOM   4064  HA2 GLY A 906      25.970  44.540  71.110  1.00  0.00           H
ATOM   4065  C   GLY A 906      25.290  46.570  71.450  1.00  0.00           C
ATOM   4066  O   GLY A 906      24.080  46.670  71.390  1.00  0.00           O
ATOM   4067  N   ASP A 907      25.990  47.330  72.280  1.00  0.00           N
ATOM   4068  HN  ASP A 907      26.980  47.440  72.210  1.00  0.00           H
ATOM   4069  CA  ASP A 907      25.430  48.230  73.350  1.00  0.00           C
ATOM   4070  HA  ASP A 907      24.350  48.110  73.430  1.00  0.00           H
ATOM   4071  CB  ASP A 907      26.250  47.870  74.590  1.00  0.00           C
ATOM   4072  HB1 ASP A 907      25.920  48.480  75.460  1.00  0.00           H
ATOM   4073  HB2 ASP A 907      27.330  48.130  74.510  1.00  0.00           H
ATOM   4074  CG  ASP A 907      26.090  46.410  74.910  1.00  0.00           C
ATOM   4075  OD1 ASP A 907      24.980  45.910  74.680  1.00  0.00           O
ATOM   4076  OD2 ASP A 907      27.080  45.810  75.350  1.00  0.00           O
ATOM   4077  C   ASP A 907      25.630  49.670  72.930  1.00  0.00           C
ATOM   4078  O   ASP A 907      25.520  50.550  73.780  1.00  0.00           O
ATOM   4079  N   ASN A 908      25.820  49.920  71.590  1.00  0.00           N
ATOM   4080  HN  ASN A 908      25.880  49.120  71.000  1.00  0.00           H
ATOM   4081  CA  ASN A 908      25.820  51.200  70.890  1.00  0.00           C
ATOM   4082  HA  ASN A 908      26.590  51.800  71.350  1.00  0.00           H
ATOM   4083  CB  ASN A 908      26.170  51.100  69.370  1.00  0.00           C
ATOM   4084  HB1 ASN A 908      26.090  52.070  68.820  1.00  0.00           H
ATOM   4085  HB2 ASN A 908      25.440  50.450  68.850  1.00  0.00           H
ATOM   4086  CG  ASN A 908      27.590  50.510  69.110  1.00  0.00           C
ATOM   4087  OD1 ASN A 908      28.530  51.000  69.750  1.00  0.00           O
ATOM   4088  ND2 ASN A 908      27.610  49.390  68.310  1.00  0.00           N
ATOM   4089 HD21 ASN A 908      28.470  48.870  68.320  1.00  0.00           H
ATOM   4090 HD22 ASN A 908      26.770  48.850  68.300  1.00  0.00           H
ATOM   4091  C   ASN A 908      24.530  51.940  71.080  1.00  0.00           C
ATOM   4092  O   ASN A 908      23.490  51.410  70.670  1.00  0.00           O
ATOM   4093  N   PRO A 909      24.360  53.090  71.660  1.00  0.00           N
ATOM   4094  CD  PRO A 909      25.320  53.790  72.520  1.00  0.00           C
ATOM   4095  HD1 PRO A 909      26.020  54.170  71.760  1.00  0.00           H
ATOM   4096  HD2 PRO A 909      25.850  53.100  73.210  1.00  0.00           H
ATOM   4097  CA  PRO A 909      23.190  54.020  71.410  1.00  0.00           C
ATOM   4098  HA  PRO A 909      22.470  53.540  72.050  1.00  0.00           H
ATOM   4099  CB  PRO A 909      23.560  55.310  72.060  1.00  0.00           C
ATOM   4100  HB1 PRO A 909      22.590  55.770  72.370  1.00  0.00           H
ATOM   4101  HB2 PRO A 909      24.030  56.010  71.340  1.00  0.00           H
ATOM   4102  CG  PRO A 909      24.500  54.900  73.200  1.00  0.00           C
ATOM   4103  HG1 PRO A 909      25.170  55.720  73.520  1.00  0.00           H
ATOM   4104  HG2 PRO A 909      24.030  54.430  74.090  1.00  0.00           H
ATOM   4105  C   PRO A 909      22.510  54.090  70.020  1.00  0.00           C
ATOM   4106  O   PRO A 909      23.260  54.100  69.050  1.00  0.00           O
ATOM   4107  N   TRP A 910      21.190  54.060  69.850  1.00  0.00           N
ATOM   4108  HN  TRP A 910      20.630  53.960  70.680  1.00  0.00           H
ATOM   4109  CA  TRP A 910      20.540  53.830  68.610  1.00  0.00           C
ATOM   4110  HA  TRP A 910      20.870  52.910  68.160  1.00  0.00           H
ATOM   4111  CB  TRP A 910      18.990  53.670  68.830  1.00  0.00           C
ATOM   4112  HB1 TRP A 910      18.620  54.530  69.440  1.00  0.00           H
ATOM   4113  HB2 TRP A 910      18.780  52.730  69.400  1.00  0.00           H
ATOM   4114  CG  TRP A 910      18.090  53.760  67.700  1.00  0.00           C
ATOM   4115  CD1 TRP A 910      17.450  52.630  67.160  1.00  0.00           C
ATOM   4116  HD1 TRP A 910      17.660  51.650  67.560  1.00  0.00           H
ATOM   4117  NE1 TRP A 910      16.370  53.130  66.450  1.00  0.00           N
ATOM   4118  HE1 TRP A 910      15.540  52.620  66.330  1.00  0.00           H
ATOM   4119  CE2 TRP A 910      16.510  54.460  66.260  1.00  0.00           C
ATOM   4120  CD2 TRP A 910      17.530  55.000  67.100  1.00  0.00           C
ATOM   4121  CE3 TRP A 910      17.660  56.350  67.260  1.00  0.00           C
ATOM   4122  HE3 TRP A 910      18.360  56.740  67.980  1.00  0.00           H
ATOM   4123  CZ3 TRP A 910      16.810  57.210  66.550  1.00  0.00           C
ATOM   4124  HZ3 TRP A 910      16.950  58.260  66.720  1.00  0.00           H
ATOM   4125  CZ2 TRP A 910      15.670  55.350  65.560  1.00  0.00           C
ATOM   4126  HZ2 TRP A 910      14.810  54.960  65.040  1.00  0.00           H
ATOM   4127  CH2 TRP A 910      15.800  56.730  65.720  1.00  0.00           C
ATOM   4128  HH2 TRP A 910      15.040  57.370  65.300  1.00  0.00           H
ATOM   4129  C   TRP A 910      20.990  54.900  67.440  1.00  0.00           C
ATOM   4130  O   TRP A 910      21.200  54.440  66.310  1.00  0.00           O
ATOM   4131  N   TRP A 911      21.050  56.200  67.790  1.00  0.00           N
ATOM   4132  HN  TRP A 911      20.690  56.560  68.650  1.00  0.00           H
ATOM   4133  CA  TRP A 911      21.550  57.200  66.870  1.00  0.00           C
ATOM   4134  HA  TRP A 911      20.950  57.250  65.980  1.00  0.00           H
ATOM   4135  CB  TRP A 911      21.450  58.540  67.620  1.00  0.00           C
ATOM   4136  HB1 TRP A 911      20.470  58.540  68.150  1.00  0.00           H
ATOM   4137  HB2 TRP A 911      21.330  59.400  66.930  1.00  0.00           H
ATOM   4138  CG  TRP A 911      22.490  58.840  68.690  1.00  0.00           C
ATOM   4139  CD1 TRP A 911      22.680  58.530  70.020  1.00  0.00           C
ATOM   4140  HD1 TRP A 911      22.050  57.870  70.600  1.00  0.00           H
ATOM   4141  NE1 TRP A 911      23.950  58.870  70.420  1.00  0.00           N
ATOM   4142  HE1 TRP A 911      24.470  58.770  71.240  1.00  0.00           H
ATOM   4143  CE2 TRP A 911      24.520  59.490  69.360  1.00  0.00           C
ATOM   4144  CD2 TRP A 911      23.650  59.460  68.180  1.00  0.00           C
ATOM   4145  CE3 TRP A 911      24.080  59.900  66.940  1.00  0.00           C
ATOM   4146  HE3 TRP A 911      23.510  59.970  66.030  1.00  0.00           H
ATOM   4147  CZ3 TRP A 911      25.300  60.470  66.840  1.00  0.00           C
ATOM   4148  HZ3 TRP A 911      25.710  60.900  65.930  1.00  0.00           H
ATOM   4149  CZ2 TRP A 911      25.770  60.090  69.250  1.00  0.00           C
ATOM   4150  HZ2 TRP A 911      26.290  60.260  70.190  1.00  0.00           H
ATOM   4151  CH2 TRP A 911      26.090  60.620  68.040  1.00  0.00           C
ATOM   4152  HH2 TRP A 911      27.000  61.190  67.930  1.00  0.00           H
ATOM   4153  C   TRP A 911      22.930  56.830  66.290  1.00  0.00           C
ATOM   4154  O   TRP A 911      23.100  56.970  65.020  1.00  0.00           O
ATOM   4155  N   THR A 912      23.830  56.330  67.050  1.00  0.00           N
ATOM   4156  HN  THR A 912      23.730  56.370  68.050  1.00  0.00           H
ATOM   4157  CA  THR A 912      25.180  55.900  66.590  1.00  0.00           C
ATOM   4158  HA  THR A 912      25.570  56.740  66.040  1.00  0.00           H
ATOM   4159  CB  THR A 912      26.290  55.660  67.710  1.00  0.00           C
ATOM   4160  HB  THR A 912      27.240  55.250  67.320  1.00  0.00           H
ATOM   4161  OG1 THR A 912      25.900  54.810  68.740  1.00  0.00           O
ATOM   4162  HG1 THR A 912      25.100  54.380  68.420  1.00  0.00           H
ATOM   4163  CG2 THR A 912      26.570  57.010  68.430  1.00  0.00           C
ATOM   4164 HG21 THR A 912      25.550  57.220  68.800  1.00  0.00           H
ATOM   4165 HG22 THR A 912      26.960  57.770  67.710  1.00  0.00           H
ATOM   4166 HG23 THR A 912      27.210  56.770  69.310  1.00  0.00           H
ATOM   4167  C   THR A 912      25.160  54.780  65.580  1.00  0.00           C
ATOM   4168  O   THR A 912      25.890  54.820  64.620  1.00  0.00           O
ATOM   4169  N   LEU A 913      24.290  53.800  65.800  1.00  0.00           N
ATOM   4170  HN  LEU A 913      23.640  53.840  66.570  1.00  0.00           H
ATOM   4171  CA  LEU A 913      23.920  52.850  64.740  1.00  0.00           C
ATOM   4172  HA  LEU A 913      24.760  52.330  64.300  1.00  0.00           H
ATOM   4173  CB  LEU A 913      23.030  51.630  65.220  1.00  0.00           C
ATOM   4174  HB1 LEU A 913      22.790  50.880  64.450  1.00  0.00           H
ATOM   4175  HB2 LEU A 913      22.100  52.080  65.630  1.00  0.00           H
ATOM   4176  CG  LEU A 913      23.680  50.770  66.370  1.00  0.00           C
ATOM   4177  HG  LEU A 913      23.810  51.500  67.190  1.00  0.00           H
ATOM   4178  CD1 LEU A 913      22.810  49.560  66.840  1.00  0.00           C
ATOM   4179 HD11 LEU A 913      21.770  49.870  67.050  1.00  0.00           H
ATOM   4180 HD12 LEU A 913      23.240  49.250  67.810  1.00  0.00           H
ATOM   4181 HD13 LEU A 913      22.870  48.790  66.030  1.00  0.00           H
ATOM   4182  CD2 LEU A 913      25.150  50.390  66.040  1.00  0.00           C
ATOM   4183 HD21 LEU A 913      25.890  51.220  65.910  1.00  0.00           H
ATOM   4184 HD22 LEU A 913      25.120  49.850  65.070  1.00  0.00           H
ATOM   4185 HD23 LEU A 913      25.480  49.730  66.870  1.00  0.00           H
ATOM   4186  C   LEU A 913      23.440  53.360  63.420  1.00  0.00           C
ATOM   4187  O   LEU A 913      23.670  52.790  62.370  1.00  0.00           O
ATOM   4188  N   LEU A 914      22.590  54.400  63.500  1.00  0.00           N
ATOM   4189  HN  LEU A 914      22.270  54.840  64.330  1.00  0.00           H
ATOM   4190  CA  LEU A 914      21.990  54.920  62.280  1.00  0.00           C
ATOM   4191  HA  LEU A 914      21.730  54.230  61.490  1.00  0.00           H
ATOM   4192  CB  LEU A 914      20.590  55.600  62.580  1.00  0.00           C
ATOM   4193  HB1 LEU A 914      20.210  56.050  61.640  1.00  0.00           H
ATOM   4194  HB2 LEU A 914      20.780  56.330  63.400  1.00  0.00           H
ATOM   4195  CG  LEU A 914      19.430  54.640  62.940  1.00  0.00           C
ATOM   4196  HG  LEU A 914      19.530  54.090  63.910  1.00  0.00           H
ATOM   4197  CD1 LEU A 914      18.150  55.410  62.850  1.00  0.00           C
ATOM   4198 HD11 LEU A 914      18.220  55.980  61.910  1.00  0.00           H
ATOM   4199 HD12 LEU A 914      18.090  56.060  63.750  1.00  0.00           H
ATOM   4200 HD13 LEU A 914      17.210  54.810  62.800  1.00  0.00           H
ATOM   4201  CD2 LEU A 914      19.290  53.510  61.950  1.00  0.00           C
ATOM   4202 HD21 LEU A 914      19.960  52.660  62.190  1.00  0.00           H
ATOM   4203 HD22 LEU A 914      19.420  53.790  60.880  1.00  0.00           H
ATOM   4204 HD23 LEU A 914      18.260  53.110  62.020  1.00  0.00           H
ATOM   4205  C   LEU A 914      22.920  55.920  61.590  1.00  0.00           C
ATOM   4206  O   LEU A 914      22.870  56.140  60.370  1.00  0.00           O
ATOM   4207  N   ILE A 915      23.940  56.460  62.260  1.00  0.00           N
ATOM   4208  HN  ILE A 915      23.930  56.320  63.260  1.00  0.00           H
ATOM   4209  CA  ILE A 915      25.060  57.190  61.670  1.00  0.00           C
ATOM   4210  HA  ILE A 915      24.720  57.930  60.960  1.00  0.00           H
ATOM   4211  CB  ILE A 915      25.910  57.960  62.730  1.00  0.00           C
ATOM   4212  HB  ILE A 915      26.120  57.290  63.580  1.00  0.00           H
ATOM   4213  CG2 ILE A 915      27.270  58.330  62.010  1.00  0.00           C
ATOM   4214 HG21 ILE A 915      28.060  57.550  62.080  1.00  0.00           H
ATOM   4215 HG22 ILE A 915      27.770  59.130  62.620  1.00  0.00           H
ATOM   4216 HG23 ILE A 915      27.170  58.760  60.990  1.00  0.00           H
ATOM   4217  CG1 ILE A 915      25.130  59.240  63.320  1.00  0.00           C
ATOM   4218 HG11 ILE A 915      25.690  59.630  64.200  1.00  0.00           H
ATOM   4219 HG12 ILE A 915      24.130  58.880  63.670  1.00  0.00           H
ATOM   4220  CD  ILE A 915      25.010  60.410  62.310  1.00  0.00           C
ATOM   4221  HD1 ILE A 915      24.520  61.190  62.920  1.00  0.00           H
ATOM   4222  HD2 ILE A 915      24.440  60.170  61.400  1.00  0.00           H
ATOM   4223  HD3 ILE A 915      26.000  60.790  61.970  1.00  0.00           H
ATOM   4224  C   ILE A 915      26.030  56.240  60.900  1.00  0.00           C
ATOM   4225  O   ILE A 915      26.550  56.600  59.860  1.00  0.00           O
ATOM   4226  N   ALA A 916      26.190  54.990  61.360  1.00  0.00           N
ATOM   4227  HN  ALA A 916      25.780  54.730  62.240  1.00  0.00           H
ATOM   4228  CA  ALA A 916      27.100  53.940  60.810  1.00  0.00           C
ATOM   4229  HA  ALA A 916      28.100  54.260  61.080  1.00  0.00           H
ATOM   4230  CB  ALA A 916      26.820  52.710  61.640  1.00  0.00           C
ATOM   4231  HB1 ALA A 916      27.560  51.880  61.580  1.00  0.00           H
ATOM   4232  HB2 ALA A 916      25.770  52.360  61.540  1.00  0.00           H
ATOM   4233  HB3 ALA A 916      26.850  53.000  62.710  1.00  0.00           H
ATOM   4234  C   ALA A 916      26.980  53.640  59.270  1.00  0.00           C
ATOM   4235  O   ALA A 916      27.990  53.290  58.640  1.00  0.00           O
ATOM   4236  N   ALA A 917      25.840  53.920  58.680  1.00  0.00           N
ATOM   4237  HN  ALA A 917      25.170  54.360  59.280  1.00  0.00           H
ATOM   4238  CA  ALA A 917      25.630  53.970  57.250  1.00  0.00           C
ATOM   4239  HA  ALA A 917      25.870  52.970  56.920  1.00  0.00           H
ATOM   4240  CB  ALA A 917      24.170  54.170  56.980  1.00  0.00           C
ATOM   4241  HB1 ALA A 917      23.870  53.780  55.990  1.00  0.00           H
ATOM   4242  HB2 ALA A 917      23.840  55.230  56.830  1.00  0.00           H
ATOM   4243  HB3 ALA A 917      23.530  53.720  57.770  1.00  0.00           H
ATOM   4244  C   ALA A 917      26.440  54.940  56.430  1.00  0.00           C
ATOM   4245  O   ALA A 917      26.910  54.570  55.350  1.00  0.00           O
ATOM   4246  N   ILE A 918      26.660  56.170  56.950  1.00  0.00           N
ATOM   4247  HN  ILE A 918      26.180  56.410  57.790  1.00  0.00           H
ATOM   4248  CA  ILE A 918      27.560  57.120  56.320  1.00  0.00           C
ATOM   4249  HA  ILE A 918      27.280  57.170  55.270  1.00  0.00           H
ATOM   4250  CB  ILE A 918      27.490  58.580  56.770  1.00  0.00           C
ATOM   4251  HB  ILE A 918      27.860  58.820  57.780  1.00  0.00           H
ATOM   4252  CG2 ILE A 918      28.320  59.500  55.850  1.00  0.00           C
ATOM   4253 HG21 ILE A 918      29.390  59.220  55.930  1.00  0.00           H
ATOM   4254 HG22 ILE A 918      28.140  60.570  56.060  1.00  0.00           H
ATOM   4255 HG23 ILE A 918      28.030  59.320  54.780  1.00  0.00           H
ATOM   4256  CG1 ILE A 918      26.080  59.200  56.710  1.00  0.00           C
ATOM   4257 HG11 ILE A 918      25.630  58.900  55.740  1.00  0.00           H
ATOM   4258 HG12 ILE A 918      26.100  60.310  56.710  1.00  0.00           H
ATOM   4259  CD  ILE A 918      25.040  58.820  57.830  1.00  0.00           C
ATOM   4260  HD1 ILE A 918      24.900  57.720  57.920  1.00  0.00           H
ATOM   4261  HD2 ILE A 918      24.040  59.280  57.710  1.00  0.00           H
ATOM   4262  HD3 ILE A 918      25.380  59.220  58.820  1.00  0.00           H
ATOM   4263  C   ILE A 918      29.050  56.670  56.390  1.00  0.00           C
ATOM   4264  O   ILE A 918      29.650  56.670  55.310  1.00  0.00           O
ATOM   4265  N   PRO A 919      29.750  56.120  57.420  1.00  0.00           N
ATOM   4266  CD  PRO A 919      29.420  56.320  58.820  1.00  0.00           C
ATOM   4267  HD1 PRO A 919      28.760  55.520  59.220  1.00  0.00           H
ATOM   4268  HD2 PRO A 919      29.010  57.350  58.900  1.00  0.00           H
ATOM   4269  CA  PRO A 919      31.120  55.640  57.230  1.00  0.00           C
ATOM   4270  HA  PRO A 919      31.720  56.380  56.700  1.00  0.00           H
ATOM   4271  CB  PRO A 919      31.550  55.390  58.700  1.00  0.00           C
ATOM   4272  HB1 PRO A 919      32.640  55.260  58.830  1.00  0.00           H
ATOM   4273  HB2 PRO A 919      31.090  54.460  59.090  1.00  0.00           H
ATOM   4274  CG  PRO A 919      30.810  56.440  59.450  1.00  0.00           C
ATOM   4275  HG1 PRO A 919      30.760  56.240  60.540  1.00  0.00           H
ATOM   4276  HG2 PRO A 919      31.190  57.480  59.330  1.00  0.00           H
ATOM   4277  C   PRO A 919      31.250  54.440  56.300  1.00  0.00           C
ATOM   4278  O   PRO A 919      32.260  54.350  55.610  1.00  0.00           O
ATOM   4279  N   ALA A 920      30.250  53.570  56.170  1.00  0.00           N
ATOM   4280  HN  ALA A 920      29.440  53.810  56.690  1.00  0.00           H
ATOM   4281  CA  ALA A 920      30.090  52.540  55.190  1.00  0.00           C
ATOM   4282  HA  ALA A 920      30.940  51.890  55.210  1.00  0.00           H
ATOM   4283  CB  ALA A 920      28.790  51.710  55.250  1.00  0.00           C
ATOM   4284  HB1 ALA A 920      28.710  51.200  56.240  1.00  0.00           H
ATOM   4285  HB2 ALA A 920      28.730  50.940  54.450  1.00  0.00           H
ATOM   4286  HB3 ALA A 920      27.910  52.300  54.950  1.00  0.00           H
ATOM   4287  C   ALA A 920      30.180  53.110  53.770  1.00  0.00           C
ATOM   4288  O   ALA A 920      31.010  52.680  52.960  1.00  0.00           O
ATOM   4289  N   LEU A 921      29.430  54.240  53.480  1.00  0.00           N
ATOM   4290  HN  LEU A 921      29.070  54.720  54.280  1.00  0.00           H
ATOM   4291  CA  LEU A 921      29.570  55.020  52.190  1.00  0.00           C
ATOM   4292  HA  LEU A 921      29.300  54.320  51.420  1.00  0.00           H
ATOM   4293  CB  LEU A 921      28.550  56.160  52.300  1.00  0.00           C
ATOM   4294  HB1 LEU A 921      28.570  56.780  53.230  1.00  0.00           H
ATOM   4295  HB2 LEU A 921      27.610  55.570  52.350  1.00  0.00           H
ATOM   4296  CG  LEU A 921      28.410  57.000  51.010  1.00  0.00           C
ATOM   4297  HG  LEU A 921      27.450  57.550  51.060  1.00  0.00           H
ATOM   4298  CD1 LEU A 921      29.440  58.160  51.000  1.00  0.00           C
ATOM   4299 HD11 LEU A 921      29.260  58.870  50.170  1.00  0.00           H
ATOM   4300 HD12 LEU A 921      30.480  57.790  50.950  1.00  0.00           H
ATOM   4301 HD13 LEU A 921      29.260  58.680  51.970  1.00  0.00           H
ATOM   4302  CD2 LEU A 921      28.490  56.200  49.670  1.00  0.00           C
ATOM   4303 HD21 LEU A 921      27.760  55.360  49.640  1.00  0.00           H
ATOM   4304 HD22 LEU A 921      29.540  55.900  49.460  1.00  0.00           H
ATOM   4305 HD23 LEU A 921      28.000  56.760  48.850  1.00  0.00           H
ATOM   4306  C   LEU A 921      31.020  55.500  51.980  1.00  0.00           C
ATOM   4307  O   LEU A 921      31.510  55.370  50.870  1.00  0.00           O
ATOM   4308  N   LEU A 922      31.780  56.040  52.960  1.00  0.00           N
ATOM   4309  HN  LEU A 922      31.390  56.330  53.830  1.00  0.00           H
ATOM   4310  CA  LEU A 922      33.110  56.550  52.700  1.00  0.00           C
ATOM   4311  HA  LEU A 922      32.930  57.110  51.780  1.00  0.00           H
ATOM   4312  CB  LEU A 922      33.710  57.440  53.770  1.00  0.00           C
ATOM   4313  HB1 LEU A 922      34.570  58.020  53.380  1.00  0.00           H
ATOM   4314  HB2 LEU A 922      34.290  56.780  54.450  1.00  0.00           H
ATOM   4315  CG  LEU A 922      32.860  58.440  54.510  1.00  0.00           C
ATOM   4316  HG  LEU A 922      32.190  57.890  55.210  1.00  0.00           H
ATOM   4317  CD1 LEU A 922      33.800  59.480  55.210  1.00  0.00           C
ATOM   4318 HD11 LEU A 922      34.510  59.090  55.990  1.00  0.00           H
ATOM   4319 HD12 LEU A 922      33.280  60.270  55.770  1.00  0.00           H
ATOM   4320 HD13 LEU A 922      34.460  60.010  54.490  1.00  0.00           H
ATOM   4321  CD2 LEU A 922      31.730  59.230  53.670  1.00  0.00           C
ATOM   4322 HD21 LEU A 922      30.820  58.610  53.540  1.00  0.00           H
ATOM   4323 HD22 LEU A 922      32.180  59.450  52.680  1.00  0.00           H
ATOM   4324 HD23 LEU A 922      31.470  60.100  54.320  1.00  0.00           H
ATOM   4325  C   LEU A 922      34.100  55.360  52.330  1.00  0.00           C
ATOM   4326  O   LEU A 922      34.880  55.420  51.370  1.00  0.00           O
ATOM   4327  N   CYS A 923      34.010  54.270  53.060  1.00  0.00           N
ATOM   4328  HN  CYS A 923      33.290  54.130  53.730  1.00  0.00           H
ATOM   4329  CA  CYS A 923      34.810  53.060  52.800  1.00  0.00           C
ATOM   4330  HA  CYS A 923      35.870  53.230  52.800  1.00  0.00           H
ATOM   4331  CB  CYS A 923      34.390  52.040  53.840  1.00  0.00           C
ATOM   4332  HB1 CYS A 923      33.300  51.850  53.760  1.00  0.00           H
ATOM   4333  HB2 CYS A 923      34.480  52.510  54.840  1.00  0.00           H
ATOM   4334  SG  CYS A 923      35.300  50.400  53.770  1.00  0.00           S
ATOM   4335  HG1 CYS A 923      35.800  50.470  52.550  1.00  0.00           H
ATOM   4336  C   CYS A 923      34.640  52.450  51.450  1.00  0.00           C
ATOM   4337  O   CYS A 923      35.600  52.020  50.810  1.00  0.00           O
ATOM   4338  N   THR A 924      33.320  52.360  51.010  1.00  0.00           N
ATOM   4339  HN  THR A 924      32.530  52.650  51.550  1.00  0.00           H
ATOM   4340  CA  THR A 924      32.840  51.830  49.720  1.00  0.00           C
ATOM   4341  HA  THR A 924      33.220  50.820  49.610  1.00  0.00           H
ATOM   4342  CB  THR A 924      31.320  51.790  49.570  1.00  0.00           C
ATOM   4343  HB  THR A 924      30.800  52.760  49.490  1.00  0.00           H
ATOM   4344  OG1 THR A 924      30.820  51.150  50.700  1.00  0.00           O
ATOM   4345  HG1 THR A 924      30.960  51.800  51.390  1.00  0.00           H
ATOM   4346  CG2 THR A 924      31.010  50.940  48.320  1.00  0.00           C
ATOM   4347 HG21 THR A 924      29.930  50.670  48.370  1.00  0.00           H
ATOM   4348 HG22 THR A 924      31.590  50.000  48.410  1.00  0.00           H
ATOM   4349 HG23 THR A 924      31.260  51.550  47.420  1.00  0.00           H
ATOM   4350  C   THR A 924      33.420  52.680  48.600  1.00  0.00           C
ATOM   4351  O   THR A 924      33.870  52.140  47.600  1.00  0.00           O
ATOM   4352  N   ILE A 925      33.470  54.030  48.750  1.00  0.00           N
ATOM   4353  HN  ILE A 925      33.120  54.480  49.560  1.00  0.00           H
ATOM   4354  CA  ILE A 925      34.080  54.830  47.700  1.00  0.00           C
ATOM   4355  HA  ILE A 925      33.650  54.650  46.740  1.00  0.00           H
ATOM   4356  CB  ILE A 925      33.840  56.350  47.940  1.00  0.00           C
ATOM   4357  HB  ILE A 925      34.170  56.500  48.990  1.00  0.00           H
ATOM   4358  CG2 ILE A 925      34.830  57.150  47.070  1.00  0.00           C
ATOM   4359 HG21 ILE A 925      35.880  57.180  47.420  1.00  0.00           H
ATOM   4360 HG22 ILE A 925      34.580  58.240  47.020  1.00  0.00           H
ATOM   4361 HG23 ILE A 925      34.870  56.760  46.030  1.00  0.00           H
ATOM   4362  CG1 ILE A 925      32.330  56.730  47.740  1.00  0.00           C
ATOM   4363 HG11 ILE A 925      31.710  55.870  48.080  1.00  0.00           H
ATOM   4364 HG12 ILE A 925      32.110  56.820  46.660  1.00  0.00           H
ATOM   4365  CD  ILE A 925      31.870  58.050  48.420  1.00  0.00           C
ATOM   4366  HD1 ILE A 925      32.270  58.110  49.450  1.00  0.00           H
ATOM   4367  HD2 ILE A 925      30.760  58.170  48.440  1.00  0.00           H
ATOM   4368  HD3 ILE A 925      32.370  58.940  47.970  1.00  0.00           H
ATOM   4369  C   ILE A 925      35.590  54.410  47.580  1.00  0.00           C
ATOM   4370  O   ILE A 925      36.240  54.320  46.490  1.00  0.00           O
ATOM   4371  N   LEU A 926      36.230  54.230  48.750  1.00  0.00           N
ATOM   4372  HN  LEU A 926      35.720  54.390  49.590  1.00  0.00           H
ATOM   4373  CA  LEU A 926      37.580  53.640  48.750  1.00  0.00           C
ATOM   4374  HA  LEU A 926      38.170  54.130  47.980  1.00  0.00           H
ATOM   4375  CB  LEU A 926      38.240  53.800  50.140  1.00  0.00           C
ATOM   4376  HB1 LEU A 926      39.260  53.420  49.970  1.00  0.00           H
ATOM   4377  HB2 LEU A 926      37.850  53.060  50.870  1.00  0.00           H
ATOM   4378  CG  LEU A 926      38.290  55.260  50.620  1.00  0.00           C
ATOM   4379  HG  LEU A 926      37.260  55.560  50.860  1.00  0.00           H
ATOM   4380  CD1 LEU A 926      39.000  55.340  52.000  1.00  0.00           C
ATOM   4381 HD11 LEU A 926      38.470  54.670  52.710  1.00  0.00           H
ATOM   4382 HD12 LEU A 926      38.890  56.370  52.410  1.00  0.00           H
ATOM   4383 HD13 LEU A 926      40.090  55.180  51.970  1.00  0.00           H
ATOM   4384  CD2 LEU A 926      38.950  56.240  49.620  1.00  0.00           C
ATOM   4385 HD21 LEU A 926      38.740  57.240  50.060  1.00  0.00           H
ATOM   4386 HD22 LEU A 926      38.480  56.000  48.650  1.00  0.00           H
ATOM   4387 HD23 LEU A 926      40.040  56.010  49.510  1.00  0.00           H
ATOM   4388  C   LEU A 926      37.770  52.230  48.130  1.00  0.00           C
ATOM   4389  O   LEU A 926      38.640  51.930  47.400  1.00  0.00           O
ATOM   4390  N   ILE A 927      36.790  51.280  48.400  1.00  0.00           N
ATOM   4391  HN  ILE A 927      36.080  51.420  49.090  1.00  0.00           H
ATOM   4392  CA  ILE A 927      36.880  49.960  47.810  1.00  0.00           C
ATOM   4393  HA  ILE A 927      37.920  49.670  47.980  1.00  0.00           H
ATOM   4394  CB  ILE A 927      35.900  48.920  48.390  1.00  0.00           C
ATOM   4395  HB  ILE A 927      34.850  49.290  48.320  1.00  0.00           H
ATOM   4396  CG2 ILE A 927      35.830  47.660  47.540  1.00  0.00           C
ATOM   4397 HG21 ILE A 927      35.190  46.930  48.040  1.00  0.00           H
ATOM   4398 HG22 ILE A 927      36.840  47.210  47.460  1.00  0.00           H
ATOM   4399 HG23 ILE A 927      35.310  47.670  46.550  1.00  0.00           H
ATOM   4400  CG1 ILE A 927      36.310  48.630  49.860  1.00  0.00           C
ATOM   4401 HG11 ILE A 927      36.290  49.590  50.410  1.00  0.00           H
ATOM   4402 HG12 ILE A 927      37.330  48.200  49.910  1.00  0.00           H
ATOM   4403  CD  ILE A 927      35.410  47.680  50.680  1.00  0.00           C
ATOM   4404  HD1 ILE A 927      35.460  48.010  51.730  1.00  0.00           H
ATOM   4405  HD2 ILE A 927      35.760  46.630  50.580  1.00  0.00           H
ATOM   4406  HD3 ILE A 927      34.320  47.740  50.430  1.00  0.00           H
ATOM   4407  C   ILE A 927      36.670  50.050  46.290  1.00  0.00           C
ATOM   4408  O   ILE A 927      37.410  49.390  45.480  1.00  0.00           O
ATOM   4409  N   PHE A 928      35.630  50.900  45.850  1.00  0.00           N
ATOM   4410  HN  PHE A 928      35.060  51.380  46.510  1.00  0.00           H
ATOM   4411  CA  PHE A 928      35.320  51.170  44.480  1.00  0.00           C
ATOM   4412  HA  PHE A 928      35.060  50.180  44.160  1.00  0.00           H
ATOM   4413  CB  PHE A 928      34.040  52.090  44.370  1.00  0.00           C
ATOM   4414  HB1 PHE A 928      34.180  52.930  45.090  1.00  0.00           H
ATOM   4415  HB2 PHE A 928      33.190  51.470  44.740  1.00  0.00           H
ATOM   4416  CG  PHE A 928      33.750  52.530  42.990  1.00  0.00           C
ATOM   4417  CD1 PHE A 928      33.020  51.580  42.170  1.00  0.00           C
ATOM   4418  HD1 PHE A 928      32.570  50.780  42.730  1.00  0.00           H
ATOM   4419  CE1 PHE A 928      32.660  51.910  40.810  1.00  0.00           C
ATOM   4420  HE1 PHE A 928      32.120  51.200  40.200  1.00  0.00           H
ATOM   4421  CZ  PHE A 928      33.060  53.180  40.310  1.00  0.00           C
ATOM   4422  HZ  PHE A 928      32.630  53.470  39.360  1.00  0.00           H
ATOM   4423  CD2 PHE A 928      34.140  53.740  42.400  1.00  0.00           C
ATOM   4424  HD2 PHE A 928      34.750  54.420  42.990  1.00  0.00           H
ATOM   4425  CE2 PHE A 928      33.750  54.050  41.110  1.00  0.00           C
ATOM   4426  HE2 PHE A 928      34.020  55.030  40.720  1.00  0.00           H
ATOM   4427  C   PHE A 928      36.550  51.590  43.700  1.00  0.00           C
ATOM   4428  O   PHE A 928      36.980  51.060  42.660  1.00  0.00           O
ATOM   4429  N   MET A 929      37.300  52.570  44.190  1.00  0.00           N
ATOM   4430  HN  MET A 929      37.000  53.140  44.950  1.00  0.00           H
ATOM   4431  CA  MET A 929      38.530  53.010  43.610  1.00  0.00           C
ATOM   4432  HA  MET A 929      38.320  53.340  42.600  1.00  0.00           H
ATOM   4433  CB  MET A 929      39.070  54.280  44.340  1.00  0.00           C
ATOM   4434  HB1 MET A 929      40.180  54.410  44.250  1.00  0.00           H
ATOM   4435  HB2 MET A 929      38.740  54.060  45.380  1.00  0.00           H
ATOM   4436  CG  MET A 929      38.380  55.630  43.930  1.00  0.00           C
ATOM   4437  HG1 MET A 929      38.540  56.410  44.700  1.00  0.00           H
ATOM   4438  HG2 MET A 929      37.300  55.440  44.090  1.00  0.00           H
ATOM   4439  SD  MET A 929      38.650  56.140  42.180  1.00  0.00           S
ATOM   4440  CE  MET A 929      40.320  56.700  42.450  1.00  0.00           C
ATOM   4441  HE1 MET A 929      40.690  57.390  41.660  1.00  0.00           H
ATOM   4442  HE2 MET A 929      41.050  55.860  42.480  1.00  0.00           H
ATOM   4443  HE3 MET A 929      40.360  57.210  43.440  1.00  0.00           H
ATOM   4444  C   MET A 929      39.580  51.980  43.450  1.00  0.00           C
ATOM   4445  O   MET A 929      40.040  51.750  42.320  1.00  0.00           O
ATOM   4446  N   ASP A 930      39.940  51.310  44.600  1.00  0.00           N
ATOM   4447  HN  ASP A 930      39.340  51.420  45.390  1.00  0.00           H
ATOM   4448  CA  ASP A 930      41.020  50.410  44.710  1.00  0.00           C
ATOM   4449  HA  ASP A 930      41.900  50.830  44.230  1.00  0.00           H
ATOM   4450  CB  ASP A 930      41.400  50.220  46.240  1.00  0.00           C
ATOM   4451  HB1 ASP A 930      40.730  49.430  46.640  1.00  0.00           H
ATOM   4452  HB2 ASP A 930      41.170  51.170  46.790  1.00  0.00           H
ATOM   4453  CG  ASP A 930      42.800  49.880  46.620  1.00  0.00           C
ATOM   4454  OD1 ASP A 930      43.660  50.590  46.050  1.00  0.00           O
ATOM   4455  OD2 ASP A 930      43.080  49.070  47.550  1.00  0.00           O
ATOM   4456  C   ASP A 930      40.830  49.050  43.940  1.00  0.00           C
ATOM   4457  O   ASP A 930      41.680  48.610  43.150  1.00  0.00           O
ATOM   4458  N   GLN A 931      39.650  48.520  44.060  1.00  0.00           N
ATOM   4459  HN  GLN A 931      38.910  48.770  44.680  1.00  0.00           H
ATOM   4460  CA  GLN A 931      39.270  47.390  43.250  1.00  0.00           C
ATOM   4461  HA  GLN A 931      39.860  46.530  43.480  1.00  0.00           H
ATOM   4462  CB  GLN A 931      37.860  46.880  43.630  1.00  0.00           C
ATOM   4463  HB1 GLN A 931      37.050  47.640  43.530  1.00  0.00           H
ATOM   4464  HB2 GLN A 931      37.950  46.610  44.700  1.00  0.00           H
ATOM   4465  CG  GLN A 931      37.390  45.620  42.860  1.00  0.00           C
ATOM   4466  HG1 GLN A 931      37.210  45.670  41.770  1.00  0.00           H
ATOM   4467  HG2 GLN A 931      36.460  45.270  43.360  1.00  0.00           H
ATOM   4468  CD  GLN A 931      38.460  44.460  43.130  1.00  0.00           C
ATOM   4469  OE1 GLN A 931      38.740  44.080  44.250  1.00  0.00           O
ATOM   4470  NE2 GLN A 931      38.910  43.810  42.030  1.00  0.00           N
ATOM   4471 HE21 GLN A 931      39.360  42.940  42.240  1.00  0.00           H
ATOM   4472 HE22 GLN A 931      38.320  43.990  41.240  1.00  0.00           H
ATOM   4473  C   GLN A 931      39.250  47.630  41.720  1.00  0.00           C
ATOM   4474  O   GLN A 931      39.710  46.870  40.940  1.00  0.00           O
ATOM   4475  N   GLN A 932      38.760  48.800  41.270  1.00  0.00           N
ATOM   4476  HN  GLN A 932      38.480  49.560  41.870  1.00  0.00           H
ATOM   4477  CA  GLN A 932      38.680  49.190  39.840  1.00  0.00           C
ATOM   4478  HA  GLN A 932      38.280  48.390  39.230  1.00  0.00           H
ATOM   4479  CB  GLN A 932      37.610  50.220  39.550  1.00  0.00           C
ATOM   4480  HB1 GLN A 932      37.740  50.640  38.530  1.00  0.00           H
ATOM   4481  HB2 GLN A 932      37.470  51.090  40.240  1.00  0.00           H
ATOM   4482  CG  GLN A 932      36.100  49.640  39.530  1.00  0.00           C
ATOM   4483  HG1 GLN A 932      35.380  50.440  39.260  1.00  0.00           H
ATOM   4484  HG2 GLN A 932      35.780  49.380  40.560  1.00  0.00           H
ATOM   4485  CD  GLN A 932      35.900  48.430  38.740  1.00  0.00           C
ATOM   4486  OE1 GLN A 932      35.330  47.410  39.090  1.00  0.00           O
ATOM   4487  NE2 GLN A 932      36.320  48.410  37.520  1.00  0.00           N
ATOM   4488 HE21 GLN A 932      36.680  49.250  37.110  1.00  0.00           H
ATOM   4489 HE22 GLN A 932      35.930  47.730  36.900  1.00  0.00           H
ATOM   4490  C   GLN A 932      40.020  49.460  39.200  1.00  0.00           C
ATOM   4491  O   GLN A 932      40.280  49.200  38.040  1.00  0.00           O
ATOM   4492  N   ILE A 933      40.930  50.130  39.990  1.00  0.00           N
ATOM   4493  HN  ILE A 933      40.490  50.550  40.770  1.00  0.00           H
ATOM   4494  CA  ILE A 933      42.330  50.400  39.690  1.00  0.00           C
ATOM   4495  HA  ILE A 933      42.360  50.940  38.760  1.00  0.00           H
ATOM   4496  CB  ILE A 933      43.010  51.170  40.790  1.00  0.00           C
ATOM   4497  HB  ILE A 933      42.770  50.640  41.740  1.00  0.00           H
ATOM   4498  CG2 ILE A 933      44.530  51.130  40.680  1.00  0.00           C
ATOM   4499 HG21 ILE A 933      44.940  50.150  40.340  1.00  0.00           H
ATOM   4500 HG22 ILE A 933      45.040  51.470  41.610  1.00  0.00           H
ATOM   4501 HG23 ILE A 933      44.750  51.890  39.910  1.00  0.00           H
ATOM   4502  CG1 ILE A 933      42.660  52.670  40.800  1.00  0.00           C
ATOM   4503 HG11 ILE A 933      41.570  52.810  40.910  1.00  0.00           H
ATOM   4504 HG12 ILE A 933      42.890  53.100  39.790  1.00  0.00           H
ATOM   4505  CD  ILE A 933      43.410  53.550  41.830  1.00  0.00           C
ATOM   4506  HD1 ILE A 933      42.920  54.550  41.800  1.00  0.00           H
ATOM   4507  HD2 ILE A 933      44.450  53.760  41.510  1.00  0.00           H
ATOM   4508  HD3 ILE A 933      43.410  53.080  42.850  1.00  0.00           H
ATOM   4509  C   ILE A 933      43.070  49.090  39.370  1.00  0.00           C
ATOM   4510  O   ILE A 933      43.710  48.980  38.300  1.00  0.00           O
ATOM   4511  N   THR A 934      42.900  48.010  40.250  1.00  0.00           N
ATOM   4512  HN  THR A 934      42.230  48.000  40.990  1.00  0.00           H
ATOM   4513  CA  THR A 934      43.460  46.740  39.930  1.00  0.00           C
ATOM   4514  HA  THR A 934      44.530  46.870  39.780  1.00  0.00           H
ATOM   4515  CB  THR A 934      43.330  45.890  41.170  1.00  0.00           C
ATOM   4516  HB  THR A 934      42.250  45.960  41.420  1.00  0.00           H
ATOM   4517  OG1 THR A 934      44.160  46.430  42.180  1.00  0.00           O
ATOM   4518  HG1 THR A 934      43.820  46.010  42.980  1.00  0.00           H
ATOM   4519  CG2 THR A 934      43.580  44.360  41.050  1.00  0.00           C
ATOM   4520 HG21 THR A 934      43.400  44.030  42.100  1.00  0.00           H
ATOM   4521 HG22 THR A 934      44.660  44.130  40.930  1.00  0.00           H
ATOM   4522 HG23 THR A 934      43.000  43.860  40.250  1.00  0.00           H
ATOM   4523  C   THR A 934      42.920  45.980  38.700  1.00  0.00           C
ATOM   4524  O   THR A 934      43.550  45.210  38.080  1.00  0.00           O
ATOM   4525  N   ALA A 935      41.570  46.050  38.490  1.00  0.00           N
ATOM   4526  HN  ALA A 935      41.020  46.610  39.100  1.00  0.00           H
ATOM   4527  CA  ALA A 935      40.840  45.130  37.580  1.00  0.00           C
ATOM   4528  HA  ALA A 935      40.980  44.140  37.980  1.00  0.00           H
ATOM   4529  CB  ALA A 935      39.320  45.530  37.700  1.00  0.00           C
ATOM   4530  HB1 ALA A 935      39.070  46.550  37.360  1.00  0.00           H
ATOM   4531  HB2 ALA A 935      39.090  45.530  38.780  1.00  0.00           H
ATOM   4532  HB3 ALA A 935      38.630  44.780  37.240  1.00  0.00           H
ATOM   4533  C   ALA A 935      41.300  45.110  36.100  1.00  0.00           C
ATOM   4534  O   ALA A 935      41.320  44.100  35.410  1.00  0.00           O
ATOM   4535  N   VAL A 936      41.770  46.260  35.570  1.00  0.00           N
ATOM   4536  HN  VAL A 936      41.640  47.020  36.190  1.00  0.00           H
ATOM   4537  CA  VAL A 936      42.290  46.450  34.200  1.00  0.00           C
ATOM   4538  HA  VAL A 936      41.460  46.270  33.520  1.00  0.00           H
ATOM   4539  CB  VAL A 936      42.690  47.920  33.920  1.00  0.00           C
ATOM   4540  HB  VAL A 936      41.760  48.470  34.230  1.00  0.00           H
ATOM   4541  CG1 VAL A 936      43.920  48.490  34.680  1.00  0.00           C
ATOM   4542 HG11 VAL A 936      43.770  48.720  35.750  1.00  0.00           H
ATOM   4543 HG12 VAL A 936      44.170  49.450  34.180  1.00  0.00           H
ATOM   4544 HG13 VAL A 936      44.750  47.790  34.420  1.00  0.00           H
ATOM   4545  CG2 VAL A 936      42.840  48.240  32.400  1.00  0.00           C
ATOM   4546 HG21 VAL A 936      43.340  49.230  32.300  1.00  0.00           H
ATOM   4547 HG22 VAL A 936      41.860  48.220  31.860  1.00  0.00           H
ATOM   4548 HG23 VAL A 936      43.550  47.520  31.940  1.00  0.00           H
ATOM   4549  C   VAL A 936      43.410  45.530  33.790  1.00  0.00           C
ATOM   4550  O   VAL A 936      43.600  45.160  32.700  1.00  0.00           O
ATOM   4551  N   ILE A 937      44.250  45.150  34.760  1.00  0.00           N
ATOM   4552  HN  ILE A 937      44.200  45.550  35.670  1.00  0.00           H
ATOM   4553  CA  ILE A 937      45.520  44.440  34.720  1.00  0.00           C
ATOM   4554  HA  ILE A 937      46.190  45.020  34.120  1.00  0.00           H
ATOM   4555  CB  ILE A 937      46.190  44.270  36.070  1.00  0.00           C
ATOM   4556  HB  ILE A 937      45.580  43.900  36.920  1.00  0.00           H
ATOM   4557  CG2 ILE A 937      47.420  43.300  35.970  1.00  0.00           C
ATOM   4558 HG21 ILE A 937      47.110  42.240  35.850  1.00  0.00           H
ATOM   4559 HG22 ILE A 937      47.950  43.320  36.940  1.00  0.00           H
ATOM   4560 HG23 ILE A 937      48.140  43.640  35.190  1.00  0.00           H
ATOM   4561  CG1 ILE A 937      46.690  45.700  36.430  1.00  0.00           C
ATOM   4562 HG11 ILE A 937      45.910  46.430  36.160  1.00  0.00           H
ATOM   4563 HG12 ILE A 937      47.650  45.890  35.900  1.00  0.00           H
ATOM   4564  CD  ILE A 937      46.990  45.800  37.940  1.00  0.00           C
ATOM   4565  HD1 ILE A 937      47.460  46.780  38.130  1.00  0.00           H
ATOM   4566  HD2 ILE A 937      47.700  45.060  38.350  1.00  0.00           H
ATOM   4567  HD3 ILE A 937      46.040  45.630  38.490  1.00  0.00           H
ATOM   4568  C   ILE A 937      45.250  43.110  34.070  1.00  0.00           C
ATOM   4569  O   ILE A 937      46.000  42.740  33.200  1.00  0.00           O
ATOM   4570  N   ILE A 938      44.160  42.320  34.380  1.00  0.00           N
ATOM   4571  HN  ILE A 938      43.490  42.650  35.030  1.00  0.00           H
ATOM   4572  CA  ILE A 938      43.850  41.120  33.560  1.00  0.00           C
ATOM   4573  HA  ILE A 938      44.800  40.610  33.460  1.00  0.00           H
ATOM   4574  CB  ILE A 938      42.790  40.350  34.320  1.00  0.00           C
ATOM   4575  HB  ILE A 938      41.750  40.750  34.290  1.00  0.00           H
ATOM   4576  CG2 ILE A 938      42.710  38.960  33.760  1.00  0.00           C
ATOM   4577 HG21 ILE A 938      41.830  38.350  34.110  1.00  0.00           H
ATOM   4578 HG22 ILE A 938      43.560  38.280  34.020  1.00  0.00           H
ATOM   4579 HG23 ILE A 938      42.760  38.900  32.660  1.00  0.00           H
ATOM   4580  CG1 ILE A 938      43.000  40.480  35.860  1.00  0.00           C
ATOM   4581 HG11 ILE A 938      42.260  39.780  36.300  1.00  0.00           H
ATOM   4582 HG12 ILE A 938      42.700  41.440  36.310  1.00  0.00           H
ATOM   4583  CD  ILE A 938      44.300  40.010  36.380  1.00  0.00           C
ATOM   4584  HD1 ILE A 938      44.250  40.090  37.480  1.00  0.00           H
ATOM   4585  HD2 ILE A 938      45.160  40.680  36.190  1.00  0.00           H
ATOM   4586  HD3 ILE A 938      44.740  39.080  35.960  1.00  0.00           H
ATOM   4587  C   ILE A 938      43.450  41.480  32.130  1.00  0.00           C
ATOM   4588  O   ILE A 938      43.900  40.890  31.130  1.00  0.00           O
ATOM   4589  N   ASN A 939      42.650  42.550  31.930  1.00  0.00           N
ATOM   4590  HN  ASN A 939      42.590  43.320  32.570  1.00  0.00           H
ATOM   4591  CA  ASN A 939      41.980  42.880  30.710  1.00  0.00           C
ATOM   4592  HA  ASN A 939      41.570  41.980  30.290  1.00  0.00           H
ATOM   4593  CB  ASN A 939      40.790  43.850  31.100  1.00  0.00           C
ATOM   4594  HB1 ASN A 939      41.080  44.730  31.720  1.00  0.00           H
ATOM   4595  HB2 ASN A 939      40.090  43.390  31.820  1.00  0.00           H
ATOM   4596  CG  ASN A 939      40.020  44.390  29.930  1.00  0.00           C
ATOM   4597  OD1 ASN A 939      40.070  43.850  28.850  1.00  0.00           O
ATOM   4598  ND2 ASN A 939      39.370  45.590  30.140  1.00  0.00           N
ATOM   4599 HD21 ASN A 939      39.220  45.870  31.090  1.00  0.00           H
ATOM   4600 HD22 ASN A 939      39.010  46.150  29.390  1.00  0.00           H
ATOM   4601  C   ASN A 939      42.930  43.490  29.680  1.00  0.00           C
ATOM   4602  O   ASN A 939      43.540  44.520  29.900  1.00  0.00           O
ATOM   4603  N   ARG A 940      43.030  42.870  28.550  1.00  0.00           N
ATOM   4604  HN  ARG A 940      42.330  42.220  28.260  1.00  0.00           H
ATOM   4605  CA  ARG A 940      43.920  43.300  27.510  1.00  0.00           C
ATOM   4606  HA  ARG A 940      44.340  44.270  27.740  1.00  0.00           H
ATOM   4607  CB  ARG A 940      45.060  42.250  27.200  1.00  0.00           C
ATOM   4608  HB1 ARG A 940      45.620  42.650  26.320  1.00  0.00           H
ATOM   4609  HB2 ARG A 940      44.610  41.300  26.830  1.00  0.00           H
ATOM   4610  CG  ARG A 940      46.040  42.010  28.350  1.00  0.00           C
ATOM   4611  HG1 ARG A 940      46.650  41.160  27.970  1.00  0.00           H
ATOM   4612  HG2 ARG A 940      45.670  41.630  29.330  1.00  0.00           H
ATOM   4613  CD  ARG A 940      47.090  43.020  28.750  1.00  0.00           C
ATOM   4614  HD1 ARG A 940      47.410  43.510  27.810  1.00  0.00           H
ATOM   4615  HD2 ARG A 940      47.820  42.450  29.340  1.00  0.00           H
ATOM   4616  NE  ARG A 940      46.420  44.060  29.600  1.00  0.00           N
ATOM   4617  HE  ARG A 940      45.420  44.020  29.610  1.00  0.00           H
ATOM   4618  CZ  ARG A 940      46.950  44.960  30.400  1.00  0.00           C
ATOM   4619  NH1 ARG A 940      46.080  45.710  31.170  1.00  0.00           N
ATOM   4620 HH11 ARG A 940      45.120  45.410  31.240  1.00  0.00           H
ATOM   4621 HH12 ARG A 940      46.440  46.080  32.020  1.00  0.00           H
ATOM   4622  NH2 ARG A 940      48.240  45.230  30.590  1.00  0.00           N
ATOM   4623 HH21 ARG A 940      48.980  44.700  30.170  1.00  0.00           H
ATOM   4624 HH22 ARG A 940      48.520  46.000  31.160  1.00  0.00           H
ATOM   4625  C   ARG A 940      43.110  43.500  26.240  1.00  0.00           C
ATOM   4626  O   ARG A 940      42.240  42.730  25.850  1.00  0.00           O
ATOM   4627  N   LYS A 941      43.470  44.530  25.510  1.00  0.00           N
ATOM   4628  HN  LYS A 941      44.340  45.000  25.690  1.00  0.00           H
ATOM   4629  CA  LYS A 941      42.830  45.110  24.320  1.00  0.00           C
ATOM   4630  HA  LYS A 941      41.820  45.280  24.690  1.00  0.00           H
ATOM   4631  CB  LYS A 941      43.440  46.500  23.850  1.00  0.00           C
ATOM   4632  HB1 LYS A 941      42.970  46.730  22.870  1.00  0.00           H
ATOM   4633  HB2 LYS A 941      44.520  46.440  23.600  1.00  0.00           H
ATOM   4634  CG  LYS A 941      43.150  47.620  24.780  1.00  0.00           C
ATOM   4635  HG1 LYS A 941      43.550  47.310  25.770  1.00  0.00           H
ATOM   4636  HG2 LYS A 941      42.070  47.820  24.980  1.00  0.00           H
ATOM   4637  CD  LYS A 941      43.680  49.020  24.420  1.00  0.00           C
ATOM   4638  HD1 LYS A 941      43.270  49.780  25.120  1.00  0.00           H
ATOM   4639  HD2 LYS A 941      43.340  49.150  23.380  1.00  0.00           H
ATOM   4640  CE  LYS A 941      45.190  49.150  24.290  1.00  0.00           C
ATOM   4641  HE1 LYS A 941      45.600  48.510  23.480  1.00  0.00           H
ATOM   4642  HE2 LYS A 941      45.670  48.900  25.250  1.00  0.00           H
ATOM   4643  NZ  LYS A 941      45.570  50.550  23.790  1.00  0.00           N
ATOM   4644  HZ1 LYS A 941      46.230  51.070  24.410  1.00  0.00           H
ATOM   4645  HZ2 LYS A 941      44.660  51.040  23.720  1.00  0.00           H
ATOM   4646  HZ3 LYS A 941      45.970  50.560  22.840  1.00  0.00           H
ATOM   4647  C   LYS A 941      42.830  44.200  23.190  1.00  0.00           C
ATOM   4648  O   LYS A 941      41.850  44.130  22.440  1.00  0.00           O
ATOM   4649  N   GLU A 942      43.920  43.440  23.000  1.00  0.00           N
ATOM   4650  HN  GLU A 942      44.710  43.600  23.600  1.00  0.00           H
ATOM   4651  CA  GLU A 942      44.110  42.760  21.720  1.00  0.00           C
ATOM   4652  HA  GLU A 942      43.480  43.150  20.950  1.00  0.00           H
ATOM   4653  CB  GLU A 942      45.460  43.080  21.250  1.00  0.00           C
ATOM   4654  HB1 GLU A 942      45.670  42.460  20.350  1.00  0.00           H
ATOM   4655  HB2 GLU A 942      46.230  42.810  22.010  1.00  0.00           H
ATOM   4656  CG  GLU A 942      45.650  44.540  20.900  1.00  0.00           C
ATOM   4657  HG1 GLU A 942      45.480  45.240  21.750  1.00  0.00           H
ATOM   4658  HG2 GLU A 942      45.040  44.980  20.080  1.00  0.00           H
ATOM   4659  CD  GLU A 942      47.100  44.720  20.420  1.00  0.00           C
ATOM   4660  OE1 GLU A 942      47.420  44.390  19.260  1.00  0.00           O
ATOM   4661  OE2 GLU A 942      47.870  45.370  21.240  1.00  0.00           O
ATOM   4662  C   GLU A 942      43.980  41.260  21.730  1.00  0.00           C
ATOM   4663  O   GLU A 942      44.020  40.630  20.660  1.00  0.00           O
ATOM   4664  N   HSD A 943      43.720  40.670  22.910  1.00  0.00           N
ATOM   4665  HN  HSD A 943      43.600  41.240  23.720  1.00  0.00           H
ATOM   4666  CA  HSD A 943      43.360  39.280  23.150  1.00  0.00           C
ATOM   4667  HA  HSD A 943      43.110  38.740  22.250  1.00  0.00           H
ATOM   4668  CB  HSD A 943      44.650  38.470  23.660  1.00  0.00           C
ATOM   4669  HB1 HSD A 943      44.410  37.420  23.880  1.00  0.00           H
ATOM   4670  HB2 HSD A 943      44.890  39.090  24.560  1.00  0.00           H
ATOM   4671  ND1 HSD A 943      45.690  37.740  21.670  1.00  0.00           N
ATOM   4672  HD1 HSD A 943      45.000  37.030  21.480  1.00  0.00           H
ATOM   4673  CG  HSD A 943      45.730  38.630  22.660  1.00  0.00           C
ATOM   4674  CE1 HSD A 943      46.780  38.010  20.950  1.00  0.00           C
ATOM   4675  HE1 HSD A 943      47.100  37.390  20.110  1.00  0.00           H
ATOM   4676  NE2 HSD A 943      47.430  39.020  21.330  1.00  0.00           N
ATOM   4677  CD2 HSD A 943      46.790  39.480  22.430  1.00  0.00           C
ATOM   4678  HD2 HSD A 943      47.060  40.300  23.080  1.00  0.00           H
ATOM   4679  C   HSD A 943      42.190  39.180  24.080  1.00  0.00           C
ATOM   4680  O   HSD A 943      41.730  40.160  24.700  1.00  0.00           O
ATOM   4681  N   LYS A 944      41.490  38.050  24.130  1.00  0.00           N
ATOM   4682  HN  LYS A 944      41.690  37.380  23.430  1.00  0.00           H
ATOM   4683  CA  LYS A 944      40.310  37.750  24.950  1.00  0.00           C
ATOM   4684  HA  LYS A 944      40.060  38.550  25.620  1.00  0.00           H
ATOM   4685  CB  LYS A 944      39.090  37.420  24.050  1.00  0.00           C
ATOM   4686  HB1 LYS A 944      38.220  37.230  24.710  1.00  0.00           H
ATOM   4687  HB2 LYS A 944      39.210  36.470  23.500  1.00  0.00           H
ATOM   4688  CG  LYS A 944      38.680  38.550  23.080  1.00  0.00           C
ATOM   4689  HG1 LYS A 944      38.260  37.930  22.250  1.00  0.00           H
ATOM   4690  HG2 LYS A 944      39.570  39.080  22.680  1.00  0.00           H
ATOM   4691  CD  LYS A 944      37.670  39.610  23.580  1.00  0.00           C
ATOM   4692  HD1 LYS A 944      38.260  40.250  24.270  1.00  0.00           H
ATOM   4693  HD2 LYS A 944      36.790  39.200  24.130  1.00  0.00           H
ATOM   4694  CE  LYS A 944      37.000  40.560  22.560  1.00  0.00           C
ATOM   4695  HE1 LYS A 944      37.780  41.160  22.060  1.00  0.00           H
ATOM   4696  HE2 LYS A 944      36.300  41.180  23.150  1.00  0.00           H
ATOM   4697  NZ  LYS A 944      36.210  39.980  21.530  1.00  0.00           N
ATOM   4698  HZ1 LYS A 944      35.320  39.630  21.940  1.00  0.00           H
ATOM   4699  HZ2 LYS A 944      36.680  39.200  21.020  1.00  0.00           H
ATOM   4700  HZ3 LYS A 944      35.950  40.750  20.900  1.00  0.00           H
ATOM   4701  C   LYS A 944      40.490  36.530  25.870  1.00  0.00           C
ATOM   4702  O   LYS A 944      40.690  35.450  25.350  1.00  0.00           O
ATOM   4703  N   LEU A 945      40.250  36.820  27.190  1.00  0.00           N
ATOM   4704  HN  LEU A 945      40.150  37.710  27.620  1.00  0.00           H
ATOM   4705  CA  LEU A 945      40.030  35.820  28.200  1.00  0.00           C
ATOM   4706  HA  LEU A 945      40.810  35.070  28.250  1.00  0.00           H
ATOM   4707  CB  LEU A 945      39.730  36.490  29.570  1.00  0.00           C
ATOM   4708  HB1 LEU A 945      39.520  35.620  30.230  1.00  0.00           H
ATOM   4709  HB2 LEU A 945      38.770  37.020  29.430  1.00  0.00           H
ATOM   4710  CG  LEU A 945      40.780  37.310  30.230  1.00  0.00           C
ATOM   4711  HG  LEU A 945      40.940  38.240  29.640  1.00  0.00           H
ATOM   4712  CD1 LEU A 945      40.350  37.650  31.690  1.00  0.00           C
ATOM   4713 HD11 LEU A 945      40.660  38.690  31.980  1.00  0.00           H
ATOM   4714 HD12 LEU A 945      40.820  36.930  32.390  1.00  0.00           H
ATOM   4715 HD13 LEU A 945      39.260  37.510  31.850  1.00  0.00           H
ATOM   4716  CD2 LEU A 945      42.090  36.450  30.360  1.00  0.00           C
ATOM   4717 HD21 LEU A 945      42.900  37.170  30.570  1.00  0.00           H
ATOM   4718 HD22 LEU A 945      42.430  35.890  29.460  1.00  0.00           H
ATOM   4719 HD23 LEU A 945      42.020  35.760  31.230  1.00  0.00           H
ATOM   4720  C   LEU A 945      38.810  34.910  27.830  1.00  0.00           C
ATOM   4721  O   LEU A 945      37.690  35.310  27.500  1.00  0.00           O
ATOM   4722  N   LYS A 946      39.070  33.610  27.900  1.00  0.00           N
ATOM   4723  HN  LYS A 946      39.990  33.290  28.090  1.00  0.00           H
ATOM   4724  CA  LYS A 946      38.040  32.640  27.570  1.00  0.00           C
ATOM   4725  HA  LYS A 946      37.170  33.070  27.080  1.00  0.00           H
ATOM   4726  CB  LYS A 946      38.650  31.530  26.680  1.00  0.00           C
ATOM   4727  HB1 LYS A 946      37.890  30.750  26.430  1.00  0.00           H
ATOM   4728  HB2 LYS A 946      39.430  31.060  27.320  1.00  0.00           H
ATOM   4729  CG  LYS A 946      39.320  31.930  25.360  1.00  0.00           C
ATOM   4730  HG1 LYS A 946      39.670  31.030  24.810  1.00  0.00           H
ATOM   4731  HG2 LYS A 946      40.120  32.670  25.570  1.00  0.00           H
ATOM   4732  CD  LYS A 946      38.250  32.580  24.380  1.00  0.00           C
ATOM   4733  HD1 LYS A 946      38.050  33.600  24.810  1.00  0.00           H
ATOM   4734  HD2 LYS A 946      37.290  32.040  24.270  1.00  0.00           H
ATOM   4735  CE  LYS A 946      38.970  32.770  23.010  1.00  0.00           C
ATOM   4736  HE1 LYS A 946      39.280  31.870  22.450  1.00  0.00           H
ATOM   4737  HE2 LYS A 946      39.790  33.520  23.110  1.00  0.00           H
ATOM   4738  NZ  LYS A 946      38.070  33.480  22.120  1.00  0.00           N
ATOM   4739  HZ1 LYS A 946      37.400  34.110  22.620  1.00  0.00           H
ATOM   4740  HZ2 LYS A 946      37.390  32.820  21.690  1.00  0.00           H
ATOM   4741  HZ3 LYS A 946      38.410  34.050  21.320  1.00  0.00           H
ATOM   4742  C   LYS A 946      37.430  31.990  28.790  1.00  0.00           C
ATOM   4743  O   LYS A 946      36.400  31.320  28.710  1.00  0.00           O
ATOM   4744  N   LYS A 947      37.920  32.230  30.040  1.00  0.00           N
ATOM   4745  HN  LYS A 947      38.870  32.510  30.170  1.00  0.00           H
ATOM   4746  CA  LYS A 947      37.240  31.880  31.270  1.00  0.00           C
ATOM   4747  HA  LYS A 947      36.430  31.220  31.020  1.00  0.00           H
ATOM   4748  CB  LYS A 947      38.130  31.190  32.320  1.00  0.00           C
ATOM   4749  HB1 LYS A 947      37.510  31.260  33.230  1.00  0.00           H
ATOM   4750  HB2 LYS A 947      39.120  31.650  32.500  1.00  0.00           H
ATOM   4751  CG  LYS A 947      38.080  29.700  32.110  1.00  0.00           C
ATOM   4752  HG1 LYS A 947      38.470  29.520  31.100  1.00  0.00           H
ATOM   4753  HG2 LYS A 947      37.070  29.260  31.900  1.00  0.00           H
ATOM   4754  CD  LYS A 947      38.900  28.960  33.110  1.00  0.00           C
ATOM   4755  HD1 LYS A 947      38.370  28.930  34.090  1.00  0.00           H
ATOM   4756  HD2 LYS A 947      39.800  29.540  33.410  1.00  0.00           H
ATOM   4757  CE  LYS A 947      39.160  27.560  32.730  1.00  0.00           C
ATOM   4758  HE1 LYS A 947      38.260  27.100  32.290  1.00  0.00           H
ATOM   4759  HE2 LYS A 947      39.560  26.940  33.570  1.00  0.00           H
ATOM   4760  NZ  LYS A 947      40.170  27.430  31.670  1.00  0.00           N
ATOM   4761  HZ1 LYS A 947      40.430  26.450  31.410  1.00  0.00           H
ATOM   4762  HZ2 LYS A 947      40.960  28.030  31.970  1.00  0.00           H
ATOM   4763  HZ3 LYS A 947      39.790  27.710  30.740  1.00  0.00           H
ATOM   4764  C   LYS A 947      36.570  33.060  31.990  1.00  0.00           C
ATOM   4765  O   LYS A 947      35.380  32.860  32.390  1.00  0.00           O
ATOM   4766  N   GLY A 948      37.280  34.160  32.090  1.00  0.00           N
ATOM   4767  HN  GLY A 948      38.250  34.120  31.900  1.00  0.00           H
ATOM   4768  CA  GLY A 948      36.650  35.450  32.420  1.00  0.00           C
ATOM   4769  HA1 GLY A 948      35.950  35.730  31.630  1.00  0.00           H
ATOM   4770  HA2 GLY A 948      37.530  36.050  32.300  1.00  0.00           H
ATOM   4771  C   GLY A 948      36.070  35.530  33.810  1.00  0.00           C
ATOM   4772  O   GLY A 948      36.270  34.610  34.630  1.00  0.00           O
ATOM   4773  N   ALA A 949      35.490  36.680  34.190  1.00  0.00           N
ATOM   4774  HN  ALA A 949      35.310  37.370  33.500  1.00  0.00           H
ATOM   4775  CA  ALA A 949      34.520  36.780  35.280  1.00  0.00           C
ATOM   4776  HA  ALA A 949      33.870  35.920  35.270  1.00  0.00           H
ATOM   4777  CB  ALA A 949      35.300  36.910  36.640  1.00  0.00           C
ATOM   4778  HB1 ALA A 949      34.560  36.940  37.460  1.00  0.00           H
ATOM   4779  HB2 ALA A 949      35.990  37.790  36.680  1.00  0.00           H
ATOM   4780  HB3 ALA A 949      35.970  36.050  36.890  1.00  0.00           H
ATOM   4781  C   ALA A 949      33.730  38.060  35.110  1.00  0.00           C
ATOM   4782  O   ALA A 949      34.130  38.970  34.410  1.00  0.00           O
ATOM   4783  N   GLY A 950      32.480  38.060  35.750  1.00  0.00           N
ATOM   4784  HN  GLY A 950      32.020  37.290  36.210  1.00  0.00           H
ATOM   4785  CA  GLY A 950      31.600  39.180  35.740  1.00  0.00           C
ATOM   4786  HA1 GLY A 950      30.950  38.970  36.580  1.00  0.00           H
ATOM   4787  HA2 GLY A 950      31.070  39.130  34.800  1.00  0.00           H
ATOM   4788  C   GLY A 950      32.230  40.630  35.990  1.00  0.00           C
ATOM   4789  O   GLY A 950      33.080  40.790  36.860  1.00  0.00           O
ATOM   4790  N   TYR A 951      31.720  41.610  35.170  1.00  0.00           N
ATOM   4791  HN  TYR A 951      30.940  41.450  34.570  1.00  0.00           H
ATOM   4792  CA  TYR A 951      32.240  42.940  35.060  1.00  0.00           C
ATOM   4793  HA  TYR A 951      33.290  42.760  34.970  1.00  0.00           H
ATOM   4794  CB  TYR A 951      31.500  43.720  33.930  1.00  0.00           C
ATOM   4795  HB1 TYR A 951      30.400  43.660  34.050  1.00  0.00           H
ATOM   4796  HB2 TYR A 951      31.820  43.230  32.990  1.00  0.00           H
ATOM   4797  CG  TYR A 951      31.990  45.170  33.660  1.00  0.00           C
ATOM   4798  CD1 TYR A 951      31.050  46.160  33.850  1.00  0.00           C
ATOM   4799  HD1 TYR A 951      30.020  45.930  34.080  1.00  0.00           H
ATOM   4800  CE1 TYR A 951      31.290  47.510  33.710  1.00  0.00           C
ATOM   4801  HE1 TYR A 951      30.640  48.350  33.810  1.00  0.00           H
ATOM   4802  CZ  TYR A 951      32.580  47.900  33.400  1.00  0.00           C
ATOM   4803  OH  TYR A 951      32.830  49.270  33.300  1.00  0.00           O
ATOM   4804  HH  TYR A 951      31.990  49.750  33.310  1.00  0.00           H
ATOM   4805  CD2 TYR A 951      33.270  45.570  33.340  1.00  0.00           C
ATOM   4806  HD2 TYR A 951      34.070  44.860  33.180  1.00  0.00           H
ATOM   4807  CE2 TYR A 951      33.620  46.960  33.290  1.00  0.00           C
ATOM   4808  HE2 TYR A 951      34.600  47.310  33.000  1.00  0.00           H
ATOM   4809  C   TYR A 951      32.190  43.650  36.360  1.00  0.00           C
ATOM   4810  O   TYR A 951      33.090  44.420  36.760  1.00  0.00           O
ATOM   4811  N   HSD A 952      31.050  43.520  37.120  1.00  0.00           N
ATOM   4812  HN  HSD A 952      30.320  42.910  36.820  1.00  0.00           H
ATOM   4813  CA  HSD A 952      30.780  44.170  38.410  1.00  0.00           C
ATOM   4814  HA  HSD A 952      31.570  44.860  38.680  1.00  0.00           H
ATOM   4815  CB  HSD A 952      29.490  45.040  38.490  1.00  0.00           C
ATOM   4816  HB1 HSD A 952      29.670  45.810  37.710  1.00  0.00           H
ATOM   4817  HB2 HSD A 952      29.320  45.440  39.520  1.00  0.00           H
ATOM   4818  ND1 HSD A 952      27.790  44.600  36.670  1.00  0.00           N
ATOM   4819  HD1 HSD A 952      28.110  45.230  35.970  1.00  0.00           H
ATOM   4820  CG  HSD A 952      28.260  44.340  37.900  1.00  0.00           C
ATOM   4821  CE1 HSD A 952      26.680  43.830  36.530  1.00  0.00           C
ATOM   4822  HE1 HSD A 952      26.090  43.870  35.600  1.00  0.00           H
ATOM   4823  NE2 HSD A 952      26.410  43.090  37.610  1.00  0.00           N
ATOM   4824  CD2 HSD A 952      27.360  43.500  38.470  1.00  0.00           C
ATOM   4825  HD2 HSD A 952      27.550  43.120  39.470  1.00  0.00           H
ATOM   4826  C   HSD A 952      30.740  43.180  39.580  1.00  0.00           C
ATOM   4827  O   HSD A 952      30.480  43.590  40.720  1.00  0.00           O
ATOM   4828  N   LEU A 953      30.960  41.850  39.280  1.00  0.00           N
ATOM   4829  HN  LEU A 953      31.380  41.710  38.390  1.00  0.00           H
ATOM   4830  CA  LEU A 953      31.020  40.730  40.190  1.00  0.00           C
ATOM   4831  HA  LEU A 953      30.070  40.930  40.650  1.00  0.00           H
ATOM   4832  CB  LEU A 953      30.910  39.390  39.470  1.00  0.00           C
ATOM   4833  HB1 LEU A 953      31.810  39.330  38.820  1.00  0.00           H
ATOM   4834  HB2 LEU A 953      30.030  39.340  38.790  1.00  0.00           H
ATOM   4835  CG  LEU A 953      31.020  38.120  40.420  1.00  0.00           C
ATOM   4836  HG  LEU A 953      31.800  38.250  41.200  1.00  0.00           H
ATOM   4837  CD1 LEU A 953      29.730  37.850  41.220  1.00  0.00           C
ATOM   4838 HD11 LEU A 953      29.450  38.490  42.080  1.00  0.00           H
ATOM   4839 HD12 LEU A 953      29.940  36.920  41.790  1.00  0.00           H
ATOM   4840 HD13 LEU A 953      28.870  37.680  40.520  1.00  0.00           H
ATOM   4841  CD2 LEU A 953      31.360  36.950  39.540  1.00  0.00           C
ATOM   4842 HD21 LEU A 953      32.230  37.140  38.890  1.00  0.00           H
ATOM   4843 HD22 LEU A 953      30.480  36.670  38.910  1.00  0.00           H
ATOM   4844 HD23 LEU A 953      31.450  36.000  40.130  1.00  0.00           H
ATOM   4845  C   LEU A 953      32.090  40.860  41.240  1.00  0.00           C
ATOM   4846  O   LEU A 953      31.860  40.530  42.370  1.00  0.00           O
ATOM   4847  N   ASP A 954      33.260  41.410  40.900  1.00  0.00           N
ATOM   4848  HN  ASP A 954      33.450  41.850  40.020  1.00  0.00           H
ATOM   4849  CA  ASP A 954      34.310  41.760  41.840  1.00  0.00           C
ATOM   4850  HA  ASP A 954      34.650  40.860  42.320  1.00  0.00           H
ATOM   4851  CB  ASP A 954      35.530  42.390  41.140  1.00  0.00           C
ATOM   4852  HB1 ASP A 954      36.090  41.700  40.480  1.00  0.00           H
ATOM   4853  HB2 ASP A 954      36.290  42.760  41.860  1.00  0.00           H
ATOM   4854  CG  ASP A 954      35.140  43.590  40.290  1.00  0.00           C
ATOM   4855  OD1 ASP A 954      34.030  43.830  39.770  1.00  0.00           O
ATOM   4856  OD2 ASP A 954      36.150  44.530  40.030  1.00  0.00           O
ATOM   4857  HD2 ASP A 954      35.730  45.210  39.510  1.00  0.00           H
ATOM   4858  C   ASP A 954      33.850  42.570  43.080  1.00  0.00           C
ATOM   4859  O   ASP A 954      34.150  42.190  44.240  1.00  0.00           O
ATOM   4860  N   LEU A 955      33.100  43.680  42.890  1.00  0.00           N
ATOM   4861  HN  LEU A 955      32.940  44.010  41.960  1.00  0.00           H
ATOM   4862  CA  LEU A 955      32.610  44.550  44.000  1.00  0.00           C
ATOM   4863  HA  LEU A 955      33.460  44.580  44.660  1.00  0.00           H
ATOM   4864  CB  LEU A 955      32.060  45.890  43.480  1.00  0.00           C
ATOM   4865  HB1 LEU A 955      31.500  46.430  44.270  1.00  0.00           H
ATOM   4866  HB2 LEU A 955      31.280  45.750  42.710  1.00  0.00           H
ATOM   4867  CG  LEU A 955      33.030  46.800  42.730  1.00  0.00           C
ATOM   4868  HG  LEU A 955      33.510  46.210  41.910  1.00  0.00           H
ATOM   4869  CD1 LEU A 955      32.330  47.880  41.900  1.00  0.00           C
ATOM   4870 HD11 LEU A 955      32.990  48.360  41.140  1.00  0.00           H
ATOM   4871 HD12 LEU A 955      31.940  48.670  42.570  1.00  0.00           H
ATOM   4872 HD13 LEU A 955      31.370  47.520  41.470  1.00  0.00           H
ATOM   4873  CD2 LEU A 955      34.120  47.300  43.710  1.00  0.00           C
ATOM   4874 HD21 LEU A 955      34.570  46.520  44.360  1.00  0.00           H
ATOM   4875 HD22 LEU A 955      33.490  47.990  44.310  1.00  0.00           H
ATOM   4876 HD23 LEU A 955      34.920  47.930  43.270  1.00  0.00           H
ATOM   4877  C   LEU A 955      31.620  43.860  44.880  1.00  0.00           C
ATOM   4878  O   LEU A 955      31.670  44.010  46.130  1.00  0.00           O
ATOM   4879  N   LEU A 956      30.720  43.050  44.310  1.00  0.00           N
ATOM   4880  HN  LEU A 956      30.540  43.110  43.330  1.00  0.00           H
ATOM   4881  CA  LEU A 956      29.730  42.270  44.960  1.00  0.00           C
ATOM   4882  HA  LEU A 956      29.070  42.900  45.550  1.00  0.00           H
ATOM   4883  CB  LEU A 956      28.730  41.570  44.020  1.00  0.00           C
ATOM   4884  HB1 LEU A 956      29.300  40.870  43.370  1.00  0.00           H
ATOM   4885  HB2 LEU A 956      28.170  42.380  43.490  1.00  0.00           H
ATOM   4886  CG  LEU A 956      27.610  40.680  44.660  1.00  0.00           C
ATOM   4887  HG  LEU A 956      28.020  39.720  45.020  1.00  0.00           H
ATOM   4888  CD1 LEU A 956      26.810  41.440  45.760  1.00  0.00           C
ATOM   4889 HD11 LEU A 956      27.400  42.070  46.470  1.00  0.00           H
ATOM   4890 HD12 LEU A 956      26.240  40.700  46.350  1.00  0.00           H
ATOM   4891 HD13 LEU A 956      26.070  42.140  45.330  1.00  0.00           H
ATOM   4892  CD2 LEU A 956      26.500  40.410  43.600  1.00  0.00           C
ATOM   4893 HD21 LEU A 956      26.280  41.270  42.910  1.00  0.00           H
ATOM   4894 HD22 LEU A 956      25.610  40.140  44.210  1.00  0.00           H
ATOM   4895 HD23 LEU A 956      26.710  39.500  42.990  1.00  0.00           H
ATOM   4896  C   LEU A 956      30.350  41.220  45.860  1.00  0.00           C
ATOM   4897  O   LEU A 956      29.950  41.120  47.030  1.00  0.00           O
ATOM   4898  N   MET A 957      31.360  40.550  45.310  1.00  0.00           N
ATOM   4899  HN  MET A 957      31.730  40.650  44.400  1.00  0.00           H
ATOM   4900  CA  MET A 957      32.110  39.510  45.970  1.00  0.00           C
ATOM   4901  HA  MET A 957      31.390  38.870  46.460  1.00  0.00           H
ATOM   4902  CB  MET A 957      33.020  38.570  45.070  1.00  0.00           C
ATOM   4903  HB1 MET A 957      33.640  37.970  45.760  1.00  0.00           H
ATOM   4904  HB2 MET A 957      33.820  39.090  44.490  1.00  0.00           H
ATOM   4905  CG  MET A 957      32.410  37.640  44.110  1.00  0.00           C
ATOM   4906  HG1 MET A 957      32.830  37.880  43.110  1.00  0.00           H
ATOM   4907  HG2 MET A 957      31.330  37.910  43.950  1.00  0.00           H
ATOM   4908  SD  MET A 957      32.830  35.830  44.360  1.00  0.00           S
ATOM   4909  CE  MET A 957      32.200  35.690  46.080  1.00  0.00           C
ATOM   4910  HE1 MET A 957      31.120  35.940  46.150  1.00  0.00           H
ATOM   4911  HE2 MET A 957      32.740  36.360  46.800  1.00  0.00           H
ATOM   4912  HE3 MET A 957      32.360  34.650  46.430  1.00  0.00           H
ATOM   4913  C   MET A 957      32.950  40.060  47.130  1.00  0.00           C
ATOM   4914  O   MET A 957      32.910  39.470  48.180  1.00  0.00           O
ATOM   4915  N   VAL A 958      33.600  41.240  46.990  1.00  0.00           N
ATOM   4916  HN  VAL A 958      33.630  41.670  46.100  1.00  0.00           H
ATOM   4917  CA  VAL A 958      34.290  41.930  48.110  1.00  0.00           C
ATOM   4918  HA  VAL A 958      34.800  41.100  48.580  1.00  0.00           H
ATOM   4919  CB  VAL A 958      35.310  42.940  47.660  1.00  0.00           C
ATOM   4920  HB  VAL A 958      34.840  43.670  46.980  1.00  0.00           H
ATOM   4921  CG1 VAL A 958      36.000  43.700  48.820  1.00  0.00           C
ATOM   4922 HG11 VAL A 958      36.450  42.980  49.530  1.00  0.00           H
ATOM   4923 HG12 VAL A 958      35.240  44.350  49.310  1.00  0.00           H
ATOM   4924 HG13 VAL A 958      36.870  44.310  48.510  1.00  0.00           H
ATOM   4925  CG2 VAL A 958      36.500  42.290  47.000  1.00  0.00           C
ATOM   4926 HG21 VAL A 958      36.140  41.840  46.040  1.00  0.00           H
ATOM   4927 HG22 VAL A 958      37.090  41.640  47.680  1.00  0.00           H
ATOM   4928 HG23 VAL A 958      37.270  43.050  46.750  1.00  0.00           H
ATOM   4929  C   VAL A 958      33.360  42.350  49.190  1.00  0.00           C
ATOM   4930  O   VAL A 958      33.480  42.050  50.360  1.00  0.00           O
ATOM   4931  N   GLY A 959      32.270  43.040  48.790  1.00  0.00           N
ATOM   4932  HN  GLY A 959      32.200  43.220  47.820  1.00  0.00           H
ATOM   4933  CA  GLY A 959      31.140  43.400  49.620  1.00  0.00           C
ATOM   4934  HA1 GLY A 959      30.500  43.800  48.850  1.00  0.00           H
ATOM   4935  HA2 GLY A 959      31.360  44.200  50.320  1.00  0.00           H
ATOM   4936  C   GLY A 959      30.460  42.360  50.500  1.00  0.00           C
ATOM   4937  O   GLY A 959      30.310  42.580  51.710  1.00  0.00           O
ATOM   4938  N   VAL A 960      29.960  41.240  49.990  1.00  0.00           N
ATOM   4939  HN  VAL A 960      30.100  41.000  49.030  1.00  0.00           H
ATOM   4940  CA  VAL A 960      29.400  40.150  50.820  1.00  0.00           C
ATOM   4941  HA  VAL A 960      28.640  40.640  51.410  1.00  0.00           H
ATOM   4942  CB  VAL A 960      28.640  39.100  49.980  1.00  0.00           C
ATOM   4943  HB  VAL A 960      28.080  39.640  49.190  1.00  0.00           H
ATOM   4944  CG1 VAL A 960      29.560  38.120  49.290  1.00  0.00           C
ATOM   4945 HG11 VAL A 960      30.160  37.520  50.000  1.00  0.00           H
ATOM   4946 HG12 VAL A 960      30.320  38.570  48.620  1.00  0.00           H
ATOM   4947 HG13 VAL A 960      29.030  37.310  48.730  1.00  0.00           H
ATOM   4948  CG2 VAL A 960      27.620  38.290  50.850  1.00  0.00           C
ATOM   4949 HG21 VAL A 960      28.110  37.550  51.520  1.00  0.00           H
ATOM   4950 HG22 VAL A 960      26.910  37.730  50.210  1.00  0.00           H
ATOM   4951 HG23 VAL A 960      26.970  38.980  51.420  1.00  0.00           H
ATOM   4952  C   VAL A 960      30.340  39.550  51.800  1.00  0.00           C
ATOM   4953  O   VAL A 960      30.100  39.610  52.980  1.00  0.00           O
ATOM   4954  N   MET A 961      31.600  39.120  51.330  1.00  0.00           N
ATOM   4955  HN  MET A 961      31.860  39.260  50.370  1.00  0.00           H
ATOM   4956  CA  MET A 961      32.750  38.650  52.120  1.00  0.00           C
ATOM   4957  HA  MET A 961      32.310  37.840  52.670  1.00  0.00           H
ATOM   4958  CB  MET A 961      34.010  38.110  51.360  1.00  0.00           C
ATOM   4959  HB1 MET A 961      34.770  37.930  52.150  1.00  0.00           H
ATOM   4960  HB2 MET A 961      34.430  38.890  50.690  1.00  0.00           H
ATOM   4961  CG  MET A 961      33.680  36.890  50.540  1.00  0.00           C
ATOM   4962  HG1 MET A 961      34.540  36.460  49.970  1.00  0.00           H
ATOM   4963  HG2 MET A 961      32.920  37.220  49.800  1.00  0.00           H
ATOM   4964  SD  MET A 961      32.800  35.500  51.400  1.00  0.00           S
ATOM   4965  CE  MET A 961      34.010  35.080  52.740  1.00  0.00           C
ATOM   4966  HE1 MET A 961      34.500  35.930  53.270  1.00  0.00           H
ATOM   4967  HE2 MET A 961      34.780  34.420  52.300  1.00  0.00           H
ATOM   4968  HE3 MET A 961      33.540  34.410  53.490  1.00  0.00           H
ATOM   4969  C   MET A 961      33.280  39.610  53.250  1.00  0.00           C
ATOM   4970  O   MET A 961      33.670  39.190  54.340  1.00  0.00           O
ATOM   4971  N   LEU A 962      33.370  40.910  52.970  1.00  0.00           N
ATOM   4972  HN  LEU A 962      33.100  41.230  52.070  1.00  0.00           H
ATOM   4973  CA  LEU A 962      33.670  41.960  53.910  1.00  0.00           C
ATOM   4974  HA  LEU A 962      34.640  41.700  54.290  1.00  0.00           H
ATOM   4975  CB  LEU A 962      33.830  43.300  53.100  1.00  0.00           C
ATOM   4976  HB1 LEU A 962      32.910  43.380  52.490  1.00  0.00           H
ATOM   4977  HB2 LEU A 962      34.590  43.050  52.330  1.00  0.00           H
ATOM   4978  CG  LEU A 962      34.320  44.510  53.910  1.00  0.00           C
ATOM   4979  HG  LEU A 962      35.080  44.130  54.610  1.00  0.00           H
ATOM   4980  CD1 LEU A 962      35.020  45.510  53.000  1.00  0.00           C
ATOM   4981 HD11 LEU A 962      35.940  45.130  52.520  1.00  0.00           H
ATOM   4982 HD12 LEU A 962      35.370  46.350  53.620  1.00  0.00           H
ATOM   4983 HD13 LEU A 962      34.260  45.870  52.260  1.00  0.00           H
ATOM   4984  CD2 LEU A 962      33.300  45.200  54.820  1.00  0.00           C
ATOM   4985 HD21 LEU A 962      32.970  44.520  55.640  1.00  0.00           H
ATOM   4986 HD22 LEU A 962      32.410  45.480  54.210  1.00  0.00           H
ATOM   4987 HD23 LEU A 962      33.720  46.040  55.400  1.00  0.00           H
ATOM   4988  C   LEU A 962      32.600  42.010  55.040  1.00  0.00           C
ATOM   4989  O   LEU A 962      32.990  42.200  56.200  1.00  0.00           O
ATOM   4990  N   GLY A 963      31.330  41.770  54.850  1.00  0.00           N
ATOM   4991  HN  GLY A 963      31.000  41.680  53.910  1.00  0.00           H
ATOM   4992  CA  GLY A 963      30.300  41.610  55.870  1.00  0.00           C
ATOM   4993  HA1 GLY A 963      29.410  41.440  55.270  1.00  0.00           H
ATOM   4994  HA2 GLY A 963      30.350  42.480  56.500  1.00  0.00           H
ATOM   4995  C   GLY A 963      30.530  40.420  56.690  1.00  0.00           C
ATOM   4996  O   GLY A 963      30.450  40.450  57.930  1.00  0.00           O
ATOM   4997  N   VAL A 964      30.880  39.280  56.080  1.00  0.00           N
ATOM   4998  HN  VAL A 964      30.930  39.270  55.090  1.00  0.00           H
ATOM   4999  CA  VAL A 964      31.330  38.170  56.910  1.00  0.00           C
ATOM   5000  HA  VAL A 964      30.550  37.900  57.620  1.00  0.00           H
ATOM   5001  CB  VAL A 964      31.610  36.770  56.110  1.00  0.00           C
ATOM   5002  HB  VAL A 964      32.530  37.040  55.550  1.00  0.00           H
ATOM   5003  CG1 VAL A 964      31.960  35.610  57.050  1.00  0.00           C
ATOM   5004 HG11 VAL A 964      32.870  35.770  57.680  1.00  0.00           H
ATOM   5005 HG12 VAL A 964      32.200  34.630  56.610  1.00  0.00           H
ATOM   5006 HG13 VAL A 964      31.030  35.440  57.640  1.00  0.00           H
ATOM   5007  CG2 VAL A 964      30.490  36.450  55.190  1.00  0.00           C
ATOM   5008 HG21 VAL A 964      30.530  37.100  54.300  1.00  0.00           H
ATOM   5009 HG22 VAL A 964      29.500  36.570  55.700  1.00  0.00           H
ATOM   5010 HG23 VAL A 964      30.510  35.410  54.800  1.00  0.00           H
ATOM   5011  C   VAL A 964      32.620  38.490  57.680  1.00  0.00           C
ATOM   5012  O   VAL A 964      32.770  38.060  58.830  1.00  0.00           O
ATOM   5013  N   CYS A 965      33.640  39.200  57.120  1.00  0.00           N
ATOM   5014  HN  CYS A 965      33.580  39.430  56.160  1.00  0.00           H
ATOM   5015  CA  CYS A 965      34.840  39.620  57.850  1.00  0.00           C
ATOM   5016  HA  CYS A 965      35.270  38.680  58.180  1.00  0.00           H
ATOM   5017  CB  CYS A 965      35.830  40.450  56.990  1.00  0.00           C
ATOM   5018  HB1 CYS A 965      36.480  41.050  57.670  1.00  0.00           H
ATOM   5019  HB2 CYS A 965      35.380  41.250  56.370  1.00  0.00           H
ATOM   5020  SG  CYS A 965      36.900  39.400  55.880  1.00  0.00           S
ATOM   5021  HG1 CYS A 965      35.870  38.730  55.410  1.00  0.00           H
ATOM   5022  C   CYS A 965      34.490  40.430  59.050  1.00  0.00           C
ATOM   5023  O   CYS A 965      34.970  40.160  60.120  1.00  0.00           O
ATOM   5024  N   SER A 966      33.610  41.360  58.900  1.00  0.00           N
ATOM   5025  HN  SER A 966      33.150  41.370  58.010  1.00  0.00           H
ATOM   5026  CA  SER A 966      33.080  42.230  59.910  1.00  0.00           C
ATOM   5027  HA  SER A 966      33.910  42.860  60.220  1.00  0.00           H
ATOM   5028  CB  SER A 966      32.070  43.220  59.330  1.00  0.00           C
ATOM   5029  HB1 SER A 966      31.790  43.810  60.210  1.00  0.00           H
ATOM   5030  HB2 SER A 966      31.160  42.680  58.980  1.00  0.00           H
ATOM   5031  OG  SER A 966      32.690  44.020  58.330  1.00  0.00           O
ATOM   5032  HG1 SER A 966      32.900  43.440  57.600  1.00  0.00           H
ATOM   5033  C   SER A 966      32.480  41.650  61.160  1.00  0.00           C
ATOM   5034  O   SER A 966      32.740  42.170  62.250  1.00  0.00           O
ATOM   5035  N   VAL A 967      31.660  40.570  61.010  1.00  0.00           N
ATOM   5036  HN  VAL A 967      31.360  40.290  60.100  1.00  0.00           H
ATOM   5037  CA  VAL A 967      30.990  39.890  62.110  1.00  0.00           C
ATOM   5038  HA  VAL A 967      30.580  40.620  62.800  1.00  0.00           H
ATOM   5039  CB  VAL A 967      29.820  38.990  61.710  1.00  0.00           C
ATOM   5040  HB  VAL A 967      29.190  39.580  61.010  1.00  0.00           H
ATOM   5041  CG1 VAL A 967      30.110  37.650  60.950  1.00  0.00           C
ATOM   5042 HG11 VAL A 967      29.150  37.110  60.820  1.00  0.00           H
ATOM   5043 HG12 VAL A 967      30.800  37.010  61.540  1.00  0.00           H
ATOM   5044 HG13 VAL A 967      30.540  37.900  59.960  1.00  0.00           H
ATOM   5045  CG2 VAL A 967      28.880  38.910  62.920  1.00  0.00           C
ATOM   5046 HG21 VAL A 967      28.730  39.920  63.350  1.00  0.00           H
ATOM   5047 HG22 VAL A 967      29.330  38.250  63.700  1.00  0.00           H
ATOM   5048 HG23 VAL A 967      27.950  38.430  62.530  1.00  0.00           H
ATOM   5049  C   VAL A 967      31.990  39.030  62.800  1.00  0.00           C
ATOM   5050  O   VAL A 967      31.870  38.640  63.980  1.00  0.00           O
ATOM   5051  N   MET A 968      33.160  38.740  62.220  1.00  0.00           N
ATOM   5052  HN  MET A 968      33.280  38.990  61.260  1.00  0.00           H
ATOM   5053  CA  MET A 968      34.350  38.130  62.810  1.00  0.00           C
ATOM   5054  HA  MET A 968      34.060  37.690  63.750  1.00  0.00           H
ATOM   5055  CB  MET A 968      34.890  37.130  61.820  1.00  0.00           C
ATOM   5056  HB1 MET A 968      35.750  36.580  62.260  1.00  0.00           H
ATOM   5057  HB2 MET A 968      35.050  37.690  60.870  1.00  0.00           H
ATOM   5058  CG  MET A 968      33.790  36.080  61.460  1.00  0.00           C
ATOM   5059  HG1 MET A 968      33.060  36.370  60.680  1.00  0.00           H
ATOM   5060  HG2 MET A 968      33.270  36.050  62.440  1.00  0.00           H
[truncated: 6,873,249 more chars]
