# Supplementary material for: CryoEM and computational modeling structural insights into the pH regulator NBCn1
Source: Nat Commun. 2025 Nov 11;16:9932. doi: 10.1038/s41467-025-64868-z (PMC12606367; doi:10.1038/s41467-025-64868-z)
Supplement: Supplementary file 7 — Supplementary Data 5 [file 41467_2025_64868_MOESM7_ESM.zip › 100ns_z_restr_MD_NBCn1_2NaCO3/hNBCn1_IF/z-restr_hNBCn1_IF_2NaCO3_first_step_25.pdb]

REMARK    GENERATED BY TRJCONV
TITLE     Title t= 4100.00000 step= 2050000
REMARK    THIS IS A SIMULATION BOX
CRYST1   93.041   93.041  103.217  90.00  90.00  90.00 P 1           1
MODEL        1
ATOM      1  N   LEU A 585      24.230  38.500  38.790  1.00  0.00           N
ATOM      2  HT1 LEU A 585      24.080  39.540  38.840  1.00  0.00           H
ATOM      3  HT2 LEU A 585      23.310  38.030  38.660  1.00  0.00           H
ATOM      4  HT3 LEU A 585      24.920  38.200  38.080  1.00  0.00           H
ATOM      5  CA  LEU A 585      24.880  38.180  40.140  1.00  0.00           C
ATOM      6  HA  LEU A 585      25.890  38.540  40.280  1.00  0.00           H
ATOM      7  CB  LEU A 585      24.000  38.790  41.280  1.00  0.00           C
ATOM      8  HB1 LEU A 585      24.310  38.550  42.320  1.00  0.00           H
ATOM      9  HB2 LEU A 585      22.980  38.360  41.150  1.00  0.00           H
ATOM     10  CG  LEU A 585      24.000  40.330  41.380  1.00  0.00           C
ATOM     11  HG  LEU A 585      24.980  40.730  41.010  1.00  0.00           H
ATOM     12  CD1 LEU A 585      22.920  40.870  40.380  1.00  0.00           C
ATOM     13 HD11 LEU A 585      21.970  40.300  40.400  1.00  0.00           H
ATOM     14 HD12 LEU A 585      23.320  40.830  39.350  1.00  0.00           H
ATOM     15 HD13 LEU A 585      22.670  41.890  40.740  1.00  0.00           H
ATOM     16  CD2 LEU A 585      23.760  40.900  42.760  1.00  0.00           C
ATOM     17 HD21 LEU A 585      22.680  40.790  43.020  1.00  0.00           H
ATOM     18 HD22 LEU A 585      24.160  41.920  42.900  1.00  0.00           H
ATOM     19 HD23 LEU A 585      24.210  40.310  43.590  1.00  0.00           H
ATOM     20  C   LEU A 585      24.980  36.690  40.320  1.00  0.00           C
ATOM     21  O   LEU A 585      26.020  36.120  40.030  1.00  0.00           O
ATOM     22  N   ILE A 586      23.920  35.910  40.700  1.00  0.00           N
ATOM     23  HN  ILE A 586      22.980  36.230  40.750  1.00  0.00           H
ATOM     24  CA  ILE A 586      23.980  34.460  40.890  1.00  0.00           C
ATOM     25  HA  ILE A 586      24.930  34.260  41.360  1.00  0.00           H
ATOM     26  CB  ILE A 586      22.850  33.840  41.820  1.00  0.00           C
ATOM     27  HB  ILE A 586      21.830  34.060  41.460  1.00  0.00           H
ATOM     28  CG2 ILE A 586      22.960  32.330  41.910  1.00  0.00           C
ATOM     29 HG21 ILE A 586      22.220  31.850  42.590  1.00  0.00           H
ATOM     30 HG22 ILE A 586      23.890  32.040  42.440  1.00  0.00           H
ATOM     31 HG23 ILE A 586      22.900  31.720  40.980  1.00  0.00           H
ATOM     32  CG1 ILE A 586      22.910  34.450  43.230  1.00  0.00           C
ATOM     33 HG11 ILE A 586      22.080  33.910  43.730  1.00  0.00           H
ATOM     34 HG12 ILE A 586      22.680  35.530  43.140  1.00  0.00           H
ATOM     35  CD  ILE A 586      24.210  34.300  43.950  1.00  0.00           C
ATOM     36  HD1 ILE A 586      24.720  33.320  43.860  1.00  0.00           H
ATOM     37  HD2 ILE A 586      23.980  34.590  45.000  1.00  0.00           H
ATOM     38  HD3 ILE A 586      24.870  35.040  43.450  1.00  0.00           H
ATOM     39  C   ILE A 586      24.060  33.660  39.520  1.00  0.00           C
ATOM     40  O   ILE A 586      24.800  32.660  39.440  1.00  0.00           O
ATOM     41  N   LEU A 587      23.370  34.190  38.460  1.00  0.00           N
ATOM     42  HN  LEU A 587      22.690  34.910  38.570  1.00  0.00           H
ATOM     43  CA  LEU A 587      23.450  33.730  37.080  1.00  0.00           C
ATOM     44  HA  LEU A 587      23.130  32.700  37.050  1.00  0.00           H
ATOM     45  CB  LEU A 587      22.450  34.570  36.110  1.00  0.00           C
ATOM     46  HB1 LEU A 587      22.850  35.600  36.230  1.00  0.00           H
ATOM     47  HB2 LEU A 587      21.430  34.620  36.540  1.00  0.00           H
ATOM     48  CG  LEU A 587      22.380  34.040  34.670  1.00  0.00           C
ATOM     49  HG  LEU A 587      23.440  34.140  34.320  1.00  0.00           H
ATOM     50  CD1 LEU A 587      21.810  32.620  34.450  1.00  0.00           C
ATOM     51 HD11 LEU A 587      22.700  31.970  34.590  1.00  0.00           H
ATOM     52 HD12 LEU A 587      21.430  32.430  33.410  1.00  0.00           H
ATOM     53 HD13 LEU A 587      20.990  32.460  35.180  1.00  0.00           H
ATOM     54  CD2 LEU A 587      21.580  35.020  33.860  1.00  0.00           C
ATOM     55 HD21 LEU A 587      21.530  34.690  32.790  1.00  0.00           H
ATOM     56 HD22 LEU A 587      21.990  36.050  33.790  1.00  0.00           H
ATOM     57 HD23 LEU A 587      20.530  34.960  34.250  1.00  0.00           H
ATOM     58  C   LEU A 587      24.920  33.670  36.600  1.00  0.00           C
ATOM     59  O   LEU A 587      25.400  32.770  35.960  1.00  0.00           O
ATOM     60  N   ASP A 588      25.730  34.720  36.930  1.00  0.00           N
ATOM     61  HN  ASP A 588      25.260  35.540  37.270  1.00  0.00           H
ATOM     62  CA  ASP A 588      27.140  34.900  36.630  1.00  0.00           C
ATOM     63  HA  ASP A 588      27.160  34.800  35.550  1.00  0.00           H
ATOM     64  CB  ASP A 588      27.620  36.280  36.960  1.00  0.00           C
ATOM     65  HB1 ASP A 588      28.690  36.550  36.880  1.00  0.00           H
ATOM     66  HB2 ASP A 588      27.570  36.490  38.050  1.00  0.00           H
ATOM     67  CG  ASP A 588      26.770  37.380  36.360  1.00  0.00           C
ATOM     68  OD1 ASP A 588      27.330  38.240  35.610  1.00  0.00           O
ATOM     69  OD2 ASP A 588      25.510  37.480  36.690  1.00  0.00           O
ATOM     70  C   ASP A 588      27.920  33.670  37.200  1.00  0.00           C
ATOM     71  O   ASP A 588      28.830  33.150  36.610  1.00  0.00           O
ATOM     72  N   ILE A 589      27.610  33.270  38.400  1.00  0.00           N
ATOM     73  HN  ILE A 589      26.940  33.750  38.950  1.00  0.00           H
ATOM     74  CA  ILE A 589      28.160  32.140  39.140  1.00  0.00           C
ATOM     75  HA  ILE A 589      29.240  32.150  39.020  1.00  0.00           H
ATOM     76  CB  ILE A 589      27.750  32.230  40.550  1.00  0.00           C
ATOM     77  HB  ILE A 589      26.650  32.310  40.750  1.00  0.00           H
ATOM     78  CG2 ILE A 589      28.330  30.970  41.280  1.00  0.00           C
ATOM     79 HG21 ILE A 589      28.140  30.970  42.370  1.00  0.00           H
ATOM     80 HG22 ILE A 589      29.430  31.000  41.330  1.00  0.00           H
ATOM     81 HG23 ILE A 589      27.930  30.010  40.900  1.00  0.00           H
ATOM     82  CG1 ILE A 589      28.300  33.610  41.090  1.00  0.00           C
ATOM     83 HG11 ILE A 589      27.760  34.430  40.570  1.00  0.00           H
ATOM     84 HG12 ILE A 589      29.410  33.610  41.070  1.00  0.00           H
ATOM     85  CD  ILE A 589      27.960  33.830  42.520  1.00  0.00           C
ATOM     86  HD1 ILE A 589      27.980  34.940  42.540  1.00  0.00           H
ATOM     87  HD2 ILE A 589      28.660  33.320  43.200  1.00  0.00           H
ATOM     88  HD3 ILE A 589      26.940  33.430  42.730  1.00  0.00           H
ATOM     89  C   ILE A 589      27.700  30.830  38.440  1.00  0.00           C
ATOM     90  O   ILE A 589      28.560  29.960  38.290  1.00  0.00           O
ATOM     91  N   LYS A 590      26.460  30.780  38.030  1.00  0.00           N
ATOM     92  HN  LYS A 590      25.980  31.640  38.200  1.00  0.00           H
ATOM     93  CA  LYS A 590      25.900  29.660  37.220  1.00  0.00           C
ATOM     94  HA  LYS A 590      26.280  28.710  37.580  1.00  0.00           H
ATOM     95  CB  LYS A 590      24.330  29.610  37.060  1.00  0.00           C
ATOM     96  HB1 LYS A 590      23.970  28.910  36.270  1.00  0.00           H
ATOM     97  HB2 LYS A 590      24.070  30.620  36.650  1.00  0.00           H
ATOM     98  CG  LYS A 590      23.570  29.280  38.370  1.00  0.00           C
ATOM     99  HG1 LYS A 590      24.290  29.800  39.050  1.00  0.00           H
ATOM    100  HG2 LYS A 590      23.530  28.210  38.660  1.00  0.00           H
ATOM    101  CD  LYS A 590      22.220  29.950  38.320  1.00  0.00           C
ATOM    102  HD1 LYS A 590      22.460  31.010  38.080  1.00  0.00           H
ATOM    103  HD2 LYS A 590      21.660  29.940  39.270  1.00  0.00           H
ATOM    104  CE  LYS A 590      21.350  29.650  37.010  1.00  0.00           C
ATOM    105  HE1 LYS A 590      21.950  29.550  36.090  1.00  0.00           H
ATOM    106  HE2 LYS A 590      20.620  30.470  36.810  1.00  0.00           H
ATOM    107  NZ  LYS A 590      20.630  28.320  37.130  1.00  0.00           N
ATOM    108  HZ1 LYS A 590      20.050  28.330  37.990  1.00  0.00           H
ATOM    109  HZ2 LYS A 590      21.240  27.460  37.140  1.00  0.00           H
ATOM    110  HZ3 LYS A 590      20.060  28.120  36.290  1.00  0.00           H
ATOM    111  C   LYS A 590      26.560  29.540  35.880  1.00  0.00           C
ATOM    112  O   LYS A 590      27.080  28.460  35.620  1.00  0.00           O
ATOM    113  N   ARG A 591      26.810  30.600  35.120  1.00  0.00           N
ATOM    114  HN  ARG A 591      26.410  31.450  35.480  1.00  0.00           H
ATOM    115  CA  ARG A 591      27.580  30.780  33.890  1.00  0.00           C
ATOM    116  HA  ARG A 591      27.150  30.100  33.180  1.00  0.00           H
ATOM    117  CB  ARG A 591      27.510  32.210  33.290  1.00  0.00           C
ATOM    118  HB1 ARG A 591      28.170  32.280  32.400  1.00  0.00           H
ATOM    119  HB2 ARG A 591      27.950  32.870  34.060  1.00  0.00           H
ATOM    120  CG  ARG A 591      26.100  32.630  32.860  1.00  0.00           C
ATOM    121  HG1 ARG A 591      25.320  32.170  33.500  1.00  0.00           H
ATOM    122  HG2 ARG A 591      26.120  32.340  31.790  1.00  0.00           H
ATOM    123  CD  ARG A 591      26.040  34.150  32.800  1.00  0.00           C
ATOM    124  HD1 ARG A 591      26.860  34.530  32.160  1.00  0.00           H
ATOM    125  HD2 ARG A 591      26.090  34.500  33.850  1.00  0.00           H
ATOM    126  NE  ARG A 591      24.850  34.530  32.100  1.00  0.00           N
ATOM    127  HE  ARG A 591      24.280  33.760  31.790  1.00  0.00           H
ATOM    128  CZ  ARG A 591      24.570  35.710  31.490  1.00  0.00           C
ATOM    129  NH1 ARG A 591      25.210  36.810  31.860  1.00  0.00           N
ATOM    130 HH11 ARG A 591      25.820  36.770  32.650  1.00  0.00           H
ATOM    131 HH12 ARG A 591      24.840  37.680  31.540  1.00  0.00           H
ATOM    132  NH2 ARG A 591      23.490  35.800  30.720  1.00  0.00           N
ATOM    133 HH21 ARG A 591      23.430  36.710  30.290  1.00  0.00           H
ATOM    134 HH22 ARG A 591      22.920  35.060  30.380  1.00  0.00           H
ATOM    135  C   ARG A 591      28.940  30.300  33.800  1.00  0.00           C
ATOM    136  O   ARG A 591      29.400  29.750  32.780  1.00  0.00           O
ATOM    137  N   LYS A 592      29.610  30.410  34.920  1.00  0.00           N
ATOM    138  HN  LYS A 592      29.130  30.740  35.730  1.00  0.00           H
ATOM    139  CA  LYS A 592      30.970  29.870  35.070  1.00  0.00           C
ATOM    140  HA  LYS A 592      31.390  29.490  34.170  1.00  0.00           H
ATOM    141  CB  LYS A 592      32.020  30.950  35.410  1.00  0.00           C
ATOM    142  HB1 LYS A 592      33.030  30.560  35.630  1.00  0.00           H
ATOM    143  HB2 LYS A 592      31.820  31.420  36.390  1.00  0.00           H
ATOM    144  CG  LYS A 592      32.210  32.060  34.320  1.00  0.00           C
ATOM    145  HG1 LYS A 592      32.980  32.820  34.530  1.00  0.00           H
ATOM    146  HG2 LYS A 592      31.300  32.690  34.210  1.00  0.00           H
ATOM    147  CD  LYS A 592      32.530  31.510  32.970  1.00  0.00           C
ATOM    148  HD1 LYS A 592      31.620  30.990  32.590  1.00  0.00           H
ATOM    149  HD2 LYS A 592      33.330  30.740  32.920  1.00  0.00           H
ATOM    150  CE  LYS A 592      32.670  32.680  31.990  1.00  0.00           C
ATOM    151  HE1 LYS A 592      33.640  33.180  32.200  1.00  0.00           H
ATOM    152  HE2 LYS A 592      31.920  33.470  32.130  1.00  0.00           H
ATOM    153  NZ  LYS A 592      32.660  32.360  30.500  1.00  0.00           N
ATOM    154  HZ1 LYS A 592      33.290  31.600  30.170  1.00  0.00           H
ATOM    155  HZ2 LYS A 592      32.940  33.190  29.920  1.00  0.00           H
ATOM    156  HZ3 LYS A 592      31.730  32.030  30.140  1.00  0.00           H
ATOM    157  C   LYS A 592      31.120  28.620  35.950  1.00  0.00           C
ATOM    158  O   LYS A 592      32.240  28.190  36.280  1.00  0.00           O
ATOM    159  N   ALA A 593      30.030  28.010  36.400  1.00  0.00           N
ATOM    160  HN  ALA A 593      29.120  28.290  36.150  1.00  0.00           H
ATOM    161  CA  ALA A 593      30.070  26.640  37.100  1.00  0.00           C
ATOM    162  HA  ALA A 593      30.690  26.760  37.970  1.00  0.00           H
ATOM    163  CB  ALA A 593      28.720  26.200  37.600  1.00  0.00           C
ATOM    164  HB1 ALA A 593      28.120  27.070  37.950  1.00  0.00           H
ATOM    165  HB2 ALA A 593      28.840  25.500  38.450  1.00  0.00           H
ATOM    166  HB3 ALA A 593      28.080  25.750  36.810  1.00  0.00           H
ATOM    167  C   ALA A 593      30.850  25.490  36.410  1.00  0.00           C
ATOM    168  O   ALA A 593      31.760  24.910  37.070  1.00  0.00           O
ATOM    169  N   PRO A 594      30.620  25.070  35.080  1.00  0.00           N
ATOM    170  CD  PRO A 594      29.680  25.710  34.200  1.00  0.00           C
ATOM    171  HD1 PRO A 594      29.810  26.810  34.130  1.00  0.00           H
ATOM    172  HD2 PRO A 594      28.640  25.420  34.470  1.00  0.00           H
ATOM    173  CA  PRO A 594      31.050  23.770  34.490  1.00  0.00           C
ATOM    174  HA  PRO A 594      30.850  23.050  35.260  1.00  0.00           H
ATOM    175  CB  PRO A 594      30.080  23.680  33.370  1.00  0.00           C
ATOM    176  HB1 PRO A 594      29.070  23.380  33.700  1.00  0.00           H
ATOM    177  HB2 PRO A 594      30.450  22.980  32.580  1.00  0.00           H
ATOM    178  CG  PRO A 594      29.960  25.120  32.890  1.00  0.00           C
ATOM    179  HG1 PRO A 594      30.850  25.530  32.360  1.00  0.00           H
ATOM    180  HG2 PRO A 594      29.160  25.290  32.130  1.00  0.00           H
ATOM    181  C   PRO A 594      32.530  23.660  34.140  1.00  0.00           C
ATOM    182  O   PRO A 594      32.920  22.900  33.310  1.00  0.00           O
ATOM    183  N   PHE A 595      33.400  24.520  34.670  1.00  0.00           N
ATOM    184  HN  PHE A 595      33.150  25.160  35.390  1.00  0.00           H
ATOM    185  CA  PHE A 595      34.770  24.550  34.390  1.00  0.00           C
ATOM    186  HA  PHE A 595      35.060  23.830  33.630  1.00  0.00           H
ATOM    187  CB  PHE A 595      35.200  26.000  34.000  1.00  0.00           C
ATOM    188  HB1 PHE A 595      36.310  26.050  33.970  1.00  0.00           H
ATOM    189  HB2 PHE A 595      34.800  26.780  34.680  1.00  0.00           H
ATOM    190  CG  PHE A 595      34.670  26.310  32.610  1.00  0.00           C
ATOM    191  CD1 PHE A 595      35.460  26.050  31.500  1.00  0.00           C
ATOM    192  HD1 PHE A 595      36.420  25.560  31.660  1.00  0.00           H
ATOM    193  CE1 PHE A 595      35.000  26.410  30.240  1.00  0.00           C
ATOM    194  HE1 PHE A 595      35.480  26.170  29.300  1.00  0.00           H
ATOM    195  CZ  PHE A 595      33.710  27.020  30.080  1.00  0.00           C
ATOM    196  HZ  PHE A 595      33.370  27.280  29.090  1.00  0.00           H
ATOM    197  CD2 PHE A 595      33.410  26.910  32.480  1.00  0.00           C
ATOM    198  HD2 PHE A 595      32.860  27.160  33.360  1.00  0.00           H
ATOM    199  CE2 PHE A 595      32.950  27.310  31.260  1.00  0.00           C
ATOM    200  HE2 PHE A 595      31.960  27.760  31.200  1.00  0.00           H
ATOM    201  C   PHE A 595      35.560  24.160  35.580  1.00  0.00           C
ATOM    202  O   PHE A 595      36.810  24.100  35.480  1.00  0.00           O
ATOM    203  N   PHE A 596      34.930  23.850  36.700  1.00  0.00           N
ATOM    204  HN  PHE A 596      33.930  23.830  36.670  1.00  0.00           H
ATOM    205  CA  PHE A 596      35.600  23.580  37.910  1.00  0.00           C
ATOM    206  HA  PHE A 596      36.210  24.450  38.130  1.00  0.00           H
ATOM    207  CB  PHE A 596      34.580  23.450  39.090  1.00  0.00           C
ATOM    208  HB1 PHE A 596      33.770  22.760  38.780  1.00  0.00           H
ATOM    209  HB2 PHE A 596      34.180  24.480  39.200  1.00  0.00           H
ATOM    210  CG  PHE A 596      35.070  22.880  40.470  1.00  0.00           C
ATOM    211  CD1 PHE A 596      34.550  21.690  41.100  1.00  0.00           C
ATOM    212  HD1 PHE A 596      33.900  20.980  40.610  1.00  0.00           H
ATOM    213  CE1 PHE A 596      34.950  21.320  42.400  1.00  0.00           C
ATOM    214  HE1 PHE A 596      34.610  20.370  42.790  1.00  0.00           H
ATOM    215  CZ  PHE A 596      35.800  22.110  43.140  1.00  0.00           C
ATOM    216  HZ  PHE A 596      36.160  21.810  44.120  1.00  0.00           H
ATOM    217  CD2 PHE A 596      35.810  23.760  41.320  1.00  0.00           C
ATOM    218  HD2 PHE A 596      36.140  24.700  40.910  1.00  0.00           H
ATOM    219  CE2 PHE A 596      36.110  23.360  42.660  1.00  0.00           C
ATOM    220  HE2 PHE A 596      36.830  23.940  43.210  1.00  0.00           H
ATOM    221  C   PHE A 596      36.580  22.420  37.800  1.00  0.00           C
ATOM    222  O   PHE A 596      37.790  22.590  38.140  1.00  0.00           O
ATOM    223  N   LEU A 597      36.100  21.300  37.250  1.00  0.00           N
ATOM    224  HN  LEU A 597      35.140  21.260  36.970  1.00  0.00           H
ATOM    225  CA  LEU A 597      36.940  20.210  37.080  1.00  0.00           C
ATOM    226  HA  LEU A 597      37.510  20.130  38.010  1.00  0.00           H
ATOM    227  CB  LEU A 597      36.230  18.770  37.050  1.00  0.00           C
ATOM    228  HB1 LEU A 597      37.030  18.050  36.800  1.00  0.00           H
ATOM    229  HB2 LEU A 597      35.570  18.890  36.170  1.00  0.00           H
ATOM    230  CG  LEU A 597      35.240  18.330  38.170  1.00  0.00           C
ATOM    231  HG  LEU A 597      34.260  18.850  38.100  1.00  0.00           H
ATOM    232  CD1 LEU A 597      34.940  16.860  37.990  1.00  0.00           C
ATOM    233 HD11 LEU A 597      34.020  16.590  38.540  1.00  0.00           H
ATOM    234 HD12 LEU A 597      35.750  16.180  38.310  1.00  0.00           H
ATOM    235 HD13 LEU A 597      34.700  16.680  36.920  1.00  0.00           H
ATOM    236  CD2 LEU A 597      35.700  18.580  39.660  1.00  0.00           C
ATOM    237 HD21 LEU A 597      36.000  19.640  39.800  1.00  0.00           H
ATOM    238 HD22 LEU A 597      36.610  18.020  39.940  1.00  0.00           H
ATOM    239 HD23 LEU A 597      34.790  18.400  40.270  1.00  0.00           H
ATOM    240  C   LEU A 597      37.960  20.390  36.020  1.00  0.00           C
ATOM    241  O   LEU A 597      39.150  20.030  36.050  1.00  0.00           O
ATOM    242  N   SER A 598      37.650  21.150  34.940  1.00  0.00           N
ATOM    243  HN  SER A 598      36.720  21.480  34.880  1.00  0.00           H
ATOM    244  CA  SER A 598      38.610  21.640  33.930  1.00  0.00           C
ATOM    245  HA  SER A 598      39.110  20.740  33.560  1.00  0.00           H
ATOM    246  CB  SER A 598      37.940  22.250  32.730  1.00  0.00           C
ATOM    247  HB1 SER A 598      37.630  23.310  32.920  1.00  0.00           H
ATOM    248  HB2 SER A 598      37.040  21.670  32.430  1.00  0.00           H
ATOM    249  OG  SER A 598      38.810  22.300  31.610  1.00  0.00           O
ATOM    250  HG1 SER A 598      38.910  21.370  31.420  1.00  0.00           H
ATOM    251  C   SER A 598      39.790  22.430  34.450  1.00  0.00           C
ATOM    252  O   SER A 598      40.960  22.280  34.030  1.00  0.00           O
ATOM    253  N   ASP A 599      39.520  23.310  35.390  1.00  0.00           N
ATOM    254  HN  ASP A 599      38.570  23.310  35.680  1.00  0.00           H
ATOM    255  CA  ASP A 599      40.430  24.190  36.050  1.00  0.00           C
ATOM    256  HA  ASP A 599      40.980  24.690  35.280  1.00  0.00           H
ATOM    257  CB  ASP A 599      39.670  25.220  36.990  1.00  0.00           C
ATOM    258  HB1 ASP A 599      40.400  25.740  37.650  1.00  0.00           H
ATOM    259  HB2 ASP A 599      38.920  24.600  37.530  1.00  0.00           H
ATOM    260  CG  ASP A 599      38.910  26.290  36.230  1.00  0.00           C
ATOM    261  OD1 ASP A 599      39.120  26.410  35.000  1.00  0.00           O
ATOM    262  OD2 ASP A 599      38.200  27.110  36.840  1.00  0.00           O
ATOM    263  C   ASP A 599      41.430  23.410  36.790  1.00  0.00           C
ATOM    264  O   ASP A 599      42.570  23.770  36.680  1.00  0.00           O
ATOM    265  N   PHE A 600      41.010  22.370  37.510  1.00  0.00           N
ATOM    266  HN  PHE A 600      40.040  22.170  37.620  1.00  0.00           H
ATOM    267  CA  PHE A 600      41.990  21.430  38.130  1.00  0.00           C
ATOM    268  HA  PHE A 600      42.730  21.890  38.750  1.00  0.00           H
ATOM    269  CB  PHE A 600      41.310  20.270  38.970  1.00  0.00           C
ATOM    270  HB1 PHE A 600      42.030  19.440  39.160  1.00  0.00           H
ATOM    271  HB2 PHE A 600      40.560  19.840  38.270  1.00  0.00           H
ATOM    272  CG  PHE A 600      40.520  20.790  40.220  1.00  0.00           C
ATOM    273  CD1 PHE A 600      39.150  20.620  40.330  1.00  0.00           C
ATOM    274  HD1 PHE A 600      38.570  20.090  39.600  1.00  0.00           H
ATOM    275  CE1 PHE A 600      38.560  20.880  41.570  1.00  0.00           C
ATOM    276  HE1 PHE A 600      37.570  20.560  41.860  1.00  0.00           H
ATOM    277  CZ  PHE A 600      39.330  21.400  42.630  1.00  0.00           C
ATOM    278  HZ  PHE A 600      38.840  21.400  43.600  1.00  0.00           H
ATOM    279  CD2 PHE A 600      41.290  21.210  41.320  1.00  0.00           C
ATOM    280  HD2 PHE A 600      42.370  21.290  41.280  1.00  0.00           H
ATOM    281  CE2 PHE A 600      40.720  21.510  42.510  1.00  0.00           C
ATOM    282  HE2 PHE A 600      41.350  21.880  43.300  1.00  0.00           H
ATOM    283  C   PHE A 600      42.810  20.720  37.120  1.00  0.00           C
ATOM    284  O   PHE A 600      44.000  20.590  37.330  1.00  0.00           O
ATOM    285  N   LYS A 601      42.230  20.200  36.040  1.00  0.00           N
ATOM    286  HN  LYS A 601      41.270  20.400  35.850  1.00  0.00           H
ATOM    287  CA  LYS A 601      43.050  19.470  35.050  1.00  0.00           C
ATOM    288  HA  LYS A 601      43.770  18.930  35.640  1.00  0.00           H
ATOM    289  CB  LYS A 601      42.230  18.460  34.210  1.00  0.00           C
ATOM    290  HB1 LYS A 601      41.610  19.110  33.560  1.00  0.00           H
ATOM    291  HB2 LYS A 601      41.550  17.750  34.760  1.00  0.00           H
ATOM    292  CG  LYS A 601      43.180  17.570  33.290  1.00  0.00           C
ATOM    293  HG1 LYS A 601      43.770  18.170  32.570  1.00  0.00           H
ATOM    294  HG2 LYS A 601      42.500  16.860  32.790  1.00  0.00           H
ATOM    295  CD  LYS A 601      44.280  16.800  33.960  1.00  0.00           C
ATOM    296  HD1 LYS A 601      44.060  16.630  35.040  1.00  0.00           H
ATOM    297  HD2 LYS A 601      45.170  17.460  33.960  1.00  0.00           H
ATOM    298  CE  LYS A 601      44.750  15.440  33.530  1.00  0.00           C
ATOM    299  HE1 LYS A 601      43.910  14.720  33.610  1.00  0.00           H
ATOM    300  HE2 LYS A 601      45.570  15.090  34.170  1.00  0.00           H
ATOM    301  NZ  LYS A 601      45.170  15.410  32.110  1.00  0.00           N
ATOM    302  HZ1 LYS A 601      44.350  15.290  31.450  1.00  0.00           H
ATOM    303  HZ2 LYS A 601      45.830  14.620  32.000  1.00  0.00           H
ATOM    304  HZ3 LYS A 601      45.620  16.310  31.870  1.00  0.00           H
ATOM    305  C   LYS A 601      44.060  20.310  34.320  1.00  0.00           C
ATOM    306  O   LYS A 601      45.160  19.860  33.970  1.00  0.00           O
ATOM    307  N   ASP A 602      43.760  21.560  33.940  1.00  0.00           N
ATOM    308  HN  ASP A 602      42.840  21.920  33.950  1.00  0.00           H
ATOM    309  CA  ASP A 602      44.770  22.490  33.480  1.00  0.00           C
ATOM    310  HA  ASP A 602      45.340  21.950  32.740  1.00  0.00           H
ATOM    311  CB  ASP A 602      44.170  23.880  32.990  1.00  0.00           C
ATOM    312  HB1 ASP A 602      44.870  24.670  32.680  1.00  0.00           H
ATOM    313  HB2 ASP A 602      43.360  24.190  33.680  1.00  0.00           H
ATOM    314  CG  ASP A 602      43.430  23.720  31.650  1.00  0.00           C
ATOM    315  OD1 ASP A 602      43.490  22.650  31.030  1.00  0.00           O
ATOM    316  OD2 ASP A 602      42.850  24.750  31.210  1.00  0.00           O
ATOM    317  C   ASP A 602      45.790  22.880  34.520  1.00  0.00           C
ATOM    318  O   ASP A 602      46.980  22.980  34.210  1.00  0.00           O
ATOM    319  N   ALA A 603      45.440  23.010  35.820  1.00  0.00           N
ATOM    320  HN  ALA A 603      44.470  22.770  35.900  1.00  0.00           H
ATOM    321  CA  ALA A 603      46.350  23.410  36.930  1.00  0.00           C
ATOM    322  HA  ALA A 603      46.970  24.180  36.490  1.00  0.00           H
ATOM    323  CB  ALA A 603      45.560  23.910  38.280  1.00  0.00           C
ATOM    324  HB1 ALA A 603      46.320  24.270  39.010  1.00  0.00           H
ATOM    325  HB2 ALA A 603      45.030  23.030  38.690  1.00  0.00           H
ATOM    326  HB3 ALA A 603      44.860  24.730  38.010  1.00  0.00           H
ATOM    327  C   ALA A 603      47.240  22.330  37.340  1.00  0.00           C
ATOM    328  O   ALA A 603      48.210  22.400  38.060  1.00  0.00           O
ATOM    329  N   LEU A 604      47.040  21.080  36.820  1.00  0.00           N
ATOM    330  HN  LEU A 604      46.220  21.050  36.250  1.00  0.00           H
ATOM    331  CA  LEU A 604      47.900  19.930  36.970  1.00  0.00           C
ATOM    332  HA  LEU A 604      48.280  19.990  37.980  1.00  0.00           H
ATOM    333  CB  LEU A 604      47.080  18.600  36.770  1.00  0.00           C
ATOM    334  HB1 LEU A 604      46.560  18.460  35.790  1.00  0.00           H
ATOM    335  HB2 LEU A 604      46.330  18.750  37.580  1.00  0.00           H
ATOM    336  CG  LEU A 604      47.800  17.210  37.090  1.00  0.00           C
ATOM    337  HG  LEU A 604      48.730  17.250  36.480  1.00  0.00           H
ATOM    338  CD1 LEU A 604      48.270  17.230  38.550  1.00  0.00           C
ATOM    339 HD11 LEU A 604      47.370  17.130  39.200  1.00  0.00           H
ATOM    340 HD12 LEU A 604      48.760  18.200  38.760  1.00  0.00           H
ATOM    341 HD13 LEU A 604      48.880  16.380  38.910  1.00  0.00           H
ATOM    342  CD2 LEU A 604      46.980  16.010  36.680  1.00  0.00           C
ATOM    343 HD21 LEU A 604      46.820  16.050  35.580  1.00  0.00           H
ATOM    344 HD22 LEU A 604      45.970  15.960  37.150  1.00  0.00           H
ATOM    345 HD23 LEU A 604      47.620  15.140  36.960  1.00  0.00           H
ATOM    346  C   LEU A 604      49.040  19.970  36.010  1.00  0.00           C
ATOM    347  O   LEU A 604      49.250  19.160  35.080  1.00  0.00           O
ATOM    348  N   SER A 605      49.810  21.060  36.160  1.00  0.00           N
ATOM    349  HN  SER A 605      49.620  21.700  36.890  1.00  0.00           H
ATOM    350  CA  SER A 605      50.890  21.270  35.280  1.00  0.00           C
ATOM    351  HA  SER A 605      51.300  20.330  34.970  1.00  0.00           H
ATOM    352  CB  SER A 605      50.590  22.090  34.030  1.00  0.00           C
ATOM    353  HB1 SER A 605      49.820  21.540  33.440  1.00  0.00           H
ATOM    354  HB2 SER A 605      51.490  22.160  33.390  1.00  0.00           H
ATOM    355  OG  SER A 605      50.100  23.380  34.360  1.00  0.00           O
ATOM    356  HG1 SER A 605      49.210  23.290  34.710  1.00  0.00           H
ATOM    357  C   SER A 605      51.920  21.950  36.130  1.00  0.00           C
ATOM    358  O   SER A 605      51.630  22.640  37.060  1.00  0.00           O
ATOM    359  N   LEU A 606      53.240  21.770  35.900  1.00  0.00           N
ATOM    360  HN  LEU A 606      53.560  21.350  35.060  1.00  0.00           H
ATOM    361  CA  LEU A 606      54.340  22.200  36.750  1.00  0.00           C
ATOM    362  HA  LEU A 606      53.920  21.820  37.680  1.00  0.00           H
ATOM    363  CB  LEU A 606      55.690  21.430  36.480  1.00  0.00           C
ATOM    364  HB1 LEU A 606      56.460  22.000  37.040  1.00  0.00           H
ATOM    365  HB2 LEU A 606      56.100  21.600  35.450  1.00  0.00           H
ATOM    366  CG  LEU A 606      55.760  19.980  36.880  1.00  0.00           C
ATOM    367  HG  LEU A 606      55.020  19.410  36.290  1.00  0.00           H
ATOM    368  CD1 LEU A 606      57.100  19.360  36.470  1.00  0.00           C
ATOM    369 HD11 LEU A 606      57.970  19.980  36.770  1.00  0.00           H
ATOM    370 HD12 LEU A 606      57.160  19.170  35.370  1.00  0.00           H
ATOM    371 HD13 LEU A 606      57.250  18.430  37.050  1.00  0.00           H
ATOM    372  CD2 LEU A 606      55.500  19.760  38.390  1.00  0.00           C
ATOM    373 HD21 LEU A 606      54.610  20.230  38.840  1.00  0.00           H
ATOM    374 HD22 LEU A 606      56.450  20.130  38.860  1.00  0.00           H
ATOM    375 HD23 LEU A 606      55.410  18.710  38.740  1.00  0.00           H
ATOM    376  C   LEU A 606      54.530  23.730  36.940  1.00  0.00           C
ATOM    377  O   LEU A 606      54.910  24.210  38.010  1.00  0.00           O
ATOM    378  N   GLN A 607      54.350  24.490  35.820  1.00  0.00           N
ATOM    379  HN  GLN A 607      54.090  24.030  34.970  1.00  0.00           H
ATOM    380  CA  GLN A 607      54.370  25.920  35.760  1.00  0.00           C
ATOM    381  HA  GLN A 607      55.320  26.220  36.150  1.00  0.00           H
ATOM    382  CB  GLN A 607      54.160  26.360  34.220  1.00  0.00           C
ATOM    383  HB1 GLN A 607      53.380  25.670  33.830  1.00  0.00           H
ATOM    384  HB2 GLN A 607      55.020  25.950  33.650  1.00  0.00           H
ATOM    385  CG  GLN A 607      53.950  27.840  33.990  1.00  0.00           C
ATOM    386  HG1 GLN A 607      54.730  28.540  34.350  1.00  0.00           H
ATOM    387  HG2 GLN A 607      52.960  28.060  34.460  1.00  0.00           H
ATOM    388  CD  GLN A 607      53.860  28.170  32.510  1.00  0.00           C
ATOM    389  OE1 GLN A 607      53.970  27.260  31.640  1.00  0.00           O
ATOM    390  NE2 GLN A 607      53.660  29.490  32.270  1.00  0.00           N
ATOM    391 HE21 GLN A 607      53.560  29.810  31.330  1.00  0.00           H
ATOM    392 HE22 GLN A 607      53.810  30.170  33.000  1.00  0.00           H
ATOM    393  C   GLN A 607      53.310  26.540  36.650  1.00  0.00           C
ATOM    394  O   GLN A 607      53.570  27.480  37.360  1.00  0.00           O
ATOM    395  N   CYS A 608      52.050  26.000  36.710  1.00  0.00           N
ATOM    396  HN  CYS A 608      51.900  25.130  36.250  1.00  0.00           H
ATOM    397  CA  CYS A 608      51.090  26.510  37.600  1.00  0.00           C
ATOM    398  HA  CYS A 608      50.970  27.540  37.280  1.00  0.00           H
ATOM    399  CB  CYS A 608      49.730  25.760  37.370  1.00  0.00           C
ATOM    400  HB1 CYS A 608      48.900  25.890  38.100  1.00  0.00           H
ATOM    401  HB2 CYS A 608      49.890  24.670  37.400  1.00  0.00           H
ATOM    402  SG  CYS A 608      48.920  26.110  35.770  1.00  0.00           S
ATOM    403  HG1 CYS A 608      49.790  25.390  35.090  1.00  0.00           H
ATOM    404  C   CYS A 608      51.450  26.350  39.040  1.00  0.00           C
ATOM    405  O   CYS A 608      51.390  27.320  39.840  1.00  0.00           O
ATOM    406  N   LEU A 609      51.920  25.100  39.440  1.00  0.00           N
ATOM    407  HN  LEU A 609      52.000  24.360  38.790  1.00  0.00           H
ATOM    408  CA  LEU A 609      52.470  24.750  40.730  1.00  0.00           C
ATOM    409  HA  LEU A 609      51.750  25.010  41.490  1.00  0.00           H
ATOM    410  CB  LEU A 609      52.620  23.230  40.860  1.00  0.00           C
ATOM    411  HB1 LEU A 609      53.110  23.020  41.840  1.00  0.00           H
ATOM    412  HB2 LEU A 609      53.330  22.880  40.090  1.00  0.00           H
ATOM    413  CG  LEU A 609      51.330  22.500  40.660  1.00  0.00           C
ATOM    414  HG  LEU A 609      50.710  23.050  39.920  1.00  0.00           H
ATOM    415  CD1 LEU A 609      51.450  21.130  40.000  1.00  0.00           C
ATOM    416 HD11 LEU A 609      50.430  20.710  39.980  1.00  0.00           H
ATOM    417 HD12 LEU A 609      51.920  20.340  40.620  1.00  0.00           H
ATOM    418 HD13 LEU A 609      51.820  21.200  38.960  1.00  0.00           H
ATOM    419  CD2 LEU A 609      50.610  22.480  41.970  1.00  0.00           C
ATOM    420 HD21 LEU A 609      50.520  23.520  42.370  1.00  0.00           H
ATOM    421 HD22 LEU A 609      51.200  21.780  42.600  1.00  0.00           H
ATOM    422 HD23 LEU A 609      49.600  22.020  41.900  1.00  0.00           H
ATOM    423  C   LEU A 609      53.680  25.540  41.260  1.00  0.00           C
ATOM    424  O   LEU A 609      53.790  25.940  42.410  1.00  0.00           O
ATOM    425  N   ALA A 610      54.610  25.720  40.300  1.00  0.00           N
ATOM    426  HN  ALA A 610      54.500  25.250  39.420  1.00  0.00           H
ATOM    427  CA  ALA A 610      55.710  26.550  40.530  1.00  0.00           C
ATOM    428  HA  ALA A 610      56.140  26.200  41.470  1.00  0.00           H
ATOM    429  CB  ALA A 610      56.690  26.480  39.420  1.00  0.00           C
ATOM    430  HB1 ALA A 610      56.160  26.940  38.570  1.00  0.00           H
ATOM    431  HB2 ALA A 610      56.960  25.410  39.230  1.00  0.00           H
ATOM    432  HB3 ALA A 610      57.630  27.060  39.580  1.00  0.00           H
ATOM    433  C   ALA A 610      55.410  28.060  40.820  1.00  0.00           C
ATOM    434  O   ALA A 610      56.010  28.770  41.690  1.00  0.00           O
ATOM    435  N   SER A 611      54.300  28.460  40.170  1.00  0.00           N
ATOM    436  HN  SER A 611      53.900  27.820  39.510  1.00  0.00           H
ATOM    437  CA  SER A 611      53.720  29.770  40.320  1.00  0.00           C
ATOM    438  HA  SER A 611      54.550  30.460  40.320  1.00  0.00           H
ATOM    439  CB  SER A 611      52.750  30.200  39.200  1.00  0.00           C
ATOM    440  HB1 SER A 611      52.140  31.120  39.340  1.00  0.00           H
ATOM    441  HB2 SER A 611      52.010  29.400  38.990  1.00  0.00           H
ATOM    442  OG  SER A 611      53.600  30.400  38.030  1.00  0.00           O
ATOM    443  HG1 SER A 611      54.010  29.590  37.710  1.00  0.00           H
ATOM    444  C   SER A 611      53.150  29.880  41.700  1.00  0.00           C
ATOM    445  O   SER A 611      53.240  30.850  42.410  1.00  0.00           O
ATOM    446  N   ILE A 612      52.520  28.770  42.070  1.00  0.00           N
ATOM    447  HN  ILE A 612      52.200  28.140  41.370  1.00  0.00           H
ATOM    448  CA  ILE A 612      51.840  28.710  43.290  1.00  0.00           C
ATOM    449  HA  ILE A 612      51.200  29.570  43.420  1.00  0.00           H
ATOM    450  CB  ILE A 612      50.940  27.440  43.410  1.00  0.00           C
ATOM    451  HB  ILE A 612      51.600  26.650  42.980  1.00  0.00           H
ATOM    452  CG2 ILE A 612      50.600  27.010  44.870  1.00  0.00           C
ATOM    453 HG21 ILE A 612      51.450  26.720  45.540  1.00  0.00           H
ATOM    454 HG22 ILE A 612      49.950  26.110  44.840  1.00  0.00           H
ATOM    455 HG23 ILE A 612      50.160  27.890  45.400  1.00  0.00           H
ATOM    456  CG1 ILE A 612      49.690  27.530  42.510  1.00  0.00           C
ATOM    457 HG11 ILE A 612      49.780  28.100  41.560  1.00  0.00           H
ATOM    458 HG12 ILE A 612      48.870  28.060  43.040  1.00  0.00           H
ATOM    459  CD  ILE A 612      49.030  26.130  42.230  1.00  0.00           C
ATOM    460  HD1 ILE A 612      48.790  25.700  43.230  1.00  0.00           H
ATOM    461  HD2 ILE A 612      49.650  25.430  41.640  1.00  0.00           H
ATOM    462  HD3 ILE A 612      48.080  26.330  41.690  1.00  0.00           H
ATOM    463  C   ILE A 612      52.770  28.820  44.480  1.00  0.00           C
ATOM    464  O   ILE A 612      52.340  29.450  45.460  1.00  0.00           O
ATOM    465  N   LEU A 613      53.980  28.120  44.400  1.00  0.00           N
ATOM    466  HN  LEU A 613      54.290  27.530  43.670  1.00  0.00           H
ATOM    467  CA  LEU A 613      54.930  28.330  45.500  1.00  0.00           C
ATOM    468  HA  LEU A 613      54.380  28.330  46.430  1.00  0.00           H
ATOM    469  CB  LEU A 613      55.910  27.180  45.760  1.00  0.00           C
ATOM    470  HB1 LEU A 613      56.630  27.480  46.550  1.00  0.00           H
ATOM    471  HB2 LEU A 613      56.550  27.050  44.870  1.00  0.00           H
ATOM    472  CG  LEU A 613      55.290  25.780  46.150  1.00  0.00           C
ATOM    473  HG  LEU A 613      54.450  25.510  45.480  1.00  0.00           H
ATOM    474  CD1 LEU A 613      56.390  24.740  46.200  1.00  0.00           C
ATOM    475 HD11 LEU A 613      55.970  23.860  46.740  1.00  0.00           H
ATOM    476 HD12 LEU A 613      57.250  25.140  46.800  1.00  0.00           H
ATOM    477 HD13 LEU A 613      56.590  24.480  45.150  1.00  0.00           H
ATOM    478  CD2 LEU A 613      54.690  25.900  47.580  1.00  0.00           C
ATOM    479 HD21 LEU A 613      55.380  26.560  48.140  1.00  0.00           H
ATOM    480 HD22 LEU A 613      54.650  24.880  48.020  1.00  0.00           H
ATOM    481 HD23 LEU A 613      53.720  26.440  47.480  1.00  0.00           H
ATOM    482  C   LEU A 613      55.590  29.730  45.520  1.00  0.00           C
ATOM    483  O   LEU A 613      55.640  30.280  46.560  1.00  0.00           O
ATOM    484  N   PHE A 614      55.900  30.290  44.330  1.00  0.00           N
ATOM    485  HN  PHE A 614      55.760  29.830  43.460  1.00  0.00           H
ATOM    486  CA  PHE A 614      56.500  31.600  44.230  1.00  0.00           C
ATOM    487  HA  PHE A 614      57.310  31.570  44.940  1.00  0.00           H
ATOM    488  CB  PHE A 614      56.840  31.780  42.730  1.00  0.00           C
ATOM    489  HB1 PHE A 614      55.900  31.910  42.150  1.00  0.00           H
ATOM    490  HB2 PHE A 614      57.470  30.890  42.510  1.00  0.00           H
ATOM    491  CG  PHE A 614      57.740  32.980  42.380  1.00  0.00           C
ATOM    492  CD1 PHE A 614      58.980  33.050  42.940  1.00  0.00           C
ATOM    493  HD1 PHE A 614      59.320  32.180  43.500  1.00  0.00           H
ATOM    494  CE1 PHE A 614      59.960  34.020  42.630  1.00  0.00           C
ATOM    495  HE1 PHE A 614      60.920  34.060  43.140  1.00  0.00           H
ATOM    496  CZ  PHE A 614      59.510  35.060  41.820  1.00  0.00           C
ATOM    497  HZ  PHE A 614      60.120  35.940  41.890  1.00  0.00           H
ATOM    498  CD2 PHE A 614      57.400  33.960  41.440  1.00  0.00           C
ATOM    499  HD2 PHE A 614      56.420  34.010  40.980  1.00  0.00           H
ATOM    500  CE2 PHE A 614      58.230  35.120  41.290  1.00  0.00           C
ATOM    501  HE2 PHE A 614      57.860  35.960  40.720  1.00  0.00           H
ATOM    502  C   PHE A 614      55.640  32.760  44.770  1.00  0.00           C
ATOM    503  O   PHE A 614      56.020  33.510  45.680  1.00  0.00           O
ATOM    504  N   LEU A 615      54.380  32.820  44.300  1.00  0.00           N
ATOM    505  HN  LEU A 615      54.080  32.100  43.680  1.00  0.00           H
ATOM    506  CA  LEU A 615      53.380  33.760  44.630  1.00  0.00           C
ATOM    507  HA  LEU A 615      53.850  34.730  44.760  1.00  0.00           H
ATOM    508  CB  LEU A 615      52.260  33.930  43.500  1.00  0.00           C
ATOM    509  HB1 LEU A 615      51.540  34.710  43.820  1.00  0.00           H
ATOM    510  HB2 LEU A 615      51.790  32.930  43.370  1.00  0.00           H
ATOM    511  CG  LEU A 615      52.740  34.290  42.120  1.00  0.00           C
ATOM    512  HG  LEU A 615      53.440  33.530  41.720  1.00  0.00           H
ATOM    513  CD1 LEU A 615      51.480  34.340  41.140  1.00  0.00           C
ATOM    514 HD11 LEU A 615      50.720  35.060  41.520  1.00  0.00           H
ATOM    515 HD12 LEU A 615      51.010  33.350  40.920  1.00  0.00           H
ATOM    516 HD13 LEU A 615      51.880  34.860  40.240  1.00  0.00           H
ATOM    517  CD2 LEU A 615      53.460  35.700  42.080  1.00  0.00           C
ATOM    518 HD21 LEU A 615      54.420  35.670  42.630  1.00  0.00           H
ATOM    519 HD22 LEU A 615      52.720  36.460  42.430  1.00  0.00           H
ATOM    520 HD23 LEU A 615      53.730  35.900  41.010  1.00  0.00           H
ATOM    521  C   LEU A 615      52.650  33.440  45.960  1.00  0.00           C
ATOM    522  O   LEU A 615      52.010  34.300  46.570  1.00  0.00           O
ATOM    523  N   TYR A 616      52.810  32.210  46.540  1.00  0.00           N
ATOM    524  HN  TYR A 616      53.240  31.500  46.000  1.00  0.00           H
ATOM    525  CA  TYR A 616      52.530  32.040  47.950  1.00  0.00           C
ATOM    526  HA  TYR A 616      51.540  32.380  48.260  1.00  0.00           H
ATOM    527  CB  TYR A 616      52.530  30.580  48.410  1.00  0.00           C
ATOM    528  HB1 TYR A 616      53.360  30.120  47.830  1.00  0.00           H
ATOM    529  HB2 TYR A 616      51.560  30.090  48.180  1.00  0.00           H
ATOM    530  CG  TYR A 616      52.890  30.320  49.860  1.00  0.00           C
ATOM    531  CD1 TYR A 616      53.900  29.470  50.420  1.00  0.00           C
ATOM    532  HD1 TYR A 616      54.560  28.940  49.750  1.00  0.00           H
ATOM    533  CE1 TYR A 616      54.130  29.320  51.810  1.00  0.00           C
ATOM    534  HE1 TYR A 616      54.910  28.650  52.130  1.00  0.00           H
ATOM    535  CZ  TYR A 616      53.210  29.940  52.710  1.00  0.00           C
ATOM    536  OH  TYR A 616      53.480  29.880  54.090  1.00  0.00           O
ATOM    537  HH  TYR A 616      52.700  30.160  54.560  1.00  0.00           H
ATOM    538  CD2 TYR A 616      51.960  30.820  50.820  1.00  0.00           C
ATOM    539  HD2 TYR A 616      51.190  31.480  50.450  1.00  0.00           H
ATOM    540  CE2 TYR A 616      52.080  30.650  52.220  1.00  0.00           C
ATOM    541  HE2 TYR A 616      51.360  31.100  52.890  1.00  0.00           H
ATOM    542  C   TYR A 616      53.380  32.960  48.830  1.00  0.00           C
ATOM    543  O   TYR A 616      52.900  33.800  49.570  1.00  0.00           O
ATOM    544  N   CYS A 617      54.690  33.020  48.550  1.00  0.00           N
ATOM    545  HN  CYS A 617      55.070  32.240  48.060  1.00  0.00           H
ATOM    546  CA  CYS A 617      55.650  33.940  49.170  1.00  0.00           C
ATOM    547  HA  CYS A 617      55.440  33.920  50.240  1.00  0.00           H
ATOM    548  CB  CYS A 617      57.130  33.500  48.780  1.00  0.00           C
ATOM    549  HB1 CYS A 617      57.880  34.220  49.170  1.00  0.00           H
ATOM    550  HB2 CYS A 617      57.170  33.670  47.680  1.00  0.00           H
ATOM    551  SG  CYS A 617      57.440  31.800  49.240  1.00  0.00           S
ATOM    552  HG1 CYS A 617      56.740  31.180  48.300  1.00  0.00           H
ATOM    553  C   CYS A 617      55.380  35.380  48.780  1.00  0.00           C
ATOM    554  O   CYS A 617      55.590  36.250  49.600  1.00  0.00           O
ATOM    555  N   ALA A 618      55.030  35.650  47.490  1.00  0.00           N
ATOM    556  HN  ALA A 618      55.020  34.880  46.850  1.00  0.00           H
ATOM    557  CA  ALA A 618      54.750  37.050  46.990  1.00  0.00           C
ATOM    558  HA  ALA A 618      55.640  37.650  47.110  1.00  0.00           H
ATOM    559  CB  ALA A 618      54.420  37.060  45.500  1.00  0.00           C
ATOM    560  HB1 ALA A 618      53.410  36.670  45.300  1.00  0.00           H
ATOM    561  HB2 ALA A 618      55.160  36.490  44.910  1.00  0.00           H
ATOM    562  HB3 ALA A 618      54.440  38.130  45.150  1.00  0.00           H
ATOM    563  C   ALA A 618      53.620  37.680  47.750  1.00  0.00           C
ATOM    564  O   ALA A 618      53.650  38.870  48.100  1.00  0.00           O
ATOM    565  N   CYS A 619      52.600  36.860  48.060  1.00  0.00           N
ATOM    566  HN  CYS A 619      52.430  35.990  47.620  1.00  0.00           H
ATOM    567  CA  CYS A 619      51.420  37.410  48.710  1.00  0.00           C
ATOM    568  HA  CYS A 619      51.370  38.440  48.400  1.00  0.00           H
ATOM    569  CB  CYS A 619      50.190  36.620  48.330  1.00  0.00           C
ATOM    570  HB1 CYS A 619      49.350  37.190  48.790  1.00  0.00           H
ATOM    571  HB2 CYS A 619      50.200  35.570  48.690  1.00  0.00           H
ATOM    572  SG  CYS A 619      49.830  36.610  46.580  1.00  0.00           S
ATOM    573  HG1 CYS A 619      51.010  36.060  46.310  1.00  0.00           H
ATOM    574  C   CYS A 619      51.500  37.320  50.240  1.00  0.00           C
ATOM    575  O   CYS A 619      50.820  38.030  50.990  1.00  0.00           O
ATOM    576  N   MET A 620      52.380  36.460  50.790  1.00  0.00           N
ATOM    577  HN  MET A 620      52.750  35.680  50.290  1.00  0.00           H
ATOM    578  CA  MET A 620      52.580  36.530  52.250  1.00  0.00           C
ATOM    579  HA  MET A 620      51.630  36.320  52.730  1.00  0.00           H
ATOM    580  CB  MET A 620      53.430  35.370  52.680  1.00  0.00           C
ATOM    581  HB1 MET A 620      53.950  35.600  53.640  1.00  0.00           H
ATOM    582  HB2 MET A 620      54.330  35.250  52.020  1.00  0.00           H
ATOM    583  CG  MET A 620      52.670  33.970  52.800  1.00  0.00           C
ATOM    584  HG1 MET A 620      53.510  33.260  52.920  1.00  0.00           H
ATOM    585  HG2 MET A 620      52.070  33.770  51.880  1.00  0.00           H
ATOM    586  SD  MET A 620      51.620  33.820  54.220  1.00  0.00           S
ATOM    587  CE  MET A 620      52.420  34.360  55.730  1.00  0.00           C
ATOM    588  HE1 MET A 620      52.650  35.450  55.710  1.00  0.00           H
ATOM    589  HE2 MET A 620      53.410  33.880  55.890  1.00  0.00           H
ATOM    590  HE3 MET A 620      51.840  34.150  56.660  1.00  0.00           H
ATOM    591  C   MET A 620      53.160  37.810  52.960  1.00  0.00           C
ATOM    592  O   MET A 620      52.710  38.230  54.050  1.00  0.00           O
ATOM    593  N   SER A 621      54.240  38.330  52.430  1.00  0.00           N
ATOM    594  HN  SER A 621      54.640  37.960  51.590  1.00  0.00           H
ATOM    595  CA  SER A 621      54.890  39.460  53.020  1.00  0.00           C
ATOM    596  HA  SER A 621      55.030  39.220  54.060  1.00  0.00           H
ATOM    597  CB  SER A 621      56.340  39.770  52.510  1.00  0.00           C
ATOM    598  HB1 SER A 621      56.840  40.550  53.140  1.00  0.00           H
ATOM    599  HB2 SER A 621      56.380  40.080  51.440  1.00  0.00           H
ATOM    600  OG  SER A 621      57.240  38.610  52.580  1.00  0.00           O
ATOM    601  HG1 SER A 621      57.150  38.200  51.720  1.00  0.00           H
ATOM    602  C   SER A 621      54.130  40.770  53.230  1.00  0.00           C
ATOM    603  O   SER A 621      54.190  41.340  54.320  1.00  0.00           O
ATOM    604  N   PRO A 622      53.270  41.230  52.240  1.00  0.00           N
ATOM    605  CD  PRO A 622      53.490  41.060  50.800  1.00  0.00           C
ATOM    606  HD1 PRO A 622      53.770  40.020  50.520  1.00  0.00           H
ATOM    607  HD2 PRO A 622      54.300  41.720  50.420  1.00  0.00           H
ATOM    608  CA  PRO A 622      52.520  42.430  52.440  1.00  0.00           C
ATOM    609  HA  PRO A 622      53.120  43.280  52.770  1.00  0.00           H
ATOM    610  CB  PRO A 622      51.930  42.680  51.010  1.00  0.00           C
ATOM    611  HB1 PRO A 622      52.430  43.630  50.700  1.00  0.00           H
ATOM    612  HB2 PRO A 622      50.860  42.970  50.970  1.00  0.00           H
ATOM    613  CG  PRO A 622      52.170  41.440  50.180  1.00  0.00           C
ATOM    614  HG1 PRO A 622      51.490  40.560  50.180  1.00  0.00           H
ATOM    615  HG2 PRO A 622      52.320  41.790  49.130  1.00  0.00           H
ATOM    616  C   PRO A 622      51.490  42.290  53.460  1.00  0.00           C
ATOM    617  O   PRO A 622      51.270  43.250  54.210  1.00  0.00           O
ATOM    618  N   VAL A 623      50.820  41.080  53.540  1.00  0.00           N
ATOM    619  HN  VAL A 623      51.180  40.330  52.980  1.00  0.00           H
ATOM    620  CA  VAL A 623      49.760  40.910  54.470  1.00  0.00           C
ATOM    621  HA  VAL A 623      49.160  41.790  54.360  1.00  0.00           H
ATOM    622  CB  VAL A 623      49.010  39.640  54.130  1.00  0.00           C
ATOM    623  HB  VAL A 623      49.660  38.780  53.880  1.00  0.00           H
ATOM    624  CG1 VAL A 623      47.980  39.160  55.240  1.00  0.00           C
ATOM    625 HG11 VAL A 623      47.370  38.310  54.890  1.00  0.00           H
ATOM    626 HG12 VAL A 623      47.260  40.000  55.360  1.00  0.00           H
ATOM    627 HG13 VAL A 623      48.530  38.840  56.160  1.00  0.00           H
ATOM    628  CG2 VAL A 623      48.160  40.030  52.870  1.00  0.00           C
ATOM    629 HG21 VAL A 623      47.560  40.950  53.030  1.00  0.00           H
ATOM    630 HG22 VAL A 623      47.460  39.230  52.550  1.00  0.00           H
ATOM    631 HG23 VAL A 623      48.850  40.070  52.010  1.00  0.00           H
ATOM    632  C   VAL A 623      50.180  40.910  55.920  1.00  0.00           C
ATOM    633  O   VAL A 623      49.480  41.430  56.780  1.00  0.00           O
ATOM    634  N   ILE A 624      51.380  40.340  56.200  1.00  0.00           N
ATOM    635  HN  ILE A 624      51.960  39.800  55.600  1.00  0.00           H
ATOM    636  CA  ILE A 624      52.010  40.350  57.580  1.00  0.00           C
ATOM    637  HA  ILE A 624      51.270  40.010  58.280  1.00  0.00           H
ATOM    638  CB  ILE A 624      53.350  39.450  57.530  1.00  0.00           C
ATOM    639  HB  ILE A 624      53.870  39.680  56.580  1.00  0.00           H
ATOM    640  CG2 ILE A 624      54.350  39.790  58.650  1.00  0.00           C
ATOM    641 HG21 ILE A 624      55.030  40.640  58.370  1.00  0.00           H
ATOM    642 HG22 ILE A 624      55.130  39.030  58.870  1.00  0.00           H
ATOM    643 HG23 ILE A 624      53.760  40.020  59.560  1.00  0.00           H
ATOM    644  CG1 ILE A 624      52.930  37.960  57.650  1.00  0.00           C
ATOM    645 HG11 ILE A 624      53.850  37.350  57.500  1.00  0.00           H
ATOM    646 HG12 ILE A 624      52.460  37.870  56.650  1.00  0.00           H
ATOM    647  CD  ILE A 624      52.080  37.550  58.810  1.00  0.00           C
ATOM    648  HD1 ILE A 624      52.050  36.450  58.870  1.00  0.00           H
ATOM    649  HD2 ILE A 624      51.080  38.010  58.720  1.00  0.00           H
ATOM    650  HD3 ILE A 624      52.460  37.800  59.830  1.00  0.00           H
ATOM    651  C   ILE A 624      52.390  41.770  58.020  1.00  0.00           C
ATOM    652  O   ILE A 624      52.040  42.100  59.140  1.00  0.00           O
ATOM    653  N   THR A 625      53.080  42.520  57.140  1.00  0.00           N
ATOM    654  HN  THR A 625      53.290  42.040  56.300  1.00  0.00           H
ATOM    655  CA  THR A 625      53.470  43.890  57.220  1.00  0.00           C
ATOM    656  HA  THR A 625      54.150  44.110  58.030  1.00  0.00           H
ATOM    657  CB  THR A 625      54.170  44.270  55.910  1.00  0.00           C
ATOM    658  HB  THR A 625      53.520  44.230  55.010  1.00  0.00           H
ATOM    659  OG1 THR A 625      55.240  43.400  55.800  1.00  0.00           O
ATOM    660  HG1 THR A 625      55.010  42.610  55.310  1.00  0.00           H
ATOM    661  CG2 THR A 625      54.820  45.680  55.960  1.00  0.00           C
ATOM    662 HG21 THR A 625      55.370  45.840  56.900  1.00  0.00           H
ATOM    663 HG22 THR A 625      54.010  46.420  55.740  1.00  0.00           H
ATOM    664 HG23 THR A 625      55.660  45.810  55.240  1.00  0.00           H
ATOM    665  C   THR A 625      52.230  44.720  57.380  1.00  0.00           C
ATOM    666  O   THR A 625      52.280  45.580  58.240  1.00  0.00           O
ATOM    667  N   PHE A 626      51.120  44.510  56.680  1.00  0.00           N
ATOM    668  HN  PHE A 626      51.040  43.680  56.130  1.00  0.00           H
ATOM    669  CA  PHE A 626      49.890  45.320  56.820  1.00  0.00           C
ATOM    670  HA  PHE A 626      50.060  46.370  56.700  1.00  0.00           H
ATOM    671  CB  PHE A 626      48.910  44.970  55.740  1.00  0.00           C
ATOM    672  HB1 PHE A 626      48.900  43.860  55.660  1.00  0.00           H
ATOM    673  HB2 PHE A 626      49.120  45.470  54.780  1.00  0.00           H
ATOM    674  CG  PHE A 626      47.440  45.270  56.110  1.00  0.00           C
ATOM    675  CD1 PHE A 626      46.630  44.340  56.810  1.00  0.00           C
ATOM    676  HD1 PHE A 626      47.170  43.430  57.030  1.00  0.00           H
ATOM    677  CE1 PHE A 626      45.260  44.640  57.020  1.00  0.00           C
ATOM    678  HE1 PHE A 626      44.660  43.930  57.570  1.00  0.00           H
ATOM    679  CZ  PHE A 626      44.680  45.820  56.550  1.00  0.00           C
ATOM    680  HZ  PHE A 626      43.600  45.930  56.650  1.00  0.00           H
ATOM    681  CD2 PHE A 626      46.810  46.450  55.700  1.00  0.00           C
ATOM    682  HD2 PHE A 626      47.420  47.150  55.110  1.00  0.00           H
ATOM    683  CE2 PHE A 626      45.490  46.810  56.060  1.00  0.00           C
ATOM    684  HE2 PHE A 626      45.080  47.790  55.850  1.00  0.00           H
ATOM    685  C   PHE A 626      49.410  45.210  58.270  1.00  0.00           C
ATOM    686  O   PHE A 626      49.100  46.280  58.790  1.00  0.00           O
ATOM    687  N   GLY A 627      49.440  43.990  58.890  1.00  0.00           N
ATOM    688  HN  GLY A 627      49.680  43.240  58.280  1.00  0.00           H
ATOM    689  CA  GLY A 627      49.010  43.690  60.250  1.00  0.00           C
ATOM    690  HA1 GLY A 627      49.110  42.620  60.210  1.00  0.00           H
ATOM    691  HA2 GLY A 627      48.040  44.080  60.500  1.00  0.00           H
ATOM    692  C   GLY A 627      49.930  44.160  61.390  1.00  0.00           C
ATOM    693  O   GLY A 627      49.420  44.330  62.460  1.00  0.00           O
ATOM    694  N   GLY A 628      51.180  44.500  61.000  1.00  0.00           N
ATOM    695  HN  GLY A 628      51.260  44.560  60.000  1.00  0.00           H
ATOM    696  CA  GLY A 628      52.250  44.930  61.840  1.00  0.00           C
ATOM    697  HA1 GLY A 628      53.190  44.830  61.340  1.00  0.00           H
ATOM    698  HA2 GLY A 628      52.140  44.520  62.840  1.00  0.00           H
ATOM    699  C   GLY A 628      51.980  46.430  62.010  1.00  0.00           C
ATOM    700  O   GLY A 628      51.990  47.020  63.030  1.00  0.00           O
ATOM    701  N   LEU A 629      51.750  47.090  60.830  1.00  0.00           N
ATOM    702  HN  LEU A 629      51.960  46.530  60.040  1.00  0.00           H
ATOM    703  CA  LEU A 629      51.410  48.440  60.610  1.00  0.00           C
ATOM    704  HA  LEU A 629      52.150  48.980  61.190  1.00  0.00           H
ATOM    705  CB  LEU A 629      51.490  48.830  59.140  1.00  0.00           C
ATOM    706  HB1 LEU A 629      51.220  49.900  59.130  1.00  0.00           H
ATOM    707  HB2 LEU A 629      50.720  48.300  58.540  1.00  0.00           H
ATOM    708  CG  LEU A 629      52.910  48.720  58.490  1.00  0.00           C
ATOM    709  HG  LEU A 629      53.200  47.670  58.290  1.00  0.00           H
ATOM    710  CD1 LEU A 629      52.870  49.320  57.110  1.00  0.00           C
ATOM    711 HD11 LEU A 629      52.210  48.670  56.490  1.00  0.00           H
ATOM    712 HD12 LEU A 629      53.910  49.160  56.750  1.00  0.00           H
ATOM    713 HD13 LEU A 629      52.560  50.370  56.960  1.00  0.00           H
ATOM    714  CD2 LEU A 629      53.980  49.380  59.330  1.00  0.00           C
ATOM    715 HD21 LEU A 629      54.340  48.760  60.190  1.00  0.00           H
ATOM    716 HD22 LEU A 629      53.560  50.340  59.700  1.00  0.00           H
ATOM    717 HD23 LEU A 629      54.880  49.600  58.710  1.00  0.00           H
ATOM    718  C   LEU A 629      50.080  48.760  61.310  1.00  0.00           C
ATOM    719  O   LEU A 629      49.870  49.630  62.140  1.00  0.00           O
ATOM    720  N   LEU A 630      49.090  47.840  61.070  1.00  0.00           N
ATOM    721  HN  LEU A 630      49.240  47.160  60.360  1.00  0.00           H
ATOM    722  CA  LEU A 630      47.750  47.890  61.610  1.00  0.00           C
ATOM    723  HA  LEU A 630      47.250  48.840  61.410  1.00  0.00           H
ATOM    724  CB  LEU A 630      46.930  46.750  60.990  1.00  0.00           C
ATOM    725  HB1 LEU A 630      47.480  45.800  61.240  1.00  0.00           H
ATOM    726  HB2 LEU A 630      47.020  46.810  59.890  1.00  0.00           H
ATOM    727  CG  LEU A 630      45.440  46.480  61.430  1.00  0.00           C
ATOM    728  HG  LEU A 630      45.320  46.770  62.490  1.00  0.00           H
ATOM    729  CD1 LEU A 630      44.500  47.380  60.610  1.00  0.00           C
ATOM    730 HD11 LEU A 630      43.490  47.310  61.070  1.00  0.00           H
ATOM    731 HD12 LEU A 630      44.430  46.860  59.630  1.00  0.00           H
ATOM    732 HD13 LEU A 630      44.880  48.420  60.490  1.00  0.00           H
ATOM    733  CD2 LEU A 630      45.120  44.950  61.300  1.00  0.00           C
ATOM    734 HD21 LEU A 630      45.170  44.710  60.210  1.00  0.00           H
ATOM    735 HD22 LEU A 630      44.060  44.830  61.580  1.00  0.00           H
ATOM    736 HD23 LEU A 630      45.800  44.320  61.920  1.00  0.00           H
ATOM    737  C   LEU A 630      47.680  47.800  63.100  1.00  0.00           C
ATOM    738  O   LEU A 630      46.890  48.450  63.760  1.00  0.00           O
ATOM    739  N   GLY A 631      48.510  46.930  63.740  1.00  0.00           N
ATOM    740  HN  GLY A 631      49.060  46.270  63.230  1.00  0.00           H
ATOM    741  CA  GLY A 631      48.660  46.750  65.140  1.00  0.00           C
ATOM    742  HA1 GLY A 631      49.410  46.000  65.250  1.00  0.00           H
ATOM    743  HA2 GLY A 631      47.710  46.480  65.570  1.00  0.00           H
ATOM    744  C   GLY A 631      49.150  48.020  65.860  1.00  0.00           C
ATOM    745  O   GLY A 631      48.840  48.270  67.010  1.00  0.00           O
ATOM    746  N   GLU A 632      49.930  48.880  65.200  1.00  0.00           N
ATOM    747  HN  GLU A 632      50.030  48.510  64.270  1.00  0.00           H
ATOM    748  CA  GLU A 632      50.260  50.220  65.570  1.00  0.00           C
ATOM    749  HA  GLU A 632      50.370  50.110  66.650  1.00  0.00           H
ATOM    750  CB  GLU A 632      51.590  50.770  64.920  1.00  0.00           C
ATOM    751  HB1 GLU A 632      51.530  51.880  64.980  1.00  0.00           H
ATOM    752  HB2 GLU A 632      51.600  50.420  63.870  1.00  0.00           H
ATOM    753  CG  GLU A 632      52.910  50.330  65.710  1.00  0.00           C
ATOM    754  HG1 GLU A 632      53.150  49.350  65.260  1.00  0.00           H
ATOM    755  HG2 GLU A 632      52.740  50.330  66.810  1.00  0.00           H
ATOM    756  CD  GLU A 632      54.030  51.260  65.460  1.00  0.00           C
ATOM    757  OE1 GLU A 632      54.690  51.630  66.460  1.00  0.00           O
ATOM    758  OE2 GLU A 632      54.350  51.580  64.250  1.00  0.00           O
ATOM    759  C   GLU A 632      49.080  51.190  65.370  1.00  0.00           C
ATOM    760  O   GLU A 632      48.690  51.910  66.290  1.00  0.00           O
ATOM    761  N   ALA A 633      48.430  51.070  64.230  1.00  0.00           N
ATOM    762  HN  ALA A 633      48.820  50.460  63.550  1.00  0.00           H
ATOM    763  CA  ALA A 633      47.400  51.990  63.780  1.00  0.00           C
ATOM    764  HA  ALA A 633      47.830  52.970  63.920  1.00  0.00           H
ATOM    765  CB  ALA A 633      47.220  51.690  62.250  1.00  0.00           C
ATOM    766  HB1 ALA A 633      46.640  52.460  61.700  1.00  0.00           H
ATOM    767  HB2 ALA A 633      46.760  50.700  62.010  1.00  0.00           H
ATOM    768  HB3 ALA A 633      48.170  51.670  61.680  1.00  0.00           H
ATOM    769  C   ALA A 633      46.060  51.970  64.450  1.00  0.00           C
ATOM    770  O   ALA A 633      45.390  52.950  64.780  1.00  0.00           O
ATOM    771  N   THR A 634      45.710  50.730  64.820  1.00  0.00           N
ATOM    772  HN  THR A 634      46.340  49.990  64.570  1.00  0.00           H
ATOM    773  CA  THR A 634      44.510  50.320  65.530  1.00  0.00           C
ATOM    774  HA  THR A 634      43.840  51.160  65.640  1.00  0.00           H
ATOM    775  CB  THR A 634      43.900  48.960  64.960  1.00  0.00           C
ATOM    776  HB  THR A 634      42.910  48.770  65.410  1.00  0.00           H
ATOM    777  OG1 THR A 634      44.730  47.810  65.040  1.00  0.00           O
ATOM    778  HG1 THR A 634      45.470  47.900  64.420  1.00  0.00           H
ATOM    779  CG2 THR A 634      43.620  49.160  63.450  1.00  0.00           C
ATOM    780 HG21 THR A 634      43.180  50.160  63.240  1.00  0.00           H
ATOM    781 HG22 THR A 634      42.880  48.410  63.120  1.00  0.00           H
ATOM    782 HG23 THR A 634      44.580  49.040  62.900  1.00  0.00           H
ATOM    783  C   THR A 634      44.860  49.940  67.000  1.00  0.00           C
ATOM    784  O   THR A 634      44.040  49.420  67.780  1.00  0.00           O
ATOM    785  N   GLU A 635      46.080  50.310  67.490  1.00  0.00           N
ATOM    786  HN  GLU A 635      46.740  50.700  66.850  1.00  0.00           H
ATOM    787  CA  GLU A 635      46.730  50.070  68.720  1.00  0.00           C
ATOM    788  HA  GLU A 635      47.800  50.070  68.610  1.00  0.00           H
ATOM    789  CB  GLU A 635      46.420  51.270  69.730  1.00  0.00           C
ATOM    790  HB1 GLU A 635      46.520  50.930  70.780  1.00  0.00           H
ATOM    791  HB2 GLU A 635      45.350  51.540  69.610  1.00  0.00           H
ATOM    792  CG  GLU A 635      47.250  52.610  69.570  1.00  0.00           C
ATOM    793  HG1 GLU A 635      47.240  52.700  68.470  1.00  0.00           H
ATOM    794  HG2 GLU A 635      48.310  52.460  69.830  1.00  0.00           H
ATOM    795  CD  GLU A 635      46.700  53.800  70.280  1.00  0.00           C
ATOM    796  OE1 GLU A 635      47.250  54.910  70.040  1.00  0.00           O
ATOM    797  OE2 GLU A 635      45.580  53.720  70.910  1.00  0.00           O
ATOM    798  C   GLU A 635      46.360  48.730  69.300  1.00  0.00           C
ATOM    799  O   GLU A 635      45.780  48.500  70.320  1.00  0.00           O
ATOM    800  N   GLY A 636      46.630  47.680  68.500  1.00  0.00           N
ATOM    801  HN  GLY A 636      47.120  47.940  67.670  1.00  0.00           H
ATOM    802  CA  GLY A 636      46.490  46.260  68.920  1.00  0.00           C
ATOM    803  HA1 GLY A 636      47.020  46.040  69.830  1.00  0.00           H
ATOM    804  HA2 GLY A 636      46.970  45.550  68.270  1.00  0.00           H
ATOM    805  C   GLY A 636      45.020  45.710  69.060  1.00  0.00           C
ATOM    806  O   GLY A 636      44.710  44.750  69.750  1.00  0.00           O
ATOM    807  N   ARG A 637      44.020  46.410  68.410  1.00  0.00           N
ATOM    808  HN  ARG A 637      44.240  47.120  67.740  1.00  0.00           H
ATOM    809  CA  ARG A 637      42.640  46.030  68.530  1.00  0.00           C
ATOM    810  HA  ARG A 637      42.560  45.460  69.440  1.00  0.00           H
ATOM    811  CB  ARG A 637      41.620  47.230  68.520  1.00  0.00           C
ATOM    812  HB1 ARG A 637      40.600  46.860  68.270  1.00  0.00           H
ATOM    813  HB2 ARG A 637      41.950  47.990  67.780  1.00  0.00           H
ATOM    814  CG  ARG A 637      41.420  47.950  69.910  1.00  0.00           C
ATOM    815  HG1 ARG A 637      40.920  47.350  70.690  1.00  0.00           H
ATOM    816  HG2 ARG A 637      40.750  48.820  69.680  1.00  0.00           H
ATOM    817  CD  ARG A 637      42.620  48.340  70.730  1.00  0.00           C
ATOM    818  HD1 ARG A 637      43.230  49.000  70.080  1.00  0.00           H
ATOM    819  HD2 ARG A 637      43.210  47.440  70.990  1.00  0.00           H
ATOM    820  NE  ARG A 637      42.320  49.090  71.990  1.00  0.00           N
ATOM    821  HE  ARG A 637      41.390  49.010  72.340  1.00  0.00           H
ATOM    822  CZ  ARG A 637      43.250  49.670  72.740  1.00  0.00           C
ATOM    823  NH1 ARG A 637      42.870  50.340  73.800  1.00  0.00           N
ATOM    824 HH11 ARG A 637      41.900  50.400  74.010  1.00  0.00           H
ATOM    825 HH12 ARG A 637      43.460  50.820  74.450  1.00  0.00           H
ATOM    826  NH2 ARG A 637      44.510  49.690  72.330  1.00  0.00           N
ATOM    827 HH21 ARG A 637      44.730  49.240  71.470  1.00  0.00           H
ATOM    828 HH22 ARG A 637      45.180  50.320  72.730  1.00  0.00           H
ATOM    829  C   ARG A 637      42.390  45.030  67.420  1.00  0.00           C
ATOM    830  O   ARG A 637      41.530  44.150  67.460  1.00  0.00           O
ATOM    831  N   ILE A 638      43.250  44.990  66.370  1.00  0.00           N
ATOM    832  HN  ILE A 638      43.970  45.680  66.310  1.00  0.00           H
ATOM    833  CA  ILE A 638      43.330  44.000  65.300  1.00  0.00           C
ATOM    834  HA  ILE A 638      43.160  42.990  65.650  1.00  0.00           H
ATOM    835  CB  ILE A 638      42.310  44.220  64.190  1.00  0.00           C
ATOM    836  HB  ILE A 638      42.750  43.780  63.260  1.00  0.00           H
ATOM    837  CG2 ILE A 638      41.000  43.460  64.360  1.00  0.00           C
ATOM    838 HG21 ILE A 638      40.290  43.940  65.070  1.00  0.00           H
ATOM    839 HG22 ILE A 638      41.220  42.390  64.500  1.00  0.00           H
ATOM    840 HG23 ILE A 638      40.320  43.410  63.470  1.00  0.00           H
ATOM    841  CG1 ILE A 638      42.020  45.800  63.870  1.00  0.00           C
ATOM    842 HG11 ILE A 638      43.040  46.180  63.640  1.00  0.00           H
ATOM    843 HG12 ILE A 638      41.530  46.210  64.780  1.00  0.00           H
ATOM    844  CD  ILE A 638      41.090  46.010  62.640  1.00  0.00           C
ATOM    845  HD1 ILE A 638      40.190  45.370  62.640  1.00  0.00           H
ATOM    846  HD2 ILE A 638      41.680  45.650  61.780  1.00  0.00           H
ATOM    847  HD3 ILE A 638      40.810  47.070  62.480  1.00  0.00           H
ATOM    848  C   ILE A 638      44.730  43.970  64.770  1.00  0.00           C
ATOM    849  O   ILE A 638      45.340  44.990  64.640  1.00  0.00           O
ATOM    850  N   SER A 639      45.250  42.770  64.350  1.00  0.00           N
ATOM    851  HN  SER A 639      44.740  41.930  64.500  1.00  0.00           H
ATOM    852  CA  SER A 639      46.610  42.560  63.850  1.00  0.00           C
ATOM    853  HA  SER A 639      46.780  43.480  63.310  1.00  0.00           H
ATOM    854  CB  SER A 639      47.740  42.440  64.910  1.00  0.00           C
ATOM    855  HB1 SER A 639      47.690  41.520  65.510  1.00  0.00           H
ATOM    856  HB2 SER A 639      47.490  43.290  65.590  1.00  0.00           H
ATOM    857  OG  SER A 639      49.110  42.530  64.450  1.00  0.00           O
ATOM    858  HG1 SER A 639      49.090  43.300  63.860  1.00  0.00           H
ATOM    859  C   SER A 639      46.740  41.470  62.800  1.00  0.00           C
ATOM    860  O   SER A 639      45.800  41.120  62.120  1.00  0.00           O
ATOM    861  N   ALA A 640      47.870  40.840  62.620  1.00  0.00           N
ATOM    862  HN  ALA A 640      48.390  40.990  63.460  1.00  0.00           H
ATOM    863  CA  ALA A 640      48.310  39.860  61.670  1.00  0.00           C
ATOM    864  HA  ALA A 640      47.950  40.170  60.700  1.00  0.00           H
ATOM    865  CB  ALA A 640      49.820  39.700  61.810  1.00  0.00           C
ATOM    866  HB1 ALA A 640      50.200  38.800  61.260  1.00  0.00           H
ATOM    867  HB2 ALA A 640      50.210  39.750  62.840  1.00  0.00           H
ATOM    868  HB3 ALA A 640      50.280  40.550  61.250  1.00  0.00           H
ATOM    869  C   ALA A 640      47.600  38.480  61.710  1.00  0.00           C
ATOM    870  O   ALA A 640      47.360  37.900  60.590  1.00  0.00           O
ATOM    871  N   ILE A 641      47.230  37.900  62.900  1.00  0.00           N
ATOM    872  HN  ILE A 641      47.330  38.290  63.810  1.00  0.00           H
ATOM    873  CA  ILE A 641      46.360  36.690  62.950  1.00  0.00           C
ATOM    874  HA  ILE A 641      46.830  35.860  62.470  1.00  0.00           H
ATOM    875  CB  ILE A 641      46.010  36.350  64.350  1.00  0.00           C
ATOM    876  HB  ILE A 641      45.430  37.150  64.830  1.00  0.00           H
ATOM    877  CG2 ILE A 641      45.090  35.070  64.490  1.00  0.00           C
ATOM    878 HG21 ILE A 641      45.380  34.170  63.900  1.00  0.00           H
ATOM    879 HG22 ILE A 641      44.070  35.320  64.110  1.00  0.00           H
ATOM    880 HG23 ILE A 641      44.950  34.800  65.560  1.00  0.00           H
ATOM    881  CG1 ILE A 641      47.240  36.010  65.210  1.00  0.00           C
ATOM    882 HG11 ILE A 641      46.950  35.660  66.220  1.00  0.00           H
ATOM    883 HG12 ILE A 641      47.780  36.980  65.290  1.00  0.00           H
ATOM    884  CD  ILE A 641      48.200  35.000  64.560  1.00  0.00           C
ATOM    885  HD1 ILE A 641      48.960  34.700  65.320  1.00  0.00           H
ATOM    886  HD2 ILE A 641      48.710  35.350  63.630  1.00  0.00           H
ATOM    887  HD3 ILE A 641      47.660  34.140  64.100  1.00  0.00           H
ATOM    888  C   ILE A 641      44.950  36.880  62.210  1.00  0.00           C
ATOM    889  O   ILE A 641      44.540  35.940  61.500  1.00  0.00           O
ATOM    890  N   GLU A 642      44.290  38.050  62.380  1.00  0.00           N
ATOM    891  HN  GLU A 642      44.640  38.700  63.040  1.00  0.00           H
ATOM    892  CA  GLU A 642      43.020  38.350  61.770  1.00  0.00           C
ATOM    893  HA  GLU A 642      42.400  37.460  61.670  1.00  0.00           H
ATOM    894  CB  GLU A 642      42.320  39.480  62.660  1.00  0.00           C
ATOM    895  HB1 GLU A 642      41.260  39.540  62.310  1.00  0.00           H
ATOM    896  HB2 GLU A 642      42.760  40.480  62.400  1.00  0.00           H
ATOM    897  CG  GLU A 642      42.260  39.160  64.160  1.00  0.00           C
ATOM    898  HG1 GLU A 642      42.700  38.160  64.320  1.00  0.00           H
ATOM    899  HG2 GLU A 642      41.210  39.310  64.460  1.00  0.00           H
ATOM    900  CD  GLU A 642      43.160  40.090  64.970  1.00  0.00           C
ATOM    901  OE1 GLU A 642      42.750  40.720  65.950  1.00  0.00           O
ATOM    902  OE2 GLU A 642      44.360  40.060  64.550  1.00  0.00           O
ATOM    903  C   GLU A 642      43.180  38.850  60.360  1.00  0.00           C
ATOM    904  O   GLU A 642      42.270  38.690  59.520  1.00  0.00           O
ATOM    905  N   SER A 643      44.350  39.410  60.070  1.00  0.00           N
ATOM    906  HN  SER A 643      45.060  39.570  60.760  1.00  0.00           H
ATOM    907  CA  SER A 643      44.730  39.810  58.740  1.00  0.00           C
ATOM    908  HA  SER A 643      43.930  40.410  58.300  1.00  0.00           H
ATOM    909  CB  SER A 643      46.110  40.510  58.650  1.00  0.00           C
ATOM    910  HB1 SER A 643      46.310  40.820  57.600  1.00  0.00           H
ATOM    911  HB2 SER A 643      46.970  39.830  58.860  1.00  0.00           H
ATOM    912  OG  SER A 643      46.160  41.730  59.360  1.00  0.00           O
ATOM    913  HG1 SER A 643      45.890  41.510  60.250  1.00  0.00           H
ATOM    914  C   SER A 643      44.890  38.610  57.860  1.00  0.00           C
ATOM    915  O   SER A 643      44.240  38.630  56.830  1.00  0.00           O
ATOM    916  N   LEU A 644      45.590  37.470  58.230  1.00  0.00           N
ATOM    917  HN  LEU A 644      46.160  37.530  59.060  1.00  0.00           H
ATOM    918  CA  LEU A 644      45.750  36.300  57.420  1.00  0.00           C
ATOM    919  HA  LEU A 644      46.120  36.640  56.450  1.00  0.00           H
ATOM    920  CB  LEU A 644      46.750  35.250  58.050  1.00  0.00           C
ATOM    921  HB1 LEU A 644      46.520  34.280  57.580  1.00  0.00           H
ATOM    922  HB2 LEU A 644      46.570  35.250  59.150  1.00  0.00           H
ATOM    923  CG  LEU A 644      48.290  35.620  57.890  1.00  0.00           C
ATOM    924  HG  LEU A 644      48.340  36.700  58.180  1.00  0.00           H
ATOM    925  CD1 LEU A 644      49.120  34.980  58.880  1.00  0.00           C
ATOM    926 HD11 LEU A 644      48.930  33.890  58.940  1.00  0.00           H
ATOM    927 HD12 LEU A 644      48.820  35.350  59.880  1.00  0.00           H
ATOM    928 HD13 LEU A 644      50.200  35.210  58.760  1.00  0.00           H
ATOM    929  CD2 LEU A 644      48.780  35.440  56.460  1.00  0.00           C
ATOM    930 HD21 LEU A 644      48.110  35.990  55.750  1.00  0.00           H
ATOM    931 HD22 LEU A 644      48.800  34.380  56.140  1.00  0.00           H
ATOM    932 HD23 LEU A 644      49.810  35.830  56.350  1.00  0.00           H
ATOM    933  C   LEU A 644      44.400  35.600  57.300  1.00  0.00           C
ATOM    934  O   LEU A 644      44.010  35.080  56.220  1.00  0.00           O
ATOM    935  N   PHE A 645      43.540  35.430  58.320  1.00  0.00           N
ATOM    936  HN  PHE A 645      43.780  35.790  59.210  1.00  0.00           H
ATOM    937  CA  PHE A 645      42.250  34.720  58.290  1.00  0.00           C
ATOM    938  HA  PHE A 645      42.420  33.790  57.760  1.00  0.00           H
ATOM    939  CB  PHE A 645      41.620  34.670  59.730  1.00  0.00           C
ATOM    940  HB1 PHE A 645      41.470  35.670  60.190  1.00  0.00           H
ATOM    941  HB2 PHE A 645      42.290  34.150  60.450  1.00  0.00           H
ATOM    942  CG  PHE A 645      40.260  33.980  59.770  1.00  0.00           C
ATOM    943  CD1 PHE A 645      39.490  34.180  60.960  1.00  0.00           C
ATOM    944  HD1 PHE A 645      39.870  34.760  61.780  1.00  0.00           H
ATOM    945  CE1 PHE A 645      38.430  33.300  61.210  1.00  0.00           C
ATOM    946  HE1 PHE A 645      37.920  33.250  62.170  1.00  0.00           H
ATOM    947  CZ  PHE A 645      37.870  32.550  60.180  1.00  0.00           C
ATOM    948  HZ  PHE A 645      36.950  32.040  60.450  1.00  0.00           H
ATOM    949  CD2 PHE A 645      39.790  33.070  58.810  1.00  0.00           C
ATOM    950  HD2 PHE A 645      40.380  32.790  57.940  1.00  0.00           H
ATOM    951  CE2 PHE A 645      38.550  32.410  58.980  1.00  0.00           C
ATOM    952  HE2 PHE A 645      38.150  31.710  58.260  1.00  0.00           H
ATOM    953  C   PHE A 645      41.280  35.480  57.350  1.00  0.00           C
ATOM    954  O   PHE A 645      40.660  34.920  56.410  1.00  0.00           O
ATOM    955  N   GLY A 646      41.140  36.840  57.500  1.00  0.00           N
ATOM    956  HN  GLY A 646      41.570  37.260  58.290  1.00  0.00           H
ATOM    957  CA  GLY A 646      40.300  37.730  56.590  1.00  0.00           C
ATOM    958  HA1 GLY A 646      40.300  38.740  56.950  1.00  0.00           H
ATOM    959  HA2 GLY A 646      39.290  37.330  56.630  1.00  0.00           H
ATOM    960  C   GLY A 646      40.730  37.670  55.140  1.00  0.00           C
ATOM    961  O   GLY A 646      39.940  37.450  54.200  1.00  0.00           O
ATOM    962  N   ALA A 647      42.030  37.880  54.820  1.00  0.00           N
ATOM    963  HN  ALA A 647      42.730  37.930  55.520  1.00  0.00           H
ATOM    964  CA  ALA A 647      42.510  37.890  53.500  1.00  0.00           C
ATOM    965  HA  ALA A 647      42.020  38.700  52.990  1.00  0.00           H
ATOM    966  CB  ALA A 647      44.070  38.170  53.440  1.00  0.00           C
ATOM    967  HB1 ALA A 647      44.350  38.480  52.420  1.00  0.00           H
ATOM    968  HB2 ALA A 647      44.720  37.280  53.640  1.00  0.00           H
ATOM    969  HB3 ALA A 647      44.430  38.920  54.180  1.00  0.00           H
ATOM    970  C   ALA A 647      42.240  36.530  52.780  1.00  0.00           C
ATOM    971  O   ALA A 647      41.780  36.440  51.630  1.00  0.00           O
ATOM    972  N   SER A 648      42.570  35.420  53.460  1.00  0.00           N
ATOM    973  HN  SER A 648      42.910  35.470  54.400  1.00  0.00           H
ATOM    974  CA  SER A 648      42.210  34.100  53.010  1.00  0.00           C
ATOM    975  HA  SER A 648      42.650  34.060  52.030  1.00  0.00           H
ATOM    976  CB  SER A 648      42.930  33.020  53.840  1.00  0.00           C
ATOM    977  HB1 SER A 648      44.000  33.250  53.680  1.00  0.00           H
ATOM    978  HB2 SER A 648      42.760  32.060  53.310  1.00  0.00           H
ATOM    979  OG  SER A 648      42.550  33.090  55.210  1.00  0.00           O
ATOM    980  HG1 SER A 648      43.110  33.690  55.710  1.00  0.00           H
ATOM    981  C   SER A 648      40.760  33.670  52.800  1.00  0.00           C
ATOM    982  O   SER A 648      40.410  33.190  51.760  1.00  0.00           O
ATOM    983  N   LEU A 649      39.890  33.890  53.790  1.00  0.00           N
ATOM    984  HN  LEU A 649      40.270  34.090  54.680  1.00  0.00           H
ATOM    985  CA  LEU A 649      38.430  33.910  53.650  1.00  0.00           C
ATOM    986  HA  LEU A 649      38.180  32.870  53.470  1.00  0.00           H
ATOM    987  CB  LEU A 649      37.850  34.380  55.010  1.00  0.00           C
ATOM    988  HB1 LEU A 649      38.190  35.360  55.380  1.00  0.00           H
ATOM    989  HB2 LEU A 649      38.150  33.580  55.720  1.00  0.00           H
ATOM    990  CG  LEU A 649      36.260  34.390  55.130  1.00  0.00           C
ATOM    991  HG  LEU A 649      35.990  35.130  54.350  1.00  0.00           H
ATOM    992  CD1 LEU A 649      35.390  33.100  55.010  1.00  0.00           C
ATOM    993 HD11 LEU A 649      34.330  33.180  55.330  1.00  0.00           H
ATOM    994 HD12 LEU A 649      35.920  32.340  55.640  1.00  0.00           H
ATOM    995 HD13 LEU A 649      35.440  32.700  53.970  1.00  0.00           H
ATOM    996  CD2 LEU A 649      35.910  34.980  56.570  1.00  0.00           C
ATOM    997 HD21 LEU A 649      34.820  34.990  56.790  1.00  0.00           H
ATOM    998 HD22 LEU A 649      36.400  35.970  56.760  1.00  0.00           H
ATOM    999 HD23 LEU A 649      36.440  34.320  57.290  1.00  0.00           H
ATOM   1000  C   LEU A 649      37.940  34.680  52.410  1.00  0.00           C
ATOM   1001  O   LEU A 649      37.050  34.180  51.710  1.00  0.00           O
ATOM   1002  N   THR A 650      38.440  35.930  52.270  1.00  0.00           N
ATOM   1003  HN  THR A 650      39.060  36.350  52.950  1.00  0.00           H
ATOM   1004  CA  THR A 650      38.020  36.830  51.180  1.00  0.00           C
ATOM   1005  HA  THR A 650      36.950  36.880  51.080  1.00  0.00           H
ATOM   1006  CB  THR A 650      38.430  38.290  51.170  1.00  0.00           C
ATOM   1007  HB  THR A 650      39.500  38.410  50.930  1.00  0.00           H
ATOM   1008  OG1 THR A 650      38.160  38.780  52.490  1.00  0.00           O
ATOM   1009  HG1 THR A 650      38.590  38.260  53.180  1.00  0.00           H
ATOM   1010  CG2 THR A 650      37.640  39.240  50.190  1.00  0.00           C
ATOM   1011 HG21 THR A 650      37.950  39.190  49.120  1.00  0.00           H
ATOM   1012 HG22 THR A 650      37.780  40.310  50.420  1.00  0.00           H
ATOM   1013 HG23 THR A 650      36.550  39.110  50.360  1.00  0.00           H
ATOM   1014  C   THR A 650      38.460  36.280  49.870  1.00  0.00           C
ATOM   1015  O   THR A 650      37.640  36.380  48.930  1.00  0.00           O
ATOM   1016  N   GLY A 651      39.670  35.700  49.880  1.00  0.00           N
ATOM   1017  HN  GLY A 651      40.230  35.740  50.700  1.00  0.00           H
ATOM   1018  CA  GLY A 651      40.210  35.220  48.650  1.00  0.00           C
ATOM   1019  HA1 GLY A 651      41.280  35.080  48.740  1.00  0.00           H
ATOM   1020  HA2 GLY A 651      39.820  35.850  47.870  1.00  0.00           H
ATOM   1021  C   GLY A 651      39.610  33.930  48.210  1.00  0.00           C
ATOM   1022  O   GLY A 651      39.300  33.730  47.030  1.00  0.00           O
ATOM   1023  N   ILE A 652      39.460  32.920  49.120  1.00  0.00           N
ATOM   1024  HN  ILE A 652      39.730  33.060  50.070  1.00  0.00           H
ATOM   1025  CA  ILE A 652      38.920  31.550  48.710  1.00  0.00           C
ATOM   1026  HA  ILE A 652      39.510  31.240  47.850  1.00  0.00           H
ATOM   1027  CB  ILE A 652      38.990  30.570  49.850  1.00  0.00           C
ATOM   1028  HB  ILE A 652      38.350  30.860  50.710  1.00  0.00           H
ATOM   1029  CG2 ILE A 652      38.410  29.220  49.470  1.00  0.00           C
ATOM   1030 HG21 ILE A 652      37.330  29.370  49.280  1.00  0.00           H
ATOM   1031 HG22 ILE A 652      38.620  28.390  50.170  1.00  0.00           H
ATOM   1032 HG23 ILE A 652      38.660  28.850  48.460  1.00  0.00           H
ATOM   1033  CG1 ILE A 652      40.430  30.390  50.340  1.00  0.00           C
ATOM   1034 HG11 ILE A 652      40.960  31.350  50.170  1.00  0.00           H
ATOM   1035 HG12 ILE A 652      40.900  29.630  49.670  1.00  0.00           H
ATOM   1036  CD  ILE A 652      40.800  30.010  51.750  1.00  0.00           C
ATOM   1037  HD1 ILE A 652      39.880  29.700  52.290  1.00  0.00           H
ATOM   1038  HD2 ILE A 652      41.270  30.890  52.240  1.00  0.00           H
ATOM   1039  HD3 ILE A 652      41.540  29.190  51.790  1.00  0.00           H
ATOM   1040  C   ILE A 652      37.520  31.650  48.060  1.00  0.00           C
ATOM   1041  O   ILE A 652      37.250  31.150  46.970  1.00  0.00           O
ATOM   1042  N   ALA A 653      36.570  32.400  48.590  1.00  0.00           N
ATOM   1043  HN  ALA A 653      36.730  32.870  49.450  1.00  0.00           H
ATOM   1044  CA  ALA A 653      35.170  32.470  47.990  1.00  0.00           C
ATOM   1045  HA  ALA A 653      34.750  31.520  47.740  1.00  0.00           H
ATOM   1046  CB  ALA A 653      34.410  33.190  49.000  1.00  0.00           C
ATOM   1047  HB1 ALA A 653      33.350  33.140  48.670  1.00  0.00           H
ATOM   1048  HB2 ALA A 653      34.650  34.260  49.110  1.00  0.00           H
ATOM   1049  HB3 ALA A 653      34.360  32.680  49.990  1.00  0.00           H
ATOM   1050  C   ALA A 653      35.150  33.150  46.680  1.00  0.00           C
ATOM   1051  O   ALA A 653      34.490  32.720  45.750  1.00  0.00           O
ATOM   1052  N   TYR A 654      35.910  34.270  46.580  1.00  0.00           N
ATOM   1053  HN  TYR A 654      36.370  34.630  47.390  1.00  0.00           H
ATOM   1054  CA  TYR A 654      36.070  35.160  45.310  1.00  0.00           C
ATOM   1055  HA  TYR A 654      35.110  35.460  44.920  1.00  0.00           H
ATOM   1056  CB  TYR A 654      36.980  36.400  45.770  1.00  0.00           C
ATOM   1057  HB1 TYR A 654      37.920  36.090  46.250  1.00  0.00           H
ATOM   1058  HB2 TYR A 654      36.330  36.990  46.460  1.00  0.00           H
ATOM   1059  CG  TYR A 654      37.360  37.390  44.660  1.00  0.00           C
ATOM   1060  CD1 TYR A 654      38.360  37.070  43.790  1.00  0.00           C
ATOM   1061  HD1 TYR A 654      38.770  36.070  43.750  1.00  0.00           H
ATOM   1062  CE1 TYR A 654      38.880  38.030  42.860  1.00  0.00           C
ATOM   1063  HE1 TYR A 654      39.670  37.720  42.180  1.00  0.00           H
ATOM   1064  CZ  TYR A 654      38.410  39.290  42.910  1.00  0.00           C
ATOM   1065  OH  TYR A 654      39.030  40.320  42.150  1.00  0.00           O
ATOM   1066  HH  TYR A 654      39.720  39.970  41.590  1.00  0.00           H
ATOM   1067  CD2 TYR A 654      36.990  38.740  44.780  1.00  0.00           C
ATOM   1068  HD2 TYR A 654      36.350  39.140  45.540  1.00  0.00           H
ATOM   1069  CE2 TYR A 654      37.520  39.700  43.890  1.00  0.00           C
ATOM   1070  HE2 TYR A 654      37.270  40.730  44.070  1.00  0.00           H
ATOM   1071  C   TYR A 654      36.700  34.360  44.210  1.00  0.00           C
ATOM   1072  O   TYR A 654      36.240  34.390  43.070  1.00  0.00           O
ATOM   1073  N   SER A 655      37.730  33.570  44.540  1.00  0.00           N
ATOM   1074  HN  SER A 655      38.000  33.580  45.500  1.00  0.00           H
ATOM   1075  CA  SER A 655      38.510  32.720  43.630  1.00  0.00           C
ATOM   1076  HA  SER A 655      38.890  33.300  42.790  1.00  0.00           H
ATOM   1077  CB  SER A 655      39.940  32.310  44.200  1.00  0.00           C
ATOM   1078  HB1 SER A 655      40.430  33.300  44.330  1.00  0.00           H
ATOM   1079  HB2 SER A 655      40.490  31.710  43.450  1.00  0.00           H
ATOM   1080  OG  SER A 655      40.000  31.610  45.450  1.00  0.00           O
ATOM   1081  HG1 SER A 655      39.680  32.270  46.080  1.00  0.00           H
ATOM   1082  C   SER A 655      37.670  31.470  43.180  1.00  0.00           C
ATOM   1083  O   SER A 655      37.540  31.240  41.990  1.00  0.00           O
ATOM   1084  N   LEU A 656      36.990  30.750  44.130  1.00  0.00           N
ATOM   1085  HN  LEU A 656      37.240  30.930  45.080  1.00  0.00           H
ATOM   1086  CA  LEU A 656      36.110  29.600  43.920  1.00  0.00           C
ATOM   1087  HA  LEU A 656      36.740  28.920  43.360  1.00  0.00           H
ATOM   1088  CB  LEU A 656      35.650  28.990  45.260  1.00  0.00           C
ATOM   1089  HB1 LEU A 656      35.220  29.830  45.860  1.00  0.00           H
ATOM   1090  HB2 LEU A 656      36.580  28.620  45.750  1.00  0.00           H
ATOM   1091  CG  LEU A 656      34.670  27.760  45.180  1.00  0.00           C
ATOM   1092  HG  LEU A 656      33.770  27.920  44.540  1.00  0.00           H
ATOM   1093  CD1 LEU A 656      35.340  26.550  44.450  1.00  0.00           C
ATOM   1094 HD11 LEU A 656      36.360  26.380  44.830  1.00  0.00           H
ATOM   1095 HD12 LEU A 656      35.470  26.610  43.350  1.00  0.00           H
ATOM   1096 HD13 LEU A 656      34.780  25.620  44.700  1.00  0.00           H
ATOM   1097  CD2 LEU A 656      34.080  27.370  46.610  1.00  0.00           C
ATOM   1098 HD21 LEU A 656      33.430  28.210  46.970  1.00  0.00           H
ATOM   1099 HD22 LEU A 656      34.850  27.210  47.400  1.00  0.00           H
ATOM   1100 HD23 LEU A 656      33.380  26.510  46.620  1.00  0.00           H
ATOM   1101  C   LEU A 656      34.930  29.910  43.010  1.00  0.00           C
ATOM   1102  O   LEU A 656      34.680  29.220  42.010  1.00  0.00           O
ATOM   1103  N   PHE A 657      34.270  31.110  43.290  1.00  0.00           N
ATOM   1104  HN  PHE A 657      34.540  31.740  44.000  1.00  0.00           H
ATOM   1105  CA  PHE A 657      33.150  31.420  42.390  1.00  0.00           C
ATOM   1106  HA  PHE A 657      32.740  30.500  42.000  1.00  0.00           H
ATOM   1107  CB  PHE A 657      32.120  32.320  43.090  1.00  0.00           C
ATOM   1108  HB1 PHE A 657      31.290  32.580  42.400  1.00  0.00           H
ATOM   1109  HB2 PHE A 657      32.570  33.280  43.390  1.00  0.00           H
ATOM   1110  CG  PHE A 657      31.530  31.630  44.290  1.00  0.00           C
ATOM   1111  CD1 PHE A 657      30.970  30.370  44.130  1.00  0.00           C
ATOM   1112  HD1 PHE A 657      30.810  29.910  43.170  1.00  0.00           H
ATOM   1113  CE1 PHE A 657      30.420  29.690  45.210  1.00  0.00           C
ATOM   1114  HE1 PHE A 657      29.880  28.780  45.000  1.00  0.00           H
ATOM   1115  CZ  PHE A 657      30.560  30.210  46.490  1.00  0.00           C
ATOM   1116  HZ  PHE A 657      30.250  29.520  47.260  1.00  0.00           H
ATOM   1117  CD2 PHE A 657      31.690  32.140  45.590  1.00  0.00           C
ATOM   1118  HD2 PHE A 657      32.010  33.170  45.690  1.00  0.00           H
ATOM   1119  CE2 PHE A 657      31.180  31.400  46.680  1.00  0.00           C
ATOM   1120  HE2 PHE A 657      31.230  31.840  47.660  1.00  0.00           H
ATOM   1121  C   PHE A 657      33.560  32.170  41.120  1.00  0.00           C
ATOM   1122  O   PHE A 657      32.730  32.370  40.240  1.00  0.00           O
ATOM   1123  N   ALA A 658      34.880  32.410  40.970  1.00  0.00           N
ATOM   1124  HN  ALA A 658      35.570  32.110  41.630  1.00  0.00           H
ATOM   1125  CA  ALA A 658      35.510  32.880  39.690  1.00  0.00           C
ATOM   1126  HA  ALA A 658      36.560  32.800  39.860  1.00  0.00           H
ATOM   1127  CB  ALA A 658      35.290  31.980  38.460  1.00  0.00           C
ATOM   1128  HB1 ALA A 658      36.140  32.100  37.760  1.00  0.00           H
ATOM   1129  HB2 ALA A 658      34.250  32.080  38.080  1.00  0.00           H
ATOM   1130  HB3 ALA A 658      35.320  30.920  38.820  1.00  0.00           H
ATOM   1131  C   ALA A 658      35.190  34.350  39.380  1.00  0.00           C
ATOM   1132  O   ALA A 658      34.840  34.830  38.290  1.00  0.00           O
ATOM   1133  N   GLY A 659      35.290  35.220  40.420  1.00  0.00           N
ATOM   1134  HN  GLY A 659      35.470  34.770  41.280  1.00  0.00           H
ATOM   1135  CA  GLY A 659      35.320  36.680  40.310  1.00  0.00           C
ATOM   1136  HA1 GLY A 659      35.180  37.070  41.310  1.00  0.00           H
ATOM   1137  HA2 GLY A 659      34.490  36.880  39.650  1.00  0.00           H
ATOM   1138  C   GLY A 659      36.590  37.260  39.750  1.00  0.00           C
ATOM   1139  O   GLY A 659      37.210  38.090  40.350  1.00  0.00           O
ATOM   1140  N   GLN A 660      37.000  36.790  38.610  1.00  0.00           N
ATOM   1141  HN  GLN A 660      36.270  36.290  38.140  1.00  0.00           H
ATOM   1142  CA  GLN A 660      38.260  36.930  37.940  1.00  0.00           C
ATOM   1143  HA  GLN A 660      38.220  36.250  37.100  1.00  0.00           H
ATOM   1144  CB  GLN A 660      38.480  38.370  37.360  1.00  0.00           C
ATOM   1145  HB1 GLN A 660      38.560  39.100  38.200  1.00  0.00           H
ATOM   1146  HB2 GLN A 660      37.500  38.520  36.860  1.00  0.00           H
ATOM   1147  CG  GLN A 660      39.650  38.620  36.330  1.00  0.00           C
ATOM   1148  HG1 GLN A 660      40.650  38.570  36.820  1.00  0.00           H
ATOM   1149  HG2 GLN A 660      39.640  39.600  35.810  1.00  0.00           H
ATOM   1150  CD  GLN A 660      39.800  37.570  35.210  1.00  0.00           C
ATOM   1151  OE1 GLN A 660      40.290  36.460  35.520  1.00  0.00           O
ATOM   1152  NE2 GLN A 660      39.480  37.820  33.950  1.00  0.00           N
ATOM   1153 HE21 GLN A 660      39.720  37.050  33.360  1.00  0.00           H
ATOM   1154 HE22 GLN A 660      38.990  38.630  33.620  1.00  0.00           H
ATOM   1155  C   GLN A 660      39.430  36.380  38.730  1.00  0.00           C
ATOM   1156  O   GLN A 660      40.320  37.060  39.220  1.00  0.00           O
ATOM   1157  N   PRO A 661      39.620  35.000  38.960  1.00  0.00           N
ATOM   1158  CD  PRO A 661      38.980  33.940  38.150  1.00  0.00           C
ATOM   1159  HD1 PRO A 661      39.140  34.100  37.060  1.00  0.00           H
ATOM   1160  HD2 PRO A 661      37.880  33.930  38.360  1.00  0.00           H
ATOM   1161  CA  PRO A 661      40.530  34.410  39.980  1.00  0.00           C
ATOM   1162  HA  PRO A 661      40.340  34.960  40.890  1.00  0.00           H
ATOM   1163  CB  PRO A 661      40.070  32.970  40.020  1.00  0.00           C
ATOM   1164  HB1 PRO A 661      39.130  32.840  40.570  1.00  0.00           H
ATOM   1165  HB2 PRO A 661      40.790  32.280  40.500  1.00  0.00           H
ATOM   1166  CG  PRO A 661      39.680  32.670  38.570  1.00  0.00           C
ATOM   1167  HG1 PRO A 661      40.620  32.430  38.050  1.00  0.00           H
ATOM   1168  HG2 PRO A 661      38.960  31.830  38.560  1.00  0.00           H
ATOM   1169  C   PRO A 661      42.030  34.540  39.600  1.00  0.00           C
ATOM   1170  O   PRO A 661      42.830  34.130  40.440  1.00  0.00           O
ATOM   1171  N   LEU A 662      42.340  35.140  38.470  1.00  0.00           N
ATOM   1172  HN  LEU A 662      41.660  35.310  37.760  1.00  0.00           H
ATOM   1173  CA  LEU A 662      43.650  35.570  38.000  1.00  0.00           C
ATOM   1174  HA  LEU A 662      44.410  34.860  38.250  1.00  0.00           H
ATOM   1175  CB  LEU A 662      43.850  35.840  36.450  1.00  0.00           C
ATOM   1176  HB1 LEU A 662      44.800  36.350  36.220  1.00  0.00           H
ATOM   1177  HB2 LEU A 662      43.060  36.550  36.110  1.00  0.00           H
ATOM   1178  CG  LEU A 662      43.670  34.490  35.780  1.00  0.00           C
ATOM   1179  HG  LEU A 662      42.920  33.950  36.390  1.00  0.00           H
ATOM   1180  CD1 LEU A 662      43.100  34.790  34.360  1.00  0.00           C
ATOM   1181 HD11 LEU A 662      42.710  33.820  33.980  1.00  0.00           H
ATOM   1182 HD12 LEU A 662      43.860  35.240  33.680  1.00  0.00           H
ATOM   1183 HD13 LEU A 662      42.240  35.490  34.360  1.00  0.00           H
ATOM   1184  CD2 LEU A 662      44.920  33.690  35.730  1.00  0.00           C
ATOM   1185 HD21 LEU A 662      44.720  32.810  35.080  1.00  0.00           H
ATOM   1186 HD22 LEU A 662      45.160  33.350  36.750  1.00  0.00           H
ATOM   1187 HD23 LEU A 662      45.710  34.290  35.230  1.00  0.00           H
ATOM   1188  C   LEU A 662      44.000  36.820  38.760  1.00  0.00           C
ATOM   1189  O   LEU A 662      45.180  37.150  38.890  1.00  0.00           O
ATOM   1190  N   THR A 663      43.030  37.550  39.330  1.00  0.00           N
ATOM   1191  HN  THR A 663      42.070  37.300  39.320  1.00  0.00           H
ATOM   1192  CA  THR A 663      43.340  38.600  40.300  1.00  0.00           C
ATOM   1193  HA  THR A 663      44.220  39.170  40.030  1.00  0.00           H
ATOM   1194  CB  THR A 663      42.250  39.770  40.390  1.00  0.00           C
ATOM   1195  HB  THR A 663      42.520  40.460  41.210  1.00  0.00           H
ATOM   1196  OG1 THR A 663      40.940  39.270  40.630  1.00  0.00           O
ATOM   1197  HG1 THR A 663      40.750  38.590  39.970  1.00  0.00           H
ATOM   1198  CG2 THR A 663      42.200  40.490  39.020  1.00  0.00           C
ATOM   1199 HG21 THR A 663      41.540  41.380  39.130  1.00  0.00           H
ATOM   1200 HG22 THR A 663      42.000  39.880  38.110  1.00  0.00           H
ATOM   1201 HG23 THR A 663      43.220  40.910  38.900  1.00  0.00           H
ATOM   1202  C   THR A 663      43.490  37.990  41.710  1.00  0.00           C
ATOM   1203  O   THR A 663      42.870  36.940  42.040  1.00  0.00           O
ATOM   1204  N   ILE A 664      44.330  38.610  42.530  1.00  0.00           N
ATOM   1205  HN  ILE A 664      44.740  39.500  42.330  1.00  0.00           H
ATOM   1206  CA  ILE A 664      44.690  38.080  43.760  1.00  0.00           C
ATOM   1207  HA  ILE A 664      44.220  37.120  43.960  1.00  0.00           H
ATOM   1208  CB  ILE A 664      46.150  37.880  43.690  1.00  0.00           C
ATOM   1209  HB  ILE A 664      46.610  38.780  43.240  1.00  0.00           H
ATOM   1210  CG2 ILE A 664      46.660  37.650  45.150  1.00  0.00           C
ATOM   1211 HG21 ILE A 664      47.760  37.480  45.250  1.00  0.00           H
ATOM   1212 HG22 ILE A 664      46.360  36.690  45.610  1.00  0.00           H
ATOM   1213 HG23 ILE A 664      46.370  38.430  45.870  1.00  0.00           H
ATOM   1214  CG1 ILE A 664      46.660  36.640  42.890  1.00  0.00           C
ATOM   1215 HG11 ILE A 664      47.750  36.620  43.080  1.00  0.00           H
ATOM   1216 HG12 ILE A 664      46.430  36.770  41.810  1.00  0.00           H
ATOM   1217  CD  ILE A 664      46.210  35.230  43.350  1.00  0.00           C
ATOM   1218  HD1 ILE A 664      46.670  35.030  44.340  1.00  0.00           H
ATOM   1219  HD2 ILE A 664      46.510  34.470  42.600  1.00  0.00           H
ATOM   1220  HD3 ILE A 664      45.120  35.040  43.470  1.00  0.00           H
ATOM   1221  C   ILE A 664      44.230  39.130  44.790  1.00  0.00           C
ATOM   1222  O   ILE A 664      44.590  40.300  44.640  1.00  0.00           O
ATOM   1223  N   LEU A 665      43.370  38.820  45.830  1.00  0.00           N
ATOM   1224  HN  LEU A 665      42.680  38.120  45.740  1.00  0.00           H
ATOM   1225  CA  LEU A 665      43.270  39.600  47.020  1.00  0.00           C
ATOM   1226  HA  LEU A 665      42.920  40.570  46.700  1.00  0.00           H
ATOM   1227  CB  LEU A 665      42.260  39.050  48.110  1.00  0.00           C
ATOM   1228  HB1 LEU A 665      42.310  39.600  49.060  1.00  0.00           H
ATOM   1229  HB2 LEU A 665      42.660  38.080  48.480  1.00  0.00           H
ATOM   1230  CG  LEU A 665      40.690  38.930  47.810  1.00  0.00           C
ATOM   1231  HG  LEU A 665      40.230  38.290  48.590  1.00  0.00           H
ATOM   1232  CD1 LEU A 665      40.110  40.350  47.840  1.00  0.00           C
ATOM   1233 HD11 LEU A 665      40.080  40.840  48.830  1.00  0.00           H
ATOM   1234 HD12 LEU A 665      39.050  40.300  47.520  1.00  0.00           H
ATOM   1235 HD13 LEU A 665      40.530  41.130  47.160  1.00  0.00           H
ATOM   1236  CD2 LEU A 665      40.270  38.450  46.410  1.00  0.00           C
ATOM   1237 HD21 LEU A 665      39.180  38.550  46.260  1.00  0.00           H
ATOM   1238 HD22 LEU A 665      40.530  37.370  46.260  1.00  0.00           H
ATOM   1239 HD23 LEU A 665      40.630  39.050  45.540  1.00  0.00           H
ATOM   1240  C   LEU A 665      44.520  39.810  47.810  1.00  0.00           C
ATOM   1241  O   LEU A 665      45.360  38.970  48.040  1.00  0.00           O
ATOM   1242  N   GLY A 666      44.630  41.040  48.290  1.00  0.00           N
ATOM   1243  HN  GLY A 666      44.040  41.770  47.970  1.00  0.00           H
ATOM   1244  CA  GLY A 666      45.760  41.460  49.120  1.00  0.00           C
ATOM   1245  HA1 GLY A 666      46.620  41.740  48.520  1.00  0.00           H
ATOM   1246  HA2 GLY A 666      45.960  40.610  49.760  1.00  0.00           H
ATOM   1247  C   GLY A 666      45.420  42.660  49.930  1.00  0.00           C
ATOM   1248  O   GLY A 666      44.410  43.340  49.780  1.00  0.00           O
ATOM   1249  N   SER A 667      46.380  42.940  50.860  1.00  0.00           N
ATOM   1250  HN  SER A 667      47.220  42.410  50.860  1.00  0.00           H
ATOM   1251  CA  SER A 667      46.450  44.180  51.500  1.00  0.00           C
ATOM   1252  HA  SER A 667      45.560  44.320  52.100  1.00  0.00           H
ATOM   1253  CB  SER A 667      47.420  44.200  52.710  1.00  0.00           C
ATOM   1254  HB1 SER A 667      46.960  43.510  53.450  1.00  0.00           H
ATOM   1255  HB2 SER A 667      47.520  45.210  53.170  1.00  0.00           H
ATOM   1256  OG  SER A 667      48.710  43.570  52.320  1.00  0.00           O
ATOM   1257  HG1 SER A 667      49.310  44.320  52.280  1.00  0.00           H
ATOM   1258  C   SER A 667      46.590  45.470  50.660  1.00  0.00           C
ATOM   1259  O   SER A 667      47.290  45.460  49.600  1.00  0.00           O
ATOM   1260  N   THR A 668      45.990  46.570  51.190  1.00  0.00           N
ATOM   1261  HN  THR A 668      45.400  46.530  51.990  1.00  0.00           H
ATOM   1262  CA  THR A 668      45.960  47.830  50.440  1.00  0.00           C
ATOM   1263  HA  THR A 668      46.720  47.960  49.680  1.00  0.00           H
ATOM   1264  CB  THR A 668      44.670  48.030  49.670  1.00  0.00           C
ATOM   1265  HB  THR A 668      44.380  47.040  49.280  1.00  0.00           H
ATOM   1266  OG1 THR A 668      44.770  49.000  48.700  1.00  0.00           O
ATOM   1267  HG1 THR A 668      43.880  49.180  48.380  1.00  0.00           H
ATOM   1268  CG2 THR A 668      43.480  48.450  50.560  1.00  0.00           C
ATOM   1269 HG21 THR A 668      43.350  47.700  51.390  1.00  0.00           H
ATOM   1270 HG22 THR A 668      42.530  48.470  49.990  1.00  0.00           H
ATOM   1271 HG23 THR A 668      43.640  49.450  51.030  1.00  0.00           H
ATOM   1272  C   THR A 668      46.270  49.020  51.390  1.00  0.00           C
ATOM   1273  O   THR A 668      45.940  49.110  52.600  1.00  0.00           O
ATOM   1274  N   GLY A 669      46.960  50.070  50.800  1.00  0.00           N
ATOM   1275  HN  GLY A 669      47.330  50.020  49.880  1.00  0.00           H
ATOM   1276  CA  GLY A 669      47.300  51.290  51.440  1.00  0.00           C
ATOM   1277  HA1 GLY A 669      48.040  51.830  50.880  1.00  0.00           H
ATOM   1278  HA2 GLY A 669      47.680  50.920  52.380  1.00  0.00           H
ATOM   1279  C   GLY A 669      46.200  52.240  51.730  1.00  0.00           C
ATOM   1280  O   GLY A 669      46.110  52.720  52.840  1.00  0.00           O
ATOM   1281  N   PRO A 670      45.260  52.590  50.780  1.00  0.00           N
ATOM   1282  CD  PRO A 670      45.470  52.500  49.340  1.00  0.00           C
ATOM   1283  HD1 PRO A 670      45.490  51.430  49.030  1.00  0.00           H
ATOM   1284  HD2 PRO A 670      46.520  52.870  49.220  1.00  0.00           H
ATOM   1285  CA  PRO A 670      44.260  53.590  51.110  1.00  0.00           C
ATOM   1286  HA  PRO A 670      44.740  54.510  51.420  1.00  0.00           H
ATOM   1287  CB  PRO A 670      43.530  53.800  49.860  1.00  0.00           C
ATOM   1288  HB1 PRO A 670      43.200  54.860  49.860  1.00  0.00           H
ATOM   1289  HB2 PRO A 670      42.590  53.220  49.840  1.00  0.00           H
ATOM   1290  CG  PRO A 670      44.500  53.500  48.660  1.00  0.00           C
ATOM   1291  HG1 PRO A 670      43.990  52.980  47.810  1.00  0.00           H
ATOM   1292  HG2 PRO A 670      45.010  54.440  48.370  1.00  0.00           H
ATOM   1293  C   PRO A 670      43.330  53.160  52.210  1.00  0.00           C
ATOM   1294  O   PRO A 670      42.990  54.000  52.990  1.00  0.00           O
ATOM   1295  N   VAL A 671      43.060  51.880  52.350  1.00  0.00           N
ATOM   1296  HN  VAL A 671      43.530  51.330  51.670  1.00  0.00           H
ATOM   1297  CA  VAL A 671      42.230  51.350  53.400  1.00  0.00           C
ATOM   1298  HA  VAL A 671      41.510  52.130  53.630  1.00  0.00           H
ATOM   1299  CB  VAL A 671      41.680  49.920  53.270  1.00  0.00           C
ATOM   1300  HB  VAL A 671      42.480  49.170  53.150  1.00  0.00           H
ATOM   1301  CG1 VAL A 671      40.740  49.590  54.500  1.00  0.00           C
ATOM   1302 HG11 VAL A 671      40.040  48.780  54.160  1.00  0.00           H
ATOM   1303 HG12 VAL A 671      40.120  50.480  54.760  1.00  0.00           H
ATOM   1304 HG13 VAL A 671      41.280  49.340  55.430  1.00  0.00           H
ATOM   1305  CG2 VAL A 671      40.750  49.890  51.990  1.00  0.00           C
ATOM   1306 HG21 VAL A 671      41.380  50.210  51.130  1.00  0.00           H
ATOM   1307 HG22 VAL A 671      39.810  50.470  52.130  1.00  0.00           H
ATOM   1308 HG23 VAL A 671      40.520  48.800  51.880  1.00  0.00           H
ATOM   1309  C   VAL A 671      43.020  51.380  54.740  1.00  0.00           C
ATOM   1310  O   VAL A 671      42.400  51.780  55.710  1.00  0.00           O
ATOM   1311  N   LEU A 672      44.320  51.040  54.850  1.00  0.00           N
ATOM   1312  HN  LEU A 672      44.870  50.620  54.130  1.00  0.00           H
ATOM   1313  CA  LEU A 672      45.040  51.210  56.140  1.00  0.00           C
ATOM   1314  HA  LEU A 672      44.550  50.530  56.830  1.00  0.00           H
ATOM   1315  CB  LEU A 672      46.470  50.650  55.740  1.00  0.00           C
ATOM   1316  HB1 LEU A 672      46.790  51.130  54.790  1.00  0.00           H
ATOM   1317  HB2 LEU A 672      46.250  49.570  55.570  1.00  0.00           H
ATOM   1318  CG  LEU A 672      47.600  50.870  56.770  1.00  0.00           C
ATOM   1319  HG  LEU A 672      47.890  51.930  56.720  1.00  0.00           H
ATOM   1320  CD1 LEU A 672      47.120  50.650  58.260  1.00  0.00           C
ATOM   1321 HD11 LEU A 672      46.260  51.270  58.560  1.00  0.00           H
ATOM   1322 HD12 LEU A 672      47.990  50.980  58.870  1.00  0.00           H
ATOM   1323 HD13 LEU A 672      46.710  49.620  58.340  1.00  0.00           H
ATOM   1324  CD2 LEU A 672      48.780  49.950  56.430  1.00  0.00           C
ATOM   1325 HD21 LEU A 672      48.420  48.890  56.360  1.00  0.00           H
ATOM   1326 HD22 LEU A 672      49.500  49.950  57.280  1.00  0.00           H
ATOM   1327 HD23 LEU A 672      49.420  50.210  55.570  1.00  0.00           H
ATOM   1328  C   LEU A 672      45.000  52.600  56.610  1.00  0.00           C
ATOM   1329  O   LEU A 672      44.650  52.980  57.800  1.00  0.00           O
ATOM   1330  N   VAL A 673      45.320  53.560  55.660  1.00  0.00           N
ATOM   1331  HN  VAL A 673      45.580  53.180  54.780  1.00  0.00           H
ATOM   1332  CA  VAL A 673      45.160  54.990  55.860  1.00  0.00           C
ATOM   1333  HA  VAL A 673      45.870  55.300  56.610  1.00  0.00           H
ATOM   1334  CB  VAL A 673      45.590  55.760  54.570  1.00  0.00           C
ATOM   1335  HB  VAL A 673      45.170  55.230  53.700  1.00  0.00           H
ATOM   1336  CG1 VAL A 673      45.160  57.220  54.460  1.00  0.00           C
ATOM   1337 HG11 VAL A 673      44.070  57.310  54.590  1.00  0.00           H
ATOM   1338 HG12 VAL A 673      45.450  57.580  53.450  1.00  0.00           H
ATOM   1339 HG13 VAL A 673      45.570  57.840  55.280  1.00  0.00           H
ATOM   1340  CG2 VAL A 673      47.130  55.670  54.510  1.00  0.00           C
ATOM   1341 HG21 VAL A 673      47.530  54.640  54.620  1.00  0.00           H
ATOM   1342 HG22 VAL A 673      47.720  56.360  55.160  1.00  0.00           H
ATOM   1343 HG23 VAL A 673      47.400  55.990  53.480  1.00  0.00           H
ATOM   1344  C   VAL A 673      43.850  55.390  56.440  1.00  0.00           C
ATOM   1345  O   VAL A 673      43.800  55.890  57.590  1.00  0.00           O
ATOM   1346  N   PHE A 674      42.700  55.030  55.750  1.00  0.00           N
ATOM   1347  HN  PHE A 674      42.730  54.500  54.910  1.00  0.00           H
ATOM   1348  CA  PHE A 674      41.340  55.210  56.210  1.00  0.00           C
ATOM   1349  HA  PHE A 674      41.420  56.210  56.620  1.00  0.00           H
ATOM   1350  CB  PHE A 674      40.300  55.030  55.060  1.00  0.00           C
ATOM   1351  HB1 PHE A 674      40.650  54.110  54.540  1.00  0.00           H
ATOM   1352  HB2 PHE A 674      40.520  55.830  54.320  1.00  0.00           H
ATOM   1353  CG  PHE A 674      38.900  54.900  55.510  1.00  0.00           C
ATOM   1354  CD1 PHE A 674      38.060  56.020  55.750  1.00  0.00           C
ATOM   1355  HD1 PHE A 674      38.490  57.010  55.650  1.00  0.00           H
ATOM   1356  CE1 PHE A 674      36.750  55.870  56.060  1.00  0.00           C
ATOM   1357  HE1 PHE A 674      36.180  56.780  56.250  1.00  0.00           H
ATOM   1358  CZ  PHE A 674      36.210  54.640  56.290  1.00  0.00           C
ATOM   1359  HZ  PHE A 674      35.210  54.570  56.680  1.00  0.00           H
ATOM   1360  CD2 PHE A 674      38.350  53.600  55.570  1.00  0.00           C
ATOM   1361  HD2 PHE A 674      38.920  52.700  55.440  1.00  0.00           H
ATOM   1362  CE2 PHE A 674      37.040  53.500  56.030  1.00  0.00           C
ATOM   1363  HE2 PHE A 674      36.620  52.520  56.220  1.00  0.00           H
ATOM   1364  C   PHE A 674      40.950  54.530  57.570  1.00  0.00           C
ATOM   1365  O   PHE A 674      40.420  55.170  58.500  1.00  0.00           O
ATOM   1366  N   GLU A 675      41.460  53.280  57.810  1.00  0.00           N
ATOM   1367  HN  GLU A 675      41.990  52.850  57.090  1.00  0.00           H
ATOM   1368  CA  GLU A 675      41.340  52.460  59.060  1.00  0.00           C
ATOM   1369  HA  GLU A 675      40.280  52.400  59.190  1.00  0.00           H
ATOM   1370  CB  GLU A 675      42.060  51.170  58.940  1.00  0.00           C
ATOM   1371  HB1 GLU A 675      43.170  51.280  58.980  1.00  0.00           H
ATOM   1372  HB2 GLU A 675      41.690  50.790  57.950  1.00  0.00           H
ATOM   1373  CG  GLU A 675      41.600  50.140  60.030  1.00  0.00           C
ATOM   1374  HG1 GLU A 675      41.680  50.550  61.060  1.00  0.00           H
ATOM   1375  HG2 GLU A 675      42.060  49.140  59.930  1.00  0.00           H
ATOM   1376  CD  GLU A 675      40.090  49.800  59.870  1.00  0.00           C
ATOM   1377  OE1 GLU A 675      39.730  49.190  58.820  1.00  0.00           O
ATOM   1378  OE2 GLU A 675      39.300  49.950  60.830  1.00  0.00           O
ATOM   1379  C   GLU A 675      41.920  53.220  60.320  1.00  0.00           C
ATOM   1380  O   GLU A 675      41.260  53.230  61.370  1.00  0.00           O
ATOM   1381  N   LYS A 676      43.260  53.690  60.210  1.00  0.00           N
ATOM   1382  HN  LYS A 676      43.720  53.480  59.350  1.00  0.00           H
ATOM   1383  CA  LYS A 676      43.940  54.610  61.170  1.00  0.00           C
ATOM   1384  HA  LYS A 676      43.980  54.150  62.140  1.00  0.00           H
ATOM   1385  CB  LYS A 676      45.350  54.930  60.640  1.00  0.00           C
ATOM   1386  HB1 LYS A 676      45.320  55.560  59.730  1.00  0.00           H
ATOM   1387  HB2 LYS A 676      45.940  54.050  60.310  1.00  0.00           H
ATOM   1388  CG  LYS A 676      46.120  55.920  61.550  1.00  0.00           C
ATOM   1389  HG1 LYS A 676      45.870  55.570  62.580  1.00  0.00           H
ATOM   1390  HG2 LYS A 676      45.760  56.970  61.460  1.00  0.00           H
ATOM   1391  CD  LYS A 676      47.620  55.670  61.340  1.00  0.00           C
ATOM   1392  HD1 LYS A 676      47.900  55.620  60.270  1.00  0.00           H
ATOM   1393  HD2 LYS A 676      48.010  54.780  61.870  1.00  0.00           H
ATOM   1394  CE  LYS A 676      48.390  56.860  62.030  1.00  0.00           C
ATOM   1395  HE1 LYS A 676      48.180  56.810  63.120  1.00  0.00           H
ATOM   1396  HE2 LYS A 676      48.000  57.820  61.630  1.00  0.00           H
ATOM   1397  NZ  LYS A 676      49.820  56.730  61.870  1.00  0.00           N
ATOM   1398  HZ1 LYS A 676      50.360  57.350  62.500  1.00  0.00           H
ATOM   1399  HZ2 LYS A 676      50.050  57.060  60.910  1.00  0.00           H
ATOM   1400  HZ3 LYS A 676      50.200  55.760  61.930  1.00  0.00           H
ATOM   1401  C   LYS A 676      43.260  55.980  61.320  1.00  0.00           C
ATOM   1402  O   LYS A 676      43.140  56.430  62.430  1.00  0.00           O
ATOM   1403  N   ILE A 677      42.740  56.620  60.250  1.00  0.00           N
ATOM   1404  HN  ILE A 677      42.990  56.300  59.340  1.00  0.00           H
ATOM   1405  CA  ILE A 677      41.970  57.860  60.260  1.00  0.00           C
ATOM   1406  HA  ILE A 677      42.600  58.470  60.900  1.00  0.00           H
ATOM   1407  CB  ILE A 677      41.750  58.430  58.870  1.00  0.00           C
ATOM   1408  HB  ILE A 677      41.480  57.560  58.220  1.00  0.00           H
ATOM   1409  CG2 ILE A 677      40.610  59.450  58.850  1.00  0.00           C
ATOM   1410 HG21 ILE A 677      40.560  60.100  59.750  1.00  0.00           H
ATOM   1411 HG22 ILE A 677      39.600  59.000  58.750  1.00  0.00           H
ATOM   1412 HG23 ILE A 677      40.700  60.050  57.920  1.00  0.00           H
ATOM   1413  CG1 ILE A 677      43.040  59.010  58.160  1.00  0.00           C
ATOM   1414 HG11 ILE A 677      43.890  58.300  58.310  1.00  0.00           H
ATOM   1415 HG12 ILE A 677      43.330  59.920  58.730  1.00  0.00           H
ATOM   1416  CD  ILE A 677      42.750  59.170  56.680  1.00  0.00           C
ATOM   1417  HD1 ILE A 677      42.630  58.170  56.210  1.00  0.00           H
ATOM   1418  HD2 ILE A 677      43.690  59.560  56.220  1.00  0.00           H
ATOM   1419  HD3 ILE A 677      41.940  59.900  56.470  1.00  0.00           H
ATOM   1420  C   ILE A 677      40.660  57.700  61.010  1.00  0.00           C
ATOM   1421  O   ILE A 677      40.320  58.530  61.840  1.00  0.00           O
ATOM   1422  N   LEU A 678      39.990  56.570  60.830  1.00  0.00           N
ATOM   1423  HN  LEU A 678      40.310  55.860  60.200  1.00  0.00           H
ATOM   1424  CA  LEU A 678      38.810  56.150  61.520  1.00  0.00           C
ATOM   1425  HA  LEU A 678      38.110  56.970  61.470  1.00  0.00           H
ATOM   1426  CB  LEU A 678      38.210  54.830  60.960  1.00  0.00           C
ATOM   1427  HB1 LEU A 678      38.930  54.010  60.750  1.00  0.00           H
ATOM   1428  HB2 LEU A 678      37.870  55.060  59.930  1.00  0.00           H
ATOM   1429  CG  LEU A 678      37.020  54.210  61.710  1.00  0.00           C
ATOM   1430  HG  LEU A 678      37.300  53.990  62.770  1.00  0.00           H
ATOM   1431  CD1 LEU A 678      35.760  55.040  61.750  1.00  0.00           C
ATOM   1432 HD11 LEU A 678      35.310  55.160  60.730  1.00  0.00           H
ATOM   1433 HD12 LEU A 678      35.820  56.020  62.260  1.00  0.00           H
ATOM   1434 HD13 LEU A 678      35.000  54.410  62.280  1.00  0.00           H
ATOM   1435  CD2 LEU A 678      36.750  52.850  61.040  1.00  0.00           C
ATOM   1436 HD21 LEU A 678      36.580  53.130  59.980  1.00  0.00           H
ATOM   1437 HD22 LEU A 678      35.940  52.300  61.550  1.00  0.00           H
ATOM   1438 HD23 LEU A 678      37.680  52.240  61.020  1.00  0.00           H
ATOM   1439  C   LEU A 678      39.170  55.900  62.970  1.00  0.00           C
ATOM   1440  O   LEU A 678      38.580  56.500  63.890  1.00  0.00           O
ATOM   1441  N   TYR A 679      40.300  55.220  63.270  1.00  0.00           N
ATOM   1442  HN  TYR A 679      40.780  54.710  62.570  1.00  0.00           H
ATOM   1443  CA  TYR A 679      40.730  55.130  64.620  1.00  0.00           C
ATOM   1444  HA  TYR A 679      39.900  54.710  65.180  1.00  0.00           H
ATOM   1445  CB  TYR A 679      41.960  54.060  64.820  1.00  0.00           C
ATOM   1446  HB1 TYR A 679      42.890  54.560  64.480  1.00  0.00           H
ATOM   1447  HB2 TYR A 679      41.790  53.100  64.270  1.00  0.00           H
ATOM   1448  CG  TYR A 679      42.130  53.840  66.300  1.00  0.00           C
ATOM   1449  CD1 TYR A 679      41.410  52.810  66.920  1.00  0.00           C
ATOM   1450  HD1 TYR A 679      40.580  52.320  66.430  1.00  0.00           H
ATOM   1451  CE1 TYR A 679      41.800  52.390  68.230  1.00  0.00           C
ATOM   1452  HE1 TYR A 679      41.280  51.560  68.650  1.00  0.00           H
ATOM   1453  CZ  TYR A 679      42.730  53.110  68.980  1.00  0.00           C
ATOM   1454  OH  TYR A 679      43.040  52.740  70.300  1.00  0.00           O
ATOM   1455  HH  TYR A 679      43.890  53.130  70.530  1.00  0.00           H
ATOM   1456  CD2 TYR A 679      43.190  54.510  66.930  1.00  0.00           C
ATOM   1457  HD2 TYR A 679      43.790  55.270  66.440  1.00  0.00           H
ATOM   1458  CE2 TYR A 679      43.410  54.180  68.320  1.00  0.00           C
ATOM   1459  HE2 TYR A 679      44.200  54.630  68.880  1.00  0.00           H
ATOM   1460  C   TYR A 679      41.000  56.410  65.340  1.00  0.00           C
ATOM   1461  O   TYR A 679      40.600  56.610  66.520  1.00  0.00           O
ATOM   1462  N   LYS A 680      41.670  57.380  64.600  1.00  0.00           N
ATOM   1463  HN  LYS A 680      42.040  57.290  63.670  1.00  0.00           H
ATOM   1464  CA  LYS A 680      41.630  58.690  65.180  1.00  0.00           C
ATOM   1465  HA  LYS A 680      42.030  58.620  66.170  1.00  0.00           H
ATOM   1466  CB  LYS A 680      42.670  59.540  64.400  1.00  0.00           C
ATOM   1467  HB1 LYS A 680      42.600  60.620  64.670  1.00  0.00           H
ATOM   1468  HB2 LYS A 680      42.360  59.540  63.340  1.00  0.00           H
ATOM   1469  CG  LYS A 680      44.170  59.080  64.530  1.00  0.00           C
ATOM   1470  HG1 LYS A 680      44.890  59.600  63.880  1.00  0.00           H
ATOM   1471  HG2 LYS A 680      44.300  58.050  64.130  1.00  0.00           H
ATOM   1472  CD  LYS A 680      44.850  59.180  65.910  1.00  0.00           C
ATOM   1473  HD1 LYS A 680      44.310  58.470  66.580  1.00  0.00           H
ATOM   1474  HD2 LYS A 680      44.820  60.220  66.260  1.00  0.00           H
ATOM   1475  CE  LYS A 680      46.340  58.880  65.870  1.00  0.00           C
ATOM   1476  HE1 LYS A 680      46.830  59.590  65.190  1.00  0.00           H
ATOM   1477  HE2 LYS A 680      46.550  57.880  65.440  1.00  0.00           H
ATOM   1478  NZ  LYS A 680      46.900  59.100  67.260  1.00  0.00           N
ATOM   1479  HZ1 LYS A 680      47.880  58.840  67.440  1.00  0.00           H
ATOM   1480  HZ2 LYS A 680      46.240  58.610  67.910  1.00  0.00           H
ATOM   1481  HZ3 LYS A 680      46.780  60.110  67.460  1.00  0.00           H
ATOM   1482  C   LYS A 680      40.320  59.490  65.490  1.00  0.00           C
ATOM   1483  O   LYS A 680      40.160  60.180  66.480  1.00  0.00           O
ATOM   1484  N   PHE A 681      39.400  59.340  64.510  1.00  0.00           N
ATOM   1485  HN  PHE A 681      39.580  58.790  63.700  1.00  0.00           H
ATOM   1486  CA  PHE A 681      38.130  59.960  64.540  1.00  0.00           C
ATOM   1487  HA  PHE A 681      38.240  61.000  64.820  1.00  0.00           H
ATOM   1488  CB  PHE A 681      37.520  59.700  63.150  1.00  0.00           C
ATOM   1489  HB1 PHE A 681      37.750  58.620  62.980  1.00  0.00           H
ATOM   1490  HB2 PHE A 681      38.170  60.200  62.400  1.00  0.00           H
ATOM   1491  CG  PHE A 681      36.040  60.010  62.960  1.00  0.00           C
ATOM   1492  CD1 PHE A 681      35.090  59.040  63.180  1.00  0.00           C
ATOM   1493  HD1 PHE A 681      35.310  58.040  63.530  1.00  0.00           H
ATOM   1494  CE1 PHE A 681      33.710  59.380  63.230  1.00  0.00           C
ATOM   1495  HE1 PHE A 681      32.950  58.670  63.510  1.00  0.00           H
ATOM   1496  CZ  PHE A 681      33.350  60.720  62.930  1.00  0.00           C
ATOM   1497  HZ  PHE A 681      32.300  60.960  62.880  1.00  0.00           H
ATOM   1498  CD2 PHE A 681      35.650  61.350  62.550  1.00  0.00           C
ATOM   1499  HD2 PHE A 681      36.400  62.110  62.360  1.00  0.00           H
ATOM   1500  CE2 PHE A 681      34.290  61.710  62.640  1.00  0.00           C
ATOM   1501  HE2 PHE A 681      33.860  62.680  62.450  1.00  0.00           H
ATOM   1502  C   PHE A 681      37.330  59.390  65.720  1.00  0.00           C
ATOM   1503  O   PHE A 681      36.640  60.070  66.470  1.00  0.00           O
ATOM   1504  N   CYS A 682      37.430  57.990  65.880  1.00  0.00           N
ATOM   1505  HN  CYS A 682      37.960  57.360  65.320  1.00  0.00           H
ATOM   1506  CA  CYS A 682      36.730  57.240  66.870  1.00  0.00           C
ATOM   1507  HA  CYS A 682      35.710  57.590  66.860  1.00  0.00           H
ATOM   1508  CB  CYS A 682      36.920  55.700  66.560  1.00  0.00           C
ATOM   1509  HB1 CYS A 682      36.660  55.170  67.510  1.00  0.00           H
ATOM   1510  HB2 CYS A 682      38.030  55.660  66.500  1.00  0.00           H
ATOM   1511  SG  CYS A 682      36.030  55.010  65.220  1.00  0.00           S
ATOM   1512  HG1 CYS A 682      36.900  55.260  64.250  1.00  0.00           H
ATOM   1513  C   CYS A 682      37.320  57.570  68.200  1.00  0.00           C
ATOM   1514  O   CYS A 682      36.580  57.800  69.110  1.00  0.00           O
ATOM   1515  N   ARG A 683      38.670  57.680  68.290  1.00  0.00           N
ATOM   1516  HN  ARG A 683      39.230  57.520  67.490  1.00  0.00           H
ATOM   1517  CA  ARG A 683      39.220  58.220  69.500  1.00  0.00           C
ATOM   1518  HA  ARG A 683      38.830  57.640  70.320  1.00  0.00           H
ATOM   1519  CB  ARG A 683      40.780  58.000  69.650  1.00  0.00           C
ATOM   1520  HB1 ARG A 683      41.200  58.790  70.300  1.00  0.00           H
ATOM   1521  HB2 ARG A 683      41.220  58.120  68.640  1.00  0.00           H
ATOM   1522  CG  ARG A 683      41.240  56.540  70.020  1.00  0.00           C
ATOM   1523  HG1 ARG A 683      42.320  56.550  70.290  1.00  0.00           H
ATOM   1524  HG2 ARG A 683      41.200  55.860  69.140  1.00  0.00           H
ATOM   1525  CD  ARG A 683      40.440  55.750  71.040  1.00  0.00           C
ATOM   1526  HD1 ARG A 683      40.910  54.760  71.210  1.00  0.00           H
ATOM   1527  HD2 ARG A 683      39.380  55.610  70.720  1.00  0.00           H
ATOM   1528  NE  ARG A 683      40.430  56.530  72.340  1.00  0.00           N
ATOM   1529  HE  ARG A 683      40.510  57.530  72.300  1.00  0.00           H
ATOM   1530  CZ  ARG A 683      40.290  55.900  73.530  1.00  0.00           C
ATOM   1531  NH1 ARG A 683      40.300  56.620  74.600  1.00  0.00           N
ATOM   1532 HH11 ARG A 683      39.840  56.320  75.440  1.00  0.00           H
ATOM   1533 HH12 ARG A 683      40.330  57.610  74.440  1.00  0.00           H
ATOM   1534  NH2 ARG A 683      40.150  54.630  73.620  1.00  0.00           N
ATOM   1535 HH21 ARG A 683      40.310  54.070  72.800  1.00  0.00           H
ATOM   1536 HH22 ARG A 683      39.930  54.280  74.520  1.00  0.00           H
ATOM   1537  C   ARG A 683      38.870  59.690  69.910  1.00  0.00           C
ATOM   1538  O   ARG A 683      38.400  60.000  70.980  1.00  0.00           O
ATOM   1539  N   ASP A 684      38.870  60.670  68.970  1.00  0.00           N
ATOM   1540  HN  ASP A 684      39.160  60.510  68.020  1.00  0.00           H
ATOM   1541  CA  ASP A 684      38.550  62.040  69.230  1.00  0.00           C
ATOM   1542  HA  ASP A 684      39.110  62.320  70.100  1.00  0.00           H
ATOM   1543  CB  ASP A 684      39.010  62.850  68.010  1.00  0.00           C
ATOM   1544  HB1 ASP A 684      38.690  63.910  68.100  1.00  0.00           H
ATOM   1545  HB2 ASP A 684      38.540  62.530  67.060  1.00  0.00           H
ATOM   1546  CG  ASP A 684      40.500  63.030  67.930  1.00  0.00           C
ATOM   1547  OD1 ASP A 684      41.270  62.870  68.910  1.00  0.00           O
ATOM   1548  OD2 ASP A 684      41.040  63.320  66.800  1.00  0.00           O
ATOM   1549  C   ASP A 684      37.130  62.410  69.510  1.00  0.00           C
ATOM   1550  O   ASP A 684      36.850  63.340  70.230  1.00  0.00           O
ATOM   1551  N   TYR A 685      36.190  61.710  68.910  1.00  0.00           N
ATOM   1552  HN  TYR A 685      36.450  61.030  68.230  1.00  0.00           H
ATOM   1553  CA  TYR A 685      34.820  61.920  69.030  1.00  0.00           C
ATOM   1554  HA  TYR A 685      34.630  62.830  69.570  1.00  0.00           H
ATOM   1555  CB  TYR A 685      34.130  61.820  67.570  1.00  0.00           C
ATOM   1556  HB1 TYR A 685      33.020  61.860  67.690  1.00  0.00           H
ATOM   1557  HB2 TYR A 685      34.470  60.900  67.060  1.00  0.00           H
ATOM   1558  CG  TYR A 685      34.420  63.110  66.760  1.00  0.00           C
ATOM   1559  CD1 TYR A 685      35.170  63.120  65.610  1.00  0.00           C
ATOM   1560  HD1 TYR A 685      35.580  62.220  65.180  1.00  0.00           H
ATOM   1561  CE1 TYR A 685      35.160  64.210  64.710  1.00  0.00           C
ATOM   1562  HE1 TYR A 685      35.790  64.120  63.830  1.00  0.00           H
ATOM   1563  CZ  TYR A 685      34.450  65.380  65.020  1.00  0.00           C
ATOM   1564  OH  TYR A 685      34.350  66.460  64.130  1.00  0.00           O
ATOM   1565  HH  TYR A 685      34.820  66.230  63.320  1.00  0.00           H
ATOM   1566  CD2 TYR A 685      33.750  64.350  67.080  1.00  0.00           C
ATOM   1567  HD2 TYR A 685      33.160  64.370  67.990  1.00  0.00           H
ATOM   1568  CE2 TYR A 685      33.840  65.490  66.240  1.00  0.00           C
ATOM   1569  HE2 TYR A 685      33.260  66.350  66.550  1.00  0.00           H
ATOM   1570  C   TYR A 685      34.140  60.890  69.920  1.00  0.00           C
ATOM   1571  O   TYR A 685      32.920  60.930  70.090  1.00  0.00           O
ATOM   1572  N   GLN A 686      34.920  59.990  70.630  1.00  0.00           N
ATOM   1573  HN  GLN A 686      35.890  59.890  70.410  1.00  0.00           H
ATOM   1574  CA  GLN A 686      34.470  59.230  71.800  1.00  0.00           C
ATOM   1575  HA  GLN A 686      35.410  58.740  71.990  1.00  0.00           H
ATOM   1576  CB  GLN A 686      33.920  59.980  73.060  1.00  0.00           C
ATOM   1577  HB1 GLN A 686      33.500  59.240  73.770  1.00  0.00           H
ATOM   1578  HB2 GLN A 686      33.030  60.600  72.790  1.00  0.00           H
ATOM   1579  CG  GLN A 686      35.020  60.780  73.820  1.00  0.00           C
ATOM   1580  HG1 GLN A 686      35.750  59.950  73.940  1.00  0.00           H
ATOM   1581  HG2 GLN A 686      34.850  61.080  74.880  1.00  0.00           H
ATOM   1582  CD  GLN A 686      35.570  61.980  73.020  1.00  0.00           C
ATOM   1583  OE1 GLN A 686      34.890  63.000  72.760  1.00  0.00           O
ATOM   1584  NE2 GLN A 686      36.890  61.920  72.570  1.00  0.00           N
ATOM   1585 HE21 GLN A 686      37.240  62.720  72.100  1.00  0.00           H
ATOM   1586 HE22 GLN A 686      37.430  61.080  72.650  1.00  0.00           H
ATOM   1587  C   GLN A 686      33.590  58.050  71.370  1.00  0.00           C
ATOM   1588  O   GLN A 686      32.530  57.840  72.000  1.00  0.00           O
ATOM   1589  N   LEU A 687      33.970  57.410  70.280  1.00  0.00           N
ATOM   1590  HN  LEU A 687      34.780  57.570  69.740  1.00  0.00           H
ATOM   1591  CA  LEU A 687      33.140  56.350  69.750  1.00  0.00           C
ATOM   1592  HA  LEU A 687      32.210  56.180  70.270  1.00  0.00           H
ATOM   1593  CB  LEU A 687      32.760  56.580  68.260  1.00  0.00           C
ATOM   1594  HB1 LEU A 687      31.990  55.870  67.880  1.00  0.00           H
ATOM   1595  HB2 LEU A 687      33.710  56.550  67.700  1.00  0.00           H
ATOM   1596  CG  LEU A 687      32.010  57.920  68.050  1.00  0.00           C
ATOM   1597  HG  LEU A 687      32.750  58.710  68.340  1.00  0.00           H
ATOM   1598  CD1 LEU A 687      31.730  58.070  66.560  1.00  0.00           C
ATOM   1599 HD11 LEU A 687      32.580  57.950  65.870  1.00  0.00           H
ATOM   1600 HD12 LEU A 687      31.220  59.030  66.290  1.00  0.00           H
ATOM   1601 HD13 LEU A 687      31.140  57.170  66.280  1.00  0.00           H
ATOM   1602  CD2 LEU A 687      30.720  58.080  68.820  1.00  0.00           C
ATOM   1603 HD21 LEU A 687      31.000  58.240  69.890  1.00  0.00           H
ATOM   1604 HD22 LEU A 687      30.010  57.230  68.730  1.00  0.00           H
ATOM   1605 HD23 LEU A 687      30.110  58.870  68.330  1.00  0.00           H
ATOM   1606  C   LEU A 687      33.810  55.010  69.900  1.00  0.00           C
ATOM   1607  O   LEU A 687      34.970  54.820  69.610  1.00  0.00           O
ATOM   1608  N   SER A 688      33.090  53.990  70.500  1.00  0.00           N
ATOM   1609  HN  SER A 688      32.100  54.140  70.610  1.00  0.00           H
ATOM   1610  CA  SER A 688      33.530  52.610  70.750  1.00  0.00           C
ATOM   1611  HA  SER A 688      34.380  52.820  71.390  1.00  0.00           H
ATOM   1612  CB  SER A 688      32.500  51.830  71.630  1.00  0.00           C
ATOM   1613  HB1 SER A 688      31.570  51.690  71.030  1.00  0.00           H
ATOM   1614  HB2 SER A 688      32.270  52.520  72.470  1.00  0.00           H
ATOM   1615  OG  SER A 688      33.090  50.620  72.100  1.00  0.00           O
ATOM   1616  HG1 SER A 688      33.720  50.890  72.770  1.00  0.00           H
ATOM   1617  C   SER A 688      33.810  51.880  69.510  1.00  0.00           C
ATOM   1618  O   SER A 688      32.970  51.520  68.710  1.00  0.00           O
ATOM   1619  N   TYR A 689      35.100  51.690  69.270  1.00  0.00           N
ATOM   1620  HN  TYR A 689      35.830  51.910  69.910  1.00  0.00           H
ATOM   1621  CA  TYR A 689      35.710  51.230  68.030  1.00  0.00           C
ATOM   1622  HA  TYR A 689      35.430  51.900  67.210  1.00  0.00           H
ATOM   1623  CB  TYR A 689      37.290  51.470  68.200  1.00  0.00           C
ATOM   1624  HB1 TYR A 689      37.700  50.850  69.020  1.00  0.00           H
ATOM   1625  HB2 TYR A 689      37.590  52.530  68.280  1.00  0.00           H
ATOM   1626  CG  TYR A 689      38.060  50.940  66.960  1.00  0.00           C
ATOM   1627  CD1 TYR A 689      39.040  49.950  67.070  1.00  0.00           C
ATOM   1628  HD1 TYR A 689      39.280  49.470  68.020  1.00  0.00           H
ATOM   1629  CE1 TYR A 689      39.750  49.520  65.890  1.00  0.00           C
ATOM   1630  HE1 TYR A 689      40.500  48.780  66.120  1.00  0.00           H
ATOM   1631  CZ  TYR A 689      39.610  50.160  64.650  1.00  0.00           C
ATOM   1632  OH  TYR A 689      40.450  49.830  63.580  1.00  0.00           O
ATOM   1633  HH  TYR A 689      40.030  50.140  62.760  1.00  0.00           H
ATOM   1634  CD2 TYR A 689      37.820  51.490  65.620  1.00  0.00           C
ATOM   1635  HD2 TYR A 689      37.050  52.200  65.360  1.00  0.00           H
ATOM   1636  CE2 TYR A 689      38.610  51.100  64.540  1.00  0.00           C
ATOM   1637  HE2 TYR A 689      38.540  51.530  63.540  1.00  0.00           H
ATOM   1638  C   TYR A 689      35.340  49.940  67.300  1.00  0.00           C
ATOM   1639  O   TYR A 689      34.760  50.070  66.190  1.00  0.00           O
ATOM   1640  N   LEU A 690      35.580  48.700  67.780  1.00  0.00           N
ATOM   1641  HN  LEU A 690      35.980  48.590  68.690  1.00  0.00           H
ATOM   1642  CA  LEU A 690      35.320  47.490  67.070  1.00  0.00           C
ATOM   1643  HA  LEU A 690      35.910  47.570  66.180  1.00  0.00           H
ATOM   1644  CB  LEU A 690      35.880  46.290  67.750  1.00  0.00           C
ATOM   1645  HB1 LEU A 690      35.590  45.330  67.280  1.00  0.00           H
ATOM   1646  HB2 LEU A 690      35.410  46.420  68.750  1.00  0.00           H
ATOM   1647  CG  LEU A 690      37.430  46.340  67.860  1.00  0.00           C
ATOM   1648  HG  LEU A 690      37.700  47.380  68.130  1.00  0.00           H
ATOM   1649  CD1 LEU A 690      37.860  45.290  68.840  1.00  0.00           C
ATOM   1650 HD11 LEU A 690      38.970  45.240  68.790  1.00  0.00           H
ATOM   1651 HD12 LEU A 690      37.520  44.330  68.400  1.00  0.00           H
ATOM   1652 HD13 LEU A 690      37.430  45.430  69.860  1.00  0.00           H
ATOM   1653  CD2 LEU A 690      37.950  46.010  66.440  1.00  0.00           C
ATOM   1654 HD21 LEU A 690      39.020  45.740  66.520  1.00  0.00           H
ATOM   1655 HD22 LEU A 690      37.820  46.890  65.770  1.00  0.00           H
ATOM   1656 HD23 LEU A 690      37.400  45.180  65.970  1.00  0.00           H
ATOM   1657  C   LEU A 690      33.780  47.160  66.660  1.00  0.00           C
ATOM   1658  O   LEU A 690      33.540  46.740  65.530  1.00  0.00           O
ATOM   1659  N   SER A 691      32.750  47.370  67.510  1.00  0.00           N
ATOM   1660  HN  SER A 691      32.940  47.580  68.480  1.00  0.00           H
ATOM   1661  CA  SER A 691      31.350  47.180  67.140  1.00  0.00           C
ATOM   1662  HA  SER A 691      31.290  46.210  66.670  1.00  0.00           H
ATOM   1663  CB  SER A 691      30.480  47.130  68.390  1.00  0.00           C
ATOM   1664  HB1 SER A 691      30.740  48.030  68.990  1.00  0.00           H
ATOM   1665  HB2 SER A 691      30.810  46.270  69.000  1.00  0.00           H
ATOM   1666  OG  SER A 691      29.100  47.000  68.070  1.00  0.00           O
ATOM   1667  HG1 SER A 691      28.740  47.880  68.130  1.00  0.00           H
ATOM   1668  C   SER A 691      30.760  48.280  66.230  1.00  0.00           C
ATOM   1669  O   SER A 691      30.050  47.990  65.280  1.00  0.00           O
ATOM   1670  N   LEU A 692      31.290  49.540  66.410  1.00  0.00           N
ATOM   1671  HN  LEU A 692      31.780  49.930  67.190  1.00  0.00           H
ATOM   1672  CA  LEU A 692      31.150  50.540  65.330  1.00  0.00           C
ATOM   1673  HA  LEU A 692      30.100  50.530  65.120  1.00  0.00           H
ATOM   1674  CB  LEU A 692      31.480  52.010  65.790  1.00  0.00           C
ATOM   1675  HB1 LEU A 692      32.570  52.130  65.930  1.00  0.00           H
ATOM   1676  HB2 LEU A 692      31.020  52.210  66.780  1.00  0.00           H
ATOM   1677  CG  LEU A 692      30.910  53.150  64.910  1.00  0.00           C
ATOM   1678  HG  LEU A 692      30.980  52.860  63.840  1.00  0.00           H
ATOM   1679  CD1 LEU A 692      29.310  53.220  65.080  1.00  0.00           C
ATOM   1680 HD11 LEU A 692      29.000  53.110  66.140  1.00  0.00           H
ATOM   1681 HD12 LEU A 692      28.910  52.330  64.560  1.00  0.00           H
ATOM   1682 HD13 LEU A 692      29.020  54.200  64.630  1.00  0.00           H
ATOM   1683  CD2 LEU A 692      31.530  54.490  65.280  1.00  0.00           C
ATOM   1684 HD21 LEU A 692      31.450  54.690  66.370  1.00  0.00           H
ATOM   1685 HD22 LEU A 692      31.100  55.400  64.830  1.00  0.00           H
ATOM   1686 HD23 LEU A 692      32.620  54.410  65.030  1.00  0.00           H
ATOM   1687  C   LEU A 692      31.850  50.170  64.000  1.00  0.00           C
ATOM   1688  O   LEU A 692      31.440  50.470  62.860  1.00  0.00           O
ATOM   1689  N   ARG A 693      33.040  49.470  64.080  1.00  0.00           N
ATOM   1690  HN  ARG A 693      33.390  49.150  64.960  1.00  0.00           H
ATOM   1691  CA  ARG A 693      33.820  49.060  62.930  1.00  0.00           C
ATOM   1692  HA  ARG A 693      33.930  49.990  62.380  1.00  0.00           H
ATOM   1693  CB  ARG A 693      35.240  48.530  63.320  1.00  0.00           C
ATOM   1694  HB1 ARG A 693      35.180  47.710  64.060  1.00  0.00           H
ATOM   1695  HB2 ARG A 693      35.760  49.340  63.860  1.00  0.00           H
ATOM   1696  CG  ARG A 693      36.030  47.960  62.160  1.00  0.00           C
ATOM   1697  HG1 ARG A 693      36.040  48.740  61.370  1.00  0.00           H
ATOM   1698  HG2 ARG A 693      35.490  47.140  61.670  1.00  0.00           H
ATOM   1699  CD  ARG A 693      37.520  47.570  62.470  1.00  0.00           C
ATOM   1700  HD1 ARG A 693      37.510  46.630  63.080  1.00  0.00           H
ATOM   1701  HD2 ARG A 693      38.050  48.340  63.080  1.00  0.00           H
ATOM   1702  NE  ARG A 693      38.240  47.450  61.260  1.00  0.00           N
ATOM   1703  HE  ARG A 693      38.630  48.290  60.880  1.00  0.00           H
ATOM   1704  CZ  ARG A 693      38.000  46.510  60.350  1.00  0.00           C
ATOM   1705  NH1 ARG A 693      37.320  45.470  60.540  1.00  0.00           N
ATOM   1706 HH11 ARG A 693      37.020  45.200  61.470  1.00  0.00           H
ATOM   1707 HH12 ARG A 693      37.180  44.790  59.840  1.00  0.00           H
ATOM   1708  NH2 ARG A 693      38.430  46.770  59.080  1.00  0.00           N
ATOM   1709 HH21 ARG A 693      38.790  47.680  58.880  1.00  0.00           H
ATOM   1710 HH22 ARG A 693      37.890  46.400  58.330  1.00  0.00           H
ATOM   1711  C   ARG A 693      33.060  47.990  62.080  1.00  0.00           C
ATOM   1712  O   ARG A 693      32.960  48.050  60.860  1.00  0.00           O
ATOM   1713  N   THR A 694      32.410  47.030  62.750  1.00  0.00           N
ATOM   1714  HN  THR A 694      32.600  46.930  63.720  1.00  0.00           H
ATOM   1715  CA  THR A 694      31.490  45.990  62.140  1.00  0.00           C
ATOM   1716  HA  THR A 694      32.040  45.440  61.390  1.00  0.00           H
ATOM   1717  CB  THR A 694      31.160  44.850  63.150  1.00  0.00           C
ATOM   1718  HB  THR A 694      31.140  45.260  64.170  1.00  0.00           H
ATOM   1719  OG1 THR A 694      32.290  43.940  63.110  1.00  0.00           O
ATOM   1720  HG1 THR A 694      32.060  43.220  62.530  1.00  0.00           H
ATOM   1721  CG2 THR A 694      29.830  44.030  62.860  1.00  0.00           C
ATOM   1722 HG21 THR A 694      28.960  44.700  62.700  1.00  0.00           H
ATOM   1723 HG22 THR A 694      29.600  43.320  63.670  1.00  0.00           H
ATOM   1724 HG23 THR A 694      29.910  43.460  61.910  1.00  0.00           H
ATOM   1725  C   THR A 694      30.270  46.600  61.490  1.00  0.00           C
ATOM   1726  O   THR A 694      29.850  46.160  60.450  1.00  0.00           O
ATOM   1727  N   SER A 695      29.720  47.600  62.150  1.00  0.00           N
ATOM   1728  HN  SER A 695      30.200  47.820  62.990  1.00  0.00           H
ATOM   1729  CA  SER A 695      28.590  48.340  61.580  1.00  0.00           C
ATOM   1730  HA  SER A 695      27.830  47.620  61.280  1.00  0.00           H
ATOM   1731  CB  SER A 695      27.990  49.380  62.600  1.00  0.00           C
ATOM   1732  HB1 SER A 695      27.050  49.810  62.200  1.00  0.00           H
ATOM   1733  HB2 SER A 695      28.780  50.150  62.700  1.00  0.00           H
ATOM   1734  OG  SER A 695      27.630  48.850  63.900  1.00  0.00           O
ATOM   1735  HG1 SER A 695      28.460  48.680  64.360  1.00  0.00           H
ATOM   1736  C   SER A 695      28.900  49.090  60.320  1.00  0.00           C
ATOM   1737  O   SER A 695      28.170  49.080  59.340  1.00  0.00           O
ATOM   1738  N   ILE A 696      30.100  49.610  60.230  1.00  0.00           N
ATOM   1739  HN  ILE A 696      30.770  49.770  60.960  1.00  0.00           H
ATOM   1740  CA  ILE A 696      30.420  50.170  58.930  1.00  0.00           C
ATOM   1741  HA  ILE A 696      29.730  50.930  58.610  1.00  0.00           H
ATOM   1742  CB  ILE A 696      31.700  50.950  59.040  1.00  0.00           C
ATOM   1743  HB  ILE A 696      32.510  50.340  59.500  1.00  0.00           H
ATOM   1744  CG2 ILE A 696      32.350  51.480  57.740  1.00  0.00           C
ATOM   1745 HG21 ILE A 696      31.680  52.260  57.320  1.00  0.00           H
ATOM   1746 HG22 ILE A 696      32.710  50.550  57.260  1.00  0.00           H
ATOM   1747 HG23 ILE A 696      33.230  52.150  57.860  1.00  0.00           H
ATOM   1748  CG1 ILE A 696      31.540  52.230  59.950  1.00  0.00           C
ATOM   1749 HG11 ILE A 696      31.140  51.820  60.890  1.00  0.00           H
ATOM   1750 HG12 ILE A 696      30.840  52.970  59.490  1.00  0.00           H
ATOM   1751  CD  ILE A 696      32.890  52.840  60.250  1.00  0.00           C
ATOM   1752  HD1 ILE A 696      33.220  53.480  59.390  1.00  0.00           H
ATOM   1753  HD2 ILE A 696      33.680  52.120  60.550  1.00  0.00           H
ATOM   1754  HD3 ILE A 696      32.690  53.410  61.190  1.00  0.00           H
ATOM   1755  C   ILE A 696      30.620  49.220  57.790  1.00  0.00           C
ATOM   1756  O   ILE A 696      30.250  49.440  56.630  1.00  0.00           O
ATOM   1757  N   GLY A 697      31.170  48.040  58.140  1.00  0.00           N
ATOM   1758  HN  GLY A 697      31.420  47.880  59.100  1.00  0.00           H
ATOM   1759  CA  GLY A 697      31.340  46.890  57.400  1.00  0.00           C
ATOM   1760  HA1 GLY A 697      31.710  46.220  58.180  1.00  0.00           H
ATOM   1761  HA2 GLY A 697      31.990  47.030  56.560  1.00  0.00           H
ATOM   1762  C   GLY A 697      30.050  46.400  56.810  1.00  0.00           C
ATOM   1763  O   GLY A 697      29.910  46.280  55.590  1.00  0.00           O
ATOM   1764  N   LEU A 698      29.080  46.070  57.680  1.00  0.00           N
ATOM   1765  HN  LEU A 698      29.350  46.290  58.620  1.00  0.00           H
ATOM   1766  CA  LEU A 698      27.750  45.640  57.290  1.00  0.00           C
ATOM   1767  HA  LEU A 698      27.880  44.780  56.660  1.00  0.00           H
ATOM   1768  CB  LEU A 698      26.950  45.310  58.600  1.00  0.00           C
ATOM   1769  HB1 LEU A 698      25.920  45.120  58.240  1.00  0.00           H
ATOM   1770  HB2 LEU A 698      26.970  46.160  59.330  1.00  0.00           H
ATOM   1771  CG  LEU A 698      27.400  44.130  59.360  1.00  0.00           C
ATOM   1772  HG  LEU A 698      28.310  44.280  59.980  1.00  0.00           H
ATOM   1773  CD1 LEU A 698      26.330  43.860  60.450  1.00  0.00           C
ATOM   1774 HD11 LEU A 698      25.380  43.530  59.990  1.00  0.00           H
ATOM   1775 HD12 LEU A 698      26.070  44.830  60.930  1.00  0.00           H
ATOM   1776 HD13 LEU A 698      26.730  43.140  61.190  1.00  0.00           H
ATOM   1777  CD2 LEU A 698      27.610  42.890  58.460  1.00  0.00           C
ATOM   1778 HD21 LEU A 698      26.770  42.830  57.740  1.00  0.00           H
ATOM   1779 HD22 LEU A 698      27.720  41.900  58.940  1.00  0.00           H
ATOM   1780 HD23 LEU A 698      28.490  43.150  57.830  1.00  0.00           H
ATOM   1781  C   LEU A 698      27.000  46.680  56.510  1.00  0.00           C
ATOM   1782  O   LEU A 698      26.380  46.380  55.520  1.00  0.00           O
ATOM   1783  N   TRP A 699      27.150  47.980  56.790  1.00  0.00           N
ATOM   1784  HN  TRP A 699      27.390  48.310  57.710  1.00  0.00           H
ATOM   1785  CA  TRP A 699      26.820  49.010  55.780  1.00  0.00           C
ATOM   1786  HA  TRP A 699      25.800  48.850  55.420  1.00  0.00           H
ATOM   1787  CB  TRP A 699      26.830  50.510  56.290  1.00  0.00           C
ATOM   1788  HB1 TRP A 699      26.910  51.350  55.570  1.00  0.00           H
ATOM   1789  HB2 TRP A 699      27.790  50.570  56.840  1.00  0.00           H
ATOM   1790  CG  TRP A 699      25.570  50.740  57.040  1.00  0.00           C
ATOM   1791  CD1 TRP A 699      25.580  51.220  58.300  1.00  0.00           C
ATOM   1792  HD1 TRP A 699      26.430  51.460  58.910  1.00  0.00           H
ATOM   1793  NE1 TRP A 699      24.350  51.760  58.540  1.00  0.00           N
ATOM   1794  HE1 TRP A 699      24.170  52.350  59.300  1.00  0.00           H
ATOM   1795  CE2 TRP A 699      23.590  51.550  57.440  1.00  0.00           C
ATOM   1796  CD2 TRP A 699      24.290  50.780  56.510  1.00  0.00           C
ATOM   1797  CE3 TRP A 699      23.700  50.340  55.310  1.00  0.00           C
ATOM   1798  HE3 TRP A 699      24.250  49.920  54.470  1.00  0.00           H
ATOM   1799  CZ3 TRP A 699      22.350  50.760  55.120  1.00  0.00           C
ATOM   1800  HZ3 TRP A 699      21.810  50.470  54.240  1.00  0.00           H
ATOM   1801  CZ2 TRP A 699      22.370  52.150  57.080  1.00  0.00           C
ATOM   1802  HZ2 TRP A 699      21.860  52.800  57.780  1.00  0.00           H
ATOM   1803  CH2 TRP A 699      21.750  51.820  55.870  1.00  0.00           C
ATOM   1804  HH2 TRP A 699      20.890  52.330  55.450  1.00  0.00           H
ATOM   1805  C   TRP A 699      27.590  48.930  54.420  1.00  0.00           C
ATOM   1806  O   TRP A 699      27.010  49.080  53.370  1.00  0.00           O
ATOM   1807  N   THR A 700      28.970  48.840  54.360  1.00  0.00           N
ATOM   1808  HN  THR A 700      29.420  48.830  55.250  1.00  0.00           H
ATOM   1809  CA  THR A 700      29.840  48.860  53.290  1.00  0.00           C
ATOM   1810  HA  THR A 700      29.770  49.780  52.720  1.00  0.00           H
ATOM   1811  CB  THR A 700      31.260  48.720  53.720  1.00  0.00           C
ATOM   1812  HB  THR A 700      31.550  47.760  54.190  1.00  0.00           H
ATOM   1813  OG1 THR A 700      31.780  49.840  54.440  1.00  0.00           O
ATOM   1814  HG1 THR A 700      31.550  49.670  55.350  1.00  0.00           H
ATOM   1815  CG2 THR A 700      32.230  48.730  52.480  1.00  0.00           C
ATOM   1816 HG21 THR A 700      31.990  47.900  51.780  1.00  0.00           H
ATOM   1817 HG22 THR A 700      33.280  48.470  52.770  1.00  0.00           H
ATOM   1818 HG23 THR A 700      32.100  49.630  51.840  1.00  0.00           H
ATOM   1819  C   THR A 700      29.500  47.760  52.310  1.00  0.00           C
ATOM   1820  O   THR A 700      29.410  47.840  51.080  1.00  0.00           O
ATOM   1821  N   SER A 701      29.280  46.550  52.850  1.00  0.00           N
ATOM   1822  HN  SER A 701      29.270  46.470  53.850  1.00  0.00           H
ATOM   1823  CA  SER A 701      28.950  45.350  52.080  1.00  0.00           C
ATOM   1824  HA  SER A 701      29.690  45.210  51.300  1.00  0.00           H
ATOM   1825  CB  SER A 701      28.980  44.050  52.870  1.00  0.00           C
ATOM   1826  HB1 SER A 701      28.270  44.170  53.720  1.00  0.00           H
ATOM   1827  HB2 SER A 701      30.010  43.870  53.270  1.00  0.00           H
ATOM   1828  OG  SER A 701      28.660  42.860  52.160  1.00  0.00           O
ATOM   1829  HG1 SER A 701      29.410  42.800  51.560  1.00  0.00           H
ATOM   1830  C   SER A 701      27.590  45.470  51.330  1.00  0.00           C
ATOM   1831  O   SER A 701      27.490  45.280  50.100  1.00  0.00           O
ATOM   1832  N   PHE A 702      26.570  46.070  52.030  1.00  0.00           N
ATOM   1833  HN  PHE A 702      26.610  46.260  53.010  1.00  0.00           H
ATOM   1834  CA  PHE A 702      25.250  46.210  51.450  1.00  0.00           C
ATOM   1835  HA  PHE A 702      24.900  45.300  50.990  1.00  0.00           H
ATOM   1836  CB  PHE A 702      24.280  46.550  52.610  1.00  0.00           C
ATOM   1837  HB1 PHE A 702      24.620  47.390  53.260  1.00  0.00           H
ATOM   1838  HB2 PHE A 702      24.200  45.670  53.290  1.00  0.00           H
ATOM   1839  CG  PHE A 702      22.850  46.840  52.270  1.00  0.00           C
ATOM   1840  CD1 PHE A 702      22.170  46.810  51.070  1.00  0.00           C
ATOM   1841  HD1 PHE A 702      22.670  46.460  50.170  1.00  0.00           H
ATOM   1842  CE1 PHE A 702      20.860  47.310  50.940  1.00  0.00           C
ATOM   1843  HE1 PHE A 702      20.310  47.410  50.030  1.00  0.00           H
ATOM   1844  CZ  PHE A 702      20.070  47.460  52.130  1.00  0.00           C
ATOM   1845  HZ  PHE A 702      19.070  47.850  52.060  1.00  0.00           H
ATOM   1846  CD2 PHE A 702      22.060  47.150  53.450  1.00  0.00           C
ATOM   1847  HD2 PHE A 702      22.400  47.210  54.470  1.00  0.00           H
ATOM   1848  CE2 PHE A 702      20.750  47.480  53.360  1.00  0.00           C
ATOM   1849  HE2 PHE A 702      20.210  47.760  54.260  1.00  0.00           H
ATOM   1850  C   PHE A 702      25.340  47.290  50.330  1.00  0.00           C
ATOM   1851  O   PHE A 702      24.740  47.120  49.330  1.00  0.00           O
ATOM   1852  N   LEU A 703      26.130  48.320  50.520  1.00  0.00           N
ATOM   1853  HN  LEU A 703      26.500  48.440  51.450  1.00  0.00           H
ATOM   1854  CA  LEU A 703      26.410  49.300  49.540  1.00  0.00           C
ATOM   1855  HA  LEU A 703      25.460  49.760  49.290  1.00  0.00           H
ATOM   1856  CB  LEU A 703      27.320  50.500  50.170  1.00  0.00           C
ATOM   1857  HB1 LEU A 703      27.840  51.020  49.340  1.00  0.00           H
ATOM   1858  HB2 LEU A 703      28.150  49.990  50.710  1.00  0.00           H
ATOM   1859  CG  LEU A 703      26.740  51.530  51.060  1.00  0.00           C
ATOM   1860  HG  LEU A 703      26.200  51.060  51.910  1.00  0.00           H
ATOM   1861  CD1 LEU A 703      27.900  52.400  51.590  1.00  0.00           C
ATOM   1862 HD11 LEU A 703      28.690  51.750  52.020  1.00  0.00           H
ATOM   1863 HD12 LEU A 703      27.560  53.220  52.250  1.00  0.00           H
ATOM   1864 HD13 LEU A 703      28.400  52.920  50.750  1.00  0.00           H
ATOM   1865  CD2 LEU A 703      25.570  52.260  50.390  1.00  0.00           C
ATOM   1866 HD21 LEU A 703      24.770  51.520  50.210  1.00  0.00           H
ATOM   1867 HD22 LEU A 703      25.780  52.690  49.390  1.00  0.00           H
ATOM   1868 HD23 LEU A 703      25.240  53.050  51.100  1.00  0.00           H
ATOM   1869  C   LEU A 703      27.090  48.760  48.260  1.00  0.00           C
ATOM   1870  O   LEU A 703      26.650  49.080  47.200  1.00  0.00           O
ATOM   1871  N   CYS A 704      28.070  47.930  48.390  1.00  0.00           N
ATOM   1872  HN  CYS A 704      28.370  47.620  49.280  1.00  0.00           H
ATOM   1873  CA  CYS A 704      28.850  47.220  47.310  1.00  0.00           C
ATOM   1874  HA  CYS A 704      29.390  47.920  46.680  1.00  0.00           H
ATOM   1875  CB  CYS A 704      29.980  46.300  47.910  1.00  0.00           C
ATOM   1876  HB1 CYS A 704      30.420  45.660  47.120  1.00  0.00           H
ATOM   1877  HB2 CYS A 704      29.530  45.740  48.760  1.00  0.00           H
ATOM   1878  SG  CYS A 704      31.380  47.310  48.530  1.00  0.00           S
ATOM   1879  HG1 CYS A 704      30.630  48.120  49.260  1.00  0.00           H
ATOM   1880  C   CYS A 704      27.930  46.380  46.450  1.00  0.00           C
ATOM   1881  O   CYS A 704      27.980  46.440  45.250  1.00  0.00           O
ATOM   1882  N   ILE A 705      27.010  45.600  47.100  1.00  0.00           N
ATOM   1883  HN  ILE A 705      26.940  45.510  48.090  1.00  0.00           H
ATOM   1884  CA  ILE A 705      25.930  44.830  46.560  1.00  0.00           C
ATOM   1885  HA  ILE A 705      26.320  44.190  45.790  1.00  0.00           H
ATOM   1886  CB  ILE A 705      25.260  43.890  47.590  1.00  0.00           C
ATOM   1887  HB  ILE A 705      24.930  44.490  48.450  1.00  0.00           H
ATOM   1888  CG2 ILE A 705      24.100  43.080  46.950  1.00  0.00           C
ATOM   1889 HG21 ILE A 705      23.580  42.430  47.690  1.00  0.00           H
ATOM   1890 HG22 ILE A 705      24.560  42.480  46.130  1.00  0.00           H
ATOM   1891 HG23 ILE A 705      23.250  43.600  46.430  1.00  0.00           H
ATOM   1892  CG1 ILE A 705      26.370  42.880  48.000  1.00  0.00           C
ATOM   1893 HG11 ILE A 705      27.310  43.410  48.280  1.00  0.00           H
ATOM   1894 HG12 ILE A 705      26.510  42.170  47.160  1.00  0.00           H
ATOM   1895  CD  ILE A 705      26.050  41.940  49.170  1.00  0.00           C
ATOM   1896  HD1 ILE A 705      26.090  42.490  50.140  1.00  0.00           H
ATOM   1897  HD2 ILE A 705      26.880  41.200  49.210  1.00  0.00           H
ATOM   1898  HD3 ILE A 705      25.070  41.440  49.080  1.00  0.00           H
ATOM   1899  C   ILE A 705      24.890  45.650  45.800  1.00  0.00           C
ATOM   1900  O   ILE A 705      24.570  45.200  44.640  1.00  0.00           O
ATOM   1901  N   VAL A 706      24.400  46.800  46.300  1.00  0.00           N
ATOM   1902  HN  VAL A 706      24.690  47.010  47.240  1.00  0.00           H
ATOM   1903  CA  VAL A 706      23.560  47.790  45.570  1.00  0.00           C
ATOM   1904  HA  VAL A 706      22.760  47.140  45.220  1.00  0.00           H
ATOM   1905  CB  VAL A 706      22.980  48.900  46.490  1.00  0.00           C
ATOM   1906  HB  VAL A 706      23.800  49.370  47.090  1.00  0.00           H
ATOM   1907  CG1 VAL A 706      22.210  49.950  45.760  1.00  0.00           C
ATOM   1908 HG11 VAL A 706      22.930  50.630  45.260  1.00  0.00           H
ATOM   1909 HG12 VAL A 706      21.770  50.600  46.560  1.00  0.00           H
ATOM   1910 HG13 VAL A 706      21.490  49.470  45.070  1.00  0.00           H
ATOM   1911  CG2 VAL A 706      22.070  48.170  47.510  1.00  0.00           C
ATOM   1912 HG21 VAL A 706      21.240  47.570  47.050  1.00  0.00           H
ATOM   1913 HG22 VAL A 706      21.670  48.760  48.360  1.00  0.00           H
ATOM   1914 HG23 VAL A 706      22.750  47.450  48.000  1.00  0.00           H
ATOM   1915  C   VAL A 706      24.240  48.390  44.420  1.00  0.00           C
ATOM   1916  O   VAL A 706      23.690  48.430  43.310  1.00  0.00           O
ATOM   1917  N   LEU A 707      25.510  48.770  44.540  1.00  0.00           N
ATOM   1918  HN  LEU A 707      25.870  48.810  45.470  1.00  0.00           H
ATOM   1919  CA  LEU A 707      26.410  49.300  43.480  1.00  0.00           C
ATOM   1920  HA  LEU A 707      25.930  50.180  43.090  1.00  0.00           H
ATOM   1921  CB  LEU A 707      27.730  49.650  44.130  1.00  0.00           C
ATOM   1922  HB1 LEU A 707      28.090  48.750  44.670  1.00  0.00           H
ATOM   1923  HB2 LEU A 707      27.640  50.480  44.860  1.00  0.00           H
ATOM   1924  CG  LEU A 707      28.920  49.970  43.240  1.00  0.00           C
ATOM   1925  HG  LEU A 707      29.140  49.270  42.410  1.00  0.00           H
ATOM   1926  CD1 LEU A 707      28.530  51.330  42.600  1.00  0.00           C
ATOM   1927 HD11 LEU A 707      28.370  52.080  43.410  1.00  0.00           H
ATOM   1928 HD12 LEU A 707      27.520  51.340  42.130  1.00  0.00           H
ATOM   1929 HD13 LEU A 707      29.360  51.590  41.920  1.00  0.00           H
ATOM   1930  CD2 LEU A 707      30.200  50.120  44.080  1.00  0.00           C
ATOM   1931 HD21 LEU A 707      30.550  49.120  44.390  1.00  0.00           H
ATOM   1932 HD22 LEU A 707      30.120  50.740  45.000  1.00  0.00           H
ATOM   1933 HD23 LEU A 707      31.000  50.540  43.430  1.00  0.00           H
ATOM   1934  C   LEU A 707      26.640  48.370  42.250  1.00  0.00           C
ATOM   1935  O   LEU A 707      26.530  48.850  41.120  1.00  0.00           O
ATOM   1936  N   VAL A 708      26.760  47.080  42.490  1.00  0.00           N
ATOM   1937  HN  VAL A 708      26.830  46.720  43.410  1.00  0.00           H
ATOM   1938  CA  VAL A 708      26.630  46.020  41.450  1.00  0.00           C
ATOM   1939  HA  VAL A 708      27.330  46.130  40.620  1.00  0.00           H
ATOM   1940  CB  VAL A 708      27.020  44.670  42.010  1.00  0.00           C
ATOM   1941  HB  VAL A 708      26.490  44.660  42.990  1.00  0.00           H
ATOM   1942  CG1 VAL A 708      26.650  43.340  41.210  1.00  0.00           C
ATOM   1943 HG11 VAL A 708      27.050  42.340  41.520  1.00  0.00           H
ATOM   1944 HG12 VAL A 708      27.150  43.580  40.250  1.00  0.00           H
ATOM   1945 HG13 VAL A 708      25.560  43.200  41.060  1.00  0.00           H
ATOM   1946  CG2 VAL A 708      28.550  44.630  42.380  1.00  0.00           C
ATOM   1947 HG21 VAL A 708      29.070  45.520  42.810  1.00  0.00           H
ATOM   1948 HG22 VAL A 708      29.030  44.270  41.440  1.00  0.00           H
ATOM   1949 HG23 VAL A 708      28.720  43.830  43.130  1.00  0.00           H
ATOM   1950  C   VAL A 708      25.300  45.860  40.820  1.00  0.00           C
ATOM   1951  O   VAL A 708      25.210  45.690  39.620  1.00  0.00           O
ATOM   1952  N   ALA A 709      24.150  45.880  41.540  1.00  0.00           N
ATOM   1953  HN  ALA A 709      24.170  46.050  42.520  1.00  0.00           H
ATOM   1954  CA  ALA A 709      22.840  45.700  40.980  1.00  0.00           C
ATOM   1955  HA  ALA A 709      22.910  44.940  40.210  1.00  0.00           H
ATOM   1956  CB  ALA A 709      21.900  45.330  42.170  1.00  0.00           C
ATOM   1957  HB1 ALA A 709      22.080  44.290  42.510  1.00  0.00           H
ATOM   1958  HB2 ALA A 709      20.820  45.540  42.030  1.00  0.00           H
ATOM   1959  HB3 ALA A 709      22.090  46.080  42.970  1.00  0.00           H
ATOM   1960  C   ALA A 709      22.240  46.900  40.330  1.00  0.00           C
ATOM   1961  O   ALA A 709      21.420  46.730  39.430  1.00  0.00           O
ATOM   1962  N   THR A 710      22.600  48.140  40.680  1.00  0.00           N
ATOM   1963  HN  THR A 710      23.250  48.230  41.420  1.00  0.00           H
ATOM   1964  CA  THR A 710      22.160  49.390  40.100  1.00  0.00           C
ATOM   1965  HA  THR A 710      21.140  49.250  39.780  1.00  0.00           H
ATOM   1966  CB  THR A 710      22.100  50.540  41.150  1.00  0.00           C
ATOM   1967  HB  THR A 710      22.080  50.050  42.150  1.00  0.00           H
ATOM   1968  OG1 THR A 710      20.930  51.270  41.000  1.00  0.00           O
ATOM   1969  HG1 THR A 710      20.270  50.590  41.150  1.00  0.00           H
ATOM   1970  CG2 THR A 710      23.240  51.570  41.240  1.00  0.00           C
ATOM   1971 HG21 THR A 710      23.250  52.170  40.300  1.00  0.00           H
ATOM   1972 HG22 THR A 710      24.120  50.970  41.570  1.00  0.00           H
ATOM   1973 HG23 THR A 710      22.950  52.360  41.960  1.00  0.00           H
ATOM   1974  C   THR A 710      23.140  49.770  38.900  1.00  0.00           C
ATOM   1975  O   THR A 710      22.830  50.640  38.070  1.00  0.00           O
ATOM   1976  N   ASP A 711      24.200  49.040  38.740  1.00  0.00           N
ATOM   1977  HN  ASP A 711      24.360  48.300  39.390  1.00  0.00           H
ATOM   1978  CA  ASP A 711      25.140  49.060  37.600  1.00  0.00           C
ATOM   1979  HA  ASP A 711      25.870  48.280  37.770  1.00  0.00           H
ATOM   1980  CB  ASP A 711      24.360  48.700  36.220  1.00  0.00           C
ATOM   1981  HB1 ASP A 711      23.370  49.200  36.150  1.00  0.00           H
ATOM   1982  HB2 ASP A 711      24.250  47.600  36.270  1.00  0.00           H
ATOM   1983  CG  ASP A 711      25.100  48.970  34.900  1.00  0.00           C
ATOM   1984  OD1 ASP A 711      26.000  49.910  34.700  1.00  0.00           O
ATOM   1985  OD2 ASP A 711      24.680  48.270  33.940  1.00  0.00           O
ATOM   1986  C   ASP A 711      26.060  50.200  37.580  1.00  0.00           C
ATOM   1987  O   ASP A 711      25.780  51.420  37.570  1.00  0.00           O
ATOM   1988  N   ALA A 712      27.400  49.890  37.650  1.00  0.00           N
ATOM   1989  HN  ALA A 712      27.750  48.980  37.810  1.00  0.00           H
ATOM   1990  CA  ALA A 712      28.410  50.950  37.820  1.00  0.00           C
ATOM   1991  HA  ALA A 712      28.030  51.730  38.470  1.00  0.00           H
ATOM   1992  CB  ALA A 712      29.600  50.330  38.620  1.00  0.00           C
ATOM   1993  HB1 ALA A 712      29.320  49.750  39.540  1.00  0.00           H
ATOM   1994  HB2 ALA A 712      30.260  51.160  38.910  1.00  0.00           H
ATOM   1995  HB3 ALA A 712      30.070  49.610  37.920  1.00  0.00           H
ATOM   1996  C   ALA A 712      28.980  51.510  36.510  1.00  0.00           C
ATOM   1997  O   ALA A 712      30.050  52.070  36.500  1.00  0.00           O
ATOM   1998  N   SER A 713      28.310  51.350  35.330  1.00  0.00           N
ATOM   1999  HN  SER A 713      27.420  50.920  35.280  1.00  0.00           H
ATOM   2000  CA  SER A 713      28.980  51.490  34.060  1.00  0.00           C
ATOM   2001  HA  SER A 713      29.870  50.890  33.920  1.00  0.00           H
ATOM   2002  CB  SER A 713      28.090  51.090  32.870  1.00  0.00           C
ATOM   2003  HB1 SER A 713      28.490  51.290  31.850  1.00  0.00           H
ATOM   2004  HB2 SER A 713      27.160  51.700  32.890  1.00  0.00           H
ATOM   2005  OG  SER A 713      27.790  49.710  32.930  1.00  0.00           O
ATOM   2006  HG1 SER A 713      27.010  49.640  33.490  1.00  0.00           H
ATOM   2007  C   SER A 713      29.380  52.960  33.780  1.00  0.00           C
ATOM   2008  O   SER A 713      30.430  53.280  33.210  1.00  0.00           O
ATOM   2009  N   SER A 714      28.610  53.940  34.230  1.00  0.00           N
ATOM   2010  HN  SER A 714      27.780  53.740  34.750  1.00  0.00           H
ATOM   2011  CA  SER A 714      28.930  55.360  34.150  1.00  0.00           C
ATOM   2012  HA  SER A 714      29.270  55.640  33.170  1.00  0.00           H
ATOM   2013  CB  SER A 714      27.740  56.320  34.470  1.00  0.00           C
ATOM   2014  HB1 SER A 714      28.140  57.340  34.570  1.00  0.00           H
ATOM   2015  HB2 SER A 714      27.190  55.940  35.360  1.00  0.00           H
ATOM   2016  OG  SER A 714      26.770  56.280  33.410  1.00  0.00           O
ATOM   2017  HG1 SER A 714      26.180  57.020  33.560  1.00  0.00           H
ATOM   2018  C   SER A 714      30.050  55.650  35.160  1.00  0.00           C
ATOM   2019  O   SER A 714      31.030  56.390  34.890  1.00  0.00           O
ATOM   2020  N   LEU A 715      29.990  55.020  36.300  1.00  0.00           N
ATOM   2021  HN  LEU A 715      29.280  54.380  36.560  1.00  0.00           H
ATOM   2022  CA  LEU A 715      30.950  55.250  37.380  1.00  0.00           C
ATOM   2023  HA  LEU A 715      31.040  56.310  37.510  1.00  0.00           H
ATOM   2024  CB  LEU A 715      30.530  54.570  38.700  1.00  0.00           C
ATOM   2025  HB1 LEU A 715      31.090  55.050  39.530  1.00  0.00           H
ATOM   2026  HB2 LEU A 715      30.730  53.480  38.630  1.00  0.00           H
ATOM   2027  CG  LEU A 715      28.990  54.500  38.960  1.00  0.00           C
ATOM   2028  HG  LEU A 715      28.490  54.070  38.060  1.00  0.00           H
ATOM   2029  CD1 LEU A 715      28.890  53.740  40.250  1.00  0.00           C
ATOM   2030 HD11 LEU A 715      27.830  53.480  40.470  1.00  0.00           H
ATOM   2031 HD12 LEU A 715      29.320  54.380  41.060  1.00  0.00           H
ATOM   2032 HD13 LEU A 715      29.510  52.830  40.190  1.00  0.00           H
ATOM   2033  CD2 LEU A 715      28.340  55.850  39.130  1.00  0.00           C
ATOM   2034 HD21 LEU A 715      28.820  56.520  39.860  1.00  0.00           H
ATOM   2035 HD22 LEU A 715      27.260  55.810  39.370  1.00  0.00           H
ATOM   2036 HD23 LEU A 715      28.420  56.350  38.130  1.00  0.00           H
ATOM   2037  C   LEU A 715      32.380  54.760  36.970  1.00  0.00           C
ATOM   2038  O   LEU A 715      33.390  55.440  37.250  1.00  0.00           O
ATOM   2039  N   VAL A 716      32.410  53.620  36.310  1.00  0.00           N
ATOM   2040  HN  VAL A 716      31.520  53.180  36.220  1.00  0.00           H
ATOM   2041  CA  VAL A 716      33.560  53.010  35.700  1.00  0.00           C
ATOM   2042  HA  VAL A 716      34.370  53.020  36.430  1.00  0.00           H
ATOM   2043  CB  VAL A 716      33.340  51.670  35.200  1.00  0.00           C
ATOM   2044  HB  VAL A 716      32.590  51.600  34.380  1.00  0.00           H
ATOM   2045  CG1 VAL A 716      34.650  51.040  34.610  1.00  0.00           C
ATOM   2046 HG11 VAL A 716      34.610  49.950  34.380  1.00  0.00           H
ATOM   2047 HG12 VAL A 716      35.360  51.060  35.460  1.00  0.00           H
ATOM   2048 HG13 VAL A 716      34.990  51.690  33.770  1.00  0.00           H
ATOM   2049  CG2 VAL A 716      32.980  50.700  36.350  1.00  0.00           C
ATOM   2050 HG21 VAL A 716      32.600  49.750  35.940  1.00  0.00           H
ATOM   2051 HG22 VAL A 716      32.120  51.040  36.970  1.00  0.00           H
ATOM   2052 HG23 VAL A 716      33.860  50.400  36.950  1.00  0.00           H
ATOM   2053  C   VAL A 716      34.170  54.030  34.680  1.00  0.00           C
ATOM   2054  O   VAL A 716      35.380  54.330  34.710  1.00  0.00           O
ATOM   2055  N   CYS A 717      33.390  54.720  33.810  1.00  0.00           N
ATOM   2056  HN  CYS A 717      32.400  54.580  33.790  1.00  0.00           H
ATOM   2057  CA  CYS A 717      34.030  55.540  32.760  1.00  0.00           C
ATOM   2058  HA  CYS A 717      35.000  55.100  32.550  1.00  0.00           H
ATOM   2059  CB  CYS A 717      33.220  55.440  31.490  1.00  0.00           C
ATOM   2060  HB1 CYS A 717      33.110  54.370  31.190  1.00  0.00           H
ATOM   2061  HB2 CYS A 717      33.750  55.970  30.680  1.00  0.00           H
ATOM   2062  SG  CYS A 717      31.450  56.040  31.400  1.00  0.00           S
ATOM   2063  HG1 CYS A 717      30.900  55.000  32.030  1.00  0.00           H
ATOM   2064  C   CYS A 717      34.250  57.010  33.230  1.00  0.00           C
ATOM   2065  O   CYS A 717      35.030  57.700  32.570  1.00  0.00           O
ATOM   2066  N   TYR A 718      33.790  57.370  34.430  1.00  0.00           N
ATOM   2067  HN  TYR A 718      33.150  56.860  35.010  1.00  0.00           H
ATOM   2068  CA  TYR A 718      34.150  58.540  35.060  1.00  0.00           C
ATOM   2069  HA  TYR A 718      34.370  59.330  34.350  1.00  0.00           H
ATOM   2070  CB  TYR A 718      33.060  59.000  36.030  1.00  0.00           C
ATOM   2071  HB1 TYR A 718      33.340  59.940  36.550  1.00  0.00           H
ATOM   2072  HB2 TYR A 718      32.960  58.170  36.760  1.00  0.00           H
ATOM   2073  CG  TYR A 718      31.700  59.340  35.430  1.00  0.00           C
ATOM   2074  CD1 TYR A 718      31.520  59.880  34.170  1.00  0.00           C
ATOM   2075  HD1 TYR A 718      32.280  60.180  33.460  1.00  0.00           H
ATOM   2076  CE1 TYR A 718      30.270  60.370  33.810  1.00  0.00           C
ATOM   2077  HE1 TYR A 718      30.250  60.990  32.930  1.00  0.00           H
ATOM   2078  CZ  TYR A 718      29.150  60.150  34.650  1.00  0.00           C
ATOM   2079  OH  TYR A 718      27.880  60.760  34.300  1.00  0.00           O
ATOM   2080  HH  TYR A 718      27.300  60.790  35.060  1.00  0.00           H
ATOM   2081  CD2 TYR A 718      30.590  59.030  36.220  1.00  0.00           C
ATOM   2082  HD2 TYR A 718      30.720  58.650  37.220  1.00  0.00           H
ATOM   2083  CE2 TYR A 718      29.290  59.390  35.830  1.00  0.00           C
ATOM   2084  HE2 TYR A 718      28.380  59.000  36.270  1.00  0.00           H
ATOM   2085  C   TYR A 718      35.380  58.380  35.980  1.00  0.00           C
ATOM   2086  O   TYR A 718      35.970  59.450  36.350  1.00  0.00           O
ATOM   2087  N   ILE A 719      35.930  57.170  36.350  1.00  0.00           N
ATOM   2088  HN  ILE A 719      35.450  56.330  36.160  1.00  0.00           H
ATOM   2089  CA  ILE A 719      37.350  57.270  36.940  1.00  0.00           C
ATOM   2090  HA  ILE A 719      37.500  58.100  37.620  1.00  0.00           H
ATOM   2091  CB  ILE A 719      37.570  56.150  37.890  1.00  0.00           C
ATOM   2092  HB  ILE A 719      37.580  55.210  37.310  1.00  0.00           H
ATOM   2093  CG2 ILE A 719      38.940  56.410  38.650  1.00  0.00           C
ATOM   2094 HG21 ILE A 719      39.240  55.540  39.280  1.00  0.00           H
ATOM   2095 HG22 ILE A 719      38.890  57.320  39.290  1.00  0.00           H
ATOM   2096 HG23 ILE A 719      39.740  56.480  37.890  1.00  0.00           H
ATOM   2097  CG1 ILE A 719      36.470  55.880  38.920  1.00  0.00           C
ATOM   2098 HG11 ILE A 719      36.790  55.040  39.560  1.00  0.00           H
ATOM   2099 HG12 ILE A 719      35.640  55.500  38.280  1.00  0.00           H
ATOM   2100  CD  ILE A 719      36.020  57.140  39.690  1.00  0.00           C
ATOM   2101  HD1 ILE A 719      35.220  56.870  40.420  1.00  0.00           H
ATOM   2102  HD2 ILE A 719      35.520  57.810  38.970  1.00  0.00           H
ATOM   2103  HD3 ILE A 719      36.870  57.640  40.210  1.00  0.00           H
ATOM   2104  C   ILE A 719      38.400  57.330  35.820  1.00  0.00           C
ATOM   2105  O   ILE A 719      38.390  56.470  34.910  1.00  0.00           O
ATOM   2106  N   THR A 720      39.220  58.350  35.800  1.00  0.00           N
ATOM   2107  HN  THR A 720      39.300  59.010  36.550  1.00  0.00           H
ATOM   2108  CA  THR A 720      40.250  58.460  34.730  1.00  0.00           C
ATOM   2109  HA  THR A 720      40.510  57.490  34.330  1.00  0.00           H
ATOM   2110  CB  THR A 720      39.830  59.370  33.580  1.00  0.00           C
ATOM   2111  HB  THR A 720      40.390  59.120  32.650  1.00  0.00           H
ATOM   2112  OG1 THR A 720      39.950  60.760  33.790  1.00  0.00           O
ATOM   2113  HG1 THR A 720      40.100  61.180  32.940  1.00  0.00           H
ATOM   2114  CG2 THR A 720      38.360  59.290  33.140  1.00  0.00           C
ATOM   2115 HG21 THR A 720      38.090  59.970  32.290  1.00  0.00           H
ATOM   2116 HG22 THR A 720      37.640  59.530  33.950  1.00  0.00           H
ATOM   2117 HG23 THR A 720      38.130  58.250  32.810  1.00  0.00           H
ATOM   2118  C   THR A 720      41.630  58.850  35.200  1.00  0.00           C
ATOM   2119  O   THR A 720      41.880  59.040  36.370  1.00  0.00           O
ATOM   2120  N   ARG A 721      42.660  58.890  34.230  1.00  0.00           N
ATOM   2121  HN  ARG A 721      42.330  58.890  33.290  1.00  0.00           H
ATOM   2122  CA  ARG A 721      44.110  58.800  34.580  1.00  0.00           C
ATOM   2123  HA  ARG A 721      44.290  57.920  35.180  1.00  0.00           H
ATOM   2124  CB  ARG A 721      45.050  58.770  33.360  1.00  0.00           C
ATOM   2125  HB1 ARG A 721      46.050  58.700  33.830  1.00  0.00           H
ATOM   2126  HB2 ARG A 721      45.000  59.770  32.880  1.00  0.00           H
ATOM   2127  CG  ARG A 721      44.800  57.680  32.370  1.00  0.00           C
ATOM   2128  HG1 ARG A 721      45.280  57.900  31.390  1.00  0.00           H
ATOM   2129  HG2 ARG A 721      43.740  57.700  32.010  1.00  0.00           H
ATOM   2130  CD  ARG A 721      44.970  56.230  32.870  1.00  0.00           C
ATOM   2131  HD1 ARG A 721      44.800  55.490  32.060  1.00  0.00           H
ATOM   2132  HD2 ARG A 721      44.270  56.090  33.720  1.00  0.00           H
ATOM   2133  NE  ARG A 721      46.420  56.110  33.400  1.00  0.00           N
ATOM   2134  HE  ARG A 721      47.080  56.690  32.920  1.00  0.00           H
ATOM   2135  CZ  ARG A 721      46.950  55.200  34.140  1.00  0.00           C
ATOM   2136  NH1 ARG A 721      46.280  54.300  34.860  1.00  0.00           N
ATOM   2137 HH11 ARG A 721      45.300  54.220  34.670  1.00  0.00           H
ATOM   2138 HH12 ARG A 721      46.670  53.760  35.600  1.00  0.00           H
ATOM   2139  NH2 ARG A 721      48.250  55.100  34.420  1.00  0.00           N
ATOM   2140 HH21 ARG A 721      48.750  55.940  34.250  1.00  0.00           H
ATOM   2141 HH22 ARG A 721      48.510  54.460  35.160  1.00  0.00           H
ATOM   2142  C   ARG A 721      44.570  59.940  35.580  1.00  0.00           C
ATOM   2143  O   ARG A 721      45.400  59.740  36.440  1.00  0.00           O
ATOM   2144  N   PHE A 722      43.990  61.130  35.390  1.00  0.00           N
ATOM   2145  HN  PHE A 722      43.290  61.080  34.680  1.00  0.00           H
ATOM   2146  CA  PHE A 722      44.070  62.260  36.230  1.00  0.00           C
ATOM   2147  HA  PHE A 722      45.100  62.590  36.240  1.00  0.00           H
ATOM   2148  CB  PHE A 722      43.080  63.250  35.680  1.00  0.00           C
ATOM   2149  HB1 PHE A 722      42.040  62.880  35.630  1.00  0.00           H
ATOM   2150  HB2 PHE A 722      43.400  63.560  34.660  1.00  0.00           H
ATOM   2151  CG  PHE A 722      43.050  64.540  36.470  1.00  0.00           C
ATOM   2152  CD1 PHE A 722      44.120  65.530  36.410  1.00  0.00           C
ATOM   2153  HD1 PHE A 722      44.960  65.410  35.760  1.00  0.00           H
ATOM   2154  CE1 PHE A 722      44.070  66.710  37.160  1.00  0.00           C
ATOM   2155  HE1 PHE A 722      44.830  67.460  37.040  1.00  0.00           H
ATOM   2156  CZ  PHE A 722      43.160  66.800  38.110  1.00  0.00           C
ATOM   2157  HZ  PHE A 722      43.110  67.710  38.680  1.00  0.00           H
ATOM   2158  CD2 PHE A 722      42.050  64.870  37.390  1.00  0.00           C
ATOM   2159  HD2 PHE A 722      41.270  64.140  37.580  1.00  0.00           H
ATOM   2160  CE2 PHE A 722      42.060  65.900  38.260  1.00  0.00           C
ATOM   2161  HE2 PHE A 722      41.280  66.040  38.990  1.00  0.00           H
ATOM   2162  C   PHE A 722      43.730  61.880  37.680  1.00  0.00           C
ATOM   2163  O   PHE A 722      44.550  62.190  38.540  1.00  0.00           O
ATOM   2164  N   THR A 723      42.610  61.290  37.920  1.00  0.00           N
ATOM   2165  HN  THR A 723      42.080  61.060  37.120  1.00  0.00           H
ATOM   2166  CA  THR A 723      42.290  60.800  39.280  1.00  0.00           C
ATOM   2167  HA  THR A 723      42.260  61.610  40.010  1.00  0.00           H
ATOM   2168  CB  THR A 723      40.870  60.400  39.440  1.00  0.00           C
ATOM   2169  HB  THR A 723      40.620  59.620  38.680  1.00  0.00           H
ATOM   2170  OG1 THR A 723      39.980  61.490  39.240  1.00  0.00           O
ATOM   2171  HG1 THR A 723      40.120  61.670  38.310  1.00  0.00           H
ATOM   2172  CG2 THR A 723      40.570  59.830  40.830  1.00  0.00           C
ATOM   2173 HG21 THR A 723      39.480  59.690  40.920  1.00  0.00           H
ATOM   2174 HG22 THR A 723      41.000  60.450  41.650  1.00  0.00           H
ATOM   2175 HG23 THR A 723      41.080  58.860  40.670  1.00  0.00           H
ATOM   2176  C   THR A 723      43.170  59.690  39.770  1.00  0.00           C
ATOM   2177  O   THR A 723      43.780  59.720  40.820  1.00  0.00           O
ATOM   2178  N   GLU A 724      43.400  58.680  38.910  1.00  0.00           N
ATOM   2179  HN  GLU A 724      43.180  58.720  37.940  1.00  0.00           H
ATOM   2180  CA  GLU A 724      44.200  57.530  39.180  1.00  0.00           C
ATOM   2181  HA  GLU A 724      43.690  56.950  39.940  1.00  0.00           H
ATOM   2182  CB  GLU A 724      44.190  56.640  37.950  1.00  0.00           C
ATOM   2183  HB1 GLU A 724      45.020  55.900  37.900  1.00  0.00           H
ATOM   2184  HB2 GLU A 724      44.510  57.300  37.120  1.00  0.00           H
ATOM   2185  CG  GLU A 724      42.820  56.090  37.570  1.00  0.00           C
ATOM   2186  HG1 GLU A 724      42.060  56.880  37.430  1.00  0.00           H
ATOM   2187  HG2 GLU A 724      42.550  55.590  38.530  1.00  0.00           H
ATOM   2188  CD  GLU A 724      42.910  55.220  36.300  1.00  0.00           C
ATOM   2189  OE1 GLU A 724      42.260  55.510  35.280  1.00  0.00           O
ATOM   2190  OE2 GLU A 724      43.510  54.140  36.380  1.00  0.00           O
ATOM   2191  C   GLU A 724      45.630  57.800  39.600  1.00  0.00           C
ATOM   2192  O   GLU A 724      46.160  57.330  40.560  1.00  0.00           O
ATOM   2193  N   GLU A 725      46.360  58.680  38.900  1.00  0.00           N
ATOM   2194  HN  GLU A 725      46.090  59.110  38.050  1.00  0.00           H
ATOM   2195  CA  GLU A 725      47.740  58.910  39.310  1.00  0.00           C
ATOM   2196  HA  GLU A 725      48.170  57.970  39.620  1.00  0.00           H
ATOM   2197  CB  GLU A 725      48.460  59.370  38.080  1.00  0.00           C
ATOM   2198  HB1 GLU A 725      49.450  59.770  38.410  1.00  0.00           H
ATOM   2199  HB2 GLU A 725      47.920  60.240  37.650  1.00  0.00           H
ATOM   2200  CG  GLU A 725      48.730  58.270  36.980  1.00  0.00           C
ATOM   2201  HG1 GLU A 725      47.840  57.760  36.550  1.00  0.00           H
ATOM   2202  HG2 GLU A 725      49.330  57.500  37.510  1.00  0.00           H
ATOM   2203  CD  GLU A 725      49.530  59.010  35.850  1.00  0.00           C
ATOM   2204  OE1 GLU A 725      50.750  59.070  36.000  1.00  0.00           O
ATOM   2205  OE2 GLU A 725      48.980  59.400  34.810  1.00  0.00           O
ATOM   2206  C   GLU A 725      47.880  59.910  40.420  1.00  0.00           C
ATOM   2207  O   GLU A 725      48.710  59.750  41.300  1.00  0.00           O
ATOM   2208  N   ALA A 726      46.980  60.910  40.540  1.00  0.00           N
ATOM   2209  HN  ALA A 726      46.280  61.150  39.870  1.00  0.00           H
ATOM   2210  CA  ALA A 726      46.950  61.760  41.730  1.00  0.00           C
ATOM   2211  HA  ALA A 726      47.940  62.170  41.780  1.00  0.00           H
ATOM   2212  CB  ALA A 726      45.880  62.930  41.450  1.00  0.00           C
ATOM   2213  HB1 ALA A 726      44.890  62.420  41.370  1.00  0.00           H
ATOM   2214  HB2 ALA A 726      46.180  63.430  40.510  1.00  0.00           H
ATOM   2215  HB3 ALA A 726      45.970  63.600  42.320  1.00  0.00           H
ATOM   2216  C   ALA A 726      46.520  61.070  43.030  1.00  0.00           C
ATOM   2217  O   ALA A 726      47.150  61.360  44.090  1.00  0.00           O
ATOM   2218  N   PHE A 727      45.620  60.110  42.950  1.00  0.00           N
ATOM   2219  HN  PHE A 727      45.210  59.960  42.050  1.00  0.00           H
ATOM   2220  CA  PHE A 727      45.200  59.380  44.170  1.00  0.00           C
ATOM   2221  HA  PHE A 727      45.020  60.070  44.980  1.00  0.00           H
ATOM   2222  CB  PHE A 727      43.790  58.750  43.710  1.00  0.00           C
ATOM   2223  HB1 PHE A 727      43.950  58.160  42.780  1.00  0.00           H
ATOM   2224  HB2 PHE A 727      43.150  59.620  43.450  1.00  0.00           H
ATOM   2225  CG  PHE A 727      43.140  57.990  44.830  1.00  0.00           C
ATOM   2226  CD1 PHE A 727      43.070  56.630  44.810  1.00  0.00           C
ATOM   2227  HD1 PHE A 727      43.480  56.100  43.970  1.00  0.00           H
ATOM   2228  CE1 PHE A 727      42.470  55.890  45.870  1.00  0.00           C
ATOM   2229  HE1 PHE A 727      42.400  54.820  45.920  1.00  0.00           H
ATOM   2230  CZ  PHE A 727      42.050  56.560  47.030  1.00  0.00           C
ATOM   2231  HZ  PHE A 727      41.620  56.050  47.890  1.00  0.00           H
ATOM   2232  CD2 PHE A 727      42.750  58.680  46.030  1.00  0.00           C
ATOM   2233  HD2 PHE A 727      42.800  59.740  46.170  1.00  0.00           H
ATOM   2234  CE2 PHE A 727      42.230  57.950  47.110  1.00  0.00           C
ATOM   2235  HE2 PHE A 727      41.930  58.430  48.030  1.00  0.00           H
ATOM   2236  C   PHE A 727      46.330  58.420  44.580  1.00  0.00           C
ATOM   2237  O   PHE A 727      46.740  58.430  45.750  1.00  0.00           O
ATOM   2238  N   ALA A 728      46.960  57.700  43.620  1.00  0.00           N
ATOM   2239  HN  ALA A 728      46.610  57.670  42.680  1.00  0.00           H
ATOM   2240  CA  ALA A 728      48.100  56.850  43.730  1.00  0.00           C
ATOM   2241  HA  ALA A 728      47.910  56.120  44.500  1.00  0.00           H
ATOM   2242  CB  ALA A 728      48.470  56.160  42.370  1.00  0.00           C
ATOM   2243  HB1 ALA A 728      47.540  55.610  42.090  1.00  0.00           H
ATOM   2244  HB2 ALA A 728      49.370  55.500  42.420  1.00  0.00           H
ATOM   2245  HB3 ALA A 728      48.670  56.960  41.620  1.00  0.00           H
ATOM   2246  C   ALA A 728      49.390  57.610  44.250  1.00  0.00           C
ATOM   2247  O   ALA A 728      50.010  57.140  45.200  1.00  0.00           O
ATOM   2248  N   ALA A 729      49.710  58.850  43.750  1.00  0.00           N
ATOM   2249  HN  ALA A 729      49.370  59.120  42.860  1.00  0.00           H
ATOM   2250  CA  ALA A 729      50.750  59.650  44.290  1.00  0.00           C
ATOM   2251  HA  ALA A 729      51.620  59.020  44.440  1.00  0.00           H
ATOM   2252  CB  ALA A 729      51.020  60.750  43.290  1.00  0.00           C
ATOM   2253  HB1 ALA A 729      51.430  61.650  43.790  1.00  0.00           H
ATOM   2254  HB2 ALA A 729      50.010  61.030  42.920  1.00  0.00           H
ATOM   2255  HB3 ALA A 729      51.640  60.410  42.440  1.00  0.00           H
ATOM   2256  C   ALA A 729      50.400  60.260  45.650  1.00  0.00           C
ATOM   2257  O   ALA A 729      51.320  60.440  46.470  1.00  0.00           O
ATOM   2258  N   LEU A 730      49.190  60.640  46.010  1.00  0.00           N
ATOM   2259  HN  LEU A 730      48.560  60.670  45.240  1.00  0.00           H
ATOM   2260  CA  LEU A 730      48.830  61.170  47.350  1.00  0.00           C
ATOM   2261  HA  LEU A 730      49.490  62.020  47.430  1.00  0.00           H
ATOM   2262  CB  LEU A 730      47.350  61.550  47.360  1.00  0.00           C
ATOM   2263  HB1 LEU A 730      46.750  60.780  46.820  1.00  0.00           H
ATOM   2264  HB2 LEU A 730      47.430  62.470  46.760  1.00  0.00           H
ATOM   2265  CG  LEU A 730      46.680  61.830  48.740  1.00  0.00           C
ATOM   2266  HG  LEU A 730      46.830  60.900  49.320  1.00  0.00           H
ATOM   2267  CD1 LEU A 730      47.390  62.980  49.540  1.00  0.00           C
ATOM   2268 HD11 LEU A 730      47.790  63.820  48.940  1.00  0.00           H
ATOM   2269 HD12 LEU A 730      48.220  62.620  50.180  1.00  0.00           H
ATOM   2270 HD13 LEU A 730      46.690  63.440  50.280  1.00  0.00           H
ATOM   2271  CD2 LEU A 730      45.140  62.190  48.670  1.00  0.00           C
ATOM   2272 HD21 LEU A 730      44.720  62.630  49.600  1.00  0.00           H
ATOM   2273 HD22 LEU A 730      44.580  61.260  48.480  1.00  0.00           H
ATOM   2274 HD23 LEU A 730      44.850  62.850  47.820  1.00  0.00           H
ATOM   2275  C   LEU A 730      49.130  60.210  48.460  1.00  0.00           C
ATOM   2276  O   LEU A 730      49.720  60.550  49.470  1.00  0.00           O
ATOM   2277  N   ILE A 731      48.880  58.880  48.270  1.00  0.00           N
ATOM   2278  HN  ILE A 731      48.530  58.620  47.370  1.00  0.00           H
ATOM   2279  CA  ILE A 731      49.280  57.800  49.120  1.00  0.00           C
ATOM   2280  HA  ILE A 731      48.920  58.010  50.120  1.00  0.00           H
ATOM   2281  CB  ILE A 731      48.580  56.440  48.740  1.00  0.00           C
ATOM   2282  HB  ILE A 731      48.750  56.290  47.650  1.00  0.00           H
ATOM   2283  CG2 ILE A 731      49.210  55.320  49.620  1.00  0.00           C
ATOM   2284 HG21 ILE A 731      48.930  55.490  50.680  1.00  0.00           H
ATOM   2285 HG22 ILE A 731      50.300  55.140  49.470  1.00  0.00           H
ATOM   2286 HG23 ILE A 731      48.740  54.350  49.310  1.00  0.00           H
ATOM   2287  CG1 ILE A 731      47.070  56.540  48.920  1.00  0.00           C
ATOM   2288 HG11 ILE A 731      46.740  55.600  48.430  1.00  0.00           H
ATOM   2289 HG12 ILE A 731      46.570  57.370  48.380  1.00  0.00           H
ATOM   2290  CD  ILE A 731      46.640  56.610  50.400  1.00  0.00           C
ATOM   2291  HD1 ILE A 731      45.530  56.620  50.460  1.00  0.00           H
ATOM   2292  HD2 ILE A 731      46.990  57.570  50.830  1.00  0.00           H
ATOM   2293  HD3 ILE A 731      47.060  55.830  51.070  1.00  0.00           H
ATOM   2294  C   ILE A 731      50.820  57.720  49.210  1.00  0.00           C
ATOM   2295  O   ILE A 731      51.330  57.440  50.210  1.00  0.00           O
ATOM   2296  N   CYS A 732      51.460  57.860  48.080  1.00  0.00           N
ATOM   2297  HN  CYS A 732      51.070  58.280  47.250  1.00  0.00           H
ATOM   2298  CA  CYS A 732      52.900  57.700  48.100  1.00  0.00           C
ATOM   2299  HA  CYS A 732      53.040  56.760  48.610  1.00  0.00           H
ATOM   2300  CB  CYS A 732      53.610  57.810  46.680  1.00  0.00           C
ATOM   2301  HB1 CYS A 732      54.700  57.690  46.840  1.00  0.00           H
ATOM   2302  HB2 CYS A 732      53.430  58.820  46.250  1.00  0.00           H
ATOM   2303  SG  CYS A 732      53.080  56.510  45.600  1.00  0.00           S
ATOM   2304  HG1 CYS A 732      52.120  57.270  45.100  1.00  0.00           H
ATOM   2305  C   CYS A 732      53.540  58.800  48.990  1.00  0.00           C
ATOM   2306  O   CYS A 732      54.370  58.420  49.840  1.00  0.00           O
ATOM   2307  N   ILE A 733      53.090  60.100  48.980  1.00  0.00           N
ATOM   2308  HN  ILE A 733      52.400  60.440  48.340  1.00  0.00           H
ATOM   2309  CA  ILE A 733      53.470  61.170  49.920  1.00  0.00           C
ATOM   2310  HA  ILE A 733      54.530  61.300  49.750  1.00  0.00           H
ATOM   2311  CB  ILE A 733      52.670  62.450  49.680  1.00  0.00           C
ATOM   2312  HB  ILE A 733      51.600  62.140  49.660  1.00  0.00           H
ATOM   2313  CG2 ILE A 733      52.870  63.560  50.780  1.00  0.00           C
ATOM   2314 HG21 ILE A 733      52.470  63.230  51.760  1.00  0.00           H
ATOM   2315 HG22 ILE A 733      52.490  64.560  50.460  1.00  0.00           H
ATOM   2316 HG23 ILE A 733      53.950  63.730  51.000  1.00  0.00           H
ATOM   2317  CG1 ILE A 733      53.000  63.150  48.290  1.00  0.00           C
ATOM   2318 HG11 ILE A 733      52.440  64.100  48.200  1.00  0.00           H
ATOM   2319 HG12 ILE A 733      52.650  62.510  47.460  1.00  0.00           H
ATOM   2320  CD  ILE A 733      54.530  63.360  47.990  1.00  0.00           C
ATOM   2321  HD1 ILE A 733      54.840  62.370  47.610  1.00  0.00           H
ATOM   2322  HD2 ILE A 733      55.100  63.830  48.820  1.00  0.00           H
ATOM   2323  HD3 ILE A 733      54.630  64.100  47.170  1.00  0.00           H
ATOM   2324  C   ILE A 733      53.310  60.750  51.330  1.00  0.00           C
ATOM   2325  O   ILE A 733      54.200  60.920  52.180  1.00  0.00           O
ATOM   2326  N   ILE A 734      52.090  60.240  51.650  1.00  0.00           N
ATOM   2327  HN  ILE A 734      51.390  60.280  50.960  1.00  0.00           H
ATOM   2328  CA  ILE A 734      51.670  59.950  53.030  1.00  0.00           C
ATOM   2329  HA  ILE A 734      51.810  60.740  53.750  1.00  0.00           H
ATOM   2330  CB  ILE A 734      50.190  59.690  53.130  1.00  0.00           C
ATOM   2331  HB  ILE A 734      49.900  58.870  52.450  1.00  0.00           H
ATOM   2332  CG2 ILE A 734      49.800  59.340  54.570  1.00  0.00           C
ATOM   2333 HG21 ILE A 734      48.700  59.160  54.550  1.00  0.00           H
ATOM   2334 HG22 ILE A 734      50.120  60.060  55.340  1.00  0.00           H
ATOM   2335 HG23 ILE A 734      50.170  58.340  54.880  1.00  0.00           H
ATOM   2336  CG1 ILE A 734      49.370  60.990  52.680  1.00  0.00           C
ATOM   2337 HG11 ILE A 734      49.850  61.550  51.850  1.00  0.00           H
ATOM   2338 HG12 ILE A 734      49.430  61.660  53.570  1.00  0.00           H
ATOM   2339  CD  ILE A 734      47.950  60.540  52.330  1.00  0.00           C
ATOM   2340  HD1 ILE A 734      47.980  59.630  51.690  1.00  0.00           H
ATOM   2341  HD2 ILE A 734      47.430  61.290  51.680  1.00  0.00           H
ATOM   2342  HD3 ILE A 734      47.320  60.430  53.240  1.00  0.00           H
ATOM   2343  C   ILE A 734      52.470  58.750  53.580  1.00  0.00           C
ATOM   2344  O   ILE A 734      52.940  58.720  54.780  1.00  0.00           O
ATOM   2345  N   PHE A 735      52.830  57.760  52.750  1.00  0.00           N
ATOM   2346  HN  PHE A 735      52.520  57.760  51.790  1.00  0.00           H
ATOM   2347  CA  PHE A 735      53.670  56.630  53.070  1.00  0.00           C
ATOM   2348  HA  PHE A 735      53.230  56.240  53.990  1.00  0.00           H
ATOM   2349  CB  PHE A 735      53.780  55.510  51.980  1.00  0.00           C
ATOM   2350  HB1 PHE A 735      54.700  54.900  52.110  1.00  0.00           H
ATOM   2351  HB2 PHE A 735      53.840  55.920  50.950  1.00  0.00           H
ATOM   2352  CG  PHE A 735      52.630  54.490  51.940  1.00  0.00           C
ATOM   2353  CD1 PHE A 735      51.320  54.680  52.400  1.00  0.00           C
ATOM   2354  HD1 PHE A 735      50.970  55.680  52.620  1.00  0.00           H
ATOM   2355  CE1 PHE A 735      50.390  53.680  52.510  1.00  0.00           C
ATOM   2356  HE1 PHE A 735      49.400  53.780  52.940  1.00  0.00           H
ATOM   2357  CZ  PHE A 735      50.770  52.310  52.250  1.00  0.00           C
ATOM   2358  HZ  PHE A 735      50.110  51.470  52.340  1.00  0.00           H
ATOM   2359  CD2 PHE A 735      52.980  53.170  51.680  1.00  0.00           C
ATOM   2360  HD2 PHE A 735      54.050  53.020  51.550  1.00  0.00           H
ATOM   2361  CE2 PHE A 735      52.040  52.060  51.690  1.00  0.00           C
ATOM   2362  HE2 PHE A 735      52.390  51.070  51.470  1.00  0.00           H
ATOM   2363  C   PHE A 735      55.040  57.030  53.540  1.00  0.00           C
ATOM   2364  O   PHE A 735      55.520  56.720  54.640  1.00  0.00           O
ATOM   2365  N   ILE A 736      55.660  57.980  52.780  1.00  0.00           N
ATOM   2366  HN  ILE A 736      55.320  58.180  51.870  1.00  0.00           H
ATOM   2367  CA  ILE A 736      56.960  58.520  53.140  1.00  0.00           C
ATOM   2368  HA  ILE A 736      57.650  57.680  53.230  1.00  0.00           H
ATOM   2369  CB  ILE A 736      57.590  59.380  52.080  1.00  0.00           C
ATOM   2370  HB  ILE A 736      56.990  60.280  51.850  1.00  0.00           H
ATOM   2371  CG2 ILE A 736      58.970  59.860  52.540  1.00  0.00           C
ATOM   2372 HG21 ILE A 736      59.670  59.020  52.710  1.00  0.00           H
ATOM   2373 HG22 ILE A 736      58.940  60.540  53.410  1.00  0.00           H
ATOM   2374 HG23 ILE A 736      59.460  60.430  51.720  1.00  0.00           H
ATOM   2375  CG1 ILE A 736      57.690  58.510  50.790  1.00  0.00           C
ATOM   2376 HG11 ILE A 736      56.800  57.860  50.660  1.00  0.00           H
ATOM   2377 HG12 ILE A 736      58.600  57.870  50.880  1.00  0.00           H
ATOM   2378  CD  ILE A 736      57.860  59.390  49.550  1.00  0.00           C
ATOM   2379  HD1 ILE A 736      58.730  60.070  49.610  1.00  0.00           H
ATOM   2380  HD2 ILE A 736      56.970  59.910  49.140  1.00  0.00           H
ATOM   2381  HD3 ILE A 736      58.070  58.620  48.770  1.00  0.00           H
ATOM   2382  C   ILE A 736      56.920  59.350  54.420  1.00  0.00           C
ATOM   2383  O   ILE A 736      57.780  59.120  55.280  1.00  0.00           O
ATOM   2384  N   TYR A 737      55.820  60.160  54.570  1.00  0.00           N
ATOM   2385  HN  TYR A 737      55.250  60.410  53.790  1.00  0.00           H
ATOM   2386  CA  TYR A 737      55.560  60.990  55.810  1.00  0.00           C
ATOM   2387  HA  TYR A 737      56.460  61.570  56.000  1.00  0.00           H
ATOM   2388  CB  TYR A 737      54.210  61.770  55.590  1.00  0.00           C
ATOM   2389  HB1 TYR A 737      53.370  61.070  55.820  1.00  0.00           H
ATOM   2390  HB2 TYR A 737      54.150  62.250  54.590  1.00  0.00           H
ATOM   2391  CG  TYR A 737      54.070  62.790  56.730  1.00  0.00           C
ATOM   2392  CD1 TYR A 737      54.310  64.120  56.450  1.00  0.00           C
ATOM   2393  HD1 TYR A 737      54.690  64.480  55.500  1.00  0.00           H
ATOM   2394  CE1 TYR A 737      54.210  65.070  57.490  1.00  0.00           C
ATOM   2395  HE1 TYR A 737      54.570  66.070  57.270  1.00  0.00           H
ATOM   2396  CZ  TYR A 737      53.810  64.780  58.750  1.00  0.00           C
ATOM   2397  OH  TYR A 737      53.740  65.880  59.670  1.00  0.00           O
ATOM   2398  HH  TYR A 737      53.750  65.510  60.550  1.00  0.00           H
ATOM   2399  CD2 TYR A 737      53.650  62.430  58.080  1.00  0.00           C
ATOM   2400  HD2 TYR A 737      53.450  61.380  58.200  1.00  0.00           H
ATOM   2401  CE2 TYR A 737      53.440  63.450  59.080  1.00  0.00           C
ATOM   2402  HE2 TYR A 737      53.170  63.260  60.100  1.00  0.00           H
ATOM   2403  C   TYR A 737      55.450  60.050  57.010  1.00  0.00           C
ATOM   2404  O   TYR A 737      56.040  60.320  58.100  1.00  0.00           O
ATOM   2405  N   GLU A 738      54.810  58.930  56.850  1.00  0.00           N
ATOM   2406  HN  GLU A 738      54.380  58.750  55.970  1.00  0.00           H
ATOM   2407  CA  GLU A 738      54.720  57.940  57.840  1.00  0.00           C
ATOM   2408  HA  GLU A 738      54.300  58.240  58.780  1.00  0.00           H
ATOM   2409  CB  GLU A 738      53.790  56.710  57.470  1.00  0.00           C
ATOM   2410  HB1 GLU A 738      54.070  55.910  58.190  1.00  0.00           H
ATOM   2411  HB2 GLU A 738      53.940  56.410  56.420  1.00  0.00           H
ATOM   2412  CG  GLU A 738      52.310  57.090  57.650  1.00  0.00           C
ATOM   2413  HG1 GLU A 738      51.670  56.490  56.970  1.00  0.00           H
ATOM   2414  HG2 GLU A 738      52.150  58.150  57.330  1.00  0.00           H
ATOM   2415  CD  GLU A 738      51.760  56.820  59.050  1.00  0.00           C
ATOM   2416  OE1 GLU A 738      50.880  57.640  59.480  1.00  0.00           O
ATOM   2417  OE2 GLU A 738      52.080  55.820  59.740  1.00  0.00           O
ATOM   2418  C   GLU A 738      56.050  57.400  58.300  1.00  0.00           C
ATOM   2419  O   GLU A 738      56.450  57.320  59.420  1.00  0.00           O
ATOM   2420  N   ALA A 739      56.910  57.060  57.370  1.00  0.00           N
ATOM   2421  HN  ALA A 739      56.690  57.320  56.430  1.00  0.00           H
ATOM   2422  CA  ALA A 739      58.200  56.550  57.690  1.00  0.00           C
ATOM   2423  HA  ALA A 739      58.060  55.620  58.230  1.00  0.00           H
ATOM   2424  CB  ALA A 739      58.800  56.180  56.320  1.00  0.00           C
ATOM   2425  HB1 ALA A 739      58.130  55.410  55.870  1.00  0.00           H
ATOM   2426  HB2 ALA A 739      59.820  55.780  56.420  1.00  0.00           H
ATOM   2427  HB3 ALA A 739      58.790  56.990  55.560  1.00  0.00           H
ATOM   2428  C   ALA A 739      59.110  57.660  58.350  1.00  0.00           C
ATOM   2429  O   ALA A 739      59.850  57.420  59.280  1.00  0.00           O
ATOM   2430  N   LEU A 740      59.000  58.950  57.900  1.00  0.00           N
ATOM   2431  HN  LEU A 740      58.630  59.180  57.000  1.00  0.00           H
ATOM   2432  CA  LEU A 740      59.550  60.110  58.660  1.00  0.00           C
ATOM   2433  HA  LEU A 740      60.630  59.990  58.720  1.00  0.00           H
ATOM   2434  CB  LEU A 740      59.260  61.480  57.940  1.00  0.00           C
ATOM   2435  HB1 LEU A 740      59.510  62.320  58.630  1.00  0.00           H
ATOM   2436  HB2 LEU A 740      58.180  61.460  57.670  1.00  0.00           H
ATOM   2437  CG  LEU A 740      60.090  61.680  56.670  1.00  0.00           C
ATOM   2438  HG  LEU A 740      60.170  60.890  55.890  1.00  0.00           H
ATOM   2439  CD1 LEU A 740      59.330  62.810  55.930  1.00  0.00           C
ATOM   2440 HD11 LEU A 740      59.960  63.240  55.120  1.00  0.00           H
ATOM   2441 HD12 LEU A 740      58.980  63.610  56.620  1.00  0.00           H
ATOM   2442 HD13 LEU A 740      58.420  62.370  55.490  1.00  0.00           H
ATOM   2443  CD2 LEU A 740      61.510  62.080  56.990  1.00  0.00           C
ATOM   2444 HD21 LEU A 740      61.590  62.920  57.720  1.00  0.00           H
ATOM   2445 HD22 LEU A 740      62.120  62.220  56.080  1.00  0.00           H
ATOM   2446 HD23 LEU A 740      62.050  61.250  57.510  1.00  0.00           H
ATOM   2447  C   LEU A 740      59.040  60.180  60.070  1.00  0.00           C
ATOM   2448  O   LEU A 740      59.920  60.260  60.980  1.00  0.00           O
ATOM   2449  N   GLU A 741      57.750  60.110  60.370  1.00  0.00           N
ATOM   2450  HN  GLU A 741      57.010  60.000  59.710  1.00  0.00           H
ATOM   2451  CA  GLU A 741      57.260  60.040  61.770  1.00  0.00           C
ATOM   2452  HA  GLU A 741      57.680  60.940  62.170  1.00  0.00           H
ATOM   2453  CB  GLU A 741      55.700  60.170  62.000  1.00  0.00           C
ATOM   2454  HB1 GLU A 741      55.440  59.970  63.070  1.00  0.00           H
ATOM   2455  HB2 GLU A 741      55.110  59.400  61.450  1.00  0.00           H
ATOM   2456  CG  GLU A 741      55.030  61.560  61.720  1.00  0.00           C
ATOM   2457  HG1 GLU A 741      55.080  61.930  60.670  1.00  0.00           H
ATOM   2458  HG2 GLU A 741      55.530  62.350  62.310  1.00  0.00           H
ATOM   2459  CD  GLU A 741      53.570  61.670  62.060  1.00  0.00           C
ATOM   2460  OE1 GLU A 741      53.310  62.510  62.990  1.00  0.00           O
ATOM   2461  OE2 GLU A 741      52.700  60.830  61.680  1.00  0.00           O
ATOM   2462  C   GLU A 741      57.780  58.870  62.570  1.00  0.00           C
ATOM   2463  O   GLU A 741      57.910  58.990  63.770  1.00  0.00           O
ATOM   2464  N   LYS A 742      58.000  57.730  61.940  1.00  0.00           N
ATOM   2465  HN  LYS A 742      57.740  57.660  60.980  1.00  0.00           H
ATOM   2466  CA  LYS A 742      58.480  56.490  62.590  1.00  0.00           C
ATOM   2467  HA  LYS A 742      57.780  56.330  63.410  1.00  0.00           H
ATOM   2468  CB  LYS A 742      58.470  55.160  61.690  1.00  0.00           C
ATOM   2469  HB1 LYS A 742      59.050  55.210  60.750  1.00  0.00           H
ATOM   2470  HB2 LYS A 742      57.400  54.940  61.480  1.00  0.00           H
ATOM   2471  CG  LYS A 742      59.050  53.980  62.510  1.00  0.00           C
ATOM   2472  HG1 LYS A 742      60.150  54.140  62.620  1.00  0.00           H
ATOM   2473  HG2 LYS A 742      59.000  52.980  62.040  1.00  0.00           H
ATOM   2474  CD  LYS A 742      58.310  53.770  63.870  1.00  0.00           C
ATOM   2475  HD1 LYS A 742      58.570  54.550  64.610  1.00  0.00           H
ATOM   2476  HD2 LYS A 742      58.690  52.890  64.440  1.00  0.00           H
ATOM   2477  CE  LYS A 742      56.830  53.720  63.940  1.00  0.00           C
ATOM   2478  HE1 LYS A 742      56.560  52.900  63.240  1.00  0.00           H
ATOM   2479  HE2 LYS A 742      56.380  54.670  63.590  1.00  0.00           H
ATOM   2480  NZ  LYS A 742      56.320  53.460  65.300  1.00  0.00           N
ATOM   2481  HZ1 LYS A 742      57.150  53.280  65.910  1.00  0.00           H
ATOM   2482  HZ2 LYS A 742      55.630  52.680  65.260  1.00  0.00           H
ATOM   2483  HZ3 LYS A 742      55.800  54.280  65.670  1.00  0.00           H
ATOM   2484  C   LYS A 742      59.860  56.800  63.200  1.00  0.00           C
ATOM   2485  O   LYS A 742      60.240  56.390  64.280  1.00  0.00           O
ATOM   2486  N   LEU A 743      60.670  57.530  62.410  1.00  0.00           N
ATOM   2487  HN  LEU A 743      60.390  57.790  61.480  1.00  0.00           H
ATOM   2488  CA  LEU A 743      62.010  57.900  62.790  1.00  0.00           C
ATOM   2489  HA  LEU A 743      62.550  57.000  63.040  1.00  0.00           H
ATOM   2490  CB  LEU A 743      62.740  58.670  61.720  1.00  0.00           C
ATOM   2491  HB1 LEU A 743      63.700  59.010  62.190  1.00  0.00           H
ATOM   2492  HB2 LEU A 743      62.130  59.540  61.410  1.00  0.00           H
ATOM   2493  CG  LEU A 743      63.170  57.770  60.540  1.00  0.00           C
ATOM   2494  HG  LEU A 743      62.280  57.480  59.940  1.00  0.00           H
ATOM   2495  CD1 LEU A 743      64.080  58.470  59.420  1.00  0.00           C
ATOM   2496 HD11 LEU A 743      63.440  59.040  58.710  1.00  0.00           H
ATOM   2497 HD12 LEU A 743      64.680  57.720  58.880  1.00  0.00           H
ATOM   2498 HD13 LEU A 743      64.850  59.170  59.820  1.00  0.00           H
ATOM   2499  CD2 LEU A 743      63.880  56.500  61.030  1.00  0.00           C
ATOM   2500 HD21 LEU A 743      64.710  56.750  61.710  1.00  0.00           H
ATOM   2501 HD22 LEU A 743      64.220  55.820  60.220  1.00  0.00           H
ATOM   2502 HD23 LEU A 743      63.140  55.840  61.550  1.00  0.00           H
ATOM   2503  C   LEU A 743      61.910  58.760  64.040  1.00  0.00           C
ATOM   2504  O   LEU A 743      62.440  58.390  65.090  1.00  0.00           O
ATOM   2505  N   PHE A 744      60.990  59.740  64.090  1.00  0.00           N
ATOM   2506  HN  PHE A 744      60.380  60.060  63.370  1.00  0.00           H
ATOM   2507  CA  PHE A 744      60.620  60.510  65.250  1.00  0.00           C
ATOM   2508  HA  PHE A 744      61.560  60.740  65.720  1.00  0.00           H
ATOM   2509  CB  PHE A 744      59.930  61.890  65.010  1.00  0.00           C
ATOM   2510  HB1 PHE A 744      59.610  62.380  65.960  1.00  0.00           H
ATOM   2511  HB2 PHE A 744      59.030  61.770  64.370  1.00  0.00           H
ATOM   2512  CG  PHE A 744      60.970  62.800  64.320  1.00  0.00           C
ATOM   2513  CD1 PHE A 744      61.170  62.770  62.950  1.00  0.00           C
ATOM   2514  HD1 PHE A 744      60.680  62.060  62.300  1.00  0.00           H
ATOM   2515  CE1 PHE A 744      62.030  63.720  62.390  1.00  0.00           C
ATOM   2516  HE1 PHE A 744      62.190  63.740  61.320  1.00  0.00           H
ATOM   2517  CZ  PHE A 744      62.720  64.630  63.130  1.00  0.00           C
ATOM   2518  HZ  PHE A 744      63.410  65.360  62.720  1.00  0.00           H
ATOM   2519  CD2 PHE A 744      61.600  63.730  65.080  1.00  0.00           C
ATOM   2520  HD2 PHE A 744      61.510  63.780  66.160  1.00  0.00           H
ATOM   2521  CE2 PHE A 744      62.570  64.590  64.520  1.00  0.00           C
ATOM   2522  HE2 PHE A 744      63.070  65.340  65.120  1.00  0.00           H
ATOM   2523  C   PHE A 744      60.060  59.740  66.450  1.00  0.00           C
ATOM   2524  O   PHE A 744      60.430  60.060  67.590  1.00  0.00           O
ATOM   2525  N   ASP A 745      59.170  58.730  66.200  1.00  0.00           N
ATOM   2526  HN  ASP A 745      58.810  58.600  65.280  1.00  0.00           H
ATOM   2527  CA  ASP A 745      58.730  57.830  67.190  1.00  0.00           C
ATOM   2528  HA  ASP A 745      58.300  58.390  68.010  1.00  0.00           H
ATOM   2529  CB  ASP A 745      57.510  57.090  66.500  1.00  0.00           C
ATOM   2530  HB1 ASP A 745      57.830  56.300  65.780  1.00  0.00           H
ATOM   2531  HB2 ASP A 745      56.980  57.920  66.010  1.00  0.00           H
ATOM   2532  CG  ASP A 745      56.590  56.170  67.330  1.00  0.00           C
ATOM   2533  OD1 ASP A 745      56.670  56.270  68.610  1.00  0.00           O
ATOM   2534  OD2 ASP A 745      55.610  55.510  66.850  1.00  0.00           O
ATOM   2535  C   ASP A 745      59.750  57.010  67.840  1.00  0.00           C
ATOM   2536  O   ASP A 745      59.900  56.910  69.090  1.00  0.00           O
ATOM   2537  N   LEU A 746      60.650  56.380  67.020  1.00  0.00           N
ATOM   2538  HN  LEU A 746      60.500  56.410  66.030  1.00  0.00           H
ATOM   2539  CA  LEU A 746      61.800  55.670  67.550  1.00  0.00           C
ATOM   2540  HA  LEU A 746      61.510  54.810  68.140  1.00  0.00           H
ATOM   2541  CB  LEU A 746      62.580  55.030  66.330  1.00  0.00           C
ATOM   2542  HB1 LEU A 746      63.410  54.460  66.790  1.00  0.00           H
ATOM   2543  HB2 LEU A 746      62.930  55.900  65.740  1.00  0.00           H
ATOM   2544  CG  LEU A 746      61.810  54.030  65.470  1.00  0.00           C
ATOM   2545  HG  LEU A 746      60.800  54.420  65.200  1.00  0.00           H
ATOM   2546  CD1 LEU A 746      62.490  53.620  64.120  1.00  0.00           C
ATOM   2547 HD11 LEU A 746      61.720  53.070  63.540  1.00  0.00           H
ATOM   2548 HD12 LEU A 746      63.360  52.960  64.320  1.00  0.00           H
ATOM   2549 HD13 LEU A 746      62.730  54.550  63.570  1.00  0.00           H
ATOM   2550  CD2 LEU A 746      61.530  52.760  66.340  1.00  0.00           C
ATOM   2551 HD21 LEU A 746      61.040  51.960  65.760  1.00  0.00           H
ATOM   2552 HD22 LEU A 746      60.840  53.090  67.150  1.00  0.00           H
ATOM   2553 HD23 LEU A 746      62.460  52.450  66.860  1.00  0.00           H
ATOM   2554  C   LEU A 746      62.750  56.500  68.360  1.00  0.00           C
ATOM   2555  O   LEU A 746      63.280  56.050  69.390  1.00  0.00           O
ATOM   2556  N   GLY A 747      62.970  57.810  67.980  1.00  0.00           N
ATOM   2557  HN  GLY A 747      62.470  58.190  67.200  1.00  0.00           H
ATOM   2558  CA  GLY A 747      63.890  58.780  68.640  1.00  0.00           C
ATOM   2559  HA1 GLY A 747      63.970  59.700  68.080  1.00  0.00           H
ATOM   2560  HA2 GLY A 747      64.880  58.360  68.790  1.00  0.00           H
ATOM   2561  C   GLY A 747      63.360  59.290  69.940  1.00  0.00           C
ATOM   2562  O   GLY A 747      64.080  59.690  70.790  1.00  0.00           O
ATOM   2563  N   GLU A 748      62.050  59.160  70.060  1.00  0.00           N
ATOM   2564  HN  GLU A 748      61.550  58.700  69.340  1.00  0.00           H
ATOM   2565  CA  GLU A 748      61.290  59.360  71.300  1.00  0.00           C
ATOM   2566  HA  GLU A 748      61.660  60.320  71.640  1.00  0.00           H
ATOM   2567  CB  GLU A 748      59.820  59.510  71.040  1.00  0.00           C
ATOM   2568  HB1 GLU A 748      59.430  58.530  70.710  1.00  0.00           H
ATOM   2569  HB2 GLU A 748      59.500  60.240  70.270  1.00  0.00           H
ATOM   2570  CG  GLU A 748      59.020  59.830  72.390  1.00  0.00           C
ATOM   2571  HG1 GLU A 748      59.480  60.760  72.760  1.00  0.00           H
ATOM   2572  HG2 GLU A 748      59.110  59.050  73.190  1.00  0.00           H
ATOM   2573  CD  GLU A 748      57.500  59.970  72.140  1.00  0.00           C
ATOM   2574  OE1 GLU A 748      57.060  61.120  72.320  1.00  0.00           O
ATOM   2575  OE2 GLU A 748      56.770  59.000  71.780  1.00  0.00           O
ATOM   2576  C   GLU A 748      61.600  58.250  72.260  1.00  0.00           C
ATOM   2577  O   GLU A 748      62.030  58.520  73.410  1.00  0.00           O
ATOM   2578  N   THR A 749      61.280  56.950  71.890  1.00  0.00           N
ATOM   2579  HN  THR A 749      60.790  56.760  71.040  1.00  0.00           H
ATOM   2580  CA  THR A 749      61.550  55.810  72.850  1.00  0.00           C
ATOM   2581  HA  THR A 749      60.990  55.990  73.740  1.00  0.00           H
ATOM   2582  CB  THR A 749      60.930  54.520  72.200  1.00  0.00           C
ATOM   2583  HB  THR A 749      61.410  54.380  71.200  1.00  0.00           H
ATOM   2584  OG1 THR A 749      59.520  54.500  72.240  1.00  0.00           O
ATOM   2585  HG1 THR A 749      59.290  55.430  72.220  1.00  0.00           H
ATOM   2586  CG2 THR A 749      61.230  53.270  73.040  1.00  0.00           C
ATOM   2587 HG21 THR A 749      60.800  53.560  74.020  1.00  0.00           H
ATOM   2588 HG22 THR A 749      62.310  53.100  73.160  1.00  0.00           H
ATOM   2589 HG23 THR A 749      60.790  52.290  72.760  1.00  0.00           H
ATOM   2590  C   THR A 749      63.010  55.520  73.300  1.00  0.00           C
ATOM   2591  O   THR A 749      63.330  55.260  74.440  1.00  0.00           O
ATOM   2592  N   TYR A 750      63.890  55.520  72.270  1.00  0.00           N
ATOM   2593  HN  TYR A 750      63.670  55.840  71.360  1.00  0.00           H
ATOM   2594  CA  TYR A 750      65.220  54.980  72.400  1.00  0.00           C
ATOM   2595  HA  TYR A 750      65.400  54.470  73.320  1.00  0.00           H
ATOM   2596  CB  TYR A 750      65.410  53.950  71.200  1.00  0.00           C
ATOM   2597  HB1 TYR A 750      66.410  53.490  71.170  1.00  0.00           H
ATOM   2598  HB2 TYR A 750      65.280  54.600  70.300  1.00  0.00           H
ATOM   2599  CG  TYR A 750      64.450  52.820  71.110  1.00  0.00           C
ATOM   2600  CD1 TYR A 750      63.190  52.810  70.370  1.00  0.00           C
ATOM   2601  HD1 TYR A 750      63.000  53.730  69.830  1.00  0.00           H
ATOM   2602  CE1 TYR A 750      62.300  51.720  70.390  1.00  0.00           C
ATOM   2603  HE1 TYR A 750      61.390  51.810  69.830  1.00  0.00           H
ATOM   2604  CZ  TYR A 750      62.660  50.630  71.200  1.00  0.00           C
ATOM   2605  OH  TYR A 750      61.770  49.510  71.370  1.00  0.00           O
ATOM   2606  HH  TYR A 750      62.330  48.780  71.620  1.00  0.00           H
ATOM   2607  CD2 TYR A 750      64.720  51.600  71.820  1.00  0.00           C
ATOM   2608  HD2 TYR A 750      65.610  51.560  72.430  1.00  0.00           H
ATOM   2609  CE2 TYR A 750      63.780  50.600  71.930  1.00  0.00           C
ATOM   2610  HE2 TYR A 750      63.980  49.730  72.540  1.00  0.00           H
ATOM   2611  C   TYR A 750      66.200  56.150  72.310  1.00  0.00           C
ATOM   2612  O   TYR A 750      65.980  57.220  71.840  1.00  0.00           O
ATOM   2613  N   ALA A 751      67.400  55.980  72.970  1.00  0.00           N
ATOM   2614  HN  ALA A 751      67.610  55.070  73.310  1.00  0.00           H
ATOM   2615  CA  ALA A 751      68.500  56.970  73.050  1.00  0.00           C
ATOM   2616  HA  ALA A 751      68.110  57.890  72.630  1.00  0.00           H
ATOM   2617  CB  ALA A 751      68.760  57.210  74.610  1.00  0.00           C
ATOM   2618  HB1 ALA A 751      69.580  57.960  74.640  1.00  0.00           H
ATOM   2619  HB2 ALA A 751      68.940  56.250  75.140  1.00  0.00           H
ATOM   2620  HB3 ALA A 751      67.840  57.710  74.990  1.00  0.00           H
ATOM   2621  C   ALA A 751      69.770  56.500  72.420  1.00  0.00           C
ATOM   2622  O   ALA A 751      70.260  55.380  72.710  1.00  0.00           O
ATOM   2623  N   PHE A 752      70.400  57.310  71.500  1.00  0.00           N
ATOM   2624  HN  PHE A 752      69.870  58.110  71.250  1.00  0.00           H
ATOM   2625  CA  PHE A 752      71.720  57.090  70.910  1.00  0.00           C
ATOM   2626  HA  PHE A 752      71.530  56.210  70.310  1.00  0.00           H
ATOM   2627  CB  PHE A 752      72.060  58.200  69.890  1.00  0.00           C
ATOM   2628  HB1 PHE A 752      73.140  58.170  69.630  1.00  0.00           H
ATOM   2629  HB2 PHE A 752      71.900  59.140  70.460  1.00  0.00           H
ATOM   2630  CG  PHE A 752      71.150  58.350  68.710  1.00  0.00           C
ATOM   2631  CD1 PHE A 752      71.060  57.250  67.830  1.00  0.00           C
ATOM   2632  HD1 PHE A 752      71.700  56.390  68.040  1.00  0.00           H
ATOM   2633  CE1 PHE A 752      70.330  57.340  66.670  1.00  0.00           C
ATOM   2634  HE1 PHE A 752      70.390  56.510  65.960  1.00  0.00           H
ATOM   2635  CZ  PHE A 752      69.660  58.530  66.330  1.00  0.00           C
ATOM   2636  HZ  PHE A 752      69.260  58.600  65.330  1.00  0.00           H
ATOM   2637  CD2 PHE A 752      70.400  59.500  68.410  1.00  0.00           C
ATOM   2638  HD2 PHE A 752      70.330  60.290  69.170  1.00  0.00           H
ATOM   2639  CE2 PHE A 752      69.660  59.620  67.220  1.00  0.00           C
ATOM   2640  HE2 PHE A 752      69.090  60.540  67.070  1.00  0.00           H
ATOM   2641  C   PHE A 752      72.910  56.650  71.760  1.00  0.00           C
ATOM   2642  O   PHE A 752      73.110  57.220  72.830  1.00  0.00           O
ATOM   2643  N   PRO A 822      73.790  55.730  71.260  1.00  0.00           N
ATOM   2644  CD  PRO A 822      75.050  55.350  71.960  1.00  0.00           C
ATOM   2645  HD1 PRO A 822      74.890  54.800  72.910  1.00  0.00           H
ATOM   2646  HD2 PRO A 822      75.540  56.340  72.130  1.00  0.00           H
ATOM   2647  CA  PRO A 822      73.530  54.810  70.180  1.00  0.00           C
ATOM   2648  HA  PRO A 822      73.200  55.310  69.280  1.00  0.00           H
ATOM   2649  CB  PRO A 822      74.950  54.320  69.720  1.00  0.00           C
ATOM   2650  HB1 PRO A 822      75.390  55.110  69.050  1.00  0.00           H
ATOM   2651  HB2 PRO A 822      74.950  53.360  69.180  1.00  0.00           H
ATOM   2652  CG  PRO A 822      75.820  54.470  70.960  1.00  0.00           C
ATOM   2653  HG1 PRO A 822      75.860  53.490  71.490  1.00  0.00           H
ATOM   2654  HG2 PRO A 822      76.880  54.780  70.850  1.00  0.00           H
ATOM   2655  C   PRO A 822      72.550  53.640  70.280  1.00  0.00           C
ATOM   2656  O   PRO A 822      71.490  53.720  69.690  1.00  0.00           O
ATOM   2657  N   ASP A 823      72.900  52.500  70.980  1.00  0.00           N
ATOM   2658  HN  ASP A 823      73.750  52.560  71.500  1.00  0.00           H
ATOM   2659  CA  ASP A 823      72.120  51.340  71.360  1.00  0.00           C
ATOM   2660  HA  ASP A 823      72.830  50.550  71.170  1.00  0.00           H
ATOM   2661  CB  ASP A 823      71.750  51.430  72.850  1.00  0.00           C
ATOM   2662  HB1 ASP A 823      71.450  50.460  73.300  1.00  0.00           H
ATOM   2663  HB2 ASP A 823      71.030  52.260  73.050  1.00  0.00           H
ATOM   2664  CG  ASP A 823      72.980  51.660  73.720  1.00  0.00           C
ATOM   2665  OD1 ASP A 823      74.160  51.260  73.410  1.00  0.00           O
ATOM   2666  OD2 ASP A 823      72.640  52.310  74.730  1.00  0.00           O
ATOM   2667  C   ASP A 823      71.170  50.760  70.370  1.00  0.00           C
ATOM   2668  O   ASP A 823      71.530  50.380  69.260  1.00  0.00           O
ATOM   2669  N   VAL A 824      69.860  50.480  70.800  1.00  0.00           N
ATOM   2670  HN  VAL A 824      69.640  50.930  71.660  1.00  0.00           H
ATOM   2671  CA  VAL A 824      68.810  49.860  70.100  1.00  0.00           C
ATOM   2672  HA  VAL A 824      69.150  48.900  69.750  1.00  0.00           H
ATOM   2673  CB  VAL A 824      67.650  49.490  71.010  1.00  0.00           C
ATOM   2674  HB  VAL A 824      67.110  50.420  71.310  1.00  0.00           H
ATOM   2675  CG1 VAL A 824      66.720  48.510  70.310  1.00  0.00           C
ATOM   2676 HG11 VAL A 824      65.790  48.370  70.880  1.00  0.00           H
ATOM   2677 HG12 VAL A 824      67.220  47.540  70.100  1.00  0.00           H
ATOM   2678 HG13 VAL A 824      66.240  48.840  69.360  1.00  0.00           H
ATOM   2679  CG2 VAL A 824      68.180  48.760  72.230  1.00  0.00           C
ATOM   2680 HG21 VAL A 824      68.980  49.220  72.850  1.00  0.00           H
ATOM   2681 HG22 VAL A 824      68.610  47.790  71.930  1.00  0.00           H
ATOM   2682 HG23 VAL A 824      67.340  48.610  72.950  1.00  0.00           H
ATOM   2683  C   VAL A 824      68.500  50.680  68.830  1.00  0.00           C
ATOM   2684  O   VAL A 824      68.300  50.160  67.770  1.00  0.00           O
ATOM   2685  N   LEU A 825      68.510  52.030  69.000  1.00  0.00           N
ATOM   2686  HN  LEU A 825      68.780  52.400  69.890  1.00  0.00           H
ATOM   2687  CA  LEU A 825      68.230  52.990  67.900  1.00  0.00           C
ATOM   2688  HA  LEU A 825      67.320  52.700  67.390  1.00  0.00           H
ATOM   2689  CB  LEU A 825      68.040  54.450  68.550  1.00  0.00           C
ATOM   2690  HB1 LEU A 825      69.040  54.900  68.720  1.00  0.00           H
ATOM   2691  HB2 LEU A 825      67.540  54.380  69.530  1.00  0.00           H
ATOM   2692  CG  LEU A 825      67.250  55.500  67.630  1.00  0.00           C
ATOM   2693  HG  LEU A 825      67.880  55.690  66.730  1.00  0.00           H
ATOM   2694  CD1 LEU A 825      65.870  54.920  67.140  1.00  0.00           C
ATOM   2695 HD11 LEU A 825      65.420  54.630  68.110  1.00  0.00           H
ATOM   2696 HD12 LEU A 825      65.980  54.080  66.420  1.00  0.00           H
ATOM   2697 HD13 LEU A 825      65.270  55.660  66.570  1.00  0.00           H
ATOM   2698  CD2 LEU A 825      67.100  56.860  68.320  1.00  0.00           C
ATOM   2699 HD21 LEU A 825      68.100  57.340  68.480  1.00  0.00           H
ATOM   2700 HD22 LEU A 825      66.570  56.770  69.290  1.00  0.00           H
ATOM   2701 HD23 LEU A 825      66.450  57.540  67.730  1.00  0.00           H
ATOM   2702  C   LEU A 825      69.380  52.980  66.880  1.00  0.00           C
ATOM   2703  O   LEU A 825      69.060  52.950  65.680  1.00  0.00           O
ATOM   2704  N   PHE A 826      70.650  52.740  67.280  1.00  0.00           N
ATOM   2705  HN  PHE A 826      70.970  52.590  68.220  1.00  0.00           H
ATOM   2706  CA  PHE A 826      71.720  52.350  66.320  1.00  0.00           C
ATOM   2707  HA  PHE A 826      71.730  53.190  65.630  1.00  0.00           H
ATOM   2708  CB  PHE A 826      73.140  52.240  66.960  1.00  0.00           C
ATOM   2709  HB1 PHE A 826      73.100  51.650  67.900  1.00  0.00           H
ATOM   2710  HB2 PHE A 826      73.560  53.250  67.170  1.00  0.00           H
ATOM   2711  CG  PHE A 826      74.180  51.470  66.090  1.00  0.00           C
ATOM   2712  CD1 PHE A 826      75.070  52.110  65.190  1.00  0.00           C
ATOM   2713  HD1 PHE A 826      75.050  53.170  64.910  1.00  0.00           H
ATOM   2714  CE1 PHE A 826      76.060  51.380  64.430  1.00  0.00           C
ATOM   2715  HE1 PHE A 826      76.720  51.980  63.830  1.00  0.00           H
ATOM   2716  CZ  PHE A 826      76.110  50.050  64.610  1.00  0.00           C
ATOM   2717  HZ  PHE A 826      76.820  49.530  63.980  1.00  0.00           H
ATOM   2718  CD2 PHE A 826      74.400  50.070  66.280  1.00  0.00           C
ATOM   2719  HD2 PHE A 826      73.840  49.640  67.090  1.00  0.00           H
ATOM   2720  CE2 PHE A 826      75.240  49.400  65.500  1.00  0.00           C
ATOM   2721  HE2 PHE A 826      75.420  48.400  65.880  1.00  0.00           H
ATOM   2722  C   PHE A 826      71.340  51.130  65.570  1.00  0.00           C
ATOM   2723  O   PHE A 826      71.620  51.100  64.400  1.00  0.00           O
ATOM   2724  N   TRP A 827      70.720  50.120  66.210  1.00  0.00           N
ATOM   2725  HN  TRP A 827      70.640  50.160  67.210  1.00  0.00           H
ATOM   2726  CA  TRP A 827      70.350  48.890  65.460  1.00  0.00           C
ATOM   2727  HA  TRP A 827      71.120  48.670  64.740  1.00  0.00           H
ATOM   2728  CB  TRP A 827      70.140  47.760  66.440  1.00  0.00           C
ATOM   2729  HB1 TRP A 827      69.590  46.930  65.950  1.00  0.00           H
ATOM   2730  HB2 TRP A 827      69.460  48.080  67.250  1.00  0.00           H
ATOM   2731  CG  TRP A 827      71.360  47.200  67.020  1.00  0.00           C
ATOM   2732  CD1 TRP A 827      71.900  47.440  68.270  1.00  0.00           C
ATOM   2733  HD1 TRP A 827      71.490  48.080  69.040  1.00  0.00           H
ATOM   2734  NE1 TRP A 827      73.080  46.760  68.350  1.00  0.00           N
ATOM   2735  HE1 TRP A 827      73.760  46.880  69.030  1.00  0.00           H
ATOM   2736  CE2 TRP A 827      73.390  46.200  67.140  1.00  0.00           C
ATOM   2737  CD2 TRP A 827      72.350  46.450  66.270  1.00  0.00           C
ATOM   2738  CE3 TRP A 827      72.380  46.030  64.930  1.00  0.00           C
ATOM   2739  HE3 TRP A 827      71.570  46.120  64.220  1.00  0.00           H
ATOM   2740  CZ3 TRP A 827      73.580  45.310  64.610  1.00  0.00           C
ATOM   2741  HZ3 TRP A 827      73.660  44.820  63.660  1.00  0.00           H
ATOM   2742  CZ2 TRP A 827      74.550  45.540  66.850  1.00  0.00           C
ATOM   2743  HZ2 TRP A 827      75.430  45.450  67.480  1.00  0.00           H
ATOM   2744  CH2 TRP A 827      74.630  45.120  65.520  1.00  0.00           C
ATOM   2745  HH2 TRP A 827      75.510  44.600  65.180  1.00  0.00           H
ATOM   2746  C   TRP A 827      69.160  49.090  64.630  1.00  0.00           C
ATOM   2747  O   TRP A 827      69.090  48.520  63.540  1.00  0.00           O
ATOM   2748  N   CYS A 828      68.200  49.930  64.990  1.00  0.00           N
ATOM   2749  HN  CYS A 828      68.230  50.240  65.940  1.00  0.00           H
ATOM   2750  CA  CYS A 828      67.040  50.220  64.180  1.00  0.00           C
ATOM   2751  HA  CYS A 828      66.740  49.220  63.930  1.00  0.00           H
ATOM   2752  CB  CYS A 828      66.060  51.020  65.110  1.00  0.00           C
ATOM   2753  HB1 CYS A 828      65.250  51.400  64.450  1.00  0.00           H
ATOM   2754  HB2 CYS A 828      66.650  51.830  65.580  1.00  0.00           H
ATOM   2755  SG  CYS A 828      65.220  50.030  66.440  1.00  0.00           S
ATOM   2756  HG1 CYS A 828      66.330  49.740  67.090  1.00  0.00           H
ATOM   2757  C   CYS A 828      67.290  51.020  62.900  1.00  0.00           C
ATOM   2758  O   CYS A 828      66.790  50.820  61.800  1.00  0.00           O
ATOM   2759  N   VAL A 829      68.180  52.060  63.060  1.00  0.00           N
ATOM   2760  HN  VAL A 829      68.460  52.270  64.000  1.00  0.00           H
ATOM   2761  CA  VAL A 829      68.640  52.840  62.010  1.00  0.00           C
ATOM   2762  HA  VAL A 829      67.820  53.150  61.370  1.00  0.00           H
ATOM   2763  CB  VAL A 829      69.470  54.000  62.520  1.00  0.00           C
ATOM   2764  HB  VAL A 829      70.240  53.640  63.240  1.00  0.00           H
ATOM   2765  CG1 VAL A 829      70.260  54.910  61.500  1.00  0.00           C
ATOM   2766 HG11 VAL A 829      71.100  54.350  61.050  1.00  0.00           H
ATOM   2767 HG12 VAL A 829      70.600  55.890  61.890  1.00  0.00           H
ATOM   2768 HG13 VAL A 829      69.530  55.150  60.700  1.00  0.00           H
ATOM   2769  CG2 VAL A 829      68.590  54.900  63.320  1.00  0.00           C
ATOM   2770 HG21 VAL A 829      67.760  55.300  62.690  1.00  0.00           H
ATOM   2771 HG22 VAL A 829      69.120  55.700  63.870  1.00  0.00           H
ATOM   2772 HG23 VAL A 829      68.090  54.270  64.100  1.00  0.00           H
ATOM   2773  C   VAL A 829      69.500  52.020  60.980  1.00  0.00           C
ATOM   2774  O   VAL A 829      69.330  52.110  59.790  1.00  0.00           O
ATOM   2775  N   ILE A 830      70.440  51.110  61.350  1.00  0.00           N
ATOM   2776  HN  ILE A 830      70.730  51.040  62.310  1.00  0.00           H
ATOM   2777  CA  ILE A 830      71.190  50.270  60.460  1.00  0.00           C
ATOM   2778  HA  ILE A 830      71.620  50.870  59.680  1.00  0.00           H
ATOM   2779  CB  ILE A 830      72.330  49.690  61.210  1.00  0.00           C
ATOM   2780  HB  ILE A 830      72.100  49.440  62.270  1.00  0.00           H
ATOM   2781  CG2 ILE A 830      72.830  48.370  60.530  1.00  0.00           C
ATOM   2782 HG21 ILE A 830      72.140  47.530  60.710  1.00  0.00           H
ATOM   2783 HG22 ILE A 830      73.810  48.170  61.010  1.00  0.00           H
ATOM   2784 HG23 ILE A 830      72.770  48.530  59.430  1.00  0.00           H
ATOM   2785  CG1 ILE A 830      73.510  50.570  61.200  1.00  0.00           C
ATOM   2786 HG11 ILE A 830      73.950  50.490  60.180  1.00  0.00           H
ATOM   2787 HG12 ILE A 830      74.300  50.290  61.930  1.00  0.00           H
ATOM   2788  CD  ILE A 830      73.360  52.040  61.520  1.00  0.00           C
ATOM   2789  HD1 ILE A 830      72.890  52.620  60.700  1.00  0.00           H
ATOM   2790  HD2 ILE A 830      74.310  52.600  61.710  1.00  0.00           H
ATOM   2791  HD3 ILE A 830      72.800  52.250  62.450  1.00  0.00           H
ATOM   2792  C   ILE A 830      70.370  49.320  59.720  1.00  0.00           C
ATOM   2793  O   ILE A 830      70.550  49.120  58.510  1.00  0.00           O
ATOM   2794  N   LEU A 831      69.440  48.700  60.410  1.00  0.00           N
ATOM   2795  HN  LEU A 831      69.350  48.950  61.370  1.00  0.00           H
ATOM   2796  CA  LEU A 831      68.610  47.630  59.780  1.00  0.00           C
ATOM   2797  HA  LEU A 831      69.270  47.030  59.170  1.00  0.00           H
ATOM   2798  CB  LEU A 831      68.190  46.640  60.940  1.00  0.00           C
ATOM   2799  HB1 LEU A 831      67.640  47.230  61.700  1.00  0.00           H
ATOM   2800  HB2 LEU A 831      69.140  46.330  61.430  1.00  0.00           H
ATOM   2801  CG  LEU A 831      67.360  45.400  60.700  1.00  0.00           C
ATOM   2802  HG  LEU A 831      66.560  45.590  59.950  1.00  0.00           H
ATOM   2803  CD1 LEU A 831      68.160  44.330  59.940  1.00  0.00           C
ATOM   2804 HD11 LEU A 831      68.860  43.780  60.600  1.00  0.00           H
ATOM   2805 HD12 LEU A 831      68.510  44.690  58.940  1.00  0.00           H
ATOM   2806 HD13 LEU A 831      67.540  43.420  59.760  1.00  0.00           H
ATOM   2807  CD2 LEU A 831      66.780  44.810  61.990  1.00  0.00           C
ATOM   2808 HD21 LEU A 831      66.450  45.600  62.700  1.00  0.00           H
ATOM   2809 HD22 LEU A 831      67.500  44.200  62.570  1.00  0.00           H
ATOM   2810 HD23 LEU A 831      65.860  44.220  61.800  1.00  0.00           H
ATOM   2811  C   LEU A 831      67.500  48.120  58.910  1.00  0.00           C
ATOM   2812  O   LEU A 831      67.170  47.600  57.840  1.00  0.00           O
ATOM   2813  N   PHE A 832      66.930  49.320  59.270  1.00  0.00           N
ATOM   2814  HN  PHE A 832      66.910  49.680  60.200  1.00  0.00           H
ATOM   2815  CA  PHE A 832      66.190  50.110  58.370  1.00  0.00           C
ATOM   2816  HA  PHE A 832      65.300  49.660  57.960  1.00  0.00           H
ATOM   2817  CB  PHE A 832      65.710  51.290  59.150  1.00  0.00           C
ATOM   2818  HB1 PHE A 832      66.610  51.840  59.500  1.00  0.00           H
ATOM   2819  HB2 PHE A 832      65.060  51.030  60.010  1.00  0.00           H
ATOM   2820  CG  PHE A 832      64.840  52.260  58.320  1.00  0.00           C
ATOM   2821  CD1 PHE A 832      63.610  51.850  57.670  1.00  0.00           C
ATOM   2822  HD1 PHE A 832      63.350  50.810  57.680  1.00  0.00           H
ATOM   2823  CE1 PHE A 832      62.890  52.800  56.930  1.00  0.00           C
ATOM   2824  HE1 PHE A 832      62.000  52.600  56.360  1.00  0.00           H
ATOM   2825  CZ  PHE A 832      63.170  54.170  57.020  1.00  0.00           C
ATOM   2826  HZ  PHE A 832      62.650  54.920  56.430  1.00  0.00           H
ATOM   2827  CD2 PHE A 832      65.090  53.590  58.400  1.00  0.00           C
ATOM   2828  HD2 PHE A 832      66.010  53.870  58.890  1.00  0.00           H
ATOM   2829  CE2 PHE A 832      64.370  54.580  57.640  1.00  0.00           C
ATOM   2830  HE2 PHE A 832      64.640  55.620  57.590  1.00  0.00           H
ATOM   2831  C   PHE A 832      66.930  50.510  57.030  1.00  0.00           C
ATOM   2832  O   PHE A 832      66.280  50.360  56.020  1.00  0.00           O
ATOM   2833  N   PHE A 833      68.170  51.000  57.140  1.00  0.00           N
ATOM   2834  HN  PHE A 833      68.470  51.260  58.060  1.00  0.00           H
ATOM   2835  CA  PHE A 833      68.880  51.530  56.020  1.00  0.00           C
ATOM   2836  HA  PHE A 833      68.210  52.060  55.360  1.00  0.00           H
ATOM   2837  CB  PHE A 833      70.170  52.420  56.380  1.00  0.00           C
ATOM   2838  HB1 PHE A 833      70.680  52.470  55.400  1.00  0.00           H
ATOM   2839  HB2 PHE A 833      70.880  51.990  57.130  1.00  0.00           H
ATOM   2840  CG  PHE A 833      69.920  53.780  56.790  1.00  0.00           C
ATOM   2841  CD1 PHE A 833      68.740  54.270  57.370  1.00  0.00           C
ATOM   2842  HD1 PHE A 833      67.930  53.580  57.600  1.00  0.00           H
ATOM   2843  CE1 PHE A 833      68.590  55.620  57.630  1.00  0.00           C
ATOM   2844  HE1 PHE A 833      67.780  55.960  58.250  1.00  0.00           H
ATOM   2845  CZ  PHE A 833      69.680  56.500  57.470  1.00  0.00           C
ATOM   2846  HZ  PHE A 833      69.570  57.520  57.820  1.00  0.00           H
ATOM   2847  CD2 PHE A 833      71.040  54.720  56.520  1.00  0.00           C
ATOM   2848  HD2 PHE A 833      71.970  54.430  56.070  1.00  0.00           H
ATOM   2849  CE2 PHE A 833      70.910  56.080  56.880  1.00  0.00           C
ATOM   2850  HE2 PHE A 833      71.790  56.680  56.720  1.00  0.00           H
ATOM   2851  C   PHE A 833      69.490  50.400  55.160  1.00  0.00           C
ATOM   2852  O   PHE A 833      69.420  50.450  53.920  1.00  0.00           O
ATOM   2853  N   THR A 834      70.020  49.320  55.800  1.00  0.00           N
ATOM   2854  HN  THR A 834      70.270  49.300  56.770  1.00  0.00           H
ATOM   2855  CA  THR A 834      70.430  48.090  55.090  1.00  0.00           C
ATOM   2856  HA  THR A 834      71.020  48.490  54.270  1.00  0.00           H
ATOM   2857  CB  THR A 834      71.260  47.040  55.920  1.00  0.00           C
ATOM   2858  HB  THR A 834      71.210  46.070  55.390  1.00  0.00           H
ATOM   2859  OG1 THR A 834      70.800  46.850  57.240  1.00  0.00           O
ATOM   2860  HG1 THR A 834      70.960  47.630  57.790  1.00  0.00           H
ATOM   2861  CG2 THR A 834      72.640  47.510  55.990  1.00  0.00           C
ATOM   2862 HG21 THR A 834      73.220  46.750  56.570  1.00  0.00           H
ATOM   2863 HG22 THR A 834      72.840  48.440  56.560  1.00  0.00           H
ATOM   2864 HG23 THR A 834      73.220  47.500  55.040  1.00  0.00           H
ATOM   2865  C   THR A 834      69.300  47.360  54.460  1.00  0.00           C
ATOM   2866  O   THR A 834      69.490  46.810  53.350  1.00  0.00           O
ATOM   2867  N   THR A 835      68.070  47.350  54.990  1.00  0.00           N
ATOM   2868  HN  THR A 835      68.040  47.760  55.900  1.00  0.00           H
ATOM   2869  CA  THR A 835      66.940  46.580  54.470  1.00  0.00           C
ATOM   2870  HA  THR A 835      67.260  45.610  54.100  1.00  0.00           H
ATOM   2871  CB  THR A 835      65.800  46.480  55.420  1.00  0.00           C
ATOM   2872  HB  THR A 835      65.650  47.430  55.980  1.00  0.00           H
ATOM   2873  OG1 THR A 835      66.180  45.370  56.310  1.00  0.00           O
ATOM   2874  HG1 THR A 835      66.800  45.780  56.920  1.00  0.00           H
ATOM   2875  CG2 THR A 835      64.380  46.040  54.870  1.00  0.00           C
ATOM   2876 HG21 THR A 835      63.860  46.950  54.520  1.00  0.00           H
ATOM   2877 HG22 THR A 835      63.830  45.460  55.640  1.00  0.00           H
ATOM   2878 HG23 THR A 835      64.530  45.320  54.040  1.00  0.00           H
ATOM   2879  C   THR A 835      66.410  47.170  53.230  1.00  0.00           C
ATOM   2880  O   THR A 835      66.210  46.520  52.230  1.00  0.00           O
ATOM   2881  N   PHE A 836      66.230  48.530  53.250  1.00  0.00           N
ATOM   2882  HN  PHE A 836      66.380  49.020  54.100  1.00  0.00           H
ATOM   2883  CA  PHE A 836      65.960  49.260  52.000  1.00  0.00           C
ATOM   2884  HA  PHE A 836      65.110  48.740  51.590  1.00  0.00           H
ATOM   2885  CB  PHE A 836      65.660  50.730  52.410  1.00  0.00           C
ATOM   2886  HB1 PHE A 836      66.600  51.180  52.780  1.00  0.00           H
ATOM   2887  HB2 PHE A 836      64.920  50.820  53.230  1.00  0.00           H
ATOM   2888  CG  PHE A 836      65.080  51.570  51.330  1.00  0.00           C
ATOM   2889  CD1 PHE A 836      65.660  52.700  50.800  1.00  0.00           C
ATOM   2890  HD1 PHE A 836      66.590  52.990  51.290  1.00  0.00           H
ATOM   2891  CE1 PHE A 836      65.150  53.350  49.660  1.00  0.00           C
ATOM   2892  HE1 PHE A 836      65.690  54.200  49.250  1.00  0.00           H
ATOM   2893  CZ  PHE A 836      63.920  52.890  49.090  1.00  0.00           C
ATOM   2894  HZ  PHE A 836      63.410  53.310  48.250  1.00  0.00           H
ATOM   2895  CD2 PHE A 836      63.890  51.090  50.720  1.00  0.00           C
ATOM   2896  HD2 PHE A 836      63.310  50.260  51.100  1.00  0.00           H
ATOM   2897  CE2 PHE A 836      63.390  51.740  49.620  1.00  0.00           C
ATOM   2898  HE2 PHE A 836      62.560  51.310  49.080  1.00  0.00           H
ATOM   2899  C   PHE A 836      66.950  49.160  50.890  1.00  0.00           C
ATOM   2900  O   PHE A 836      66.740  48.630  49.800  1.00  0.00           O
ATOM   2901  N   PHE A 837      68.270  49.420  51.240  1.00  0.00           N
ATOM   2902  HN  PHE A 837      68.570  49.790  52.120  1.00  0.00           H
ATOM   2903  CA  PHE A 837      69.410  49.100  50.400  1.00  0.00           C
ATOM   2904  HA  PHE A 837      69.450  49.700  49.500  1.00  0.00           H
ATOM   2905  CB  PHE A 837      70.770  49.410  51.300  1.00  0.00           C
ATOM   2906  HB1 PHE A 837      70.610  48.800  52.220  1.00  0.00           H
ATOM   2907  HB2 PHE A 837      70.890  50.470  51.600  1.00  0.00           H
ATOM   2908  CG  PHE A 837      72.070  48.960  50.740  1.00  0.00           C
ATOM   2909  CD1 PHE A 837      72.510  47.680  51.090  1.00  0.00           C
ATOM   2910  HD1 PHE A 837      72.060  47.080  51.870  1.00  0.00           H
ATOM   2911  CE1 PHE A 837      73.580  47.130  50.420  1.00  0.00           C
ATOM   2912  HE1 PHE A 837      73.920  46.120  50.600  1.00  0.00           H
ATOM   2913  CZ  PHE A 837      74.360  47.870  49.560  1.00  0.00           C
ATOM   2914  HZ  PHE A 837      75.240  47.460  49.080  1.00  0.00           H
ATOM   2915  CD2 PHE A 837      72.710  49.670  49.770  1.00  0.00           C
ATOM   2916  HD2 PHE A 837      72.460  50.710  49.610  1.00  0.00           H
ATOM   2917  CE2 PHE A 837      73.810  49.130  49.160  1.00  0.00           C
ATOM   2918  HE2 PHE A 837      74.390  49.680  48.450  1.00  0.00           H
ATOM   2919  C   PHE A 837      69.460  47.620  49.850  1.00  0.00           C
ATOM   2920  O   PHE A 837      69.680  47.410  48.680  1.00  0.00           O
ATOM   2921  N   LEU A 838      69.340  46.530  50.680  1.00  0.00           N
ATOM   2922  HN  LEU A 838      69.160  46.560  51.660  1.00  0.00           H
ATOM   2923  CA  LEU A 838      69.440  45.220  50.140  1.00  0.00           C
ATOM   2924  HA  LEU A 838      70.280  45.160  49.460  1.00  0.00           H
ATOM   2925  CB  LEU A 838      69.590  44.110  51.230  1.00  0.00           C
ATOM   2926  HB1 LEU A 838      68.840  44.220  52.040  1.00  0.00           H
ATOM   2927  HB2 LEU A 838      70.550  44.380  51.730  1.00  0.00           H
ATOM   2928  CG  LEU A 838      69.550  42.660  50.720  1.00  0.00           C
ATOM   2929  HG  LEU A 838      68.630  42.550  50.100  1.00  0.00           H
ATOM   2930  CD1 LEU A 838      70.680  42.410  49.720  1.00  0.00           C
ATOM   2931 HD11 LEU A 838      71.690  42.360  50.190  1.00  0.00           H
ATOM   2932 HD12 LEU A 838      70.730  43.200  48.960  1.00  0.00           H
ATOM   2933 HD13 LEU A 838      70.700  41.420  49.210  1.00  0.00           H
ATOM   2934  CD2 LEU A 838      69.690  41.700  51.860  1.00  0.00           C
ATOM   2935 HD21 LEU A 838      70.460  42.000  52.590  1.00  0.00           H
ATOM   2936 HD22 LEU A 838      69.970  40.680  51.550  1.00  0.00           H
ATOM   2937 HD23 LEU A 838      68.700  41.660  52.370  1.00  0.00           H
ATOM   2938  C   LEU A 838      68.260  44.940  49.180  1.00  0.00           C
ATOM   2939  O   LEU A 838      68.390  44.520  48.020  1.00  0.00           O
ATOM   2940  N   SER A 839      67.060  45.250  49.620  1.00  0.00           N
ATOM   2941  HN  SER A 839      67.030  45.730  50.500  1.00  0.00           H
ATOM   2942  CA  SER A 839      65.790  45.010  48.960  1.00  0.00           C
ATOM   2943  HA  SER A 839      65.830  43.940  48.780  1.00  0.00           H
ATOM   2944  CB  SER A 839      64.510  45.260  49.900  1.00  0.00           C
ATOM   2945  HB1 SER A 839      64.480  44.540  50.740  1.00  0.00           H
ATOM   2946  HB2 SER A 839      63.710  44.970  49.190  1.00  0.00           H
ATOM   2947  OG  SER A 839      64.390  46.680  50.290  1.00  0.00           O
ATOM   2948  HG1 SER A 839      65.110  46.800  50.930  1.00  0.00           H
ATOM   2949  C   SER A 839      65.690  45.650  47.630  1.00  0.00           C
ATOM   2950  O   SER A 839      65.430  44.950  46.640  1.00  0.00           O
ATOM   2951  N   SER A 840      65.920  47.020  47.540  1.00  0.00           N
ATOM   2952  HN  SER A 840      66.040  47.610  48.330  1.00  0.00           H
ATOM   2953  CA  SER A 840      66.140  47.760  46.330  1.00  0.00           C
ATOM   2954  HA  SER A 840      65.170  47.780  45.840  1.00  0.00           H
ATOM   2955  CB  SER A 840      66.350  49.280  46.670  1.00  0.00           C
ATOM   2956  HB1 SER A 840      65.520  49.470  47.390  1.00  0.00           H
ATOM   2957  HB2 SER A 840      66.300  50.000  45.830  1.00  0.00           H
ATOM   2958  OG  SER A 840      67.540  49.630  47.420  1.00  0.00           O
ATOM   2959  HG1 SER A 840      67.330  49.270  48.290  1.00  0.00           H
ATOM   2960  C   SER A 840      67.300  47.350  45.460  1.00  0.00           C
ATOM   2961  O   SER A 840      67.060  47.310  44.250  1.00  0.00           O
ATOM   2962  N   PHE A 841      68.540  47.000  46.000  1.00  0.00           N
ATOM   2963  HN  PHE A 841      68.680  46.940  46.980  1.00  0.00           H
ATOM   2964  CA  PHE A 841      69.480  46.250  45.210  1.00  0.00           C
ATOM   2965  HA  PHE A 841      69.820  46.810  44.350  1.00  0.00           H
ATOM   2966  CB  PHE A 841      70.870  46.080  46.040  1.00  0.00           C
ATOM   2967  HB1 PHE A 841      70.780  45.460  46.940  1.00  0.00           H
ATOM   2968  HB2 PHE A 841      71.160  47.120  46.320  1.00  0.00           H
ATOM   2969  CG  PHE A 841      71.850  45.490  45.070  1.00  0.00           C
ATOM   2970  CD1 PHE A 841      72.630  46.360  44.270  1.00  0.00           C
ATOM   2971  HD1 PHE A 841      72.460  47.410  44.430  1.00  0.00           H
ATOM   2972  CE1 PHE A 841      73.550  45.860  43.430  1.00  0.00           C
ATOM   2973  HE1 PHE A 841      74.050  46.460  42.680  1.00  0.00           H
ATOM   2974  CZ  PHE A 841      73.680  44.490  43.290  1.00  0.00           C
ATOM   2975  HZ  PHE A 841      74.130  44.050  42.410  1.00  0.00           H
ATOM   2976  CD2 PHE A 841      72.180  44.120  45.190  1.00  0.00           C
ATOM   2977  HD2 PHE A 841      71.620  43.490  45.870  1.00  0.00           H
ATOM   2978  CE2 PHE A 841      73.130  43.620  44.250  1.00  0.00           C
ATOM   2979  HE2 PHE A 841      73.290  42.560  44.130  1.00  0.00           H
ATOM   2980  C   PHE A 841      68.980  44.960  44.520  1.00  0.00           C
ATOM   2981  O   PHE A 841      69.240  44.750  43.350  1.00  0.00           O
ATOM   2982  N   LEU A 842      68.150  44.160  45.210  1.00  0.00           N
ATOM   2983  HN  LEU A 842      68.020  44.380  46.170  1.00  0.00           H
ATOM   2984  CA  LEU A 842      67.440  42.890  44.630  1.00  0.00           C
ATOM   2985  HA  LEU A 842      68.140  42.350  44.020  1.00  0.00           H
ATOM   2986  CB  LEU A 842      66.910  41.910  45.660  1.00  0.00           C
ATOM   2987  HB1 LEU A 842      66.400  41.080  45.120  1.00  0.00           H
ATOM   2988  HB2 LEU A 842      66.150  42.380  46.310  1.00  0.00           H
ATOM   2989  CG  LEU A 842      68.090  41.430  46.550  1.00  0.00           C
ATOM   2990  HG  LEU A 842      68.700  42.350  46.650  1.00  0.00           H
ATOM   2991  CD1 LEU A 842      67.540  40.840  47.830  1.00  0.00           C
ATOM   2992 HD11 LEU A 842      67.000  39.920  47.550  1.00  0.00           H
ATOM   2993 HD12 LEU A 842      66.760  41.490  48.280  1.00  0.00           H
ATOM   2994 HD13 LEU A 842      68.360  40.440  48.450  1.00  0.00           H
ATOM   2995  CD2 LEU A 842      68.940  40.510  45.750  1.00  0.00           C
ATOM   2996 HD21 LEU A 842      68.380  39.730  45.200  1.00  0.00           H
ATOM   2997 HD22 LEU A 842      69.580  39.990  46.490  1.00  0.00           H
ATOM   2998 HD23 LEU A 842      69.510  41.020  44.950  1.00  0.00           H
ATOM   2999  C   LEU A 842      66.430  43.230  43.560  1.00  0.00           C
ATOM   3000  O   LEU A 842      66.310  42.610  42.520  1.00  0.00           O
ATOM   3001  N   LYS A 843      65.710  44.320  43.830  1.00  0.00           N
ATOM   3002  HN  LYS A 843      65.850  44.700  44.740  1.00  0.00           H
ATOM   3003  CA  LYS A 843      64.720  44.850  42.890  1.00  0.00           C
ATOM   3004  HA  LYS A 843      64.070  44.010  42.690  1.00  0.00           H
ATOM   3005  CB  LYS A 843      63.880  45.940  43.630  1.00  0.00           C
ATOM   3006  HB1 LYS A 843      64.670  46.710  43.800  1.00  0.00           H
ATOM   3007  HB2 LYS A 843      63.680  45.510  44.640  1.00  0.00           H
ATOM   3008  CG  LYS A 843      62.640  46.650  43.080  1.00  0.00           C
ATOM   3009  HG1 LYS A 843      62.980  47.030  42.100  1.00  0.00           H
ATOM   3010  HG2 LYS A 843      62.330  47.530  43.700  1.00  0.00           H
ATOM   3011  CD  LYS A 843      61.430  45.720  42.900  1.00  0.00           C
ATOM   3012  HD1 LYS A 843      61.180  45.390  43.930  1.00  0.00           H
ATOM   3013  HD2 LYS A 843      61.810  44.910  42.240  1.00  0.00           H
ATOM   3014  CE  LYS A 843      60.190  46.320  42.250  1.00  0.00           C
ATOM   3015  HE1 LYS A 843      60.530  46.770  41.290  1.00  0.00           H
ATOM   3016  HE2 LYS A 843      59.660  47.110  42.830  1.00  0.00           H
ATOM   3017  NZ  LYS A 843      59.210  45.350  41.960  1.00  0.00           N
ATOM   3018  HZ1 LYS A 843      59.580  44.390  41.780  1.00  0.00           H
ATOM   3019  HZ2 LYS A 843      58.780  45.680  41.080  1.00  0.00           H
ATOM   3020  HZ3 LYS A 843      58.430  45.310  42.650  1.00  0.00           H
ATOM   3021  C   LYS A 843      65.250  45.370  41.610  1.00  0.00           C
ATOM   3022  O   LYS A 843      64.680  45.230  40.580  1.00  0.00           O
ATOM   3023  N   GLN A 844      66.360  46.080  41.740  1.00  0.00           N
ATOM   3024  HN  GLN A 844      66.840  46.290  42.590  1.00  0.00           H
ATOM   3025  CA  GLN A 844      67.020  46.700  40.580  1.00  0.00           C
ATOM   3026  HA  GLN A 844      66.290  46.990  39.830  1.00  0.00           H
ATOM   3027  CB  GLN A 844      67.710  48.130  41.060  1.00  0.00           C
ATOM   3028  HB1 GLN A 844      68.380  48.470  40.240  1.00  0.00           H
ATOM   3029  HB2 GLN A 844      68.400  48.030  41.930  1.00  0.00           H
ATOM   3030  CG  GLN A 844      66.650  49.230  41.410  1.00  0.00           C
ATOM   3031  HG1 GLN A 844      67.290  50.110  41.630  1.00  0.00           H
ATOM   3032  HG2 GLN A 844      66.000  49.110  42.310  1.00  0.00           H
ATOM   3033  CD  GLN A 844      65.730  49.700  40.290  1.00  0.00           C
ATOM   3034  OE1 GLN A 844      64.450  49.780  40.440  1.00  0.00           O
ATOM   3035  NE2 GLN A 844      66.320  50.040  39.120  1.00  0.00           N
ATOM   3036 HE21 GLN A 844      65.730  49.960  38.310  1.00  0.00           H
ATOM   3037 HE22 GLN A 844      67.320  50.080  39.050  1.00  0.00           H
ATOM   3038  C   GLN A 844      68.080  45.760  40.000  1.00  0.00           C
ATOM   3039  O   GLN A 844      68.870  46.140  39.140  1.00  0.00           O
ATOM   3040  N   PHE A 845      67.940  44.440  40.350  1.00  0.00           N
ATOM   3041  HN  PHE A 845      67.320  44.210  41.100  1.00  0.00           H
ATOM   3042  CA  PHE A 845      68.790  43.330  39.940  1.00  0.00           C
ATOM   3043  HA  PHE A 845      69.840  43.580  40.010  1.00  0.00           H
ATOM   3044  CB  PHE A 845      68.590  42.140  40.950  1.00  0.00           C
ATOM   3045  HB1 PHE A 845      67.590  41.650  40.870  1.00  0.00           H
ATOM   3046  HB2 PHE A 845      68.720  42.520  41.980  1.00  0.00           H
ATOM   3047  CG  PHE A 845      69.610  41.020  40.670  1.00  0.00           C
ATOM   3048  CD1 PHE A 845      70.910  41.190  41.260  1.00  0.00           C
ATOM   3049  HD1 PHE A 845      71.090  42.110  41.800  1.00  0.00           H
ATOM   3050  CE1 PHE A 845      71.770  40.120  41.140  1.00  0.00           C
ATOM   3051  HE1 PHE A 845      72.810  40.210  41.440  1.00  0.00           H
ATOM   3052  CZ  PHE A 845      71.450  38.950  40.460  1.00  0.00           C
ATOM   3053  HZ  PHE A 845      72.210  38.190  40.380  1.00  0.00           H
ATOM   3054  CD2 PHE A 845      69.280  39.910  39.920  1.00  0.00           C
ATOM   3055  HD2 PHE A 845      68.350  39.900  39.370  1.00  0.00           H
ATOM   3056  CE2 PHE A 845      70.190  38.820  39.830  1.00  0.00           C
ATOM   3057  HE2 PHE A 845      69.860  38.030  39.180  1.00  0.00           H
ATOM   3058  C   PHE A 845      68.430  43.000  38.430  1.00  0.00           C
ATOM   3059  O   PHE A 845      69.240  42.650  37.600  1.00  0.00           O
ATOM   3060  N   LYS A 846      67.160  43.260  38.070  1.00  0.00           N
ATOM   3061  HN  LYS A 846      66.480  43.440  38.760  1.00  0.00           H
ATOM   3062  CA  LYS A 846      66.700  42.930  36.750  1.00  0.00           C
ATOM   3063  HA  LYS A 846      67.070  41.940  36.570  1.00  0.00           H
ATOM   3064  CB  LYS A 846      65.100  42.830  36.630  1.00  0.00           C
ATOM   3065  HB1 LYS A 846      64.790  42.290  37.560  1.00  0.00           H
ATOM   3066  HB2 LYS A 846      64.770  42.240  35.750  1.00  0.00           H
ATOM   3067  CG  LYS A 846      64.350  44.160  36.630  1.00  0.00           C
ATOM   3068  HG1 LYS A 846      64.530  44.630  35.630  1.00  0.00           H
ATOM   3069  HG2 LYS A 846      64.770  44.840  37.410  1.00  0.00           H
ATOM   3070  CD  LYS A 846      62.790  44.000  36.670  1.00  0.00           C
ATOM   3071  HD1 LYS A 846      62.170  44.890  36.440  1.00  0.00           H
ATOM   3072  HD2 LYS A 846      62.640  43.750  37.750  1.00  0.00           H
ATOM   3073  CE  LYS A 846      62.120  42.860  35.820  1.00  0.00           C
ATOM   3074  HE1 LYS A 846      61.030  42.970  35.990  1.00  0.00           H
ATOM   3075  HE2 LYS A 846      62.400  41.820  36.120  1.00  0.00           H
ATOM   3076  NZ  LYS A 846      62.210  42.920  34.330  1.00  0.00           N
ATOM   3077  HZ1 LYS A 846      61.630  43.750  34.070  1.00  0.00           H
ATOM   3078  HZ2 LYS A 846      61.900  42.040  33.890  1.00  0.00           H
ATOM   3079  HZ3 LYS A 846      63.240  43.020  34.200  1.00  0.00           H
ATOM   3080  C   LYS A 846      67.150  43.940  35.690  1.00  0.00           C
ATOM   3081  O   LYS A 846      67.200  43.650  34.460  1.00  0.00           O
ATOM   3082  N   THR A 847      67.530  45.160  36.110  1.00  0.00           N
ATOM   3083  HN  THR A 847      67.330  45.450  37.040  1.00  0.00           H
ATOM   3084  CA  THR A 847      67.980  46.280  35.230  1.00  0.00           C
ATOM   3085  HA  THR A 847      67.610  46.110  34.220  1.00  0.00           H
ATOM   3086  CB  THR A 847      67.670  47.720  35.670  1.00  0.00           C
ATOM   3087  HB  THR A 847      68.290  48.460  35.130  1.00  0.00           H
ATOM   3088  OG1 THR A 847      67.810  47.850  37.100  1.00  0.00           O
ATOM   3089  HG1 THR A 847      68.640  48.270  37.340  1.00  0.00           H
ATOM   3090  CG2 THR A 847      66.180  47.990  35.370  1.00  0.00           C
ATOM   3091 HG21 THR A 847      65.820  49.040  35.490  1.00  0.00           H
ATOM   3092 HG22 THR A 847      65.530  47.290  35.940  1.00  0.00           H
ATOM   3093 HG23 THR A 847      65.900  47.730  34.320  1.00  0.00           H
ATOM   3094  C   THR A 847      69.510  46.130  35.110  1.00  0.00           C
ATOM   3095  O   THR A 847      70.150  46.840  34.330  1.00  0.00           O
ATOM   3096  N   LYS A 848      70.070  45.080  35.770  1.00  0.00           N
ATOM   3097  HN  LYS A 848      69.380  44.430  36.110  1.00  0.00           H
ATOM   3098  CA  LYS A 848      71.430  44.560  35.510  1.00  0.00           C
ATOM   3099  HA  LYS A 848      72.020  45.370  35.130  1.00  0.00           H
ATOM   3100  CB  LYS A 848      72.120  44.020  36.820  1.00  0.00           C
ATOM   3101  HB1 LYS A 848      73.190  43.750  36.710  1.00  0.00           H
ATOM   3102  HB2 LYS A 848      71.610  43.080  37.100  1.00  0.00           H
ATOM   3103  CG  LYS A 848      72.000  44.880  38.120  1.00  0.00           C
ATOM   3104  HG1 LYS A 848      72.720  44.360  38.800  1.00  0.00           H
ATOM   3105  HG2 LYS A 848      70.950  44.900  38.480  1.00  0.00           H
ATOM   3106  CD  LYS A 848      72.460  46.300  37.890  1.00  0.00           C
ATOM   3107  HD1 LYS A 848      71.750  46.830  37.210  1.00  0.00           H
ATOM   3108  HD2 LYS A 848      73.440  46.220  37.380  1.00  0.00           H
ATOM   3109  CE  LYS A 848      72.530  47.150  39.190  1.00  0.00           C
ATOM   3110  HE1 LYS A 848      73.220  48.020  39.050  1.00  0.00           H
ATOM   3111  HE2 LYS A 848      72.940  46.560  40.040  1.00  0.00           H
ATOM   3112  NZ  LYS A 848      71.130  47.660  39.390  1.00  0.00           N
ATOM   3113  HZ1 LYS A 848      70.980  47.760  40.420  1.00  0.00           H
ATOM   3114  HZ2 LYS A 848      70.460  46.920  39.100  1.00  0.00           H
ATOM   3115  HZ3 LYS A 848      71.030  48.570  38.890  1.00  0.00           H
ATOM   3116  C   LYS A 848      71.480  43.400  34.580  1.00  0.00           C
ATOM   3117  O   LYS A 848      70.380  42.930  34.260  1.00  0.00           O
ATOM   3118  N   ARG A 849      72.610  42.900  34.150  1.00  0.00           N
ATOM   3119  HN  ARG A 849      73.430  43.430  34.340  1.00  0.00           H
ATOM   3120  CA  ARG A 849      72.560  41.750  33.240  1.00  0.00           C
ATOM   3121  HA  ARG A 849      71.570  41.510  32.880  1.00  0.00           H
ATOM   3122  CB  ARG A 849      73.330  41.910  31.870  1.00  0.00           C
ATOM   3123  HB1 ARG A 849      73.340  41.020  31.210  1.00  0.00           H
ATOM   3124  HB2 ARG A 849      74.400  41.940  32.180  1.00  0.00           H
ATOM   3125  CG  ARG A 849      72.770  42.980  30.970  1.00  0.00           C
ATOM   3126  HG1 ARG A 849      73.130  43.940  31.410  1.00  0.00           H
ATOM   3127  HG2 ARG A 849      71.660  42.980  31.010  1.00  0.00           H
ATOM   3128  CD  ARG A 849      73.180  42.840  29.520  1.00  0.00           C
ATOM   3129  HD1 ARG A 849      72.540  42.040  29.070  1.00  0.00           H
ATOM   3130  HD2 ARG A 849      74.270  42.590  29.490  1.00  0.00           H
ATOM   3131  NE  ARG A 849      72.880  44.070  28.760  1.00  0.00           N
ATOM   3132  HE  ARG A 849      72.620  44.970  29.110  1.00  0.00           H
ATOM   3133  CZ  ARG A 849      73.530  44.220  27.600  1.00  0.00           C
ATOM   3134  NH1 ARG A 849      73.440  45.390  26.950  1.00  0.00           N
ATOM   3135 HH11 ARG A 849      72.620  45.900  27.210  1.00  0.00           H
ATOM   3136 HH12 ARG A 849      73.730  45.240  26.010  1.00  0.00           H
ATOM   3137  NH2 ARG A 849      74.200  43.380  26.860  1.00  0.00           N
ATOM   3138 HH21 ARG A 849      74.270  42.430  27.170  1.00  0.00           H
ATOM   3139 HH22 ARG A 849      74.770  43.820  26.160  1.00  0.00           H
ATOM   3140  C   ARG A 849      73.000  40.440  33.890  1.00  0.00           C
ATOM   3141  O   ARG A 849      73.400  39.540  33.150  1.00  0.00           O
ATOM   3142  N   TYR A 850      72.920  40.330  35.300  1.00  0.00           N
ATOM   3143  HN  TYR A 850      72.550  41.050  35.870  1.00  0.00           H
ATOM   3144  CA  TYR A 850      73.320  39.190  36.050  1.00  0.00           C
ATOM   3145  HA  TYR A 850      74.320  38.930  35.760  1.00  0.00           H
ATOM   3146  CB  TYR A 850      73.310  39.410  37.610  1.00  0.00           C
ATOM   3147  HB1 TYR A 850      73.630  38.480  38.130  1.00  0.00           H
ATOM   3148  HB2 TYR A 850      72.230  39.570  37.850  1.00  0.00           H
ATOM   3149  CG  TYR A 850      74.130  40.550  37.990  1.00  0.00           C
ATOM   3150  CD1 TYR A 850      75.550  40.450  37.840  1.00  0.00           C
ATOM   3151  HD1 TYR A 850      75.900  39.610  37.260  1.00  0.00           H
ATOM   3152  CE1 TYR A 850      76.420  41.380  38.460  1.00  0.00           C
ATOM   3153  HE1 TYR A 850      77.480  41.420  38.240  1.00  0.00           H
ATOM   3154  CZ  TYR A 850      75.910  42.470  39.230  1.00  0.00           C
ATOM   3155  OH  TYR A 850      76.700  43.520  39.700  1.00  0.00           O
ATOM   3156  HH  TYR A 850      76.110  44.250  39.870  1.00  0.00           H
ATOM   3157  CD2 TYR A 850      73.630  41.620  38.780  1.00  0.00           C
ATOM   3158  HD2 TYR A 850      72.570  41.750  38.940  1.00  0.00           H
ATOM   3159  CE2 TYR A 850      74.520  42.540  39.400  1.00  0.00           C
ATOM   3160  HE2 TYR A 850      74.100  43.300  40.040  1.00  0.00           H
ATOM   3161  C   TYR A 850      72.390  38.070  35.810  1.00  0.00           C
ATOM   3162  O   TYR A 850      71.210  38.330  35.740  1.00  0.00           O
ATOM   3163  N   PHE A 851      72.850  36.840  35.650  1.00  0.00           N
ATOM   3164  HN  PHE A 851      73.810  36.700  35.890  1.00  0.00           H
ATOM   3165  CA  PHE A 851      72.100  35.660  35.300  1.00  0.00           C
ATOM   3166  HA  PHE A 851      72.770  34.820  35.170  1.00  0.00           H
ATOM   3167  CB  PHE A 851      71.320  35.260  36.530  1.00  0.00           C
ATOM   3168  HB1 PHE A 851      70.740  34.370  36.210  1.00  0.00           H
ATOM   3169  HB2 PHE A 851      70.680  36.110  36.860  1.00  0.00           H
ATOM   3170  CG  PHE A 851      72.280  34.850  37.660  1.00  0.00           C
ATOM   3171  CD1 PHE A 851      72.920  33.640  37.680  1.00  0.00           C
ATOM   3172  HD1 PHE A 851      72.910  32.990  36.810  1.00  0.00           H
ATOM   3173  CE1 PHE A 851      73.760  33.260  38.780  1.00  0.00           C
ATOM   3174  HE1 PHE A 851      74.180  32.270  38.650  1.00  0.00           H
ATOM   3175  CZ  PHE A 851      73.940  34.190  39.810  1.00  0.00           C
ATOM   3176  HZ  PHE A 851      74.560  33.880  40.630  1.00  0.00           H
ATOM   3177  CD2 PHE A 851      72.590  35.780  38.770  1.00  0.00           C
ATOM   3178  HD2 PHE A 851      72.220  36.790  38.700  1.00  0.00           H
ATOM   3179  CE2 PHE A 851      73.340  35.420  39.810  1.00  0.00           C
ATOM   3180  HE2 PHE A 851      73.620  36.100  40.590  1.00  0.00           H
ATOM   3181  C   PHE A 851      71.270  35.690  33.970  1.00  0.00           C
ATOM   3182  O   PHE A 851      71.260  36.710  33.280  1.00  0.00           O
ATOM   3183  N   PRO A 852      70.750  34.610  33.410  1.00  0.00           N
ATOM   3184  CD  PRO A 852      70.900  33.240  33.750  1.00  0.00           C
ATOM   3185  HD1 PRO A 852      70.350  32.920  34.670  1.00  0.00           H
ATOM   3186  HD2 PRO A 852      71.980  33.070  33.920  1.00  0.00           H
ATOM   3187  CA  PRO A 852      69.790  34.770  32.230  1.00  0.00           C
ATOM   3188  HA  PRO A 852      70.320  35.210  31.400  1.00  0.00           H
ATOM   3189  CB  PRO A 852      69.310  33.300  31.900  1.00  0.00           C
ATOM   3190  HB1 PRO A 852      69.310  33.120  30.810  1.00  0.00           H
ATOM   3191  HB2 PRO A 852      68.350  33.100  32.420  1.00  0.00           H
ATOM   3192  CG  PRO A 852      70.500  32.470  32.460  1.00  0.00           C
ATOM   3193  HG1 PRO A 852      70.350  31.460  32.890  1.00  0.00           H
ATOM   3194  HG2 PRO A 852      71.350  32.500  31.750  1.00  0.00           H
ATOM   3195  C   PRO A 852      68.540  35.730  32.550  1.00  0.00           C
ATOM   3196  O   PRO A 852      68.150  35.920  33.720  1.00  0.00           O
ATOM   3197  N   THR A 853      67.860  36.310  31.520  1.00  0.00           N
ATOM   3198  HN  THR A 853      67.980  35.980  30.580  1.00  0.00           H
ATOM   3199  CA  THR A 853      66.750  37.280  31.760  1.00  0.00           C
ATOM   3200  HA  THR A 853      67.270  38.070  32.300  1.00  0.00           H
ATOM   3201  CB  THR A 853      66.310  38.010  30.450  1.00  0.00           C
ATOM   3202  HB  THR A 853      67.190  38.400  29.910  1.00  0.00           H
ATOM   3203  OG1 THR A 853      65.370  38.990  30.670  1.00  0.00           O
ATOM   3204  HG1 THR A 853      65.510  39.340  31.560  1.00  0.00           H
ATOM   3205  CG2 THR A 853      65.670  37.000  29.490  1.00  0.00           C
ATOM   3206 HG21 THR A 853      65.490  37.440  28.480  1.00  0.00           H
ATOM   3207 HG22 THR A 853      64.810  36.420  29.880  1.00  0.00           H
ATOM   3208 HG23 THR A 853      66.370  36.200  29.180  1.00  0.00           H
ATOM   3209  C   THR A 853      65.550  36.860  32.640  1.00  0.00           C
ATOM   3210  O   THR A 853      65.020  37.650  33.420  1.00  0.00           O
ATOM   3211  N   LYS A 854      65.020  35.620  32.540  1.00  0.00           N
ATOM   3212  HN  LYS A 854      65.230  34.900  31.880  1.00  0.00           H
ATOM   3213  CA  LYS A 854      63.880  35.200  33.330  1.00  0.00           C
ATOM   3214  HA  LYS A 854      63.130  35.970  33.470  1.00  0.00           H
ATOM   3215  CB  LYS A 854      62.910  34.130  32.720  1.00  0.00           C
ATOM   3216  HB1 LYS A 854      62.220  33.730  33.490  1.00  0.00           H
ATOM   3217  HB2 LYS A 854      63.610  33.320  32.440  1.00  0.00           H
ATOM   3218  CG  LYS A 854      62.070  34.680  31.580  1.00  0.00           C
ATOM   3219  HG1 LYS A 854      62.650  35.300  30.870  1.00  0.00           H
ATOM   3220  HG2 LYS A 854      61.410  35.450  32.040  1.00  0.00           H
ATOM   3221  CD  LYS A 854      61.220  33.580  30.830  1.00  0.00           C
ATOM   3222  HD1 LYS A 854      60.460  33.210  31.540  1.00  0.00           H
ATOM   3223  HD2 LYS A 854      61.840  32.700  30.570  1.00  0.00           H
ATOM   3224  CE  LYS A 854      60.560  33.960  29.560  1.00  0.00           C
ATOM   3225  HE1 LYS A 854      61.360  34.060  28.810  1.00  0.00           H
ATOM   3226  HE2 LYS A 854      59.900  34.830  29.790  1.00  0.00           H
ATOM   3227  NZ  LYS A 854      59.740  32.730  29.210  1.00  0.00           N
ATOM   3228  HZ1 LYS A 854      60.370  32.040  28.750  1.00  0.00           H
ATOM   3229  HZ2 LYS A 854      58.900  32.920  28.640  1.00  0.00           H
ATOM   3230  HZ3 LYS A 854      59.330  32.290  30.050  1.00  0.00           H
ATOM   3231  C   LYS A 854      64.260  34.950  34.680  1.00  0.00           C
ATOM   3232  O   LYS A 854      63.570  35.140  35.710  1.00  0.00           O
ATOM   3233  N   VAL A 855      65.530  34.570  34.880  1.00  0.00           N
ATOM   3234  HN  VAL A 855      66.210  34.460  34.150  1.00  0.00           H
ATOM   3235  CA  VAL A 855      66.160  34.240  36.170  1.00  0.00           C
ATOM   3236  HA  VAL A 855      65.420  33.720  36.740  1.00  0.00           H
ATOM   3237  CB  VAL A 855      67.490  33.430  36.010  1.00  0.00           C
ATOM   3238  HB  VAL A 855      68.230  34.140  35.570  1.00  0.00           H
ATOM   3239  CG1 VAL A 855      67.970  32.910  37.310  1.00  0.00           C
ATOM   3240 HG11 VAL A 855      67.130  32.290  37.700  1.00  0.00           H
ATOM   3241 HG12 VAL A 855      68.270  33.690  38.040  1.00  0.00           H
ATOM   3242 HG13 VAL A 855      68.820  32.210  37.240  1.00  0.00           H
ATOM   3243  CG2 VAL A 855      67.290  32.190  35.070  1.00  0.00           C
ATOM   3244 HG21 VAL A 855      66.880  31.370  35.710  1.00  0.00           H
ATOM   3245 HG22 VAL A 855      68.260  31.880  34.640  1.00  0.00           H
ATOM   3246 HG23 VAL A 855      66.690  32.340  34.140  1.00  0.00           H
ATOM   3247  C   VAL A 855      66.370  35.450  36.950  1.00  0.00           C
ATOM   3248  O   VAL A 855      65.850  35.550  38.120  1.00  0.00           O
ATOM   3249  N   ARG A 856      67.010  36.500  36.370  1.00  0.00           N
ATOM   3250  HN  ARG A 856      67.370  36.280  35.460  1.00  0.00           H
ATOM   3251  CA  ARG A 856      67.330  37.740  37.020  1.00  0.00           C
ATOM   3252  HA  ARG A 856      67.910  37.510  37.910  1.00  0.00           H
ATOM   3253  CB  ARG A 856      68.320  38.540  36.190  1.00  0.00           C
ATOM   3254  HB1 ARG A 856      68.990  37.790  35.720  1.00  0.00           H
ATOM   3255  HB2 ARG A 856      68.910  39.190  36.870  1.00  0.00           H
ATOM   3256  CG  ARG A 856      67.680  39.560  35.180  1.00  0.00           C
ATOM   3257  HG1 ARG A 856      66.970  40.200  35.740  1.00  0.00           H
ATOM   3258  HG2 ARG A 856      67.140  38.990  34.400  1.00  0.00           H
ATOM   3259  CD  ARG A 856      68.680  40.510  34.450  1.00  0.00           C
ATOM   3260  HD1 ARG A 856      69.340  40.980  35.200  1.00  0.00           H
ATOM   3261  HD2 ARG A 856      68.300  41.330  33.810  1.00  0.00           H
ATOM   3262  NE  ARG A 856      69.640  39.620  33.680  1.00  0.00           N
ATOM   3263  HE  ARG A 856      70.200  39.060  34.290  1.00  0.00           H
ATOM   3264  CZ  ARG A 856      69.730  39.540  32.350  1.00  0.00           C
ATOM   3265  NH1 ARG A 856      69.020  40.320  31.560  1.00  0.00           N
ATOM   3266 HH11 ARG A 856      68.290  40.940  31.880  1.00  0.00           H
ATOM   3267 HH12 ARG A 856      69.020  40.130  30.580  1.00  0.00           H
ATOM   3268  NH2 ARG A 856      70.610  38.780  31.780  1.00  0.00           N
ATOM   3269 HH21 ARG A 856      70.400  38.600  30.810  1.00  0.00           H
ATOM   3270 HH22 ARG A 856      70.990  38.090  32.390  1.00  0.00           H
ATOM   3271  C   ARG A 856      66.010  38.420  37.460  1.00  0.00           C
ATOM   3272  O   ARG A 856      65.780  38.840  38.550  1.00  0.00           O
ATOM   3273  N   SER A 857      65.020  38.490  36.530  1.00  0.00           N
ATOM   3274  HN  SER A 857      65.120  38.030  35.650  1.00  0.00           H
ATOM   3275  CA  SER A 857      63.690  39.010  36.820  1.00  0.00           C
ATOM   3276  HA  SER A 857      63.850  40.050  37.090  1.00  0.00           H
ATOM   3277  CB  SER A 857      62.670  38.890  35.630  1.00  0.00           C
ATOM   3278  HB1 SER A 857      61.660  39.210  35.940  1.00  0.00           H
ATOM   3279  HB2 SER A 857      62.550  37.830  35.310  1.00  0.00           H
ATOM   3280  OG  SER A 857      63.050  39.740  34.510  1.00  0.00           O
ATOM   3281  HG1 SER A 857      62.470  39.620  33.760  1.00  0.00           H
ATOM   3282  C   SER A 857      63.020  38.320  37.940  1.00  0.00           C
ATOM   3283  O   SER A 857      62.380  38.940  38.840  1.00  0.00           O
ATOM   3284  N   THR A 858      63.030  36.960  37.960  1.00  0.00           N
ATOM   3285  HN  THR A 858      63.480  36.470  37.210  1.00  0.00           H
ATOM   3286  CA  THR A 858      62.580  36.160  39.030  1.00  0.00           C
ATOM   3287  HA  THR A 858      61.570  36.520  39.170  1.00  0.00           H
ATOM   3288  CB  THR A 858      62.480  34.650  38.760  1.00  0.00           C
ATOM   3289  HB  THR A 858      63.480  34.330  38.430  1.00  0.00           H
ATOM   3290  OG1 THR A 858      61.600  34.510  37.630  1.00  0.00           O
ATOM   3291  HG1 THR A 858      62.210  34.740  36.920  1.00  0.00           H
ATOM   3292  CG2 THR A 858      61.850  33.750  39.800  1.00  0.00           C
ATOM   3293 HG21 THR A 858      62.410  33.750  40.760  1.00  0.00           H
ATOM   3294 HG22 THR A 858      62.060  32.710  39.460  1.00  0.00           H
ATOM   3295 HG23 THR A 858      60.740  33.880  39.870  1.00  0.00           H
ATOM   3296  C   THR A 858      63.190  36.390  40.420  1.00  0.00           C
ATOM   3297  O   THR A 858      62.480  36.370  41.450  1.00  0.00           O
ATOM   3298  N   ILE A 859      64.580  36.650  40.550  1.00  0.00           N
ATOM   3299  HN  ILE A 859      65.050  36.770  39.680  1.00  0.00           H
ATOM   3300  CA  ILE A 859      65.290  37.010  41.790  1.00  0.00           C
ATOM   3301  HA  ILE A 859      64.940  36.320  42.540  1.00  0.00           H
ATOM   3302  CB  ILE A 859      66.830  37.120  41.620  1.00  0.00           C
ATOM   3303  HB  ILE A 859      67.050  37.690  40.680  1.00  0.00           H
ATOM   3304  CG2 ILE A 859      67.580  37.750  42.800  1.00  0.00           C
ATOM   3305 HG21 ILE A 859      68.680  37.800  42.680  1.00  0.00           H
ATOM   3306 HG22 ILE A 859      67.340  37.070  43.640  1.00  0.00           H
ATOM   3307 HG23 ILE A 859      67.200  38.790  42.860  1.00  0.00           H
ATOM   3308  CG1 ILE A 859      67.330  35.720  41.290  1.00  0.00           C
ATOM   3309 HG11 ILE A 859      68.410  35.790  41.080  1.00  0.00           H
ATOM   3310 HG12 ILE A 859      66.870  35.340  40.360  1.00  0.00           H
ATOM   3311  CD  ILE A 859      67.180  34.630  42.370  1.00  0.00           C
ATOM   3312  HD1 ILE A 859      67.730  33.750  41.970  1.00  0.00           H
ATOM   3313  HD2 ILE A 859      66.140  34.440  42.720  1.00  0.00           H
ATOM   3314  HD3 ILE A 859      67.700  35.080  43.240  1.00  0.00           H
ATOM   3315  C   ILE A 859      64.640  38.340  42.300  1.00  0.00           C
ATOM   3316  O   ILE A 859      64.280  38.450  43.440  1.00  0.00           O
ATOM   3317  N   SER A 860      64.430  39.280  41.380  1.00  0.00           N
ATOM   3318  HN  SER A 860      64.680  39.090  40.440  1.00  0.00           H
ATOM   3319  CA  SER A 860      63.880  40.580  41.710  1.00  0.00           C
ATOM   3320  HA  SER A 860      64.550  41.060  42.400  1.00  0.00           H
ATOM   3321  CB  SER A 860      63.690  41.610  40.600  1.00  0.00           C
ATOM   3322  HB1 SER A 860      63.030  42.430  40.960  1.00  0.00           H
ATOM   3323  HB2 SER A 860      63.270  41.190  39.660  1.00  0.00           H
ATOM   3324  OG  SER A 860      64.970  42.070  40.190  1.00  0.00           O
ATOM   3325  HG1 SER A 860      65.410  42.330  41.000  1.00  0.00           H
ATOM   3326  C   SER A 860      62.460  40.450  42.270  1.00  0.00           C
ATOM   3327  O   SER A 860      62.030  41.240  43.120  1.00  0.00           O
ATOM   3328  N   ASP A 861      61.630  39.460  41.830  1.00  0.00           N
ATOM   3329  HN  ASP A 861      62.000  38.790  41.200  1.00  0.00           H
ATOM   3330  CA  ASP A 861      60.230  39.290  42.270  1.00  0.00           C
ATOM   3331  HA  ASP A 861      59.770  40.250  42.430  1.00  0.00           H
ATOM   3332  CB  ASP A 861      59.580  38.480  41.210  1.00  0.00           C
ATOM   3333  HB1 ASP A 861      58.710  37.880  41.530  1.00  0.00           H
ATOM   3334  HB2 ASP A 861      60.190  37.680  40.720  1.00  0.00           H
ATOM   3335  CG  ASP A 861      59.310  39.400  40.000  1.00  0.00           C
ATOM   3336  OD1 ASP A 861      58.990  38.970  38.870  1.00  0.00           O
ATOM   3337  OD2 ASP A 861      59.150  40.660  40.240  1.00  0.00           O
ATOM   3338  C   ASP A 861      60.190  38.480  43.590  1.00  0.00           C
ATOM   3339  O   ASP A 861      59.210  38.230  44.240  1.00  0.00           O
ATOM   3340  N   PHE A 862      61.380  38.110  44.150  1.00  0.00           N
ATOM   3341  HN  PHE A 862      62.270  38.400  43.800  1.00  0.00           H
ATOM   3342  CA  PHE A 862      61.540  37.380  45.380  1.00  0.00           C
ATOM   3343  HA  PHE A 862      60.610  37.110  45.860  1.00  0.00           H
ATOM   3344  CB  PHE A 862      62.270  36.130  45.020  1.00  0.00           C
ATOM   3345  HB1 PHE A 862      63.280  36.260  44.570  1.00  0.00           H
ATOM   3346  HB2 PHE A 862      61.710  35.620  44.200  1.00  0.00           H
ATOM   3347  CG  PHE A 862      62.370  35.090  46.130  1.00  0.00           C
ATOM   3348  CD1 PHE A 862      61.270  34.340  46.430  1.00  0.00           C
ATOM   3349  HD1 PHE A 862      60.370  34.560  45.880  1.00  0.00           H
ATOM   3350  CE1 PHE A 862      61.360  33.390  47.480  1.00  0.00           C
ATOM   3351  HE1 PHE A 862      60.450  32.890  47.760  1.00  0.00           H
ATOM   3352  CZ  PHE A 862      62.530  33.090  48.130  1.00  0.00           C
ATOM   3353  HZ  PHE A 862      62.460  32.370  48.930  1.00  0.00           H
ATOM   3354  CD2 PHE A 862      63.600  34.810  46.800  1.00  0.00           C
ATOM   3355  HD2 PHE A 862      64.480  35.270  46.380  1.00  0.00           H
ATOM   3356  CE2 PHE A 862      63.690  33.790  47.810  1.00  0.00           C
ATOM   3357  HE2 PHE A 862      64.600  33.560  48.350  1.00  0.00           H
ATOM   3358  C   PHE A 862      62.350  38.220  46.420  1.00  0.00           C
ATOM   3359  O   PHE A 862      62.620  37.810  47.510  1.00  0.00           O
ATOM   3360  N   ALA A 863      62.680  39.460  45.980  1.00  0.00           N
ATOM   3361  HN  ALA A 863      62.330  39.750  45.100  1.00  0.00           H
ATOM   3362  CA  ALA A 863      63.470  40.420  46.750  1.00  0.00           C
ATOM   3363  HA  ALA A 863      64.460  40.000  46.620  1.00  0.00           H
ATOM   3364  CB  ALA A 863      63.340  41.780  46.080  1.00  0.00           C
ATOM   3365  HB1 ALA A 863      63.650  41.590  45.030  1.00  0.00           H
ATOM   3366  HB2 ALA A 863      63.940  42.570  46.580  1.00  0.00           H
ATOM   3367  HB3 ALA A 863      62.310  42.130  45.840  1.00  0.00           H
ATOM   3368  C   ALA A 863      63.020  40.690  48.220  1.00  0.00           C
ATOM   3369  O   ALA A 863      63.800  40.660  49.170  1.00  0.00           O
ATOM   3370  N   VAL A 864      61.730  41.080  48.460  1.00  0.00           N
ATOM   3371  HN  VAL A 864      61.100  41.150  47.690  1.00  0.00           H
ATOM   3372  CA  VAL A 864      61.230  41.330  49.850  1.00  0.00           C
ATOM   3373  HA  VAL A 864      61.810  42.120  50.310  1.00  0.00           H
ATOM   3374  CB  VAL A 864      59.810  41.840  49.920  1.00  0.00           C
ATOM   3375  HB  VAL A 864      59.200  41.120  49.320  1.00  0.00           H
ATOM   3376  CG1 VAL A 864      59.190  41.940  51.350  1.00  0.00           C
ATOM   3377 HG11 VAL A 864      59.520  41.040  51.930  1.00  0.00           H
ATOM   3378 HG12 VAL A 864      58.090  41.860  51.260  1.00  0.00           H
ATOM   3379 HG13 VAL A 864      59.440  42.800  51.990  1.00  0.00           H
ATOM   3380  CG2 VAL A 864      59.700  43.220  49.160  1.00  0.00           C
ATOM   3381 HG21 VAL A 864      60.120  43.130  48.140  1.00  0.00           H
ATOM   3382 HG22 VAL A 864      60.070  44.120  49.710  1.00  0.00           H
ATOM   3383 HG23 VAL A 864      58.620  43.450  49.040  1.00  0.00           H
ATOM   3384  C   VAL A 864      61.470  40.100  50.740  1.00  0.00           C
ATOM   3385  O   VAL A 864      61.940  40.200  51.830  1.00  0.00           O
ATOM   3386  N   PHE A 865      61.040  38.850  50.250  1.00  0.00           N
ATOM   3387  HN  PHE A 865      60.640  38.780  49.340  1.00  0.00           H
ATOM   3388  CA  PHE A 865      61.030  37.640  51.060  1.00  0.00           C
ATOM   3389  HA  PHE A 865      60.450  37.880  51.940  1.00  0.00           H
ATOM   3390  CB  PHE A 865      60.280  36.530  50.250  1.00  0.00           C
ATOM   3391  HB1 PHE A 865      60.870  36.260  49.350  1.00  0.00           H
ATOM   3392  HB2 PHE A 865      59.380  37.050  49.820  1.00  0.00           H
ATOM   3393  CG  PHE A 865      59.990  35.380  51.040  1.00  0.00           C
ATOM   3394  CD1 PHE A 865      60.980  34.350  51.240  1.00  0.00           C
ATOM   3395  HD1 PHE A 865      61.960  34.530  50.810  1.00  0.00           H
ATOM   3396  CE1 PHE A 865      60.680  33.200  51.920  1.00  0.00           C
ATOM   3397  HE1 PHE A 865      61.440  32.440  52.090  1.00  0.00           H
ATOM   3398  CZ  PHE A 865      59.450  33.120  52.500  1.00  0.00           C
ATOM   3399  HZ  PHE A 865      59.310  32.290  53.170  1.00  0.00           H
ATOM   3400  CD2 PHE A 865      58.720  35.180  51.520  1.00  0.00           C
ATOM   3401  HD2 PHE A 865      57.940  35.890  51.300  1.00  0.00           H
ATOM   3402  CE2 PHE A 865      58.450  34.070  52.300  1.00  0.00           C
ATOM   3403  HE2 PHE A 865      57.480  33.950  52.750  1.00  0.00           H
ATOM   3404  C   PHE A 865      62.420  37.250  51.530  1.00  0.00           C
ATOM   3405  O   PHE A 865      62.750  36.950  52.710  1.00  0.00           O
ATOM   3406  N   LEU A 866      63.290  37.300  50.570  1.00  0.00           N
ATOM   3407  HN  LEU A 866      63.010  37.610  49.660  1.00  0.00           H
ATOM   3408  CA  LEU A 866      64.650  36.980  50.610  1.00  0.00           C
ATOM   3409  HA  LEU A 866      64.620  36.010  51.090  1.00  0.00           H
ATOM   3410  CB  LEU A 866      65.250  36.990  49.230  1.00  0.00           C
ATOM   3411  HB1 LEU A 866      65.160  38.040  48.860  1.00  0.00           H
ATOM   3412  HB2 LEU A 866      64.650  36.350  48.560  1.00  0.00           H
ATOM   3413  CG  LEU A 866      66.780  36.650  49.170  1.00  0.00           C
ATOM   3414  HG  LEU A 866      67.360  37.450  49.680  1.00  0.00           H
ATOM   3415  CD1 LEU A 866      67.260  35.320  49.740  1.00  0.00           C
ATOM   3416 HD11 LEU A 866      68.220  35.010  49.290  1.00  0.00           H
ATOM   3417 HD12 LEU A 866      66.500  34.610  49.350  1.00  0.00           H
ATOM   3418 HD13 LEU A 866      67.250  35.230  50.840  1.00  0.00           H
ATOM   3419  CD2 LEU A 866      67.290  36.630  47.710  1.00  0.00           C
ATOM   3420 HD21 LEU A 866      68.390  36.480  47.670  1.00  0.00           H
ATOM   3421 HD22 LEU A 866      67.170  37.610  47.180  1.00  0.00           H
ATOM   3422 HD23 LEU A 866      66.840  35.750  47.190  1.00  0.00           H
ATOM   3423  C   LEU A 866      65.410  37.910  51.500  1.00  0.00           C
ATOM   3424  O   LEU A 866      66.070  37.510  52.450  1.00  0.00           O
ATOM   3425  N   THR A 867      65.090  39.190  51.440  1.00  0.00           N
ATOM   3426  HN  THR A 867      64.600  39.560  50.650  1.00  0.00           H
ATOM   3427  CA  THR A 867      65.610  40.240  52.310  1.00  0.00           C
ATOM   3428  HA  THR A 867      66.670  40.150  52.100  1.00  0.00           H
ATOM   3429  CB  THR A 867      65.040  41.620  51.950  1.00  0.00           C
ATOM   3430  HB  THR A 867      63.930  41.640  51.980  1.00  0.00           H
ATOM   3431  OG1 THR A 867      65.320  42.130  50.630  1.00  0.00           O
ATOM   3432  HG1 THR A 867      64.760  41.630  50.040  1.00  0.00           H
ATOM   3433  CG2 THR A 867      65.590  42.600  52.980  1.00  0.00           C
ATOM   3434 HG21 THR A 867      66.620  42.270  53.250  1.00  0.00           H
ATOM   3435 HG22 THR A 867      64.970  42.650  53.900  1.00  0.00           H
ATOM   3436 HG23 THR A 867      65.790  43.600  52.540  1.00  0.00           H
ATOM   3437  C   THR A 867      65.290  39.980  53.810  1.00  0.00           C
ATOM   3438  O   THR A 867      66.120  40.020  54.670  1.00  0.00           O
ATOM   3439  N   ILE A 868      63.960  39.660  54.000  1.00  0.00           N
ATOM   3440  HN  ILE A 868      63.410  39.640  53.180  1.00  0.00           H
ATOM   3441  CA  ILE A 868      63.480  39.360  55.310  1.00  0.00           C
ATOM   3442  HA  ILE A 868      63.650  40.180  55.990  1.00  0.00           H
ATOM   3443  CB  ILE A 868      62.020  39.060  55.440  1.00  0.00           C
ATOM   3444  HB  ILE A 868      61.690  38.340  54.660  1.00  0.00           H
ATOM   3445  CG2 ILE A 868      61.650  38.410  56.830  1.00  0.00           C
ATOM   3446 HG21 ILE A 868      60.550  38.250  56.770  1.00  0.00           H
ATOM   3447 HG22 ILE A 868      61.910  39.100  57.660  1.00  0.00           H
ATOM   3448 HG23 ILE A 868      62.110  37.410  56.880  1.00  0.00           H
ATOM   3449  CG1 ILE A 868      61.280  40.350  55.070  1.00  0.00           C
ATOM   3450 HG11 ILE A 868      61.620  40.850  54.150  1.00  0.00           H
ATOM   3451 HG12 ILE A 868      61.480  41.100  55.860  1.00  0.00           H
ATOM   3452  CD  ILE A 868      59.730  40.230  54.910  1.00  0.00           C
ATOM   3453  HD1 ILE A 868      59.580  39.640  53.990  1.00  0.00           H
ATOM   3454  HD2 ILE A 868      59.340  41.260  54.740  1.00  0.00           H
ATOM   3455  HD3 ILE A 868      59.210  39.730  55.760  1.00  0.00           H
ATOM   3456  C   ILE A 868      64.260  38.200  55.950  1.00  0.00           C
ATOM   3457  O   ILE A 868      64.910  38.340  57.050  1.00  0.00           O
ATOM   3458  N   VAL A 869      64.380  37.080  55.190  1.00  0.00           N
ATOM   3459  HN  VAL A 869      63.930  37.070  54.300  1.00  0.00           H
ATOM   3460  CA  VAL A 869      65.060  35.820  55.510  1.00  0.00           C
ATOM   3461  HA  VAL A 869      64.610  35.460  56.430  1.00  0.00           H
ATOM   3462  CB  VAL A 869      64.920  34.930  54.370  1.00  0.00           C
ATOM   3463  HB  VAL A 869      64.910  35.520  53.430  1.00  0.00           H
ATOM   3464  CG1 VAL A 869      66.090  33.890  54.240  1.00  0.00           C
ATOM   3465 HG11 VAL A 869      66.460  33.530  55.220  1.00  0.00           H
ATOM   3466 HG12 VAL A 869      66.950  34.200  53.600  1.00  0.00           H
ATOM   3467 HG13 VAL A 869      65.660  32.960  53.800  1.00  0.00           H
ATOM   3468  CG2 VAL A 869      63.550  34.150  54.420  1.00  0.00           C
ATOM   3469 HG21 VAL A 869      62.780  34.940  54.320  1.00  0.00           H
ATOM   3470 HG22 VAL A 869      63.480  33.590  55.380  1.00  0.00           H
ATOM   3471 HG23 VAL A 869      63.440  33.430  53.590  1.00  0.00           H
ATOM   3472  C   VAL A 869      66.510  36.100  55.840  1.00  0.00           C
ATOM   3473  O   VAL A 869      66.990  35.690  56.870  1.00  0.00           O
ATOM   3474  N   ILE A 870      67.240  36.870  55.000  1.00  0.00           N
ATOM   3475  HN  ILE A 870      66.820  37.270  54.200  1.00  0.00           H
ATOM   3476  CA  ILE A 870      68.630  37.350  55.170  1.00  0.00           C
ATOM   3477  HA  ILE A 870      69.130  36.440  55.460  1.00  0.00           H
ATOM   3478  CB  ILE A 870      69.250  38.090  53.950  1.00  0.00           C
ATOM   3479  HB  ILE A 870      68.470  38.770  53.530  1.00  0.00           H
ATOM   3480  CG2 ILE A 870      70.490  38.880  54.290  1.00  0.00           C
ATOM   3481 HG21 ILE A 870      70.930  39.350  53.380  1.00  0.00           H
ATOM   3482 HG22 ILE A 870      71.300  38.290  54.760  1.00  0.00           H
ATOM   3483 HG23 ILE A 870      70.280  39.790  54.900  1.00  0.00           H
ATOM   3484  CG1 ILE A 870      69.660  37.010  52.880  1.00  0.00           C
ATOM   3485 HG11 ILE A 870      68.830  36.270  52.820  1.00  0.00           H
ATOM   3486 HG12 ILE A 870      70.570  36.440  53.210  1.00  0.00           H
ATOM   3487  CD  ILE A 870      70.000  37.690  51.550  1.00  0.00           C
ATOM   3488  HD1 ILE A 870      70.820  38.430  51.470  1.00  0.00           H
ATOM   3489  HD2 ILE A 870      69.150  38.230  51.090  1.00  0.00           H
ATOM   3490  HD3 ILE A 870      70.500  36.970  50.850  1.00  0.00           H
ATOM   3491  C   ILE A 870      68.710  38.120  56.400  1.00  0.00           C
ATOM   3492  O   ILE A 870      69.670  38.040  57.200  1.00  0.00           O
ATOM   3493  N   MET A 871      67.770  38.950  56.740  1.00  0.00           N
ATOM   3494  HN  MET A 871      66.960  39.010  56.160  1.00  0.00           H
ATOM   3495  CA  MET A 871      67.930  39.740  57.960  1.00  0.00           C
ATOM   3496  HA  MET A 871      68.900  40.210  57.920  1.00  0.00           H
ATOM   3497  CB  MET A 871      66.940  40.850  57.890  1.00  0.00           C
ATOM   3498  HB1 MET A 871      66.740  41.410  58.830  1.00  0.00           H
ATOM   3499  HB2 MET A 871      65.940  40.570  57.470  1.00  0.00           H
ATOM   3500  CG  MET A 871      67.440  41.890  56.860  1.00  0.00           C
ATOM   3501  HG1 MET A 871      66.700  42.710  56.780  1.00  0.00           H
ATOM   3502  HG2 MET A 871      67.620  41.440  55.850  1.00  0.00           H
ATOM   3503  SD  MET A 871      69.040  42.690  57.090  1.00  0.00           S
ATOM   3504  CE  MET A 871      69.010  43.500  55.470  1.00  0.00           C
ATOM   3505  HE1 MET A 871      69.610  43.070  54.650  1.00  0.00           H
ATOM   3506  HE2 MET A 871      69.460  44.510  55.560  1.00  0.00           H
ATOM   3507  HE3 MET A 871      67.980  43.680  55.080  1.00  0.00           H
ATOM   3508  C   MET A 871      67.820  38.950  59.270  1.00  0.00           C
ATOM   3509  O   MET A 871      68.560  39.110  60.270  1.00  0.00           O
ATOM   3510  N   VAL A 872      66.930  37.930  59.260  1.00  0.00           N
ATOM   3511  HN  VAL A 872      66.370  37.700  58.460  1.00  0.00           H
ATOM   3512  CA  VAL A 872      66.730  37.210  60.530  1.00  0.00           C
ATOM   3513  HA  VAL A 872      66.930  37.860  61.370  1.00  0.00           H
ATOM   3514  CB  VAL A 872      65.320  36.680  60.650  1.00  0.00           C
ATOM   3515  HB  VAL A 872      65.170  36.480  61.730  1.00  0.00           H
ATOM   3516  CG1 VAL A 872      64.350  37.750  60.180  1.00  0.00           C
ATOM   3517 HG11 VAL A 872      64.350  37.830  59.070  1.00  0.00           H
ATOM   3518 HG12 VAL A 872      64.620  38.720  60.650  1.00  0.00           H
ATOM   3519 HG13 VAL A 872      63.290  37.530  60.480  1.00  0.00           H
ATOM   3520  CG2 VAL A 872      65.110  35.370  59.850  1.00  0.00           C
ATOM   3521 HG21 VAL A 872      65.340  35.590  58.790  1.00  0.00           H
ATOM   3522 HG22 VAL A 872      64.020  35.150  59.920  1.00  0.00           H
ATOM   3523 HG23 VAL A 872      65.670  34.450  60.160  1.00  0.00           H
ATOM   3524  C   VAL A 872      67.820  36.100  60.590  1.00  0.00           C
ATOM   3525  O   VAL A 872      68.030  35.600  61.690  1.00  0.00           O
ATOM   3526  N   THR A 873      68.490  35.700  59.480  1.00  0.00           N
ATOM   3527  HN  THR A 873      67.970  35.920  58.670  1.00  0.00           H
ATOM   3528  CA  THR A 873      69.680  34.900  59.430  1.00  0.00           C
ATOM   3529  HA  THR A 873      69.480  34.000  59.990  1.00  0.00           H
ATOM   3530  CB  THR A 873      70.010  34.620  57.950  1.00  0.00           C
ATOM   3531  HB  THR A 873      70.110  35.650  57.550  1.00  0.00           H
ATOM   3532  OG1 THR A 873      68.980  33.850  57.230  1.00  0.00           O
ATOM   3533  HG1 THR A 873      68.260  34.460  57.060  1.00  0.00           H
ATOM   3534  CG2 THR A 873      71.300  33.880  57.810  1.00  0.00           C
ATOM   3535 HG21 THR A 873      71.250  32.900  58.330  1.00  0.00           H
ATOM   3536 HG22 THR A 873      72.100  34.420  58.360  1.00  0.00           H
ATOM   3537 HG23 THR A 873      71.420  33.840  56.710  1.00  0.00           H
ATOM   3538  C   THR A 873      70.720  35.630  60.150  1.00  0.00           C
ATOM   3539  O   THR A 873      71.410  35.120  61.010  1.00  0.00           O
ATOM   3540  N   ILE A 874      70.870  36.990  59.900  1.00  0.00           N
ATOM   3541  HN  ILE A 874      70.390  37.470  59.180  1.00  0.00           H
ATOM   3542  CA  ILE A 874      71.840  37.760  60.620  1.00  0.00           C
ATOM   3543  HA  ILE A 874      72.770  37.210  60.620  1.00  0.00           H
ATOM   3544  CB  ILE A 874      71.890  39.170  60.090  1.00  0.00           C
ATOM   3545  HB  ILE A 874      70.850  39.580  60.030  1.00  0.00           H
ATOM   3546  CG2 ILE A 874      72.830  40.030  60.950  1.00  0.00           C
ATOM   3547 HG21 ILE A 874      73.840  39.620  61.120  1.00  0.00           H
ATOM   3548 HG22 ILE A 874      72.440  40.250  61.970  1.00  0.00           H
ATOM   3549 HG23 ILE A 874      72.950  41.010  60.440  1.00  0.00           H
ATOM   3550  CG1 ILE A 874      72.490  39.200  58.610  1.00  0.00           C
ATOM   3551 HG11 ILE A 874      71.980  38.400  58.040  1.00  0.00           H
ATOM   3552 HG12 ILE A 874      73.550  38.920  58.770  1.00  0.00           H
ATOM   3553  CD  ILE A 874      72.480  40.500  57.770  1.00  0.00           C
ATOM   3554  HD1 ILE A 874      72.760  41.450  58.280  1.00  0.00           H
ATOM   3555  HD2 ILE A 874      71.510  40.700  57.260  1.00  0.00           H
ATOM   3556  HD3 ILE A 874      73.290  40.580  57.010  1.00  0.00           H
ATOM   3557  C   ILE A 874      71.550  37.780  62.060  1.00  0.00           C
ATOM   3558  O   ILE A 874      72.430  37.570  62.900  1.00  0.00           O
ATOM   3559  N   ASP A 875      70.270  37.830  62.370  1.00  0.00           N
ATOM   3560  HN  ASP A 875      69.570  37.840  61.670  1.00  0.00           H
ATOM   3561  CA  ASP A 875      69.850  37.840  63.790  1.00  0.00           C
ATOM   3562  HA  ASP A 875      70.470  38.540  64.330  1.00  0.00           H
ATOM   3563  CB  ASP A 875      68.380  38.270  63.830  1.00  0.00           C
ATOM   3564  HB1 ASP A 875      67.760  37.430  63.460  1.00  0.00           H
ATOM   3565  HB2 ASP A 875      68.110  39.010  63.050  1.00  0.00           H
ATOM   3566  CG  ASP A 875      68.030  38.700  65.210  1.00  0.00           C
ATOM   3567  OD1 ASP A 875      66.780  38.780  65.500  1.00  0.00           O
ATOM   3568  OD2 ASP A 875      68.880  38.870  66.090  1.00  0.00           O
ATOM   3569  C   ASP A 875      69.970  36.490  64.510  1.00  0.00           C
ATOM   3570  O   ASP A 875      70.360  36.440  65.700  1.00  0.00           O
ATOM   3571  N   TYR A 876      69.650  35.380  63.870  1.00  0.00           N
ATOM   3572  HN  TYR A 876      69.220  35.410  62.970  1.00  0.00           H
ATOM   3573  CA  TYR A 876      69.960  34.110  64.490  1.00  0.00           C
ATOM   3574  HA  TYR A 876      69.500  34.110  65.470  1.00  0.00           H
ATOM   3575  CB  TYR A 876      69.250  32.980  63.730  1.00  0.00           C
ATOM   3576  HB1 TYR A 876      69.830  32.810  62.800  1.00  0.00           H
ATOM   3577  HB2 TYR A 876      68.280  33.400  63.390  1.00  0.00           H
ATOM   3578  CG  TYR A 876      69.010  31.670  64.430  1.00  0.00           C
ATOM   3579  CD1 TYR A 876      69.960  30.640  64.370  1.00  0.00           C
ATOM   3580  HD1 TYR A 876      70.860  30.890  63.830  1.00  0.00           H
ATOM   3581  CE1 TYR A 876      69.730  29.410  65.010  1.00  0.00           C
ATOM   3582  HE1 TYR A 876      70.610  28.790  64.900  1.00  0.00           H
ATOM   3583  CZ  TYR A 876      68.580  29.190  65.760  1.00  0.00           C
ATOM   3584  OH  TYR A 876      68.410  27.930  66.430  1.00  0.00           O
ATOM   3585  HH  TYR A 876      69.270  27.490  66.380  1.00  0.00           H
ATOM   3586  CD2 TYR A 876      67.720  31.340  64.950  1.00  0.00           C
ATOM   3587  HD2 TYR A 876      66.920  32.050  65.050  1.00  0.00           H
ATOM   3588  CE2 TYR A 876      67.570  30.100  65.570  1.00  0.00           C
ATOM   3589  HE2 TYR A 876      66.610  29.920  66.050  1.00  0.00           H
ATOM   3590  C   TYR A 876      71.440  33.900  64.760  1.00  0.00           C
ATOM   3591  O   TYR A 876      71.860  33.420  65.780  1.00  0.00           O
ATOM   3592  N   LEU A 877      72.370  34.220  63.770  1.00  0.00           N
ATOM   3593  HN  LEU A 877      72.070  34.510  62.870  1.00  0.00           H
ATOM   3594  CA  LEU A 877      73.790  33.960  63.800  1.00  0.00           C
ATOM   3595  HA  LEU A 877      73.860  33.050  64.370  1.00  0.00           H
ATOM   3596  CB  LEU A 877      74.310  33.640  62.430  1.00  0.00           C
ATOM   3597  HB1 LEU A 877      75.400  33.460  62.490  1.00  0.00           H
ATOM   3598  HB2 LEU A 877      74.290  34.570  61.830  1.00  0.00           H
ATOM   3599  CG  LEU A 877      73.530  32.490  61.690  1.00  0.00           C
ATOM   3600  HG  LEU A 877      72.470  32.840  61.620  1.00  0.00           H
ATOM   3601  CD1 LEU A 877      74.050  32.270  60.270  1.00  0.00           C
ATOM   3602 HD11 LEU A 877      73.260  31.820  59.640  1.00  0.00           H
ATOM   3603 HD12 LEU A 877      74.980  31.650  60.300  1.00  0.00           H
ATOM   3604 HD13 LEU A 877      74.360  33.260  59.890  1.00  0.00           H
ATOM   3605  CD2 LEU A 877      73.520  31.120  62.420  1.00  0.00           C
ATOM   3606 HD21 LEU A 877      72.800  30.390  61.990  1.00  0.00           H
ATOM   3607 HD22 LEU A 877      73.160  31.280  63.470  1.00  0.00           H
ATOM   3608 HD23 LEU A 877      74.420  30.480  62.520  1.00  0.00           H
ATOM   3609  C   LEU A 877      74.640  34.950  64.520  1.00  0.00           C
ATOM   3610  O   LEU A 877      75.600  34.630  65.230  1.00  0.00           O
ATOM   3611  N   VAL A 878      74.310  36.260  64.430  1.00  0.00           N
ATOM   3612  HN  VAL A 878      73.550  36.480  63.830  1.00  0.00           H
ATOM   3613  CA  VAL A 878      75.050  37.300  65.180  1.00  0.00           C
ATOM   3614  HA  VAL A 878      75.760  36.840  65.860  1.00  0.00           H
ATOM   3615  CB  VAL A 878      75.860  38.200  64.120  1.00  0.00           C
ATOM   3616  HB  VAL A 878      75.090  38.530  63.390  1.00  0.00           H
ATOM   3617  CG1 VAL A 878      76.570  39.340  64.770  1.00  0.00           C
ATOM   3618 HG11 VAL A 878      75.960  39.980  65.450  1.00  0.00           H
ATOM   3619 HG12 VAL A 878      77.140  39.960  64.060  1.00  0.00           H
ATOM   3620 HG13 VAL A 878      77.370  38.840  65.380  1.00  0.00           H
ATOM   3621  CG2 VAL A 878      76.940  37.350  63.380  1.00  0.00           C
ATOM   3622 HG21 VAL A 878      77.640  37.920  62.720  1.00  0.00           H
ATOM   3623 HG22 VAL A 878      76.450  36.650  62.660  1.00  0.00           H
ATOM   3624 HG23 VAL A 878      77.560  36.810  64.120  1.00  0.00           H
ATOM   3625  C   VAL A 878      74.270  38.030  66.170  1.00  0.00           C
ATOM   3626  O   VAL A 878      74.750  38.410  67.250  1.00  0.00           O
ATOM   3627  N   GLY A 879      72.960  38.120  66.060  1.00  0.00           N
ATOM   3628  HN  GLY A 879      72.600  37.550  65.330  1.00  0.00           H
ATOM   3629  CA  GLY A 879      72.070  38.960  66.870  1.00  0.00           C
ATOM   3630  HA1 GLY A 879      72.550  39.020  67.840  1.00  0.00           H
ATOM   3631  HA2 GLY A 879      71.060  38.570  66.920  1.00  0.00           H
ATOM   3632  C   GLY A 879      71.820  40.330  66.260  1.00  0.00           C
ATOM   3633  O   GLY A 879      72.760  41.050  65.960  1.00  0.00           O
ATOM   3634  N   VAL A 880      70.590  40.760  66.180  1.00  0.00           N
ATOM   3635  HN  VAL A 880      69.880  40.060  66.210  1.00  0.00           H
ATOM   3636  CA  VAL A 880      70.250  42.140  65.930  1.00  0.00           C
ATOM   3637  HA  VAL A 880      71.130  42.720  66.140  1.00  0.00           H
ATOM   3638  CB  VAL A 880      69.960  42.630  64.460  1.00  0.00           C
ATOM   3639  HB  VAL A 880      69.640  43.690  64.470  1.00  0.00           H
ATOM   3640  CG1 VAL A 880      71.310  42.540  63.720  1.00  0.00           C
ATOM   3641 HG11 VAL A 880      72.140  43.070  64.220  1.00  0.00           H
ATOM   3642 HG12 VAL A 880      71.260  43.030  62.730  1.00  0.00           H
ATOM   3643 HG13 VAL A 880      71.560  41.450  63.710  1.00  0.00           H
ATOM   3644  CG2 VAL A 880      68.960  41.740  63.740  1.00  0.00           C
ATOM   3645 HG21 VAL A 880      69.380  40.720  63.730  1.00  0.00           H
ATOM   3646 HG22 VAL A 880      68.780  42.030  62.680  1.00  0.00           H
ATOM   3647 HG23 VAL A 880      67.990  41.810  64.260  1.00  0.00           H
ATOM   3648  C   VAL A 880      69.050  42.610  66.810  1.00  0.00           C
ATOM   3649  O   VAL A 880      67.880  42.330  66.610  1.00  0.00           O
ATOM   3650  N   PRO A 881      69.330  43.320  67.840  1.00  0.00           N
ATOM   3651  CD  PRO A 881      70.670  43.660  68.280  1.00  0.00           C
ATOM   3652  HD1 PRO A 881      71.030  44.510  67.660  1.00  0.00           H
ATOM   3653  HD2 PRO A 881      71.350  42.770  68.250  1.00  0.00           H
ATOM   3654  CA  PRO A 881      68.350  44.160  68.620  1.00  0.00           C
ATOM   3655  HA  PRO A 881      67.750  43.520  69.230  1.00  0.00           H
ATOM   3656  CB  PRO A 881      69.320  45.100  69.490  1.00  0.00           C
ATOM   3657  HB1 PRO A 881      68.840  45.390  70.450  1.00  0.00           H
ATOM   3658  HB2 PRO A 881      69.670  46.020  68.990  1.00  0.00           H
ATOM   3659  CG  PRO A 881      70.600  44.230  69.680  1.00  0.00           C
ATOM   3660  HG1 PRO A 881      71.450  44.840  70.060  1.00  0.00           H
ATOM   3661  HG2 PRO A 881      70.290  43.420  70.360  1.00  0.00           H
ATOM   3662  C   PRO A 881      67.440  45.010  67.720  1.00  0.00           C
ATOM   3663  O   PRO A 881      67.870  45.580  66.690  1.00  0.00           O
ATOM   3664  N   SER A 882      66.250  45.290  68.200  1.00  0.00           N
ATOM   3665  HN  SER A 882      66.000  45.040  69.140  1.00  0.00           H
ATOM   3666  CA  SER A 882      65.080  45.810  67.490  1.00  0.00           C
ATOM   3667  HA  SER A 882      65.160  46.870  67.710  1.00  0.00           H
ATOM   3668  CB  SER A 882      65.060  45.500  65.970  1.00  0.00           C
ATOM   3669  HB1 SER A 882      64.000  45.530  65.620  1.00  0.00           H
ATOM   3670  HB2 SER A 882      65.290  44.430  65.790  1.00  0.00           H
ATOM   3671  OG  SER A 882      65.860  46.400  65.180  1.00  0.00           O
ATOM   3672  HG1 SER A 882      66.740  46.110  65.420  1.00  0.00           H
ATOM   3673  C   SER A 882      63.870  45.200  68.140  1.00  0.00           C
ATOM   3674  O   SER A 882      63.910  44.010  68.440  1.00  0.00           O
ATOM   3675  N   PRO A 883      62.790  45.930  68.460  1.00  0.00           N
ATOM   3676  CD  PRO A 883      62.700  47.350  68.160  1.00  0.00           C
ATOM   3677  HD1 PRO A 883      63.190  47.640  67.210  1.00  0.00           H
ATOM   3678  HD2 PRO A 883      63.200  47.860  69.010  1.00  0.00           H
ATOM   3679  CA  PRO A 883      61.450  45.340  68.740  1.00  0.00           C
ATOM   3680  HA  PRO A 883      61.530  44.760  69.640  1.00  0.00           H
ATOM   3681  CB  PRO A 883      60.480  46.560  68.860  1.00  0.00           C
ATOM   3682  HB1 PRO A 883      60.230  46.630  69.950  1.00  0.00           H
ATOM   3683  HB2 PRO A 883      59.490  46.290  68.460  1.00  0.00           H
ATOM   3684  CG  PRO A 883      61.200  47.690  68.150  1.00  0.00           C
ATOM   3685  HG1 PRO A 883      60.870  47.680  67.080  1.00  0.00           H
ATOM   3686  HG2 PRO A 883      61.040  48.660  68.630  1.00  0.00           H
ATOM   3687  C   PRO A 883      60.960  44.360  67.660  1.00  0.00           C
ATOM   3688  O   PRO A 883      61.230  44.520  66.490  1.00  0.00           O
ATOM   3689  N   LYS A 884      60.270  43.210  68.110  1.00  0.00           N
ATOM   3690  HN  LYS A 884      60.030  43.140  69.070  1.00  0.00           H
ATOM   3691  CA  LYS A 884      59.830  42.130  67.210  1.00  0.00           C
ATOM   3692  HA  LYS A 884      60.110  42.340  66.190  1.00  0.00           H
ATOM   3693  CB  LYS A 884      60.240  40.660  67.580  1.00  0.00           C
ATOM   3694  HB1 LYS A 884      60.020  40.000  66.720  1.00  0.00           H
ATOM   3695  HB2 LYS A 884      59.610  40.330  68.430  1.00  0.00           H
ATOM   3696  CG  LYS A 884      61.720  40.420  67.880  1.00  0.00           C
ATOM   3697  HG1 LYS A 884      61.790  39.320  67.800  1.00  0.00           H
ATOM   3698  HG2 LYS A 884      62.030  40.990  68.780  1.00  0.00           H
ATOM   3699  CD  LYS A 884      62.580  40.830  66.700  1.00  0.00           C
ATOM   3700  HD1 LYS A 884      62.520  41.940  66.600  1.00  0.00           H
ATOM   3701  HD2 LYS A 884      62.300  40.510  65.680  1.00  0.00           H
ATOM   3702  CE  LYS A 884      64.080  40.500  66.840  1.00  0.00           C
ATOM   3703  HE1 LYS A 884      64.500  40.610  67.870  1.00  0.00           H
ATOM   3704  HE2 LYS A 884      64.600  41.160  66.110  1.00  0.00           H
ATOM   3705  NZ  LYS A 884      64.320  39.080  66.400  1.00  0.00           N
ATOM   3706  HZ1 LYS A 884      64.340  38.460  67.230  1.00  0.00           H
ATOM   3707  HZ2 LYS A 884      65.300  39.140  66.050  1.00  0.00           H
ATOM   3708  HZ3 LYS A 884      63.670  38.740  65.680  1.00  0.00           H
ATOM   3709  C   LYS A 884      58.370  42.230  67.240  1.00  0.00           C
ATOM   3710  O   LYS A 884      57.760  42.770  68.180  1.00  0.00           O
ATOM   3711  N   LEU A 885      57.770  41.790  66.140  1.00  0.00           N
ATOM   3712  HN  LEU A 885      58.390  41.320  65.510  1.00  0.00           H
ATOM   3713  CA  LEU A 885      56.330  41.640  66.030  1.00  0.00           C
ATOM   3714  HA  LEU A 885      55.900  42.620  66.180  1.00  0.00           H
ATOM   3715  CB  LEU A 885      56.110  41.090  64.650  1.00  0.00           C
ATOM   3716  HB1 LEU A 885      56.300  40.000  64.680  1.00  0.00           H
ATOM   3717  HB2 LEU A 885      56.810  41.440  63.860  1.00  0.00           H
ATOM   3718  CG  LEU A 885      54.690  41.160  63.900  1.00  0.00           C
ATOM   3719  HG  LEU A 885      53.930  40.750  64.610  1.00  0.00           H
ATOM   3720  CD1 LEU A 885      54.250  42.540  63.510  1.00  0.00           C
ATOM   3721 HD11 LEU A 885      53.210  42.400  63.150  1.00  0.00           H
ATOM   3722 HD12 LEU A 885      54.850  43.030  62.710  1.00  0.00           H
ATOM   3723 HD13 LEU A 885      54.210  43.220  64.410  1.00  0.00           H
ATOM   3724  CD2 LEU A 885      54.600  40.250  62.690  1.00  0.00           C
ATOM   3725 HD21 LEU A 885      55.570  40.270  62.160  1.00  0.00           H
ATOM   3726 HD22 LEU A 885      53.720  40.600  62.090  1.00  0.00           H
ATOM   3727 HD23 LEU A 885      54.460  39.170  62.930  1.00  0.00           H
ATOM   3728  C   LEU A 885      55.770  40.730  67.050  1.00  0.00           C
ATOM   3729  O   LEU A 885      56.370  39.710  67.460  1.00  0.00           O
ATOM   3730  N   HSD A 886      54.510  40.990  67.500  1.00  0.00           N
ATOM   3731  HN  HSD A 886      54.040  41.830  67.240  1.00  0.00           H
ATOM   3732  CA  HSD A 886      53.850  40.090  68.450  1.00  0.00           C
ATOM   3733  HA  HSD A 886      54.370  39.170  68.660  1.00  0.00           H
ATOM   3734  CB  HSD A 886      53.640  40.850  69.730  1.00  0.00           C
ATOM   3735  HB1 HSD A 886      53.080  40.210  70.440  1.00  0.00           H
ATOM   3736  HB2 HSD A 886      53.090  41.790  69.530  1.00  0.00           H
ATOM   3737  ND1 HSD A 886      55.700  42.290  70.340  1.00  0.00           N
ATOM   3738  HD1 HSD A 886      55.830  42.780  69.480  1.00  0.00           H
ATOM   3739  CG  HSD A 886      54.880  41.150  70.480  1.00  0.00           C
ATOM   3740  CE1 HSD A 886      56.680  42.140  71.260  1.00  0.00           C
ATOM   3741  HE1 HSD A 886      57.450  42.910  71.360  1.00  0.00           H
ATOM   3742  NE2 HSD A 886      56.580  41.000  71.950  1.00  0.00           N
ATOM   3743  CD2 HSD A 886      55.400  40.410  71.490  1.00  0.00           C
ATOM   3744  HD2 HSD A 886      54.960  39.520  71.940  1.00  0.00           H
ATOM   3745  C   HSD A 886      52.530  39.690  67.920  1.00  0.00           C
ATOM   3746  O   HSD A 886      51.640  40.540  67.860  1.00  0.00           O
ATOM   3747  N   VAL A 887      52.410  38.440  67.540  1.00  0.00           N
ATOM   3748  HN  VAL A 887      53.210  37.850  67.490  1.00  0.00           H
ATOM   3749  CA  VAL A 887      51.130  37.870  67.280  1.00  0.00           C
ATOM   3750  HA  VAL A 887      50.460  38.660  66.980  1.00  0.00           H
ATOM   3751  CB  VAL A 887      50.970  36.950  66.050  1.00  0.00           C
ATOM   3752  HB  VAL A 887      49.940  36.580  65.910  1.00  0.00           H
ATOM   3753  CG1 VAL A 887      51.320  37.790  64.790  1.00  0.00           C
ATOM   3754 HG11 VAL A 887      50.940  37.330  63.850  1.00  0.00           H
ATOM   3755 HG12 VAL A 887      52.420  37.770  64.710  1.00  0.00           H
ATOM   3756 HG13 VAL A 887      50.930  38.830  64.880  1.00  0.00           H
ATOM   3757  CG2 VAL A 887      51.900  35.710  66.250  1.00  0.00           C
ATOM   3758 HG21 VAL A 887      52.940  36.070  66.280  1.00  0.00           H
ATOM   3759 HG22 VAL A 887      51.730  35.000  65.400  1.00  0.00           H
ATOM   3760 HG23 VAL A 887      51.670  35.230  67.220  1.00  0.00           H
ATOM   3761  C   VAL A 887      50.550  37.250  68.610  1.00  0.00           C
ATOM   3762  O   VAL A 887      51.320  36.720  69.380  1.00  0.00           O
ATOM   3763  N   PRO A 888      49.280  37.440  68.960  1.00  0.00           N
ATOM   3764  CD  PRO A 888      48.310  38.420  68.270  1.00  0.00           C
ATOM   3765  HD1 PRO A 888      47.990  37.980  67.300  1.00  0.00           H
ATOM   3766  HD2 PRO A 888      48.780  39.410  68.100  1.00  0.00           H
ATOM   3767  CA  PRO A 888      48.420  36.510  69.770  1.00  0.00           C
ATOM   3768  HA  PRO A 888      48.840  36.780  70.730  1.00  0.00           H
ATOM   3769  CB  PRO A 888      46.950  36.970  69.500  1.00  0.00           C
ATOM   3770  HB1 PRO A 888      46.250  36.780  70.340  1.00  0.00           H
ATOM   3771  HB2 PRO A 888      46.510  36.520  68.590  1.00  0.00           H
ATOM   3772  CG  PRO A 888      47.160  38.470  69.220  1.00  0.00           C
ATOM   3773  HG1 PRO A 888      46.220  38.920  68.800  1.00  0.00           H
ATOM   3774  HG2 PRO A 888      47.390  38.900  70.220  1.00  0.00           H
ATOM   3775  C   PRO A 888      48.710  35.050  69.450  1.00  0.00           C
ATOM   3776  O   PRO A 888      48.940  34.740  68.290  1.00  0.00           O
ATOM   3777  N   GLU A 889      48.490  34.230  70.550  1.00  0.00           N
ATOM   3778  HN  GLU A 889      48.430  34.550  71.490  1.00  0.00           H
ATOM   3779  CA  GLU A 889      48.790  32.850  70.340  1.00  0.00           C
ATOM   3780  HA  GLU A 889      49.160  32.700  69.340  1.00  0.00           H
ATOM   3781  CB  GLU A 889      50.020  32.310  71.200  1.00  0.00           C
ATOM   3782  HB1 GLU A 889      50.080  31.200  71.220  1.00  0.00           H
ATOM   3783  HB2 GLU A 889      49.980  32.670  72.250  1.00  0.00           H
ATOM   3784  CG  GLU A 889      51.270  32.940  70.510  1.00  0.00           C
ATOM   3785  HG1 GLU A 889      51.130  34.040  70.500  1.00  0.00           H
ATOM   3786  HG2 GLU A 889      51.480  32.490  69.520  1.00  0.00           H
ATOM   3787  CD  GLU A 889      52.440  32.600  71.340  1.00  0.00           C
ATOM   3788  OE1 GLU A 889      52.800  31.370  71.310  1.00  0.00           O
ATOM   3789  OE2 GLU A 889      53.120  33.480  71.930  1.00  0.00           O
ATOM   3790  C   GLU A 889      47.620  31.890  70.620  1.00  0.00           C
ATOM   3791  O   GLU A 889      46.660  32.250  71.310  1.00  0.00           O
ATOM   3792  N   LYS A 890      47.590  30.710  69.980  1.00  0.00           N
ATOM   3793  HN  LYS A 890      48.230  30.400  69.290  1.00  0.00           H
ATOM   3794  CA  LYS A 890      46.480  29.760  70.060  1.00  0.00           C
ATOM   3795  HA  LYS A 890      46.930  28.920  69.530  1.00  0.00           H
ATOM   3796  CB  LYS A 890      46.240  29.190  71.450  1.00  0.00           C
ATOM   3797  HB1 LYS A 890      45.340  28.550  71.440  1.00  0.00           H
ATOM   3798  HB2 LYS A 890      46.070  30.000  72.200  1.00  0.00           H
ATOM   3799  CG  LYS A 890      47.300  28.150  71.960  1.00  0.00           C
ATOM   3800  HG1 LYS A 890      48.210  28.780  71.890  1.00  0.00           H
ATOM   3801  HG2 LYS A 890      47.330  27.250  71.300  1.00  0.00           H
ATOM   3802  CD  LYS A 890      46.930  27.810  73.420  1.00  0.00           C
ATOM   3803  HD1 LYS A 890      45.950  27.290  73.450  1.00  0.00           H
ATOM   3804  HD2 LYS A 890      46.850  28.800  73.920  1.00  0.00           H
ATOM   3805  CE  LYS A 890      47.990  26.920  74.130  1.00  0.00           C
ATOM   3806  HE1 LYS A 890      48.900  27.530  74.290  1.00  0.00           H
ATOM   3807  HE2 LYS A 890      48.220  25.960  73.600  1.00  0.00           H
ATOM   3808  NZ  LYS A 890      47.560  26.500  75.470  1.00  0.00           N
ATOM   3809  HZ1 LYS A 890      47.590  27.310  76.120  1.00  0.00           H
ATOM   3810  HZ2 LYS A 890      48.220  25.740  75.730  1.00  0.00           H
ATOM   3811  HZ3 LYS A 890      46.620  26.070  75.340  1.00  0.00           H
ATOM   3812  C   LYS A 890      45.220  29.920  69.090  1.00  0.00           C
ATOM   3813  O   LYS A 890      44.200  29.360  69.390  1.00  0.00           O
ATOM   3814  N   PHE A 891      45.450  30.780  68.060  1.00  0.00           N
ATOM   3815  HN  PHE A 891      46.390  31.020  67.800  1.00  0.00           H
ATOM   3816  CA  PHE A 891      44.490  31.280  67.130  1.00  0.00           C
ATOM   3817  HA  PHE A 891      45.050  31.880  66.420  1.00  0.00           H
ATOM   3818  CB  PHE A 891      43.840  30.200  66.200  1.00  0.00           C
ATOM   3819  HB1 PHE A 891      43.220  29.430  66.710  1.00  0.00           H
ATOM   3820  HB2 PHE A 891      44.690  29.590  65.810  1.00  0.00           H
ATOM   3821  CG  PHE A 891      43.000  30.750  65.030  1.00  0.00           C
ATOM   3822  CD1 PHE A 891      41.680  30.340  64.750  1.00  0.00           C
ATOM   3823  HD1 PHE A 891      41.180  29.690  65.450  1.00  0.00           H
ATOM   3824  CE1 PHE A 891      41.000  30.770  63.580  1.00  0.00           C
ATOM   3825  HE1 PHE A 891      39.940  30.640  63.390  1.00  0.00           H
ATOM   3826  CZ  PHE A 891      41.620  31.620  62.620  1.00  0.00           C
ATOM   3827  HZ  PHE A 891      41.050  31.870  61.730  1.00  0.00           H
ATOM   3828  CD2 PHE A 891      43.610  31.510  64.010  1.00  0.00           C
ATOM   3829  HD2 PHE A 891      44.670  31.640  64.170  1.00  0.00           H
ATOM   3830  CE2 PHE A 891      42.960  31.970  62.860  1.00  0.00           C
ATOM   3831  HE2 PHE A 891      43.470  32.510  62.080  1.00  0.00           H
ATOM   3832  C   PHE A 891      43.400  32.140  67.790  1.00  0.00           C
ATOM   3833  O   PHE A 891      42.290  31.680  67.940  1.00  0.00           O
ATOM   3834  N   GLU A 892      43.710  33.400  68.190  1.00  0.00           N
ATOM   3835  HN  GLU A 892      44.610  33.800  68.110  1.00  0.00           H
ATOM   3836  CA  GLU A 892      42.720  34.250  68.770  1.00  0.00           C
ATOM   3837  HA  GLU A 892      41.720  33.880  68.600  1.00  0.00           H
ATOM   3838  CB  GLU A 892      42.940  34.300  70.310  1.00  0.00           C
ATOM   3839  HB1 GLU A 892      42.160  34.920  70.810  1.00  0.00           H
ATOM   3840  HB2 GLU A 892      43.920  34.760  70.530  1.00  0.00           H
ATOM   3841  CG  GLU A 892      42.850  32.770  70.850  1.00  0.00           C
ATOM   3842  HG1 GLU A 892      43.890  32.400  70.740  1.00  0.00           H
ATOM   3843  HG2 GLU A 892      42.080  32.170  70.310  1.00  0.00           H
ATOM   3844  CD  GLU A 892      42.500  32.640  72.310  1.00  0.00           C
ATOM   3845  OE1 GLU A 892      43.410  32.430  73.120  1.00  0.00           O
ATOM   3846  OE2 GLU A 892      41.300  32.760  72.720  1.00  0.00           O
ATOM   3847  C   GLU A 892      42.820  35.680  68.360  1.00  0.00           C
ATOM   3848  O   GLU A 892      43.920  35.980  67.850  1.00  0.00           O
ATOM   3849  N   PRO A 893      41.780  36.530  68.530  1.00  0.00           N
ATOM   3850  CD  PRO A 893      40.420  36.030  68.670  1.00  0.00           C
ATOM   3851  HD1 PRO A 893      40.290  35.760  69.730  1.00  0.00           H
ATOM   3852  HD2 PRO A 893      40.200  35.120  68.070  1.00  0.00           H
ATOM   3853  CA  PRO A 893      41.820  37.920  68.250  1.00  0.00           C
ATOM   3854  HA  PRO A 893      42.210  38.070  67.250  1.00  0.00           H
ATOM   3855  CB  PRO A 893      40.400  38.370  68.510  1.00  0.00           C
ATOM   3856  HB1 PRO A 893      40.170  39.100  67.710  1.00  0.00           H
ATOM   3857  HB2 PRO A 893      40.120  38.930  69.430  1.00  0.00           H
ATOM   3858  CG  PRO A 893      39.530  37.220  68.320  1.00  0.00           C
ATOM   3859  HG1 PRO A 893      38.680  37.250  69.030  1.00  0.00           H
ATOM   3860  HG2 PRO A 893      39.320  37.110  67.230  1.00  0.00           H
ATOM   3861  C   PRO A 893      42.660  38.780  69.190  1.00  0.00           C
ATOM   3862  O   PRO A 893      42.840  38.450  70.380  1.00  0.00           O
ATOM   3863  N   THR A 894      43.140  39.900  68.650  1.00  0.00           N
ATOM   3864  HN  THR A 894      42.900  40.110  67.700  1.00  0.00           H
ATOM   3865  CA  THR A 894      44.070  40.780  69.280  1.00  0.00           C
ATOM   3866  HA  THR A 894      44.810  40.250  69.850  1.00  0.00           H
ATOM   3867  CB  THR A 894      44.900  41.670  68.340  1.00  0.00           C
ATOM   3868  HB  THR A 894      44.310  42.520  67.940  1.00  0.00           H
ATOM   3869  OG1 THR A 894      45.250  40.900  67.240  1.00  0.00           O
ATOM   3870  HG1 THR A 894      44.520  40.630  66.690  1.00  0.00           H
ATOM   3871  CG2 THR A 894      46.260  42.100  68.950  1.00  0.00           C
ATOM   3872 HG21 THR A 894      46.580  43.080  68.540  1.00  0.00           H
ATOM   3873 HG22 THR A 894      47.050  41.370  68.670  1.00  0.00           H
ATOM   3874 HG23 THR A 894      46.320  42.170  70.050  1.00  0.00           H
ATOM   3875  C   THR A 894      43.260  41.680  70.190  1.00  0.00           C
ATOM   3876  O   THR A 894      43.810  42.130  71.180  1.00  0.00           O
ATOM   3877  N   HSD A 895      41.860  41.820  69.910  1.00  0.00           N
ATOM   3878  HN  HSD A 895      41.580  41.660  68.970  1.00  0.00           H
ATOM   3879  CA  HSD A 895      40.810  42.180  70.840  1.00  0.00           C
ATOM   3880  HA  HSD A 895      41.030  43.200  71.120  1.00  0.00           H
ATOM   3881  CB  HSD A 895      39.380  42.260  70.160  1.00  0.00           C
ATOM   3882  HB1 HSD A 895      39.310  41.280  69.630  1.00  0.00           H
ATOM   3883  HB2 HSD A 895      39.450  43.040  69.390  1.00  0.00           H
ATOM   3884  ND1 HSD A 895      38.150  43.460  71.910  1.00  0.00           N
ATOM   3885  HD1 HSD A 895      38.760  44.250  71.910  1.00  0.00           H
ATOM   3886  CG  HSD A 895      38.230  42.360  71.080  1.00  0.00           C
ATOM   3887  CE1 HSD A 895      36.920  43.450  72.470  1.00  0.00           C
ATOM   3888  HE1 HSD A 895      36.690  44.220  73.200  1.00  0.00           H
ATOM   3889  NE2 HSD A 895      36.230  42.370  72.140  1.00  0.00           N
ATOM   3890  CD2 HSD A 895      37.070  41.670  71.220  1.00  0.00           C
ATOM   3891  HD2 HSD A 895      36.710  40.780  70.730  1.00  0.00           H
ATOM   3892  C   HSD A 895      40.900  41.310  72.020  1.00  0.00           C
ATOM   3893  O   HSD A 895      40.920  40.100  71.740  1.00  0.00           O
ATOM   3894  N   PRO A 896      40.900  41.780  73.210  1.00  0.00           N
ATOM   3895  CD  PRO A 896      41.310  43.080  73.630  1.00  0.00           C
ATOM   3896  HD1 PRO A 896      40.460  43.750  73.880  1.00  0.00           H
ATOM   3897  HD2 PRO A 896      41.930  43.660  72.910  1.00  0.00           H
ATOM   3898  CA  PRO A 896      41.080  40.830  74.330  1.00  0.00           C
ATOM   3899  HA  PRO A 896      41.980  40.230  74.230  1.00  0.00           H
ATOM   3900  CB  PRO A 896      41.400  41.720  75.570  1.00  0.00           C
ATOM   3901  HB1 PRO A 896      42.080  41.270  76.320  1.00  0.00           H
ATOM   3902  HB2 PRO A 896      40.480  42.050  76.090  1.00  0.00           H
ATOM   3903  CG  PRO A 896      42.130  42.880  74.920  1.00  0.00           C
ATOM   3904  HG1 PRO A 896      42.280  43.850  75.430  1.00  0.00           H
ATOM   3905  HG2 PRO A 896      43.120  42.560  74.540  1.00  0.00           H
ATOM   3906  C   PRO A 896      39.890  39.930  74.640  1.00  0.00           C
ATOM   3907  O   PRO A 896      40.190  38.920  75.230  1.00  0.00           O
ATOM   3908  N   GLU A 897      38.610  40.330  74.360  1.00  0.00           N
ATOM   3909  HN  GLU A 897      38.440  41.220  73.960  1.00  0.00           H
ATOM   3910  CA  GLU A 897      37.510  39.710  75.100  1.00  0.00           C
ATOM   3911  HA  GLU A 897      37.810  39.330  76.070  1.00  0.00           H
ATOM   3912  CB  GLU A 897      36.570  40.800  75.580  1.00  0.00           C
ATOM   3913  HB1 GLU A 897      35.700  40.430  76.160  1.00  0.00           H
ATOM   3914  HB2 GLU A 897      35.950  41.200  74.740  1.00  0.00           H
ATOM   3915  CG  GLU A 897      37.130  42.050  76.420  1.00  0.00           C
ATOM   3916  HG1 GLU A 897      38.010  42.420  75.850  1.00  0.00           H
ATOM   3917  HG2 GLU A 897      37.520  41.690  77.400  1.00  0.00           H
ATOM   3918  CD  GLU A 897      36.330  43.330  76.370  1.00  0.00           C
ATOM   3919  OE1 GLU A 897      35.230  43.460  75.770  1.00  0.00           O
ATOM   3920  OE2 GLU A 897      36.910  44.300  77.020  1.00  0.00           O
ATOM   3921  C   GLU A 897      36.850  38.510  74.510  1.00  0.00           C
ATOM   3922  O   GLU A 897      37.380  37.410  74.630  1.00  0.00           O
ATOM   3923  N   ARG A 898      35.660  38.690  73.940  1.00  0.00           N
ATOM   3924  HN  ARG A 898      35.400  39.640  73.900  1.00  0.00           H
ATOM   3925  CA  ARG A 898      34.850  37.630  73.300  1.00  0.00           C
ATOM   3926  HA  ARG A 898      34.570  37.040  74.160  1.00  0.00           H
ATOM   3927  CB  ARG A 898      33.480  38.140  72.710  1.00  0.00           C
ATOM   3928  HB1 ARG A 898      33.080  38.770  73.540  1.00  0.00           H
ATOM   3929  HB2 ARG A 898      32.760  37.340  72.420  1.00  0.00           H
ATOM   3930  CG  ARG A 898      33.490  39.240  71.600  1.00  0.00           C
ATOM   3931  HG1 ARG A 898      33.940  40.160  72.040  1.00  0.00           H
ATOM   3932  HG2 ARG A 898      32.460  39.580  71.310  1.00  0.00           H
ATOM   3933  CD  ARG A 898      34.130  38.770  70.310  1.00  0.00           C
ATOM   3934  HD1 ARG A 898      33.730  37.930  69.710  1.00  0.00           H
ATOM   3935  HD2 ARG A 898      35.130  38.450  70.650  1.00  0.00           H
ATOM   3936  NE  ARG A 898      34.470  39.900  69.410  1.00  0.00           N
ATOM   3937  HE  ARG A 898      34.000  40.780  69.430  1.00  0.00           H
ATOM   3938  CZ  ARG A 898      35.330  39.920  68.370  1.00  0.00           C
ATOM   3939  NH1 ARG A 898      36.000  38.890  68.040  1.00  0.00           N
ATOM   3940 HH11 ARG A 898      36.550  38.930  67.210  1.00  0.00           H
ATOM   3941 HH12 ARG A 898      35.840  37.960  68.380  1.00  0.00           H
ATOM   3942  NH2 ARG A 898      35.580  41.070  67.820  1.00  0.00           N
ATOM   3943 HH21 ARG A 898      36.380  41.200  67.210  1.00  0.00           H
ATOM   3944 HH22 ARG A 898      35.280  41.780  68.450  1.00  0.00           H
ATOM   3945  C   ARG A 898      35.520  36.650  72.320  1.00  0.00           C
ATOM   3946  O   ARG A 898      36.690  36.770  72.020  1.00  0.00           O
ATOM   3947  N   GLY A 899      34.830  35.540  71.930  1.00  0.00           N
ATOM   3948  HN  GLY A 899      33.890  35.330  72.220  1.00  0.00           H
ATOM   3949  CA  GLY A 899      35.460  34.620  70.990  1.00  0.00           C
ATOM   3950  HA1 GLY A 899      34.840  33.740  70.920  1.00  0.00           H
ATOM   3951  HA2 GLY A 899      36.480  34.400  71.280  1.00  0.00           H
ATOM   3952  C   GLY A 899      35.700  35.160  69.590  1.00  0.00           C
ATOM   3953  O   GLY A 899      35.790  36.350  69.330  1.00  0.00           O
ATOM   3954  N   TRP A 900      35.820  34.320  68.610  1.00  0.00           N
ATOM   3955  HN  TRP A 900      35.830  33.330  68.770  1.00  0.00           H
ATOM   3956  CA  TRP A 900      36.080  34.760  67.270  1.00  0.00           C
ATOM   3957  HA  TRP A 900      36.940  35.400  67.310  1.00  0.00           H
ATOM   3958  CB  TRP A 900      36.590  33.480  66.400  1.00  0.00           C
ATOM   3959  HB1 TRP A 900      36.260  33.510  65.350  1.00  0.00           H
ATOM   3960  HB2 TRP A 900      36.200  32.540  66.860  1.00  0.00           H
ATOM   3961  CG  TRP A 900      38.010  33.330  66.320  1.00  0.00           C
ATOM   3962  CD1 TRP A 900      38.760  32.320  66.730  1.00  0.00           C
ATOM   3963  HD1 TRP A 900      38.460  31.350  67.120  1.00  0.00           H
ATOM   3964  NE1 TRP A 900      40.090  32.520  66.340  1.00  0.00           N
ATOM   3965  HE1 TRP A 900      40.920  32.070  66.550  1.00  0.00           H
ATOM   3966  CE2 TRP A 900      40.240  33.720  65.740  1.00  0.00           C
ATOM   3967  CD2 TRP A 900      38.930  34.280  65.630  1.00  0.00           C
ATOM   3968  CE3 TRP A 900      38.730  35.480  65.030  1.00  0.00           C
ATOM   3969  HE3 TRP A 900      37.780  35.920  64.770  1.00  0.00           H
ATOM   3970  CZ3 TRP A 900      39.890  36.220  64.580  1.00  0.00           C
ATOM   3971  HZ3 TRP A 900      39.710  37.110  64.000  1.00  0.00           H
ATOM   3972  CZ2 TRP A 900      41.390  34.500  65.400  1.00  0.00           C
ATOM   3973  HZ2 TRP A 900      42.370  34.050  65.420  1.00  0.00           H
ATOM   3974  CH2 TRP A 900      41.210  35.760  64.810  1.00  0.00           C
ATOM   3975  HH2 TRP A 900      42.080  36.310  64.470  1.00  0.00           H
ATOM   3976  C   TRP A 900      34.990  35.500  66.480  1.00  0.00           C
ATOM   3977  O   TRP A 900      35.260  36.260  65.590  1.00  0.00           O
ATOM   3978  N   ILE A 901      33.710  35.320  66.860  1.00  0.00           N
ATOM   3979  HN  ILE A 901      33.360  34.770  67.620  1.00  0.00           H
ATOM   3980  CA  ILE A 901      32.600  35.920  66.130  1.00  0.00           C
ATOM   3981  HA  ILE A 901      32.940  36.220  65.150  1.00  0.00           H
ATOM   3982  CB  ILE A 901      31.470  34.950  65.930  1.00  0.00           C
ATOM   3983  HB  ILE A 901      30.960  34.840  66.900  1.00  0.00           H
ATOM   3984  CG2 ILE A 901      30.480  35.550  64.830  1.00  0.00           C
ATOM   3985 HG21 ILE A 901      29.540  34.970  64.710  1.00  0.00           H
ATOM   3986 HG22 ILE A 901      31.040  35.580  63.870  1.00  0.00           H
ATOM   3987 HG23 ILE A 901      30.190  36.600  65.060  1.00  0.00           H
ATOM   3988  CG1 ILE A 901      32.020  33.550  65.480  1.00  0.00           C
ATOM   3989 HG11 ILE A 901      32.680  33.000  66.170  1.00  0.00           H
ATOM   3990 HG12 ILE A 901      32.650  33.690  64.580  1.00  0.00           H
ATOM   3991  CD  ILE A 901      30.810  32.640  65.020  1.00  0.00           C
ATOM   3992  HD1 ILE A 901      31.160  31.620  64.800  1.00  0.00           H
ATOM   3993  HD2 ILE A 901      30.300  33.060  64.130  1.00  0.00           H
ATOM   3994  HD3 ILE A 901      30.080  32.530  65.840  1.00  0.00           H
ATOM   3995  C   ILE A 901      32.090  37.200  66.850  1.00  0.00           C
ATOM   3996  O   ILE A 901      31.880  37.280  68.060  1.00  0.00           O
ATOM   3997  N   ILE A 902      31.850  38.330  66.110  1.00  0.00           N
ATOM   3998  HN  ILE A 902      31.790  38.320  65.110  1.00  0.00           H
ATOM   3999  CA  ILE A 902      31.270  39.540  66.730  1.00  0.00           C
ATOM   4000  HA  ILE A 902      31.500  39.480  67.790  1.00  0.00           H
ATOM   4001  CB  ILE A 902      32.080  40.820  66.320  1.00  0.00           C
ATOM   4002  HB  ILE A 902      33.160  40.700  66.470  1.00  0.00           H
ATOM   4003  CG2 ILE A 902      31.910  41.020  64.750  1.00  0.00           C
ATOM   4004 HG21 ILE A 902      30.820  41.050  64.520  1.00  0.00           H
ATOM   4005 HG22 ILE A 902      32.500  40.240  64.220  1.00  0.00           H
ATOM   4006 HG23 ILE A 902      32.450  41.930  64.430  1.00  0.00           H
ATOM   4007  CG1 ILE A 902      31.690  42.140  67.080  1.00  0.00           C
ATOM   4008 HG11 ILE A 902      31.990  42.020  68.140  1.00  0.00           H
ATOM   4009 HG12 ILE A 902      30.610  42.360  66.980  1.00  0.00           H
ATOM   4010  CD  ILE A 902      32.460  43.320  66.640  1.00  0.00           C
ATOM   4011  HD1 ILE A 902      32.480  44.180  67.340  1.00  0.00           H
ATOM   4012  HD2 ILE A 902      32.130  43.650  65.630  1.00  0.00           H
ATOM   4013  HD3 ILE A 902      33.520  43.080  66.400  1.00  0.00           H
ATOM   4014  C   ILE A 902      29.770  39.540  66.620  1.00  0.00           C
ATOM   4015  O   ILE A 902      29.200  38.900  65.700  1.00  0.00           O
ATOM   4016  N   SER A 903      29.010  40.150  67.560  1.00  0.00           N
ATOM   4017  HN  SER A 903      29.280  40.690  68.350  1.00  0.00           H
ATOM   4018  CA  SER A 903      27.580  40.240  67.400  1.00  0.00           C
ATOM   4019  HA  SER A 903      27.320  39.310  66.910  1.00  0.00           H
ATOM   4020  CB  SER A 903      26.870  40.520  68.780  1.00  0.00           C
ATOM   4021  HB1 SER A 903      25.770  40.410  68.640  1.00  0.00           H
ATOM   4022  HB2 SER A 903      27.150  41.550  69.090  1.00  0.00           H
ATOM   4023  OG  SER A 903      27.170  39.650  69.840  1.00  0.00           O
ATOM   4024  HG1 SER A 903      28.130  39.590  69.860  1.00  0.00           H
ATOM   4025  C   SER A 903      27.200  41.340  66.510  1.00  0.00           C
ATOM   4026  O   SER A 903      27.560  42.500  66.810  1.00  0.00           O
ATOM   4027  N   PRO A 904      26.530  41.190  65.360  1.00  0.00           N
ATOM   4028  CD  PRO A 904      25.990  39.960  64.930  1.00  0.00           C
ATOM   4029  HD1 PRO A 904      25.060  39.800  65.510  1.00  0.00           H
ATOM   4030  HD2 PRO A 904      26.690  39.100  65.070  1.00  0.00           H
ATOM   4031  CA  PRO A 904      25.930  42.340  64.600  1.00  0.00           C
ATOM   4032  HA  PRO A 904      26.680  42.870  64.020  1.00  0.00           H
ATOM   4033  CB  PRO A 904      24.990  41.620  63.630  1.00  0.00           C
ATOM   4034  HB1 PRO A 904      24.890  42.130  62.650  1.00  0.00           H
ATOM   4035  HB2 PRO A 904      24.020  41.470  64.170  1.00  0.00           H
ATOM   4036  CG  PRO A 904      25.630  40.230  63.420  1.00  0.00           C
ATOM   4037  HG1 PRO A 904      24.800  39.550  63.130  1.00  0.00           H
ATOM   4038  HG2 PRO A 904      26.510  40.290  62.740  1.00  0.00           H
ATOM   4039  C   PRO A 904      25.160  43.360  65.480  1.00  0.00           C
ATOM   4040  O   PRO A 904      24.510  42.980  66.440  1.00  0.00           O
ATOM   4041  N   LEU A 905      25.320  44.650  65.210  1.00  0.00           N
ATOM   4042  HN  LEU A 905      25.920  44.960  64.470  1.00  0.00           H
ATOM   4043  CA  LEU A 905      24.730  45.800  65.860  1.00  0.00           C
ATOM   4044  HA  LEU A 905      25.140  46.610  65.280  1.00  0.00           H
ATOM   4045  CB  LEU A 905      23.070  45.810  65.830  1.00  0.00           C
ATOM   4046  HB1 LEU A 905      22.570  46.760  66.120  1.00  0.00           H
ATOM   4047  HB2 LEU A 905      22.710  45.040  66.540  1.00  0.00           H
ATOM   4048  CG  LEU A 905      22.470  45.400  64.540  1.00  0.00           C
ATOM   4049  HG  LEU A 905      23.080  44.560  64.160  1.00  0.00           H
ATOM   4050  CD1 LEU A 905      21.010  44.990  64.610  1.00  0.00           C
ATOM   4051 HD11 LEU A 905      20.270  45.780  64.870  1.00  0.00           H
ATOM   4052 HD12 LEU A 905      20.960  44.140  65.330  1.00  0.00           H
ATOM   4053 HD13 LEU A 905      20.740  44.700  63.560  1.00  0.00           H
ATOM   4054  CD2 LEU A 905      22.520  46.540  63.520  1.00  0.00           C
ATOM   4055 HD21 LEU A 905      23.490  47.080  63.450  1.00  0.00           H
ATOM   4056 HD22 LEU A 905      21.770  47.320  63.750  1.00  0.00           H
ATOM   4057 HD23 LEU A 905      22.430  46.130  62.490  1.00  0.00           H
ATOM   4058  C   LEU A 905      25.180  46.090  67.260  1.00  0.00           C
ATOM   4059  O   LEU A 905      25.030  47.210  67.770  1.00  0.00           O
ATOM   4060  N   GLY A 906      25.690  45.090  68.030  1.00  0.00           N
ATOM   4061  HN  GLY A 906      25.860  44.200  67.630  1.00  0.00           H
ATOM   4062  CA  GLY A 906      26.170  45.200  69.450  1.00  0.00           C
ATOM   4063  HA1 GLY A 906      27.140  45.670  69.380  1.00  0.00           H
ATOM   4064  HA2 GLY A 906      26.240  44.170  69.750  1.00  0.00           H
ATOM   4065  C   GLY A 906      25.330  45.920  70.430  1.00  0.00           C
ATOM   4066  O   GLY A 906      24.140  45.810  70.490  1.00  0.00           O
ATOM   4067  N   ASP A 907      26.010  46.650  71.300  1.00  0.00           N
ATOM   4068  HN  ASP A 907      26.990  46.710  71.160  1.00  0.00           H
ATOM   4069  CA  ASP A 907      25.490  47.330  72.440  1.00  0.00           C
ATOM   4070  HA  ASP A 907      24.440  47.050  72.530  1.00  0.00           H
ATOM   4071  CB  ASP A 907      26.280  46.900  73.760  1.00  0.00           C
ATOM   4072  HB1 ASP A 907      25.950  47.580  74.580  1.00  0.00           H
ATOM   4073  HB2 ASP A 907      27.360  47.000  73.560  1.00  0.00           H
ATOM   4074  CG  ASP A 907      25.890  45.560  74.160  1.00  0.00           C
ATOM   4075  OD1 ASP A 907      26.750  44.970  74.860  1.00  0.00           O
ATOM   4076  OD2 ASP A 907      24.780  44.940  73.900  1.00  0.00           O
ATOM   4077  C   ASP A 907      25.560  48.820  72.190  1.00  0.00           C
ATOM   4078  O   ASP A 907      25.250  49.710  72.970  1.00  0.00           O
ATOM   4079  N   ASN A 908      25.810  49.200  70.910  1.00  0.00           N
ATOM   4080  HN  ASN A 908      26.230  48.620  70.220  1.00  0.00           H
ATOM   4081  CA  ASN A 908      25.550  50.530  70.390  1.00  0.00           C
ATOM   4082  HA  ASN A 908      25.930  51.080  71.230  1.00  0.00           H
ATOM   4083  CB  ASN A 908      26.170  50.690  68.940  1.00  0.00           C
ATOM   4084  HB1 ASN A 908      26.020  51.690  68.470  1.00  0.00           H
ATOM   4085  HB2 ASN A 908      25.760  49.920  68.260  1.00  0.00           H
ATOM   4086  CG  ASN A 908      27.640  50.550  69.110  1.00  0.00           C
ATOM   4087  OD1 ASN A 908      28.300  49.550  68.820  1.00  0.00           O
ATOM   4088  ND2 ASN A 908      28.240  51.700  69.510  1.00  0.00           N
ATOM   4089 HD21 ASN A 908      29.210  51.720  69.750  1.00  0.00           H
ATOM   4090 HD22 ASN A 908      27.750  52.420  69.990  1.00  0.00           H
ATOM   4091  C   ASN A 908      24.040  50.900  70.440  1.00  0.00           C
ATOM   4092  O   ASN A 908      23.210  50.100  70.060  1.00  0.00           O
ATOM   4093  N   PRO A 909      23.710  52.180  70.730  1.00  0.00           N
ATOM   4094  CD  PRO A 909      24.410  53.180  71.440  1.00  0.00           C
ATOM   4095  HD1 PRO A 909      25.060  53.690  70.690  1.00  0.00           H
ATOM   4096  HD2 PRO A 909      25.000  52.860  72.320  1.00  0.00           H
ATOM   4097  CA  PRO A 909      22.410  52.780  70.210  1.00  0.00           C
ATOM   4098  HA  PRO A 909      21.650  52.160  70.660  1.00  0.00           H
ATOM   4099  CB  PRO A 909      22.400  54.270  70.620  1.00  0.00           C
ATOM   4100  HB1 PRO A 909      21.390  54.620  70.940  1.00  0.00           H
ATOM   4101  HB2 PRO A 909      22.850  54.950  69.870  1.00  0.00           H
ATOM   4102  CG  PRO A 909      23.350  54.170  71.840  1.00  0.00           C
ATOM   4103  HG1 PRO A 909      23.790  55.200  71.880  1.00  0.00           H
ATOM   4104  HG2 PRO A 909      22.890  54.000  72.830  1.00  0.00           H
ATOM   4105  C   PRO A 909      22.180  52.760  68.710  1.00  0.00           C
ATOM   4106  O   PRO A 909      23.110  52.710  67.930  1.00  0.00           O
ATOM   4107  N   TRP A 910      20.900  53.030  68.290  1.00  0.00           N
ATOM   4108  HN  TRP A 910      20.120  52.880  68.910  1.00  0.00           H
ATOM   4109  CA  TRP A 910      20.540  53.200  66.910  1.00  0.00           C
ATOM   4110  HA  TRP A 910      20.890  52.390  66.280  1.00  0.00           H
ATOM   4111  CB  TRP A 910      19.010  53.050  66.830  1.00  0.00           C
ATOM   4112  HB1 TRP A 910      18.380  53.630  67.540  1.00  0.00           H
ATOM   4113  HB2 TRP A 910      18.830  51.980  67.070  1.00  0.00           H
ATOM   4114  CG  TRP A 910      18.450  53.220  65.510  1.00  0.00           C
ATOM   4115  CD1 TRP A 910      18.310  52.290  64.460  1.00  0.00           C
ATOM   4116  HD1 TRP A 910      18.710  51.290  64.470  1.00  0.00           H
ATOM   4117  NE1 TRP A 910      17.440  52.790  63.550  1.00  0.00           N
ATOM   4118  HE1 TRP A 910      17.130  52.420  62.690  1.00  0.00           H
ATOM   4119  CE2 TRP A 910      16.990  53.950  63.910  1.00  0.00           C
ATOM   4120  CD2 TRP A 910      17.560  54.310  65.160  1.00  0.00           C
ATOM   4121  CE3 TRP A 910      17.290  55.530  65.810  1.00  0.00           C
ATOM   4122  HE3 TRP A 910      17.610  55.920  66.770  1.00  0.00           H
ATOM   4123  CZ3 TRP A 910      16.230  56.270  65.250  1.00  0.00           C
ATOM   4124  HZ3 TRP A 910      15.840  57.110  65.800  1.00  0.00           H
ATOM   4125  CZ2 TRP A 910      16.110  54.750  63.300  1.00  0.00           C
ATOM   4126  HZ2 TRP A 910      15.660  54.490  62.350  1.00  0.00           H
ATOM   4127  CH2 TRP A 910      15.780  55.930  63.970  1.00  0.00           C
ATOM   4128  HH2 TRP A 910      14.930  56.460  63.570  1.00  0.00           H
ATOM   4129  C   TRP A 910      20.970  54.460  66.240  1.00  0.00           C
ATOM   4130  O   TRP A 910      21.260  54.360  65.020  1.00  0.00           O
ATOM   4131  N   TRP A 911      21.180  55.600  66.940  1.00  0.00           N
ATOM   4132  HN  TRP A 911      21.000  55.840  67.880  1.00  0.00           H
ATOM   4133  CA  TRP A 911      21.810  56.680  66.230  1.00  0.00           C
ATOM   4134  HA  TRP A 911      21.330  56.950  65.290  1.00  0.00           H
ATOM   4135  CB  TRP A 911      21.890  57.990  67.050  1.00  0.00           C
ATOM   4136  HB1 TRP A 911      20.890  58.160  67.520  1.00  0.00           H
ATOM   4137  HB2 TRP A 911      22.080  58.840  66.350  1.00  0.00           H
ATOM   4138  CG  TRP A 911      22.840  58.000  68.240  1.00  0.00           C
ATOM   4139  CD1 TRP A 911      22.630  57.620  69.530  1.00  0.00           C
ATOM   4140  HD1 TRP A 911      21.730  57.210  69.970  1.00  0.00           H
ATOM   4141  NE1 TRP A 911      23.760  57.870  70.280  1.00  0.00           N
ATOM   4142  HE1 TRP A 911      23.800  57.860  71.260  1.00  0.00           H
ATOM   4143  CE2 TRP A 911      24.770  58.360  69.530  1.00  0.00           C
ATOM   4144  CD2 TRP A 911      24.210  58.510  68.250  1.00  0.00           C
ATOM   4145  CE3 TRP A 911      25.050  58.980  67.250  1.00  0.00           C
ATOM   4146  HE3 TRP A 911      24.620  59.030  66.260  1.00  0.00           H
ATOM   4147  CZ3 TRP A 911      26.320  59.470  67.570  1.00  0.00           C
ATOM   4148  HZ3 TRP A 911      26.940  60.000  66.860  1.00  0.00           H
ATOM   4149  CZ2 TRP A 911      26.000  58.820  69.870  1.00  0.00           C
ATOM   4150  HZ2 TRP A 911      26.290  58.950  70.910  1.00  0.00           H
ATOM   4151  CH2 TRP A 911      26.830  59.430  68.900  1.00  0.00           C
ATOM   4152  HH2 TRP A 911      27.730  59.970  69.140  1.00  0.00           H
ATOM   4153  C   TRP A 911      23.230  56.360  65.750  1.00  0.00           C
ATOM   4154  O   TRP A 911      23.580  56.830  64.690  1.00  0.00           O
ATOM   4155  N   THR A 912      24.080  55.660  66.520  1.00  0.00           N
ATOM   4156  HN  THR A 912      23.850  55.420  67.460  1.00  0.00           H
ATOM   4157  CA  THR A 912      25.420  55.230  66.030  1.00  0.00           C
ATOM   4158  HA  THR A 912      25.940  56.130  65.760  1.00  0.00           H
ATOM   4159  CB  THR A 912      26.210  54.470  67.140  1.00  0.00           C
ATOM   4160  HB  THR A 912      26.560  53.470  66.820  1.00  0.00           H
ATOM   4161  OG1 THR A 912      25.390  54.170  68.300  1.00  0.00           O
ATOM   4162  HG1 THR A 912      24.610  53.640  68.100  1.00  0.00           H
ATOM   4163  CG2 THR A 912      27.350  55.360  67.590  1.00  0.00           C
ATOM   4164 HG21 THR A 912      28.050  54.800  68.230  1.00  0.00           H
ATOM   4165 HG22 THR A 912      26.870  56.120  68.230  1.00  0.00           H
ATOM   4166 HG23 THR A 912      27.930  55.820  66.750  1.00  0.00           H
ATOM   4167  C   THR A 912      25.270  54.410  64.750  1.00  0.00           C
ATOM   4168  O   THR A 912      26.050  54.600  63.830  1.00  0.00           O
ATOM   4169  N   LEU A 913      24.280  53.550  64.690  1.00  0.00           N
ATOM   4170  HN  LEU A 913      23.550  53.500  65.370  1.00  0.00           H
ATOM   4171  CA  LEU A 913      24.090  52.770  63.430  1.00  0.00           C
ATOM   4172  HA  LEU A 913      25.020  52.260  63.240  1.00  0.00           H
ATOM   4173  CB  LEU A 913      22.970  51.680  63.680  1.00  0.00           C
ATOM   4174  HB1 LEU A 913      22.850  50.940  62.870  1.00  0.00           H
ATOM   4175  HB2 LEU A 913      22.040  52.280  63.750  1.00  0.00           H
ATOM   4176  CG  LEU A 913      23.340  50.770  64.890  1.00  0.00           C
ATOM   4177  HG  LEU A 913      23.410  51.410  65.790  1.00  0.00           H
ATOM   4178  CD1 LEU A 913      22.150  49.850  65.230  1.00  0.00           C
ATOM   4179 HD11 LEU A 913      21.230  50.380  65.570  1.00  0.00           H
ATOM   4180 HD12 LEU A 913      22.460  49.130  66.030  1.00  0.00           H
ATOM   4181 HD13 LEU A 913      21.870  49.240  64.340  1.00  0.00           H
ATOM   4182  CD2 LEU A 913      24.680  49.940  64.680  1.00  0.00           C
ATOM   4183 HD21 LEU A 913      24.750  49.140  65.440  1.00  0.00           H
ATOM   4184 HD22 LEU A 913      25.590  50.570  64.670  1.00  0.00           H
ATOM   4185 HD23 LEU A 913      24.620  49.360  63.730  1.00  0.00           H
ATOM   4186  C   LEU A 913      23.820  53.540  62.160  1.00  0.00           C
ATOM   4187  O   LEU A 913      24.440  53.280  61.110  1.00  0.00           O
ATOM   4188  N   LEU A 914      22.910  54.620  62.290  1.00  0.00           N
ATOM   4189  HN  LEU A 914      22.420  54.750  63.150  1.00  0.00           H
ATOM   4190  CA  LEU A 914      22.630  55.660  61.290  1.00  0.00           C
ATOM   4191  HA  LEU A 914      22.420  55.150  60.370  1.00  0.00           H
ATOM   4192  CB  LEU A 914      21.530  56.580  61.720  1.00  0.00           C
ATOM   4193  HB1 LEU A 914      21.310  57.310  60.900  1.00  0.00           H
ATOM   4194  HB2 LEU A 914      21.910  57.060  62.630  1.00  0.00           H
ATOM   4195  CG  LEU A 914      20.170  55.910  62.080  1.00  0.00           C
ATOM   4196  HG  LEU A 914      20.210  55.290  63.010  1.00  0.00           H
ATOM   4197  CD1 LEU A 914      19.060  57.000  62.330  1.00  0.00           C
ATOM   4198 HD11 LEU A 914      19.530  57.830  62.890  1.00  0.00           H
ATOM   4199 HD12 LEU A 914      18.200  56.490  62.800  1.00  0.00           H
ATOM   4200 HD13 LEU A 914      18.740  57.480  61.380  1.00  0.00           H
ATOM   4201  CD2 LEU A 914      19.680  55.020  60.950  1.00  0.00           C
ATOM   4202 HD21 LEU A 914      19.520  55.680  60.070  1.00  0.00           H
ATOM   4203 HD22 LEU A 914      18.720  54.570  61.300  1.00  0.00           H
ATOM   4204 HD23 LEU A 914      20.300  54.130  60.700  1.00  0.00           H
ATOM   4205  C   LEU A 914      23.910  56.470  60.890  1.00  0.00           C
ATOM   4206  O   LEU A 914      24.140  56.720  59.700  1.00  0.00           O
ATOM   4207  N   ILE A 915      24.830  56.820  61.810  1.00  0.00           N
ATOM   4208  HN  ILE A 915      24.560  56.710  62.770  1.00  0.00           H
ATOM   4209  CA  ILE A 915      26.140  57.380  61.550  1.00  0.00           C
ATOM   4210  HA  ILE A 915      25.910  58.250  60.960  1.00  0.00           H
ATOM   4211  CB  ILE A 915      26.950  57.840  62.830  1.00  0.00           C
ATOM   4212  HB  ILE A 915      26.910  56.960  63.510  1.00  0.00           H
ATOM   4213  CG2 ILE A 915      28.400  58.210  62.550  1.00  0.00           C
ATOM   4214 HG21 ILE A 915      28.300  58.840  61.650  1.00  0.00           H
ATOM   4215 HG22 ILE A 915      29.110  57.380  62.360  1.00  0.00           H
ATOM   4216 HG23 ILE A 915      28.750  58.840  63.400  1.00  0.00           H
ATOM   4217  CG1 ILE A 915      26.160  59.000  63.580  1.00  0.00           C
ATOM   4218 HG11 ILE A 915      26.480  59.020  64.640  1.00  0.00           H
ATOM   4219 HG12 ILE A 915      25.120  58.610  63.550  1.00  0.00           H
ATOM   4220  CD  ILE A 915      26.060  60.340  62.960  1.00  0.00           C
ATOM   4221  HD1 ILE A 915      27.010  60.880  63.120  1.00  0.00           H
ATOM   4222  HD2 ILE A 915      25.320  60.970  63.490  1.00  0.00           H
ATOM   4223  HD3 ILE A 915      25.770  60.180  61.890  1.00  0.00           H
ATOM   4224  C   ILE A 915      27.050  56.430  60.740  1.00  0.00           C
ATOM   4225  O   ILE A 915      27.730  56.900  59.830  1.00  0.00           O
ATOM   4226  N   ALA A 916      27.110  55.120  61.030  1.00  0.00           N
ATOM   4227  HN  ALA A 916      26.420  54.750  61.630  1.00  0.00           H
ATOM   4228  CA  ALA A 916      28.040  54.230  60.400  1.00  0.00           C
ATOM   4229  HA  ALA A 916      29.020  54.640  60.560  1.00  0.00           H
ATOM   4230  CB  ALA A 916      27.960  52.930  61.200  1.00  0.00           C
ATOM   4231  HB1 ALA A 916      28.810  52.310  60.830  1.00  0.00           H
ATOM   4232  HB2 ALA A 916      26.990  52.400  61.100  1.00  0.00           H
ATOM   4233  HB3 ALA A 916      28.190  53.120  62.270  1.00  0.00           H
ATOM   4234  C   ALA A 916      27.810  54.000  58.910  1.00  0.00           C
ATOM   4235  O   ALA A 916      28.640  53.440  58.260  1.00  0.00           O
ATOM   4236  N   ALA A 917      26.690  54.460  58.340  1.00  0.00           N
ATOM   4237  HN  ALA A 917      25.990  54.790  58.980  1.00  0.00           H
ATOM   4238  CA  ALA A 917      26.390  54.640  56.940  1.00  0.00           C
ATOM   4239  HA  ALA A 917      26.470  53.740  56.340  1.00  0.00           H
ATOM   4240  CB  ALA A 917      24.920  55.030  56.960  1.00  0.00           C
ATOM   4241  HB1 ALA A 917      24.810  55.950  57.570  1.00  0.00           H
ATOM   4242  HB2 ALA A 917      24.400  54.140  57.380  1.00  0.00           H
ATOM   4243  HB3 ALA A 917      24.670  55.160  55.880  1.00  0.00           H
ATOM   4244  C   ALA A 917      27.230  55.750  56.330  1.00  0.00           C
ATOM   4245  O   ALA A 917      27.720  55.690  55.240  1.00  0.00           O
ATOM   4246  N   ILE A 918      27.550  56.890  57.110  1.00  0.00           N
ATOM   4247  HN  ILE A 918      27.320  57.000  58.080  1.00  0.00           H
ATOM   4248  CA  ILE A 918      28.400  57.920  56.560  1.00  0.00           C
ATOM   4249  HA  ILE A 918      27.860  58.160  55.660  1.00  0.00           H
ATOM   4250  CB  ILE A 918      28.370  59.240  57.270  1.00  0.00           C
ATOM   4251  HB  ILE A 918      28.310  59.080  58.360  1.00  0.00           H
ATOM   4252  CG2 ILE A 918      29.490  60.230  56.920  1.00  0.00           C
ATOM   4253 HG21 ILE A 918      30.460  59.750  57.150  1.00  0.00           H
ATOM   4254 HG22 ILE A 918      29.270  61.280  57.210  1.00  0.00           H
ATOM   4255 HG23 ILE A 918      29.590  60.420  55.820  1.00  0.00           H
ATOM   4256  CG1 ILE A 918      26.980  59.860  57.020  1.00  0.00           C
ATOM   4257 HG11 ILE A 918      26.360  59.060  57.470  1.00  0.00           H
ATOM   4258 HG12 ILE A 918      26.880  60.130  55.950  1.00  0.00           H
ATOM   4259  CD  ILE A 918      26.620  61.010  57.840  1.00  0.00           C
ATOM   4260  HD1 ILE A 918      27.360  61.830  57.760  1.00  0.00           H
ATOM   4261  HD2 ILE A 918      26.550  60.730  58.910  1.00  0.00           H
ATOM   4262  HD3 ILE A 918      25.640  61.390  57.480  1.00  0.00           H
ATOM   4263  C   ILE A 918      29.790  57.480  56.210  1.00  0.00           C
ATOM   4264  O   ILE A 918      30.070  57.550  55.030  1.00  0.00           O
ATOM   4265  N   PRO A 919      30.590  56.890  57.160  1.00  0.00           N
ATOM   4266  CD  PRO A 919      30.420  56.960  58.580  1.00  0.00           C
ATOM   4267  HD1 PRO A 919      29.800  56.110  58.950  1.00  0.00           H
ATOM   4268  HD2 PRO A 919      29.920  57.910  58.840  1.00  0.00           H
ATOM   4269  CA  PRO A 919      31.910  56.280  56.820  1.00  0.00           C
ATOM   4270  HA  PRO A 919      32.620  56.980  56.390  1.00  0.00           H
ATOM   4271  CB  PRO A 919      32.470  55.780  58.180  1.00  0.00           C
ATOM   4272  HB1 PRO A 919      33.550  55.660  58.390  1.00  0.00           H
ATOM   4273  HB2 PRO A 919      32.050  54.770  58.400  1.00  0.00           H
ATOM   4274  CG  PRO A 919      31.810  56.790  59.170  1.00  0.00           C
ATOM   4275  HG1 PRO A 919      31.690  56.330  60.170  1.00  0.00           H
ATOM   4276  HG2 PRO A 919      32.240  57.810  59.130  1.00  0.00           H
ATOM   4277  C   PRO A 919      31.780  55.020  55.890  1.00  0.00           C
ATOM   4278  O   PRO A 919      32.770  54.800  55.230  1.00  0.00           O
ATOM   4279  N   ALA A 920      30.750  54.220  55.830  1.00  0.00           N
ATOM   4280  HN  ALA A 920      29.990  54.370  56.460  1.00  0.00           H
ATOM   4281  CA  ALA A 920      30.600  53.230  54.830  1.00  0.00           C
ATOM   4282  HA  ALA A 920      31.400  52.530  54.970  1.00  0.00           H
ATOM   4283  CB  ALA A 920      29.370  52.410  55.210  1.00  0.00           C
ATOM   4284  HB1 ALA A 920      28.450  53.010  55.080  1.00  0.00           H
ATOM   4285  HB2 ALA A 920      29.410  52.120  56.280  1.00  0.00           H
ATOM   4286  HB3 ALA A 920      29.340  51.490  54.570  1.00  0.00           H
ATOM   4287  C   ALA A 920      30.510  53.670  53.450  1.00  0.00           C
ATOM   4288  O   ALA A 920      31.170  53.090  52.560  1.00  0.00           O
ATOM   4289  N   LEU A 921      29.840  54.790  53.100  1.00  0.00           N
ATOM   4290  HN  LEU A 921      29.430  55.390  53.770  1.00  0.00           H
ATOM   4291  CA  LEU A 921      29.780  55.390  51.810  1.00  0.00           C
ATOM   4292  HA  LEU A 921      29.410  54.650  51.090  1.00  0.00           H
ATOM   4293  CB  LEU A 921      28.900  56.690  51.770  1.00  0.00           C
ATOM   4294  HB1 LEU A 921      29.030  57.070  50.720  1.00  0.00           H
ATOM   4295  HB2 LEU A 921      29.120  57.420  52.570  1.00  0.00           H
ATOM   4296  CG  LEU A 921      27.340  56.460  51.900  1.00  0.00           C
ATOM   4297  HG  LEU A 921      27.120  55.870  52.820  1.00  0.00           H
ATOM   4298  CD1 LEU A 921      26.700  57.810  52.310  1.00  0.00           C
ATOM   4299 HD11 LEU A 921      25.610  57.680  52.270  1.00  0.00           H
ATOM   4300 HD12 LEU A 921      27.010  58.640  51.630  1.00  0.00           H
ATOM   4301 HD13 LEU A 921      27.110  57.980  53.330  1.00  0.00           H
ATOM   4302  CD2 LEU A 921      26.710  55.800  50.650  1.00  0.00           C
ATOM   4303 HD21 LEU A 921      25.630  55.610  50.890  1.00  0.00           H
ATOM   4304 HD22 LEU A 921      27.320  54.920  50.360  1.00  0.00           H
ATOM   4305 HD23 LEU A 921      26.640  56.470  49.760  1.00  0.00           H
ATOM   4306  C   LEU A 921      31.190  55.670  51.290  1.00  0.00           C
ATOM   4307  O   LEU A 921      31.570  55.410  50.150  1.00  0.00           O
ATOM   4308  N   LEU A 922      31.940  56.230  52.240  1.00  0.00           N
ATOM   4309  HN  LEU A 922      31.570  56.410  53.150  1.00  0.00           H
ATOM   4310  CA  LEU A 922      33.350  56.570  52.110  1.00  0.00           C
ATOM   4311  HA  LEU A 922      33.430  57.160  51.210  1.00  0.00           H
ATOM   4312  CB  LEU A 922      33.730  57.400  53.350  1.00  0.00           C
ATOM   4313  HB1 LEU A 922      34.820  57.640  53.300  1.00  0.00           H
ATOM   4314  HB2 LEU A 922      33.600  56.850  54.310  1.00  0.00           H
ATOM   4315  CG  LEU A 922      32.980  58.800  53.520  1.00  0.00           C
ATOM   4316  HG  LEU A 922      31.890  58.620  53.600  1.00  0.00           H
ATOM   4317  CD1 LEU A 922      33.480  59.470  54.780  1.00  0.00           C
ATOM   4318 HD11 LEU A 922      32.810  60.320  54.990  1.00  0.00           H
ATOM   4319 HD12 LEU A 922      34.540  59.780  54.650  1.00  0.00           H
ATOM   4320 HD13 LEU A 922      33.430  58.920  55.730  1.00  0.00           H
ATOM   4321  CD2 LEU A 922      33.310  59.690  52.290  1.00  0.00           C
ATOM   4322 HD21 LEU A 922      32.620  59.320  51.490  1.00  0.00           H
ATOM   4323 HD22 LEU A 922      34.370  59.680  51.980  1.00  0.00           H
ATOM   4324 HD23 LEU A 922      33.060  60.730  52.590  1.00  0.00           H
ATOM   4325  C   LEU A 922      34.260  55.340  51.960  1.00  0.00           C
ATOM   4326  O   LEU A 922      35.200  55.400  51.240  1.00  0.00           O
ATOM   4327  N   CYS A 923      34.010  54.250  52.710  1.00  0.00           N
ATOM   4328  HN  CYS A 923      33.440  54.480  53.490  1.00  0.00           H
ATOM   4329  CA  CYS A 923      34.720  53.020  52.610  1.00  0.00           C
ATOM   4330  HA  CYS A 923      35.770  53.270  52.600  1.00  0.00           H
ATOM   4331  CB  CYS A 923      34.480  52.210  53.850  1.00  0.00           C
ATOM   4332  HB1 CYS A 923      33.460  52.350  54.270  1.00  0.00           H
ATOM   4333  HB2 CYS A 923      35.060  52.810  54.580  1.00  0.00           H
ATOM   4334  SG  CYS A 923      34.990  50.460  53.830  1.00  0.00           S
ATOM   4335  HG1 CYS A 923      33.800  49.950  53.540  1.00  0.00           H
ATOM   4336  C   CYS A 923      34.580  52.330  51.290  1.00  0.00           C
ATOM   4337  O   CYS A 923      35.470  51.760  50.630  1.00  0.00           O
ATOM   4338  N   THR A 924      33.330  52.400  50.800  1.00  0.00           N
ATOM   4339  HN  THR A 924      32.580  52.810  51.300  1.00  0.00           H
ATOM   4340  CA  THR A 924      32.880  51.750  49.560  1.00  0.00           C
ATOM   4341  HA  THR A 924      33.140  50.700  49.530  1.00  0.00           H
ATOM   4342  CB  THR A 924      31.340  51.880  49.400  1.00  0.00           C
ATOM   4343  HB  THR A 924      31.150  52.980  49.340  1.00  0.00           H
ATOM   4344  OG1 THR A 924      30.530  51.360  50.410  1.00  0.00           O
ATOM   4345  HG1 THR A 924      30.650  51.960  51.160  1.00  0.00           H
ATOM   4346  CG2 THR A 924      30.830  51.090  48.180  1.00  0.00           C
ATOM   4347 HG21 THR A 924      31.330  51.280  47.210  1.00  0.00           H
ATOM   4348 HG22 THR A 924      29.790  51.400  47.990  1.00  0.00           H
ATOM   4349 HG23 THR A 924      30.890  49.980  48.370  1.00  0.00           H
ATOM   4350  C   THR A 924      33.540  52.380  48.320  1.00  0.00           C
ATOM   4351  O   THR A 924      33.870  51.650  47.410  1.00  0.00           O
ATOM   4352  N   ILE A 925      33.860  53.590  48.340  1.00  0.00           N
ATOM   4353  HN  ILE A 925      33.580  54.190  49.100  1.00  0.00           H
ATOM   4354  CA  ILE A 925      34.710  54.220  47.340  1.00  0.00           C
ATOM   4355  HA  ILE A 925      34.290  54.100  46.350  1.00  0.00           H
ATOM   4356  CB  ILE A 925      34.840  55.720  47.510  1.00  0.00           C
ATOM   4357  HB  ILE A 925      35.130  55.820  48.580  1.00  0.00           H
ATOM   4358  CG2 ILE A 925      35.850  56.400  46.680  1.00  0.00           C
ATOM   4359 HG21 ILE A 925      35.680  57.510  46.700  1.00  0.00           H
ATOM   4360 HG22 ILE A 925      35.840  56.190  45.590  1.00  0.00           H
ATOM   4361 HG23 ILE A 925      36.920  56.310  46.980  1.00  0.00           H
ATOM   4362  CG1 ILE A 925      33.480  56.370  47.180  1.00  0.00           C
ATOM   4363 HG11 ILE A 925      32.500  55.860  47.340  1.00  0.00           H
ATOM   4364 HG12 ILE A 925      33.310  56.210  46.090  1.00  0.00           H
ATOM   4365  CD  ILE A 925      33.210  57.840  47.600  1.00  0.00           C
ATOM   4366  HD1 ILE A 925      33.760  58.540  46.940  1.00  0.00           H
ATOM   4367  HD2 ILE A 925      33.350  57.930  48.700  1.00  0.00           H
ATOM   4368  HD3 ILE A 925      32.190  58.110  47.250  1.00  0.00           H
ATOM   4369  C   ILE A 925      36.090  53.560  47.270  1.00  0.00           C
ATOM   4370  O   ILE A 925      36.500  53.210  46.200  1.00  0.00           O
ATOM   4371  N   LEU A 926      36.780  53.230  48.390  1.00  0.00           N
ATOM   4372  HN  LEU A 926      36.350  53.260  49.300  1.00  0.00           H
ATOM   4373  CA  LEU A 926      38.080  52.590  48.310  1.00  0.00           C
ATOM   4374  HA  LEU A 926      38.720  53.220  47.730  1.00  0.00           H
ATOM   4375  CB  LEU A 926      38.780  52.500  49.690  1.00  0.00           C
ATOM   4376  HB1 LEU A 926      39.850  52.210  49.640  1.00  0.00           H
ATOM   4377  HB2 LEU A 926      38.270  51.700  50.250  1.00  0.00           H
ATOM   4378  CG  LEU A 926      38.760  53.760  50.530  1.00  0.00           C
ATOM   4379  HG  LEU A 926      37.710  54.120  50.630  1.00  0.00           H
ATOM   4380  CD1 LEU A 926      39.180  53.400  51.970  1.00  0.00           C
ATOM   4381 HD11 LEU A 926      38.380  52.870  52.520  1.00  0.00           H
ATOM   4382 HD12 LEU A 926      39.350  54.310  52.580  1.00  0.00           H
ATOM   4383 HD13 LEU A 926      40.110  52.790  51.960  1.00  0.00           H
ATOM   4384  CD2 LEU A 926      39.670  54.840  49.930  1.00  0.00           C
ATOM   4385 HD21 LEU A 926      39.810  55.730  50.590  1.00  0.00           H
ATOM   4386 HD22 LEU A 926      39.380  55.290  48.950  1.00  0.00           H
ATOM   4387 HD23 LEU A 926      40.730  54.520  49.890  1.00  0.00           H
ATOM   4388  C   LEU A 926      38.080  51.200  47.740  1.00  0.00           C
ATOM   4389  O   LEU A 926      38.890  50.950  46.840  1.00  0.00           O
ATOM   4390  N   ILE A 927      37.070  50.390  48.110  1.00  0.00           N
ATOM   4391  HN  ILE A 927      36.510  50.740  48.860  1.00  0.00           H
ATOM   4392  CA  ILE A 927      36.830  49.070  47.560  1.00  0.00           C
ATOM   4393  HA  ILE A 927      37.670  48.410  47.740  1.00  0.00           H
ATOM   4394  CB  ILE A 927      35.710  48.380  48.320  1.00  0.00           C
ATOM   4395  HB  ILE A 927      34.790  48.840  47.920  1.00  0.00           H
ATOM   4396  CG2 ILE A 927      35.610  46.930  47.880  1.00  0.00           C
ATOM   4397 HG21 ILE A 927      35.410  46.830  46.790  1.00  0.00           H
ATOM   4398 HG22 ILE A 927      34.800  46.290  48.260  1.00  0.00           H
ATOM   4399 HG23 ILE A 927      36.570  46.410  48.090  1.00  0.00           H
ATOM   4400  CG1 ILE A 927      35.660  48.600  49.810  1.00  0.00           C
ATOM   4401 HG11 ILE A 927      34.600  48.470  50.130  1.00  0.00           H
ATOM   4402 HG12 ILE A 927      35.940  49.650  50.040  1.00  0.00           H
ATOM   4403  CD  ILE A 927      36.510  47.660  50.630  1.00  0.00           C
ATOM   4404  HD1 ILE A 927      36.240  47.600  51.700  1.00  0.00           H
ATOM   4405  HD2 ILE A 927      37.520  48.090  50.470  1.00  0.00           H
ATOM   4406  HD3 ILE A 927      36.560  46.640  50.190  1.00  0.00           H
ATOM   4407  C   ILE A 927      36.550  49.060  46.070  1.00  0.00           C
ATOM   4408  O   ILE A 927      37.190  48.390  45.290  1.00  0.00           O
ATOM   4409  N   PHE A 928      35.600  49.950  45.640  1.00  0.00           N
ATOM   4410  HN  PHE A 928      35.050  50.460  46.290  1.00  0.00           H
ATOM   4411  CA  PHE A 928      35.380  50.210  44.220  1.00  0.00           C
ATOM   4412  HA  PHE A 928      35.190  49.280  43.710  1.00  0.00           H
ATOM   4413  CB  PHE A 928      33.950  50.930  43.900  1.00  0.00           C
ATOM   4414  HB1 PHE A 928      33.900  51.760  44.650  1.00  0.00           H
ATOM   4415  HB2 PHE A 928      33.130  50.200  44.040  1.00  0.00           H
ATOM   4416  CG  PHE A 928      33.960  51.650  42.570  1.00  0.00           C
ATOM   4417  CD1 PHE A 928      33.330  51.060  41.480  1.00  0.00           C
ATOM   4418  HD1 PHE A 928      32.840  50.090  41.550  1.00  0.00           H
ATOM   4419  CE1 PHE A 928      33.370  51.750  40.240  1.00  0.00           C
ATOM   4420  HE1 PHE A 928      32.910  51.340  39.360  1.00  0.00           H
ATOM   4421  CZ  PHE A 928      34.020  52.980  40.080  1.00  0.00           C
ATOM   4422  HZ  PHE A 928      34.150  53.360  39.070  1.00  0.00           H
ATOM   4423  CD2 PHE A 928      34.550  52.940  42.420  1.00  0.00           C
ATOM   4424  HD2 PHE A 928      34.960  53.560  43.200  1.00  0.00           H
ATOM   4425  CE2 PHE A 928      34.620  53.570  41.150  1.00  0.00           C
ATOM   4426  HE2 PHE A 928      34.950  54.590  40.980  1.00  0.00           H
ATOM   4427  C   PHE A 928      36.680  50.640  43.490  1.00  0.00           C
ATOM   4428  O   PHE A 928      36.940  49.970  42.520  1.00  0.00           O
ATOM   4429  N   MET A 929      37.500  51.640  43.910  1.00  0.00           N
ATOM   4430  HN  MET A 929      37.320  51.920  44.850  1.00  0.00           H
ATOM   4431  CA  MET A 929      38.750  52.040  43.220  1.00  0.00           C
ATOM   4432  HA  MET A 929      38.410  52.440  42.270  1.00  0.00           H
ATOM   4433  CB  MET A 929      39.390  53.230  43.960  1.00  0.00           C
ATOM   4434  HB1 MET A 929      40.400  53.390  43.550  1.00  0.00           H
ATOM   4435  HB2 MET A 929      39.410  53.050  45.060  1.00  0.00           H
ATOM   4436  CG  MET A 929      38.690  54.630  43.820  1.00  0.00           C
ATOM   4437  HG1 MET A 929      39.030  55.230  44.690  1.00  0.00           H
ATOM   4438  HG2 MET A 929      37.630  54.350  43.990  1.00  0.00           H
ATOM   4439  SD  MET A 929      38.910  55.400  42.220  1.00  0.00           S
ATOM   4440  CE  MET A 929      40.500  56.150  42.680  1.00  0.00           C
ATOM   4441  HE1 MET A 929      40.510  57.250  42.830  1.00  0.00           H
ATOM   4442  HE2 MET A 929      41.130  55.990  41.780  1.00  0.00           H
ATOM   4443  HE3 MET A 929      40.940  55.730  43.600  1.00  0.00           H
ATOM   4444  C   MET A 929      39.820  50.970  42.910  1.00  0.00           C
ATOM   4445  O   MET A 929      40.200  50.940  41.740  1.00  0.00           O
ATOM   4446  N   ASP A 930      40.220  50.120  43.830  1.00  0.00           N
ATOM   4447  HN  ASP A 930      39.950  50.210  44.780  1.00  0.00           H
ATOM   4448  CA  ASP A 930      41.190  49.120  43.640  1.00  0.00           C
ATOM   4449  HA  ASP A 930      42.050  49.470  43.080  1.00  0.00           H
ATOM   4450  CB  ASP A 930      41.570  48.520  45.030  1.00  0.00           C
ATOM   4451  HB1 ASP A 930      41.900  47.460  44.920  1.00  0.00           H
ATOM   4452  HB2 ASP A 930      40.770  48.530  45.800  1.00  0.00           H
ATOM   4453  CG  ASP A 930      42.760  49.270  45.580  1.00  0.00           C
ATOM   4454  OD1 ASP A 930      43.740  49.470  44.780  1.00  0.00           O
ATOM   4455  OD2 ASP A 930      42.820  49.630  46.770  1.00  0.00           O
ATOM   4456  C   ASP A 930      40.750  48.010  42.730  1.00  0.00           C
ATOM   4457  O   ASP A 930      41.580  47.550  41.890  1.00  0.00           O
ATOM   4458  N   GLN A 931      39.480  47.580  42.790  1.00  0.00           N
ATOM   4459  HN  GLN A 931      38.860  47.840  43.520  1.00  0.00           H
ATOM   4460  CA  GLN A 931      39.050  46.660  41.760  1.00  0.00           C
ATOM   4461  HA  GLN A 931      39.670  45.770  41.750  1.00  0.00           H
ATOM   4462  CB  GLN A 931      37.620  46.280  42.000  1.00  0.00           C
ATOM   4463  HB1 GLN A 931      37.210  45.670  41.170  1.00  0.00           H
ATOM   4464  HB2 GLN A 931      37.030  47.220  42.030  1.00  0.00           H
ATOM   4465  CG  GLN A 931      37.390  45.430  43.320  1.00  0.00           C
ATOM   4466  HG1 GLN A 931      36.310  45.180  43.450  1.00  0.00           H
ATOM   4467  HG2 GLN A 931      37.500  46.080  44.210  1.00  0.00           H
ATOM   4468  CD  GLN A 931      38.280  44.180  43.450  1.00  0.00           C
ATOM   4469  OE1 GLN A 931      38.950  43.960  44.460  1.00  0.00           O
ATOM   4470  NE2 GLN A 931      38.280  43.310  42.390  1.00  0.00           N
ATOM   4471 HE21 GLN A 931      38.560  42.380  42.640  1.00  0.00           H
ATOM   4472 HE22 GLN A 931      37.960  43.580  41.480  1.00  0.00           H
ATOM   4473  C   GLN A 931      39.110  47.150  40.290  1.00  0.00           C
ATOM   4474  O   GLN A 931      39.590  46.470  39.390  1.00  0.00           O
ATOM   4475  N   GLN A 932      38.680  48.430  40.070  1.00  0.00           N
ATOM   4476  HN  GLN A 932      38.280  49.000  40.770  1.00  0.00           H
ATOM   4477  CA  GLN A 932      38.800  49.030  38.720  1.00  0.00           C
ATOM   4478  HA  GLN A 932      38.220  48.400  38.060  1.00  0.00           H
ATOM   4479  CB  GLN A 932      38.170  50.440  38.780  1.00  0.00           C
ATOM   4480  HB1 GLN A 932      38.500  50.840  37.790  1.00  0.00           H
ATOM   4481  HB2 GLN A 932      38.530  51.030  39.640  1.00  0.00           H
ATOM   4482  CG  GLN A 932      36.610  50.540  38.890  1.00  0.00           C
ATOM   4483  HG1 GLN A 932      36.330  51.120  37.980  1.00  0.00           H
ATOM   4484  HG2 GLN A 932      36.360  51.130  39.810  1.00  0.00           H
ATOM   4485  CD  GLN A 932      35.910  49.220  38.880  1.00  0.00           C
ATOM   4486  OE1 GLN A 932      35.660  48.600  37.860  1.00  0.00           O
ATOM   4487  NE2 GLN A 932      35.470  48.780  40.100  1.00  0.00           N
ATOM   4488 HE21 GLN A 932      35.760  49.300  40.900  1.00  0.00           H
ATOM   4489 HE22 GLN A 932      35.250  47.810  40.070  1.00  0.00           H
ATOM   4490  C   GLN A 932      40.260  49.130  38.260  1.00  0.00           C
ATOM   4491  O   GLN A 932      40.600  48.820  37.140  1.00  0.00           O
ATOM   4492  N   ILE A 933      41.140  49.620  39.120  1.00  0.00           N
ATOM   4493  HN  ILE A 933      40.720  49.960  39.960  1.00  0.00           H
ATOM   4494  CA  ILE A 933      42.480  49.900  38.880  1.00  0.00           C
ATOM   4495  HA  ILE A 933      42.490  50.490  37.970  1.00  0.00           H
ATOM   4496  CB  ILE A 933      43.110  50.790  39.990  1.00  0.00           C
ATOM   4497  HB  ILE A 933      43.130  50.190  40.930  1.00  0.00           H
ATOM   4498  CG2 ILE A 933      44.640  50.970  39.640  1.00  0.00           C
ATOM   4499 HG21 ILE A 933      45.250  50.080  39.890  1.00  0.00           H
ATOM   4500 HG22 ILE A 933      44.960  51.810  40.320  1.00  0.00           H
ATOM   4501 HG23 ILE A 933      44.810  51.220  38.570  1.00  0.00           H
ATOM   4502  CG1 ILE A 933      42.430  52.190  40.000  1.00  0.00           C
ATOM   4503 HG11 ILE A 933      41.330  52.090  39.890  1.00  0.00           H
ATOM   4504 HG12 ILE A 933      42.650  52.740  39.050  1.00  0.00           H
ATOM   4505  CD  ILE A 933      42.640  53.020  41.290  1.00  0.00           C
ATOM   4506  HD1 ILE A 933      42.590  52.280  42.110  1.00  0.00           H
ATOM   4507  HD2 ILE A 933      41.910  53.850  41.200  1.00  0.00           H
ATOM   4508  HD3 ILE A 933      43.670  53.430  41.170  1.00  0.00           H
ATOM   4509  C   ILE A 933      43.320  48.560  38.660  1.00  0.00           C
ATOM   4510  O   ILE A 933      44.190  48.500  37.820  1.00  0.00           O
ATOM   4511  N   THR A 934      42.930  47.540  39.440  1.00  0.00           N
ATOM   4512  HN  THR A 934      42.300  47.650  40.210  1.00  0.00           H
ATOM   4513  CA  THR A 934      43.320  46.160  39.150  1.00  0.00           C
ATOM   4514  HA  THR A 934      44.390  46.220  39.010  1.00  0.00           H
ATOM   4515  CB  THR A 934      43.140  45.220  40.370  1.00  0.00           C
ATOM   4516  HB  THR A 934      42.060  45.060  40.550  1.00  0.00           H
ATOM   4517  OG1 THR A 934      43.800  45.730  41.490  1.00  0.00           O
ATOM   4518  HG1 THR A 934      43.160  46.320  41.860  1.00  0.00           H
ATOM   4519  CG2 THR A 934      43.710  43.860  40.120  1.00  0.00           C
ATOM   4520 HG21 THR A 934      43.350  43.460  39.150  1.00  0.00           H
ATOM   4521 HG22 THR A 934      43.490  42.990  40.770  1.00  0.00           H
ATOM   4522 HG23 THR A 934      44.820  43.940  40.150  1.00  0.00           H
ATOM   4523  C   THR A 934      42.770  45.530  37.830  1.00  0.00           C
ATOM   4524  O   THR A 934      43.550  45.130  36.930  1.00  0.00           O
ATOM   4525  N   ALA A 935      41.440  45.670  37.560  1.00  0.00           N
ATOM   4526  HN  ALA A 935      40.900  46.170  38.220  1.00  0.00           H
ATOM   4527  CA  ALA A 935      40.650  45.150  36.410  1.00  0.00           C
ATOM   4528  HA  ALA A 935      40.770  44.080  36.450  1.00  0.00           H
ATOM   4529  CB  ALA A 935      39.160  45.570  36.560  1.00  0.00           C
ATOM   4530  HB1 ALA A 935      38.940  46.640  36.780  1.00  0.00           H
ATOM   4531  HB2 ALA A 935      38.780  45.110  37.490  1.00  0.00           H
ATOM   4532  HB3 ALA A 935      38.470  45.190  35.780  1.00  0.00           H
ATOM   4533  C   ALA A 935      41.290  45.440  35.040  1.00  0.00           C
ATOM   4534  O   ALA A 935      41.380  44.610  34.100  1.00  0.00           O
ATOM   4535  N   VAL A 936      41.820  46.700  34.890  1.00  0.00           N
ATOM   4536  HN  VAL A 936      41.810  47.340  35.650  1.00  0.00           H
ATOM   4537  CA  VAL A 936      42.310  47.270  33.570  1.00  0.00           C
ATOM   4538  HA  VAL A 936      41.610  47.040  32.780  1.00  0.00           H
ATOM   4539  CB  VAL A 936      42.430  48.790  33.470  1.00  0.00           C
ATOM   4540  HB  VAL A 936      41.420  49.180  33.730  1.00  0.00           H
ATOM   4541  CG1 VAL A 936      43.380  49.390  34.550  1.00  0.00           C
ATOM   4542 HG11 VAL A 936      43.450  50.490  34.410  1.00  0.00           H
ATOM   4543 HG12 VAL A 936      44.400  48.940  34.450  1.00  0.00           H
ATOM   4544 HG13 VAL A 936      42.980  49.180  35.560  1.00  0.00           H
ATOM   4545  CG2 VAL A 936      42.810  49.270  32.060  1.00  0.00           C
ATOM   4546 HG21 VAL A 936      42.190  48.890  31.210  1.00  0.00           H
ATOM   4547 HG22 VAL A 936      43.830  48.900  31.780  1.00  0.00           H
ATOM   4548 HG23 VAL A 936      42.820  50.380  32.020  1.00  0.00           H
ATOM   4549  C   VAL A 936      43.650  46.620  33.180  1.00  0.00           C
ATOM   4550  O   VAL A 936      43.930  46.190  32.080  1.00  0.00           O
ATOM   4551  N   ILE A 937      44.470  46.320  34.160  1.00  0.00           N
ATOM   4552  HN  ILE A 937      44.310  46.610  35.090  1.00  0.00           H
ATOM   4553  CA  ILE A 937      45.680  45.630  33.920  1.00  0.00           C
ATOM   4554  HA  ILE A 937      46.150  46.090  33.060  1.00  0.00           H
ATOM   4555  CB  ILE A 937      46.540  45.680  35.240  1.00  0.00           C
ATOM   4556  HB  ILE A 937      45.880  45.280  36.030  1.00  0.00           H
ATOM   4557  CG2 ILE A 937      47.740  44.750  35.300  1.00  0.00           C
ATOM   4558 HG21 ILE A 937      48.490  45.100  34.550  1.00  0.00           H
ATOM   4559 HG22 ILE A 937      47.450  43.680  35.260  1.00  0.00           H
ATOM   4560 HG23 ILE A 937      48.190  44.940  36.300  1.00  0.00           H
ATOM   4561  CG1 ILE A 937      46.890  47.150  35.480  1.00  0.00           C
ATOM   4562 HG11 ILE A 937      45.980  47.720  35.770  1.00  0.00           H
ATOM   4563 HG12 ILE A 937      47.290  47.610  34.550  1.00  0.00           H
ATOM   4564  CD  ILE A 937      47.950  47.440  36.560  1.00  0.00           C
ATOM   4565  HD1 ILE A 937      47.870  46.810  37.460  1.00  0.00           H
ATOM   4566  HD2 ILE A 937      47.770  48.480  36.900  1.00  0.00           H
ATOM   4567  HD3 ILE A 937      48.990  47.260  36.180  1.00  0.00           H
ATOM   4568  C   ILE A 937      45.560  44.200  33.490  1.00  0.00           C
ATOM   4569  O   ILE A 937      46.420  43.640  32.870  1.00  0.00           O
ATOM   4570  N   ILE A 938      44.380  43.590  33.860  1.00  0.00           N
ATOM   4571  HN  ILE A 938      43.660  44.010  34.410  1.00  0.00           H
ATOM   4572  CA  ILE A 938      44.090  42.200  33.410  1.00  0.00           C
ATOM   4573  HA  ILE A 938      44.910  41.510  33.550  1.00  0.00           H
ATOM   4574  CB  ILE A 938      42.990  41.650  34.320  1.00  0.00           C
ATOM   4575  HB  ILE A 938      42.210  42.440  34.330  1.00  0.00           H
ATOM   4576  CG2 ILE A 938      42.290  40.420  33.640  1.00  0.00           C
ATOM   4577 HG21 ILE A 938      42.940  39.530  33.540  1.00  0.00           H
ATOM   4578 HG22 ILE A 938      41.880  40.560  32.620  1.00  0.00           H
ATOM   4579 HG23 ILE A 938      41.440  40.130  34.310  1.00  0.00           H
ATOM   4580  CG1 ILE A 938      43.470  41.330  35.740  1.00  0.00           C
ATOM   4581 HG11 ILE A 938      42.570  40.990  36.310  1.00  0.00           H
ATOM   4582 HG12 ILE A 938      43.980  42.240  36.120  1.00  0.00           H
ATOM   4583  CD  ILE A 938      44.600  40.270  35.870  1.00  0.00           C
ATOM   4584  HD1 ILE A 938      44.300  39.310  35.400  1.00  0.00           H
ATOM   4585  HD2 ILE A 938      44.840  40.040  36.930  1.00  0.00           H
ATOM   4586  HD3 ILE A 938      45.470  40.780  35.400  1.00  0.00           H
ATOM   4587  C   ILE A 938      43.650  42.220  31.950  1.00  0.00           C
ATOM   4588  O   ILE A 938      43.930  41.300  31.230  1.00  0.00           O
ATOM   4589  N   ASN A 939      43.030  43.350  31.460  1.00  0.00           N
ATOM   4590  HN  ASN A 939      42.830  44.140  32.040  1.00  0.00           H
ATOM   4591  CA  ASN A 939      42.510  43.300  30.090  1.00  0.00           C
ATOM   4592  HA  ASN A 939      42.350  42.240  29.940  1.00  0.00           H
ATOM   4593  CB  ASN A 939      41.120  43.990  30.120  1.00  0.00           C
ATOM   4594  HB1 ASN A 939      40.990  44.170  29.030  1.00  0.00           H
ATOM   4595  HB2 ASN A 939      41.020  44.940  30.680  1.00  0.00           H
ATOM   4596  CG  ASN A 939      40.160  43.040  30.620  1.00  0.00           C
ATOM   4597  OD1 ASN A 939      39.520  42.480  29.760  1.00  0.00           O
ATOM   4598  ND2 ASN A 939      40.060  42.880  31.950  1.00  0.00           N
ATOM   4599 HD21 ASN A 939      40.670  43.400  32.560  1.00  0.00           H
ATOM   4600 HD22 ASN A 939      39.400  42.220  32.350  1.00  0.00           H
ATOM   4601  C   ASN A 939      43.420  43.980  29.030  1.00  0.00           C
ATOM   4602  O   ASN A 939      43.090  44.270  27.880  1.00  0.00           O
ATOM   4603  N   ARG A 940      44.670  44.200  29.460  1.00  0.00           N
ATOM   4604  HN  ARG A 940      44.990  44.070  30.390  1.00  0.00           H
ATOM   4605  CA  ARG A 940      45.760  44.700  28.640  1.00  0.00           C
ATOM   4606  HA  ARG A 940      45.310  45.600  28.240  1.00  0.00           H
ATOM   4607  CB  ARG A 940      47.010  44.780  29.490  1.00  0.00           C
ATOM   4608  HB1 ARG A 940      47.900  44.690  28.820  1.00  0.00           H
ATOM   4609  HB2 ARG A 940      47.170  43.860  30.090  1.00  0.00           H
ATOM   4610  CG  ARG A 940      47.030  45.950  30.450  1.00  0.00           C
ATOM   4611  HG1 ARG A 940      47.630  45.650  31.340  1.00  0.00           H
ATOM   4612  HG2 ARG A 940      46.060  46.190  30.940  1.00  0.00           H
ATOM   4613  CD  ARG A 940      47.720  47.170  29.840  1.00  0.00           C
ATOM   4614  HD1 ARG A 940      48.600  46.930  29.220  1.00  0.00           H
ATOM   4615  HD2 ARG A 940      47.980  47.970  30.580  1.00  0.00           H
ATOM   4616  NE  ARG A 940      46.600  47.820  29.070  1.00  0.00           N
ATOM   4617  HE  ARG A 940      45.670  47.540  29.310  1.00  0.00           H
ATOM   4618  CZ  ARG A 940      46.670  48.980  28.510  1.00  0.00           C
ATOM   4619  NH1 ARG A 940      45.650  49.690  28.160  1.00  0.00           N
ATOM   4620 HH11 ARG A 940      44.780  49.310  28.470  1.00  0.00           H
ATOM   4621 HH12 ARG A 940      45.880  50.640  28.000  1.00  0.00           H
ATOM   4622  NH2 ARG A 940      47.800  49.560  28.300  1.00  0.00           N
ATOM   4623 HH21 ARG A 940      48.620  49.080  28.600  1.00  0.00           H
ATOM   4624 HH22 ARG A 940      47.770  50.540  28.080  1.00  0.00           H
ATOM   4625  C   ARG A 940      45.970  43.820  27.380  1.00  0.00           C
ATOM   4626  O   ARG A 940      45.630  42.630  27.360  1.00  0.00           O
ATOM   4627  N   LYS A 941      46.590  44.380  26.330  1.00  0.00           N
ATOM   4628  HN  LYS A 941      47.080  45.220  26.480  1.00  0.00           H
ATOM   4629  CA  LYS A 941      46.500  43.970  24.980  1.00  0.00           C
ATOM   4630  HA  LYS A 941      45.470  43.860  24.700  1.00  0.00           H
ATOM   4631  CB  LYS A 941      47.060  44.990  24.050  1.00  0.00           C
ATOM   4632  HB1 LYS A 941      47.170  44.670  22.990  1.00  0.00           H
ATOM   4633  HB2 LYS A 941      48.010  45.430  24.430  1.00  0.00           H
ATOM   4634  CG  LYS A 941      46.110  46.180  24.040  1.00  0.00           C
ATOM   4635  HG1 LYS A 941      45.890  46.600  25.050  1.00  0.00           H
ATOM   4636  HG2 LYS A 941      45.140  45.840  23.630  1.00  0.00           H
ATOM   4637  CD  LYS A 941      46.690  47.400  23.270  1.00  0.00           C
ATOM   4638  HD1 LYS A 941      45.830  47.830  22.720  1.00  0.00           H
ATOM   4639  HD2 LYS A 941      47.420  47.060  22.510  1.00  0.00           H
ATOM   4640  CE  LYS A 941      47.440  48.370  24.180  1.00  0.00           C
ATOM   4641  HE1 LYS A 941      48.400  47.920  24.520  1.00  0.00           H
ATOM   4642  HE2 LYS A 941      46.700  48.510  25.000  1.00  0.00           H
ATOM   4643  NZ  LYS A 941      47.510  49.680  23.490  1.00  0.00           N
ATOM   4644  HZ1 LYS A 941      48.100  50.310  24.080  1.00  0.00           H
ATOM   4645  HZ2 LYS A 941      46.550  50.060  23.400  1.00  0.00           H
ATOM   4646  HZ3 LYS A 941      47.960  49.700  22.560  1.00  0.00           H
ATOM   4647  C   LYS A 941      47.250  42.640  24.740  1.00  0.00           C
ATOM   4648  O   LYS A 941      47.030  41.920  23.760  1.00  0.00           O
ATOM   4649  N   GLU A 942      48.240  42.420  25.550  1.00  0.00           N
ATOM   4650  HN  GLU A 942      48.490  43.070  26.280  1.00  0.00           H
ATOM   4651  CA  GLU A 942      49.160  41.370  25.410  1.00  0.00           C
ATOM   4652  HA  GLU A 942      49.340  41.240  24.350  1.00  0.00           H
ATOM   4653  CB  GLU A 942      50.460  41.880  26.090  1.00  0.00           C
ATOM   4654  HB1 GLU A 942      51.010  40.910  26.130  1.00  0.00           H
ATOM   4655  HB2 GLU A 942      50.310  42.060  27.180  1.00  0.00           H
ATOM   4656  CG  GLU A 942      51.140  43.090  25.430  1.00  0.00           C
ATOM   4657  HG1 GLU A 942      50.570  44.020  25.650  1.00  0.00           H
ATOM   4658  HG2 GLU A 942      51.030  42.920  24.330  1.00  0.00           H
ATOM   4659  CD  GLU A 942      52.600  43.340  25.830  1.00  0.00           C
ATOM   4660  OE1 GLU A 942      53.460  43.040  24.980  1.00  0.00           O
ATOM   4661  OE2 GLU A 942      52.830  43.800  26.970  1.00  0.00           O
ATOM   4662  C   GLU A 942      48.540  40.090  25.930  1.00  0.00           C
ATOM   4663  O   GLU A 942      48.890  39.010  25.650  1.00  0.00           O
ATOM   4664  N   HSD A 943      47.480  40.280  26.770  1.00  0.00           N
ATOM   4665  HN  HSD A 943      47.010  41.140  26.970  1.00  0.00           H
ATOM   4666  CA  HSD A 943      46.760  39.210  27.460  1.00  0.00           C
ATOM   4667  HA  HSD A 943      47.460  38.420  27.680  1.00  0.00           H
ATOM   4668  CB  HSD A 943      46.140  39.600  28.800  1.00  0.00           C
ATOM   4669  HB1 HSD A 943      45.590  38.760  29.270  1.00  0.00           H
ATOM   4670  HB2 HSD A 943      45.530  40.520  28.670  1.00  0.00           H
ATOM   4671  ND1 HSD A 943      46.750  40.950  30.860  1.00  0.00           N
ATOM   4672  HD1 HSD A 943      45.830  41.250  31.100  1.00  0.00           H
ATOM   4673  CG  HSD A 943      47.100  40.060  29.910  1.00  0.00           C
ATOM   4674  CE1 HSD A 943      47.910  41.480  31.440  1.00  0.00           C
ATOM   4675  HE1 HSD A 943      47.780  42.110  32.320  1.00  0.00           H
ATOM   4676  NE2 HSD A 943      48.970  40.920  30.920  1.00  0.00           N
ATOM   4677  CD2 HSD A 943      48.440  40.070  29.930  1.00  0.00           C
ATOM   4678  HD2 HSD A 943      49.130  39.530  29.300  1.00  0.00           H
ATOM   4679  C   HSD A 943      45.680  38.610  26.530  1.00  0.00           C
ATOM   4680  O   HSD A 943      44.660  39.180  26.210  1.00  0.00           O
ATOM   4681  N   LYS A 944      45.830  37.320  26.110  1.00  0.00           N
ATOM   4682  HN  LYS A 944      46.600  36.850  26.520  1.00  0.00           H
ATOM   4683  CA  LYS A 944      44.850  36.600  25.250  1.00  0.00           C
ATOM   4684  HA  LYS A 944      44.160  37.220  24.680  1.00  0.00           H
ATOM   4685  CB  LYS A 944      45.510  35.410  24.450  1.00  0.00           C
ATOM   4686  HB1 LYS A 944      44.690  34.760  24.090  1.00  0.00           H
ATOM   4687  HB2 LYS A 944      46.180  34.920  25.190  1.00  0.00           H
ATOM   4688  CG  LYS A 944      46.430  35.880  23.350  1.00  0.00           C
ATOM   4689  HG1 LYS A 944      46.720  35.060  22.650  1.00  0.00           H
ATOM   4690  HG2 LYS A 944      47.350  36.300  23.820  1.00  0.00           H
ATOM   4691  CD  LYS A 944      45.860  36.920  22.360  1.00  0.00           C
ATOM   4692  HD1 LYS A 944      46.680  37.200  21.660  1.00  0.00           H
ATOM   4693  HD2 LYS A 944      45.770  37.850  22.940  1.00  0.00           H
ATOM   4694  CE  LYS A 944      44.530  36.490  21.690  1.00  0.00           C
ATOM   4695  HE1 LYS A 944      43.670  36.310  22.370  1.00  0.00           H
ATOM   4696  HE2 LYS A 944      44.690  35.600  21.070  1.00  0.00           H
ATOM   4697  NZ  LYS A 944      44.150  37.440  20.630  1.00  0.00           N
ATOM   4698  HZ1 LYS A 944      44.900  37.500  19.920  1.00  0.00           H
ATOM   4699  HZ2 LYS A 944      43.900  38.400  20.930  1.00  0.00           H
ATOM   4700  HZ3 LYS A 944      43.310  37.040  20.160  1.00  0.00           H
ATOM   4701  C   LYS A 944      43.980  35.960  26.310  1.00  0.00           C
ATOM   4702  O   LYS A 944      44.330  35.220  27.240  1.00  0.00           O
ATOM   4703  N   LEU A 945      42.710  36.430  26.250  1.00  0.00           N
ATOM   4704  HN  LEU A 945      42.620  37.090  25.500  1.00  0.00           H
ATOM   4705  CA  LEU A 945      41.680  36.060  27.250  1.00  0.00           C
ATOM   4706  HA  LEU A 945      42.060  35.430  28.030  1.00  0.00           H
ATOM   4707  CB  LEU A 945      41.140  37.400  27.850  1.00  0.00           C
ATOM   4708  HB1 LEU A 945      40.300  37.190  28.550  1.00  0.00           H
ATOM   4709  HB2 LEU A 945      40.810  38.140  27.100  1.00  0.00           H
ATOM   4710  CG  LEU A 945      42.150  38.220  28.670  1.00  0.00           C
ATOM   4711  HG  LEU A 945      43.100  38.200  28.110  1.00  0.00           H
ATOM   4712  CD1 LEU A 945      41.570  39.610  29.040  1.00  0.00           C
ATOM   4713 HD11 LEU A 945      41.170  40.000  28.090  1.00  0.00           H
ATOM   4714 HD12 LEU A 945      42.460  40.190  29.370  1.00  0.00           H
ATOM   4715 HD13 LEU A 945      40.830  39.520  29.870  1.00  0.00           H
ATOM   4716  CD2 LEU A 945      42.620  37.530  30.000  1.00  0.00           C
ATOM   4717 HD21 LEU A 945      43.450  38.050  30.540  1.00  0.00           H
ATOM   4718 HD22 LEU A 945      42.890  36.510  29.650  1.00  0.00           H
ATOM   4719 HD23 LEU A 945      41.730  37.480  30.640  1.00  0.00           H
ATOM   4720  C   LEU A 945      40.590  35.290  26.510  1.00  0.00           C
ATOM   4721  O   LEU A 945      40.110  35.760  25.520  1.00  0.00           O
ATOM   4722  N   LYS A 946      40.160  34.130  26.880  1.00  0.00           N
ATOM   4723  HN  LYS A 946      40.540  33.700  27.700  1.00  0.00           H
ATOM   4724  CA  LYS A 946      39.090  33.430  26.280  1.00  0.00           C
ATOM   4725  HA  LYS A 946      38.700  34.070  25.500  1.00  0.00           H
ATOM   4726  CB  LYS A 946      39.520  32.180  25.570  1.00  0.00           C
ATOM   4727  HB1 LYS A 946      40.090  31.430  26.180  1.00  0.00           H
ATOM   4728  HB2 LYS A 946      40.260  32.510  24.800  1.00  0.00           H
ATOM   4729  CG  LYS A 946      38.430  31.260  24.930  1.00  0.00           C
ATOM   4730  HG1 LYS A 946      37.810  30.880  25.760  1.00  0.00           H
ATOM   4731  HG2 LYS A 946      38.820  30.380  24.390  1.00  0.00           H
ATOM   4732  CD  LYS A 946      37.520  32.040  24.000  1.00  0.00           C
ATOM   4733  HD1 LYS A 946      38.030  32.440  23.100  1.00  0.00           H
ATOM   4734  HD2 LYS A 946      37.000  32.800  24.630  1.00  0.00           H
ATOM   4735  CE  LYS A 946      36.310  31.260  23.500  1.00  0.00           C
ATOM   4736  HE1 LYS A 946      35.880  30.510  24.200  1.00  0.00           H
ATOM   4737  HE2 LYS A 946      36.670  30.670  22.620  1.00  0.00           H
ATOM   4738  NZ  LYS A 946      35.270  32.220  22.950  1.00  0.00           N
ATOM   4739  HZ1 LYS A 946      35.530  32.500  21.980  1.00  0.00           H
ATOM   4740  HZ2 LYS A 946      35.150  33.080  23.530  1.00  0.00           H
ATOM   4741  HZ3 LYS A 946      34.390  31.680  23.040  1.00  0.00           H
ATOM   4742  C   LYS A 946      37.960  33.150  27.280  1.00  0.00           C
ATOM   4743  O   LYS A 946      36.810  33.510  27.070  1.00  0.00           O
ATOM   4744  N   LYS A 947      38.260  32.540  28.460  1.00  0.00           N
ATOM   4745  HN  LYS A 947      39.230  32.390  28.640  1.00  0.00           H
ATOM   4746  CA  LYS A 947      37.340  32.190  29.550  1.00  0.00           C
ATOM   4747  HA  LYS A 947      36.430  31.730  29.190  1.00  0.00           H
ATOM   4748  CB  LYS A 947      37.880  31.160  30.540  1.00  0.00           C
ATOM   4749  HB1 LYS A 947      37.220  31.070  31.430  1.00  0.00           H
ATOM   4750  HB2 LYS A 947      38.860  31.550  30.880  1.00  0.00           H
ATOM   4751  CG  LYS A 947      38.130  29.840  29.880  1.00  0.00           C
ATOM   4752  HG1 LYS A 947      38.670  30.030  28.930  1.00  0.00           H
ATOM   4753  HG2 LYS A 947      37.140  29.400  29.620  1.00  0.00           H
ATOM   4754  CD  LYS A 947      39.010  28.820  30.630  1.00  0.00           C
ATOM   4755  HD1 LYS A 947      40.040  29.230  30.540  1.00  0.00           H
ATOM   4756  HD2 LYS A 947      39.020  27.860  30.070  1.00  0.00           H
ATOM   4757  CE  LYS A 947      38.490  28.700  32.060  1.00  0.00           C
ATOM   4758  HE1 LYS A 947      37.470  28.260  32.040  1.00  0.00           H
ATOM   4759  HE2 LYS A 947      38.520  29.620  32.690  1.00  0.00           H
ATOM   4760  NZ  LYS A 947      39.290  27.590  32.720  1.00  0.00           N
ATOM   4761  HZ1 LYS A 947      38.900  27.210  33.600  1.00  0.00           H
ATOM   4762  HZ2 LYS A 947      40.240  27.870  33.040  1.00  0.00           H
ATOM   4763  HZ3 LYS A 947      39.470  26.740  32.150  1.00  0.00           H
ATOM   4764  C   LYS A 947      36.750  33.440  30.320  1.00  0.00           C
ATOM   4765  O   LYS A 947      35.520  33.490  30.490  1.00  0.00           O
ATOM   4766  N   GLY A 948      37.560  34.460  30.660  1.00  0.00           N
ATOM   4767  HN  GLY A 948      38.540  34.350  30.520  1.00  0.00           H
ATOM   4768  CA  GLY A 948      37.100  35.750  31.220  1.00  0.00           C
ATOM   4769  HA1 GLY A 948      36.310  36.100  30.560  1.00  0.00           H
ATOM   4770  HA2 GLY A 948      38.030  36.290  31.280  1.00  0.00           H
ATOM   4771  C   GLY A 948      36.350  35.750  32.500  1.00  0.00           C
ATOM   4772  O   GLY A 948      36.480  34.860  33.350  1.00  0.00           O
ATOM   4773  N   ALA A 949      35.610  36.830  32.780  1.00  0.00           N
ATOM   4774  HN  ALA A 949      35.390  37.470  32.050  1.00  0.00           H
ATOM   4775  CA  ALA A 949      34.730  36.940  34.010  1.00  0.00           C
ATOM   4776  HA  ALA A 949      34.300  35.950  34.120  1.00  0.00           H
ATOM   4777  CB  ALA A 949      35.470  37.560  35.310  1.00  0.00           C
ATOM   4778  HB1 ALA A 949      34.960  37.310  36.260  1.00  0.00           H
ATOM   4779  HB2 ALA A 949      35.620  38.660  35.220  1.00  0.00           H
ATOM   4780  HB3 ALA A 949      36.550  37.260  35.340  1.00  0.00           H
ATOM   4781  C   ALA A 949      33.530  37.900  33.750  1.00  0.00           C
ATOM   4782  O   ALA A 949      33.600  38.850  32.920  1.00  0.00           O
ATOM   4783  N   GLY A 950      32.330  37.640  34.350  1.00  0.00           N
ATOM   4784  HN  GLY A 950      32.320  36.890  35.000  1.00  0.00           H
ATOM   4785  CA  GLY A 950      31.210  38.580  34.300  1.00  0.00           C
ATOM   4786  HA1 GLY A 950      30.480  37.970  34.820  1.00  0.00           H
ATOM   4787  HA2 GLY A 950      30.950  38.760  33.280  1.00  0.00           H
ATOM   4788  C   GLY A 950      31.490  39.910  35.050  1.00  0.00           C
ATOM   4789  O   GLY A 950      32.070  39.950  36.140  1.00  0.00           O
ATOM   4790  N   TYR A 951      30.970  40.900  34.410  1.00  0.00           N
ATOM   4791  HN  TYR A 951      30.360  40.680  33.650  1.00  0.00           H
ATOM   4792  CA  TYR A 951      31.220  42.320  34.520  1.00  0.00           C
ATOM   4793  HA  TYR A 951      32.210  42.390  34.090  1.00  0.00           H
ATOM   4794  CB  TYR A 951      30.160  43.010  33.640  1.00  0.00           C
ATOM   4795  HB1 TYR A 951      29.120  42.720  33.910  1.00  0.00           H
ATOM   4796  HB2 TYR A 951      30.320  42.690  32.600  1.00  0.00           H
ATOM   4797  CG  TYR A 951      30.210  44.500  33.630  1.00  0.00           C
ATOM   4798  CD1 TYR A 951      29.000  45.290  33.650  1.00  0.00           C
ATOM   4799  HD1 TYR A 951      28.050  44.780  33.590  1.00  0.00           H
ATOM   4800  CE1 TYR A 951      29.050  46.680  33.410  1.00  0.00           C
ATOM   4801  HE1 TYR A 951      28.100  47.180  33.410  1.00  0.00           H
ATOM   4802  CZ  TYR A 951      30.310  47.310  33.270  1.00  0.00           C
ATOM   4803  OH  TYR A 951      30.360  48.740  33.120  1.00  0.00           O
ATOM   4804  HH  TYR A 951      29.460  49.040  32.970  1.00  0.00           H
ATOM   4805  CD2 TYR A 951      31.480  45.170  33.610  1.00  0.00           C
ATOM   4806  HD2 TYR A 951      32.440  44.660  33.670  1.00  0.00           H
ATOM   4807  CE2 TYR A 951      31.520  46.590  33.440  1.00  0.00           C
ATOM   4808  HE2 TYR A 951      32.490  47.070  33.400  1.00  0.00           H
ATOM   4809  C   TYR A 951      31.380  42.850  35.940  1.00  0.00           C
ATOM   4810  O   TYR A 951      32.410  43.480  36.250  1.00  0.00           O
ATOM   4811  N   HSD A 952      30.500  42.530  36.830  1.00  0.00           N
ATOM   4812  HN  HSD A 952      29.840  41.820  36.560  1.00  0.00           H
ATOM   4813  CA  HSD A 952      30.380  43.080  38.170  1.00  0.00           C
ATOM   4814  HA  HSD A 952      31.080  43.900  38.250  1.00  0.00           H
ATOM   4815  CB  HSD A 952      28.950  43.610  38.430  1.00  0.00           C
ATOM   4816  HB1 HSD A 952      28.700  44.400  37.680  1.00  0.00           H
ATOM   4817  HB2 HSD A 952      29.090  44.180  39.370  1.00  0.00           H
ATOM   4818  ND1 HSD A 952      26.660  42.790  37.430  1.00  0.00           N
ATOM   4819  HD1 HSD A 952      26.470  43.650  36.950  1.00  0.00           H
ATOM   4820  CG  HSD A 952      27.780  42.630  38.270  1.00  0.00           C
ATOM   4821  CE1 HSD A 952      25.850  41.750  37.590  1.00  0.00           C
ATOM   4822  HE1 HSD A 952      25.010  41.700  36.900  1.00  0.00           H
ATOM   4823  NE2 HSD A 952      26.270  40.890  38.510  1.00  0.00           N
ATOM   4824  CD2 HSD A 952      27.460  41.430  38.940  1.00  0.00           C
ATOM   4825  HD2 HSD A 952      27.910  40.780  39.680  1.00  0.00           H
ATOM   4826  C   HSD A 952      30.680  41.980  39.200  1.00  0.00           C
ATOM   4827  O   HSD A 952      30.760  42.290  40.350  1.00  0.00           O
ATOM   4828  N   LEU A 953      30.860  40.700  38.750  1.00  0.00           N
ATOM   4829  HN  LEU A 953      30.860  40.420  37.800  1.00  0.00           H
ATOM   4830  CA  LEU A 953      31.110  39.600  39.730  1.00  0.00           C
ATOM   4831  HA  LEU A 953      30.270  39.760  40.380  1.00  0.00           H
ATOM   4832  CB  LEU A 953      30.980  38.260  38.950  1.00  0.00           C
ATOM   4833  HB1 LEU A 953      31.760  38.300  38.160  1.00  0.00           H
ATOM   4834  HB2 LEU A 953      30.030  38.240  38.360  1.00  0.00           H
ATOM   4835  CG  LEU A 953      31.130  36.920  39.690  1.00  0.00           C
ATOM   4836  HG  LEU A 953      32.120  36.990  40.220  1.00  0.00           H
ATOM   4837  CD1 LEU A 953      29.930  36.800  40.590  1.00  0.00           C
ATOM   4838 HD11 LEU A 953      29.020  36.830  39.970  1.00  0.00           H
ATOM   4839 HD12 LEU A 953      29.910  37.640  41.330  1.00  0.00           H
ATOM   4840 HD13 LEU A 953      29.970  35.850  41.180  1.00  0.00           H
ATOM   4841  CD2 LEU A 953      31.330  35.760  38.680  1.00  0.00           C
ATOM   4842 HD21 LEU A 953      31.520  34.720  39.030  1.00  0.00           H
ATOM   4843 HD22 LEU A 953      32.080  36.080  37.910  1.00  0.00           H
ATOM   4844 HD23 LEU A 953      30.380  35.680  38.110  1.00  0.00           H
ATOM   4845  C   LEU A 953      32.320  39.760  40.630  1.00  0.00           C
ATOM   4846  O   LEU A 953      32.330  39.490  41.830  1.00  0.00           O
ATOM   4847  N   ASP A 954      33.430  40.370  40.200  1.00  0.00           N
ATOM   4848  HN  ASP A 954      33.520  40.760  39.290  1.00  0.00           H
ATOM   4849  CA  ASP A 954      34.540  40.680  41.080  1.00  0.00           C
ATOM   4850  HA  ASP A 954      34.720  39.760  41.620  1.00  0.00           H
ATOM   4851  CB  ASP A 954      35.840  41.000  40.290  1.00  0.00           C
ATOM   4852  HB1 ASP A 954      36.020  40.270  39.470  1.00  0.00           H
ATOM   4853  HB2 ASP A 954      36.580  41.130  41.120  1.00  0.00           H
ATOM   4854  CG  ASP A 954      35.630  42.350  39.580  1.00  0.00           C
ATOM   4855  OD1 ASP A 954      34.620  42.690  38.980  1.00  0.00           O
ATOM   4856  OD2 ASP A 954      36.690  43.170  39.870  1.00  0.00           O
ATOM   4857  HD2 ASP A 954      36.730  43.970  39.330  1.00  0.00           H
ATOM   4858  C   ASP A 954      34.300  41.690  42.210  1.00  0.00           C
ATOM   4859  O   ASP A 954      34.680  41.590  43.380  1.00  0.00           O
ATOM   4860  N   LEU A 955      33.560  42.750  41.880  1.00  0.00           N
ATOM   4861  HN  LEU A 955      33.320  42.810  40.910  1.00  0.00           H
ATOM   4862  CA  LEU A 955      33.100  43.790  42.790  1.00  0.00           C
ATOM   4863  HA  LEU A 955      33.950  44.130  43.370  1.00  0.00           H
ATOM   4864  CB  LEU A 955      32.480  44.960  42.000  1.00  0.00           C
ATOM   4865  HB1 LEU A 955      31.580  44.560  41.500  1.00  0.00           H
ATOM   4866  HB2 LEU A 955      33.170  45.350  41.220  1.00  0.00           H
ATOM   4867  CG  LEU A 955      32.130  46.190  42.820  1.00  0.00           C
ATOM   4868  HG  LEU A 955      31.220  46.000  43.440  1.00  0.00           H
ATOM   4869  CD1 LEU A 955      33.250  46.690  43.870  1.00  0.00           C
ATOM   4870 HD11 LEU A 955      33.490  45.940  44.670  1.00  0.00           H
ATOM   4871 HD12 LEU A 955      32.970  47.680  44.310  1.00  0.00           H
ATOM   4872 HD13 LEU A 955      34.160  46.840  43.260  1.00  0.00           H
ATOM   4873  CD2 LEU A 955      31.780  47.320  41.930  1.00  0.00           C
ATOM   4874 HD21 LEU A 955      31.250  48.140  42.470  1.00  0.00           H
ATOM   4875 HD22 LEU A 955      31.170  47.090  41.030  1.00  0.00           H
ATOM   4876 HD23 LEU A 955      32.710  47.830  41.610  1.00  0.00           H
ATOM   4877  C   LEU A 955      32.050  43.190  43.800  1.00  0.00           C
ATOM   4878  O   LEU A 955      32.110  43.550  45.030  1.00  0.00           O
ATOM   4879  N   LEU A 956      31.070  42.340  43.320  1.00  0.00           N
ATOM   4880  HN  LEU A 956      31.160  42.070  42.360  1.00  0.00           H
ATOM   4881  CA  LEU A 956      30.130  41.590  44.130  1.00  0.00           C
ATOM   4882  HA  LEU A 956      29.510  42.310  44.630  1.00  0.00           H
ATOM   4883  CB  LEU A 956      29.440  40.650  43.090  1.00  0.00           C
ATOM   4884  HB1 LEU A 956      30.060  39.850  42.670  1.00  0.00           H
ATOM   4885  HB2 LEU A 956      29.160  41.340  42.260  1.00  0.00           H
ATOM   4886  CG  LEU A 956      28.200  39.920  43.780  1.00  0.00           C
ATOM   4887  HG  LEU A 956      28.540  39.460  44.730  1.00  0.00           H
ATOM   4888  CD1 LEU A 956      27.220  40.860  44.480  1.00  0.00           C
ATOM   4889 HD11 LEU A 956      26.780  41.560  43.740  1.00  0.00           H
ATOM   4890 HD12 LEU A 956      27.800  41.350  45.290  1.00  0.00           H
ATOM   4891 HD13 LEU A 956      26.370  40.350  44.970  1.00  0.00           H
ATOM   4892  CD2 LEU A 956      27.380  39.010  42.850  1.00  0.00           C
ATOM   4893 HD21 LEU A 956      26.450  38.590  43.290  1.00  0.00           H
ATOM   4894 HD22 LEU A 956      28.110  38.200  42.630  1.00  0.00           H
ATOM   4895 HD23 LEU A 956      27.070  39.580  41.940  1.00  0.00           H
ATOM   4896  C   LEU A 956      30.820  40.780  45.190  1.00  0.00           C
ATOM   4897  O   LEU A 956      30.530  40.890  46.360  1.00  0.00           O
ATOM   4898  N   MET A 957      31.770  39.970  44.790  1.00  0.00           N
ATOM   4899  HN  MET A 957      31.910  39.990  43.800  1.00  0.00           H
ATOM   4900  CA  MET A 957      32.610  39.070  45.590  1.00  0.00           C
ATOM   4901  HA  MET A 957      31.940  38.390  46.090  1.00  0.00           H
ATOM   4902  CB  MET A 957      33.590  38.290  44.730  1.00  0.00           C
ATOM   4903  HB1 MET A 957      34.440  38.010  45.380  1.00  0.00           H
ATOM   4904  HB2 MET A 957      34.120  38.830  43.900  1.00  0.00           H
ATOM   4905  CG  MET A 957      32.910  37.100  43.940  1.00  0.00           C
ATOM   4906  HG1 MET A 957      33.590  36.600  43.220  1.00  0.00           H
ATOM   4907  HG2 MET A 957      32.070  37.450  43.290  1.00  0.00           H
ATOM   4908  SD  MET A 957      32.150  35.890  45.220  1.00  0.00           S
ATOM   4909  CE  MET A 957      30.650  35.370  44.290  1.00  0.00           C
ATOM   4910  HE1 MET A 957      30.870  34.830  43.350  1.00  0.00           H
ATOM   4911  HE2 MET A 957      30.070  36.310  44.120  1.00  0.00           H
ATOM   4912  HE3 MET A 957      30.080  34.630  44.890  1.00  0.00           H
ATOM   4913  C   MET A 957      33.410  39.650  46.710  1.00  0.00           C
ATOM   4914  O   MET A 957      33.400  39.150  47.810  1.00  0.00           O
ATOM   4915  N   VAL A 958      34.110  40.830  46.450  1.00  0.00           N
ATOM   4916  HN  VAL A 958      34.220  41.190  45.520  1.00  0.00           H
ATOM   4917  CA  VAL A 958      34.770  41.510  47.520  1.00  0.00           C
ATOM   4918  HA  VAL A 958      35.160  40.730  48.150  1.00  0.00           H
ATOM   4919  CB  VAL A 958      35.870  42.450  47.040  1.00  0.00           C
ATOM   4920  HB  VAL A 958      36.500  41.850  46.360  1.00  0.00           H
ATOM   4921  CG1 VAL A 958      35.120  43.560  46.210  1.00  0.00           C
ATOM   4922 HG11 VAL A 958      34.570  43.070  45.390  1.00  0.00           H
ATOM   4923 HG12 VAL A 958      35.870  44.270  45.800  1.00  0.00           H
ATOM   4924 HG13 VAL A 958      34.360  44.160  46.770  1.00  0.00           H
ATOM   4925  CG2 VAL A 958      36.790  42.960  48.190  1.00  0.00           C
ATOM   4926 HG21 VAL A 958      37.500  43.740  47.830  1.00  0.00           H
ATOM   4927 HG22 VAL A 958      37.340  42.130  48.690  1.00  0.00           H
ATOM   4928 HG23 VAL A 958      36.190  43.530  48.930  1.00  0.00           H
ATOM   4929  C   VAL A 958      33.750  42.190  48.430  1.00  0.00           C
ATOM   4930  O   VAL A 958      33.820  42.070  49.650  1.00  0.00           O
ATOM   4931  N   GLY A 959      32.600  42.760  47.900  1.00  0.00           N
ATOM   4932  HN  GLY A 959      32.510  42.900  46.920  1.00  0.00           H
ATOM   4933  CA  GLY A 959      31.460  43.240  48.630  1.00  0.00           C
ATOM   4934  HA1 GLY A 959      30.670  43.390  47.920  1.00  0.00           H
ATOM   4935  HA2 GLY A 959      31.740  44.160  49.130  1.00  0.00           H
ATOM   4936  C   GLY A 959      30.920  42.320  49.680  1.00  0.00           C
ATOM   4937  O   GLY A 959      30.900  42.540  50.910  1.00  0.00           O
ATOM   4938  N   VAL A 960      30.480  41.140  49.220  1.00  0.00           N
ATOM   4939  HN  VAL A 960      30.570  40.860  48.260  1.00  0.00           H
ATOM   4940  CA  VAL A 960      29.800  40.070  50.030  1.00  0.00           C
ATOM   4941  HA  VAL A 960      28.950  40.560  50.500  1.00  0.00           H
ATOM   4942  CB  VAL A 960      29.110  39.020  49.050  1.00  0.00           C
ATOM   4943  HB  VAL A 960      28.540  39.640  48.340  1.00  0.00           H
ATOM   4944  CG1 VAL A 960      30.210  38.310  48.220  1.00  0.00           C
ATOM   4945 HG11 VAL A 960      29.820  37.760  47.340  1.00  0.00           H
ATOM   4946 HG12 VAL A 960      30.850  37.620  48.810  1.00  0.00           H
ATOM   4947 HG13 VAL A 960      30.800  39.140  47.790  1.00  0.00           H
ATOM   4948  CG2 VAL A 960      28.250  38.090  49.930  1.00  0.00           C
ATOM   4949 HG21 VAL A 960      27.530  38.620  50.570  1.00  0.00           H
ATOM   4950 HG22 VAL A 960      28.900  37.510  50.630  1.00  0.00           H
ATOM   4951 HG23 VAL A 960      27.710  37.390  49.260  1.00  0.00           H
ATOM   4952  C   VAL A 960      30.660  39.380  51.080  1.00  0.00           C
ATOM   4953  O   VAL A 960      30.170  39.070  52.200  1.00  0.00           O
ATOM   4954  N   MET A 961      31.940  39.190  50.740  1.00  0.00           N
ATOM   4955  HN  MET A 961      32.230  39.250  49.780  1.00  0.00           H
ATOM   4956  CA  MET A 961      32.960  38.580  51.640  1.00  0.00           C
ATOM   4957  HA  MET A 961      32.480  37.830  52.250  1.00  0.00           H
ATOM   4958  CB  MET A 961      34.200  38.020  50.960  1.00  0.00           C
ATOM   4959  HB1 MET A 961      34.940  37.700  51.720  1.00  0.00           H
ATOM   4960  HB2 MET A 961      34.620  38.770  50.260  1.00  0.00           H
ATOM   4961  CG  MET A 961      33.780  36.860  50.110  1.00  0.00           C
ATOM   4962  HG1 MET A 961      34.660  36.200  49.920  1.00  0.00           H
ATOM   4963  HG2 MET A 961      33.430  37.160  49.100  1.00  0.00           H
ATOM   4964  SD  MET A 961      32.540  35.650  50.850  1.00  0.00           S
ATOM   4965  CE  MET A 961      33.530  35.050  52.250  1.00  0.00           C
ATOM   4966  HE1 MET A 961      33.080  34.200  52.810  1.00  0.00           H
ATOM   4967  HE2 MET A 961      33.600  35.880  52.980  1.00  0.00           H
ATOM   4968  HE3 MET A 961      34.540  34.800  51.870  1.00  0.00           H
ATOM   4969  C   MET A 961      33.340  39.580  52.710  1.00  0.00           C
ATOM   4970  O   MET A 961      33.490  39.190  53.890  1.00  0.00           O
ATOM   4971  N   LEU A 962      33.340  40.840  52.350  1.00  0.00           N
ATOM   4972  HN  LEU A 962      33.130  41.150  51.420  1.00  0.00           H
ATOM   4973  CA  LEU A 962      33.600  41.940  53.260  1.00  0.00           C
ATOM   4974  HA  LEU A 962      34.520  41.640  53.750  1.00  0.00           H
ATOM   4975  CB  LEU A 962      33.830  43.270  52.490  1.00  0.00           C
ATOM   4976  HB1 LEU A 962      32.980  43.550  51.830  1.00  0.00           H
ATOM   4977  HB2 LEU A 962      34.640  43.020  51.760  1.00  0.00           H
ATOM   4978  CG  LEU A 962      34.050  44.530  53.370  1.00  0.00           C
ATOM   4979  HG  LEU A 962      34.650  44.210  54.260  1.00  0.00           H
ATOM   4980  CD1 LEU A 962      34.880  45.570  52.720  1.00  0.00           C
ATOM   4981 HD11 LEU A 962      34.270  45.940  51.860  1.00  0.00           H
ATOM   4982 HD12 LEU A 962      35.820  45.050  52.450  1.00  0.00           H
ATOM   4983 HD13 LEU A 962      35.060  46.500  53.300  1.00  0.00           H
ATOM   4984  CD2 LEU A 962      32.830  45.180  54.010  1.00  0.00           C
ATOM   4985 HD21 LEU A 962      32.280  44.560  54.760  1.00  0.00           H
ATOM   4986 HD22 LEU A 962      32.140  45.480  53.190  1.00  0.00           H
ATOM   4987 HD23 LEU A 962      33.110  46.100  54.550  1.00  0.00           H
ATOM   4988  C   LEU A 962      32.450  42.050  54.340  1.00  0.00           C
ATOM   4989  O   LEU A 962      32.710  42.370  55.530  1.00  0.00           O
ATOM   4990  N   GLY A 963      31.230  41.790  53.880  1.00  0.00           N
ATOM   4991  HN  GLY A 963      31.110  41.650  52.890  1.00  0.00           H
ATOM   4992  CA  GLY A 963      30.110  41.450  54.760  1.00  0.00           C
ATOM   4993  HA1 GLY A 963      29.330  41.050  54.150  1.00  0.00           H
ATOM   4994  HA2 GLY A 963      29.810  42.320  55.330  1.00  0.00           H
ATOM   4995  C   GLY A 963      30.330  40.410  55.890  1.00  0.00           C
ATOM   4996  O   GLY A 963      30.160  40.720  57.070  1.00  0.00           O
ATOM   4997  N   VAL A 964      30.640  39.170  55.470  1.00  0.00           N
ATOM   4998  HN  VAL A 964      30.810  39.100  54.490  1.00  0.00           H
ATOM   4999  CA  VAL A 964      30.950  37.960  56.220  1.00  0.00           C
ATOM   5000  HA  VAL A 964      30.080  37.770  56.820  1.00  0.00           H
ATOM   5001  CB  VAL A 964      31.140  36.850  55.250  1.00  0.00           C
ATOM   5002  HB  VAL A 964      31.820  37.230  54.450  1.00  0.00           H
ATOM   5003  CG1 VAL A 964      31.890  35.570  55.830  1.00  0.00           C
ATOM   5004 HG11 VAL A 964      31.660  34.720  55.150  1.00  0.00           H
ATOM   5005 HG12 VAL A 964      31.620  35.310  56.880  1.00  0.00           H
ATOM   5006 HG13 VAL A 964      32.980  35.670  55.730  1.00  0.00           H
ATOM   5007  CG2 VAL A 964      29.820  36.360  54.630  1.00  0.00           C
ATOM   5008 HG21 VAL A 964      29.240  35.710  55.330  1.00  0.00           H
ATOM   5009 HG22 VAL A 964      29.980  35.730  53.730  1.00  0.00           H
ATOM   5010 HG23 VAL A 964      29.210  37.230  54.300  1.00  0.00           H
ATOM   5011  C   VAL A 964      32.210  38.230  57.140  1.00  0.00           C
ATOM   5012  O   VAL A 964      32.170  37.820  58.270  1.00  0.00           O
ATOM   5013  N   CYS A 965      33.260  38.820  56.580  1.00  0.00           N
ATOM   5014  HN  CYS A 965      33.090  39.080  55.630  1.00  0.00           H
ATOM   5015  CA  CYS A 965      34.490  39.090  57.200  1.00  0.00           C
ATOM   5016  HA  CYS A 965      34.960  38.240  57.660  1.00  0.00           H
ATOM   5017  CB  CYS A 965      35.550  39.670  56.220  1.00  0.00           C
ATOM   5018  HB1 CYS A 965      36.510  40.060  56.610  1.00  0.00           H
ATOM   5019  HB2 CYS A 965      35.080  40.400  55.520  1.00  0.00           H
ATOM   5020  SG  CYS A 965      36.040  38.240  55.170  1.00  0.00           S
ATOM   5021  HG1 CYS A 965      35.070  38.400  54.280  1.00  0.00           H
ATOM   5022  C   CYS A 965      34.280  40.070  58.320  1.00  0.00           C
ATOM   5023  O   CYS A 965      34.930  40.090  59.380  1.00  0.00           O
ATOM   5024  N   SER A 966      33.420  41.080  58.120  1.00  0.00           N
ATOM   5025  HN  SER A 966      33.080  41.150  57.180  1.00  0.00           H
ATOM   5026  CA  SER A 966      32.790  41.890  59.190  1.00  0.00           C
ATOM   5027  HA  SER A 966      33.610  42.370  59.710  1.00  0.00           H
ATOM   5028  CB  SER A 966      31.940  43.150  58.720  1.00  0.00           C
ATOM   5029  HB1 SER A 966      31.940  43.890  59.540  1.00  0.00           H
ATOM   5030  HB2 SER A 966      30.910  42.920  58.360  1.00  0.00           H
ATOM   5031  OG  SER A 966      32.620  43.820  57.660  1.00  0.00           O
ATOM   5032  HG1 SER A 966      32.470  43.340  56.850  1.00  0.00           H
ATOM   5033  C   SER A 966      32.080  41.240  60.360  1.00  0.00           C
ATOM   5034  O   SER A 966      32.190  41.660  61.490  1.00  0.00           O
ATOM   5035  N   VAL A 967      31.340  40.140  60.030  1.00  0.00           N
ATOM   5036  HN  VAL A 967      31.170  39.930  59.080  1.00  0.00           H
ATOM   5037  CA  VAL A 967      30.720  39.360  61.080  1.00  0.00           C
ATOM   5038  HA  VAL A 967      30.170  40.010  61.750  1.00  0.00           H
ATOM   5039  CB  VAL A 967      29.620  38.460  60.480  1.00  0.00           C
ATOM   5040  HB  VAL A 967      30.070  37.830  59.670  1.00  0.00           H
ATOM   5041  CG1 VAL A 967      28.970  37.590  61.510  1.00  0.00           C
ATOM   5042 HG11 VAL A 967      29.570  36.960  62.200  1.00  0.00           H
ATOM   5043 HG12 VAL A 967      28.320  36.840  60.970  1.00  0.00           H
ATOM   5044 HG13 VAL A 967      28.320  38.170  62.200  1.00  0.00           H
ATOM   5045  CG2 VAL A 967      28.580  39.430  59.850  1.00  0.00           C
ATOM   5046 HG21 VAL A 967      28.210  40.230  60.530  1.00  0.00           H
ATOM   5047 HG22 VAL A 967      27.820  38.820  59.320  1.00  0.00           H
ATOM   5048 HG23 VAL A 967      28.930  40.020  58.960  1.00  0.00           H
ATOM   5049  C   VAL A 967      31.720  38.560  61.920  1.00  0.00           C
ATOM   5050  O   VAL A 967      31.530  38.460  63.110  1.00  0.00           O
ATOM   5051  N   MET A 968      32.900  38.070  61.390  1.00  0.00           N
ATOM   5052  HN  MET A 968      33.020  38.220  60.410  1.00  0.00           H
ATOM   5053  CA  MET A 968      34.040  37.520  62.090  1.00  0.00           C
ATOM   5054  HA  MET A 968      33.620  37.020  62.950  1.00  0.00           H
ATOM   5055  CB  MET A 968      34.780  36.510  61.290  1.00  0.00           C
ATOM   5056  HB1 MET A 968      35.630  36.070  61.870  1.00  0.00           H
ATOM   5057  HB2 MET A 968      35.120  36.940  60.330  1.00  0.00           H
ATOM   5058  CG  MET A 968      33.870  35.400  60.770  1.00  0.00           C
ATOM   5059  HG1 MET A 968      34.470  34.740  60.090  1.00  0.00           H
ATOM   5060  HG2 MET A 968      33.090  35.760  60.060  1.00  0.00           H
[truncated: 6,873,249 more chars]
