# Supplementary material for: CryoEM and computational modeling structural insights into the pH regulator NBCn1
Source: Nat Commun. 2025 Nov 11;16:9932. doi: 10.1038/s41467-025-64868-z (PMC12606367; doi:10.1038/s41467-025-64868-z)
Supplement: Supplementary file 7 — Supplementary Data 5 [file 41467_2025_64868_MOESM7_ESM.zip › 100ns_z_restr_MD_NBCn1_2NaCO3/hNBCn1_IF/z-restr_hNBCn1_IF_2NaCO3_first_step_30.pdb]

REMARK    GENERATED BY TRJCONV
TITLE     Title t= 4100.00000 step= 2050000
REMARK    THIS IS A SIMULATION BOX
CRYST1   93.879   93.879  101.518  90.00  90.00  90.00 P 1           1
MODEL        1
ATOM      1  N   LEU A 585      24.120  39.730  37.980  1.00  0.00           N
ATOM      2  HT1 LEU A 585      25.030  39.470  37.540  1.00  0.00           H
ATOM      3  HT2 LEU A 585      23.980  40.760  37.940  1.00  0.00           H
ATOM      4  HT3 LEU A 585      23.440  39.280  37.350  1.00  0.00           H
ATOM      5  CA  LEU A 585      24.020  39.340  39.430  1.00  0.00           C
ATOM      6  HA  LEU A 585      24.920  39.600  39.970  1.00  0.00           H
ATOM      7  CB  LEU A 585      22.840  40.150  39.980  1.00  0.00           C
ATOM      8  HB1 LEU A 585      21.860  39.870  39.550  1.00  0.00           H
ATOM      9  HB2 LEU A 585      23.040  41.230  39.850  1.00  0.00           H
ATOM     10  CG  LEU A 585      22.530  40.030  41.490  1.00  0.00           C
ATOM     11  HG  LEU A 585      22.410  38.940  41.670  1.00  0.00           H
ATOM     12  CD1 LEU A 585      23.560  40.590  42.430  1.00  0.00           C
ATOM     13 HD11 LEU A 585      23.620  41.690  42.360  1.00  0.00           H
ATOM     14 HD12 LEU A 585      24.580  40.300  42.070  1.00  0.00           H
ATOM     15 HD13 LEU A 585      23.420  40.370  43.510  1.00  0.00           H
ATOM     16  CD2 LEU A 585      21.140  40.640  41.880  1.00  0.00           C
ATOM     17 HD21 LEU A 585      20.250  40.380  41.270  1.00  0.00           H
ATOM     18 HD22 LEU A 585      21.060  41.750  41.890  1.00  0.00           H
ATOM     19 HD23 LEU A 585      20.910  40.330  42.930  1.00  0.00           H
ATOM     20  C   LEU A 585      23.870  37.810  39.450  1.00  0.00           C
ATOM     21  O   LEU A 585      24.920  37.110  39.560  1.00  0.00           O
ATOM     22  N   ILE A 586      22.670  37.210  39.300  1.00  0.00           N
ATOM     23  HN  ILE A 586      21.800  37.710  39.370  1.00  0.00           H
ATOM     24  CA  ILE A 586      22.580  35.770  39.160  1.00  0.00           C
ATOM     25  HA  ILE A 586      23.260  35.420  39.930  1.00  0.00           H
ATOM     26  CB  ILE A 586      21.210  35.320  39.490  1.00  0.00           C
ATOM     27  HB  ILE A 586      20.870  35.640  40.510  1.00  0.00           H
ATOM     28  CG2 ILE A 586      20.200  35.830  38.470  1.00  0.00           C
ATOM     29 HG21 ILE A 586      19.160  35.640  38.830  1.00  0.00           H
ATOM     30 HG22 ILE A 586      20.290  35.330  37.490  1.00  0.00           H
ATOM     31 HG23 ILE A 586      20.370  36.920  38.270  1.00  0.00           H
ATOM     32  CG1 ILE A 586      21.070  33.730  39.560  1.00  0.00           C
ATOM     33 HG11 ILE A 586      21.250  33.280  38.570  1.00  0.00           H
ATOM     34 HG12 ILE A 586      20.020  33.500  39.840  1.00  0.00           H
ATOM     35  CD  ILE A 586      21.980  33.110  40.630  1.00  0.00           C
ATOM     36  HD1 ILE A 586      21.770  33.370  41.690  1.00  0.00           H
ATOM     37  HD2 ILE A 586      23.030  33.440  40.440  1.00  0.00           H
ATOM     38  HD3 ILE A 586      21.900  32.000  40.680  1.00  0.00           H
ATOM     39  C   ILE A 586      23.180  35.100  37.920  1.00  0.00           C
ATOM     40  O   ILE A 586      23.760  34.020  37.950  1.00  0.00           O
ATOM     41  N   LEU A 587      23.050  35.790  36.750  1.00  0.00           N
ATOM     42  HN  LEU A 587      22.600  36.680  36.800  1.00  0.00           H
ATOM     43  CA  LEU A 587      23.290  35.340  35.350  1.00  0.00           C
ATOM     44  HA  LEU A 587      22.740  34.430  35.170  1.00  0.00           H
ATOM     45  CB  LEU A 587      22.710  36.470  34.430  1.00  0.00           C
ATOM     46  HB1 LEU A 587      23.220  37.400  34.750  1.00  0.00           H
ATOM     47  HB2 LEU A 587      21.610  36.560  34.560  1.00  0.00           H
ATOM     48  CG  LEU A 587      22.940  36.220  32.980  1.00  0.00           C
ATOM     49  HG  LEU A 587      24.020  36.260  32.760  1.00  0.00           H
ATOM     50  CD1 LEU A 587      22.330  34.880  32.500  1.00  0.00           C
ATOM     51 HD11 LEU A 587      22.880  34.110  33.080  1.00  0.00           H
ATOM     52 HD12 LEU A 587      22.550  34.720  31.430  1.00  0.00           H
ATOM     53 HD13 LEU A 587      21.230  34.850  32.660  1.00  0.00           H
ATOM     54  CD2 LEU A 587      22.300  37.330  32.160  1.00  0.00           C
ATOM     55 HD21 LEU A 587      21.300  37.690  32.490  1.00  0.00           H
ATOM     56 HD22 LEU A 587      22.280  37.000  31.100  1.00  0.00           H
ATOM     57 HD23 LEU A 587      22.960  38.210  32.240  1.00  0.00           H
ATOM     58  C   LEU A 587      24.780  35.040  35.050  1.00  0.00           C
ATOM     59  O   LEU A 587      25.190  34.090  34.330  1.00  0.00           O
ATOM     60  N   ASP A 588      25.670  35.780  35.680  1.00  0.00           N
ATOM     61  HN  ASP A 588      25.330  36.620  36.100  1.00  0.00           H
ATOM     62  CA  ASP A 588      27.100  35.610  35.690  1.00  0.00           C
ATOM     63  HA  ASP A 588      27.430  35.730  34.670  1.00  0.00           H
ATOM     64  CB  ASP A 588      27.690  36.660  36.630  1.00  0.00           C
ATOM     65  HB1 ASP A 588      28.800  36.550  36.600  1.00  0.00           H
ATOM     66  HB2 ASP A 588      27.410  36.580  37.710  1.00  0.00           H
ATOM     67  CG  ASP A 588      27.170  38.000  36.320  1.00  0.00           C
ATOM     68  OD1 ASP A 588      26.080  38.510  36.740  1.00  0.00           O
ATOM     69  OD2 ASP A 588      27.910  38.700  35.540  1.00  0.00           O
ATOM     70  C   ASP A 588      27.550  34.220  36.190  1.00  0.00           C
ATOM     71  O   ASP A 588      28.390  33.540  35.620  1.00  0.00           O
ATOM     72  N   ILE A 589      26.990  33.720  37.340  1.00  0.00           N
ATOM     73  HN  ILE A 589      26.350  34.270  37.880  1.00  0.00           H
ATOM     74  CA  ILE A 589      27.190  32.390  37.870  1.00  0.00           C
ATOM     75  HA  ILE A 589      28.250  32.270  38.060  1.00  0.00           H
ATOM     76  CB  ILE A 589      26.360  32.310  39.170  1.00  0.00           C
ATOM     77  HB  ILE A 589      25.290  32.550  38.990  1.00  0.00           H
ATOM     78  CG2 ILE A 589      26.300  30.860  39.770  1.00  0.00           C
ATOM     79 HG21 ILE A 589      25.910  30.940  40.800  1.00  0.00           H
ATOM     80 HG22 ILE A 589      27.360  30.580  39.930  1.00  0.00           H
ATOM     81 HG23 ILE A 589      25.880  30.040  39.140  1.00  0.00           H
ATOM     82  CG1 ILE A 589      26.820  33.390  40.230  1.00  0.00           C
ATOM     83 HG11 ILE A 589      27.260  34.260  39.710  1.00  0.00           H
ATOM     84 HG12 ILE A 589      27.680  32.810  40.650  1.00  0.00           H
ATOM     85  CD  ILE A 589      25.780  33.870  41.220  1.00  0.00           C
ATOM     86  HD1 ILE A 589      24.790  34.070  40.770  1.00  0.00           H
ATOM     87  HD2 ILE A 589      26.150  34.830  41.630  1.00  0.00           H
ATOM     88  HD3 ILE A 589      25.680  33.070  41.990  1.00  0.00           H
ATOM     89  C   ILE A 589      26.720  31.290  36.930  1.00  0.00           C
ATOM     90  O   ILE A 589      27.330  30.190  36.810  1.00  0.00           O
ATOM     91  N   LYS A 590      25.530  31.490  36.340  1.00  0.00           N
ATOM     92  HN  LYS A 590      25.000  32.280  36.640  1.00  0.00           H
ATOM     93  CA  LYS A 590      25.000  30.640  35.360  1.00  0.00           C
ATOM     94  HA  LYS A 590      24.970  29.650  35.810  1.00  0.00           H
ATOM     95  CB  LYS A 590      23.550  31.030  35.100  1.00  0.00           C
ATOM     96  HB1 LYS A 590      23.040  30.230  34.540  1.00  0.00           H
ATOM     97  HB2 LYS A 590      23.610  31.960  34.490  1.00  0.00           H
ATOM     98  CG  LYS A 590      22.630  31.160  36.330  1.00  0.00           C
ATOM     99  HG1 LYS A 590      22.850  32.150  36.790  1.00  0.00           H
ATOM    100  HG2 LYS A 590      22.880  30.360  37.060  1.00  0.00           H
ATOM    101  CD  LYS A 590      21.130  31.200  35.940  1.00  0.00           C
ATOM    102  HD1 LYS A 590      20.430  31.350  36.780  1.00  0.00           H
ATOM    103  HD2 LYS A 590      20.870  30.150  35.680  1.00  0.00           H
ATOM    104  CE  LYS A 590      20.750  32.130  34.750  1.00  0.00           C
ATOM    105  HE1 LYS A 590      21.360  32.030  33.830  1.00  0.00           H
ATOM    106  HE2 LYS A 590      20.920  33.190  35.060  1.00  0.00           H
ATOM    107  NZ  LYS A 590      19.340  31.960  34.380  1.00  0.00           N
ATOM    108  HZ1 LYS A 590      19.150  30.980  34.110  1.00  0.00           H
ATOM    109  HZ2 LYS A 590      19.110  32.640  33.610  1.00  0.00           H
ATOM    110  HZ3 LYS A 590      18.610  32.170  35.100  1.00  0.00           H
ATOM    111  C   LYS A 590      25.760  30.430  34.120  1.00  0.00           C
ATOM    112  O   LYS A 590      26.010  29.280  33.630  1.00  0.00           O
ATOM    113  N   ARG A 591      26.280  31.510  33.530  1.00  0.00           N
ATOM    114  HN  ARG A 591      26.060  32.420  33.840  1.00  0.00           H
ATOM    115  CA  ARG A 591      27.140  31.660  32.300  1.00  0.00           C
ATOM    116  HA  ARG A 591      26.510  31.340  31.480  1.00  0.00           H
ATOM    117  CB  ARG A 591      27.440  33.130  32.010  1.00  0.00           C
ATOM    118  HB1 ARG A 591      28.330  33.410  31.410  1.00  0.00           H
ATOM    119  HB2 ARG A 591      27.530  33.580  33.030  1.00  0.00           H
ATOM    120  CG  ARG A 591      26.390  33.910  31.280  1.00  0.00           C
ATOM    121  HG1 ARG A 591      25.400  33.810  31.780  1.00  0.00           H
ATOM    122  HG2 ARG A 591      26.300  33.500  30.240  1.00  0.00           H
ATOM    123  CD  ARG A 591      26.660  35.430  31.140  1.00  0.00           C
ATOM    124  HD1 ARG A 591      27.670  35.680  30.750  1.00  0.00           H
ATOM    125  HD2 ARG A 591      26.650  35.900  32.140  1.00  0.00           H
ATOM    126  NE  ARG A 591      25.580  35.920  30.190  1.00  0.00           N
ATOM    127  HE  ARG A 591      25.160  35.380  29.460  1.00  0.00           H
ATOM    128  CZ  ARG A 591      25.390  37.200  30.070  1.00  0.00           C
ATOM    129  NH1 ARG A 591      25.840  38.170  30.790  1.00  0.00           N
ATOM    130 HH11 ARG A 591      26.560  38.100  31.470  1.00  0.00           H
ATOM    131 HH12 ARG A 591      25.610  39.080  30.420  1.00  0.00           H
ATOM    132  NH2 ARG A 591      24.450  37.480  29.180  1.00  0.00           N
ATOM    133 HH21 ARG A 591      24.220  38.450  29.140  1.00  0.00           H
ATOM    134 HH22 ARG A 591      23.850  36.700  28.990  1.00  0.00           H
ATOM    135  C   ARG A 591      28.390  30.790  32.360  1.00  0.00           C
ATOM    136  O   ARG A 591      28.890  30.430  31.290  1.00  0.00           O
ATOM    137  N   LYS A 592      29.070  30.760  33.520  1.00  0.00           N
ATOM    138  HN  LYS A 592      28.780  31.310  34.300  1.00  0.00           H
ATOM    139  CA  LYS A 592      30.370  30.180  33.670  1.00  0.00           C
ATOM    140  HA  LYS A 592      30.790  29.950  32.700  1.00  0.00           H
ATOM    141  CB  LYS A 592      31.310  31.080  34.430  1.00  0.00           C
ATOM    142  HB1 LYS A 592      32.290  30.610  34.710  1.00  0.00           H
ATOM    143  HB2 LYS A 592      30.940  31.310  35.450  1.00  0.00           H
ATOM    144  CG  LYS A 592      31.570  32.390  33.770  1.00  0.00           C
ATOM    145  HG1 LYS A 592      32.260  32.990  34.420  1.00  0.00           H
ATOM    146  HG2 LYS A 592      30.650  33.000  33.730  1.00  0.00           H
ATOM    147  CD  LYS A 592      32.190  32.350  32.370  1.00  0.00           C
ATOM    148  HD1 LYS A 592      31.660  31.630  31.690  1.00  0.00           H
ATOM    149  HD2 LYS A 592      33.300  32.210  32.380  1.00  0.00           H
ATOM    150  CE  LYS A 592      31.830  33.640  31.580  1.00  0.00           C
ATOM    151  HE1 LYS A 592      32.300  34.450  32.180  1.00  0.00           H
ATOM    152  HE2 LYS A 592      30.740  33.850  31.510  1.00  0.00           H
ATOM    153  NZ  LYS A 592      32.350  33.460  30.270  1.00  0.00           N
ATOM    154  HZ1 LYS A 592      33.360  33.220  30.380  1.00  0.00           H
ATOM    155  HZ2 LYS A 592      32.280  34.350  29.740  1.00  0.00           H
ATOM    156  HZ3 LYS A 592      31.810  32.680  29.840  1.00  0.00           H
ATOM    157  C   LYS A 592      30.310  28.830  34.370  1.00  0.00           C
ATOM    158  O   LYS A 592      31.260  28.190  34.640  1.00  0.00           O
ATOM    159  N   ALA A 593      29.120  28.270  34.760  1.00  0.00           N
ATOM    160  HN  ALA A 593      28.330  28.760  34.410  1.00  0.00           H
ATOM    161  CA  ALA A 593      28.830  27.060  35.470  1.00  0.00           C
ATOM    162  HA  ALA A 593      29.420  27.070  36.380  1.00  0.00           H
ATOM    163  CB  ALA A 593      27.350  26.920  36.030  1.00  0.00           C
ATOM    164  HB1 ALA A 593      27.010  25.900  36.300  1.00  0.00           H
ATOM    165  HB2 ALA A 593      26.600  27.160  35.240  1.00  0.00           H
ATOM    166  HB3 ALA A 593      27.150  27.590  36.900  1.00  0.00           H
ATOM    167  C   ALA A 593      29.300  25.810  34.640  1.00  0.00           C
ATOM    168  O   ALA A 593      29.880  24.930  35.280  1.00  0.00           O
ATOM    169  N   PRO A 594      29.270  25.740  33.280  1.00  0.00           N
ATOM    170  CD  PRO A 594      28.030  26.250  32.730  1.00  0.00           C
ATOM    171  HD1 PRO A 594      28.090  27.350  32.570  1.00  0.00           H
ATOM    172  HD2 PRO A 594      27.120  26.050  33.330  1.00  0.00           H
ATOM    173  CA  PRO A 594      29.850  24.640  32.440  1.00  0.00           C
ATOM    174  HA  PRO A 594      29.450  23.740  32.890  1.00  0.00           H
ATOM    175  CB  PRO A 594      29.310  25.060  31.040  1.00  0.00           C
ATOM    176  HB1 PRO A 594      29.310  24.120  30.430  1.00  0.00           H
ATOM    177  HB2 PRO A 594      29.990  25.780  30.530  1.00  0.00           H
ATOM    178  CG  PRO A 594      27.850  25.560  31.280  1.00  0.00           C
ATOM    179  HG1 PRO A 594      27.380  26.310  30.610  1.00  0.00           H
ATOM    180  HG2 PRO A 594      27.190  24.680  31.390  1.00  0.00           H
ATOM    181  C   PRO A 594      31.390  24.480  32.430  1.00  0.00           C
ATOM    182  O   PRO A 594      31.950  23.520  31.810  1.00  0.00           O
ATOM    183  N   PHE A 595      32.150  25.380  33.130  1.00  0.00           N
ATOM    184  HN  PHE A 595      31.770  26.180  33.590  1.00  0.00           H
ATOM    185  CA  PHE A 595      33.580  25.380  33.040  1.00  0.00           C
ATOM    186  HA  PHE A 595      33.920  24.640  32.320  1.00  0.00           H
ATOM    187  CB  PHE A 595      34.080  26.850  32.750  1.00  0.00           C
ATOM    188  HB1 PHE A 595      35.180  26.980  32.580  1.00  0.00           H
ATOM    189  HB2 PHE A 595      33.770  27.600  33.510  1.00  0.00           H
ATOM    190  CG  PHE A 595      33.440  27.360  31.480  1.00  0.00           C
ATOM    191  CD1 PHE A 595      33.680  26.680  30.260  1.00  0.00           C
ATOM    192  HD1 PHE A 595      34.430  25.890  30.260  1.00  0.00           H
ATOM    193  CE1 PHE A 595      33.180  27.240  29.020  1.00  0.00           C
ATOM    194  HE1 PHE A 595      33.270  26.730  28.080  1.00  0.00           H
ATOM    195  CZ  PHE A 595      32.430  28.410  29.080  1.00  0.00           C
ATOM    196  HZ  PHE A 595      32.040  28.730  28.130  1.00  0.00           H
ATOM    197  CD2 PHE A 595      32.790  28.600  31.410  1.00  0.00           C
ATOM    198  HD2 PHE A 595      32.830  29.240  32.290  1.00  0.00           H
ATOM    199  CE2 PHE A 595      32.230  29.140  30.230  1.00  0.00           C
ATOM    200  HE2 PHE A 595      31.540  29.970  30.200  1.00  0.00           H
ATOM    201  C   PHE A 595      34.230  25.010  34.370  1.00  0.00           C
ATOM    202  O   PHE A 595      35.430  24.940  34.540  1.00  0.00           O
ATOM    203  N   PHE A 596      33.410  24.880  35.400  1.00  0.00           N
ATOM    204  HN  PHE A 596      32.450  25.020  35.190  1.00  0.00           H
ATOM    205  CA  PHE A 596      33.770  24.750  36.770  1.00  0.00           C
ATOM    206  HA  PHE A 596      34.380  25.620  36.970  1.00  0.00           H
ATOM    207  CB  PHE A 596      32.430  24.710  37.580  1.00  0.00           C
ATOM    208  HB1 PHE A 596      31.710  24.010  37.090  1.00  0.00           H
ATOM    209  HB2 PHE A 596      32.010  25.730  37.490  1.00  0.00           H
ATOM    210  CG  PHE A 596      32.660  24.450  39.050  1.00  0.00           C
ATOM    211  CD1 PHE A 596      32.380  23.190  39.640  1.00  0.00           C
ATOM    212  HD1 PHE A 596      32.260  22.290  39.080  1.00  0.00           H
ATOM    213  CE1 PHE A 596      32.580  23.080  41.060  1.00  0.00           C
ATOM    214  HE1 PHE A 596      32.450  22.110  41.510  1.00  0.00           H
ATOM    215  CZ  PHE A 596      32.810  24.170  41.900  1.00  0.00           C
ATOM    216  HZ  PHE A 596      32.840  24.110  42.970  1.00  0.00           H
ATOM    217  CD2 PHE A 596      33.020  25.500  39.920  1.00  0.00           C
ATOM    218  HD2 PHE A 596      33.210  26.460  39.450  1.00  0.00           H
ATOM    219  CE2 PHE A 596      33.150  25.340  41.230  1.00  0.00           C
ATOM    220  HE2 PHE A 596      33.290  26.170  41.910  1.00  0.00           H
ATOM    221  C   PHE A 596      34.670  23.590  37.110  1.00  0.00           C
ATOM    222  O   PHE A 596      35.680  23.780  37.810  1.00  0.00           O
ATOM    223  N   LEU A 597      34.300  22.370  36.660  1.00  0.00           N
ATOM    224  HN  LEU A 597      33.450  22.240  36.150  1.00  0.00           H
ATOM    225  CA  LEU A 597      35.030  21.070  36.880  1.00  0.00           C
ATOM    226  HA  LEU A 597      35.250  21.000  37.930  1.00  0.00           H
ATOM    227  CB  LEU A 597      34.220  19.840  36.540  1.00  0.00           C
ATOM    228  HB1 LEU A 597      34.710  18.850  36.610  1.00  0.00           H
ATOM    229  HB2 LEU A 597      33.800  19.880  35.510  1.00  0.00           H
ATOM    230  CG  LEU A 597      33.000  19.530  37.410  1.00  0.00           C
ATOM    231  HG  LEU A 597      32.400  20.470  37.410  1.00  0.00           H
ATOM    232  CD1 LEU A 597      32.090  18.530  36.680  1.00  0.00           C
ATOM    233 HD11 LEU A 597      31.100  18.370  37.150  1.00  0.00           H
ATOM    234 HD12 LEU A 597      32.540  17.500  36.780  1.00  0.00           H
ATOM    235 HD13 LEU A 597      31.940  18.800  35.620  1.00  0.00           H
ATOM    236  CD2 LEU A 597      33.160  19.030  38.800  1.00  0.00           C
ATOM    237 HD21 LEU A 597      32.210  19.090  39.390  1.00  0.00           H
ATOM    238 HD22 LEU A 597      33.850  19.650  39.420  1.00  0.00           H
ATOM    239 HD23 LEU A 597      33.580  18.000  38.830  1.00  0.00           H
ATOM    240  C   LEU A 597      36.350  21.050  36.150  1.00  0.00           C
ATOM    241  O   LEU A 597      37.270  20.490  36.660  1.00  0.00           O
ATOM    242  N   SER A 598      36.490  21.660  34.950  1.00  0.00           N
ATOM    243  HN  SER A 598      35.630  22.060  34.630  1.00  0.00           H
ATOM    244  CA  SER A 598      37.730  21.730  34.070  1.00  0.00           C
ATOM    245  HA  SER A 598      38.020  20.680  33.980  1.00  0.00           H
ATOM    246  CB  SER A 598      37.570  22.330  32.730  1.00  0.00           C
ATOM    247  HB1 SER A 598      37.250  23.390  32.780  1.00  0.00           H
ATOM    248  HB2 SER A 598      36.700  21.820  32.240  1.00  0.00           H
ATOM    249  OG  SER A 598      38.770  22.220  31.870  1.00  0.00           O
ATOM    250  HG1 SER A 598      39.350  22.850  32.280  1.00  0.00           H
ATOM    251  C   SER A 598      38.910  22.490  34.760  1.00  0.00           C
ATOM    252  O   SER A 598      40.070  22.060  34.680  1.00  0.00           O
ATOM    253  N   ASP A 599      38.610  23.510  35.640  1.00  0.00           N
ATOM    254  HN  ASP A 599      37.680  23.840  35.650  1.00  0.00           H
ATOM    255  CA  ASP A 599      39.650  24.210  36.410  1.00  0.00           C
ATOM    256  HA  ASP A 599      40.360  24.810  35.850  1.00  0.00           H
ATOM    257  CB  ASP A 599      38.840  25.170  37.360  1.00  0.00           C
ATOM    258  HB1 ASP A 599      39.490  25.490  38.200  1.00  0.00           H
ATOM    259  HB2 ASP A 599      37.860  24.760  37.720  1.00  0.00           H
ATOM    260  CG  ASP A 599      38.490  26.390  36.450  1.00  0.00           C
ATOM    261  OD1 ASP A 599      38.610  26.450  35.220  1.00  0.00           O
ATOM    262  OD2 ASP A 599      38.020  27.350  37.070  1.00  0.00           O
ATOM    263  C   ASP A 599      40.500  23.350  37.290  1.00  0.00           C
ATOM    264  O   ASP A 599      41.670  23.480  37.280  1.00  0.00           O
ATOM    265  N   PHE A 600      39.920  22.360  37.970  1.00  0.00           N
ATOM    266  HN  PHE A 600      38.940  22.260  37.830  1.00  0.00           H
ATOM    267  CA  PHE A 600      40.620  21.300  38.690  1.00  0.00           C
ATOM    268  HA  PHE A 600      41.150  21.820  39.480  1.00  0.00           H
ATOM    269  CB  PHE A 600      39.640  20.330  39.350  1.00  0.00           C
ATOM    270  HB1 PHE A 600      40.140  19.430  39.780  1.00  0.00           H
ATOM    271  HB2 PHE A 600      38.820  20.070  38.640  1.00  0.00           H
ATOM    272  CG  PHE A 600      38.970  21.050  40.510  1.00  0.00           C
ATOM    273  CD1 PHE A 600      39.740  21.250  41.670  1.00  0.00           C
ATOM    274  HD1 PHE A 600      40.800  21.060  41.660  1.00  0.00           H
ATOM    275  CE1 PHE A 600      39.220  21.950  42.730  1.00  0.00           C
ATOM    276  HE1 PHE A 600      39.900  22.030  43.580  1.00  0.00           H
ATOM    277  CZ  PHE A 600      37.920  22.470  42.720  1.00  0.00           C
ATOM    278  HZ  PHE A 600      37.500  23.040  43.520  1.00  0.00           H
ATOM    279  CD2 PHE A 600      37.630  21.500  40.490  1.00  0.00           C
ATOM    280  HD2 PHE A 600      37.030  21.460  39.590  1.00  0.00           H
ATOM    281  CE2 PHE A 600      37.150  22.240  41.550  1.00  0.00           C
ATOM    282  HE2 PHE A 600      36.100  22.490  41.530  1.00  0.00           H
ATOM    283  C   PHE A 600      41.650  20.610  37.740  1.00  0.00           C
ATOM    284  O   PHE A 600      42.740  20.340  38.150  1.00  0.00           O
ATOM    285  N   LYS A 601      41.320  20.280  36.490  1.00  0.00           N
ATOM    286  HN  LYS A 601      40.560  20.670  35.980  1.00  0.00           H
ATOM    287  CA  LYS A 601      42.170  19.380  35.690  1.00  0.00           C
ATOM    288  HA  LYS A 601      42.640  18.670  36.350  1.00  0.00           H
ATOM    289  CB  LYS A 601      41.250  18.710  34.650  1.00  0.00           C
ATOM    290  HB1 LYS A 601      40.430  19.370  34.290  1.00  0.00           H
ATOM    291  HB2 LYS A 601      40.670  18.000  35.300  1.00  0.00           H
ATOM    292  CG  LYS A 601      41.780  17.870  33.460  1.00  0.00           C
ATOM    293  HG1 LYS A 601      41.000  17.130  33.200  1.00  0.00           H
ATOM    294  HG2 LYS A 601      42.630  17.260  33.810  1.00  0.00           H
ATOM    295  CD  LYS A 601      41.870  18.790  32.200  1.00  0.00           C
ATOM    296  HD1 LYS A 601      42.300  18.070  31.460  1.00  0.00           H
ATOM    297  HD2 LYS A 601      42.580  19.640  32.250  1.00  0.00           H
ATOM    298  CE  LYS A 601      40.470  19.310  31.750  1.00  0.00           C
ATOM    299  HE1 LYS A 601      40.010  19.920  32.550  1.00  0.00           H
ATOM    300  HE2 LYS A 601      39.790  18.540  31.340  1.00  0.00           H
ATOM    301  NZ  LYS A 601      40.780  20.200  30.570  1.00  0.00           N
ATOM    302  HZ1 LYS A 601      41.520  19.840  29.910  1.00  0.00           H
ATOM    303  HZ2 LYS A 601      41.090  21.120  30.930  1.00  0.00           H
ATOM    304  HZ3 LYS A 601      39.890  20.290  30.050  1.00  0.00           H
ATOM    305  C   LYS A 601      43.240  20.200  34.950  1.00  0.00           C
ATOM    306  O   LYS A 601      44.310  19.690  34.540  1.00  0.00           O
ATOM    307  N   ASP A 602      43.030  21.490  34.900  1.00  0.00           N
ATOM    308  HN  ASP A 602      42.180  21.830  35.290  1.00  0.00           H
ATOM    309  CA  ASP A 602      43.800  22.440  34.190  1.00  0.00           C
ATOM    310  HA  ASP A 602      44.270  21.990  33.320  1.00  0.00           H
ATOM    311  CB  ASP A 602      42.930  23.600  33.690  1.00  0.00           C
ATOM    312  HB1 ASP A 602      43.540  24.420  33.250  1.00  0.00           H
ATOM    313  HB2 ASP A 602      42.440  23.980  34.610  1.00  0.00           H
ATOM    314  CG  ASP A 602      41.830  23.190  32.720  1.00  0.00           C
ATOM    315  OD1 ASP A 602      41.940  22.140  32.060  1.00  0.00           O
ATOM    316  OD2 ASP A 602      41.060  24.150  32.370  1.00  0.00           O
ATOM    317  C   ASP A 602      44.970  22.940  35.090  1.00  0.00           C
ATOM    318  O   ASP A 602      45.840  23.750  34.670  1.00  0.00           O
ATOM    319  N   ALA A 603      44.990  22.480  36.360  1.00  0.00           N
ATOM    320  HN  ALA A 603      44.240  21.930  36.720  1.00  0.00           H
ATOM    321  CA  ALA A 603      46.000  22.940  37.270  1.00  0.00           C
ATOM    322  HA  ALA A 603      46.570  23.720  36.800  1.00  0.00           H
ATOM    323  CB  ALA A 603      45.410  23.330  38.650  1.00  0.00           C
ATOM    324  HB1 ALA A 603      44.780  24.250  38.620  1.00  0.00           H
ATOM    325  HB2 ALA A 603      46.160  23.500  39.460  1.00  0.00           H
ATOM    326  HB3 ALA A 603      44.730  22.500  38.950  1.00  0.00           H
ATOM    327  C   ALA A 603      47.000  21.870  37.450  1.00  0.00           C
ATOM    328  O   ALA A 603      48.010  21.980  38.200  1.00  0.00           O
ATOM    329  N   LEU A 604      46.880  20.770  36.680  1.00  0.00           N
ATOM    330  HN  LEU A 604      46.180  20.810  35.970  1.00  0.00           H
ATOM    331  CA  LEU A 604      47.890  19.770  36.700  1.00  0.00           C
ATOM    332  HA  LEU A 604      48.370  19.720  37.670  1.00  0.00           H
ATOM    333  CB  LEU A 604      47.390  18.370  36.360  1.00  0.00           C
ATOM    334  HB1 LEU A 604      48.220  17.720  35.990  1.00  0.00           H
ATOM    335  HB2 LEU A 604      46.570  18.380  35.610  1.00  0.00           H
ATOM    336  CG  LEU A 604      46.690  17.670  37.540  1.00  0.00           C
ATOM    337  HG  LEU A 604      47.260  17.840  38.480  1.00  0.00           H
ATOM    338  CD1 LEU A 604      45.190  18.150  37.850  1.00  0.00           C
ATOM    339 HD11 LEU A 604      44.550  18.080  36.930  1.00  0.00           H
ATOM    340 HD12 LEU A 604      45.080  19.210  38.160  1.00  0.00           H
ATOM    341 HD13 LEU A 604      44.810  17.450  38.620  1.00  0.00           H
ATOM    342  CD2 LEU A 604      46.840  16.120  37.370  1.00  0.00           C
ATOM    343 HD21 LEU A 604      46.290  15.580  38.170  1.00  0.00           H
ATOM    344 HD22 LEU A 604      47.850  15.690  37.400  1.00  0.00           H
ATOM    345 HD23 LEU A 604      46.400  15.630  36.480  1.00  0.00           H
ATOM    346  C   LEU A 604      49.090  20.080  35.750  1.00  0.00           C
ATOM    347  O   LEU A 604      49.150  19.570  34.630  1.00  0.00           O
ATOM    348  N   SER A 605      50.030  20.890  36.320  1.00  0.00           N
ATOM    349  HN  SER A 605      49.960  21.390  37.190  1.00  0.00           H
ATOM    350  CA  SER A 605      51.350  20.960  35.680  1.00  0.00           C
ATOM    351  HA  SER A 605      51.670  19.980  35.380  1.00  0.00           H
ATOM    352  CB  SER A 605      51.440  21.980  34.550  1.00  0.00           C
ATOM    353  HB1 SER A 605      50.660  21.780  33.790  1.00  0.00           H
ATOM    354  HB2 SER A 605      52.360  21.740  33.990  1.00  0.00           H
ATOM    355  OG  SER A 605      51.350  23.400  34.770  1.00  0.00           O
ATOM    356  HG1 SER A 605      50.450  23.660  34.530  1.00  0.00           H
ATOM    357  C   SER A 605      52.440  21.440  36.660  1.00  0.00           C
ATOM    358  O   SER A 605      52.190  21.820  37.790  1.00  0.00           O
ATOM    359  N   LEU A 606      53.680  21.340  36.260  1.00  0.00           N
ATOM    360  HN  LEU A 606      53.900  20.760  35.470  1.00  0.00           H
ATOM    361  CA  LEU A 606      54.800  21.850  36.930  1.00  0.00           C
ATOM    362  HA  LEU A 606      54.870  21.410  37.910  1.00  0.00           H
ATOM    363  CB  LEU A 606      56.040  21.390  36.120  1.00  0.00           C
ATOM    364  HB1 LEU A 606      55.980  21.600  35.030  1.00  0.00           H
ATOM    365  HB2 LEU A 606      56.030  20.280  36.090  1.00  0.00           H
ATOM    366  CG  LEU A 606      57.390  21.870  36.700  1.00  0.00           C
ATOM    367  HG  LEU A 606      57.480  22.980  36.620  1.00  0.00           H
ATOM    368  CD1 LEU A 606      57.600  21.450  38.180  1.00  0.00           C
ATOM    369 HD11 LEU A 606      58.620  21.810  38.460  1.00  0.00           H
ATOM    370 HD12 LEU A 606      57.600  20.350  38.340  1.00  0.00           H
ATOM    371 HD13 LEU A 606      56.840  22.010  38.780  1.00  0.00           H
ATOM    372  CD2 LEU A 606      58.550  21.280  35.830  1.00  0.00           C
ATOM    373 HD21 LEU A 606      58.460  21.530  34.750  1.00  0.00           H
ATOM    374 HD22 LEU A 606      58.550  20.170  35.910  1.00  0.00           H
ATOM    375 HD23 LEU A 606      59.540  21.650  36.190  1.00  0.00           H
ATOM    376  C   LEU A 606      54.800  23.430  37.060  1.00  0.00           C
ATOM    377  O   LEU A 606      55.040  23.950  38.140  1.00  0.00           O
ATOM    378  N   GLN A 607      54.370  24.070  36.000  1.00  0.00           N
ATOM    379  HN  GLN A 607      53.920  23.620  35.240  1.00  0.00           H
ATOM    380  CA  GLN A 607      54.240  25.550  36.000  1.00  0.00           C
ATOM    381  HA  GLN A 607      55.190  25.950  36.320  1.00  0.00           H
ATOM    382  CB  GLN A 607      53.790  26.060  34.570  1.00  0.00           C
ATOM    383  HB1 GLN A 607      52.800  25.630  34.320  1.00  0.00           H
ATOM    384  HB2 GLN A 607      54.490  25.810  33.750  1.00  0.00           H
ATOM    385  CG  GLN A 607      53.400  27.640  34.540  1.00  0.00           C
ATOM    386  HG1 GLN A 607      54.270  28.210  34.940  1.00  0.00           H
ATOM    387  HG2 GLN A 607      52.450  27.810  35.090  1.00  0.00           H
ATOM    388  CD  GLN A 607      53.070  28.050  33.110  1.00  0.00           C
ATOM    389  OE1 GLN A 607      52.450  27.310  32.320  1.00  0.00           O
ATOM    390  NE2 GLN A 607      53.340  29.350  32.800  1.00  0.00           N
ATOM    391 HE21 GLN A 607      53.200  29.580  31.840  1.00  0.00           H
ATOM    392 HE22 GLN A 607      53.580  30.040  33.470  1.00  0.00           H
ATOM    393  C   GLN A 607      53.310  26.010  37.050  1.00  0.00           C
ATOM    394  O   GLN A 607      53.590  26.870  37.860  1.00  0.00           O
ATOM    395  N   CYS A 608      52.110  25.370  37.160  1.00  0.00           N
ATOM    396  HN  CYS A 608      51.840  24.730  36.450  1.00  0.00           H
ATOM    397  CA  CYS A 608      51.110  25.660  38.140  1.00  0.00           C
ATOM    398  HA  CYS A 608      50.990  26.740  38.200  1.00  0.00           H
ATOM    399  CB  CYS A 608      49.810  25.080  37.660  1.00  0.00           C
ATOM    400  HB1 CYS A 608      49.070  25.110  38.480  1.00  0.00           H
ATOM    401  HB2 CYS A 608      49.970  23.970  37.610  1.00  0.00           H
ATOM    402  SG  CYS A 608      49.250  25.730  36.000  1.00  0.00           S
ATOM    403  HG1 CYS A 608      48.450  24.760  35.580  1.00  0.00           H
ATOM    404  C   CYS A 608      51.490  25.230  39.530  1.00  0.00           C
ATOM    405  O   CYS A 608      51.220  25.990  40.400  1.00  0.00           O
ATOM    406  N   LEU A 609      52.230  24.140  39.660  1.00  0.00           N
ATOM    407  HN  LEU A 609      52.350  23.500  38.910  1.00  0.00           H
ATOM    408  CA  LEU A 609      52.970  23.790  40.910  1.00  0.00           C
ATOM    409  HA  LEU A 609      52.250  23.810  41.710  1.00  0.00           H
ATOM    410  CB  LEU A 609      53.570  22.340  40.770  1.00  0.00           C
ATOM    411  HB1 LEU A 609      54.350  22.430  39.990  1.00  0.00           H
ATOM    412  HB2 LEU A 609      52.670  21.780  40.430  1.00  0.00           H
ATOM    413  CG  LEU A 609      54.230  21.650  42.000  1.00  0.00           C
ATOM    414  HG  LEU A 609      53.600  21.960  42.860  1.00  0.00           H
ATOM    415  CD1 LEU A 609      54.210  20.090  41.880  1.00  0.00           C
ATOM    416 HD11 LEU A 609      53.190  19.670  41.750  1.00  0.00           H
ATOM    417 HD12 LEU A 609      54.500  19.730  42.890  1.00  0.00           H
ATOM    418 HD13 LEU A 609      54.910  19.660  41.140  1.00  0.00           H
ATOM    419  CD2 LEU A 609      55.700  22.050  42.270  1.00  0.00           C
ATOM    420 HD21 LEU A 609      55.800  23.150  42.340  1.00  0.00           H
ATOM    421 HD22 LEU A 609      56.420  21.860  41.450  1.00  0.00           H
ATOM    422 HD23 LEU A 609      56.090  21.640  43.220  1.00  0.00           H
ATOM    423  C   LEU A 609      54.110  24.730  41.410  1.00  0.00           C
ATOM    424  O   LEU A 609      54.210  25.060  42.580  1.00  0.00           O
ATOM    425  N   ALA A 610      54.930  25.240  40.490  1.00  0.00           N
ATOM    426  HN  ALA A 610      54.870  24.840  39.570  1.00  0.00           H
ATOM    427  CA  ALA A 610      55.970  26.180  40.840  1.00  0.00           C
ATOM    428  HA  ALA A 610      56.440  25.900  41.770  1.00  0.00           H
ATOM    429  CB  ALA A 610      57.040  26.190  39.780  1.00  0.00           C
ATOM    430  HB1 ALA A 610      57.400  25.130  39.700  1.00  0.00           H
ATOM    431  HB2 ALA A 610      57.890  26.800  40.140  1.00  0.00           H
ATOM    432  HB3 ALA A 610      56.680  26.550  38.800  1.00  0.00           H
ATOM    433  C   ALA A 610      55.460  27.560  41.160  1.00  0.00           C
ATOM    434  O   ALA A 610      55.910  28.270  42.120  1.00  0.00           O
ATOM    435  N   SER A 611      54.370  27.960  40.530  1.00  0.00           N
ATOM    436  HN  SER A 611      53.960  27.350  39.860  1.00  0.00           H
ATOM    437  CA  SER A 611      53.620  29.190  40.760  1.00  0.00           C
ATOM    438  HA  SER A 611      54.380  29.960  40.680  1.00  0.00           H
ATOM    439  CB  SER A 611      52.380  29.450  39.810  1.00  0.00           C
ATOM    440  HB1 SER A 611      51.890  30.440  39.920  1.00  0.00           H
ATOM    441  HB2 SER A 611      51.610  28.660  40.030  1.00  0.00           H
ATOM    442  OG  SER A 611      52.820  29.410  38.410  1.00  0.00           O
ATOM    443  HG1 SER A 611      53.230  28.550  38.330  1.00  0.00           H
ATOM    444  C   SER A 611      53.100  29.300  42.180  1.00  0.00           C
ATOM    445  O   SER A 611      53.150  30.380  42.760  1.00  0.00           O
ATOM    446  N   ILE A 612      52.600  28.180  42.750  1.00  0.00           N
ATOM    447  HN  ILE A 612      52.820  27.330  42.280  1.00  0.00           H
ATOM    448  CA  ILE A 612      52.190  28.190  44.160  1.00  0.00           C
ATOM    449  HA  ILE A 612      51.290  28.800  44.140  1.00  0.00           H
ATOM    450  CB  ILE A 612      52.050  26.730  44.670  1.00  0.00           C
ATOM    451  HB  ILE A 612      52.990  26.130  44.680  1.00  0.00           H
ATOM    452  CG2 ILE A 612      51.540  26.720  46.180  1.00  0.00           C
ATOM    453 HG21 ILE A 612      50.870  27.580  46.380  1.00  0.00           H
ATOM    454 HG22 ILE A 612      52.390  26.800  46.890  1.00  0.00           H
ATOM    455 HG23 ILE A 612      51.090  25.730  46.450  1.00  0.00           H
ATOM    456  CG1 ILE A 612      50.990  25.910  43.840  1.00  0.00           C
ATOM    457 HG11 ILE A 612      51.030  24.870  44.230  1.00  0.00           H
ATOM    458 HG12 ILE A 612      51.260  25.710  42.780  1.00  0.00           H
ATOM    459  CD  ILE A 612      49.530  26.460  43.640  1.00  0.00           C
ATOM    460  HD1 ILE A 612      48.940  26.470  44.580  1.00  0.00           H
ATOM    461  HD2 ILE A 612      48.930  25.770  43.000  1.00  0.00           H
ATOM    462  HD3 ILE A 612      49.500  27.480  43.200  1.00  0.00           H
ATOM    463  C   ILE A 612      53.190  28.820  45.130  1.00  0.00           C
ATOM    464  O   ILE A 612      52.870  29.760  45.830  1.00  0.00           O
ATOM    465  N   LEU A 613      54.440  28.430  45.060  1.00  0.00           N
ATOM    466  HN  LEU A 613      54.720  27.750  44.380  1.00  0.00           H
ATOM    467  CA  LEU A 613      55.590  29.070  45.780  1.00  0.00           C
ATOM    468  HA  LEU A 613      55.470  28.990  46.850  1.00  0.00           H
ATOM    469  CB  LEU A 613      56.910  28.250  45.690  1.00  0.00           C
ATOM    470  HB1 LEU A 613      57.850  28.730  46.060  1.00  0.00           H
ATOM    471  HB2 LEU A 613      57.190  28.060  44.620  1.00  0.00           H
ATOM    472  CG  LEU A 613      56.890  26.890  46.380  1.00  0.00           C
ATOM    473  HG  LEU A 613      56.160  26.900  47.210  1.00  0.00           H
ATOM    474  CD1 LEU A 613      56.690  25.780  45.390  1.00  0.00           C
ATOM    475 HD11 LEU A 613      56.690  24.740  45.800  1.00  0.00           H
ATOM    476 HD12 LEU A 613      57.500  25.720  44.640  1.00  0.00           H
ATOM    477 HD13 LEU A 613      55.720  25.880  44.870  1.00  0.00           H
ATOM    478  CD2 LEU A 613      58.280  26.550  46.850  1.00  0.00           C
ATOM    479 HD21 LEU A 613      58.740  27.330  47.510  1.00  0.00           H
ATOM    480 HD22 LEU A 613      58.980  26.280  46.030  1.00  0.00           H
ATOM    481 HD23 LEU A 613      58.360  25.670  47.520  1.00  0.00           H
ATOM    482  C   LEU A 613      55.880  30.480  45.380  1.00  0.00           C
ATOM    483  O   LEU A 613      56.200  31.320  46.220  1.00  0.00           O
ATOM    484  N   PHE A 614      55.820  30.820  44.040  1.00  0.00           N
ATOM    485  HN  PHE A 614      55.760  30.150  43.300  1.00  0.00           H
ATOM    486  CA  PHE A 614      55.930  32.170  43.700  1.00  0.00           C
ATOM    487  HA  PHE A 614      56.800  32.560  44.210  1.00  0.00           H
ATOM    488  CB  PHE A 614      55.990  32.140  42.150  1.00  0.00           C
ATOM    489  HB1 PHE A 614      55.090  31.760  41.630  1.00  0.00           H
ATOM    490  HB2 PHE A 614      56.810  31.430  41.890  1.00  0.00           H
ATOM    491  CG  PHE A 614      56.440  33.470  41.590  1.00  0.00           C
ATOM    492  CD1 PHE A 614      57.790  33.880  41.490  1.00  0.00           C
ATOM    493  HD1 PHE A 614      58.560  33.200  41.850  1.00  0.00           H
ATOM    494  CE1 PHE A 614      58.100  35.210  41.060  1.00  0.00           C
ATOM    495  HE1 PHE A 614      59.120  35.590  41.030  1.00  0.00           H
ATOM    496  CZ  PHE A 614      57.130  35.980  40.470  1.00  0.00           C
ATOM    497  HZ  PHE A 614      57.400  36.980  40.150  1.00  0.00           H
ATOM    498  CD2 PHE A 614      55.530  34.300  41.000  1.00  0.00           C
ATOM    499  HD2 PHE A 614      54.500  33.990  40.900  1.00  0.00           H
ATOM    500  CE2 PHE A 614      55.890  35.530  40.420  1.00  0.00           C
ATOM    501  HE2 PHE A 614      55.140  36.150  39.950  1.00  0.00           H
ATOM    502  C   PHE A 614      54.810  33.170  44.180  1.00  0.00           C
ATOM    503  O   PHE A 614      55.070  34.180  44.770  1.00  0.00           O
ATOM    504  N   LEU A 615      53.580  32.710  44.100  1.00  0.00           N
ATOM    505  HN  LEU A 615      53.380  31.840  43.670  1.00  0.00           H
ATOM    506  CA  LEU A 615      52.470  33.530  44.380  1.00  0.00           C
ATOM    507  HA  LEU A 615      52.570  34.560  44.070  1.00  0.00           H
ATOM    508  CB  LEU A 615      51.120  32.990  43.710  1.00  0.00           C
ATOM    509  HB1 LEU A 615      50.780  32.000  44.100  1.00  0.00           H
ATOM    510  HB2 LEU A 615      51.410  32.780  42.660  1.00  0.00           H
ATOM    511  CG  LEU A 615      49.950  33.900  43.760  1.00  0.00           C
ATOM    512  HG  LEU A 615      49.530  33.990  44.780  1.00  0.00           H
ATOM    513  CD1 LEU A 615      50.200  35.280  43.100  1.00  0.00           C
ATOM    514 HD11 LEU A 615      49.290  35.920  43.020  1.00  0.00           H
ATOM    515 HD12 LEU A 615      50.760  35.310  42.140  1.00  0.00           H
ATOM    516 HD13 LEU A 615      50.940  35.810  43.750  1.00  0.00           H
ATOM    517  CD2 LEU A 615      48.780  33.280  42.960  1.00  0.00           C
ATOM    518 HD21 LEU A 615      48.490  32.280  43.330  1.00  0.00           H
ATOM    519 HD22 LEU A 615      49.080  33.370  41.890  1.00  0.00           H
ATOM    520 HD23 LEU A 615      47.900  33.950  43.000  1.00  0.00           H
ATOM    521  C   LEU A 615      52.210  33.630  45.910  1.00  0.00           C
ATOM    522  O   LEU A 615      51.810  34.630  46.520  1.00  0.00           O
ATOM    523  N   TYR A 616      52.460  32.550  46.620  1.00  0.00           N
ATOM    524  HN  TYR A 616      52.620  31.640  46.240  1.00  0.00           H
ATOM    525  CA  TYR A 616      52.360  32.490  48.090  1.00  0.00           C
ATOM    526  HA  TYR A 616      51.320  32.620  48.350  1.00  0.00           H
ATOM    527  CB  TYR A 616      52.510  31.030  48.660  1.00  0.00           C
ATOM    528  HB1 TYR A 616      53.470  30.660  48.210  1.00  0.00           H
ATOM    529  HB2 TYR A 616      51.690  30.410  48.240  1.00  0.00           H
ATOM    530  CG  TYR A 616      52.420  30.840  50.160  1.00  0.00           C
ATOM    531  CD1 TYR A 616      53.560  30.220  50.820  1.00  0.00           C
ATOM    532  HD1 TYR A 616      54.360  29.800  50.230  1.00  0.00           H
ATOM    533  CE1 TYR A 616      53.570  29.980  52.210  1.00  0.00           C
ATOM    534  HE1 TYR A 616      54.380  29.390  52.620  1.00  0.00           H
ATOM    535  CZ  TYR A 616      52.410  30.270  52.990  1.00  0.00           C
ATOM    536  OH  TYR A 616      52.450  29.970  54.410  1.00  0.00           O
ATOM    537  HH  TYR A 616      51.800  30.440  54.940  1.00  0.00           H
ATOM    538  CD2 TYR A 616      51.380  31.200  51.020  1.00  0.00           C
ATOM    539  HD2 TYR A 616      50.550  31.680  50.510  1.00  0.00           H
ATOM    540  CE2 TYR A 616      51.370  31.070  52.370  1.00  0.00           C
ATOM    541  HE2 TYR A 616      50.580  31.460  52.990  1.00  0.00           H
ATOM    542  C   TYR A 616      53.260  33.450  48.830  1.00  0.00           C
ATOM    543  O   TYR A 616      52.830  34.300  49.610  1.00  0.00           O
ATOM    544  N   CYS A 617      54.550  33.540  48.420  1.00  0.00           N
ATOM    545  HN  CYS A 617      54.860  32.950  47.690  1.00  0.00           H
ATOM    546  CA  CYS A 617      55.500  34.460  48.960  1.00  0.00           C
ATOM    547  HA  CYS A 617      55.480  34.500  50.040  1.00  0.00           H
ATOM    548  CB  CYS A 617      56.930  34.110  48.450  1.00  0.00           C
ATOM    549  HB1 CYS A 617      57.650  34.940  48.660  1.00  0.00           H
ATOM    550  HB2 CYS A 617      56.890  34.010  47.340  1.00  0.00           H
ATOM    551  SG  CYS A 617      57.360  32.380  49.110  1.00  0.00           S
ATOM    552  HG1 CYS A 617      57.390  32.620  50.420  1.00  0.00           H
ATOM    553  C   CYS A 617      55.090  35.820  48.580  1.00  0.00           C
ATOM    554  O   CYS A 617      55.140  36.780  49.370  1.00  0.00           O
ATOM    555  N   ALA A 618      54.790  36.020  47.240  1.00  0.00           N
ATOM    556  HN  ALA A 618      54.670  35.160  46.750  1.00  0.00           H
ATOM    557  CA  ALA A 618      54.430  37.320  46.730  1.00  0.00           C
ATOM    558  HA  ALA A 618      55.310  37.910  46.990  1.00  0.00           H
ATOM    559  CB  ALA A 618      54.350  37.320  45.190  1.00  0.00           C
ATOM    560  HB1 ALA A 618      53.470  36.720  44.880  1.00  0.00           H
ATOM    561  HB2 ALA A 618      55.260  36.820  44.790  1.00  0.00           H
ATOM    562  HB3 ALA A 618      54.300  38.350  44.770  1.00  0.00           H
ATOM    563  C   ALA A 618      53.150  37.960  47.430  1.00  0.00           C
ATOM    564  O   ALA A 618      53.060  39.110  47.820  1.00  0.00           O
ATOM    565  N   CYS A 619      52.080  37.170  47.650  1.00  0.00           N
ATOM    566  HN  CYS A 619      52.100  36.220  47.340  1.00  0.00           H
ATOM    567  CA  CYS A 619      50.980  37.540  48.530  1.00  0.00           C
ATOM    568  HA  CYS A 619      50.690  38.540  48.240  1.00  0.00           H
ATOM    569  CB  CYS A 619      49.810  36.590  48.260  1.00  0.00           C
ATOM    570  HB1 CYS A 619      49.010  37.000  48.900  1.00  0.00           H
ATOM    571  HB2 CYS A 619      49.990  35.540  48.580  1.00  0.00           H
ATOM    572  SG  CYS A 619      49.060  36.460  46.570  1.00  0.00           S
ATOM    573  HG1 CYS A 619      50.120  36.110  45.870  1.00  0.00           H
ATOM    574  C   CYS A 619      51.180  37.680  49.980  1.00  0.00           C
ATOM    575  O   CYS A 619      50.770  38.670  50.570  1.00  0.00           O
ATOM    576  N   MET A 620      51.940  36.810  50.670  1.00  0.00           N
ATOM    577  HN  MET A 620      52.300  35.960  50.310  1.00  0.00           H
ATOM    578  CA  MET A 620      52.230  36.970  52.060  1.00  0.00           C
ATOM    579  HA  MET A 620      51.280  37.050  52.570  1.00  0.00           H
ATOM    580  CB  MET A 620      53.100  35.790  52.540  1.00  0.00           C
ATOM    581  HB1 MET A 620      53.670  35.960  53.480  1.00  0.00           H
ATOM    582  HB2 MET A 620      53.880  35.580  51.780  1.00  0.00           H
ATOM    583  CG  MET A 620      52.270  34.540  52.640  1.00  0.00           C
ATOM    584  HG1 MET A 620      52.850  33.600  52.570  1.00  0.00           H
ATOM    585  HG2 MET A 620      51.520  34.550  51.830  1.00  0.00           H
ATOM    586  SD  MET A 620      51.430  34.580  54.240  1.00  0.00           S
ATOM    587  CE  MET A 620      52.550  33.580  55.180  1.00  0.00           C
ATOM    588  HE1 MET A 620      52.250  33.570  56.250  1.00  0.00           H
ATOM    589  HE2 MET A 620      53.550  34.050  55.220  1.00  0.00           H
ATOM    590  HE3 MET A 620      52.580  32.560  54.750  1.00  0.00           H
ATOM    591  C   MET A 620      52.960  38.240  52.450  1.00  0.00           C
ATOM    592  O   MET A 620      52.620  38.840  53.460  1.00  0.00           O
ATOM    593  N   SER A 621      54.010  38.670  51.670  1.00  0.00           N
ATOM    594  HN  SER A 621      54.360  38.140  50.910  1.00  0.00           H
ATOM    595  CA  SER A 621      54.930  39.750  52.120  1.00  0.00           C
ATOM    596  HA  SER A 621      55.180  39.470  53.130  1.00  0.00           H
ATOM    597  CB  SER A 621      56.230  39.750  51.330  1.00  0.00           C
ATOM    598  HB1 SER A 621      56.990  39.120  51.850  1.00  0.00           H
ATOM    599  HB2 SER A 621      56.660  40.780  51.340  1.00  0.00           H
ATOM    600  OG  SER A 621      56.080  39.420  49.910  1.00  0.00           O
ATOM    601  HG1 SER A 621      56.030  38.480  49.740  1.00  0.00           H
ATOM    602  C   SER A 621      54.330  41.110  52.310  1.00  0.00           C
ATOM    603  O   SER A 621      54.710  41.740  53.330  1.00  0.00           O
ATOM    604  N   PRO A 622      53.570  41.680  51.350  1.00  0.00           N
ATOM    605  CD  PRO A 622      53.380  41.200  49.920  1.00  0.00           C
ATOM    606  HD1 PRO A 622      53.180  40.120  49.950  1.00  0.00           H
ATOM    607  HD2 PRO A 622      54.270  41.490  49.320  1.00  0.00           H
ATOM    608  CA  PRO A 622      52.810  42.890  51.710  1.00  0.00           C
ATOM    609  HA  PRO A 622      53.400  43.640  52.220  1.00  0.00           H
ATOM    610  CB  PRO A 622      52.270  43.310  50.310  1.00  0.00           C
ATOM    611  HB1 PRO A 622      53.070  43.920  49.830  1.00  0.00           H
ATOM    612  HB2 PRO A 622      51.310  43.850  50.480  1.00  0.00           H
ATOM    613  CG  PRO A 622      52.190  42.020  49.450  1.00  0.00           C
ATOM    614  HG1 PRO A 622      51.370  41.300  49.690  1.00  0.00           H
ATOM    615  HG2 PRO A 622      52.100  42.200  48.350  1.00  0.00           H
ATOM    616  C   PRO A 622      51.700  42.590  52.690  1.00  0.00           C
ATOM    617  O   PRO A 622      51.340  43.490  53.340  1.00  0.00           O
ATOM    618  N   VAL A 623      50.990  41.430  52.690  1.00  0.00           N
ATOM    619  HN  VAL A 623      51.280  40.740  52.040  1.00  0.00           H
ATOM    620  CA  VAL A 623      49.910  41.150  53.630  1.00  0.00           C
ATOM    621  HA  VAL A 623      49.210  41.970  53.470  1.00  0.00           H
ATOM    622  CB  VAL A 623      48.880  40.020  53.320  1.00  0.00           C
ATOM    623  HB  VAL A 623      49.440  39.070  53.150  1.00  0.00           H
ATOM    624  CG1 VAL A 623      47.880  39.810  54.470  1.00  0.00           C
ATOM    625 HG11 VAL A 623      48.360  39.270  55.310  1.00  0.00           H
ATOM    626 HG12 VAL A 623      47.010  39.170  54.220  1.00  0.00           H
ATOM    627 HG13 VAL A 623      47.340  40.700  54.860  1.00  0.00           H
ATOM    628  CG2 VAL A 623      48.210  40.400  52.050  1.00  0.00           C
ATOM    629 HG21 VAL A 623      49.010  40.650  51.330  1.00  0.00           H
ATOM    630 HG22 VAL A 623      47.550  41.290  52.140  1.00  0.00           H
ATOM    631 HG23 VAL A 623      47.630  39.520  51.650  1.00  0.00           H
ATOM    632  C   VAL A 623      50.310  41.160  55.140  1.00  0.00           C
ATOM    633  O   VAL A 623      49.660  41.820  55.940  1.00  0.00           O
ATOM    634  N   ILE A 624      51.470  40.520  55.500  1.00  0.00           N
ATOM    635  HN  ILE A 624      51.930  40.000  54.790  1.00  0.00           H
ATOM    636  CA  ILE A 624      52.120  40.700  56.790  1.00  0.00           C
ATOM    637  HA  ILE A 624      51.320  40.580  57.500  1.00  0.00           H
ATOM    638  CB  ILE A 624      53.270  39.670  56.970  1.00  0.00           C
ATOM    639  HB  ILE A 624      54.090  39.850  56.250  1.00  0.00           H
ATOM    640  CG2 ILE A 624      53.820  39.930  58.460  1.00  0.00           C
ATOM    641 HG21 ILE A 624      54.510  40.810  58.500  1.00  0.00           H
ATOM    642 HG22 ILE A 624      54.390  39.050  58.830  1.00  0.00           H
ATOM    643 HG23 ILE A 624      53.010  40.130  59.190  1.00  0.00           H
ATOM    644  CG1 ILE A 624      52.910  38.200  56.760  1.00  0.00           C
ATOM    645 HG11 ILE A 624      53.860  37.740  57.080  1.00  0.00           H
ATOM    646 HG12 ILE A 624      52.750  37.960  55.680  1.00  0.00           H
ATOM    647  CD  ILE A 624      51.800  37.660  57.660  1.00  0.00           C
ATOM    648  HD1 ILE A 624      51.670  36.560  57.630  1.00  0.00           H
ATOM    649  HD2 ILE A 624      50.800  38.070  57.370  1.00  0.00           H
ATOM    650  HD3 ILE A 624      52.040  37.980  58.690  1.00  0.00           H
ATOM    651  C   ILE A 624      52.620  42.100  57.120  1.00  0.00           C
ATOM    652  O   ILE A 624      52.380  42.620  58.250  1.00  0.00           O
ATOM    653  N   THR A 625      53.230  42.830  56.160  1.00  0.00           N
ATOM    654  HN  THR A 625      53.420  42.520  55.230  1.00  0.00           H
ATOM    655  CA  THR A 625      53.660  44.220  56.270  1.00  0.00           C
ATOM    656  HA  THR A 625      54.290  44.350  57.130  1.00  0.00           H
ATOM    657  CB  THR A 625      54.580  44.740  55.150  1.00  0.00           C
ATOM    658  HB  THR A 625      54.120  44.650  54.140  1.00  0.00           H
ATOM    659  OG1 THR A 625      55.710  43.860  55.050  1.00  0.00           O
ATOM    660  HG1 THR A 625      55.490  43.040  54.590  1.00  0.00           H
ATOM    661  CG2 THR A 625      55.190  46.090  55.510  1.00  0.00           C
ATOM    662 HG21 THR A 625      55.610  46.070  56.530  1.00  0.00           H
ATOM    663 HG22 THR A 625      54.380  46.860  55.540  1.00  0.00           H
ATOM    664 HG23 THR A 625      56.010  46.450  54.850  1.00  0.00           H
ATOM    665  C   THR A 625      52.480  45.200  56.520  1.00  0.00           C
ATOM    666  O   THR A 625      52.550  46.150  57.350  1.00  0.00           O
ATOM    667  N   PHE A 626      51.300  45.070  55.790  1.00  0.00           N
ATOM    668  HN  PHE A 626      51.490  44.410  55.070  1.00  0.00           H
ATOM    669  CA  PHE A 626      50.050  45.740  56.020  1.00  0.00           C
ATOM    670  HA  PHE A 626      50.140  46.820  55.960  1.00  0.00           H
ATOM    671  CB  PHE A 626      49.030  45.340  54.880  1.00  0.00           C
ATOM    672  HB1 PHE A 626      49.120  44.230  54.830  1.00  0.00           H
ATOM    673  HB2 PHE A 626      49.460  45.800  53.960  1.00  0.00           H
ATOM    674  CG  PHE A 626      47.650  45.780  55.140  1.00  0.00           C
ATOM    675  CD1 PHE A 626      46.740  44.960  55.860  1.00  0.00           C
ATOM    676  HD1 PHE A 626      47.130  44.030  56.250  1.00  0.00           H
ATOM    677  CE1 PHE A 626      45.380  45.070  55.880  1.00  0.00           C
ATOM    678  HE1 PHE A 626      44.800  44.400  56.500  1.00  0.00           H
ATOM    679  CZ  PHE A 626      44.820  46.230  55.210  1.00  0.00           C
ATOM    680  HZ  PHE A 626      43.750  46.330  55.210  1.00  0.00           H
ATOM    681  CD2 PHE A 626      47.040  46.920  54.520  1.00  0.00           C
ATOM    682  HD2 PHE A 626      47.670  47.660  54.060  1.00  0.00           H
ATOM    683  CE2 PHE A 626      45.660  47.090  54.460  1.00  0.00           C
ATOM    684  HE2 PHE A 626      45.320  47.980  53.940  1.00  0.00           H
ATOM    685  C   PHE A 626      49.440  45.500  57.410  1.00  0.00           C
ATOM    686  O   PHE A 626      49.200  46.470  58.170  1.00  0.00           O
ATOM    687  N   GLY A 627      49.340  44.270  57.850  1.00  0.00           N
ATOM    688  HN  GLY A 627      49.690  43.570  57.230  1.00  0.00           H
ATOM    689  CA  GLY A 627      48.700  43.720  59.090  1.00  0.00           C
ATOM    690  HA1 GLY A 627      48.830  42.650  59.070  1.00  0.00           H
ATOM    691  HA2 GLY A 627      47.700  44.100  59.170  1.00  0.00           H
ATOM    692  C   GLY A 627      49.380  44.240  60.260  1.00  0.00           C
ATOM    693  O   GLY A 627      48.720  44.640  61.240  1.00  0.00           O
ATOM    694  N   GLY A 628      50.720  44.280  60.270  1.00  0.00           N
ATOM    695  HN  GLY A 628      51.240  44.010  59.460  1.00  0.00           H
ATOM    696  CA  GLY A 628      51.580  44.880  61.350  1.00  0.00           C
ATOM    697  HA1 GLY A 628      52.620  44.630  61.270  1.00  0.00           H
ATOM    698  HA2 GLY A 628      51.300  44.460  62.290  1.00  0.00           H
ATOM    699  C   GLY A 628      51.690  46.350  61.430  1.00  0.00           C
ATOM    700  O   GLY A 628      51.810  46.830  62.570  1.00  0.00           O
ATOM    701  N   LEU A 629      51.650  47.060  60.280  1.00  0.00           N
ATOM    702  HN  LEU A 629      51.550  46.600  59.400  1.00  0.00           H
ATOM    703  CA  LEU A 629      51.640  48.540  60.240  1.00  0.00           C
ATOM    704  HA  LEU A 629      52.330  48.890  61.000  1.00  0.00           H
ATOM    705  CB  LEU A 629      51.970  49.140  58.900  1.00  0.00           C
ATOM    706  HB1 LEU A 629      51.650  50.190  58.810  1.00  0.00           H
ATOM    707  HB2 LEU A 629      51.490  48.500  58.140  1.00  0.00           H
ATOM    708  CG  LEU A 629      53.490  49.300  58.600  1.00  0.00           C
ATOM    709  HG  LEU A 629      53.520  49.400  57.490  1.00  0.00           H
ATOM    710  CD1 LEU A 629      53.990  50.640  59.120  1.00  0.00           C
ATOM    711 HD11 LEU A 629      53.310  51.430  58.720  1.00  0.00           H
ATOM    712 HD12 LEU A 629      55.040  50.760  58.810  1.00  0.00           H
ATOM    713 HD13 LEU A 629      54.010  50.680  60.230  1.00  0.00           H
ATOM    714  CD2 LEU A 629      54.470  48.170  59.060  1.00  0.00           C
ATOM    715 HD21 LEU A 629      54.550  48.210  60.160  1.00  0.00           H
ATOM    716 HD22 LEU A 629      55.440  48.300  58.530  1.00  0.00           H
ATOM    717 HD23 LEU A 629      54.030  47.200  58.730  1.00  0.00           H
ATOM    718  C   LEU A 629      50.270  49.050  60.660  1.00  0.00           C
ATOM    719  O   LEU A 629      50.170  50.060  61.320  1.00  0.00           O
ATOM    720  N   LEU A 630      49.180  48.280  60.300  1.00  0.00           N
ATOM    721  HN  LEU A 630      49.430  47.520  59.700  1.00  0.00           H
ATOM    722  CA  LEU A 630      47.800  48.410  60.650  1.00  0.00           C
ATOM    723  HA  LEU A 630      47.530  49.440  60.440  1.00  0.00           H
ATOM    724  CB  LEU A 630      46.980  47.320  59.990  1.00  0.00           C
ATOM    725  HB1 LEU A 630      47.420  46.320  60.160  1.00  0.00           H
ATOM    726  HB2 LEU A 630      46.940  47.480  58.880  1.00  0.00           H
ATOM    727  CG  LEU A 630      45.570  47.230  60.390  1.00  0.00           C
ATOM    728  HG  LEU A 630      45.460  47.220  61.500  1.00  0.00           H
ATOM    729  CD1 LEU A 630      44.830  48.400  59.850  1.00  0.00           C
ATOM    730 HD11 LEU A 630      45.370  49.370  59.970  1.00  0.00           H
ATOM    731 HD12 LEU A 630      43.930  48.560  60.470  1.00  0.00           H
ATOM    732 HD13 LEU A 630      44.680  48.270  58.760  1.00  0.00           H
ATOM    733  CD2 LEU A 630      45.080  45.900  59.780  1.00  0.00           C
ATOM    734 HD21 LEU A 630      44.000  45.820  60.050  1.00  0.00           H
ATOM    735 HD22 LEU A 630      45.740  45.060  60.100  1.00  0.00           H
ATOM    736 HD23 LEU A 630      45.070  45.860  58.670  1.00  0.00           H
ATOM    737  C   LEU A 630      47.660  48.320  62.130  1.00  0.00           C
ATOM    738  O   LEU A 630      47.110  49.150  62.850  1.00  0.00           O
ATOM    739  N   GLY A 631      48.300  47.280  62.700  1.00  0.00           N
ATOM    740  HN  GLY A 631      48.640  46.490  62.190  1.00  0.00           H
ATOM    741  CA  GLY A 631      48.550  47.060  64.130  1.00  0.00           C
ATOM    742  HA1 GLY A 631      49.300  46.280  64.060  1.00  0.00           H
ATOM    743  HA2 GLY A 631      47.590  46.980  64.640  1.00  0.00           H
ATOM    744  C   GLY A 631      49.260  48.290  64.710  1.00  0.00           C
ATOM    745  O   GLY A 631      48.840  48.720  65.810  1.00  0.00           O
ATOM    746  N   GLU A 632      50.310  48.870  64.080  1.00  0.00           N
ATOM    747  HN  GLU A 632      50.710  48.520  63.250  1.00  0.00           H
ATOM    748  CA  GLU A 632      50.800  50.090  64.580  1.00  0.00           C
ATOM    749  HA  GLU A 632      51.120  50.010  65.610  1.00  0.00           H
ATOM    750  CB  GLU A 632      52.220  50.480  64.010  1.00  0.00           C
ATOM    751  HB1 GLU A 632      52.540  51.490  64.340  1.00  0.00           H
ATOM    752  HB2 GLU A 632      52.090  50.440  62.910  1.00  0.00           H
ATOM    753  CG  GLU A 632      53.370  49.490  64.290  1.00  0.00           C
ATOM    754  HG1 GLU A 632      54.220  49.800  63.650  1.00  0.00           H
ATOM    755  HG2 GLU A 632      52.940  48.500  64.040  1.00  0.00           H
ATOM    756  CD  GLU A 632      53.690  49.470  65.750  1.00  0.00           C
ATOM    757  OE1 GLU A 632      53.570  48.380  66.350  1.00  0.00           O
ATOM    758  OE2 GLU A 632      53.960  50.530  66.360  1.00  0.00           O
ATOM    759  C   GLU A 632      49.730  51.230  64.530  1.00  0.00           C
ATOM    760  O   GLU A 632      49.450  51.890  65.470  1.00  0.00           O
ATOM    761  N   ALA A 633      48.990  51.350  63.400  1.00  0.00           N
ATOM    762  HN  ALA A 633      49.120  50.690  62.660  1.00  0.00           H
ATOM    763  CA  ALA A 633      47.970  52.330  63.200  1.00  0.00           C
ATOM    764  HA  ALA A 633      48.390  53.280  63.470  1.00  0.00           H
ATOM    765  CB  ALA A 633      47.610  52.390  61.730  1.00  0.00           C
ATOM    766  HB1 ALA A 633      48.510  52.490  61.090  1.00  0.00           H
ATOM    767  HB2 ALA A 633      47.060  53.350  61.580  1.00  0.00           H
ATOM    768  HB3 ALA A 633      47.020  51.560  61.280  1.00  0.00           H
ATOM    769  C   ALA A 633      46.760  52.220  64.120  1.00  0.00           C
ATOM    770  O   ALA A 633      46.160  53.300  64.480  1.00  0.00           O
ATOM    771  N   THR A 634      46.280  51.080  64.620  1.00  0.00           N
ATOM    772  HN  THR A 634      46.760  50.260  64.290  1.00  0.00           H
ATOM    773  CA  THR A 634      45.110  50.980  65.380  1.00  0.00           C
ATOM    774  HA  THR A 634      44.500  51.880  65.350  1.00  0.00           H
ATOM    775  CB  THR A 634      44.230  49.820  64.950  1.00  0.00           C
ATOM    776  HB  THR A 634      43.350  49.800  65.630  1.00  0.00           H
ATOM    777  OG1 THR A 634      44.890  48.530  65.110  1.00  0.00           O
ATOM    778  HG1 THR A 634      45.490  48.520  64.370  1.00  0.00           H
ATOM    779  CG2 THR A 634      43.800  50.020  63.450  1.00  0.00           C
ATOM    780 HG21 THR A 634      43.200  49.170  63.050  1.00  0.00           H
ATOM    781 HG22 THR A 634      44.670  50.020  62.770  1.00  0.00           H
ATOM    782 HG23 THR A 634      43.200  50.930  63.250  1.00  0.00           H
ATOM    783  C   THR A 634      45.510  50.820  66.830  1.00  0.00           C
ATOM    784  O   THR A 634      44.680  50.720  67.760  1.00  0.00           O
ATOM    785  N   GLU A 635      46.830  50.840  67.050  1.00  0.00           N
ATOM    786  HN  GLU A 635      47.450  50.840  66.270  1.00  0.00           H
ATOM    787  CA  GLU A 635      47.440  50.770  68.350  1.00  0.00           C
ATOM    788  HA  GLU A 635      48.510  50.790  68.210  1.00  0.00           H
ATOM    789  CB  GLU A 635      47.130  52.080  69.180  1.00  0.00           C
ATOM    790  HB1 GLU A 635      47.450  51.980  70.240  1.00  0.00           H
ATOM    791  HB2 GLU A 635      46.030  52.080  69.340  1.00  0.00           H
ATOM    792  CG  GLU A 635      47.770  53.370  68.580  1.00  0.00           C
ATOM    793  HG1 GLU A 635      47.290  53.470  67.580  1.00  0.00           H
ATOM    794  HG2 GLU A 635      48.840  53.100  68.420  1.00  0.00           H
ATOM    795  CD  GLU A 635      47.680  54.630  69.480  1.00  0.00           C
ATOM    796  OE1 GLU A 635      46.740  55.440  69.190  1.00  0.00           O
ATOM    797  OE2 GLU A 635      48.460  54.820  70.440  1.00  0.00           O
ATOM    798  C   GLU A 635      47.340  49.440  69.160  1.00  0.00           C
ATOM    799  O   GLU A 635      47.080  49.410  70.350  1.00  0.00           O
ATOM    800  N   GLY A 636      47.440  48.340  68.450  1.00  0.00           N
ATOM    801  HN  GLY A 636      47.630  48.410  67.470  1.00  0.00           H
ATOM    802  CA  GLY A 636      47.370  46.960  68.980  1.00  0.00           C
ATOM    803  HA1 GLY A 636      47.620  46.970  70.040  1.00  0.00           H
ATOM    804  HA2 GLY A 636      48.060  46.420  68.350  1.00  0.00           H
ATOM    805  C   GLY A 636      45.940  46.390  68.830  1.00  0.00           C
ATOM    806  O   GLY A 636      45.590  45.450  69.610  1.00  0.00           O
ATOM    807  N   ARG A 637      45.090  46.960  67.980  1.00  0.00           N
ATOM    808  HN  ARG A 637      45.340  47.710  67.350  1.00  0.00           H
ATOM    809  CA  ARG A 637      43.660  46.600  67.910  1.00  0.00           C
ATOM    810  HA  ARG A 637      43.430  46.040  68.810  1.00  0.00           H
ATOM    811  CB  ARG A 637      42.620  47.730  67.900  1.00  0.00           C
ATOM    812  HB1 ARG A 637      41.590  47.390  67.630  1.00  0.00           H
ATOM    813  HB2 ARG A 637      43.030  48.370  67.100  1.00  0.00           H
ATOM    814  CG  ARG A 637      42.630  48.400  69.330  1.00  0.00           C
ATOM    815  HG1 ARG A 637      43.720  48.420  69.540  1.00  0.00           H
ATOM    816  HG2 ARG A 637      42.150  47.780  70.120  1.00  0.00           H
ATOM    817  CD  ARG A 637      41.930  49.760  69.350  1.00  0.00           C
ATOM    818  HD1 ARG A 637      40.930  49.610  68.880  1.00  0.00           H
ATOM    819  HD2 ARG A 637      42.430  50.390  68.590  1.00  0.00           H
ATOM    820  NE  ARG A 637      41.910  50.300  70.730  1.00  0.00           N
ATOM    821  HE  ARG A 637      41.100  50.140  71.290  1.00  0.00           H
ATOM    822  CZ  ARG A 637      42.810  51.170  71.100  1.00  0.00           C
ATOM    823  NH1 ARG A 637      42.620  51.860  72.190  1.00  0.00           N
ATOM    824 HH11 ARG A 637      41.980  51.480  72.850  1.00  0.00           H
ATOM    825 HH12 ARG A 637      43.300  52.520  72.500  1.00  0.00           H
ATOM    826  NH2 ARG A 637      44.000  51.220  70.580  1.00  0.00           N
ATOM    827 HH21 ARG A 637      44.200  51.050  69.620  1.00  0.00           H
ATOM    828 HH22 ARG A 637      44.650  51.950  70.830  1.00  0.00           H
ATOM    829  C   ARG A 637      43.150  45.620  66.870  1.00  0.00           C
ATOM    830  O   ARG A 637      42.250  44.800  67.170  1.00  0.00           O
ATOM    831  N   ILE A 638      43.710  45.650  65.640  1.00  0.00           N
ATOM    832  HN  ILE A 638      44.340  46.380  65.380  1.00  0.00           H
ATOM    833  CA  ILE A 638      43.650  44.630  64.650  1.00  0.00           C
ATOM    834  HA  ILE A 638      43.420  43.760  65.250  1.00  0.00           H
ATOM    835  CB  ILE A 638      42.640  44.830  63.550  1.00  0.00           C
ATOM    836  HB  ILE A 638      42.930  44.160  62.720  1.00  0.00           H
ATOM    837  CG2 ILE A 638      41.280  44.370  64.060  1.00  0.00           C
ATOM    838 HG21 ILE A 638      40.660  44.190  63.160  1.00  0.00           H
ATOM    839 HG22 ILE A 638      40.680  45.120  64.620  1.00  0.00           H
ATOM    840 HG23 ILE A 638      41.220  43.400  64.590  1.00  0.00           H
ATOM    841  CG1 ILE A 638      42.510  46.260  63.050  1.00  0.00           C
ATOM    842 HG11 ILE A 638      43.500  46.710  62.810  1.00  0.00           H
ATOM    843 HG12 ILE A 638      42.060  46.840  63.870  1.00  0.00           H
ATOM    844  CD  ILE A 638      41.750  46.410  61.710  1.00  0.00           C
ATOM    845  HD1 ILE A 638      41.810  47.480  61.400  1.00  0.00           H
ATOM    846  HD2 ILE A 638      40.700  46.080  61.820  1.00  0.00           H
ATOM    847  HD3 ILE A 638      42.130  45.750  60.900  1.00  0.00           H
ATOM    848  C   ILE A 638      45.140  44.600  64.130  1.00  0.00           C
ATOM    849  O   ILE A 638      45.850  45.610  63.970  1.00  0.00           O
ATOM    850  N   SER A 639      45.620  43.390  63.850  1.00  0.00           N
ATOM    851  HN  SER A 639      45.020  42.680  64.200  1.00  0.00           H
ATOM    852  CA  SER A 639      46.970  43.200  63.320  1.00  0.00           C
ATOM    853  HA  SER A 639      47.070  44.050  62.670  1.00  0.00           H
ATOM    854  CB  SER A 639      48.010  43.140  64.450  1.00  0.00           C
ATOM    855  HB1 SER A 639      47.920  42.300  65.170  1.00  0.00           H
ATOM    856  HB2 SER A 639      47.960  44.070  65.050  1.00  0.00           H
ATOM    857  OG  SER A 639      49.410  43.010  64.070  1.00  0.00           O
ATOM    858  HG1 SER A 639      49.830  42.650  64.860  1.00  0.00           H
ATOM    859  C   SER A 639      47.080  41.960  62.280  1.00  0.00           C
ATOM    860  O   SER A 639      46.080  41.630  61.570  1.00  0.00           O
ATOM    861  N   ALA A 640      48.320  41.440  62.050  1.00  0.00           N
ATOM    862  HN  ALA A 640      49.080  41.860  62.530  1.00  0.00           H
ATOM    863  CA  ALA A 640      48.710  40.380  61.130  1.00  0.00           C
ATOM    864  HA  ALA A 640      48.570  40.840  60.160  1.00  0.00           H
ATOM    865  CB  ALA A 640      50.240  40.270  61.210  1.00  0.00           C
ATOM    866  HB1 ALA A 640      50.570  41.320  61.370  1.00  0.00           H
ATOM    867  HB2 ALA A 640      50.630  39.770  60.300  1.00  0.00           H
ATOM    868  HB3 ALA A 640      50.450  39.640  62.110  1.00  0.00           H
ATOM    869  C   ALA A 640      48.030  38.930  61.110  1.00  0.00           C
ATOM    870  O   ALA A 640      47.620  38.390  60.090  1.00  0.00           O
ATOM    871  N   ILE A 641      47.870  38.250  62.290  1.00  0.00           N
ATOM    872  HN  ILE A 641      48.200  38.630  63.160  1.00  0.00           H
ATOM    873  CA  ILE A 641      47.200  36.970  62.340  1.00  0.00           C
ATOM    874  HA  ILE A 641      47.600  36.340  61.550  1.00  0.00           H
ATOM    875  CB  ILE A 641      47.420  36.260  63.710  1.00  0.00           C
ATOM    876  HB  ILE A 641      47.000  36.820  64.580  1.00  0.00           H
ATOM    877  CG2 ILE A 641      46.640  34.910  63.770  1.00  0.00           C
ATOM    878 HG21 ILE A 641      46.860  34.410  64.740  1.00  0.00           H
ATOM    879 HG22 ILE A 641      46.920  34.180  62.970  1.00  0.00           H
ATOM    880 HG23 ILE A 641      45.570  35.170  63.610  1.00  0.00           H
ATOM    881  CG1 ILE A 641      48.900  36.000  64.120  1.00  0.00           C
ATOM    882 HG11 ILE A 641      48.890  35.450  65.080  1.00  0.00           H
ATOM    883 HG12 ILE A 641      49.410  36.930  64.460  1.00  0.00           H
ATOM    884  CD  ILE A 641      49.720  35.290  63.060  1.00  0.00           C
ATOM    885  HD1 ILE A 641      49.290  34.270  62.940  1.00  0.00           H
ATOM    886  HD2 ILE A 641      50.790  35.320  63.340  1.00  0.00           H
ATOM    887  HD3 ILE A 641      49.710  35.840  62.100  1.00  0.00           H
ATOM    888  C   ILE A 641      45.770  37.100  61.990  1.00  0.00           C
ATOM    889  O   ILE A 641      45.120  36.310  61.230  1.00  0.00           O
ATOM    890  N   GLU A 642      45.040  38.110  62.450  1.00  0.00           N
ATOM    891  HN  GLU A 642      45.530  38.670  63.120  1.00  0.00           H
ATOM    892  CA  GLU A 642      43.720  38.480  62.000  1.00  0.00           C
ATOM    893  HA  GLU A 642      43.020  37.660  62.160  1.00  0.00           H
ATOM    894  CB  GLU A 642      43.150  39.670  62.850  1.00  0.00           C
ATOM    895  HB1 GLU A 642      42.200  40.050  62.440  1.00  0.00           H
ATOM    896  HB2 GLU A 642      43.780  40.580  62.720  1.00  0.00           H
ATOM    897  CG  GLU A 642      42.980  39.380  64.330  1.00  0.00           C
ATOM    898  HG1 GLU A 642      43.790  38.700  64.640  1.00  0.00           H
ATOM    899  HG2 GLU A 642      42.010  38.910  64.590  1.00  0.00           H
ATOM    900  CD  GLU A 642      43.160  40.680  65.190  1.00  0.00           C
ATOM    901  OE1 GLU A 642      42.220  41.040  65.900  1.00  0.00           O
ATOM    902  OE2 GLU A 642      44.270  41.230  65.120  1.00  0.00           O
ATOM    903  C   GLU A 642      43.640  38.820  60.520  1.00  0.00           C
ATOM    904  O   GLU A 642      42.650  38.610  59.810  1.00  0.00           O
ATOM    905  N   SER A 643      44.670  39.530  60.040  1.00  0.00           N
ATOM    906  HN  SER A 643      45.280  39.960  60.700  1.00  0.00           H
ATOM    907  CA  SER A 643      44.910  39.840  58.620  1.00  0.00           C
ATOM    908  HA  SER A 643      44.090  40.450  58.270  1.00  0.00           H
ATOM    909  CB  SER A 643      46.140  40.640  58.280  1.00  0.00           C
ATOM    910  HB1 SER A 643      46.150  40.820  57.190  1.00  0.00           H
ATOM    911  HB2 SER A 643      47.110  40.150  58.510  1.00  0.00           H
ATOM    912  OG  SER A 643      46.030  41.920  58.860  1.00  0.00           O
ATOM    913  HG1 SER A 643      46.030  41.970  59.820  1.00  0.00           H
ATOM    914  C   SER A 643      44.940  38.590  57.760  1.00  0.00           C
ATOM    915  O   SER A 643      44.270  38.440  56.720  1.00  0.00           O
ATOM    916  N   LEU A 644      45.690  37.540  58.160  1.00  0.00           N
ATOM    917  HN  LEU A 644      46.230  37.600  58.990  1.00  0.00           H
ATOM    918  CA  LEU A 644      45.790  36.290  57.410  1.00  0.00           C
ATOM    919  HA  LEU A 644      46.050  36.420  56.370  1.00  0.00           H
ATOM    920  CB  LEU A 644      46.980  35.340  57.920  1.00  0.00           C
ATOM    921  HB1 LEU A 644      46.920  34.370  57.380  1.00  0.00           H
ATOM    922  HB2 LEU A 644      46.700  35.130  58.970  1.00  0.00           H
ATOM    923  CG  LEU A 644      48.470  35.780  57.810  1.00  0.00           C
ATOM    924  HG  LEU A 644      48.560  36.830  58.150  1.00  0.00           H
ATOM    925  CD1 LEU A 644      49.410  34.950  58.630  1.00  0.00           C
ATOM    926 HD11 LEU A 644      49.230  35.050  59.720  1.00  0.00           H
ATOM    927 HD12 LEU A 644      50.440  35.350  58.560  1.00  0.00           H
ATOM    928 HD13 LEU A 644      49.190  33.880  58.410  1.00  0.00           H
ATOM    929  CD2 LEU A 644      48.970  35.640  56.350  1.00  0.00           C
ATOM    930 HD21 LEU A 644      48.520  36.430  55.720  1.00  0.00           H
ATOM    931 HD22 LEU A 644      48.890  34.640  55.890  1.00  0.00           H
ATOM    932 HD23 LEU A 644      50.080  35.750  56.410  1.00  0.00           H
ATOM    933  C   LEU A 644      44.400  35.550  57.330  1.00  0.00           C
ATOM    934  O   LEU A 644      43.900  35.100  56.310  1.00  0.00           O
ATOM    935  N   PHE A 645      43.770  35.490  58.470  1.00  0.00           N
ATOM    936  HN  PHE A 645      44.220  35.690  59.340  1.00  0.00           H
ATOM    937  CA  PHE A 645      42.320  35.040  58.540  1.00  0.00           C
ATOM    938  HA  PHE A 645      42.300  34.020  58.170  1.00  0.00           H
ATOM    939  CB  PHE A 645      42.000  34.950  60.050  1.00  0.00           C
ATOM    940  HB1 PHE A 645      42.070  36.010  60.350  1.00  0.00           H
ATOM    941  HB2 PHE A 645      42.820  34.450  60.610  1.00  0.00           H
ATOM    942  CG  PHE A 645      40.690  34.310  60.480  1.00  0.00           C
ATOM    943  CD1 PHE A 645      39.820  33.620  59.590  1.00  0.00           C
ATOM    944  HD1 PHE A 645      40.210  33.370  58.610  1.00  0.00           H
ATOM    945  CE1 PHE A 645      38.690  32.880  60.140  1.00  0.00           C
ATOM    946  HE1 PHE A 645      38.120  32.470  59.310  1.00  0.00           H
ATOM    947  CZ  PHE A 645      38.400  32.980  61.540  1.00  0.00           C
ATOM    948  HZ  PHE A 645      37.570  32.460  61.990  1.00  0.00           H
ATOM    949  CD2 PHE A 645      40.340  34.470  61.840  1.00  0.00           C
ATOM    950  HD2 PHE A 645      40.980  35.010  62.520  1.00  0.00           H
ATOM    951  CE2 PHE A 645      39.180  33.860  62.330  1.00  0.00           C
ATOM    952  HE2 PHE A 645      38.910  33.970  63.370  1.00  0.00           H
ATOM    953  C   PHE A 645      41.330  35.790  57.710  1.00  0.00           C
ATOM    954  O   PHE A 645      40.540  35.220  56.960  1.00  0.00           O
ATOM    955  N   GLY A 646      41.500  37.100  57.680  1.00  0.00           N
ATOM    956  HN  GLY A 646      42.170  37.450  58.330  1.00  0.00           H
ATOM    957  CA  GLY A 646      40.880  38.050  56.800  1.00  0.00           C
ATOM    958  HA1 GLY A 646      41.360  39.000  56.990  1.00  0.00           H
ATOM    959  HA2 GLY A 646      39.810  38.110  56.950  1.00  0.00           H
ATOM    960  C   GLY A 646      40.960  37.660  55.360  1.00  0.00           C
ATOM    961  O   GLY A 646      39.940  37.370  54.690  1.00  0.00           O
ATOM    962  N   ALA A 647      42.220  37.570  54.870  1.00  0.00           N
ATOM    963  HN  ALA A 647      42.970  37.980  55.390  1.00  0.00           H
ATOM    964  CA  ALA A 647      42.580  37.190  53.490  1.00  0.00           C
ATOM    965  HA  ALA A 647      42.020  37.910  52.920  1.00  0.00           H
ATOM    966  CB  ALA A 647      44.150  37.300  53.220  1.00  0.00           C
ATOM    967  HB1 ALA A 647      44.720  36.680  53.950  1.00  0.00           H
ATOM    968  HB2 ALA A 647      44.410  38.360  53.440  1.00  0.00           H
ATOM    969  HB3 ALA A 647      44.340  36.920  52.190  1.00  0.00           H
ATOM    970  C   ALA A 647      42.060  35.780  53.170  1.00  0.00           C
ATOM    971  O   ALA A 647      41.370  35.590  52.170  1.00  0.00           O
ATOM    972  N   SER A 648      42.240  34.790  54.020  1.00  0.00           N
ATOM    973  HN  SER A 648      42.560  35.050  54.930  1.00  0.00           H
ATOM    974  CA  SER A 648      41.790  33.480  53.700  1.00  0.00           C
ATOM    975  HA  SER A 648      42.200  33.240  52.730  1.00  0.00           H
ATOM    976  CB  SER A 648      42.210  32.270  54.550  1.00  0.00           C
ATOM    977  HB1 SER A 648      43.240  31.870  54.340  1.00  0.00           H
ATOM    978  HB2 SER A 648      41.580  31.420  54.200  1.00  0.00           H
ATOM    979  OG  SER A 648      42.030  32.660  55.910  1.00  0.00           O
ATOM    980  HG1 SER A 648      42.910  33.020  56.030  1.00  0.00           H
ATOM    981  C   SER A 648      40.210  33.370  53.610  1.00  0.00           C
ATOM    982  O   SER A 648      39.770  32.730  52.670  1.00  0.00           O
ATOM    983  N   LEU A 649      39.440  34.070  54.570  1.00  0.00           N
ATOM    984  HN  LEU A 649      39.920  34.630  55.240  1.00  0.00           H
ATOM    985  CA  LEU A 649      38.020  33.950  54.710  1.00  0.00           C
ATOM    986  HA  LEU A 649      37.650  32.940  54.630  1.00  0.00           H
ATOM    987  CB  LEU A 649      37.650  34.440  56.130  1.00  0.00           C
ATOM    988  HB1 LEU A 649      38.060  35.460  56.260  1.00  0.00           H
ATOM    989  HB2 LEU A 649      38.110  33.680  56.800  1.00  0.00           H
ATOM    990  CG  LEU A 649      36.190  34.520  56.560  1.00  0.00           C
ATOM    991  HG  LEU A 649      35.710  35.310  55.960  1.00  0.00           H
ATOM    992  CD1 LEU A 649      35.600  33.060  56.370  1.00  0.00           C
ATOM    993 HD11 LEU A 649      34.570  32.850  56.740  1.00  0.00           H
ATOM    994 HD12 LEU A 649      36.320  32.370  56.850  1.00  0.00           H
ATOM    995 HD13 LEU A 649      35.520  32.790  55.290  1.00  0.00           H
ATOM    996  CD2 LEU A 649      35.980  34.930  57.990  1.00  0.00           C
ATOM    997 HD21 LEU A 649      36.240  35.970  58.250  1.00  0.00           H
ATOM    998 HD22 LEU A 649      36.410  34.200  58.720  1.00  0.00           H
ATOM    999 HD23 LEU A 649      34.920  34.880  58.270  1.00  0.00           H
ATOM   1000  C   LEU A 649      37.220  34.710  53.660  1.00  0.00           C
ATOM   1001  O   LEU A 649      36.160  34.280  53.160  1.00  0.00           O
ATOM   1002  N   THR A 650      37.730  35.900  53.240  1.00  0.00           N
ATOM   1003  HN  THR A 650      38.560  36.290  53.590  1.00  0.00           H
ATOM   1004  CA  THR A 650      37.180  36.520  52.060  1.00  0.00           C
ATOM   1005  HA  THR A 650      36.100  36.580  52.080  1.00  0.00           H
ATOM   1006  CB  THR A 650      37.600  37.960  51.780  1.00  0.00           C
ATOM   1007  HB  THR A 650      37.340  38.230  50.750  1.00  0.00           H
ATOM   1008  OG1 THR A 650      38.990  38.140  52.010  1.00  0.00           O
ATOM   1009  HG1 THR A 650      39.130  37.860  52.920  1.00  0.00           H
ATOM   1010  CG2 THR A 650      36.860  38.900  52.740  1.00  0.00           C
ATOM   1011 HG21 THR A 650      37.060  39.990  52.650  1.00  0.00           H
ATOM   1012 HG22 THR A 650      37.210  38.650  53.760  1.00  0.00           H
ATOM   1013 HG23 THR A 650      35.760  38.750  52.740  1.00  0.00           H
ATOM   1014  C   THR A 650      37.580  35.600  50.840  1.00  0.00           C
ATOM   1015  O   THR A 650      36.750  35.220  49.960  1.00  0.00           O
ATOM   1016  N   GLY A 651      38.820  35.170  50.800  1.00  0.00           N
ATOM   1017  HN  GLY A 651      39.470  35.610  51.410  1.00  0.00           H
ATOM   1018  CA  GLY A 651      39.470  34.480  49.760  1.00  0.00           C
ATOM   1019  HA1 GLY A 651      40.360  34.160  50.280  1.00  0.00           H
ATOM   1020  HA2 GLY A 651      39.590  35.140  48.920  1.00  0.00           H
ATOM   1021  C   GLY A 651      38.860  33.190  49.230  1.00  0.00           C
ATOM   1022  O   GLY A 651      38.680  33.070  48.020  1.00  0.00           O
ATOM   1023  N   ILE A 652      38.570  32.220  50.100  1.00  0.00           N
ATOM   1024  HN  ILE A 652      38.770  32.320  51.080  1.00  0.00           H
ATOM   1025  CA  ILE A 652      38.060  30.890  49.740  1.00  0.00           C
ATOM   1026  HA  ILE A 652      38.740  30.440  49.040  1.00  0.00           H
ATOM   1027  CB  ILE A 652      37.990  29.950  50.960  1.00  0.00           C
ATOM   1028  HB  ILE A 652      37.440  30.520  51.740  1.00  0.00           H
ATOM   1029  CG2 ILE A 652      37.120  28.720  50.670  1.00  0.00           C
ATOM   1030 HG21 ILE A 652      37.200  28.000  51.520  1.00  0.00           H
ATOM   1031 HG22 ILE A 652      37.570  28.090  49.870  1.00  0.00           H
ATOM   1032 HG23 ILE A 652      36.040  28.780  50.400  1.00  0.00           H
ATOM   1033  CG1 ILE A 652      39.340  29.610  51.590  1.00  0.00           C
ATOM   1034 HG11 ILE A 652      39.260  29.450  52.690  1.00  0.00           H
ATOM   1035 HG12 ILE A 652      40.030  30.450  51.410  1.00  0.00           H
ATOM   1036  CD  ILE A 652      40.080  28.340  51.090  1.00  0.00           C
ATOM   1037  HD1 ILE A 652      41.120  28.450  51.460  1.00  0.00           H
ATOM   1038  HD2 ILE A 652      40.050  28.420  49.970  1.00  0.00           H
ATOM   1039  HD3 ILE A 652      39.530  27.400  51.320  1.00  0.00           H
ATOM   1040  C   ILE A 652      36.750  30.860  48.910  1.00  0.00           C
ATOM   1041  O   ILE A 652      36.700  30.180  47.870  1.00  0.00           O
ATOM   1042  N   ALA A 653      35.780  31.740  49.220  1.00  0.00           N
ATOM   1043  HN  ALA A 653      35.910  32.280  50.050  1.00  0.00           H
ATOM   1044  CA  ALA A 653      34.610  32.040  48.470  1.00  0.00           C
ATOM   1045  HA  ALA A 653      34.190  31.080  48.220  1.00  0.00           H
ATOM   1046  CB  ALA A 653      33.770  32.900  49.350  1.00  0.00           C
ATOM   1047  HB1 ALA A 653      32.790  33.110  48.850  1.00  0.00           H
ATOM   1048  HB2 ALA A 653      34.270  33.870  49.540  1.00  0.00           H
ATOM   1049  HB3 ALA A 653      33.520  32.340  50.280  1.00  0.00           H
ATOM   1050  C   ALA A 653      34.900  32.660  47.200  1.00  0.00           C
ATOM   1051  O   ALA A 653      34.330  32.350  46.100  1.00  0.00           O
ATOM   1052  N   TYR A 654      35.890  33.670  47.240  1.00  0.00           N
ATOM   1053  HN  TYR A 654      36.310  33.860  48.120  1.00  0.00           H
ATOM   1054  CA  TYR A 654      36.130  34.520  46.080  1.00  0.00           C
ATOM   1055  HA  TYR A 654      35.170  34.950  45.810  1.00  0.00           H
ATOM   1056  CB  TYR A 654      37.070  35.660  46.510  1.00  0.00           C
ATOM   1057  HB1 TYR A 654      37.960  35.350  47.110  1.00  0.00           H
ATOM   1058  HB2 TYR A 654      36.510  36.240  47.270  1.00  0.00           H
ATOM   1059  CG  TYR A 654      37.590  36.600  45.450  1.00  0.00           C
ATOM   1060  CD1 TYR A 654      38.820  36.430  44.820  1.00  0.00           C
ATOM   1061  HD1 TYR A 654      39.490  35.610  44.990  1.00  0.00           H
ATOM   1062  CE1 TYR A 654      39.110  37.420  43.850  1.00  0.00           C
ATOM   1063  HE1 TYR A 654      40.030  37.310  43.310  1.00  0.00           H
ATOM   1064  CZ  TYR A 654      38.280  38.530  43.490  1.00  0.00           C
ATOM   1065  OH  TYR A 654      38.590  39.540  42.630  1.00  0.00           O
ATOM   1066  HH  TYR A 654      39.300  39.230  42.070  1.00  0.00           H
ATOM   1067  CD2 TYR A 654      36.680  37.650  45.110  1.00  0.00           C
ATOM   1068  HD2 TYR A 654      35.740  37.840  45.610  1.00  0.00           H
ATOM   1069  CE2 TYR A 654      37.040  38.610  44.210  1.00  0.00           C
ATOM   1070  HE2 TYR A 654      36.460  39.510  44.180  1.00  0.00           H
ATOM   1071  C   TYR A 654      36.750  33.690  44.970  1.00  0.00           C
ATOM   1072  O   TYR A 654      36.370  33.920  43.830  1.00  0.00           O
ATOM   1073  N   SER A 655      37.780  32.850  45.330  1.00  0.00           N
ATOM   1074  HN  SER A 655      38.160  33.100  46.220  1.00  0.00           H
ATOM   1075  CA  SER A 655      38.490  31.950  44.500  1.00  0.00           C
ATOM   1076  HA  SER A 655      38.640  32.530  43.600  1.00  0.00           H
ATOM   1077  CB  SER A 655      39.840  31.440  45.130  1.00  0.00           C
ATOM   1078  HB1 SER A 655      40.530  32.310  45.230  1.00  0.00           H
ATOM   1079  HB2 SER A 655      40.260  30.760  44.360  1.00  0.00           H
ATOM   1080  OG  SER A 655      39.620  30.910  46.400  1.00  0.00           O
ATOM   1081  HG1 SER A 655      39.260  31.580  46.990  1.00  0.00           H
ATOM   1082  C   SER A 655      37.700  30.860  44.040  1.00  0.00           C
ATOM   1083  O   SER A 655      37.560  30.580  42.850  1.00  0.00           O
ATOM   1084  N   LEU A 656      37.020  30.090  44.960  1.00  0.00           N
ATOM   1085  HN  LEU A 656      37.120  30.320  45.920  1.00  0.00           H
ATOM   1086  CA  LEU A 656      36.250  28.890  44.580  1.00  0.00           C
ATOM   1087  HA  LEU A 656      36.930  28.260  44.020  1.00  0.00           H
ATOM   1088  CB  LEU A 656      35.930  28.020  45.800  1.00  0.00           C
ATOM   1089  HB1 LEU A 656      35.240  28.640  46.420  1.00  0.00           H
ATOM   1090  HB2 LEU A 656      36.810  27.880  46.460  1.00  0.00           H
ATOM   1091  CG  LEU A 656      35.260  26.680  45.530  1.00  0.00           C
ATOM   1092  HG  LEU A 656      34.260  26.790  45.050  1.00  0.00           H
ATOM   1093  CD1 LEU A 656      36.110  25.790  44.560  1.00  0.00           C
ATOM   1094 HD11 LEU A 656      35.580  24.830  44.360  1.00  0.00           H
ATOM   1095 HD12 LEU A 656      37.140  25.690  44.970  1.00  0.00           H
ATOM   1096 HD13 LEU A 656      36.170  26.300  43.580  1.00  0.00           H
ATOM   1097  CD2 LEU A 656      35.040  25.900  46.830  1.00  0.00           C
ATOM   1098 HD21 LEU A 656      34.620  26.670  47.510  1.00  0.00           H
ATOM   1099 HD22 LEU A 656      36.000  25.590  47.290  1.00  0.00           H
ATOM   1100 HD23 LEU A 656      34.290  25.090  46.740  1.00  0.00           H
ATOM   1101  C   LEU A 656      35.050  29.140  43.620  1.00  0.00           C
ATOM   1102  O   LEU A 656      34.760  28.320  42.720  1.00  0.00           O
ATOM   1103  N   PHE A 657      34.270  30.290  43.790  1.00  0.00           N
ATOM   1104  HN  PHE A 657      34.350  30.870  44.600  1.00  0.00           H
ATOM   1105  CA  PHE A 657      33.080  30.590  43.040  1.00  0.00           C
ATOM   1106  HA  PHE A 657      32.750  29.670  42.580  1.00  0.00           H
ATOM   1107  CB  PHE A 657      32.030  31.120  44.050  1.00  0.00           C
ATOM   1108  HB1 PHE A 657      31.050  31.300  43.550  1.00  0.00           H
ATOM   1109  HB2 PHE A 657      32.560  32.000  44.460  1.00  0.00           H
ATOM   1110  CG  PHE A 657      31.710  30.220  45.240  1.00  0.00           C
ATOM   1111  CD1 PHE A 657      31.710  30.700  46.530  1.00  0.00           C
ATOM   1112  HD1 PHE A 657      31.850  31.760  46.610  1.00  0.00           H
ATOM   1113  CE1 PHE A 657      31.530  29.860  47.650  1.00  0.00           C
ATOM   1114  HE1 PHE A 657      31.610  30.190  48.660  1.00  0.00           H
ATOM   1115  CZ  PHE A 657      31.270  28.490  47.340  1.00  0.00           C
ATOM   1116  HZ  PHE A 657      31.280  27.750  48.140  1.00  0.00           H
ATOM   1117  CD2 PHE A 657      31.590  28.830  45.000  1.00  0.00           C
ATOM   1118  HD2 PHE A 657      31.580  28.470  43.990  1.00  0.00           H
ATOM   1119  CE2 PHE A 657      31.430  27.990  46.050  1.00  0.00           C
ATOM   1120  HE2 PHE A 657      31.460  26.920  45.880  1.00  0.00           H
ATOM   1121  C   PHE A 657      33.360  31.540  41.950  1.00  0.00           C
ATOM   1122  O   PHE A 657      32.540  31.930  41.120  1.00  0.00           O
ATOM   1123  N   ALA A 658      34.630  31.910  41.760  1.00  0.00           N
ATOM   1124  HN  ALA A 658      35.290  31.480  42.360  1.00  0.00           H
ATOM   1125  CA  ALA A 658      35.210  32.770  40.750  1.00  0.00           C
ATOM   1126  HA  ALA A 658      36.110  33.200  41.170  1.00  0.00           H
ATOM   1127  CB  ALA A 658      35.470  31.910  39.480  1.00  0.00           C
ATOM   1128  HB1 ALA A 658      35.560  32.520  38.560  1.00  0.00           H
ATOM   1129  HB2 ALA A 658      34.610  31.210  39.380  1.00  0.00           H
ATOM   1130  HB3 ALA A 658      36.410  31.340  39.610  1.00  0.00           H
ATOM   1131  C   ALA A 658      34.410  34.020  40.400  1.00  0.00           C
ATOM   1132  O   ALA A 658      33.820  34.260  39.310  1.00  0.00           O
ATOM   1133  N   GLY A 659      34.590  35.070  41.290  1.00  0.00           N
ATOM   1134  HN  GLY A 659      35.090  34.820  42.120  1.00  0.00           H
ATOM   1135  CA  GLY A 659      34.390  36.500  40.880  1.00  0.00           C
ATOM   1136  HA1 GLY A 659      34.550  37.060  41.790  1.00  0.00           H
ATOM   1137  HA2 GLY A 659      33.340  36.680  40.740  1.00  0.00           H
ATOM   1138  C   GLY A 659      35.170  36.890  39.700  1.00  0.00           C
ATOM   1139  O   GLY A 659      34.640  37.660  38.970  1.00  0.00           O
ATOM   1140  N   GLN A 660      36.420  36.440  39.520  1.00  0.00           N
ATOM   1141  HN  GLN A 660      36.800  35.860  40.240  1.00  0.00           H
ATOM   1142  CA  GLN A 660      37.280  36.780  38.390  1.00  0.00           C
ATOM   1143  HA  GLN A 660      36.770  36.310  37.560  1.00  0.00           H
ATOM   1144  CB  GLN A 660      37.420  38.320  38.020  1.00  0.00           C
ATOM   1145  HB1 GLN A 660      37.760  38.620  39.040  1.00  0.00           H
ATOM   1146  HB2 GLN A 660      36.390  38.690  37.860  1.00  0.00           H
ATOM   1147  CG  GLN A 660      38.410  38.770  36.920  1.00  0.00           C
ATOM   1148  HG1 GLN A 660      39.400  38.410  37.270  1.00  0.00           H
ATOM   1149  HG2 GLN A 660      38.430  39.870  36.850  1.00  0.00           H
ATOM   1150  CD  GLN A 660      38.140  38.140  35.590  1.00  0.00           C
ATOM   1151  OE1 GLN A 660      38.660  37.040  35.330  1.00  0.00           O
ATOM   1152  NE2 GLN A 660      37.060  38.590  34.890  1.00  0.00           N
ATOM   1153 HE21 GLN A 660      36.960  38.220  33.960  1.00  0.00           H
ATOM   1154 HE22 GLN A 660      36.430  39.260  35.280  1.00  0.00           H
ATOM   1155  C   GLN A 660      38.680  36.170  38.590  1.00  0.00           C
ATOM   1156  O   GLN A 660      39.650  36.850  39.000  1.00  0.00           O
ATOM   1157  N   PRO A 661      38.860  34.880  38.330  1.00  0.00           N
ATOM   1158  CD  PRO A 661      37.900  34.120  37.490  1.00  0.00           C
ATOM   1159  HD1 PRO A 661      37.780  34.470  36.440  1.00  0.00           H
ATOM   1160  HD2 PRO A 661      36.990  33.800  38.030  1.00  0.00           H
ATOM   1161  CA  PRO A 661      39.740  33.980  39.090  1.00  0.00           C
ATOM   1162  HA  PRO A 661      39.590  34.110  40.150  1.00  0.00           H
ATOM   1163  CB  PRO A 661      39.250  32.580  38.610  1.00  0.00           C
ATOM   1164  HB1 PRO A 661      38.500  32.310  39.380  1.00  0.00           H
ATOM   1165  HB2 PRO A 661      39.990  31.750  38.540  1.00  0.00           H
ATOM   1166  CG  PRO A 661      38.690  32.890  37.220  1.00  0.00           C
ATOM   1167  HG1 PRO A 661      39.500  32.990  36.460  1.00  0.00           H
ATOM   1168  HG2 PRO A 661      38.000  32.110  36.800  1.00  0.00           H
ATOM   1169  C   PRO A 661      41.250  34.170  38.940  1.00  0.00           C
ATOM   1170  O   PRO A 661      41.960  33.710  39.840  1.00  0.00           O
ATOM   1171  N   LEU A 662      41.720  34.790  37.830  1.00  0.00           N
ATOM   1172  HN  LEU A 662      41.100  35.060  37.100  1.00  0.00           H
ATOM   1173  CA  LEU A 662      43.040  35.350  37.760  1.00  0.00           C
ATOM   1174  HA  LEU A 662      43.660  34.480  37.920  1.00  0.00           H
ATOM   1175  CB  LEU A 662      43.580  35.770  36.360  1.00  0.00           C
ATOM   1176  HB1 LEU A 662      44.660  36.040  36.430  1.00  0.00           H
ATOM   1177  HB2 LEU A 662      43.140  36.740  36.030  1.00  0.00           H
ATOM   1178  CG  LEU A 662      43.360  34.670  35.310  1.00  0.00           C
ATOM   1179  HG  LEU A 662      42.480  34.020  35.450  1.00  0.00           H
ATOM   1180  CD1 LEU A 662      43.190  35.450  33.980  1.00  0.00           C
ATOM   1181 HD11 LEU A 662      42.910  34.730  33.180  1.00  0.00           H
ATOM   1182 HD12 LEU A 662      44.140  35.890  33.580  1.00  0.00           H
ATOM   1183 HD13 LEU A 662      42.460  36.290  34.050  1.00  0.00           H
ATOM   1184  CD2 LEU A 662      44.580  33.710  35.290  1.00  0.00           C
ATOM   1185 HD21 LEU A 662      45.590  34.180  35.250  1.00  0.00           H
ATOM   1186 HD22 LEU A 662      44.460  33.050  34.420  1.00  0.00           H
ATOM   1187 HD23 LEU A 662      44.550  33.090  36.200  1.00  0.00           H
ATOM   1188  C   LEU A 662      43.470  36.440  38.810  1.00  0.00           C
ATOM   1189  O   LEU A 662      44.670  36.610  39.080  1.00  0.00           O
ATOM   1190  N   THR A 663      42.480  37.230  39.250  1.00  0.00           N
ATOM   1191  HN  THR A 663      41.620  36.920  38.880  1.00  0.00           H
ATOM   1192  CA  THR A 663      42.720  38.180  40.280  1.00  0.00           C
ATOM   1193  HA  THR A 663      43.650  38.690  40.030  1.00  0.00           H
ATOM   1194  CB  THR A 663      41.660  39.230  40.530  1.00  0.00           C
ATOM   1195  HB  THR A 663      42.060  40.010  41.200  1.00  0.00           H
ATOM   1196  OG1 THR A 663      40.380  38.800  40.850  1.00  0.00           O
ATOM   1197  HG1 THR A 663      40.180  38.070  40.270  1.00  0.00           H
ATOM   1198  CG2 THR A 663      41.590  39.960  39.160  1.00  0.00           C
ATOM   1199 HG21 THR A 663      40.780  40.710  39.190  1.00  0.00           H
ATOM   1200 HG22 THR A 663      41.300  39.310  38.310  1.00  0.00           H
ATOM   1201 HG23 THR A 663      42.570  40.450  39.020  1.00  0.00           H
ATOM   1202  C   THR A 663      42.920  37.550  41.610  1.00  0.00           C
ATOM   1203  O   THR A 663      42.290  36.510  41.870  1.00  0.00           O
ATOM   1204  N   ILE A 664      43.730  38.150  42.530  1.00  0.00           N
ATOM   1205  HN  ILE A 664      44.220  39.010  42.370  1.00  0.00           H
ATOM   1206  CA  ILE A 664      43.760  37.570  43.860  1.00  0.00           C
ATOM   1207  HA  ILE A 664      42.880  36.970  44.100  1.00  0.00           H
ATOM   1208  CB  ILE A 664      45.020  36.820  43.910  1.00  0.00           C
ATOM   1209  HB  ILE A 664      44.880  36.050  43.130  1.00  0.00           H
ATOM   1210  CG2 ILE A 664      46.320  37.650  43.660  1.00  0.00           C
ATOM   1211 HG21 ILE A 664      46.300  38.500  44.390  1.00  0.00           H
ATOM   1212 HG22 ILE A 664      46.260  38.040  42.620  1.00  0.00           H
ATOM   1213 HG23 ILE A 664      47.290  37.100  43.780  1.00  0.00           H
ATOM   1214  CG1 ILE A 664      45.140  35.980  45.230  1.00  0.00           C
ATOM   1215 HG11 ILE A 664      44.170  35.580  45.600  1.00  0.00           H
ATOM   1216 HG12 ILE A 664      45.420  36.620  46.090  1.00  0.00           H
ATOM   1217  CD  ILE A 664      46.180  34.900  45.190  1.00  0.00           C
ATOM   1218  HD1 ILE A 664      47.180  35.290  44.960  1.00  0.00           H
ATOM   1219  HD2 ILE A 664      45.970  34.110  44.430  1.00  0.00           H
ATOM   1220  HD3 ILE A 664      46.190  34.410  46.190  1.00  0.00           H
ATOM   1221  C   ILE A 664      43.670  38.730  44.850  1.00  0.00           C
ATOM   1222  O   ILE A 664      44.270  39.830  44.720  1.00  0.00           O
ATOM   1223  N   LEU A 665      42.820  38.530  45.890  1.00  0.00           N
ATOM   1224  HN  LEU A 665      42.120  37.830  45.890  1.00  0.00           H
ATOM   1225  CA  LEU A 665      42.690  39.430  47.040  1.00  0.00           C
ATOM   1226  HA  LEU A 665      42.270  40.370  46.690  1.00  0.00           H
ATOM   1227  CB  LEU A 665      41.580  39.020  48.100  1.00  0.00           C
ATOM   1228  HB1 LEU A 665      41.460  39.830  48.840  1.00  0.00           H
ATOM   1229  HB2 LEU A 665      42.050  38.180  48.650  1.00  0.00           H
ATOM   1230  CG  LEU A 665      40.180  38.740  47.490  1.00  0.00           C
ATOM   1231  HG  LEU A 665      40.270  37.960  46.700  1.00  0.00           H
ATOM   1232  CD1 LEU A 665      39.100  38.280  48.530  1.00  0.00           C
ATOM   1233 HD11 LEU A 665      38.140  37.860  48.180  1.00  0.00           H
ATOM   1234 HD12 LEU A 665      38.850  39.130  49.210  1.00  0.00           H
ATOM   1235 HD13 LEU A 665      39.640  37.520  49.130  1.00  0.00           H
ATOM   1236  CD2 LEU A 665      39.580  39.950  46.830  1.00  0.00           C
ATOM   1237 HD21 LEU A 665      38.560  39.690  46.460  1.00  0.00           H
ATOM   1238 HD22 LEU A 665      40.240  40.270  46.000  1.00  0.00           H
ATOM   1239 HD23 LEU A 665      39.350  40.730  47.590  1.00  0.00           H
ATOM   1240  C   LEU A 665      43.960  39.740  47.820  1.00  0.00           C
ATOM   1241  O   LEU A 665      44.770  38.820  47.960  1.00  0.00           O
ATOM   1242  N   GLY A 666      44.280  41.000  48.280  1.00  0.00           N
ATOM   1243  HN  GLY A 666      43.600  41.720  48.130  1.00  0.00           H
ATOM   1244  CA  GLY A 666      45.490  41.370  48.930  1.00  0.00           C
ATOM   1245  HA1 GLY A 666      46.160  41.550  48.080  1.00  0.00           H
ATOM   1246  HA2 GLY A 666      45.830  40.550  49.540  1.00  0.00           H
ATOM   1247  C   GLY A 666      45.290  42.580  49.760  1.00  0.00           C
ATOM   1248  O   GLY A 666      44.170  42.920  50.030  1.00  0.00           O
ATOM   1249  N   SER A 667      46.390  43.160  50.220  1.00  0.00           N
ATOM   1250  HN  SER A 667      47.310  42.780  50.110  1.00  0.00           H
ATOM   1251  CA  SER A 667      46.510  44.320  51.050  1.00  0.00           C
ATOM   1252  HA  SER A 667      45.620  44.320  51.660  1.00  0.00           H
ATOM   1253  CB  SER A 667      47.790  44.300  51.940  1.00  0.00           C
ATOM   1254  HB1 SER A 667      47.650  43.560  52.750  1.00  0.00           H
ATOM   1255  HB2 SER A 667      48.060  45.310  52.310  1.00  0.00           H
ATOM   1256  OG  SER A 667      48.920  43.810  51.200  1.00  0.00           O
ATOM   1257  HG1 SER A 667      49.270  44.580  50.730  1.00  0.00           H
ATOM   1258  C   SER A 667      46.460  45.520  50.170  1.00  0.00           C
ATOM   1259  O   SER A 667      46.800  45.430  48.950  1.00  0.00           O
ATOM   1260  N   THR A 668      46.010  46.670  50.720  1.00  0.00           N
ATOM   1261  HN  THR A 668      45.840  46.780  51.690  1.00  0.00           H
ATOM   1262  CA  THR A 668      46.040  47.920  49.940  1.00  0.00           C
ATOM   1263  HA  THR A 668      46.910  47.950  49.300  1.00  0.00           H
ATOM   1264  CB  THR A 668      44.850  48.040  49.010  1.00  0.00           C
ATOM   1265  HB  THR A 668      44.740  47.010  48.610  1.00  0.00           H
ATOM   1266  OG1 THR A 668      45.040  48.930  47.910  1.00  0.00           O
ATOM   1267  HG1 THR A 668      44.190  49.280  47.670  1.00  0.00           H
ATOM   1268  CG2 THR A 668      43.480  48.290  49.730  1.00  0.00           C
ATOM   1269 HG21 THR A 668      42.600  48.120  49.070  1.00  0.00           H
ATOM   1270 HG22 THR A 668      43.490  49.280  50.230  1.00  0.00           H
ATOM   1271 HG23 THR A 668      43.490  47.610  50.610  1.00  0.00           H
ATOM   1272  C   THR A 668      46.110  49.150  50.790  1.00  0.00           C
ATOM   1273  O   THR A 668      45.590  49.240  51.910  1.00  0.00           O
ATOM   1274  N   GLY A 669      46.810  50.180  50.340  1.00  0.00           N
ATOM   1275  HN  GLY A 669      47.060  50.240  49.380  1.00  0.00           H
ATOM   1276  CA  GLY A 669      47.110  51.290  51.220  1.00  0.00           C
ATOM   1277  HA1 GLY A 669      47.910  51.810  50.710  1.00  0.00           H
ATOM   1278  HA2 GLY A 669      47.580  50.840  52.080  1.00  0.00           H
ATOM   1279  C   GLY A 669      46.040  52.330  51.550  1.00  0.00           C
ATOM   1280  O   GLY A 669      46.110  52.890  52.600  1.00  0.00           O
ATOM   1281  N   PRO A 670      45.000  52.650  50.680  1.00  0.00           N
ATOM   1282  CD  PRO A 670      45.010  52.520  49.210  1.00  0.00           C
ATOM   1283  HD1 PRO A 670      44.630  51.530  48.880  1.00  0.00           H
ATOM   1284  HD2 PRO A 670      46.030  52.650  48.800  1.00  0.00           H
ATOM   1285  CA  PRO A 670      43.950  53.440  51.140  1.00  0.00           C
ATOM   1286  HA  PRO A 670      44.420  54.310  51.580  1.00  0.00           H
ATOM   1287  CB  PRO A 670      43.020  53.500  49.940  1.00  0.00           C
ATOM   1288  HB1 PRO A 670      42.590  54.520  49.860  1.00  0.00           H
ATOM   1289  HB2 PRO A 670      42.350  52.620  49.850  1.00  0.00           H
ATOM   1290  CG  PRO A 670      43.970  53.540  48.760  1.00  0.00           C
ATOM   1291  HG1 PRO A 670      43.540  53.320  47.760  1.00  0.00           H
ATOM   1292  HG2 PRO A 670      44.550  54.490  48.700  1.00  0.00           H
ATOM   1293  C   PRO A 670      43.160  52.780  52.310  1.00  0.00           C
ATOM   1294  O   PRO A 670      42.600  53.490  53.130  1.00  0.00           O
ATOM   1295  N   VAL A 671      43.090  51.450  52.380  1.00  0.00           N
ATOM   1296  HN  VAL A 671      43.360  50.770  51.700  1.00  0.00           H
ATOM   1297  CA  VAL A 671      42.460  50.830  53.510  1.00  0.00           C
ATOM   1298  HA  VAL A 671      41.510  51.290  53.720  1.00  0.00           H
ATOM   1299  CB  VAL A 671      42.330  49.330  53.120  1.00  0.00           C
ATOM   1300  HB  VAL A 671      43.300  49.000  52.670  1.00  0.00           H
ATOM   1301  CG1 VAL A 671      41.970  48.430  54.380  1.00  0.00           C
ATOM   1302 HG11 VAL A 671      42.800  48.220  55.100  1.00  0.00           H
ATOM   1303 HG12 VAL A 671      41.820  47.400  53.990  1.00  0.00           H
ATOM   1304 HG13 VAL A 671      41.110  48.880  54.920  1.00  0.00           H
ATOM   1305  CG2 VAL A 671      41.190  49.130  52.130  1.00  0.00           C
ATOM   1306 HG21 VAL A 671      40.320  49.780  52.390  1.00  0.00           H
ATOM   1307 HG22 VAL A 671      40.900  48.060  52.110  1.00  0.00           H
ATOM   1308 HG23 VAL A 671      41.570  49.350  51.110  1.00  0.00           H
ATOM   1309  C   VAL A 671      43.190  50.880  54.790  1.00  0.00           C
ATOM   1310  O   VAL A 671      42.580  51.290  55.770  1.00  0.00           O
ATOM   1311  N   LEU A 672      44.520  50.650  54.830  1.00  0.00           N
ATOM   1312  HN  LEU A 672      44.970  50.190  54.060  1.00  0.00           H
ATOM   1313  CA  LEU A 672      45.480  50.910  55.960  1.00  0.00           C
ATOM   1314  HA  LEU A 672      45.070  50.330  56.770  1.00  0.00           H
ATOM   1315  CB  LEU A 672      46.890  50.440  55.470  1.00  0.00           C
ATOM   1316  HB1 LEU A 672      46.990  50.960  54.490  1.00  0.00           H
ATOM   1317  HB2 LEU A 672      46.830  49.350  55.290  1.00  0.00           H
ATOM   1318  CG  LEU A 672      48.040  50.840  56.420  1.00  0.00           C
ATOM   1319  HG  LEU A 672      47.830  51.780  56.970  1.00  0.00           H
ATOM   1320  CD1 LEU A 672      48.390  49.680  57.440  1.00  0.00           C
ATOM   1321 HD11 LEU A 672      49.260  49.960  58.070  1.00  0.00           H
ATOM   1322 HD12 LEU A 672      48.690  48.790  56.830  1.00  0.00           H
ATOM   1323 HD13 LEU A 672      47.550  49.490  58.140  1.00  0.00           H
ATOM   1324  CD2 LEU A 672      49.280  51.010  55.610  1.00  0.00           C
ATOM   1325 HD21 LEU A 672      49.880  51.810  56.090  1.00  0.00           H
ATOM   1326 HD22 LEU A 672      49.070  51.630  54.720  1.00  0.00           H
ATOM   1327 HD23 LEU A 672      49.860  50.130  55.260  1.00  0.00           H
ATOM   1328  C   LEU A 672      45.310  52.360  56.490  1.00  0.00           C
ATOM   1329  O   LEU A 672      45.300  52.670  57.700  1.00  0.00           O
ATOM   1330  N   VAL A 673      45.210  53.390  55.620  1.00  0.00           N
ATOM   1331  HN  VAL A 673      45.170  53.220  54.640  1.00  0.00           H
ATOM   1332  CA  VAL A 673      44.970  54.800  55.980  1.00  0.00           C
ATOM   1333  HA  VAL A 673      45.670  55.140  56.730  1.00  0.00           H
ATOM   1334  CB  VAL A 673      45.220  55.580  54.630  1.00  0.00           C
ATOM   1335  HB  VAL A 673      44.990  54.960  53.720  1.00  0.00           H
ATOM   1336  CG1 VAL A 673      44.480  56.920  54.570  1.00  0.00           C
ATOM   1337 HG11 VAL A 673      44.700  57.480  55.510  1.00  0.00           H
ATOM   1338 HG12 VAL A 673      43.380  56.850  54.440  1.00  0.00           H
ATOM   1339 HG13 VAL A 673      44.810  57.670  53.830  1.00  0.00           H
ATOM   1340  CG2 VAL A 673      46.760  55.840  54.450  1.00  0.00           C
ATOM   1341 HG21 VAL A 673      47.090  56.710  55.070  1.00  0.00           H
ATOM   1342 HG22 VAL A 673      46.940  56.110  53.390  1.00  0.00           H
ATOM   1343 HG23 VAL A 673      47.280  54.930  54.830  1.00  0.00           H
ATOM   1344  C   VAL A 673      43.550  55.010  56.450  1.00  0.00           C
ATOM   1345  O   VAL A 673      43.350  55.610  57.500  1.00  0.00           O
ATOM   1346  N   PHE A 674      42.450  54.450  55.820  1.00  0.00           N
ATOM   1347  HN  PHE A 674      42.540  53.750  55.100  1.00  0.00           H
ATOM   1348  CA  PHE A 674      41.060  54.690  56.160  1.00  0.00           C
ATOM   1349  HA  PHE A 674      40.940  55.770  56.210  1.00  0.00           H
ATOM   1350  CB  PHE A 674      40.030  54.200  55.100  1.00  0.00           C
ATOM   1351  HB1 PHE A 674      39.810  53.120  54.940  1.00  0.00           H
ATOM   1352  HB2 PHE A 674      40.270  54.590  54.080  1.00  0.00           H
ATOM   1353  CG  PHE A 674      38.710  54.880  55.470  1.00  0.00           C
ATOM   1354  CD1 PHE A 674      38.330  56.150  54.990  1.00  0.00           C
ATOM   1355  HD1 PHE A 674      38.940  56.620  54.240  1.00  0.00           H
ATOM   1356  CE1 PHE A 674      37.040  56.690  55.280  1.00  0.00           C
ATOM   1357  HE1 PHE A 674      36.730  57.620  54.810  1.00  0.00           H
ATOM   1358  CZ  PHE A 674      36.250  56.010  56.140  1.00  0.00           C
ATOM   1359  HZ  PHE A 674      35.300  56.440  56.430  1.00  0.00           H
ATOM   1360  CD2 PHE A 674      37.720  54.150  56.230  1.00  0.00           C
ATOM   1361  HD2 PHE A 674      37.940  53.230  56.760  1.00  0.00           H
ATOM   1362  CE2 PHE A 674      36.600  54.720  56.710  1.00  0.00           C
ATOM   1363  HE2 PHE A 674      35.980  54.260  57.470  1.00  0.00           H
ATOM   1364  C   PHE A 674      40.750  54.150  57.590  1.00  0.00           C
ATOM   1365  O   PHE A 674      40.050  54.750  58.360  1.00  0.00           O
ATOM   1366  N   GLU A 675      41.290  52.960  57.880  1.00  0.00           N
ATOM   1367  HN  GLU A 675      41.770  52.470  57.150  1.00  0.00           H
ATOM   1368  CA  GLU A 675      41.150  52.310  59.170  1.00  0.00           C
ATOM   1369  HA  GLU A 675      40.120  52.130  59.460  1.00  0.00           H
ATOM   1370  CB  GLU A 675      41.790  50.900  59.180  1.00  0.00           C
ATOM   1371  HB1 GLU A 675      41.840  50.540  60.230  1.00  0.00           H
ATOM   1372  HB2 GLU A 675      42.800  50.890  58.750  1.00  0.00           H
ATOM   1373  CG  GLU A 675      41.000  49.830  58.310  1.00  0.00           C
ATOM   1374  HG1 GLU A 675      41.750  49.060  58.010  1.00  0.00           H
ATOM   1375  HG2 GLU A 675      40.600  50.380  57.430  1.00  0.00           H
ATOM   1376  CD  GLU A 675      39.980  49.160  59.070  1.00  0.00           C
ATOM   1377  OE1 GLU A 675      39.650  47.960  58.750  1.00  0.00           O
ATOM   1378  OE2 GLU A 675      39.450  49.830  59.970  1.00  0.00           O
ATOM   1379  C   GLU A 675      41.790  53.200  60.250  1.00  0.00           C
ATOM   1380  O   GLU A 675      41.110  53.530  61.230  1.00  0.00           O
ATOM   1381  N   LYS A 676      42.970  53.840  60.010  1.00  0.00           N
ATOM   1382  HN  LYS A 676      43.390  53.600  59.150  1.00  0.00           H
ATOM   1383  CA  LYS A 676      43.470  54.960  60.820  1.00  0.00           C
ATOM   1384  HA  LYS A 676      43.630  54.560  61.800  1.00  0.00           H
ATOM   1385  CB  LYS A 676      45.000  55.230  60.390  1.00  0.00           C
ATOM   1386  HB1 LYS A 676      45.110  55.230  59.290  1.00  0.00           H
ATOM   1387  HB2 LYS A 676      45.560  54.380  60.840  1.00  0.00           H
ATOM   1388  CG  LYS A 676      45.690  56.490  61.040  1.00  0.00           C
ATOM   1389  HG1 LYS A 676      45.690  56.220  62.110  1.00  0.00           H
ATOM   1390  HG2 LYS A 676      45.090  57.410  60.870  1.00  0.00           H
ATOM   1391  CD  LYS A 676      47.200  56.690  60.620  1.00  0.00           C
ATOM   1392  HD1 LYS A 676      47.370  56.900  59.550  1.00  0.00           H
ATOM   1393  HD2 LYS A 676      47.920  55.880  60.830  1.00  0.00           H
ATOM   1394  CE  LYS A 676      47.910  57.820  61.400  1.00  0.00           C
ATOM   1395  HE1 LYS A 676      47.590  57.860  62.470  1.00  0.00           H
ATOM   1396  HE2 LYS A 676      47.540  58.780  60.990  1.00  0.00           H
ATOM   1397  NZ  LYS A 676      49.430  57.790  61.370  1.00  0.00           N
ATOM   1398  HZ1 LYS A 676      49.860  57.580  60.440  1.00  0.00           H
ATOM   1399  HZ2 LYS A 676      49.790  57.040  61.990  1.00  0.00           H
ATOM   1400  HZ3 LYS A 676      49.770  58.690  61.770  1.00  0.00           H
ATOM   1401  C   LYS A 676      42.660  56.220  60.970  1.00  0.00           C
ATOM   1402  O   LYS A 676      42.500  56.730  62.070  1.00  0.00           O
ATOM   1403  N   ILE A 677      41.930  56.690  59.920  1.00  0.00           N
ATOM   1404  HN  ILE A 677      42.020  56.310  59.000  1.00  0.00           H
ATOM   1405  CA  ILE A 677      40.870  57.730  59.960  1.00  0.00           C
ATOM   1406  HA  ILE A 677      41.270  58.560  60.520  1.00  0.00           H
ATOM   1407  CB  ILE A 677      40.590  58.210  58.610  1.00  0.00           C
ATOM   1408  HB  ILE A 677      40.350  57.280  58.040  1.00  0.00           H
ATOM   1409  CG2 ILE A 677      39.370  59.130  58.450  1.00  0.00           C
ATOM   1410 HG21 ILE A 677      39.370  59.940  59.210  1.00  0.00           H
ATOM   1411 HG22 ILE A 677      38.400  58.620  58.630  1.00  0.00           H
ATOM   1412 HG23 ILE A 677      39.380  59.630  57.470  1.00  0.00           H
ATOM   1413  CG1 ILE A 677      41.820  58.720  57.890  1.00  0.00           C
ATOM   1414 HG11 ILE A 677      42.760  58.210  58.190  1.00  0.00           H
ATOM   1415 HG12 ILE A 677      42.030  59.760  58.250  1.00  0.00           H
ATOM   1416  CD  ILE A 677      41.650  58.620  56.370  1.00  0.00           C
ATOM   1417  HD1 ILE A 677      41.240  57.610  56.120  1.00  0.00           H
ATOM   1418  HD2 ILE A 677      42.580  58.900  55.830  1.00  0.00           H
ATOM   1419  HD3 ILE A 677      40.930  59.380  56.000  1.00  0.00           H
ATOM   1420  C   ILE A 677      39.670  57.240  60.730  1.00  0.00           C
ATOM   1421  O   ILE A 677      39.170  57.990  61.530  1.00  0.00           O
ATOM   1422  N   LEU A 678      39.230  56.000  60.630  1.00  0.00           N
ATOM   1423  HN  LEU A 678      39.710  55.470  59.950  1.00  0.00           H
ATOM   1424  CA  LEU A 678      38.190  55.400  61.360  1.00  0.00           C
ATOM   1425  HA  LEU A 678      37.290  56.000  61.370  1.00  0.00           H
ATOM   1426  CB  LEU A 678      37.960  53.990  60.790  1.00  0.00           C
ATOM   1427  HB1 LEU A 678      38.720  53.210  61.020  1.00  0.00           H
ATOM   1428  HB2 LEU A 678      37.980  53.990  59.680  1.00  0.00           H
ATOM   1429  CG  LEU A 678      36.650  53.300  61.320  1.00  0.00           C
ATOM   1430  HG  LEU A 678      36.630  53.130  62.420  1.00  0.00           H
ATOM   1431  CD1 LEU A 678      35.550  54.340  61.040  1.00  0.00           C
ATOM   1432 HD11 LEU A 678      34.580  53.820  61.260  1.00  0.00           H
ATOM   1433 HD12 LEU A 678      35.590  54.730  60.000  1.00  0.00           H
ATOM   1434 HD13 LEU A 678      35.510  55.150  61.800  1.00  0.00           H
ATOM   1435  CD2 LEU A 678      36.490  52.010  60.570  1.00  0.00           C
ATOM   1436 HD21 LEU A 678      35.760  51.340  61.090  1.00  0.00           H
ATOM   1437 HD22 LEU A 678      37.400  51.390  60.410  1.00  0.00           H
ATOM   1438 HD23 LEU A 678      36.000  52.200  59.590  1.00  0.00           H
ATOM   1439  C   LEU A 678      38.410  55.340  62.850  1.00  0.00           C
ATOM   1440  O   LEU A 678      37.610  55.710  63.700  1.00  0.00           O
ATOM   1441  N   TYR A 679      39.620  54.930  63.230  1.00  0.00           N
ATOM   1442  HN  TYR A 679      40.230  54.670  62.470  1.00  0.00           H
ATOM   1443  CA  TYR A 679      40.120  54.940  64.630  1.00  0.00           C
ATOM   1444  HA  TYR A 679      39.530  54.280  65.250  1.00  0.00           H
ATOM   1445  CB  TYR A 679      41.440  54.160  64.520  1.00  0.00           C
ATOM   1446  HB1 TYR A 679      42.120  54.670  63.810  1.00  0.00           H
ATOM   1447  HB2 TYR A 679      41.230  53.150  64.120  1.00  0.00           H
ATOM   1448  CG  TYR A 679      42.120  54.050  65.850  1.00  0.00           C
ATOM   1449  CD1 TYR A 679      41.370  53.740  66.980  1.00  0.00           C
ATOM   1450  HD1 TYR A 679      40.340  53.420  66.910  1.00  0.00           H
ATOM   1451  CE1 TYR A 679      41.990  53.780  68.260  1.00  0.00           C
ATOM   1452  HE1 TYR A 679      41.390  53.550  69.140  1.00  0.00           H
ATOM   1453  CZ  TYR A 679      43.270  54.230  68.420  1.00  0.00           C
ATOM   1454  OH  TYR A 679      43.740  54.410  69.700  1.00  0.00           O
ATOM   1455  HH  TYR A 679      44.670  54.640  69.600  1.00  0.00           H
ATOM   1456  CD2 TYR A 679      43.480  54.450  65.960  1.00  0.00           C
ATOM   1457  HD2 TYR A 679      44.060  54.830  65.130  1.00  0.00           H
ATOM   1458  CE2 TYR A 679      43.970  54.520  67.260  1.00  0.00           C
ATOM   1459  HE2 TYR A 679      45.010  54.760  67.430  1.00  0.00           H
ATOM   1460  C   TYR A 679      40.170  56.340  65.170  1.00  0.00           C
ATOM   1461  O   TYR A 679      39.730  56.650  66.330  1.00  0.00           O
ATOM   1462  N   LYS A 680      40.630  57.300  64.320  1.00  0.00           N
ATOM   1463  HN  LYS A 680      41.080  56.920  63.520  1.00  0.00           H
ATOM   1464  CA  LYS A 680      40.780  58.690  64.630  1.00  0.00           C
ATOM   1465  HA  LYS A 680      41.380  58.720  65.520  1.00  0.00           H
ATOM   1466  CB  LYS A 680      41.670  59.300  63.570  1.00  0.00           C
ATOM   1467  HB1 LYS A 680      41.120  59.040  62.640  1.00  0.00           H
ATOM   1468  HB2 LYS A 680      42.590  58.670  63.580  1.00  0.00           H
ATOM   1469  CG  LYS A 680      42.000  60.810  63.680  1.00  0.00           C
ATOM   1470  HG1 LYS A 680      41.070  61.360  63.410  1.00  0.00           H
ATOM   1471  HG2 LYS A 680      42.750  61.070  62.900  1.00  0.00           H
ATOM   1472  CD  LYS A 680      42.480  61.170  65.110  1.00  0.00           C
ATOM   1473  HD1 LYS A 680      43.320  60.470  65.290  1.00  0.00           H
ATOM   1474  HD2 LYS A 680      41.700  61.060  65.890  1.00  0.00           H
ATOM   1475  CE  LYS A 680      42.980  62.600  65.200  1.00  0.00           C
ATOM   1476  HE1 LYS A 680      43.860  62.610  64.510  1.00  0.00           H
ATOM   1477  HE2 LYS A 680      43.150  62.840  66.270  1.00  0.00           H
ATOM   1478  NZ  LYS A 680      42.010  63.530  64.650  1.00  0.00           N
ATOM   1479  HZ1 LYS A 680      41.090  63.270  65.060  1.00  0.00           H
ATOM   1480  HZ2 LYS A 680      41.940  63.300  63.630  1.00  0.00           H
ATOM   1481  HZ3 LYS A 680      42.150  64.530  64.850  1.00  0.00           H
ATOM   1482  C   LYS A 680      39.460  59.450  64.800  1.00  0.00           C
ATOM   1483  O   LYS A 680      39.250  60.190  65.810  1.00  0.00           O
ATOM   1484  N   PHE A 681      38.480  59.140  63.930  1.00  0.00           N
ATOM   1485  HN  PHE A 681      38.630  58.470  63.210  1.00  0.00           H
ATOM   1486  CA  PHE A 681      37.130  59.620  64.100  1.00  0.00           C
ATOM   1487  HA  PHE A 681      37.090  60.700  64.160  1.00  0.00           H
ATOM   1488  CB  PHE A 681      36.350  59.100  62.830  1.00  0.00           C
ATOM   1489  HB1 PHE A 681      36.290  58.000  62.930  1.00  0.00           H
ATOM   1490  HB2 PHE A 681      36.780  59.330  61.830  1.00  0.00           H
ATOM   1491  CG  PHE A 681      34.930  59.580  62.840  1.00  0.00           C
ATOM   1492  CD1 PHE A 681      33.840  58.710  63.190  1.00  0.00           C
ATOM   1493  HD1 PHE A 681      34.100  57.710  63.500  1.00  0.00           H
ATOM   1494  CE1 PHE A 681      32.480  59.150  63.200  1.00  0.00           C
ATOM   1495  HE1 PHE A 681      31.650  58.510  63.470  1.00  0.00           H
ATOM   1496  CZ  PHE A 681      32.200  60.370  62.520  1.00  0.00           C
ATOM   1497  HZ  PHE A 681      31.190  60.740  62.450  1.00  0.00           H
ATOM   1498  CD2 PHE A 681      34.630  60.760  62.240  1.00  0.00           C
ATOM   1499  HD2 PHE A 681      35.350  61.440  61.820  1.00  0.00           H
ATOM   1500  CE2 PHE A 681      33.290  61.140  62.060  1.00  0.00           C
ATOM   1501  HE2 PHE A 681      33.040  62.150  61.740  1.00  0.00           H
ATOM   1502  C   PHE A 681      36.500  59.110  65.440  1.00  0.00           C
ATOM   1503  O   PHE A 681      35.800  59.840  66.160  1.00  0.00           O
ATOM   1504  N   CYS A 682      36.690  57.810  65.790  1.00  0.00           N
ATOM   1505  HN  CYS A 682      37.430  57.300  65.370  1.00  0.00           H
ATOM   1506  CA  CYS A 682      36.240  57.340  67.090  1.00  0.00           C
ATOM   1507  HA  CYS A 682      35.190  57.560  67.200  1.00  0.00           H
ATOM   1508  CB  CYS A 682      36.420  55.820  67.240  1.00  0.00           C
ATOM   1509  HB1 CYS A 682      35.890  55.530  68.170  1.00  0.00           H
ATOM   1510  HB2 CYS A 682      37.480  55.490  67.200  1.00  0.00           H
ATOM   1511  SG  CYS A 682      35.380  54.980  65.920  1.00  0.00           S
ATOM   1512  HG1 CYS A 682      36.130  55.210  64.850  1.00  0.00           H
ATOM   1513  C   CYS A 682      36.970  58.090  68.280  1.00  0.00           C
ATOM   1514  O   CYS A 682      36.400  58.240  69.300  1.00  0.00           O
ATOM   1515  N   ARG A 683      38.360  58.360  68.170  1.00  0.00           N
ATOM   1516  HN  ARG A 683      38.850  58.100  67.350  1.00  0.00           H
ATOM   1517  CA  ARG A 683      39.040  59.150  69.200  1.00  0.00           C
ATOM   1518  HA  ARG A 683      38.830  58.720  70.170  1.00  0.00           H
ATOM   1519  CB  ARG A 683      40.620  59.290  69.090  1.00  0.00           C
ATOM   1520  HB1 ARG A 683      40.900  59.830  70.010  1.00  0.00           H
ATOM   1521  HB2 ARG A 683      40.970  59.880  68.210  1.00  0.00           H
ATOM   1522  CG  ARG A 683      41.360  57.930  69.060  1.00  0.00           C
ATOM   1523  HG1 ARG A 683      42.430  58.190  69.220  1.00  0.00           H
ATOM   1524  HG2 ARG A 683      41.390  57.520  68.020  1.00  0.00           H
ATOM   1525  CD  ARG A 683      40.930  56.780  69.930  1.00  0.00           C
ATOM   1526  HD1 ARG A 683      41.450  55.820  69.780  1.00  0.00           H
ATOM   1527  HD2 ARG A 683      39.850  56.640  69.750  1.00  0.00           H
ATOM   1528  NE  ARG A 683      41.110  57.300  71.330  1.00  0.00           N
ATOM   1529  HE  ARG A 683      40.280  57.450  71.880  1.00  0.00           H
ATOM   1530  CZ  ARG A 683      42.180  57.260  72.110  1.00  0.00           C
ATOM   1531  NH1 ARG A 683      42.240  57.480  73.440  1.00  0.00           N
ATOM   1532 HH11 ARG A 683      43.020  57.130  73.950  1.00  0.00           H
ATOM   1533 HH12 ARG A 683      41.490  58.010  73.810  1.00  0.00           H
ATOM   1534  NH2 ARG A 683      43.290  56.820  71.570  1.00  0.00           N
ATOM   1535 HH21 ARG A 683      43.240  56.880  70.570  1.00  0.00           H
ATOM   1536 HH22 ARG A 683      44.080  56.440  72.060  1.00  0.00           H
ATOM   1537  C   ARG A 683      38.450  60.520  69.260  1.00  0.00           C
ATOM   1538  O   ARG A 683      38.290  61.050  70.370  1.00  0.00           O
ATOM   1539  N   ASP A 684      38.110  61.110  68.120  1.00  0.00           N
ATOM   1540  HN  ASP A 684      38.330  60.650  67.280  1.00  0.00           H
ATOM   1541  CA  ASP A 684      37.480  62.470  68.080  1.00  0.00           C
ATOM   1542  HA  ASP A 684      38.170  63.140  68.560  1.00  0.00           H
ATOM   1543  CB  ASP A 684      37.350  62.900  66.570  1.00  0.00           C
ATOM   1544  HB1 ASP A 684      36.730  63.820  66.610  1.00  0.00           H
ATOM   1545  HB2 ASP A 684      36.880  62.090  65.970  1.00  0.00           H
ATOM   1546  CG  ASP A 684      38.640  63.230  65.910  1.00  0.00           C
ATOM   1547  OD1 ASP A 684      38.580  63.320  64.640  1.00  0.00           O
ATOM   1548  OD2 ASP A 684      39.670  63.440  66.590  1.00  0.00           O
ATOM   1549  C   ASP A 684      36.100  62.600  68.760  1.00  0.00           C
ATOM   1550  O   ASP A 684      35.870  63.550  69.470  1.00  0.00           O
ATOM   1551  N   TYR A 685      35.270  61.480  68.530  1.00  0.00           N
ATOM   1552  HN  TYR A 685      35.580  60.750  67.910  1.00  0.00           H
ATOM   1553  CA  TYR A 685      33.930  61.400  69.110  1.00  0.00           C
ATOM   1554  HA  TYR A 685      33.580  62.380  69.430  1.00  0.00           H
ATOM   1555  CB  TYR A 685      32.940  61.000  67.940  1.00  0.00           C
ATOM   1556  HB1 TYR A 685      32.000  60.680  68.440  1.00  0.00           H
ATOM   1557  HB2 TYR A 685      33.320  60.150  67.340  1.00  0.00           H
ATOM   1558  CG  TYR A 685      32.680  62.060  66.930  1.00  0.00           C
ATOM   1559  CD1 TYR A 685      33.560  62.320  65.810  1.00  0.00           C
ATOM   1560  HD1 TYR A 685      34.410  61.680  65.580  1.00  0.00           H
ATOM   1561  CE1 TYR A 685      33.410  63.320  64.850  1.00  0.00           C
ATOM   1562  HE1 TYR A 685      34.140  63.480  64.070  1.00  0.00           H
ATOM   1563  CZ  TYR A 685      32.310  64.150  64.970  1.00  0.00           C
ATOM   1564  OH  TYR A 685      32.020  65.150  63.960  1.00  0.00           O
ATOM   1565  HH  TYR A 685      31.230  65.630  64.250  1.00  0.00           H
ATOM   1566  CD2 TYR A 685      31.600  62.910  66.980  1.00  0.00           C
ATOM   1567  HD2 TYR A 685      30.940  62.780  67.820  1.00  0.00           H
ATOM   1568  CE2 TYR A 685      31.470  63.950  66.100  1.00  0.00           C
ATOM   1569  HE2 TYR A 685      30.570  64.530  66.170  1.00  0.00           H
ATOM   1570  C   TYR A 685      33.910  60.580  70.400  1.00  0.00           C
ATOM   1571  O   TYR A 685      32.890  60.480  71.070  1.00  0.00           O
ATOM   1572  N   GLN A 686      35.060  60.040  70.860  1.00  0.00           N
ATOM   1573  HN  GLN A 686      35.890  60.080  70.320  1.00  0.00           H
ATOM   1574  CA  GLN A 686      35.160  59.260  72.060  1.00  0.00           C
ATOM   1575  HA  GLN A 686      36.220  59.050  72.190  1.00  0.00           H
ATOM   1576  CB  GLN A 686      34.980  60.050  73.340  1.00  0.00           C
ATOM   1577  HB1 GLN A 686      35.070  59.320  74.180  1.00  0.00           H
ATOM   1578  HB2 GLN A 686      33.920  60.350  73.400  1.00  0.00           H
ATOM   1579  CG  GLN A 686      35.980  61.200  73.760  1.00  0.00           C
ATOM   1580  HG1 GLN A 686      35.630  61.860  74.580  1.00  0.00           H
ATOM   1581  HG2 GLN A 686      36.120  61.880  72.900  1.00  0.00           H
ATOM   1582  CD  GLN A 686      37.320  60.550  74.160  1.00  0.00           C
ATOM   1583  OE1 GLN A 686      37.630  59.360  74.030  1.00  0.00           O
ATOM   1584  NE2 GLN A 686      38.200  61.480  74.610  1.00  0.00           N
ATOM   1585 HE21 GLN A 686      39.150  61.150  74.660  1.00  0.00           H
ATOM   1586 HE22 GLN A 686      37.920  62.440  74.600  1.00  0.00           H
ATOM   1587  C   GLN A 686      34.450  57.980  72.030  1.00  0.00           C
ATOM   1588  O   GLN A 686      33.500  57.810  72.730  1.00  0.00           O
ATOM   1589  N   LEU A 687      34.820  56.980  71.260  1.00  0.00           N
ATOM   1590  HN  LEU A 687      35.630  57.140  70.710  1.00  0.00           H
ATOM   1591  CA  LEU A 687      33.880  55.920  70.830  1.00  0.00           C
ATOM   1592  HA  LEU A 687      33.140  55.780  71.600  1.00  0.00           H
ATOM   1593  CB  LEU A 687      33.300  56.110  69.410  1.00  0.00           C
ATOM   1594  HB1 LEU A 687      32.650  55.250  69.130  1.00  0.00           H
ATOM   1595  HB2 LEU A 687      34.120  56.120  68.660  1.00  0.00           H
ATOM   1596  CG  LEU A 687      32.450  57.310  69.100  1.00  0.00           C
ATOM   1597  HG  LEU A 687      33.000  58.230  69.390  1.00  0.00           H
ATOM   1598  CD1 LEU A 687      32.130  57.170  67.650  1.00  0.00           C
ATOM   1599 HD11 LEU A 687      32.990  57.440  67.020  1.00  0.00           H
ATOM   1600 HD12 LEU A 687      31.260  57.850  67.450  1.00  0.00           H
ATOM   1601 HD13 LEU A 687      31.850  56.180  67.230  1.00  0.00           H
ATOM   1602  CD2 LEU A 687      31.090  57.350  69.910  1.00  0.00           C
ATOM   1603 HD21 LEU A 687      31.280  57.450  71.010  1.00  0.00           H
ATOM   1604 HD22 LEU A 687      30.410  56.500  69.700  1.00  0.00           H
ATOM   1605 HD23 LEU A 687      30.550  58.260  69.570  1.00  0.00           H
ATOM   1606  C   LEU A 687      34.700  54.650  70.870  1.00  0.00           C
ATOM   1607  O   LEU A 687      35.880  54.630  70.640  1.00  0.00           O
ATOM   1608  N   SER A 688      34.100  53.530  71.010  1.00  0.00           N
ATOM   1609  HN  SER A 688      33.140  53.600  71.270  1.00  0.00           H
ATOM   1610  CA  SER A 688      34.670  52.210  70.810  1.00  0.00           C
ATOM   1611  HA  SER A 688      35.680  52.150  71.170  1.00  0.00           H
ATOM   1612  CB  SER A 688      34.000  51.080  71.690  1.00  0.00           C
ATOM   1613  HB1 SER A 688      32.960  50.780  71.430  1.00  0.00           H
ATOM   1614  HB2 SER A 688      33.920  51.500  72.720  1.00  0.00           H
ATOM   1615  OG  SER A 688      34.830  49.930  71.890  1.00  0.00           O
ATOM   1616  HG1 SER A 688      35.570  50.210  72.440  1.00  0.00           H
ATOM   1617  C   SER A 688      34.770  51.660  69.370  1.00  0.00           C
ATOM   1618  O   SER A 688      33.860  51.030  68.790  1.00  0.00           O
ATOM   1619  N   TYR A 689      35.970  51.900  68.720  1.00  0.00           N
ATOM   1620  HN  TYR A 689      36.670  52.330  69.290  1.00  0.00           H
ATOM   1621  CA  TYR A 689      36.430  51.550  67.390  1.00  0.00           C
ATOM   1622  HA  TYR A 689      35.940  52.200  66.690  1.00  0.00           H
ATOM   1623  CB  TYR A 689      37.900  52.000  67.170  1.00  0.00           C
ATOM   1624  HB1 TYR A 689      38.590  51.750  68.000  1.00  0.00           H
ATOM   1625  HB2 TYR A 689      37.880  53.110  67.120  1.00  0.00           H
ATOM   1626  CG  TYR A 689      38.560  51.390  65.930  1.00  0.00           C
ATOM   1627  CD1 TYR A 689      39.440  50.330  66.030  1.00  0.00           C
ATOM   1628  HD1 TYR A 689      39.650  49.930  67.010  1.00  0.00           H
ATOM   1629  CE1 TYR A 689      40.010  49.700  64.910  1.00  0.00           C
ATOM   1630  HE1 TYR A 689      40.700  48.870  65.060  1.00  0.00           H
ATOM   1631  CZ  TYR A 689      39.860  50.290  63.670  1.00  0.00           C
ATOM   1632  OH  TYR A 689      40.430  49.750  62.470  1.00  0.00           O
ATOM   1633  HH  TYR A 689      39.810  49.890  61.760  1.00  0.00           H
ATOM   1634  CD2 TYR A 689      38.390  51.990  64.670  1.00  0.00           C
ATOM   1635  HD2 TYR A 689      37.720  52.820  64.490  1.00  0.00           H
ATOM   1636  CE2 TYR A 689      39.060  51.440  63.530  1.00  0.00           C
ATOM   1637  HE2 TYR A 689      38.870  51.770  62.510  1.00  0.00           H
ATOM   1638  C   TYR A 689      36.020  50.070  66.870  1.00  0.00           C
ATOM   1639  O   TYR A 689      35.190  49.870  65.970  1.00  0.00           O
ATOM   1640  N   LEU A 690      36.530  49.000  67.570  1.00  0.00           N
ATOM   1641  HN  LEU A 690      37.200  49.050  68.300  1.00  0.00           H
ATOM   1642  CA  LEU A 690      36.190  47.640  67.200  1.00  0.00           C
ATOM   1643  HA  LEU A 690      36.480  47.520  66.170  1.00  0.00           H
ATOM   1644  CB  LEU A 690      36.990  46.570  68.030  1.00  0.00           C
ATOM   1645  HB1 LEU A 690      36.610  45.610  67.620  1.00  0.00           H
ATOM   1646  HB2 LEU A 690      36.640  46.660  69.080  1.00  0.00           H
ATOM   1647  CG  LEU A 690      38.540  46.600  67.930  1.00  0.00           C
ATOM   1648  HG  LEU A 690      38.910  47.620  68.140  1.00  0.00           H
ATOM   1649  CD1 LEU A 690      39.120  45.590  68.900  1.00  0.00           C
ATOM   1650 HD11 LEU A 690      39.070  45.930  69.950  1.00  0.00           H
ATOM   1651 HD12 LEU A 690      40.200  45.450  68.650  1.00  0.00           H
ATOM   1652 HD13 LEU A 690      38.630  44.610  68.730  1.00  0.00           H
ATOM   1653  CD2 LEU A 690      39.100  46.260  66.480  1.00  0.00           C
ATOM   1654 HD21 LEU A 690      38.760  47.000  65.720  1.00  0.00           H
ATOM   1655 HD22 LEU A 690      38.720  45.260  66.240  1.00  0.00           H
ATOM   1656 HD23 LEU A 690      40.210  46.240  66.420  1.00  0.00           H
ATOM   1657  C   LEU A 690      34.650  47.280  67.240  1.00  0.00           C
ATOM   1658  O   LEU A 690      34.190  46.790  66.220  1.00  0.00           O
ATOM   1659  N   SER A 691      33.910  47.620  68.320  1.00  0.00           N
ATOM   1660  HN  SER A 691      34.380  47.740  69.190  1.00  0.00           H
ATOM   1661  CA  SER A 691      32.460  47.390  68.450  1.00  0.00           C
ATOM   1662  HA  SER A 691      32.260  46.340  68.330  1.00  0.00           H
ATOM   1663  CB  SER A 691      31.930  47.820  69.870  1.00  0.00           C
ATOM   1664  HB1 SER A 691      32.310  48.810  70.190  1.00  0.00           H
ATOM   1665  HB2 SER A 691      32.360  47.120  70.630  1.00  0.00           H
ATOM   1666  OG  SER A 691      30.520  47.820  70.070  1.00  0.00           O
ATOM   1667  HG1 SER A 691      30.210  46.940  69.840  1.00  0.00           H
ATOM   1668  C   SER A 691      31.650  48.110  67.370  1.00  0.00           C
ATOM   1669  O   SER A 691      30.710  47.620  66.810  1.00  0.00           O
ATOM   1670  N   LEU A 692      31.970  49.450  67.110  1.00  0.00           N
ATOM   1671  HN  LEU A 692      32.570  49.960  67.740  1.00  0.00           H
ATOM   1672  CA  LEU A 692      31.320  50.270  66.030  1.00  0.00           C
ATOM   1673  HA  LEU A 692      30.240  50.280  66.130  1.00  0.00           H
ATOM   1674  CB  LEU A 692      31.810  51.730  66.140  1.00  0.00           C
ATOM   1675  HB1 LEU A 692      32.910  51.720  66.060  1.00  0.00           H
ATOM   1676  HB2 LEU A 692      31.530  52.000  67.190  1.00  0.00           H
ATOM   1677  CG  LEU A 692      31.160  52.800  65.120  1.00  0.00           C
ATOM   1678  HG  LEU A 692      31.530  52.500  64.110  1.00  0.00           H
ATOM   1679  CD1 LEU A 692      29.580  52.700  65.140  1.00  0.00           C
ATOM   1680 HD11 LEU A 692      29.240  52.800  66.200  1.00  0.00           H
ATOM   1681 HD12 LEU A 692      29.360  51.660  64.800  1.00  0.00           H
ATOM   1682 HD13 LEU A 692      29.190  53.470  64.440  1.00  0.00           H
ATOM   1683  CD2 LEU A 692      31.700  54.150  65.520  1.00  0.00           C
ATOM   1684 HD21 LEU A 692      32.800  54.120  65.660  1.00  0.00           H
ATOM   1685 HD22 LEU A 692      31.280  54.520  66.490  1.00  0.00           H
ATOM   1686 HD23 LEU A 692      31.490  55.030  64.870  1.00  0.00           H
ATOM   1687  C   LEU A 692      31.590  49.820  64.640  1.00  0.00           C
ATOM   1688  O   LEU A 692      30.710  49.740  63.770  1.00  0.00           O
ATOM   1689  N   ARG A 693      32.860  49.470  64.360  1.00  0.00           N
ATOM   1690  HN  ARG A 693      33.580  49.460  65.050  1.00  0.00           H
ATOM   1691  CA  ARG A 693      33.370  49.020  63.100  1.00  0.00           C
ATOM   1692  HA  ARG A 693      33.170  49.880  62.470  1.00  0.00           H
ATOM   1693  CB  ARG A 693      34.810  48.680  63.340  1.00  0.00           C
ATOM   1694  HB1 ARG A 693      34.800  47.850  64.090  1.00  0.00           H
ATOM   1695  HB2 ARG A 693      35.330  49.600  63.660  1.00  0.00           H
ATOM   1696  CG  ARG A 693      35.500  48.210  62.100  1.00  0.00           C
ATOM   1697  HG1 ARG A 693      35.290  48.890  61.250  1.00  0.00           H
ATOM   1698  HG2 ARG A 693      35.040  47.230  61.810  1.00  0.00           H
ATOM   1699  CD  ARG A 693      37.050  48.070  62.360  1.00  0.00           C
ATOM   1700  HD1 ARG A 693      37.210  47.400  63.210  1.00  0.00           H
ATOM   1701  HD2 ARG A 693      37.520  49.050  62.600  1.00  0.00           H
ATOM   1702  NE  ARG A 693      37.810  47.540  61.210  1.00  0.00           N
ATOM   1703  HE  ARG A 693      38.250  48.130  60.530  1.00  0.00           H
ATOM   1704  CZ  ARG A 693      37.680  46.280  60.890  1.00  0.00           C
ATOM   1705  NH1 ARG A 693      37.000  45.340  61.480  1.00  0.00           N
ATOM   1706 HH11 ARG A 693      36.580  45.510  62.370  1.00  0.00           H
ATOM   1707 HH12 ARG A 693      37.100  44.450  61.040  1.00  0.00           H
ATOM   1708  NH2 ARG A 693      38.110  45.970  59.710  1.00  0.00           N
ATOM   1709 HH21 ARG A 693      37.850  45.060  59.410  1.00  0.00           H
ATOM   1710 HH22 ARG A 693      38.510  46.720  59.180  1.00  0.00           H
ATOM   1711  C   ARG A 693      32.560  47.850  62.500  1.00  0.00           C
ATOM   1712  O   ARG A 693      32.350  47.730  61.320  1.00  0.00           O
ATOM   1713  N   THR A 694      31.930  46.880  63.290  1.00  0.00           N
ATOM   1714  HN  THR A 694      32.290  46.750  64.210  1.00  0.00           H
ATOM   1715  CA  THR A 694      30.950  45.940  62.880  1.00  0.00           C
ATOM   1716  HA  THR A 694      31.400  45.450  62.030  1.00  0.00           H
ATOM   1717  CB  THR A 694      30.720  44.930  64.110  1.00  0.00           C
ATOM   1718  HB  THR A 694      30.230  45.490  64.930  1.00  0.00           H
ATOM   1719  OG1 THR A 694      31.970  44.430  64.490  1.00  0.00           O
ATOM   1720  HG1 THR A 694      32.230  43.690  63.930  1.00  0.00           H
ATOM   1721  CG2 THR A 694      29.800  43.800  63.710  1.00  0.00           C
ATOM   1722 HG21 THR A 694      29.770  43.080  64.560  1.00  0.00           H
ATOM   1723 HG22 THR A 694      30.240  43.230  62.860  1.00  0.00           H
ATOM   1724 HG23 THR A 694      28.820  44.180  63.370  1.00  0.00           H
ATOM   1725  C   THR A 694      29.660  46.460  62.350  1.00  0.00           C
ATOM   1726  O   THR A 694      29.170  46.120  61.290  1.00  0.00           O
ATOM   1727  N   SER A 695      29.040  47.440  62.970  1.00  0.00           N
ATOM   1728  HN  SER A 695      29.580  47.770  63.740  1.00  0.00           H
ATOM   1729  CA  SER A 695      27.860  48.090  62.460  1.00  0.00           C
ATOM   1730  HA  SER A 695      27.140  47.350  62.140  1.00  0.00           H
ATOM   1731  CB  SER A 695      27.300  49.090  63.460  1.00  0.00           C
ATOM   1732  HB1 SER A 695      26.570  49.840  63.120  1.00  0.00           H
ATOM   1733  HB2 SER A 695      28.160  49.660  63.910  1.00  0.00           H
ATOM   1734  OG  SER A 695      26.700  48.390  64.520  1.00  0.00           O
ATOM   1735  HG1 SER A 695      27.410  47.830  64.880  1.00  0.00           H
ATOM   1736  C   SER A 695      28.240  48.830  61.250  1.00  0.00           C
ATOM   1737  O   SER A 695      27.540  48.990  60.260  1.00  0.00           O
ATOM   1738  N   ILE A 696      29.430  49.420  61.170  1.00  0.00           N
ATOM   1739  HN  ILE A 696      29.980  49.630  61.990  1.00  0.00           H
ATOM   1740  CA  ILE A 696      29.970  50.070  59.950  1.00  0.00           C
ATOM   1741  HA  ILE A 696      29.250  50.790  59.580  1.00  0.00           H
ATOM   1742  CB  ILE A 696      31.250  50.780  60.240  1.00  0.00           C
ATOM   1743  HB  ILE A 696      32.020  50.180  60.770  1.00  0.00           H
ATOM   1744  CG2 ILE A 696      31.760  51.300  58.890  1.00  0.00           C
ATOM   1745 HG21 ILE A 696      32.600  52.010  59.000  1.00  0.00           H
ATOM   1746 HG22 ILE A 696      31.020  51.930  58.340  1.00  0.00           H
ATOM   1747 HG23 ILE A 696      32.170  50.550  58.180  1.00  0.00           H
ATOM   1748  CG1 ILE A 696      30.910  52.050  61.130  1.00  0.00           C
ATOM   1749 HG11 ILE A 696      30.470  51.730  62.110  1.00  0.00           H
ATOM   1750 HG12 ILE A 696      30.130  52.640  60.600  1.00  0.00           H
ATOM   1751  CD  ILE A 696      32.160  52.940  61.400  1.00  0.00           C
ATOM   1752  HD1 ILE A 696      31.870  53.760  62.080  1.00  0.00           H
ATOM   1753  HD2 ILE A 696      32.410  53.350  60.400  1.00  0.00           H
ATOM   1754  HD3 ILE A 696      32.980  52.340  61.860  1.00  0.00           H
ATOM   1755  C   ILE A 696      30.140  49.090  58.790  1.00  0.00           C
ATOM   1756  O   ILE A 696      29.730  49.340  57.650  1.00  0.00           O
ATOM   1757  N   GLY A 697      30.780  47.920  59.000  1.00  0.00           N
ATOM   1758  HN  GLY A 697      31.150  47.770  59.910  1.00  0.00           H
ATOM   1759  CA  GLY A 697      31.010  46.850  58.080  1.00  0.00           C
ATOM   1760  HA1 GLY A 697      31.460  46.060  58.660  1.00  0.00           H
ATOM   1761  HA2 GLY A 697      31.630  47.180  57.250  1.00  0.00           H
ATOM   1762  C   GLY A 697      29.670  46.240  57.520  1.00  0.00           C
ATOM   1763  O   GLY A 697      29.680  45.800  56.350  1.00  0.00           O
ATOM   1764  N   LEU A 698      28.620  46.110  58.320  1.00  0.00           N
ATOM   1765  HN  LEU A 698      28.620  46.320  59.290  1.00  0.00           H
ATOM   1766  CA  LEU A 698      27.320  45.660  57.820  1.00  0.00           C
ATOM   1767  HA  LEU A 698      27.490  44.870  57.100  1.00  0.00           H
ATOM   1768  CB  LEU A 698      26.410  45.150  58.940  1.00  0.00           C
ATOM   1769  HB1 LEU A 698      25.480  44.660  58.600  1.00  0.00           H
ATOM   1770  HB2 LEU A 698      26.100  45.950  59.640  1.00  0.00           H
ATOM   1771  CG  LEU A 698      27.150  44.110  59.820  1.00  0.00           C
ATOM   1772  HG  LEU A 698      28.180  44.350  60.130  1.00  0.00           H
ATOM   1773  CD1 LEU A 698      26.300  43.790  61.060  1.00  0.00           C
ATOM   1774 HD11 LEU A 698      26.250  44.740  61.640  1.00  0.00           H
ATOM   1775 HD12 LEU A 698      26.980  43.110  61.630  1.00  0.00           H
ATOM   1776 HD13 LEU A 698      25.330  43.300  60.880  1.00  0.00           H
ATOM   1777  CD2 LEU A 698      27.320  42.800  59.070  1.00  0.00           C
ATOM   1778 HD21 LEU A 698      26.280  42.410  59.120  1.00  0.00           H
ATOM   1779 HD22 LEU A 698      28.080  42.220  59.630  1.00  0.00           H
ATOM   1780 HD23 LEU A 698      27.540  42.950  58.000  1.00  0.00           H
ATOM   1781  C   LEU A 698      26.670  46.740  56.930  1.00  0.00           C
ATOM   1782  O   LEU A 698      26.110  46.450  55.860  1.00  0.00           O
ATOM   1783  N   TRP A 699      26.770  48.000  57.320  1.00  0.00           N
ATOM   1784  HN  TRP A 699      27.130  48.330  58.200  1.00  0.00           H
ATOM   1785  CA  TRP A 699      26.430  49.110  56.410  1.00  0.00           C
ATOM   1786  HA  TRP A 699      25.380  48.950  56.200  1.00  0.00           H
ATOM   1787  CB  TRP A 699      26.520  50.560  57.070  1.00  0.00           C
ATOM   1788  HB1 TRP A 699      26.560  51.340  56.270  1.00  0.00           H
ATOM   1789  HB2 TRP A 699      27.460  50.600  57.650  1.00  0.00           H
ATOM   1790  CG  TRP A 699      25.350  50.920  57.900  1.00  0.00           C
ATOM   1791  CD1 TRP A 699      25.210  51.220  59.200  1.00  0.00           C
ATOM   1792  HD1 TRP A 699      26.040  51.020  59.870  1.00  0.00           H
ATOM   1793  NE1 TRP A 699      23.960  51.910  59.330  1.00  0.00           N
ATOM   1794  HE1 TRP A 699      23.600  52.410  60.090  1.00  0.00           H
ATOM   1795  CE2 TRP A 699      23.250  51.870  58.180  1.00  0.00           C
ATOM   1796  CD2 TRP A 699      24.120  51.360  57.170  1.00  0.00           C
ATOM   1797  CE3 TRP A 699      23.640  51.150  55.900  1.00  0.00           C
ATOM   1798  HE3 TRP A 699      24.300  50.660  55.200  1.00  0.00           H
ATOM   1799  CZ3 TRP A 699      22.350  51.390  55.580  1.00  0.00           C
ATOM   1800  HZ3 TRP A 699      21.980  51.170  54.590  1.00  0.00           H
ATOM   1801  CZ2 TRP A 699      21.990  52.330  57.810  1.00  0.00           C
ATOM   1802  HZ2 TRP A 699      21.310  52.850  58.460  1.00  0.00           H
ATOM   1803  CH2 TRP A 699      21.550  52.010  56.480  1.00  0.00           C
ATOM   1804  HH2 TRP A 699      20.540  52.200  56.120  1.00  0.00           H
ATOM   1805  C   TRP A 699      27.260  49.040  55.080  1.00  0.00           C
ATOM   1806  O   TRP A 699      26.670  49.170  53.990  1.00  0.00           O
ATOM   1807  N   THR A 700      28.590  48.780  55.130  1.00  0.00           N
ATOM   1808  HN  THR A 700      29.050  48.790  56.020  1.00  0.00           H
ATOM   1809  CA  THR A 700      29.560  48.740  54.000  1.00  0.00           C
ATOM   1810  HA  THR A 700      29.470  49.680  53.470  1.00  0.00           H
ATOM   1811  CB  THR A 700      31.010  48.590  54.360  1.00  0.00           C
ATOM   1812  HB  THR A 700      31.210  47.630  54.870  1.00  0.00           H
ATOM   1813  OG1 THR A 700      31.490  49.600  55.230  1.00  0.00           O
ATOM   1814  HG1 THR A 700      30.930  49.670  56.000  1.00  0.00           H
ATOM   1815  CG2 THR A 700      31.990  48.660  53.140  1.00  0.00           C
ATOM   1816 HG21 THR A 700      32.210  49.710  52.880  1.00  0.00           H
ATOM   1817 HG22 THR A 700      31.680  48.000  52.310  1.00  0.00           H
ATOM   1818 HG23 THR A 700      33.010  48.340  53.420  1.00  0.00           H
ATOM   1819  C   THR A 700      29.160  47.650  53.000  1.00  0.00           C
ATOM   1820  O   THR A 700      29.100  47.820  51.770  1.00  0.00           O
ATOM   1821  N   SER A 701      28.840  46.430  53.530  1.00  0.00           N
ATOM   1822  HN  SER A 701      28.920  46.210  54.490  1.00  0.00           H
ATOM   1823  CA  SER A 701      28.250  45.260  52.890  1.00  0.00           C
ATOM   1824  HA  SER A 701      28.990  44.980  52.150  1.00  0.00           H
ATOM   1825  CB  SER A 701      28.140  44.110  53.910  1.00  0.00           C
ATOM   1826  HB1 SER A 701      27.370  44.300  54.690  1.00  0.00           H
ATOM   1827  HB2 SER A 701      29.070  44.220  54.480  1.00  0.00           H
ATOM   1828  OG  SER A 701      27.880  42.760  53.370  1.00  0.00           O
ATOM   1829  HG1 SER A 701      28.710  42.450  53.000  1.00  0.00           H
ATOM   1830  C   SER A 701      26.990  45.420  52.150  1.00  0.00           C
ATOM   1831  O   SER A 701      26.910  45.260  50.910  1.00  0.00           O
ATOM   1832  N   PHE A 702      26.040  46.100  52.770  1.00  0.00           N
ATOM   1833  HN  PHE A 702      26.080  46.200  53.760  1.00  0.00           H
ATOM   1834  CA  PHE A 702      24.840  46.550  52.160  1.00  0.00           C
ATOM   1835  HA  PHE A 702      24.410  45.730  51.610  1.00  0.00           H
ATOM   1836  CB  PHE A 702      23.760  46.920  53.210  1.00  0.00           C
ATOM   1837  HB1 PHE A 702      24.230  47.650  53.910  1.00  0.00           H
ATOM   1838  HB2 PHE A 702      23.470  46.000  53.760  1.00  0.00           H
ATOM   1839  CG  PHE A 702      22.480  47.520  52.660  1.00  0.00           C
ATOM   1840  CD1 PHE A 702      22.350  48.910  52.660  1.00  0.00           C
ATOM   1841  HD1 PHE A 702      23.120  49.530  53.100  1.00  0.00           H
ATOM   1842  CE1 PHE A 702      21.220  49.490  52.030  1.00  0.00           C
ATOM   1843  HE1 PHE A 702      21.050  50.540  51.910  1.00  0.00           H
ATOM   1844  CZ  PHE A 702      20.250  48.630  51.360  1.00  0.00           C
ATOM   1845  HZ  PHE A 702      19.410  49.080  50.860  1.00  0.00           H
ATOM   1846  CD2 PHE A 702      21.570  46.680  51.990  1.00  0.00           C
ATOM   1847  HD2 PHE A 702      21.670  45.610  51.970  1.00  0.00           H
ATOM   1848  CE2 PHE A 702      20.410  47.220  51.360  1.00  0.00           C
ATOM   1849  HE2 PHE A 702      19.610  46.620  50.970  1.00  0.00           H
ATOM   1850  C   PHE A 702      25.010  47.520  51.010  1.00  0.00           C
ATOM   1851  O   PHE A 702      24.440  47.290  49.960  1.00  0.00           O
ATOM   1852  N   LEU A 703      25.850  48.570  51.200  1.00  0.00           N
ATOM   1853  HN  LEU A 703      26.470  48.540  51.980  1.00  0.00           H
ATOM   1854  CA  LEU A 703      26.050  49.580  50.230  1.00  0.00           C
ATOM   1855  HA  LEU A 703      25.110  49.870  49.780  1.00  0.00           H
ATOM   1856  CB  LEU A 703      26.620  50.890  50.880  1.00  0.00           C
ATOM   1857  HB1 LEU A 703      27.070  51.530  50.100  1.00  0.00           H
ATOM   1858  HB2 LEU A 703      27.380  50.430  51.550  1.00  0.00           H
ATOM   1859  CG  LEU A 703      25.680  51.630  51.800  1.00  0.00           C
ATOM   1860  HG  LEU A 703      25.300  50.930  52.560  1.00  0.00           H
ATOM   1861  CD1 LEU A 703      26.490  52.720  52.540  1.00  0.00           C
ATOM   1862 HD11 LEU A 703      25.890  53.370  53.210  1.00  0.00           H
ATOM   1863 HD12 LEU A 703      26.950  53.400  51.800  1.00  0.00           H
ATOM   1864 HD13 LEU A 703      27.290  52.180  53.070  1.00  0.00           H
ATOM   1865  CD2 LEU A 703      24.500  52.310  51.060  1.00  0.00           C
ATOM   1866 HD21 LEU A 703      23.820  51.500  50.710  1.00  0.00           H
ATOM   1867 HD22 LEU A 703      24.860  52.980  50.250  1.00  0.00           H
ATOM   1868 HD23 LEU A 703      24.020  52.880  51.880  1.00  0.00           H
ATOM   1869  C   LEU A 703      26.880  49.080  49.070  1.00  0.00           C
ATOM   1870  O   LEU A 703      26.630  49.490  47.940  1.00  0.00           O
ATOM   1871  N   CYS A 704      27.750  48.120  49.220  1.00  0.00           N
ATOM   1872  HN  CYS A 704      28.070  47.880  50.130  1.00  0.00           H
ATOM   1873  CA  CYS A 704      28.280  47.340  48.120  1.00  0.00           C
ATOM   1874  HA  CYS A 704      28.670  48.060  47.410  1.00  0.00           H
ATOM   1875  CB  CYS A 704      29.550  46.370  48.570  1.00  0.00           C
ATOM   1876  HB1 CYS A 704      30.010  45.860  47.690  1.00  0.00           H
ATOM   1877  HB2 CYS A 704      29.160  45.600  49.260  1.00  0.00           H
ATOM   1878  SG  CYS A 704      30.940  47.510  49.270  1.00  0.00           S
ATOM   1879  HG1 CYS A 704      30.210  47.920  50.290  1.00  0.00           H
ATOM   1880  C   CYS A 704      27.360  46.510  47.370  1.00  0.00           C
ATOM   1881  O   CYS A 704      27.280  46.510  46.130  1.00  0.00           O
ATOM   1882  N   ILE A 705      26.340  45.840  48.030  1.00  0.00           N
ATOM   1883  HN  ILE A 705      26.180  45.750  49.010  1.00  0.00           H
ATOM   1884  CA  ILE A 705      25.230  45.190  47.390  1.00  0.00           C
ATOM   1885  HA  ILE A 705      25.670  44.530  46.660  1.00  0.00           H
ATOM   1886  CB  ILE A 705      24.520  44.300  48.370  1.00  0.00           C
ATOM   1887  HB  ILE A 705      24.430  44.800  49.360  1.00  0.00           H
ATOM   1888  CG2 ILE A 705      23.100  43.950  48.000  1.00  0.00           C
ATOM   1889 HG21 ILE A 705      22.510  43.250  48.630  1.00  0.00           H
ATOM   1890 HG22 ILE A 705      22.980  43.470  47.010  1.00  0.00           H
ATOM   1891 HG23 ILE A 705      22.480  44.870  48.110  1.00  0.00           H
ATOM   1892  CG1 ILE A 705      25.320  42.990  48.620  1.00  0.00           C
ATOM   1893 HG11 ILE A 705      26.390  43.290  48.610  1.00  0.00           H
ATOM   1894 HG12 ILE A 705      25.060  42.290  47.800  1.00  0.00           H
ATOM   1895  CD  ILE A 705      24.980  42.320  50.000  1.00  0.00           C
ATOM   1896  HD1 ILE A 705      25.070  43.090  50.810  1.00  0.00           H
ATOM   1897  HD2 ILE A 705      25.640  41.460  50.250  1.00  0.00           H
ATOM   1898  HD3 ILE A 705      23.940  41.920  50.060  1.00  0.00           H
ATOM   1899  C   ILE A 705      24.400  46.000  46.530  1.00  0.00           C
ATOM   1900  O   ILE A 705      24.040  45.630  45.380  1.00  0.00           O
ATOM   1901  N   VAL A 706      24.000  47.180  47.130  1.00  0.00           N
ATOM   1902  HN  VAL A 706      24.120  47.420  48.080  1.00  0.00           H
ATOM   1903  CA  VAL A 706      23.320  48.250  46.450  1.00  0.00           C
ATOM   1904  HA  VAL A 706      22.390  47.830  46.090  1.00  0.00           H
ATOM   1905  CB  VAL A 706      22.780  49.360  47.420  1.00  0.00           C
ATOM   1906  HB  VAL A 706      23.680  49.670  48.020  1.00  0.00           H
ATOM   1907  CG1 VAL A 706      22.440  50.640  46.720  1.00  0.00           C
ATOM   1908 HG11 VAL A 706      21.470  50.510  46.200  1.00  0.00           H
ATOM   1909 HG12 VAL A 706      23.160  51.030  45.970  1.00  0.00           H
ATOM   1910 HG13 VAL A 706      22.210  51.380  47.510  1.00  0.00           H
ATOM   1911  CG2 VAL A 706      21.650  48.810  48.260  1.00  0.00           C
ATOM   1912 HG21 VAL A 706      22.030  48.090  49.010  1.00  0.00           H
ATOM   1913 HG22 VAL A 706      20.860  48.330  47.640  1.00  0.00           H
ATOM   1914 HG23 VAL A 706      21.080  49.580  48.830  1.00  0.00           H
ATOM   1915  C   VAL A 706      24.080  48.710  45.260  1.00  0.00           C
ATOM   1916  O   VAL A 706      23.540  48.810  44.160  1.00  0.00           O
ATOM   1917  N   LEU A 707      25.360  48.960  45.370  1.00  0.00           N
ATOM   1918  HN  LEU A 707      25.760  48.810  46.270  1.00  0.00           H
ATOM   1919  CA  LEU A 707      26.250  49.500  44.340  1.00  0.00           C
ATOM   1920  HA  LEU A 707      25.730  50.370  43.970  1.00  0.00           H
ATOM   1921  CB  LEU A 707      27.730  49.770  44.810  1.00  0.00           C
ATOM   1922  HB1 LEU A 707      27.960  48.870  45.420  1.00  0.00           H
ATOM   1923  HB2 LEU A 707      27.710  50.590  45.550  1.00  0.00           H
ATOM   1924  CG  LEU A 707      28.920  49.960  43.840  1.00  0.00           C
ATOM   1925  HG  LEU A 707      29.010  49.060  43.190  1.00  0.00           H
ATOM   1926  CD1 LEU A 707      28.790  51.250  42.970  1.00  0.00           C
ATOM   1927 HD11 LEU A 707      27.940  51.270  42.270  1.00  0.00           H
ATOM   1928 HD12 LEU A 707      29.690  51.550  42.390  1.00  0.00           H
ATOM   1929 HD13 LEU A 707      28.570  52.070  43.670  1.00  0.00           H
ATOM   1930  CD2 LEU A 707      30.200  50.040  44.700  1.00  0.00           C
ATOM   1931 HD21 LEU A 707      31.070  49.970  44.010  1.00  0.00           H
ATOM   1932 HD22 LEU A 707      30.320  49.270  45.500  1.00  0.00           H
ATOM   1933 HD23 LEU A 707      30.210  50.990  45.270  1.00  0.00           H
ATOM   1934  C   LEU A 707      26.400  48.590  43.110  1.00  0.00           C
ATOM   1935  O   LEU A 707      26.130  48.990  41.980  1.00  0.00           O
ATOM   1936  N   VAL A 708      26.570  47.270  43.380  1.00  0.00           N
ATOM   1937  HN  VAL A 708      26.810  47.010  44.320  1.00  0.00           H
ATOM   1938  CA  VAL A 708      26.570  46.240  42.450  1.00  0.00           C
ATOM   1939  HA  VAL A 708      27.410  46.520  41.850  1.00  0.00           H
ATOM   1940  CB  VAL A 708      26.820  44.880  43.150  1.00  0.00           C
ATOM   1941  HB  VAL A 708      26.240  44.940  44.090  1.00  0.00           H
ATOM   1942  CG1 VAL A 708      26.550  43.680  42.270  1.00  0.00           C
ATOM   1943 HG11 VAL A 708      27.050  43.770  41.270  1.00  0.00           H
ATOM   1944 HG12 VAL A 708      25.440  43.630  42.110  1.00  0.00           H
ATOM   1945 HG13 VAL A 708      26.950  42.670  42.500  1.00  0.00           H
ATOM   1946  CG2 VAL A 708      28.270  44.870  43.570  1.00  0.00           C
ATOM   1947 HG21 VAL A 708      29.020  44.700  42.770  1.00  0.00           H
ATOM   1948 HG22 VAL A 708      28.460  44.130  44.390  1.00  0.00           H
ATOM   1949 HG23 VAL A 708      28.570  45.830  44.050  1.00  0.00           H
ATOM   1950  C   VAL A 708      25.350  46.060  41.600  1.00  0.00           C
ATOM   1951  O   VAL A 708      25.410  46.120  40.380  1.00  0.00           O
ATOM   1952  N   ALA A 709      24.260  45.920  42.340  1.00  0.00           N
ATOM   1953  HN  ALA A 709      24.370  45.960  43.330  1.00  0.00           H
ATOM   1954  CA  ALA A 709      22.980  45.930  41.730  1.00  0.00           C
ATOM   1955  HA  ALA A 709      22.840  45.030  41.150  1.00  0.00           H
ATOM   1956  CB  ALA A 709      22.050  45.720  42.930  1.00  0.00           C
ATOM   1957  HB1 ALA A 709      20.980  45.580  42.680  1.00  0.00           H
ATOM   1958  HB2 ALA A 709      22.050  46.680  43.500  1.00  0.00           H
ATOM   1959  HB3 ALA A 709      22.370  44.870  43.560  1.00  0.00           H
ATOM   1960  C   ALA A 709      22.480  47.130  40.990  1.00  0.00           C
ATOM   1961  O   ALA A 709      21.780  47.010  39.970  1.00  0.00           O
ATOM   1962  N   THR A 710      22.880  48.390  41.390  1.00  0.00           N
ATOM   1963  HN  THR A 710      23.390  48.480  42.250  1.00  0.00           H
ATOM   1964  CA  THR A 710      22.550  49.560  40.640  1.00  0.00           C
ATOM   1965  HA  THR A 710      21.500  49.720  40.480  1.00  0.00           H
ATOM   1966  CB  THR A 710      23.070  50.770  41.390  1.00  0.00           C
ATOM   1967  HB  THR A 710      24.180  50.770  41.390  1.00  0.00           H
ATOM   1968  OG1 THR A 710      22.670  50.760  42.810  1.00  0.00           O
ATOM   1969  HG1 THR A 710      23.170  50.010  43.160  1.00  0.00           H
ATOM   1970  CG2 THR A 710      22.520  52.080  40.760  1.00  0.00           C
ATOM   1971 HG21 THR A 710      22.700  52.940  41.440  1.00  0.00           H
ATOM   1972 HG22 THR A 710      21.410  51.960  40.750  1.00  0.00           H
ATOM   1973 HG23 THR A 710      23.060  52.360  39.820  1.00  0.00           H
ATOM   1974  C   THR A 710      23.190  49.610  39.270  1.00  0.00           C
ATOM   1975  O   THR A 710      22.520  49.980  38.230  1.00  0.00           O
ATOM   1976  N   ASP A 711      24.440  49.090  39.150  1.00  0.00           N
ATOM   1977  HN  ASP A 711      24.920  48.720  39.930  1.00  0.00           H
ATOM   1978  CA  ASP A 711      25.270  48.980  37.950  1.00  0.00           C
ATOM   1979  HA  ASP A 711      25.620  47.960  37.980  1.00  0.00           H
ATOM   1980  CB  ASP A 711      24.520  49.110  36.560  1.00  0.00           C
ATOM   1981  HB1 ASP A 711      24.190  50.170  36.420  1.00  0.00           H
ATOM   1982  HB2 ASP A 711      23.740  48.320  36.520  1.00  0.00           H
ATOM   1983  CG  ASP A 711      25.490  48.780  35.480  1.00  0.00           C
ATOM   1984  OD1 ASP A 711      25.120  48.990  34.340  1.00  0.00           O
ATOM   1985  OD2 ASP A 711      26.650  48.260  35.710  1.00  0.00           O
ATOM   1986  C   ASP A 711      26.460  49.930  38.110  1.00  0.00           C
ATOM   1987  O   ASP A 711      26.330  51.110  37.740  1.00  0.00           O
ATOM   1988  N   ALA A 712      27.660  49.440  38.510  1.00  0.00           N
ATOM   1989  HN  ALA A 712      27.660  48.490  38.810  1.00  0.00           H
ATOM   1990  CA  ALA A 712      29.000  50.060  38.560  1.00  0.00           C
ATOM   1991  HA  ALA A 712      28.910  50.970  39.140  1.00  0.00           H
ATOM   1992  CB  ALA A 712      29.970  48.950  39.110  1.00  0.00           C
ATOM   1993  HB1 ALA A 712      30.030  48.150  38.350  1.00  0.00           H
ATOM   1994  HB2 ALA A 712      29.710  48.530  40.110  1.00  0.00           H
ATOM   1995  HB3 ALA A 712      31.020  49.320  39.110  1.00  0.00           H
ATOM   1996  C   ALA A 712      29.570  50.510  37.220  1.00  0.00           C
ATOM   1997  O   ALA A 712      30.520  51.340  37.150  1.00  0.00           O
ATOM   1998  N   SER A 713      29.060  50.030  36.040  1.00  0.00           N
ATOM   1999  HN  SER A 713      28.200  49.540  36.160  1.00  0.00           H
ATOM   2000  CA  SER A 713      29.650  50.070  34.720  1.00  0.00           C
ATOM   2001  HA  SER A 713      30.570  49.490  34.690  1.00  0.00           H
ATOM   2002  CB  SER A 713      28.720  49.460  33.590  1.00  0.00           C
ATOM   2003  HB1 SER A 713      29.210  49.520  32.610  1.00  0.00           H
ATOM   2004  HB2 SER A 713      27.800  50.080  33.480  1.00  0.00           H
ATOM   2005  OG  SER A 713      28.440  48.140  33.960  1.00  0.00           O
ATOM   2006  HG1 SER A 713      27.720  48.240  34.580  1.00  0.00           H
ATOM   2007  C   SER A 713      30.010  51.470  34.150  1.00  0.00           C
ATOM   2008  O   SER A 713      31.100  51.680  33.730  1.00  0.00           O
ATOM   2009  N   SER A 714      29.120  52.480  34.300  1.00  0.00           N
ATOM   2010  HN  SER A 714      28.170  52.330  34.550  1.00  0.00           H
ATOM   2011  CA  SER A 714      29.410  53.840  34.020  1.00  0.00           C
ATOM   2012  HA  SER A 714      29.760  53.830  33.000  1.00  0.00           H
ATOM   2013  CB  SER A 714      28.130  54.760  34.000  1.00  0.00           C
ATOM   2014  HB1 SER A 714      27.400  54.580  33.180  1.00  0.00           H
ATOM   2015  HB2 SER A 714      28.520  55.780  33.860  1.00  0.00           H
ATOM   2016  OG  SER A 714      27.400  54.600  35.200  1.00  0.00           O
ATOM   2017  HG1 SER A 714      26.970  53.790  34.920  1.00  0.00           H
ATOM   2018  C   SER A 714      30.510  54.480  34.960  1.00  0.00           C
ATOM   2019  O   SER A 714      31.210  55.330  34.550  1.00  0.00           O
ATOM   2020  N   LEU A 715      30.400  54.040  36.250  1.00  0.00           N
ATOM   2021  HN  LEU A 715      29.840  53.230  36.370  1.00  0.00           H
ATOM   2022  CA  LEU A 715      31.210  54.710  37.340  1.00  0.00           C
ATOM   2023  HA  LEU A 715      30.880  55.730  37.350  1.00  0.00           H
ATOM   2024  CB  LEU A 715      30.790  54.160  38.770  1.00  0.00           C
ATOM   2025  HB1 LEU A 715      31.140  54.900  39.530  1.00  0.00           H
ATOM   2026  HB2 LEU A 715      31.280  53.180  38.970  1.00  0.00           H
ATOM   2027  CG  LEU A 715      29.300  54.040  38.980  1.00  0.00           C
ATOM   2028  HG  LEU A 715      29.020  53.130  38.430  1.00  0.00           H
ATOM   2029  CD1 LEU A 715      29.140  53.790  40.440  1.00  0.00           C
ATOM   2030 HD11 LEU A 715      28.120  53.570  40.780  1.00  0.00           H
ATOM   2031 HD12 LEU A 715      29.520  54.670  40.990  1.00  0.00           H
ATOM   2032 HD13 LEU A 715      29.760  52.890  40.620  1.00  0.00           H
ATOM   2033  CD2 LEU A 715      28.500  55.300  38.600  1.00  0.00           C
ATOM   2034 HD21 LEU A 715      27.450  55.140  38.940  1.00  0.00           H
ATOM   2035 HD22 LEU A 715      28.580  55.550  37.520  1.00  0.00           H
ATOM   2036 HD23 LEU A 715      28.880  56.240  39.040  1.00  0.00           H
ATOM   2037  C   LEU A 715      32.670  54.620  37.080  1.00  0.00           C
ATOM   2038  O   LEU A 715      33.390  55.650  37.020  1.00  0.00           O
ATOM   2039  N   VAL A 716      33.090  53.340  36.720  1.00  0.00           N
ATOM   2040  HN  VAL A 716      32.420  52.600  36.670  1.00  0.00           H
ATOM   2041  CA  VAL A 716      34.400  52.860  36.350  1.00  0.00           C
ATOM   2042  HA  VAL A 716      35.050  52.980  37.200  1.00  0.00           H
ATOM   2043  CB  VAL A 716      34.310  51.390  35.980  1.00  0.00           C
ATOM   2044  HB  VAL A 716      33.430  51.280  35.300  1.00  0.00           H
ATOM   2045  CG1 VAL A 716      35.490  50.780  35.260  1.00  0.00           C
ATOM   2046 HG11 VAL A 716      36.420  50.780  35.870  1.00  0.00           H
ATOM   2047 HG12 VAL A 716      35.770  51.330  34.330  1.00  0.00           H
ATOM   2048 HG13 VAL A 716      35.270  49.720  35.010  1.00  0.00           H
ATOM   2049  CG2 VAL A 716      34.100  50.470  37.170  1.00  0.00           C
ATOM   2050 HG21 VAL A 716      33.120  50.600  37.660  1.00  0.00           H
ATOM   2051 HG22 VAL A 716      34.880  50.660  37.940  1.00  0.00           H
ATOM   2052 HG23 VAL A 716      34.200  49.410  36.870  1.00  0.00           H
ATOM   2053  C   VAL A 716      35.040  53.610  35.210  1.00  0.00           C
ATOM   2054  O   VAL A 716      36.230  53.850  35.170  1.00  0.00           O
ATOM   2055  N   CYS A 717      34.260  54.060  34.210  1.00  0.00           N
ATOM   2056  HN  CYS A 717      33.290  53.910  34.170  1.00  0.00           H
ATOM   2057  CA  CYS A 717      34.610  54.810  33.030  1.00  0.00           C
ATOM   2058  HA  CYS A 717      35.280  54.280  32.350  1.00  0.00           H
ATOM   2059  CB  CYS A 717      33.340  55.020  32.200  1.00  0.00           C
ATOM   2060  HB1 CYS A 717      32.700  55.740  32.750  1.00  0.00           H
ATOM   2061  HB2 CYS A 717      32.740  54.100  32.050  1.00  0.00           H
ATOM   2062  SG  CYS A 717      33.430  55.630  30.510  1.00  0.00           S
ATOM   2063  HG1 CYS A 717      33.870  54.500  30.000  1.00  0.00           H
ATOM   2064  C   CYS A 717      35.210  56.150  33.310  1.00  0.00           C
ATOM   2065  O   CYS A 717      36.110  56.640  32.620  1.00  0.00           O
ATOM   2066  N   TYR A 718      34.680  56.910  34.290  1.00  0.00           N
ATOM   2067  HN  TYR A 718      33.970  56.520  34.870  1.00  0.00           H
ATOM   2068  CA  TYR A 718      35.180  58.210  34.750  1.00  0.00           C
ATOM   2069  HA  TYR A 718      35.480  58.770  33.870  1.00  0.00           H
ATOM   2070  CB  TYR A 718      34.110  59.050  35.630  1.00  0.00           C
ATOM   2071  HB1 TYR A 718      34.580  59.940  36.090  1.00  0.00           H
ATOM   2072  HB2 TYR A 718      33.820  58.430  36.500  1.00  0.00           H
ATOM   2073  CG  TYR A 718      32.970  59.560  34.710  1.00  0.00           C
ATOM   2074  CD1 TYR A 718      33.010  60.840  34.170  1.00  0.00           C
ATOM   2075  HD1 TYR A 718      33.800  61.560  34.340  1.00  0.00           H
ATOM   2076  CE1 TYR A 718      32.030  61.310  33.320  1.00  0.00           C
ATOM   2077  HE1 TYR A 718      31.950  62.310  32.930  1.00  0.00           H
ATOM   2078  CZ  TYR A 718      30.940  60.510  33.030  1.00  0.00           C
ATOM   2079  OH  TYR A 718      29.860  60.870  32.150  1.00  0.00           O
ATOM   2080  HH  TYR A 718      30.010  61.710  31.720  1.00  0.00           H
ATOM   2081  CD2 TYR A 718      31.940  58.670  34.340  1.00  0.00           C
ATOM   2082  HD2 TYR A 718      31.980  57.680  34.780  1.00  0.00           H
ATOM   2083  CE2 TYR A 718      30.890  59.190  33.560  1.00  0.00           C
ATOM   2084  HE2 TYR A 718      30.050  58.580  33.240  1.00  0.00           H
ATOM   2085  C   TYR A 718      36.480  58.170  35.530  1.00  0.00           C
ATOM   2086  O   TYR A 718      37.100  59.200  35.700  1.00  0.00           O
ATOM   2087  N   ILE A 719      36.870  57.050  36.010  1.00  0.00           N
ATOM   2088  HN  ILE A 719      36.330  56.210  35.940  1.00  0.00           H
ATOM   2089  CA  ILE A 719      38.140  56.870  36.670  1.00  0.00           C
ATOM   2090  HA  ILE A 719      38.390  57.780  37.200  1.00  0.00           H
ATOM   2091  CB  ILE A 719      38.210  55.770  37.720  1.00  0.00           C
ATOM   2092  HB  ILE A 719      37.990  54.800  37.240  1.00  0.00           H
ATOM   2093  CG2 ILE A 719      39.620  55.520  38.320  1.00  0.00           C
ATOM   2094 HG21 ILE A 719      40.370  55.110  37.620  1.00  0.00           H
ATOM   2095 HG22 ILE A 719      39.470  54.750  39.120  1.00  0.00           H
ATOM   2096 HG23 ILE A 719      40.040  56.470  38.720  1.00  0.00           H
ATOM   2097  CG1 ILE A 719      37.150  56.040  38.890  1.00  0.00           C
ATOM   2098 HG11 ILE A 719      37.160  55.210  39.630  1.00  0.00           H
ATOM   2099 HG12 ILE A 719      36.130  56.000  38.450  1.00  0.00           H
ATOM   2100  CD  ILE A 719      37.270  57.440  39.530  1.00  0.00           C
ATOM   2101  HD1 ILE A 719      36.520  57.530  40.350  1.00  0.00           H
ATOM   2102  HD2 ILE A 719      37.040  58.230  38.780  1.00  0.00           H
ATOM   2103  HD3 ILE A 719      38.260  57.720  39.940  1.00  0.00           H
ATOM   2104  C   ILE A 719      39.270  56.730  35.630  1.00  0.00           C
ATOM   2105  O   ILE A 719      39.430  55.700  34.990  1.00  0.00           O
ATOM   2106  N   THR A 720      40.150  57.740  35.560  1.00  0.00           N
ATOM   2107  HN  THR A 720      40.070  58.580  36.090  1.00  0.00           H
ATOM   2108  CA  THR A 720      41.130  57.770  34.410  1.00  0.00           C
ATOM   2109  HA  THR A 720      41.270  56.750  34.060  1.00  0.00           H
ATOM   2110  CB  THR A 720      40.820  58.640  33.220  1.00  0.00           C
ATOM   2111  HB  THR A 720      41.690  58.580  32.520  1.00  0.00           H
ATOM   2112  OG1 THR A 720      40.520  60.020  33.550  1.00  0.00           O
ATOM   2113  HG1 THR A 720      40.590  60.420  32.680  1.00  0.00           H
ATOM   2114  CG2 THR A 720      39.570  58.150  32.510  1.00  0.00           C
ATOM   2115 HG21 THR A 720      39.950  57.120  32.350  1.00  0.00           H
ATOM   2116 HG22 THR A 720      39.320  58.490  31.490  1.00  0.00           H
ATOM   2117 HG23 THR A 720      38.690  58.190  33.200  1.00  0.00           H
ATOM   2118  C   THR A 720      42.470  58.150  35.020  1.00  0.00           C
ATOM   2119  O   THR A 720      42.700  58.290  36.230  1.00  0.00           O
ATOM   2120  N   ARG A 721      43.550  58.190  34.180  1.00  0.00           N
ATOM   2121  HN  ARG A 721      43.490  58.040  33.190  1.00  0.00           H
ATOM   2122  CA  ARG A 721      44.910  58.390  34.650  1.00  0.00           C
ATOM   2123  HA  ARG A 721      45.220  57.520  35.210  1.00  0.00           H
ATOM   2124  CB  ARG A 721      45.880  58.340  33.470  1.00  0.00           C
ATOM   2125  HB1 ARG A 721      46.900  58.630  33.810  1.00  0.00           H
ATOM   2126  HB2 ARG A 721      45.500  59.100  32.740  1.00  0.00           H
ATOM   2127  CG  ARG A 721      46.060  56.960  32.750  1.00  0.00           C
ATOM   2128  HG1 ARG A 721      46.700  57.260  31.890  1.00  0.00           H
ATOM   2129  HG2 ARG A 721      45.140  56.720  32.170  1.00  0.00           H
ATOM   2130  CD  ARG A 721      46.540  55.810  33.570  1.00  0.00           C
ATOM   2131  HD1 ARG A 721      46.550  54.850  33.020  1.00  0.00           H
ATOM   2132  HD2 ARG A 721      45.890  55.660  34.450  1.00  0.00           H
ATOM   2133  NE  ARG A 721      47.880  56.060  34.100  1.00  0.00           N
ATOM   2134  HE  ARG A 721      48.250  56.950  33.810  1.00  0.00           H
ATOM   2135  CZ  ARG A 721      48.690  55.120  34.580  1.00  0.00           C
ATOM   2136  NH1 ARG A 721      48.180  53.980  34.950  1.00  0.00           N
ATOM   2137 HH11 ARG A 721      47.210  53.730  34.910  1.00  0.00           H
ATOM   2138 HH12 ARG A 721      48.830  53.290  35.260  1.00  0.00           H
ATOM   2139  NH2 ARG A 721      49.990  55.360  34.620  1.00  0.00           N
ATOM   2140 HH21 ARG A 721      50.210  56.180  34.100  1.00  0.00           H
ATOM   2141 HH22 ARG A 721      50.650  54.610  34.680  1.00  0.00           H
ATOM   2142  C   ARG A 721      45.210  59.490  35.610  1.00  0.00           C
ATOM   2143  O   ARG A 721      45.910  59.330  36.600  1.00  0.00           O
ATOM   2144  N   PHE A 722      44.550  60.690  35.290  1.00  0.00           N
ATOM   2145  HN  PHE A 722      43.810  60.810  34.630  1.00  0.00           H
ATOM   2146  CA  PHE A 722      44.670  61.910  36.130  1.00  0.00           C
ATOM   2147  HA  PHE A 722      45.720  62.150  35.970  1.00  0.00           H
ATOM   2148  CB  PHE A 722      43.710  63.030  35.570  1.00  0.00           C
ATOM   2149  HB1 PHE A 722      42.730  62.590  35.240  1.00  0.00           H
ATOM   2150  HB2 PHE A 722      44.190  63.360  34.610  1.00  0.00           H
ATOM   2151  CG  PHE A 722      43.640  64.270  36.380  1.00  0.00           C
ATOM   2152  CD1 PHE A 722      44.720  65.170  36.370  1.00  0.00           C
ATOM   2153  HD1 PHE A 722      45.570  64.940  35.740  1.00  0.00           H
ATOM   2154  CE1 PHE A 722      44.620  66.380  37.080  1.00  0.00           C
ATOM   2155  HE1 PHE A 722      45.440  67.090  37.110  1.00  0.00           H
ATOM   2156  CZ  PHE A 722      43.530  66.640  37.890  1.00  0.00           C
ATOM   2157  HZ  PHE A 722      43.410  67.570  38.420  1.00  0.00           H
ATOM   2158  CD2 PHE A 722      42.510  64.510  37.170  1.00  0.00           C
ATOM   2159  HD2 PHE A 722      41.700  63.790  37.150  1.00  0.00           H
ATOM   2160  CE2 PHE A 722      42.520  65.640  37.970  1.00  0.00           C
ATOM   2161  HE2 PHE A 722      41.660  65.770  38.620  1.00  0.00           H
ATOM   2162  C   PHE A 722      44.410  61.710  37.660  1.00  0.00           C
ATOM   2163  O   PHE A 722      45.210  62.110  38.540  1.00  0.00           O
ATOM   2164  N   THR A 723      43.240  61.060  38.010  1.00  0.00           N
ATOM   2165  HN  THR A 723      42.660  60.710  37.280  1.00  0.00           H
ATOM   2166  CA  THR A 723      42.710  60.650  39.320  1.00  0.00           C
ATOM   2167  HA  THR A 723      42.830  61.490  39.980  1.00  0.00           H
ATOM   2168  CB  THR A 723      41.230  60.230  39.140  1.00  0.00           C
ATOM   2169  HB  THR A 723      41.060  59.410  38.410  1.00  0.00           H
ATOM   2170  OG1 THR A 723      40.460  61.300  38.610  1.00  0.00           O
ATOM   2171  HG1 THR A 723      40.490  61.210  37.650  1.00  0.00           H
ATOM   2172  CG2 THR A 723      40.530  59.780  40.490  1.00  0.00           C
ATOM   2173 HG21 THR A 723      40.950  58.870  40.970  1.00  0.00           H
ATOM   2174 HG22 THR A 723      39.490  59.620  40.160  1.00  0.00           H
ATOM   2175 HG23 THR A 723      40.570  60.600  41.230  1.00  0.00           H
ATOM   2176  C   THR A 723      43.680  59.570  39.750  1.00  0.00           C
ATOM   2177  O   THR A 723      44.270  59.770  40.770  1.00  0.00           O
ATOM   2178  N   GLU A 724      43.830  58.450  38.890  1.00  0.00           N
ATOM   2179  HN  GLU A 724      43.330  58.380  38.030  1.00  0.00           H
ATOM   2180  CA  GLU A 724      44.500  57.150  39.300  1.00  0.00           C
ATOM   2181  HA  GLU A 724      43.960  56.660  40.100  1.00  0.00           H
ATOM   2182  CB  GLU A 724      44.590  56.190  38.140  1.00  0.00           C
ATOM   2183  HB1 GLU A 724      45.410  55.440  38.260  1.00  0.00           H
ATOM   2184  HB2 GLU A 724      44.970  56.770  37.270  1.00  0.00           H
ATOM   2185  CG  GLU A 724      43.270  55.410  37.810  1.00  0.00           C
ATOM   2186  HG1 GLU A 724      42.840  55.850  36.890  1.00  0.00           H
ATOM   2187  HG2 GLU A 724      42.540  55.600  38.620  1.00  0.00           H
ATOM   2188  CD  GLU A 724      43.380  53.900  37.640  1.00  0.00           C
ATOM   2189  OE1 GLU A 724      43.840  53.200  38.590  1.00  0.00           O
ATOM   2190  OE2 GLU A 724      42.940  53.460  36.580  1.00  0.00           O
ATOM   2191  C   GLU A 724      45.920  57.440  39.860  1.00  0.00           C
ATOM   2192  O   GLU A 724      46.310  56.900  40.920  1.00  0.00           O
ATOM   2193  N   GLU A 725      46.690  58.170  39.070  1.00  0.00           N
ATOM   2194  HN  GLU A 725      46.400  58.440  38.150  1.00  0.00           H
ATOM   2195  CA  GLU A 725      48.000  58.690  39.350  1.00  0.00           C
ATOM   2196  HA  GLU A 725      48.640  57.840  39.540  1.00  0.00           H
ATOM   2197  CB  GLU A 725      48.590  59.140  37.960  1.00  0.00           C
ATOM   2198  HB1 GLU A 725      49.590  59.560  38.220  1.00  0.00           H
ATOM   2199  HB2 GLU A 725      47.980  59.970  37.560  1.00  0.00           H
ATOM   2200  CG  GLU A 725      48.800  58.050  36.900  1.00  0.00           C
ATOM   2201  HG1 GLU A 725      47.800  57.810  36.490  1.00  0.00           H
ATOM   2202  HG2 GLU A 725      49.160  57.070  37.320  1.00  0.00           H
ATOM   2203  CD  GLU A 725      49.670  58.500  35.690  1.00  0.00           C
ATOM   2204  OE1 GLU A 725      49.120  58.710  34.610  1.00  0.00           O
ATOM   2205  OE2 GLU A 725      50.890  58.630  35.850  1.00  0.00           O
ATOM   2206  C   GLU A 725      48.080  59.770  40.430  1.00  0.00           C
ATOM   2207  O   GLU A 725      49.010  59.700  41.300  1.00  0.00           O
ATOM   2208  N   ALA A 726      47.180  60.730  40.520  1.00  0.00           N
ATOM   2209  HN  ALA A 726      46.520  60.840  39.780  1.00  0.00           H
ATOM   2210  CA  ALA A 726      47.140  61.690  41.660  1.00  0.00           C
ATOM   2211  HA  ALA A 726      48.140  62.010  41.930  1.00  0.00           H
ATOM   2212  CB  ALA A 726      46.400  62.960  41.160  1.00  0.00           C
ATOM   2213  HB1 ALA A 726      45.380  62.660  40.830  1.00  0.00           H
ATOM   2214  HB2 ALA A 726      47.020  63.390  40.340  1.00  0.00           H
ATOM   2215  HB3 ALA A 726      46.290  63.680  41.990  1.00  0.00           H
ATOM   2216  C   ALA A 726      46.580  61.250  42.980  1.00  0.00           C
ATOM   2217  O   ALA A 726      46.980  61.700  44.030  1.00  0.00           O
ATOM   2218  N   PHE A 727      45.710  60.200  42.980  1.00  0.00           N
ATOM   2219  HN  PHE A 727      45.340  59.960  42.080  1.00  0.00           H
ATOM   2220  CA  PHE A 727      45.230  59.360  44.100  1.00  0.00           C
ATOM   2221  HA  PHE A 727      45.000  60.050  44.900  1.00  0.00           H
ATOM   2222  CB  PHE A 727      43.990  58.460  43.530  1.00  0.00           C
ATOM   2223  HB1 PHE A 727      44.250  57.780  42.690  1.00  0.00           H
ATOM   2224  HB2 PHE A 727      43.200  59.120  43.110  1.00  0.00           H
ATOM   2225  CG  PHE A 727      43.380  57.550  44.560  1.00  0.00           C
ATOM   2226  CD1 PHE A 727      42.700  56.410  44.110  1.00  0.00           C
ATOM   2227  HD1 PHE A 727      42.680  56.240  43.050  1.00  0.00           H
ATOM   2228  CE1 PHE A 727      41.940  55.670  45.010  1.00  0.00           C
ATOM   2229  HE1 PHE A 727      41.370  54.810  44.680  1.00  0.00           H
ATOM   2230  CZ  PHE A 727      42.060  55.870  46.390  1.00  0.00           C
ATOM   2231  HZ  PHE A 727      41.490  55.120  46.930  1.00  0.00           H
ATOM   2232  CD2 PHE A 727      43.440  57.780  45.960  1.00  0.00           C
ATOM   2233  HD2 PHE A 727      43.820  58.700  46.380  1.00  0.00           H
ATOM   2234  CE2 PHE A 727      42.880  56.850  46.870  1.00  0.00           C
ATOM   2235  HE2 PHE A 727      42.890  56.980  47.940  1.00  0.00           H
ATOM   2236  C   PHE A 727      46.360  58.450  44.550  1.00  0.00           C
ATOM   2237  O   PHE A 727      46.730  58.310  45.720  1.00  0.00           O
ATOM   2238  N   ALA A 728      47.060  57.670  43.600  1.00  0.00           N
ATOM   2239  HN  ALA A 728      46.710  57.660  42.660  1.00  0.00           H
ATOM   2240  CA  ALA A 728      48.130  56.790  43.910  1.00  0.00           C
ATOM   2241  HA  ALA A 728      47.780  56.040  44.600  1.00  0.00           H
ATOM   2242  CB  ALA A 728      48.680  55.990  42.680  1.00  0.00           C
ATOM   2243  HB1 ALA A 728      49.550  55.360  42.980  1.00  0.00           H
ATOM   2244  HB2 ALA A 728      49.030  56.650  41.870  1.00  0.00           H
ATOM   2245  HB3 ALA A 728      47.880  55.380  42.230  1.00  0.00           H
ATOM   2246  C   ALA A 728      49.370  57.490  44.470  1.00  0.00           C
ATOM   2247  O   ALA A 728      49.960  56.980  45.400  1.00  0.00           O
ATOM   2248  N   ALA A 729      49.730  58.660  43.850  1.00  0.00           N
ATOM   2249  HN  ALA A 729      49.190  59.000  43.070  1.00  0.00           H
ATOM   2250  CA  ALA A 729      50.760  59.540  44.360  1.00  0.00           C
ATOM   2251  HA  ALA A 729      51.700  59.000  44.330  1.00  0.00           H
ATOM   2252  CB  ALA A 729      50.940  60.860  43.560  1.00  0.00           C
ATOM   2253  HB1 ALA A 729      51.640  61.550  44.070  1.00  0.00           H
ATOM   2254  HB2 ALA A 729      49.990  61.420  43.490  1.00  0.00           H
ATOM   2255  HB3 ALA A 729      51.390  60.570  42.580  1.00  0.00           H
ATOM   2256  C   ALA A 729      50.560  59.990  45.770  1.00  0.00           C
ATOM   2257  O   ALA A 729      51.510  59.970  46.460  1.00  0.00           O
ATOM   2258  N   LEU A 730      49.290  60.260  46.310  1.00  0.00           N
ATOM   2259  HN  LEU A 730      48.470  60.290  45.740  1.00  0.00           H
ATOM   2260  CA  LEU A 730      49.070  60.660  47.720  1.00  0.00           C
ATOM   2261  HA  LEU A 730      49.660  61.520  48.020  1.00  0.00           H
ATOM   2262  CB  LEU A 730      47.620  60.960  47.880  1.00  0.00           C
ATOM   2263  HB1 LEU A 730      47.160  60.040  47.460  1.00  0.00           H
ATOM   2264  HB2 LEU A 730      47.470  61.820  47.190  1.00  0.00           H
ATOM   2265  CG  LEU A 730      47.060  61.330  49.240  1.00  0.00           C
ATOM   2266  HG  LEU A 730      47.190  60.470  49.930  1.00  0.00           H
ATOM   2267  CD1 LEU A 730      47.890  62.540  49.820  1.00  0.00           C
ATOM   2268 HD11 LEU A 730      47.320  63.030  50.640  1.00  0.00           H
ATOM   2269 HD12 LEU A 730      48.000  63.400  49.130  1.00  0.00           H
ATOM   2270 HD13 LEU A 730      48.920  62.220  50.070  1.00  0.00           H
ATOM   2271  CD2 LEU A 730      45.590  61.570  49.250  1.00  0.00           C
ATOM   2272 HD21 LEU A 730      45.380  61.920  50.290  1.00  0.00           H
ATOM   2273 HD22 LEU A 730      44.990  60.680  48.970  1.00  0.00           H
ATOM   2274 HD23 LEU A 730      45.410  62.440  48.570  1.00  0.00           H
ATOM   2275  C   LEU A 730      49.460  59.490  48.680  1.00  0.00           C
ATOM   2276  O   LEU A 730      50.120  59.700  49.680  1.00  0.00           O
ATOM   2277  N   ILE A 731      49.100  58.290  48.320  1.00  0.00           N
ATOM   2278  HN  ILE A 731      48.710  58.210  47.400  1.00  0.00           H
ATOM   2279  CA  ILE A 731      49.390  57.070  49.030  1.00  0.00           C
ATOM   2280  HA  ILE A 731      49.130  57.290  50.050  1.00  0.00           H
ATOM   2281  CB  ILE A 731      48.660  55.840  48.410  1.00  0.00           C
ATOM   2282  HB  ILE A 731      49.090  55.680  47.390  1.00  0.00           H
ATOM   2283  CG2 ILE A 731      48.970  54.640  49.280  1.00  0.00           C
ATOM   2284 HG21 ILE A 731      48.930  54.920  50.350  1.00  0.00           H
ATOM   2285 HG22 ILE A 731      49.950  54.150  49.090  1.00  0.00           H
ATOM   2286 HG23 ILE A 731      48.140  53.920  49.200  1.00  0.00           H
ATOM   2287  CG1 ILE A 731      47.130  56.000  48.220  1.00  0.00           C
ATOM   2288 HG11 ILE A 731      46.510  55.090  48.370  1.00  0.00           H
ATOM   2289 HG12 ILE A 731      46.920  56.310  47.180  1.00  0.00           H
ATOM   2290  CD  ILE A 731      46.390  57.040  49.150  1.00  0.00           C
ATOM   2291  HD1 ILE A 731      46.750  58.060  48.960  1.00  0.00           H
ATOM   2292  HD2 ILE A 731      46.630  56.780  50.210  1.00  0.00           H
ATOM   2293  HD3 ILE A 731      45.300  56.920  48.960  1.00  0.00           H
ATOM   2294  C   ILE A 731      50.850  56.840  49.160  1.00  0.00           C
ATOM   2295  O   ILE A 731      51.360  56.610  50.240  1.00  0.00           O
ATOM   2296  N   CYS A 732      51.650  57.020  48.130  1.00  0.00           N
ATOM   2297  HN  CYS A 732      51.270  57.350  47.270  1.00  0.00           H
ATOM   2298  CA  CYS A 732      53.110  56.880  48.130  1.00  0.00           C
ATOM   2299  HA  CYS A 732      53.310  55.890  48.490  1.00  0.00           H
ATOM   2300  CB  CYS A 732      53.670  57.010  46.670  1.00  0.00           C
ATOM   2301  HB1 CYS A 732      54.750  56.760  46.810  1.00  0.00           H
ATOM   2302  HB2 CYS A 732      53.600  58.060  46.320  1.00  0.00           H
ATOM   2303  SG  CYS A 732      52.860  55.820  45.510  1.00  0.00           S
ATOM   2304  HG1 CYS A 732      51.670  56.330  45.790  1.00  0.00           H
ATOM   2305  C   CYS A 732      53.770  57.880  49.060  1.00  0.00           C
ATOM   2306  O   CYS A 732      54.660  57.530  49.890  1.00  0.00           O
ATOM   2307  N   ILE A 733      53.320  59.130  49.070  1.00  0.00           N
ATOM   2308  HN  ILE A 733      52.610  59.450  48.440  1.00  0.00           H
ATOM   2309  CA  ILE A 733      53.790  60.130  49.960  1.00  0.00           C
ATOM   2310  HA  ILE A 733      54.860  60.100  49.900  1.00  0.00           H
ATOM   2311  CB  ILE A 733      53.330  61.480  49.570  1.00  0.00           C
ATOM   2312  HB  ILE A 733      52.230  61.540  49.580  1.00  0.00           H
ATOM   2313  CG2 ILE A 733      53.930  62.530  50.450  1.00  0.00           C
ATOM   2314 HG21 ILE A 733      54.120  62.180  51.490  1.00  0.00           H
ATOM   2315 HG22 ILE A 733      53.330  63.460  50.490  1.00  0.00           H
ATOM   2316 HG23 ILE A 733      54.920  62.740  49.970  1.00  0.00           H
ATOM   2317  CG1 ILE A 733      53.660  61.760  48.030  1.00  0.00           C
ATOM   2318 HG11 ILE A 733      53.190  60.990  47.390  1.00  0.00           H
ATOM   2319 HG12 ILE A 733      54.760  61.790  47.910  1.00  0.00           H
ATOM   2320  CD  ILE A 733      53.060  63.060  47.540  1.00  0.00           C
ATOM   2321  HD1 ILE A 733      53.370  63.920  48.180  1.00  0.00           H
ATOM   2322  HD2 ILE A 733      51.980  62.860  47.390  1.00  0.00           H
ATOM   2323  HD3 ILE A 733      53.400  63.310  46.510  1.00  0.00           H
ATOM   2324  C   ILE A 733      53.530  59.740  51.400  1.00  0.00           C
ATOM   2325  O   ILE A 733      54.400  59.870  52.280  1.00  0.00           O
ATOM   2326  N   ILE A 734      52.330  59.220  51.690  1.00  0.00           N
ATOM   2327  HN  ILE A 734      51.620  59.140  51.000  1.00  0.00           H
ATOM   2328  CA  ILE A 734      51.940  58.830  53.030  1.00  0.00           C
ATOM   2329  HA  ILE A 734      52.140  59.650  53.710  1.00  0.00           H
ATOM   2330  CB  ILE A 734      50.480  58.530  53.220  1.00  0.00           C
ATOM   2331  HB  ILE A 734      50.210  57.790  52.440  1.00  0.00           H
ATOM   2332  CG2 ILE A 734      50.100  57.920  54.530  1.00  0.00           C
ATOM   2333 HG21 ILE A 734      50.390  56.860  54.410  1.00  0.00           H
ATOM   2334 HG22 ILE A 734      49.010  57.980  54.720  1.00  0.00           H
ATOM   2335 HG23 ILE A 734      50.600  58.500  55.350  1.00  0.00           H
ATOM   2336  CG1 ILE A 734      49.660  59.840  52.930  1.00  0.00           C
ATOM   2337 HG11 ILE A 734      49.880  60.230  51.910  1.00  0.00           H
ATOM   2338 HG12 ILE A 734      50.020  60.620  53.650  1.00  0.00           H
ATOM   2339  CD  ILE A 734      48.130  59.690  52.910  1.00  0.00           C
ATOM   2340  HD1 ILE A 734      47.840  59.640  53.980  1.00  0.00           H
ATOM   2341  HD2 ILE A 734      47.880  58.810  52.270  1.00  0.00           H
ATOM   2342  HD3 ILE A 734      47.620  60.510  52.360  1.00  0.00           H
ATOM   2343  C   ILE A 734      52.720  57.630  53.450  1.00  0.00           C
ATOM   2344  O   ILE A 734      53.250  57.650  54.550  1.00  0.00           O
ATOM   2345  N   PHE A 735      53.010  56.610  52.530  1.00  0.00           N
ATOM   2346  HN  PHE A 735      52.540  56.730  51.650  1.00  0.00           H
ATOM   2347  CA  PHE A 735      53.830  55.450  52.880  1.00  0.00           C
ATOM   2348  HA  PHE A 735      53.300  55.070  53.740  1.00  0.00           H
ATOM   2349  CB  PHE A 735      53.910  54.300  51.770  1.00  0.00           C
ATOM   2350  HB1 PHE A 735      54.760  53.590  51.940  1.00  0.00           H
ATOM   2351  HB2 PHE A 735      54.080  54.620  50.720  1.00  0.00           H
ATOM   2352  CG  PHE A 735      52.700  53.420  51.710  1.00  0.00           C
ATOM   2353  CD1 PHE A 735      51.420  53.740  52.270  1.00  0.00           C
ATOM   2354  HD1 PHE A 735      51.150  54.710  52.660  1.00  0.00           H
ATOM   2355  CE1 PHE A 735      50.460  52.720  52.370  1.00  0.00           C
ATOM   2356  HE1 PHE A 735      49.540  53.040  52.820  1.00  0.00           H
ATOM   2357  CZ  PHE A 735      50.570  51.490  51.730  1.00  0.00           C
ATOM   2358  HZ  PHE A 735      49.780  50.770  51.780  1.00  0.00           H
ATOM   2359  CD2 PHE A 735      52.880  52.100  51.250  1.00  0.00           C
ATOM   2360  HD2 PHE A 735      53.800  51.950  50.690  1.00  0.00           H
ATOM   2361  CE2 PHE A 735      51.820  51.180  51.190  1.00  0.00           C
ATOM   2362  HE2 PHE A 735      51.860  50.280  50.610  1.00  0.00           H
ATOM   2363  C   PHE A 735      55.250  55.810  53.300  1.00  0.00           C
ATOM   2364  O   PHE A 735      55.770  55.430  54.350  1.00  0.00           O
ATOM   2365  N   ILE A 736      55.890  56.720  52.570  1.00  0.00           N
ATOM   2366  HN  ILE A 736      55.380  56.980  51.750  1.00  0.00           H
ATOM   2367  CA  ILE A 736      57.230  57.280  52.810  1.00  0.00           C
ATOM   2368  HA  ILE A 736      57.870  56.420  52.940  1.00  0.00           H
ATOM   2369  CB  ILE A 736      57.760  58.050  51.590  1.00  0.00           C
ATOM   2370  HB  ILE A 736      57.040  58.870  51.390  1.00  0.00           H
ATOM   2371  CG2 ILE A 736      59.160  58.740  51.930  1.00  0.00           C
ATOM   2372 HG21 ILE A 736      59.880  57.960  52.260  1.00  0.00           H
ATOM   2373 HG22 ILE A 736      58.990  59.610  52.610  1.00  0.00           H
ATOM   2374 HG23 ILE A 736      59.620  59.170  51.010  1.00  0.00           H
ATOM   2375  CG1 ILE A 736      57.800  57.090  50.380  1.00  0.00           C
ATOM   2376 HG11 ILE A 736      56.770  56.680  50.270  1.00  0.00           H
ATOM   2377 HG12 ILE A 736      58.450  56.210  50.610  1.00  0.00           H
ATOM   2378  CD  ILE A 736      58.220  57.660  49.110  1.00  0.00           C
ATOM   2379  HD1 ILE A 736      57.690  58.610  48.880  1.00  0.00           H
ATOM   2380  HD2 ILE A 736      57.960  57.020  48.250  1.00  0.00           H
ATOM   2381  HD3 ILE A 736      59.290  57.970  49.060  1.00  0.00           H
ATOM   2382  C   ILE A 736      57.270  58.070  54.080  1.00  0.00           C
ATOM   2383  O   ILE A 736      58.140  57.910  54.940  1.00  0.00           O
ATOM   2384  N   TYR A 737      56.310  59.030  54.230  1.00  0.00           N
ATOM   2385  HN  TYR A 737      55.780  59.240  53.410  1.00  0.00           H
ATOM   2386  CA  TYR A 737      56.350  59.920  55.330  1.00  0.00           C
ATOM   2387  HA  TYR A 737      57.260  60.480  55.280  1.00  0.00           H
ATOM   2388  CB  TYR A 737      55.150  60.860  55.180  1.00  0.00           C
ATOM   2389  HB1 TYR A 737      54.130  60.410  55.030  1.00  0.00           H
ATOM   2390  HB2 TYR A 737      55.420  61.380  54.230  1.00  0.00           H
ATOM   2391  CG  TYR A 737      55.130  62.030  56.210  1.00  0.00           C
ATOM   2392  CD1 TYR A 737      55.300  63.430  55.820  1.00  0.00           C
ATOM   2393  HD1 TYR A 737      55.400  63.630  54.760  1.00  0.00           H
ATOM   2394  CE1 TYR A 737      55.330  64.390  56.760  1.00  0.00           C
ATOM   2395  HE1 TYR A 737      55.590  65.400  56.460  1.00  0.00           H
ATOM   2396  CZ  TYR A 737      55.130  64.100  58.140  1.00  0.00           C
ATOM   2397  OH  TYR A 737      55.350  65.020  59.150  1.00  0.00           O
ATOM   2398  HH  TYR A 737      55.610  64.450  59.870  1.00  0.00           H
ATOM   2399  CD2 TYR A 737      54.840  61.800  57.550  1.00  0.00           C
ATOM   2400  HD2 TYR A 737      54.560  60.830  57.960  1.00  0.00           H
ATOM   2401  CE2 TYR A 737      54.780  62.790  58.470  1.00  0.00           C
ATOM   2402  HE2 TYR A 737      54.680  62.540  59.500  1.00  0.00           H
ATOM   2403  C   TYR A 737      56.270  59.120  56.650  1.00  0.00           C
ATOM   2404  O   TYR A 737      57.000  59.380  57.610  1.00  0.00           O
ATOM   2405  N   GLU A 738      55.360  58.180  56.690  1.00  0.00           N
ATOM   2406  HN  GLU A 738      54.750  58.010  55.910  1.00  0.00           H
ATOM   2407  CA  GLU A 738      54.990  57.340  57.860  1.00  0.00           C
ATOM   2408  HA  GLU A 738      54.600  57.910  58.690  1.00  0.00           H
ATOM   2409  CB  GLU A 738      53.760  56.530  57.460  1.00  0.00           C
ATOM   2410  HB1 GLU A 738      53.700  55.620  58.090  1.00  0.00           H
ATOM   2411  HB2 GLU A 738      54.060  56.100  56.480  1.00  0.00           H
ATOM   2412  CG  GLU A 738      52.360  57.230  57.430  1.00  0.00           C
ATOM   2413  HG1 GLU A 738      51.700  56.670  56.730  1.00  0.00           H
ATOM   2414  HG2 GLU A 738      52.560  58.260  57.070  1.00  0.00           H
ATOM   2415  CD  GLU A 738      51.730  57.180  58.780  1.00  0.00           C
ATOM   2416  OE1 GLU A 738      50.820  58.080  59.000  1.00  0.00           O
ATOM   2417  OE2 GLU A 738      51.980  56.330  59.660  1.00  0.00           O
ATOM   2418  C   GLU A 738      56.100  56.430  58.320  1.00  0.00           C
ATOM   2419  O   GLU A 738      56.370  56.250  59.510  1.00  0.00           O
ATOM   2420  N   ALA A 739      56.920  55.920  57.360  1.00  0.00           N
ATOM   2421  HN  ALA A 739      56.780  56.240  56.430  1.00  0.00           H
ATOM   2422  CA  ALA A 739      58.160  55.170  57.680  1.00  0.00           C
ATOM   2423  HA  ALA A 739      57.850  54.370  58.340  1.00  0.00           H
ATOM   2424  CB  ALA A 739      58.690  54.610  56.310  1.00  0.00           C
ATOM   2425  HB1 ALA A 739      57.840  54.160  55.760  1.00  0.00           H
ATOM   2426  HB2 ALA A 739      59.520  53.880  56.410  1.00  0.00           H
ATOM   2427  HB3 ALA A 739      59.130  55.350  55.590  1.00  0.00           H
ATOM   2428  C   ALA A 739      59.150  56.000  58.440  1.00  0.00           C
ATOM   2429  O   ALA A 739      59.800  55.470  59.320  1.00  0.00           O
ATOM   2430  N   LEU A 740      59.280  57.310  58.060  1.00  0.00           N
ATOM   2431  HN  LEU A 740      58.670  57.640  57.340  1.00  0.00           H
ATOM   2432  CA  LEU A 740      60.250  58.220  58.590  1.00  0.00           C
ATOM   2433  HA  LEU A 740      61.080  57.620  58.940  1.00  0.00           H
ATOM   2434  CB  LEU A 740      60.770  59.240  57.620  1.00  0.00           C
ATOM   2435  HB1 LEU A 740      61.530  59.930  58.050  1.00  0.00           H
ATOM   2436  HB2 LEU A 740      59.860  59.660  57.160  1.00  0.00           H
ATOM   2437  CG  LEU A 740      61.510  58.750  56.330  1.00  0.00           C
ATOM   2438  HG  LEU A 740      60.800  58.020  55.890  1.00  0.00           H
ATOM   2439  CD1 LEU A 740      61.770  59.930  55.380  1.00  0.00           C
ATOM   2440 HD11 LEU A 740      60.790  60.150  54.900  1.00  0.00           H
ATOM   2441 HD12 LEU A 740      62.450  59.650  54.550  1.00  0.00           H
ATOM   2442 HD13 LEU A 740      61.930  60.890  55.920  1.00  0.00           H
ATOM   2443  CD2 LEU A 740      62.800  58.050  56.760  1.00  0.00           C
ATOM   2444 HD21 LEU A 740      63.400  57.840  55.850  1.00  0.00           H
ATOM   2445 HD22 LEU A 740      62.550  57.140  57.360  1.00  0.00           H
ATOM   2446 HD23 LEU A 740      63.480  58.710  57.340  1.00  0.00           H
ATOM   2447  C   LEU A 740      59.780  58.890  59.870  1.00  0.00           C
ATOM   2448  O   LEU A 740      60.570  59.190  60.820  1.00  0.00           O
ATOM   2449  N   GLU A 741      58.460  59.080  60.060  1.00  0.00           N
ATOM   2450  HN  GLU A 741      57.880  58.970  59.260  1.00  0.00           H
ATOM   2451  CA  GLU A 741      57.820  59.570  61.260  1.00  0.00           C
ATOM   2452  HA  GLU A 741      58.250  60.480  61.620  1.00  0.00           H
ATOM   2453  CB  GLU A 741      56.290  59.790  60.840  1.00  0.00           C
ATOM   2454  HB1 GLU A 741      55.820  58.820  60.560  1.00  0.00           H
ATOM   2455  HB2 GLU A 741      56.210  60.420  59.930  1.00  0.00           H
ATOM   2456  CG  GLU A 741      55.480  60.350  62.030  1.00  0.00           C
ATOM   2457  HG1 GLU A 741      56.000  61.210  62.500  1.00  0.00           H
ATOM   2458  HG2 GLU A 741      55.290  59.520  62.750  1.00  0.00           H
ATOM   2459  CD  GLU A 741      54.100  60.880  61.690  1.00  0.00           C
ATOM   2460  OE1 GLU A 741      53.900  62.110  61.740  1.00  0.00           O
ATOM   2461  OE2 GLU A 741      53.240  60.060  61.360  1.00  0.00           O
ATOM   2462  C   GLU A 741      57.900  58.580  62.410  1.00  0.00           C
ATOM   2463  O   GLU A 741      58.260  58.880  63.550  1.00  0.00           O
ATOM   2464  N   LYS A 742      57.640  57.280  62.080  1.00  0.00           N
ATOM   2465  HN  LYS A 742      57.450  57.080  61.130  1.00  0.00           H
ATOM   2466  CA  LYS A 742      57.810  56.170  63.000  1.00  0.00           C
ATOM   2467  HA  LYS A 742      57.350  56.450  63.940  1.00  0.00           H
ATOM   2468  CB  LYS A 742      57.260  54.850  62.400  1.00  0.00           C
ATOM   2469  HB1 LYS A 742      57.750  54.600  61.430  1.00  0.00           H
ATOM   2470  HB2 LYS A 742      56.190  55.030  62.180  1.00  0.00           H
ATOM   2471  CG  LYS A 742      57.290  53.550  63.260  1.00  0.00           C
ATOM   2472  HG1 LYS A 742      58.260  53.370  63.750  1.00  0.00           H
ATOM   2473  HG2 LYS A 742      57.040  52.610  62.710  1.00  0.00           H
ATOM   2474  CD  LYS A 742      56.310  53.740  64.560  1.00  0.00           C
ATOM   2475  HD1 LYS A 742      55.850  54.740  64.440  1.00  0.00           H
ATOM   2476  HD2 LYS A 742      57.000  53.680  65.440  1.00  0.00           H
ATOM   2477  CE  LYS A 742      55.190  52.790  64.640  1.00  0.00           C
ATOM   2478  HE1 LYS A 742      55.550  51.760  64.830  1.00  0.00           H
ATOM   2479  HE2 LYS A 742      54.760  52.730  63.620  1.00  0.00           H
ATOM   2480  NZ  LYS A 742      54.080  53.210  65.610  1.00  0.00           N
ATOM   2481  HZ1 LYS A 742      53.720  52.330  66.020  1.00  0.00           H
ATOM   2482  HZ2 LYS A 742      53.300  53.610  65.060  1.00  0.00           H
ATOM   2483  HZ3 LYS A 742      54.490  53.870  66.310  1.00  0.00           H
ATOM   2484  C   LYS A 742      59.330  55.960  63.380  1.00  0.00           C
ATOM   2485  O   LYS A 742      59.710  55.690  64.470  1.00  0.00           O
ATOM   2486  N   LEU A 743      60.290  56.050  62.360  1.00  0.00           N
ATOM   2487  HN  LEU A 743      60.000  55.940  61.420  1.00  0.00           H
ATOM   2488  CA  LEU A 743      61.730  56.170  62.670  1.00  0.00           C
ATOM   2489  HA  LEU A 743      61.950  55.250  63.180  1.00  0.00           H
ATOM   2490  CB  LEU A 743      62.420  56.250  61.220  1.00  0.00           C
ATOM   2491  HB1 LEU A 743      62.140  57.230  60.790  1.00  0.00           H
ATOM   2492  HB2 LEU A 743      62.090  55.430  60.540  1.00  0.00           H
ATOM   2493  CG  LEU A 743      63.960  56.020  61.400  1.00  0.00           C
ATOM   2494  HG  LEU A 743      64.380  56.820  62.050  1.00  0.00           H
ATOM   2495  CD1 LEU A 743      64.340  54.580  61.940  1.00  0.00           C
ATOM   2496 HD11 LEU A 743      63.940  54.370  62.950  1.00  0.00           H
ATOM   2497 HD12 LEU A 743      65.450  54.550  62.030  1.00  0.00           H
ATOM   2498 HD13 LEU A 743      64.080  53.800  61.190  1.00  0.00           H
ATOM   2499  CD2 LEU A 743      64.650  56.140  60.010  1.00  0.00           C
ATOM   2500 HD21 LEU A 743      65.750  56.030  60.100  1.00  0.00           H
ATOM   2501 HD22 LEU A 743      64.350  57.120  59.580  1.00  0.00           H
ATOM   2502 HD23 LEU A 743      64.330  55.340  59.290  1.00  0.00           H
ATOM   2503  C   LEU A 743      62.140  57.320  63.520  1.00  0.00           C
ATOM   2504  O   LEU A 743      62.840  57.120  64.480  1.00  0.00           O
ATOM   2505  N   PHE A 744      61.640  58.550  63.310  1.00  0.00           N
ATOM   2506  HN  PHE A 744      61.100  58.770  62.500  1.00  0.00           H
ATOM   2507  CA  PHE A 744      61.860  59.690  64.270  1.00  0.00           C
ATOM   2508  HA  PHE A 744      62.920  59.820  64.410  1.00  0.00           H
ATOM   2509  CB  PHE A 744      61.130  60.960  63.670  1.00  0.00           C
ATOM   2510  HB1 PHE A 744      60.020  60.830  63.700  1.00  0.00           H
ATOM   2511  HB2 PHE A 744      61.530  61.180  62.650  1.00  0.00           H
ATOM   2512  CG  PHE A 744      61.630  62.250  64.360  1.00  0.00           C
ATOM   2513  CD1 PHE A 744      62.970  62.740  64.100  1.00  0.00           C
ATOM   2514  HD1 PHE A 744      63.540  62.110  63.430  1.00  0.00           H
ATOM   2515  CE1 PHE A 744      63.470  63.900  64.690  1.00  0.00           C
ATOM   2516  HE1 PHE A 744      64.410  64.310  64.350  1.00  0.00           H
ATOM   2517  CZ  PHE A 744      62.570  64.710  65.450  1.00  0.00           C
ATOM   2518  HZ  PHE A 744      62.880  65.670  65.800  1.00  0.00           H
ATOM   2519  CD2 PHE A 744      60.850  63.040  65.210  1.00  0.00           C
ATOM   2520  HD2 PHE A 744      59.880  62.680  65.520  1.00  0.00           H
ATOM   2521  CE2 PHE A 744      61.370  64.180  65.790  1.00  0.00           C
ATOM   2522  HE2 PHE A 744      60.720  64.740  66.440  1.00  0.00           H
ATOM   2523  C   PHE A 744      61.320  59.400  65.670  1.00  0.00           C
ATOM   2524  O   PHE A 744      61.960  59.640  66.680  1.00  0.00           O
ATOM   2525  N   ASP A 745      60.100  58.730  65.750  1.00  0.00           N
ATOM   2526  HN  ASP A 745      59.630  58.590  64.880  1.00  0.00           H
ATOM   2527  CA  ASP A 745      59.530  58.200  66.940  1.00  0.00           C
ATOM   2528  HA  ASP A 745      59.490  59.040  67.630  1.00  0.00           H
ATOM   2529  CB  ASP A 745      58.040  57.700  66.680  1.00  0.00           C
ATOM   2530  HB1 ASP A 745      58.200  56.690  66.250  1.00  0.00           H
ATOM   2531  HB2 ASP A 745      57.660  58.410  65.920  1.00  0.00           H
ATOM   2532  CG  ASP A 745      57.210  57.560  67.950  1.00  0.00           C
ATOM   2533  OD1 ASP A 745      56.850  56.460  68.390  1.00  0.00           O
ATOM   2534  OD2 ASP A 745      56.830  58.560  68.610  1.00  0.00           O
ATOM   2535  C   ASP A 745      60.380  57.040  67.690  1.00  0.00           C
ATOM   2536  O   ASP A 745      60.520  57.030  68.950  1.00  0.00           O
ATOM   2537  N   LEU A 746      61.100  56.190  66.990  1.00  0.00           N
ATOM   2538  HN  LEU A 746      60.970  56.180  66.000  1.00  0.00           H
ATOM   2539  CA  LEU A 746      62.210  55.300  67.420  1.00  0.00           C
ATOM   2540  HA  LEU A 746      61.930  54.610  68.180  1.00  0.00           H
ATOM   2541  CB  LEU A 746      62.820  54.450  66.230  1.00  0.00           C
ATOM   2542  HB1 LEU A 746      63.650  53.900  66.740  1.00  0.00           H
ATOM   2543  HB2 LEU A 746      63.190  55.020  65.350  1.00  0.00           H
ATOM   2544  CG  LEU A 746      61.810  53.420  65.680  1.00  0.00           C
ATOM   2545  HG  LEU A 746      61.210  53.980  64.930  1.00  0.00           H
ATOM   2546  CD1 LEU A 746      62.510  52.320  64.890  1.00  0.00           C
ATOM   2547 HD11 LEU A 746      63.370  52.790  64.370  1.00  0.00           H
ATOM   2548 HD12 LEU A 746      61.830  51.800  64.190  1.00  0.00           H
ATOM   2549 HD13 LEU A 746      62.780  51.540  65.640  1.00  0.00           H
ATOM   2550  CD2 LEU A 746      60.780  52.840  66.750  1.00  0.00           C
ATOM   2551 HD21 LEU A 746      59.990  53.590  66.990  1.00  0.00           H
ATOM   2552 HD22 LEU A 746      61.330  52.470  67.640  1.00  0.00           H
ATOM   2553 HD23 LEU A 746      60.130  52.060  66.340  1.00  0.00           H
ATOM   2554  C   LEU A 746      63.360  56.160  67.990  1.00  0.00           C
ATOM   2555  O   LEU A 746      63.850  55.840  69.040  1.00  0.00           O
ATOM   2556  N   GLY A 747      63.770  57.200  67.330  1.00  0.00           N
ATOM   2557  HN  GLY A 747      63.490  57.230  66.370  1.00  0.00           H
ATOM   2558  CA  GLY A 747      64.560  58.300  67.850  1.00  0.00           C
ATOM   2559  HA1 GLY A 747      64.550  59.060  67.080  1.00  0.00           H
ATOM   2560  HA2 GLY A 747      65.560  57.930  67.990  1.00  0.00           H
ATOM   2561  C   GLY A 747      64.070  59.020  69.070  1.00  0.00           C
ATOM   2562  O   GLY A 747      64.920  59.360  69.840  1.00  0.00           O
ATOM   2563  N   GLU A 748      62.790  59.330  69.280  1.00  0.00           N
ATOM   2564  HN  GLU A 748      62.080  59.220  68.580  1.00  0.00           H
ATOM   2565  CA  GLU A 748      62.350  59.780  70.590  1.00  0.00           C
ATOM   2566  HA  GLU A 748      63.020  60.550  70.930  1.00  0.00           H
ATOM   2567  CB  GLU A 748      60.940  60.240  70.490  1.00  0.00           C
ATOM   2568  HB1 GLU A 748      60.490  60.330  71.510  1.00  0.00           H
ATOM   2569  HB2 GLU A 748      60.270  59.470  70.060  1.00  0.00           H
ATOM   2570  CG  GLU A 748      60.720  61.530  69.770  1.00  0.00           C
ATOM   2571  HG1 GLU A 748      60.670  61.340  68.670  1.00  0.00           H
ATOM   2572  HG2 GLU A 748      61.670  62.090  69.930  1.00  0.00           H
ATOM   2573  CD  GLU A 748      59.630  62.390  70.230  1.00  0.00           C
ATOM   2574  OE1 GLU A 748      58.430  62.130  69.870  1.00  0.00           O
ATOM   2575  OE2 GLU A 748      59.840  63.320  70.960  1.00  0.00           O
ATOM   2576  C   GLU A 748      62.400  58.650  71.680  1.00  0.00           C
ATOM   2577  O   GLU A 748      62.810  58.910  72.740  1.00  0.00           O
ATOM   2578  N   THR A 749      61.910  57.440  71.350  1.00  0.00           N
ATOM   2579  HN  THR A 749      61.420  57.380  70.490  1.00  0.00           H
ATOM   2580  CA  THR A 749      61.770  56.280  72.160  1.00  0.00           C
ATOM   2581  HA  THR A 749      61.300  56.580  73.080  1.00  0.00           H
ATOM   2582  CB  THR A 749      61.000  55.150  71.460  1.00  0.00           C
ATOM   2583  HB  THR A 749      61.510  54.950  70.490  1.00  0.00           H
ATOM   2584  OG1 THR A 749      59.650  55.520  71.170  1.00  0.00           O
ATOM   2585  HG1 THR A 749      59.670  56.140  70.450  1.00  0.00           H
ATOM   2586  CG2 THR A 749      61.010  53.870  72.320  1.00  0.00           C
ATOM   2587 HG21 THR A 749      60.540  53.030  71.750  1.00  0.00           H
ATOM   2588 HG22 THR A 749      60.580  54.110  73.320  1.00  0.00           H
ATOM   2589 HG23 THR A 749      62.070  53.600  72.490  1.00  0.00           H
ATOM   2590  C   THR A 749      63.070  55.790  72.680  1.00  0.00           C
ATOM   2591  O   THR A 749      63.220  55.330  73.830  1.00  0.00           O
ATOM   2592  N   TYR A 750      64.100  55.830  71.860  1.00  0.00           N
ATOM   2593  HN  TYR A 750      63.960  56.110  70.910  1.00  0.00           H
ATOM   2594  CA  TYR A 750      65.310  55.140  72.150  1.00  0.00           C
ATOM   2595  HA  TYR A 750      65.330  54.760  73.170  1.00  0.00           H
ATOM   2596  CB  TYR A 750      65.530  53.920  71.190  1.00  0.00           C
ATOM   2597  HB1 TYR A 750      66.520  53.440  71.370  1.00  0.00           H
ATOM   2598  HB2 TYR A 750      65.430  54.310  70.150  1.00  0.00           H
ATOM   2599  CG  TYR A 750      64.490  52.920  71.230  1.00  0.00           C
ATOM   2600  CD1 TYR A 750      63.640  52.650  70.060  1.00  0.00           C
ATOM   2601  HD1 TYR A 750      63.640  53.300  69.200  1.00  0.00           H
ATOM   2602  CE1 TYR A 750      62.790  51.490  70.050  1.00  0.00           C
ATOM   2603  HE1 TYR A 750      62.110  51.210  69.260  1.00  0.00           H
ATOM   2604  CZ  TYR A 750      62.830  50.620  71.140  1.00  0.00           C
ATOM   2605  OH  TYR A 750      61.850  49.630  71.320  1.00  0.00           O
ATOM   2606  HH  TYR A 750      62.230  49.020  71.960  1.00  0.00           H
ATOM   2607  CD2 TYR A 750      64.550  52.080  72.290  1.00  0.00           C
ATOM   2608  HD2 TYR A 750      65.180  52.190  73.160  1.00  0.00           H
ATOM   2609  CE2 TYR A 750      63.660  51.000  72.250  1.00  0.00           C
ATOM   2610  HE2 TYR A 750      63.730  50.330  73.100  1.00  0.00           H
ATOM   2611  C   TYR A 750      66.420  56.110  72.080  1.00  0.00           C
ATOM   2612  O   TYR A 750      66.290  57.280  71.770  1.00  0.00           O
ATOM   2613  N   ALA A 751      67.640  55.630  72.420  1.00  0.00           N
ATOM   2614  HN  ALA A 751      67.730  54.670  72.640  1.00  0.00           H
ATOM   2615  CA  ALA A 751      68.850  56.470  72.570  1.00  0.00           C
ATOM   2616  HA  ALA A 751      68.800  57.400  72.030  1.00  0.00           H
ATOM   2617  CB  ALA A 751      68.870  56.930  74.070  1.00  0.00           C
ATOM   2618  HB1 ALA A 751      67.960  57.480  74.420  1.00  0.00           H
ATOM   2619  HB2 ALA A 751      69.700  57.670  74.090  1.00  0.00           H
ATOM   2620  HB3 ALA A 751      69.160  56.150  74.810  1.00  0.00           H
ATOM   2621  C   ALA A 751      70.160  55.830  72.150  1.00  0.00           C
ATOM   2622  O   ALA A 751      70.450  54.740  72.540  1.00  0.00           O
ATOM   2623  N   PHE A 752      71.030  56.590  71.440  1.00  0.00           N
ATOM   2624  HN  PHE A 752      70.680  57.500  71.210  1.00  0.00           H
ATOM   2625  CA  PHE A 752      72.300  56.100  70.920  1.00  0.00           C
ATOM   2626  HA  PHE A 752      72.020  55.250  70.300  1.00  0.00           H
ATOM   2627  CB  PHE A 752      73.010  57.060  69.920  1.00  0.00           C
ATOM   2628  HB1 PHE A 752      73.910  56.490  69.600  1.00  0.00           H
ATOM   2629  HB2 PHE A 752      73.150  57.990  70.510  1.00  0.00           H
ATOM   2630  CG  PHE A 752      72.160  57.310  68.750  1.00  0.00           C
ATOM   2631  CD1 PHE A 752      72.030  56.260  67.750  1.00  0.00           C
ATOM   2632  HD1 PHE A 752      72.430  55.280  67.960  1.00  0.00           H
ATOM   2633  CE1 PHE A 752      71.140  56.490  66.700  1.00  0.00           C
ATOM   2634  HE1 PHE A 752      70.890  55.680  66.020  1.00  0.00           H
ATOM   2635  CZ  PHE A 752      70.640  57.780  66.480  1.00  0.00           C
ATOM   2636  HZ  PHE A 752      69.810  57.870  65.780  1.00  0.00           H
ATOM   2637  CD2 PHE A 752      71.750  58.580  68.410  1.00  0.00           C
ATOM   2638  HD2 PHE A 752      72.110  59.430  68.970  1.00  0.00           H
ATOM   2639  CE2 PHE A 752      70.960  58.780  67.310  1.00  0.00           C
ATOM   2640  HE2 PHE A 752      70.530  59.740  67.110  1.00  0.00           H
ATOM   2641  C   PHE A 752      73.290  55.580  71.990  1.00  0.00           C
ATOM   2642  O   PHE A 752      73.260  56.100  73.110  1.00  0.00           O
ATOM   2643  N   PRO A 822      74.240  54.630  71.660  1.00  0.00           N
ATOM   2644  CD  PRO A 822      75.390  54.300  72.500  1.00  0.00           C
ATOM   2645  HD1 PRO A 822      75.050  53.720  73.390  1.00  0.00           H
ATOM   2646  HD2 PRO A 822      75.810  55.250  72.900  1.00  0.00           H
ATOM   2647  CA  PRO A 822      74.190  53.700  70.590  1.00  0.00           C
ATOM   2648  HA  PRO A 822      73.910  54.220  69.680  1.00  0.00           H
ATOM   2649  CB  PRO A 822      75.630  53.120  70.410  1.00  0.00           C
ATOM   2650  HB1 PRO A 822      76.060  53.400  69.430  1.00  0.00           H
ATOM   2651  HB2 PRO A 822      75.740  52.020  70.320  1.00  0.00           H
ATOM   2652  CG  PRO A 822      76.430  53.630  71.590  1.00  0.00           C
ATOM   2653  HG1 PRO A 822      76.980  52.790  72.070  1.00  0.00           H
ATOM   2654  HG2 PRO A 822      77.200  54.350  71.250  1.00  0.00           H
ATOM   2655  C   PRO A 822      73.100  52.640  70.700  1.00  0.00           C
ATOM   2656  O   PRO A 822      72.050  52.870  70.080  1.00  0.00           O
ATOM   2657  N   ASP A 823      73.330  51.590  71.550  1.00  0.00           N
ATOM   2658  HN  ASP A 823      74.150  51.470  72.120  1.00  0.00           H
ATOM   2659  CA  ASP A 823      72.400  50.550  71.960  1.00  0.00           C
ATOM   2660  HA  ASP A 823      72.990  49.690  72.230  1.00  0.00           H
ATOM   2661  CB  ASP A 823      71.600  50.870  73.230  1.00  0.00           C
ATOM   2662  HB1 ASP A 823      70.970  49.980  73.470  1.00  0.00           H
ATOM   2663  HB2 ASP A 823      71.000  51.780  73.030  1.00  0.00           H
ATOM   2664  CG  ASP A 823      72.410  51.120  74.430  1.00  0.00           C
ATOM   2665  OD1 ASP A 823      73.610  50.770  74.480  1.00  0.00           O
ATOM   2666  OD2 ASP A 823      71.870  51.640  75.440  1.00  0.00           O
ATOM   2667  C   ASP A 823      71.500  50.050  70.830  1.00  0.00           C
ATOM   2668  O   ASP A 823      71.920  49.940  69.630  1.00  0.00           O
ATOM   2669  N   VAL A 824      70.230  49.770  71.150  1.00  0.00           N
ATOM   2670  HN  VAL A 824      69.900  49.840  72.080  1.00  0.00           H
ATOM   2671  CA  VAL A 824      69.120  49.430  70.180  1.00  0.00           C
ATOM   2672  HA  VAL A 824      69.380  48.480  69.750  1.00  0.00           H
ATOM   2673  CB  VAL A 824      67.730  49.220  70.930  1.00  0.00           C
ATOM   2674  HB  VAL A 824      67.630  50.070  71.630  1.00  0.00           H
ATOM   2675  CG1 VAL A 824      66.510  49.350  69.960  1.00  0.00           C
ATOM   2676 HG11 VAL A 824      65.600  48.910  70.420  1.00  0.00           H
ATOM   2677 HG12 VAL A 824      66.690  48.870  68.980  1.00  0.00           H
ATOM   2678 HG13 VAL A 824      66.220  50.410  69.730  1.00  0.00           H
ATOM   2679  CG2 VAL A 824      67.690  47.810  71.580  1.00  0.00           C
ATOM   2680 HG21 VAL A 824      66.730  47.710  72.140  1.00  0.00           H
ATOM   2681 HG22 VAL A 824      68.540  47.440  72.170  1.00  0.00           H
ATOM   2682 HG23 VAL A 824      67.690  47.050  70.770  1.00  0.00           H
ATOM   2683  C   VAL A 824      68.960  50.450  69.100  1.00  0.00           C
ATOM   2684  O   VAL A 824      68.910  50.050  67.930  1.00  0.00           O
ATOM   2685  N   LEU A 825      68.910  51.770  69.380  1.00  0.00           N
ATOM   2686  HN  LEU A 825      68.860  52.090  70.310  1.00  0.00           H
ATOM   2687  CA  LEU A 825      68.650  52.770  68.310  1.00  0.00           C
ATOM   2688  HA  LEU A 825      67.750  52.460  67.800  1.00  0.00           H
ATOM   2689  CB  LEU A 825      68.570  54.140  68.990  1.00  0.00           C
ATOM   2690  HB1 LEU A 825      69.580  54.440  69.350  1.00  0.00           H
ATOM   2691  HB2 LEU A 825      68.060  54.000  69.970  1.00  0.00           H
ATOM   2692  CG  LEU A 825      68.030  55.260  68.170  1.00  0.00           C
ATOM   2693  HG  LEU A 825      68.810  55.360  67.380  1.00  0.00           H
ATOM   2694  CD1 LEU A 825      66.650  55.050  67.460  1.00  0.00           C
ATOM   2695 HD11 LEU A 825      66.740  54.150  66.830  1.00  0.00           H
ATOM   2696 HD12 LEU A 825      66.340  55.810  66.720  1.00  0.00           H
ATOM   2697 HD13 LEU A 825      65.860  54.880  68.230  1.00  0.00           H
ATOM   2698  CD2 LEU A 825      68.070  56.510  68.990  1.00  0.00           C
ATOM   2699 HD21 LEU A 825      67.170  56.450  69.620  1.00  0.00           H
ATOM   2700 HD22 LEU A 825      67.930  57.490  68.470  1.00  0.00           H
ATOM   2701 HD23 LEU A 825      68.970  56.620  69.630  1.00  0.00           H
ATOM   2702  C   LEU A 825      69.660  52.790  67.170  1.00  0.00           C
ATOM   2703  O   LEU A 825      69.280  52.940  66.000  1.00  0.00           O
ATOM   2704  N   PHE A 826      70.960  52.610  67.480  1.00  0.00           N
ATOM   2705  HN  PHE A 826      71.170  52.550  68.450  1.00  0.00           H
ATOM   2706  CA  PHE A 826      71.890  52.530  66.380  1.00  0.00           C
ATOM   2707  HA  PHE A 826      71.790  53.430  65.800  1.00  0.00           H
ATOM   2708  CB  PHE A 826      73.290  52.520  67.080  1.00  0.00           C
ATOM   2709  HB1 PHE A 826      73.450  51.710  67.830  1.00  0.00           H
ATOM   2710  HB2 PHE A 826      73.520  53.480  67.590  1.00  0.00           H
ATOM   2711  CG  PHE A 826      74.410  52.310  66.100  1.00  0.00           C
ATOM   2712  CD1 PHE A 826      74.970  53.430  65.470  1.00  0.00           C
ATOM   2713  HD1 PHE A 826      74.570  54.400  65.750  1.00  0.00           H
ATOM   2714  CE1 PHE A 826      75.930  53.290  64.430  1.00  0.00           C
ATOM   2715  HE1 PHE A 826      76.250  54.190  63.950  1.00  0.00           H
ATOM   2716  CZ  PHE A 826      76.440  52.030  64.130  1.00  0.00           C
ATOM   2717  HZ  PHE A 826      77.180  52.010  63.350  1.00  0.00           H
ATOM   2718  CD2 PHE A 826      74.880  51.020  65.720  1.00  0.00           C
ATOM   2719  HD2 PHE A 826      74.540  50.140  66.240  1.00  0.00           H
ATOM   2720  CE2 PHE A 826      75.970  50.870  64.770  1.00  0.00           C
ATOM   2721  HE2 PHE A 826      76.290  49.930  64.370  1.00  0.00           H
ATOM   2722  C   PHE A 826      71.690  51.340  65.480  1.00  0.00           C
ATOM   2723  O   PHE A 826      71.770  51.460  64.240  1.00  0.00           O
ATOM   2724  N   TRP A 827      71.380  50.190  66.060  1.00  0.00           N
ATOM   2725  HN  TRP A 827      71.490  50.020  67.040  1.00  0.00           H
ATOM   2726  CA  TRP A 827      70.970  49.130  65.190  1.00  0.00           C
ATOM   2727  HA  TRP A 827      71.670  48.980  64.380  1.00  0.00           H
ATOM   2728  CB  TRP A 827      71.030  47.750  65.960  1.00  0.00           C
ATOM   2729  HB1 TRP A 827      70.570  46.970  65.310  1.00  0.00           H
ATOM   2730  HB2 TRP A 827      70.340  47.790  66.830  1.00  0.00           H
ATOM   2731  CG  TRP A 827      72.370  47.260  66.310  1.00  0.00           C
ATOM   2732  CD1 TRP A 827      73.000  47.600  67.430  1.00  0.00           C
ATOM   2733  HD1 TRP A 827      72.510  48.140  68.220  1.00  0.00           H
ATOM   2734  NE1 TRP A 827      74.220  47.030  67.470  1.00  0.00           N
ATOM   2735  HE1 TRP A 827      74.990  47.150  68.060  1.00  0.00           H
ATOM   2736  CE2 TRP A 827      74.520  46.370  66.320  1.00  0.00           C
ATOM   2737  CD2 TRP A 827      73.350  46.540  65.500  1.00  0.00           C
ATOM   2738  CE3 TRP A 827      73.320  46.020  64.230  1.00  0.00           C
ATOM   2739  HE3 TRP A 827      72.560  46.350  63.540  1.00  0.00           H
ATOM   2740  CZ3 TRP A 827      74.410  45.300  63.760  1.00  0.00           C
ATOM   2741  HZ3 TRP A 827      74.450  44.880  62.780  1.00  0.00           H
ATOM   2742  CZ2 TRP A 827      75.710  45.800  65.830  1.00  0.00           C
ATOM   2743  HZ2 TRP A 827      76.630  45.720  66.370  1.00  0.00           H
ATOM   2744  CH2 TRP A 827      75.590  45.210  64.540  1.00  0.00           C
ATOM   2745  HH2 TRP A 827      76.440  44.680  64.150  1.00  0.00           H
ATOM   2746  C   TRP A 827      69.570  49.220  64.420  1.00  0.00           C
ATOM   2747  O   TRP A 827      69.490  48.710  63.310  1.00  0.00           O
ATOM   2748  N   CYS A 828      68.540  49.930  64.960  1.00  0.00           N
ATOM   2749  HN  CYS A 828      68.600  50.410  65.840  1.00  0.00           H
ATOM   2750  CA  CYS A 828      67.340  50.140  64.150  1.00  0.00           C
ATOM   2751  HA  CYS A 828      66.930  49.200  63.800  1.00  0.00           H
ATOM   2752  CB  CYS A 828      66.290  50.870  65.030  1.00  0.00           C
ATOM   2753  HB1 CYS A 828      65.410  51.180  64.400  1.00  0.00           H
ATOM   2754  HB2 CYS A 828      66.790  51.800  65.370  1.00  0.00           H
ATOM   2755  SG  CYS A 828      65.710  49.890  66.440  1.00  0.00           S
ATOM   2756  HG1 CYS A 828      66.810  49.850  67.180  1.00  0.00           H
ATOM   2757  C   CYS A 828      67.630  50.920  62.880  1.00  0.00           C
ATOM   2758  O   CYS A 828      67.130  50.600  61.830  1.00  0.00           O
ATOM   2759  N   VAL A 829      68.430  51.990  63.090  1.00  0.00           N
ATOM   2760  HN  VAL A 829      68.790  52.110  64.010  1.00  0.00           H
ATOM   2761  CA  VAL A 829      68.830  52.980  62.050  1.00  0.00           C
ATOM   2762  HA  VAL A 829      67.920  53.330  61.590  1.00  0.00           H
ATOM   2763  CB  VAL A 829      69.570  54.150  62.720  1.00  0.00           C
ATOM   2764  HB  VAL A 829      70.390  53.810  63.380  1.00  0.00           H
ATOM   2765  CG1 VAL A 829      70.210  55.000  61.570  1.00  0.00           C
ATOM   2766 HG11 VAL A 829      71.100  54.510  61.120  1.00  0.00           H
ATOM   2767 HG12 VAL A 829      70.620  55.960  61.950  1.00  0.00           H
ATOM   2768 HG13 VAL A 829      69.480  55.230  60.770  1.00  0.00           H
ATOM   2769  CG2 VAL A 829      68.600  54.950  63.590  1.00  0.00           C
ATOM   2770 HG21 VAL A 829      68.190  54.180  64.280  1.00  0.00           H
ATOM   2771 HG22 VAL A 829      67.760  55.300  62.980  1.00  0.00           H
ATOM   2772 HG23 VAL A 829      68.990  55.820  64.170  1.00  0.00           H
ATOM   2773  C   VAL A 829      69.550  52.270  60.940  1.00  0.00           C
ATOM   2774  O   VAL A 829      69.190  52.310  59.780  1.00  0.00           O
ATOM   2775  N   ILE A 830      70.560  51.490  61.320  1.00  0.00           N
ATOM   2776  HN  ILE A 830      70.840  51.250  62.240  1.00  0.00           H
ATOM   2777  CA  ILE A 830      71.380  50.770  60.340  1.00  0.00           C
ATOM   2778  HA  ILE A 830      71.560  51.460  59.530  1.00  0.00           H
ATOM   2779  CB  ILE A 830      72.740  50.350  60.910  1.00  0.00           C
ATOM   2780  HB  ILE A 830      72.480  49.870  61.880  1.00  0.00           H
ATOM   2781  CG2 ILE A 830      73.370  49.400  59.960  1.00  0.00           C
ATOM   2782 HG21 ILE A 830      72.880  48.460  60.300  1.00  0.00           H
ATOM   2783 HG22 ILE A 830      74.460  49.410  60.150  1.00  0.00           H
ATOM   2784 HG23 ILE A 830      73.220  49.620  58.880  1.00  0.00           H
ATOM   2785  CG1 ILE A 830      73.670  51.560  61.120  1.00  0.00           C
ATOM   2786 HG11 ILE A 830      74.610  51.050  61.440  1.00  0.00           H
ATOM   2787 HG12 ILE A 830      73.260  52.120  61.980  1.00  0.00           H
ATOM   2788  CD  ILE A 830      73.800  52.480  59.970  1.00  0.00           C
ATOM   2789  HD1 ILE A 830      73.340  53.500  60.080  1.00  0.00           H
ATOM   2790  HD2 ILE A 830      73.590  52.000  58.990  1.00  0.00           H
ATOM   2791  HD3 ILE A 830      74.890  52.680  59.870  1.00  0.00           H
ATOM   2792  C   ILE A 830      70.560  49.620  59.710  1.00  0.00           C
ATOM   2793  O   ILE A 830      70.580  49.460  58.460  1.00  0.00           O
ATOM   2794  N   LEU A 831      69.700  48.870  60.430  1.00  0.00           N
ATOM   2795  HN  LEU A 831      69.710  49.000  61.410  1.00  0.00           H
ATOM   2796  CA  LEU A 831      68.740  47.820  59.910  1.00  0.00           C
ATOM   2797  HA  LEU A 831      69.430  47.150  59.420  1.00  0.00           H
ATOM   2798  CB  LEU A 831      67.960  47.090  61.010  1.00  0.00           C
ATOM   2799  HB1 LEU A 831      67.370  47.940  61.420  1.00  0.00           H
ATOM   2800  HB2 LEU A 831      68.640  46.840  61.850  1.00  0.00           H
ATOM   2801  CG  LEU A 831      67.140  45.830  60.740  1.00  0.00           C
ATOM   2802  HG  LEU A 831      66.410  46.130  59.960  1.00  0.00           H
ATOM   2803  CD1 LEU A 831      67.930  44.670  60.070  1.00  0.00           C
ATOM   2804 HD11 LEU A 831      67.130  43.980  59.720  1.00  0.00           H
ATOM   2805 HD12 LEU A 831      68.620  44.330  60.870  1.00  0.00           H
ATOM   2806 HD13 LEU A 831      68.540  45.070  59.230  1.00  0.00           H
ATOM   2807  CD2 LEU A 831      66.450  45.320  61.970  1.00  0.00           C
ATOM   2808 HD21 LEU A 831      67.250  45.210  62.740  1.00  0.00           H
ATOM   2809 HD22 LEU A 831      65.980  44.320  61.870  1.00  0.00           H
ATOM   2810 HD23 LEU A 831      65.700  46.050  62.330  1.00  0.00           H
ATOM   2811  C   LEU A 831      67.670  48.260  58.850  1.00  0.00           C
ATOM   2812  O   LEU A 831      67.520  47.680  57.770  1.00  0.00           O
ATOM   2813  N   PHE A 832      67.190  49.480  59.040  1.00  0.00           N
ATOM   2814  HN  PHE A 832      67.350  50.050  59.840  1.00  0.00           H
ATOM   2815  CA  PHE A 832      66.300  50.160  58.130  1.00  0.00           C
ATOM   2816  HA  PHE A 832      65.490  49.520  57.850  1.00  0.00           H
ATOM   2817  CB  PHE A 832      65.840  51.480  58.870  1.00  0.00           C
ATOM   2818  HB1 PHE A 832      66.640  52.230  58.990  1.00  0.00           H
ATOM   2819  HB2 PHE A 832      65.520  51.240  59.910  1.00  0.00           H
ATOM   2820  CG  PHE A 832      64.770  52.270  58.050  1.00  0.00           C
ATOM   2821  CD1 PHE A 832      65.100  53.190  57.020  1.00  0.00           C
ATOM   2822  HD1 PHE A 832      66.130  53.380  56.760  1.00  0.00           H
ATOM   2823  CE1 PHE A 832      64.070  53.920  56.380  1.00  0.00           C
ATOM   2824  HE1 PHE A 832      64.320  54.770  55.780  1.00  0.00           H
ATOM   2825  CZ  PHE A 832      62.720  53.840  56.830  1.00  0.00           C
ATOM   2826  HZ  PHE A 832      61.940  54.470  56.420  1.00  0.00           H
ATOM   2827  CD2 PHE A 832      63.410  52.090  58.360  1.00  0.00           C
ATOM   2828  HD2 PHE A 832      63.180  51.350  59.110  1.00  0.00           H
ATOM   2829  CE2 PHE A 832      62.340  52.860  57.730  1.00  0.00           C
ATOM   2830  HE2 PHE A 832      61.310  52.680  58.010  1.00  0.00           H
ATOM   2831  C   PHE A 832      66.860  50.530  56.750  1.00  0.00           C
ATOM   2832  O   PHE A 832      66.200  50.190  55.760  1.00  0.00           O
ATOM   2833  N   PHE A 833      67.980  51.280  56.660  1.00  0.00           N
ATOM   2834  HN  PHE A 833      68.490  51.690  57.410  1.00  0.00           H
ATOM   2835  CA  PHE A 833      68.570  51.480  55.380  1.00  0.00           C
ATOM   2836  HA  PHE A 833      67.760  51.880  54.790  1.00  0.00           H
ATOM   2837  CB  PHE A 833      69.780  52.470  55.240  1.00  0.00           C
ATOM   2838  HB1 PHE A 833      69.950  52.720  54.180  1.00  0.00           H
ATOM   2839  HB2 PHE A 833      70.680  52.130  55.800  1.00  0.00           H
ATOM   2840  CG  PHE A 833      69.340  53.770  55.860  1.00  0.00           C
ATOM   2841  CD1 PHE A 833      70.040  54.310  57.010  1.00  0.00           C
ATOM   2842  HD1 PHE A 833      70.910  53.870  57.460  1.00  0.00           H
ATOM   2843  CE1 PHE A 833      69.480  55.460  57.560  1.00  0.00           C
ATOM   2844  HE1 PHE A 833      70.050  55.910  58.360  1.00  0.00           H
ATOM   2845  CZ  PHE A 833      68.380  56.140  57.000  1.00  0.00           C
ATOM   2846  HZ  PHE A 833      68.080  57.090  57.420  1.00  0.00           H
ATOM   2847  CD2 PHE A 833      68.250  54.430  55.310  1.00  0.00           C
ATOM   2848  HD2 PHE A 833      67.770  54.040  54.430  1.00  0.00           H
ATOM   2849  CE2 PHE A 833      67.770  55.630  55.930  1.00  0.00           C
ATOM   2850  HE2 PHE A 833      66.940  56.090  55.420  1.00  0.00           H
ATOM   2851  C   PHE A 833      69.030  50.220  54.650  1.00  0.00           C
ATOM   2852  O   PHE A 833      68.720  50.010  53.480  1.00  0.00           O
ATOM   2853  N   THR A 834      69.600  49.270  55.360  1.00  0.00           N
ATOM   2854  HN  THR A 834      69.620  49.320  56.360  1.00  0.00           H
ATOM   2855  CA  THR A 834      70.080  48.070  54.870  1.00  0.00           C
ATOM   2856  HA  THR A 834      70.640  48.250  53.960  1.00  0.00           H
ATOM   2857  CB  THR A 834      70.910  47.250  55.850  1.00  0.00           C
ATOM   2858  HB  THR A 834      71.140  46.230  55.480  1.00  0.00           H
ATOM   2859  OG1 THR A 834      70.290  47.040  57.110  1.00  0.00           O
ATOM   2860  HG1 THR A 834      70.610  47.810  57.580  1.00  0.00           H
ATOM   2861  CG2 THR A 834      72.270  47.910  56.120  1.00  0.00           C
ATOM   2862 HG21 THR A 834      72.080  48.870  56.660  1.00  0.00           H
ATOM   2863 HG22 THR A 834      72.840  48.210  55.220  1.00  0.00           H
ATOM   2864 HG23 THR A 834      72.910  47.360  56.830  1.00  0.00           H
ATOM   2865  C   THR A 834      69.040  47.200  54.240  1.00  0.00           C
ATOM   2866  O   THR A 834      69.180  46.710  53.120  1.00  0.00           O
ATOM   2867  N   THR A 835      67.860  47.100  54.910  1.00  0.00           N
ATOM   2868  HN  THR A 835      67.760  47.520  55.810  1.00  0.00           H
ATOM   2869  CA  THR A 835      66.570  46.500  54.480  1.00  0.00           C
ATOM   2870  HA  THR A 835      66.790  45.480  54.220  1.00  0.00           H
ATOM   2871  CB  THR A 835      65.510  46.440  55.570  1.00  0.00           C
ATOM   2872  HB  THR A 835      65.340  47.460  55.990  1.00  0.00           H
ATOM   2873  OG1 THR A 835      65.940  45.550  56.610  1.00  0.00           O
ATOM   2874  HG1 THR A 835      66.770  45.950  56.890  1.00  0.00           H
ATOM   2875  CG2 THR A 835      64.180  45.900  55.050  1.00  0.00           C
ATOM   2876 HG21 THR A 835      63.510  45.950  55.940  1.00  0.00           H
ATOM   2877 HG22 THR A 835      64.370  44.830  54.860  1.00  0.00           H
ATOM   2878 HG23 THR A 835      63.670  46.440  54.220  1.00  0.00           H
ATOM   2879  C   THR A 835      65.920  47.270  53.270  1.00  0.00           C
ATOM   2880  O   THR A 835      65.460  46.600  52.330  1.00  0.00           O
ATOM   2881  N   PHE A 836      65.930  48.650  53.240  1.00  0.00           N
ATOM   2882  HN  PHE A 836      66.270  49.190  54.010  1.00  0.00           H
ATOM   2883  CA  PHE A 836      65.550  49.370  52.030  1.00  0.00           C
ATOM   2884  HA  PHE A 836      64.560  49.020  51.730  1.00  0.00           H
ATOM   2885  CB  PHE A 836      65.360  50.850  52.390  1.00  0.00           C
ATOM   2886  HB1 PHE A 836      66.290  51.260  52.830  1.00  0.00           H
ATOM   2887  HB2 PHE A 836      64.580  50.920  53.160  1.00  0.00           H
ATOM   2888  CG  PHE A 836      64.960  51.750  51.210  1.00  0.00           C
ATOM   2889  CD1 PHE A 836      65.670  52.940  51.090  1.00  0.00           C
ATOM   2890  HD1 PHE A 836      66.520  53.180  51.700  1.00  0.00           H
ATOM   2891  CE1 PHE A 836      65.250  53.860  50.140  1.00  0.00           C
ATOM   2892  HE1 PHE A 836      65.750  54.820  50.090  1.00  0.00           H
ATOM   2893  CZ  PHE A 836      64.080  53.610  49.370  1.00  0.00           C
ATOM   2894  HZ  PHE A 836      63.660  54.440  48.820  1.00  0.00           H
ATOM   2895  CD2 PHE A 836      63.850  51.420  50.400  1.00  0.00           C
ATOM   2896  HD2 PHE A 836      63.240  50.530  50.480  1.00  0.00           H
ATOM   2897  CE2 PHE A 836      63.440  52.430  49.480  1.00  0.00           C
ATOM   2898  HE2 PHE A 836      62.520  52.320  48.940  1.00  0.00           H
ATOM   2899  C   PHE A 836      66.480  49.180  50.810  1.00  0.00           C
ATOM   2900  O   PHE A 836      66.050  48.950  49.700  1.00  0.00           O
ATOM   2901  N   PHE A 837      67.840  49.150  51.080  1.00  0.00           N
ATOM   2902  HN  PHE A 837      68.070  49.220  52.050  1.00  0.00           H
ATOM   2903  CA  PHE A 837      68.900  48.880  50.150  1.00  0.00           C
ATOM   2904  HA  PHE A 837      68.720  49.580  49.340  1.00  0.00           H
ATOM   2905  CB  PHE A 837      70.200  49.280  50.790  1.00  0.00           C
ATOM   2906  HB1 PHE A 837      70.300  48.760  51.770  1.00  0.00           H
ATOM   2907  HB2 PHE A 837      70.100  50.380  50.940  1.00  0.00           H
ATOM   2908  CG  PHE A 837      71.330  48.880  49.890  1.00  0.00           C
ATOM   2909  CD1 PHE A 837      71.400  49.510  48.670  1.00  0.00           C
ATOM   2910  HD1 PHE A 837      70.550  50.130  48.400  1.00  0.00           H
ATOM   2911  CE1 PHE A 837      72.430  49.100  47.770  1.00  0.00           C
ATOM   2912  HE1 PHE A 837      72.450  49.600  46.810  1.00  0.00           H
ATOM   2913  CZ  PHE A 837      73.190  48.010  48.090  1.00  0.00           C
ATOM   2914  HZ  PHE A 837      73.860  47.560  47.360  1.00  0.00           H
ATOM   2915  CD2 PHE A 837      72.190  47.910  50.260  1.00  0.00           C
ATOM   2916  HD2 PHE A 837      72.040  47.510  51.240  1.00  0.00           H
ATOM   2917  CE2 PHE A 837      73.080  47.400  49.310  1.00  0.00           C
ATOM   2918  HE2 PHE A 837      73.770  46.590  49.560  1.00  0.00           H
ATOM   2919  C   PHE A 837      68.820  47.530  49.540  1.00  0.00           C
ATOM   2920  O   PHE A 837      68.810  47.450  48.300  1.00  0.00           O
ATOM   2921  N   LEU A 838      68.770  46.410  50.300  1.00  0.00           N
ATOM   2922  HN  LEU A 838      68.870  46.450  51.290  1.00  0.00           H
ATOM   2923  CA  LEU A 838      68.760  45.080  49.710  1.00  0.00           C
ATOM   2924  HA  LEU A 838      69.520  45.000  48.950  1.00  0.00           H
ATOM   2925  CB  LEU A 838      69.030  44.150  50.910  1.00  0.00           C
ATOM   2926  HB1 LEU A 838      68.360  44.330  51.780  1.00  0.00           H
ATOM   2927  HB2 LEU A 838      70.000  44.480  51.340  1.00  0.00           H
ATOM   2928  CG  LEU A 838      69.090  42.630  50.620  1.00  0.00           C
ATOM   2929  HG  LEU A 838      68.050  42.330  50.370  1.00  0.00           H
ATOM   2930  CD1 LEU A 838      70.040  42.330  49.550  1.00  0.00           C
ATOM   2931 HD11 LEU A 838      69.680  42.550  48.510  1.00  0.00           H
ATOM   2932 HD12 LEU A 838      70.300  41.240  49.600  1.00  0.00           H
ATOM   2933 HD13 LEU A 838      70.920  43.010  49.590  1.00  0.00           H
ATOM   2934  CD2 LEU A 838      69.410  41.880  51.900  1.00  0.00           C
ATOM   2935 HD21 LEU A 838      68.960  42.330  52.810  1.00  0.00           H
ATOM   2936 HD22 LEU A 838      70.500  41.730  51.980  1.00  0.00           H
ATOM   2937 HD23 LEU A 838      68.920  40.880  51.880  1.00  0.00           H
ATOM   2938  C   LEU A 838      67.490  44.750  48.900  1.00  0.00           C
ATOM   2939  O   LEU A 838      67.470  44.180  47.830  1.00  0.00           O
ATOM   2940  N   SER A 839      66.330  45.140  49.460  1.00  0.00           N
ATOM   2941  HN  SER A 839      66.380  45.650  50.310  1.00  0.00           H
ATOM   2942  CA  SER A 839      65.030  44.860  48.730  1.00  0.00           C
ATOM   2943  HA  SER A 839      64.950  43.810  48.500  1.00  0.00           H
ATOM   2944  CB  SER A 839      63.840  45.240  49.650  1.00  0.00           C
ATOM   2945  HB1 SER A 839      63.910  44.580  50.540  1.00  0.00           H
ATOM   2946  HB2 SER A 839      62.820  45.030  49.260  1.00  0.00           H
ATOM   2947  OG  SER A 839      63.930  46.520  50.200  1.00  0.00           O
ATOM   2948  HG1 SER A 839      64.510  46.370  50.940  1.00  0.00           H
ATOM   2949  C   SER A 839      64.970  45.560  47.370  1.00  0.00           C
ATOM   2950  O   SER A 839      64.580  44.990  46.350  1.00  0.00           O
ATOM   2951  N   SER A 840      65.330  46.820  47.360  1.00  0.00           N
ATOM   2952  HN  SER A 840      65.510  47.330  48.200  1.00  0.00           H
ATOM   2953  CA  SER A 840      65.550  47.600  46.140  1.00  0.00           C
ATOM   2954  HA  SER A 840      64.650  47.560  45.550  1.00  0.00           H
ATOM   2955  CB  SER A 840      65.880  49.100  46.470  1.00  0.00           C
ATOM   2956  HB1 SER A 840      64.890  49.420  46.830  1.00  0.00           H
ATOM   2957  HB2 SER A 840      65.920  49.680  45.520  1.00  0.00           H
ATOM   2958  OG  SER A 840      67.040  49.320  47.300  1.00  0.00           O
ATOM   2959  HG1 SER A 840      66.780  49.100  48.210  1.00  0.00           H
ATOM   2960  C   SER A 840      66.610  47.170  45.190  1.00  0.00           C
ATOM   2961  O   SER A 840      66.450  47.140  43.980  1.00  0.00           O
ATOM   2962  N   PHE A 841      67.840  46.800  45.710  1.00  0.00           N
ATOM   2963  HN  PHE A 841      68.120  46.900  46.660  1.00  0.00           H
ATOM   2964  CA  PHE A 841      68.960  46.250  44.990  1.00  0.00           C
ATOM   2965  HA  PHE A 841      69.170  46.990  44.230  1.00  0.00           H
ATOM   2966  CB  PHE A 841      70.140  46.120  45.970  1.00  0.00           C
ATOM   2967  HB1 PHE A 841      70.040  45.250  46.660  1.00  0.00           H
ATOM   2968  HB2 PHE A 841      70.480  46.970  46.610  1.00  0.00           H
ATOM   2969  CG  PHE A 841      71.370  45.930  45.130  1.00  0.00           C
ATOM   2970  CD1 PHE A 841      72.150  44.750  45.070  1.00  0.00           C
ATOM   2971  HD1 PHE A 841      72.010  43.960  45.800  1.00  0.00           H
ATOM   2972  CE1 PHE A 841      73.260  44.550  44.230  1.00  0.00           C
ATOM   2973  HE1 PHE A 841      73.800  43.630  44.060  1.00  0.00           H
ATOM   2974  CZ  PHE A 841      73.680  45.660  43.500  1.00  0.00           C
ATOM   2975  HZ  PHE A 841      74.490  45.440  42.830  1.00  0.00           H
ATOM   2976  CD2 PHE A 841      71.900  47.020  44.310  1.00  0.00           C
ATOM   2977  HD2 PHE A 841      71.400  47.980  44.270  1.00  0.00           H
ATOM   2978  CE2 PHE A 841      73.010  46.880  43.550  1.00  0.00           C
ATOM   2979  HE2 PHE A 841      73.420  47.660  42.910  1.00  0.00           H
ATOM   2980  C   PHE A 841      68.630  45.050  44.240  1.00  0.00           C
ATOM   2981  O   PHE A 841      68.910  44.930  43.050  1.00  0.00           O
ATOM   2982  N   LEU A 842      67.940  44.080  44.960  1.00  0.00           N
ATOM   2983  HN  LEU A 842      67.710  44.230  45.920  1.00  0.00           H
ATOM   2984  CA  LEU A 842      67.410  42.890  44.370  1.00  0.00           C
ATOM   2985  HA  LEU A 842      68.230  42.520  43.780  1.00  0.00           H
ATOM   2986  CB  LEU A 842      67.050  41.810  45.380  1.00  0.00           C
ATOM   2987  HB1 LEU A 842      66.590  40.940  44.840  1.00  0.00           H
ATOM   2988  HB2 LEU A 842      66.260  42.250  46.020  1.00  0.00           H
ATOM   2989  CG  LEU A 842      68.190  41.250  46.210  1.00  0.00           C
ATOM   2990  HG  LEU A 842      68.640  42.110  46.740  1.00  0.00           H
ATOM   2991  CD1 LEU A 842      67.650  40.340  47.360  1.00  0.00           C
ATOM   2992 HD11 LEU A 842      67.310  39.340  46.990  1.00  0.00           H
ATOM   2993 HD12 LEU A 842      66.790  40.870  47.830  1.00  0.00           H
ATOM   2994 HD13 LEU A 842      68.540  40.240  48.010  1.00  0.00           H
ATOM   2995  CD2 LEU A 842      69.340  40.560  45.460  1.00  0.00           C
ATOM   2996 HD21 LEU A 842      69.940  41.320  44.930  1.00  0.00           H
ATOM   2997 HD22 LEU A 842      68.870  39.820  44.790  1.00  0.00           H
ATOM   2998 HD23 LEU A 842      70.130  40.090  46.100  1.00  0.00           H
ATOM   2999  C   LEU A 842      66.250  43.090  43.410  1.00  0.00           C
ATOM   3000  O   LEU A 842      66.090  42.390  42.380  1.00  0.00           O
ATOM   3001  N   LYS A 843      65.310  44.070  43.620  1.00  0.00           N
ATOM   3002  HN  LYS A 843      65.280  44.500  44.510  1.00  0.00           H
ATOM   3003  CA  LYS A 843      64.350  44.530  42.620  1.00  0.00           C
ATOM   3004  HA  LYS A 843      63.700  43.760  42.260  1.00  0.00           H
ATOM   3005  CB  LYS A 843      63.300  45.640  43.210  1.00  0.00           C
ATOM   3006  HB1 LYS A 843      63.920  46.440  43.670  1.00  0.00           H
ATOM   3007  HB2 LYS A 843      62.730  45.050  43.960  1.00  0.00           H
ATOM   3008  CG  LYS A 843      62.330  46.360  42.180  1.00  0.00           C
ATOM   3009  HG1 LYS A 843      62.900  46.880  41.390  1.00  0.00           H
ATOM   3010  HG2 LYS A 843      61.780  47.050  42.850  1.00  0.00           H
ATOM   3011  CD  LYS A 843      61.280  45.490  41.500  1.00  0.00           C
ATOM   3012  HD1 LYS A 843      60.930  44.730  42.250  1.00  0.00           H
ATOM   3013  HD2 LYS A 843      61.820  44.980  40.680  1.00  0.00           H
ATOM   3014  CE  LYS A 843      60.040  46.320  41.050  1.00  0.00           C
ATOM   3015  HE1 LYS A 843      60.390  46.920  40.180  1.00  0.00           H
ATOM   3016  HE2 LYS A 843      59.670  46.950  41.890  1.00  0.00           H
ATOM   3017  NZ  LYS A 843      58.910  45.470  40.550  1.00  0.00           N
ATOM   3018  HZ1 LYS A 843      58.250  45.370  41.350  1.00  0.00           H
ATOM   3019  HZ2 LYS A 843      59.240  44.570  40.120  1.00  0.00           H
ATOM   3020  HZ3 LYS A 843      58.340  45.940  39.820  1.00  0.00           H
ATOM   3021  C   LYS A 843      65.010  44.990  41.380  1.00  0.00           C
ATOM   3022  O   LYS A 843      64.590  44.660  40.290  1.00  0.00           O
ATOM   3023  N   GLN A 844      66.120  45.750  41.510  1.00  0.00           N
ATOM   3024  HN  GLN A 844      66.430  46.100  42.400  1.00  0.00           H
ATOM   3025  CA  GLN A 844      67.000  46.150  40.460  1.00  0.00           C
ATOM   3026  HA  GLN A 844      66.380  46.390  39.600  1.00  0.00           H
ATOM   3027  CB  GLN A 844      67.610  47.500  40.860  1.00  0.00           C
ATOM   3028  HB1 GLN A 844      68.470  47.620  40.160  1.00  0.00           H
ATOM   3029  HB2 GLN A 844      67.990  47.310  41.880  1.00  0.00           H
ATOM   3030  CG  GLN A 844      66.820  48.800  40.930  1.00  0.00           C
ATOM   3031  HG1 GLN A 844      67.580  49.610  40.960  1.00  0.00           H
ATOM   3032  HG2 GLN A 844      66.170  48.910  41.830  1.00  0.00           H
ATOM   3033  CD  GLN A 844      65.860  49.130  39.710  1.00  0.00           C
ATOM   3034  OE1 GLN A 844      64.740  49.620  39.920  1.00  0.00           O
ATOM   3035  NE2 GLN A 844      66.210  48.810  38.480  1.00  0.00           N
ATOM   3036 HE21 GLN A 844      65.580  48.870  37.700  1.00  0.00           H
ATOM   3037 HE22 GLN A 844      67.160  48.580  38.260  1.00  0.00           H
ATOM   3038  C   GLN A 844      67.950  45.100  39.950  1.00  0.00           C
ATOM   3039  O   GLN A 844      68.960  45.360  39.310  1.00  0.00           O
ATOM   3040  N   PHE A 845      67.640  43.780  40.030  1.00  0.00           N
ATOM   3041  HN  PHE A 845      66.900  43.590  40.660  1.00  0.00           H
ATOM   3042  CA  PHE A 845      68.270  42.780  39.240  1.00  0.00           C
ATOM   3043  HA  PHE A 845      69.330  42.960  39.080  1.00  0.00           H
ATOM   3044  CB  PHE A 845      68.180  41.390  39.950  1.00  0.00           C
ATOM   3045  HB1 PHE A 845      68.150  40.590  39.180  1.00  0.00           H
ATOM   3046  HB2 PHE A 845      67.210  41.280  40.490  1.00  0.00           H
ATOM   3047  CG  PHE A 845      69.320  41.080  40.840  1.00  0.00           C
ATOM   3048  CD1 PHE A 845      70.000  42.050  41.540  1.00  0.00           C
ATOM   3049  HD1 PHE A 845      69.600  43.050  41.490  1.00  0.00           H
ATOM   3050  CE1 PHE A 845      71.050  41.730  42.480  1.00  0.00           C
ATOM   3051  HE1 PHE A 845      71.500  42.470  43.130  1.00  0.00           H
ATOM   3052  CZ  PHE A 845      71.410  40.380  42.710  1.00  0.00           C
ATOM   3053  HZ  PHE A 845      72.220  40.270  43.420  1.00  0.00           H
ATOM   3054  CD2 PHE A 845      69.720  39.700  41.020  1.00  0.00           C
ATOM   3055  HD2 PHE A 845      69.160  39.000  40.410  1.00  0.00           H
ATOM   3056  CE2 PHE A 845      70.730  39.340  41.950  1.00  0.00           C
ATOM   3057  HE2 PHE A 845      71.070  38.330  42.110  1.00  0.00           H
ATOM   3058  C   PHE A 845      67.610  42.620  37.850  1.00  0.00           C
ATOM   3059  O   PHE A 845      68.180  42.030  36.930  1.00  0.00           O
ATOM   3060  N   LYS A 846      66.390  43.150  37.710  1.00  0.00           N
ATOM   3061  HN  LYS A 846      65.950  43.670  38.450  1.00  0.00           H
ATOM   3062  CA  LYS A 846      65.380  42.740  36.680  1.00  0.00           C
ATOM   3063  HA  LYS A 846      65.160  41.700  36.830  1.00  0.00           H
ATOM   3064  CB  LYS A 846      64.010  43.510  36.930  1.00  0.00           C
ATOM   3065  HB1 LYS A 846      63.510  43.070  37.820  1.00  0.00           H
ATOM   3066  HB2 LYS A 846      63.320  43.220  36.100  1.00  0.00           H
ATOM   3067  CG  LYS A 846      64.130  45.040  37.050  1.00  0.00           C
ATOM   3068  HG1 LYS A 846      64.550  45.470  36.110  1.00  0.00           H
ATOM   3069  HG2 LYS A 846      64.840  45.350  37.850  1.00  0.00           H
ATOM   3070  CD  LYS A 846      62.710  45.620  37.290  1.00  0.00           C
ATOM   3071  HD1 LYS A 846      62.830  46.670  37.650  1.00  0.00           H
ATOM   3072  HD2 LYS A 846      62.190  45.060  38.090  1.00  0.00           H
ATOM   3073  CE  LYS A 846      61.830  45.600  35.980  1.00  0.00           C
ATOM   3074  HE1 LYS A 846      61.810  44.600  35.520  1.00  0.00           H
ATOM   3075  HE2 LYS A 846      62.320  46.340  35.310  1.00  0.00           H
ATOM   3076  NZ  LYS A 846      60.510  46.000  36.380  1.00  0.00           N
ATOM   3077  HZ1 LYS A 846      59.930  45.900  35.520  1.00  0.00           H
ATOM   3078  HZ2 LYS A 846      60.580  46.950  36.780  1.00  0.00           H
ATOM   3079  HZ3 LYS A 846      60.130  45.360  37.100  1.00  0.00           H
ATOM   3080  C   LYS A 846      65.830  42.970  35.270  1.00  0.00           C
ATOM   3081  O   LYS A 846      65.570  42.170  34.410  1.00  0.00           O
ATOM   3082  N   THR A 847      66.620  44.060  34.930  1.00  0.00           N
ATOM   3083  HN  THR A 847      66.920  44.660  35.680  1.00  0.00           H
ATOM   3084  CA  THR A 847      67.150  44.230  33.600  1.00  0.00           C
ATOM   3085  HA  THR A 847      66.780  43.370  33.070  1.00  0.00           H
ATOM   3086  CB  THR A 847      66.650  45.530  32.920  1.00  0.00           C
ATOM   3087  HB  THR A 847      67.010  45.560  31.870  1.00  0.00           H
ATOM   3088  OG1 THR A 847      67.030  46.720  33.580  1.00  0.00           O
ATOM   3089  HG1 THR A 847      66.920  47.370  32.880  1.00  0.00           H
ATOM   3090  CG2 THR A 847      65.130  45.530  32.820  1.00  0.00           C
ATOM   3091 HG21 THR A 847      64.850  46.310  32.070  1.00  0.00           H
ATOM   3092 HG22 THR A 847      64.580  45.630  33.780  1.00  0.00           H
ATOM   3093 HG23 THR A 847      64.940  44.490  32.440  1.00  0.00           H
ATOM   3094  C   THR A 847      68.720  44.060  33.470  1.00  0.00           C
ATOM   3095  O   THR A 847      69.280  44.510  32.500  1.00  0.00           O
ATOM   3096  N   LYS A 848      69.410  43.480  34.510  1.00  0.00           N
ATOM   3097  HN  LYS A 848      69.050  43.050  35.330  1.00  0.00           H
ATOM   3098  CA  LYS A 848      70.920  43.550  34.540  1.00  0.00           C
ATOM   3099  HA  LYS A 848      71.270  44.480  34.110  1.00  0.00           H
ATOM   3100  CB  LYS A 848      71.510  43.510  35.960  1.00  0.00           C
ATOM   3101  HB1 LYS A 848      72.620  43.420  35.930  1.00  0.00           H
ATOM   3102  HB2 LYS A 848      71.160  42.550  36.420  1.00  0.00           H
ATOM   3103  CG  LYS A 848      71.020  44.690  36.900  1.00  0.00           C
ATOM   3104  HG1 LYS A 848      71.470  44.470  37.890  1.00  0.00           H
ATOM   3105  HG2 LYS A 848      69.910  44.630  36.870  1.00  0.00           H
ATOM   3106  CD  LYS A 848      71.510  46.070  36.560  1.00  0.00           C
ATOM   3107  HD1 LYS A 848      71.070  46.430  35.610  1.00  0.00           H
ATOM   3108  HD2 LYS A 848      72.600  45.950  36.400  1.00  0.00           H
ATOM   3109  CE  LYS A 848      71.370  47.050  37.700  1.00  0.00           C
ATOM   3110  HE1 LYS A 848      70.400  46.860  38.230  1.00  0.00           H
ATOM   3111  HE2 LYS A 848      71.310  48.080  37.290  1.00  0.00           H
ATOM   3112  NZ  LYS A 848      72.470  46.950  38.680  1.00  0.00           N
ATOM   3113  HZ1 LYS A 848      73.380  46.650  38.260  1.00  0.00           H
ATOM   3114  HZ2 LYS A 848      72.280  46.250  39.430  1.00  0.00           H
ATOM   3115  HZ3 LYS A 848      72.710  47.840  39.150  1.00  0.00           H
ATOM   3116  C   LYS A 848      71.370  42.300  33.780  1.00  0.00           C
ATOM   3117  O   LYS A 848      70.470  41.500  33.450  1.00  0.00           O
ATOM   3118  N   ARG A 849      72.610  42.150  33.360  1.00  0.00           N
ATOM   3119  HN  ARG A 849      73.180  42.930  33.560  1.00  0.00           H
ATOM   3120  CA  ARG A 849      73.140  40.860  32.660  1.00  0.00           C
ATOM   3121  HA  ARG A 849      72.380  40.570  31.950  1.00  0.00           H
ATOM   3122  CB  ARG A 849      74.400  41.110  31.990  1.00  0.00           C
ATOM   3123  HB1 ARG A 849      74.740  40.130  31.600  1.00  0.00           H
ATOM   3124  HB2 ARG A 849      75.140  41.400  32.760  1.00  0.00           H
ATOM   3125  CG  ARG A 849      74.360  42.110  30.790  1.00  0.00           C
ATOM   3126  HG1 ARG A 849      74.110  43.110  31.190  1.00  0.00           H
ATOM   3127  HG2 ARG A 849      73.470  41.770  30.220  1.00  0.00           H
ATOM   3128  CD  ARG A 849      75.620  42.170  29.800  1.00  0.00           C
ATOM   3129  HD1 ARG A 849      75.390  42.680  28.840  1.00  0.00           H
ATOM   3130  HD2 ARG A 849      75.940  41.120  29.600  1.00  0.00           H
ATOM   3131  NE  ARG A 849      76.740  42.800  30.500  1.00  0.00           N
ATOM   3132  HE  ARG A 849      76.670  42.880  31.490  1.00  0.00           H
ATOM   3133  CZ  ARG A 849      77.850  43.260  29.940  1.00  0.00           C
ATOM   3134  NH1 ARG A 849      78.850  43.610  30.700  1.00  0.00           N
ATOM   3135 HH11 ARG A 849      78.730  43.420  31.680  1.00  0.00           H
ATOM   3136 HH12 ARG A 849      79.700  43.880  30.250  1.00  0.00           H
ATOM   3137  NH2 ARG A 849      78.010  43.400  28.630  1.00  0.00           N
ATOM   3138 HH21 ARG A 849      77.290  43.180  27.980  1.00  0.00           H
ATOM   3139 HH22 ARG A 849      78.750  44.010  28.330  1.00  0.00           H
ATOM   3140  C   ARG A 849      73.290  39.760  33.660  1.00  0.00           C
ATOM   3141  O   ARG A 849      73.620  38.660  33.280  1.00  0.00           O
ATOM   3142  N   TYR A 850      73.110  40.030  34.970  1.00  0.00           N
ATOM   3143  HN  TYR A 850      72.910  40.980  35.210  1.00  0.00           H
ATOM   3144  CA  TYR A 850      73.230  38.960  35.970  1.00  0.00           C
ATOM   3145  HA  TYR A 850      74.240  38.610  35.920  1.00  0.00           H
ATOM   3146  CB  TYR A 850      72.790  39.530  37.310  1.00  0.00           C
ATOM   3147  HB1 TYR A 850      72.930  38.720  38.060  1.00  0.00           H
ATOM   3148  HB2 TYR A 850      71.710  39.790  37.210  1.00  0.00           H
ATOM   3149  CG  TYR A 850      73.370  40.710  37.860  1.00  0.00           C
ATOM   3150  CD1 TYR A 850      74.650  41.190  37.390  1.00  0.00           C
ATOM   3151  HD1 TYR A 850      75.270  40.610  36.730  1.00  0.00           H
ATOM   3152  CE1 TYR A 850      75.170  42.400  37.830  1.00  0.00           C
ATOM   3153  HE1 TYR A 850      76.060  42.730  37.310  1.00  0.00           H
ATOM   3154  CZ  TYR A 850      74.390  43.180  38.690  1.00  0.00           C
ATOM   3155  OH  TYR A 850      74.690  44.570  39.040  1.00  0.00           O
ATOM   3156  HH  TYR A 850      75.530  44.840  38.670  1.00  0.00           H
ATOM   3157  CD2 TYR A 850      72.750  41.410  38.880  1.00  0.00           C
ATOM   3158  HD2 TYR A 850      71.830  41.070  39.330  1.00  0.00           H
ATOM   3159  CE2 TYR A 850      73.180  42.680  39.210  1.00  0.00           C
ATOM   3160  HE2 TYR A 850      72.640  43.270  39.930  1.00  0.00           H
ATOM   3161  C   TYR A 850      72.260  37.760  35.680  1.00  0.00           C
ATOM   3162  O   TYR A 850      71.040  37.970  35.390  1.00  0.00           O
ATOM   3163  N   PHE A 851      72.780  36.520  35.800  1.00  0.00           N
ATOM   3164  HN  PHE A 851      73.750  36.510  36.030  1.00  0.00           H
ATOM   3165  CA  PHE A 851      72.140  35.220  35.660  1.00  0.00           C
ATOM   3166  HA  PHE A 851      72.970  34.520  35.590  1.00  0.00           H
ATOM   3167  CB  PHE A 851      71.070  34.990  36.820  1.00  0.00           C
ATOM   3168  HB1 PHE A 851      70.560  34.010  36.780  1.00  0.00           H
ATOM   3169  HB2 PHE A 851      70.330  35.820  36.840  1.00  0.00           H
ATOM   3170  CG  PHE A 851      71.770  34.950  38.120  1.00  0.00           C
ATOM   3171  CD1 PHE A 851      71.220  35.620  39.180  1.00  0.00           C
ATOM   3172  HD1 PHE A 851      70.340  36.240  39.020  1.00  0.00           H
ATOM   3173  CE1 PHE A 851      71.730  35.410  40.440  1.00  0.00           C
ATOM   3174  HE1 PHE A 851      71.400  36.070  41.230  1.00  0.00           H
ATOM   3175  CZ  PHE A 851      72.890  34.590  40.630  1.00  0.00           C
ATOM   3176  HZ  PHE A 851      73.430  34.550  41.580  1.00  0.00           H
ATOM   3177  CD2 PHE A 851      72.810  34.020  38.270  1.00  0.00           C
ATOM   3178  HD2 PHE A 851      73.190  33.480  37.410  1.00  0.00           H
ATOM   3179  CE2 PHE A 851      73.470  33.900  39.530  1.00  0.00           C
ATOM   3180  HE2 PHE A 851      74.340  33.270  39.680  1.00  0.00           H
ATOM   3181  C   PHE A 851      71.450  35.010  34.350  1.00  0.00           C
ATOM   3182  O   PHE A 851      71.480  35.870  33.470  1.00  0.00           O
ATOM   3183  N   PRO A 852      70.870  33.850  33.930  1.00  0.00           N
ATOM   3184  CD  PRO A 852      71.230  32.450  34.400  1.00  0.00           C
ATOM   3185  HD1 PRO A 852      70.800  32.230  35.410  1.00  0.00           H
ATOM   3186  HD2 PRO A 852      72.330  32.290  34.490  1.00  0.00           H
ATOM   3187  CA  PRO A 852      69.710  33.740  33.000  1.00  0.00           C
ATOM   3188  HA  PRO A 852      70.170  34.060  32.070  1.00  0.00           H
ATOM   3189  CB  PRO A 852      69.340  32.330  32.990  1.00  0.00           C
ATOM   3190  HB1 PRO A 852      69.080  32.040  31.950  1.00  0.00           H
ATOM   3191  HB2 PRO A 852      68.680  32.030  33.830  1.00  0.00           H
ATOM   3192  CG  PRO A 852      70.680  31.560  33.300  1.00  0.00           C
ATOM   3193  HG1 PRO A 852      70.510  30.520  33.650  1.00  0.00           H
ATOM   3194  HG2 PRO A 852      71.240  31.630  32.340  1.00  0.00           H
ATOM   3195  C   PRO A 852      68.490  34.590  33.380  1.00  0.00           C
ATOM   3196  O   PRO A 852      68.300  34.870  34.570  1.00  0.00           O
ATOM   3197  N   THR A 853      67.740  34.980  32.380  1.00  0.00           N
ATOM   3198  HN  THR A 853      67.980  34.760  31.440  1.00  0.00           H
ATOM   3199  CA  THR A 853      66.650  35.930  32.450  1.00  0.00           C
ATOM   3200  HA  THR A 853      67.120  36.840  32.800  1.00  0.00           H
ATOM   3201  CB  THR A 853      65.950  36.180  31.120  1.00  0.00           C
ATOM   3202  HB  THR A 853      65.480  35.260  30.710  1.00  0.00           H
ATOM   3203  OG1 THR A 853      66.880  36.560  30.130  1.00  0.00           O
ATOM   3204  HG1 THR A 853      67.210  35.760  29.730  1.00  0.00           H
ATOM   3205  CG2 THR A 853      64.860  37.290  31.140  1.00  0.00           C
ATOM   3206 HG21 THR A 853      64.610  37.540  30.090  1.00  0.00           H
ATOM   3207 HG22 THR A 853      65.210  38.250  31.590  1.00  0.00           H
ATOM   3208 HG23 THR A 853      63.950  36.920  31.660  1.00  0.00           H
ATOM   3209  C   THR A 853      65.510  35.620  33.450  1.00  0.00           C
ATOM   3210  O   THR A 853      64.950  36.460  34.220  1.00  0.00           O
ATOM   3211  N   LYS A 854      65.130  34.300  33.410  1.00  0.00           N
ATOM   3212  HN  LYS A 854      65.530  33.590  32.820  1.00  0.00           H
ATOM   3213  CA  LYS A 854      64.070  33.930  34.330  1.00  0.00           C
ATOM   3214  HA  LYS A 854      63.230  34.610  34.350  1.00  0.00           H
ATOM   3215  CB  LYS A 854      63.420  32.610  33.880  1.00  0.00           C
ATOM   3216  HB1 LYS A 854      62.730  32.310  34.700  1.00  0.00           H
ATOM   3217  HB2 LYS A 854      64.140  31.790  33.890  1.00  0.00           H
ATOM   3218  CG  LYS A 854      62.630  32.770  32.510  1.00  0.00           C
ATOM   3219  HG1 LYS A 854      62.640  31.710  32.170  1.00  0.00           H
ATOM   3220  HG2 LYS A 854      63.120  33.320  31.680  1.00  0.00           H
ATOM   3221  CD  LYS A 854      61.250  33.390  32.660  1.00  0.00           C
ATOM   3222  HD1 LYS A 854      61.320  34.450  32.950  1.00  0.00           H
ATOM   3223  HD2 LYS A 854      60.710  32.810  33.440  1.00  0.00           H
ATOM   3224  CE  LYS A 854      60.310  33.330  31.410  1.00  0.00           C
ATOM   3225  HE1 LYS A 854      60.730  33.920  30.580  1.00  0.00           H
ATOM   3226  HE2 LYS A 854      59.370  33.740  31.810  1.00  0.00           H
ATOM   3227  NZ  LYS A 854      60.140  31.870  31.000  1.00  0.00           N
ATOM   3228  HZ1 LYS A 854      61.060  31.530  30.650  1.00  0.00           H
ATOM   3229  HZ2 LYS A 854      59.510  31.840  30.170  1.00  0.00           H
ATOM   3230  HZ3 LYS A 854      59.840  31.270  31.790  1.00  0.00           H
ATOM   3231  C   LYS A 854      64.400  33.910  35.800  1.00  0.00           C
ATOM   3232  O   LYS A 854      63.700  34.530  36.640  1.00  0.00           O
ATOM   3233  N   VAL A 855      65.520  33.350  36.280  1.00  0.00           N
ATOM   3234  HN  VAL A 855      66.190  33.010  35.630  1.00  0.00           H
ATOM   3235  CA  VAL A 855      66.000  33.510  37.670  1.00  0.00           C
ATOM   3236  HA  VAL A 855      65.270  33.110  38.360  1.00  0.00           H
ATOM   3237  CB  VAL A 855      67.220  32.610  37.920  1.00  0.00           C
ATOM   3238  HB  VAL A 855      66.770  31.640  38.240  1.00  0.00           H
ATOM   3239  CG1 VAL A 855      68.180  32.390  36.790  1.00  0.00           C
ATOM   3240 HG11 VAL A 855      68.580  33.280  36.250  1.00  0.00           H
ATOM   3241 HG12 VAL A 855      67.720  31.720  36.040  1.00  0.00           H
ATOM   3242 HG13 VAL A 855      68.980  31.710  37.150  1.00  0.00           H
ATOM   3243  CG2 VAL A 855      68.210  33.120  39.060  1.00  0.00           C
ATOM   3244 HG21 VAL A 855      68.830  32.240  39.330  1.00  0.00           H
ATOM   3245 HG22 VAL A 855      67.660  33.410  39.970  1.00  0.00           H
ATOM   3246 HG23 VAL A 855      68.800  33.980  38.700  1.00  0.00           H
ATOM   3247  C   VAL A 855      66.220  34.940  38.050  1.00  0.00           C
ATOM   3248  O   VAL A 855      65.930  35.400  39.160  1.00  0.00           O
ATOM   3249  N   ARG A 856      66.890  35.700  37.130  1.00  0.00           N
ATOM   3250  HN  ARG A 856      67.260  35.290  36.290  1.00  0.00           H
ATOM   3251  CA  ARG A 856      67.120  37.110  37.400  1.00  0.00           C
ATOM   3252  HA  ARG A 856      67.710  37.310  38.280  1.00  0.00           H
ATOM   3253  CB  ARG A 856      67.780  37.730  36.150  1.00  0.00           C
ATOM   3254  HB1 ARG A 856      67.170  37.450  35.250  1.00  0.00           H
ATOM   3255  HB2 ARG A 856      68.650  37.060  35.990  1.00  0.00           H
ATOM   3256  CG  ARG A 856      68.050  39.260  36.020  1.00  0.00           C
ATOM   3257  HG1 ARG A 856      68.980  39.690  36.430  1.00  0.00           H
ATOM   3258  HG2 ARG A 856      67.180  39.850  36.410  1.00  0.00           H
ATOM   3259  CD  ARG A 856      67.980  39.670  34.500  1.00  0.00           C
ATOM   3260  HD1 ARG A 856      68.150  40.750  34.320  1.00  0.00           H
ATOM   3261  HD2 ARG A 856      66.980  39.310  34.190  1.00  0.00           H
ATOM   3262  NE  ARG A 856      69.090  38.870  33.810  1.00  0.00           N
ATOM   3263  HE  ARG A 856      69.830  38.490  34.360  1.00  0.00           H
ATOM   3264  CZ  ARG A 856      69.180  38.740  32.460  1.00  0.00           C
ATOM   3265  NH1 ARG A 856      68.230  39.020  31.630  1.00  0.00           N
ATOM   3266 HH11 ARG A 856      67.410  39.470  31.980  1.00  0.00           H
ATOM   3267 HH12 ARG A 856      68.370  38.680  30.710  1.00  0.00           H
ATOM   3268  NH2 ARG A 856      70.230  38.200  31.990  1.00  0.00           N
ATOM   3269 HH21 ARG A 856      70.370  38.170  31.000  1.00  0.00           H
ATOM   3270 HH22 ARG A 856      70.710  37.460  32.460  1.00  0.00           H
ATOM   3271  C   ARG A 856      65.890  37.860  37.670  1.00  0.00           C
ATOM   3272  O   ARG A 856      65.850  38.620  38.620  1.00  0.00           O
ATOM   3273  N   SER A 857      64.800  37.630  36.850  1.00  0.00           N
ATOM   3274  HN  SER A 857      64.980  37.010  36.100  1.00  0.00           H
ATOM   3275  CA  SER A 857      63.520  38.250  36.990  1.00  0.00           C
ATOM   3276  HA  SER A 857      63.740  39.290  37.120  1.00  0.00           H
ATOM   3277  CB  SER A 857      62.610  37.970  35.720  1.00  0.00           C
ATOM   3278  HB1 SER A 857      62.400  36.890  35.870  1.00  0.00           H
ATOM   3279  HB2 SER A 857      63.130  38.100  34.750  1.00  0.00           H
ATOM   3280  OG  SER A 857      61.310  38.610  35.760  1.00  0.00           O
ATOM   3281  HG1 SER A 857      60.890  38.350  34.940  1.00  0.00           H
ATOM   3282  C   SER A 857      62.830  37.880  38.250  1.00  0.00           C
ATOM   3283  O   SER A 857      62.260  38.710  38.900  1.00  0.00           O
ATOM   3284  N   THR A 858      62.970  36.580  38.590  1.00  0.00           N
ATOM   3285  HN  THR A 858      63.600  36.050  38.020  1.00  0.00           H
ATOM   3286  CA  THR A 858      62.300  35.850  39.670  1.00  0.00           C
ATOM   3287  HA  THR A 858      61.280  36.200  39.700  1.00  0.00           H
ATOM   3288  CB  THR A 858      62.540  34.360  39.650  1.00  0.00           C
ATOM   3289  HB  THR A 858      63.600  34.210  39.950  1.00  0.00           H
ATOM   3290  OG1 THR A 858      62.140  33.650  38.520  1.00  0.00           O
ATOM   3291  HG1 THR A 858      62.710  33.890  37.790  1.00  0.00           H
ATOM   3292  CG2 THR A 858      61.710  33.650  40.750  1.00  0.00           C
ATOM   3293 HG21 THR A 858      62.050  32.600  40.840  1.00  0.00           H
ATOM   3294 HG22 THR A 858      60.640  33.700  40.440  1.00  0.00           H
ATOM   3295 HG23 THR A 858      61.710  34.180  41.720  1.00  0.00           H
ATOM   3296  C   THR A 858      62.740  36.500  40.970  1.00  0.00           C
ATOM   3297  O   THR A 858      61.940  36.840  41.840  1.00  0.00           O
ATOM   3298  N   ILE A 859      64.090  36.820  41.090  1.00  0.00           N
ATOM   3299  HN  ILE A 859      64.630  36.420  40.350  1.00  0.00           H
ATOM   3300  CA  ILE A 859      64.840  37.500  42.170  1.00  0.00           C
ATOM   3301  HA  ILE A 859      64.630  36.930  43.060  1.00  0.00           H
ATOM   3302  CB  ILE A 859      66.400  37.520  42.020  1.00  0.00           C
ATOM   3303  HB  ILE A 859      66.640  37.860  40.990  1.00  0.00           H
ATOM   3304  CG2 ILE A 859      66.950  38.680  42.910  1.00  0.00           C
ATOM   3305 HG21 ILE A 859      66.630  38.600  43.980  1.00  0.00           H
ATOM   3306 HG22 ILE A 859      66.640  39.670  42.520  1.00  0.00           H
ATOM   3307 HG23 ILE A 859      68.050  38.550  42.920  1.00  0.00           H
ATOM   3308  CG1 ILE A 859      66.930  36.130  42.280  1.00  0.00           C
ATOM   3309 HG11 ILE A 859      66.540  35.500  41.460  1.00  0.00           H
ATOM   3310 HG12 ILE A 859      66.490  35.770  43.240  1.00  0.00           H
ATOM   3311  CD  ILE A 859      68.450  36.130  42.350  1.00  0.00           C
ATOM   3312  HD1 ILE A 859      68.720  35.050  42.300  1.00  0.00           H
ATOM   3313  HD2 ILE A 859      68.980  36.580  43.210  1.00  0.00           H
ATOM   3314  HD3 ILE A 859      68.810  36.590  41.410  1.00  0.00           H
ATOM   3315  C   ILE A 859      64.200  38.910  42.360  1.00  0.00           C
ATOM   3316  O   ILE A 859      63.940  39.230  43.520  1.00  0.00           O
ATOM   3317  N   SER A 860      63.780  39.700  41.260  1.00  0.00           N
ATOM   3318  HN  SER A 860      63.850  39.420  40.310  1.00  0.00           H
ATOM   3319  CA  SER A 860      63.110  40.980  41.490  1.00  0.00           C
ATOM   3320  HA  SER A 860      63.800  41.370  42.240  1.00  0.00           H
ATOM   3321  CB  SER A 860      63.090  41.850  40.300  1.00  0.00           C
ATOM   3322  HB1 SER A 860      64.110  41.830  39.850  1.00  0.00           H
ATOM   3323  HB2 SER A 860      62.880  42.920  40.500  1.00  0.00           H
ATOM   3324  OG  SER A 860      62.130  41.420  39.290  1.00  0.00           O
ATOM   3325  HG1 SER A 860      62.250  40.470  39.230  1.00  0.00           H
ATOM   3326  C   SER A 860      61.790  40.970  42.270  1.00  0.00           C
ATOM   3327  O   SER A 860      61.490  41.770  43.180  1.00  0.00           O
ATOM   3328  N   ASP A 861      60.950  39.970  42.010  1.00  0.00           N
ATOM   3329  HN  ASP A 861      61.110  39.380  41.210  1.00  0.00           H
ATOM   3330  CA  ASP A 861      59.670  39.900  42.710  1.00  0.00           C
ATOM   3331  HA  ASP A 861      59.200  40.840  42.940  1.00  0.00           H
ATOM   3332  CB  ASP A 861      58.690  39.050  41.800  1.00  0.00           C
ATOM   3333  HB1 ASP A 861      57.780  38.820  42.420  1.00  0.00           H
ATOM   3334  HB2 ASP A 861      59.140  38.090  41.440  1.00  0.00           H
ATOM   3335  CG  ASP A 861      58.300  39.890  40.650  1.00  0.00           C
ATOM   3336  OD1 ASP A 861      57.840  41.060  40.700  1.00  0.00           O
ATOM   3337  OD2 ASP A 861      58.410  39.320  39.500  1.00  0.00           O
ATOM   3338  C   ASP A 861      59.740  39.040  44.010  1.00  0.00           C
ATOM   3339  O   ASP A 861      58.830  39.100  44.840  1.00  0.00           O
ATOM   3340  N   PHE A 862      60.890  38.290  44.140  1.00  0.00           N
ATOM   3341  HN  PHE A 862      61.480  38.210  43.340  1.00  0.00           H
ATOM   3342  CA  PHE A 862      61.250  37.690  45.430  1.00  0.00           C
ATOM   3343  HA  PHE A 862      60.270  37.510  45.840  1.00  0.00           H
ATOM   3344  CB  PHE A 862      62.110  36.380  45.250  1.00  0.00           C
ATOM   3345  HB1 PHE A 862      62.570  35.930  46.160  1.00  0.00           H
ATOM   3346  HB2 PHE A 862      62.890  36.510  44.470  1.00  0.00           H
ATOM   3347  CG  PHE A 862      61.280  35.210  44.790  1.00  0.00           C
ATOM   3348  CD1 PHE A 862      59.910  35.170  44.800  1.00  0.00           C
ATOM   3349  HD1 PHE A 862      59.310  35.940  45.250  1.00  0.00           H
ATOM   3350  CE1 PHE A 862      59.290  33.930  44.580  1.00  0.00           C
ATOM   3351  HE1 PHE A 862      58.220  33.960  44.710  1.00  0.00           H
ATOM   3352  CZ  PHE A 862      60.030  32.760  44.170  1.00  0.00           C
ATOM   3353  HZ  PHE A 862      59.470  31.870  43.980  1.00  0.00           H
ATOM   3354  CD2 PHE A 862      62.000  34.090  44.280  1.00  0.00           C
ATOM   3355  HD2 PHE A 862      63.070  34.220  44.160  1.00  0.00           H
ATOM   3356  CE2 PHE A 862      61.440  32.800  44.090  1.00  0.00           C
ATOM   3357  HE2 PHE A 862      61.960  31.900  43.780  1.00  0.00           H
ATOM   3358  C   PHE A 862      62.040  38.570  46.430  1.00  0.00           C
ATOM   3359  O   PHE A 862      62.290  38.080  47.540  1.00  0.00           O
ATOM   3360  N   ALA A 863      62.390  39.780  45.950  1.00  0.00           N
ATOM   3361  HN  ALA A 863      62.190  40.020  45.000  1.00  0.00           H
ATOM   3362  CA  ALA A 863      63.150  40.790  46.610  1.00  0.00           C
ATOM   3363  HA  ALA A 863      64.190  40.490  46.490  1.00  0.00           H
ATOM   3364  CB  ALA A 863      62.800  42.130  45.920  1.00  0.00           C
ATOM   3365  HB1 ALA A 863      63.400  42.930  46.390  1.00  0.00           H
ATOM   3366  HB2 ALA A 863      61.730  42.420  45.970  1.00  0.00           H
ATOM   3367  HB3 ALA A 863      63.090  42.200  44.840  1.00  0.00           H
ATOM   3368  C   ALA A 863      62.910  40.930  48.090  1.00  0.00           C
ATOM   3369  O   ALA A 863      63.790  40.720  48.910  1.00  0.00           O
ATOM   3370  N   VAL A 864      61.740  41.310  48.470  1.00  0.00           N
ATOM   3371  HN  VAL A 864      61.000  41.680  47.900  1.00  0.00           H
ATOM   3372  CA  VAL A 864      61.210  41.250  49.870  1.00  0.00           C
ATOM   3373  HA  VAL A 864      61.920  41.830  50.450  1.00  0.00           H
ATOM   3374  CB  VAL A 864      59.830  41.890  50.000  1.00  0.00           C
ATOM   3375  HB  VAL A 864      59.010  41.350  49.480  1.00  0.00           H
ATOM   3376  CG1 VAL A 864      59.320  41.900  51.470  1.00  0.00           C
ATOM   3377 HG11 VAL A 864      58.260  42.240  51.570  1.00  0.00           H
ATOM   3378 HG12 VAL A 864      60.010  42.430  52.150  1.00  0.00           H
ATOM   3379 HG13 VAL A 864      59.170  40.900  51.940  1.00  0.00           H
ATOM   3380  CG2 VAL A 864      59.960  43.380  49.440  1.00  0.00           C
ATOM   3381 HG21 VAL A 864      60.110  43.420  48.330  1.00  0.00           H
ATOM   3382 HG22 VAL A 864      60.850  43.780  49.970  1.00  0.00           H
ATOM   3383 HG23 VAL A 864      59.100  43.990  49.770  1.00  0.00           H
ATOM   3384  C   VAL A 864      61.270  39.900  50.510  1.00  0.00           C
ATOM   3385  O   VAL A 864      61.880  39.820  51.550  1.00  0.00           O
ATOM   3386  N   PHE A 865      60.820  38.850  49.890  1.00  0.00           N
ATOM   3387  HN  PHE A 865      60.410  38.940  48.990  1.00  0.00           H
ATOM   3388  CA  PHE A 865      60.930  37.590  50.600  1.00  0.00           C
ATOM   3389  HA  PHE A 865      60.410  37.620  51.550  1.00  0.00           H
ATOM   3390  CB  PHE A 865      60.200  36.520  49.730  1.00  0.00           C
ATOM   3391  HB1 PHE A 865      60.580  36.770  48.720  1.00  0.00           H
ATOM   3392  HB2 PHE A 865      59.090  36.640  49.720  1.00  0.00           H
ATOM   3393  CG  PHE A 865      60.460  34.990  49.850  1.00  0.00           C
ATOM   3394  CD1 PHE A 865      60.450  34.280  48.630  1.00  0.00           C
ATOM   3395  HD1 PHE A 865      60.320  34.850  47.720  1.00  0.00           H
ATOM   3396  CE1 PHE A 865      60.660  32.880  48.650  1.00  0.00           C
ATOM   3397  HE1 PHE A 865      60.720  32.300  47.750  1.00  0.00           H
ATOM   3398  CZ  PHE A 865      60.930  32.180  49.890  1.00  0.00           C
ATOM   3399  HZ  PHE A 865      61.140  31.130  49.870  1.00  0.00           H
ATOM   3400  CD2 PHE A 865      60.710  34.360  51.050  1.00  0.00           C
ATOM   3401  HD2 PHE A 865      60.660  34.900  51.970  1.00  0.00           H
ATOM   3402  CE2 PHE A 865      60.960  32.920  51.060  1.00  0.00           C
ATOM   3403  HE2 PHE A 865      61.060  32.440  52.030  1.00  0.00           H
ATOM   3404  C   PHE A 865      62.350  37.180  50.900  1.00  0.00           C
ATOM   3405  O   PHE A 865      62.620  36.730  51.990  1.00  0.00           O
ATOM   3406  N   LEU A 866      63.290  37.440  49.950  1.00  0.00           N
ATOM   3407  HN  LEU A 866      62.970  37.620  49.020  1.00  0.00           H
ATOM   3408  CA  LEU A 866      64.720  37.260  50.100  1.00  0.00           C
ATOM   3409  HA  LEU A 866      64.710  36.200  50.270  1.00  0.00           H
ATOM   3410  CB  LEU A 866      65.480  37.560  48.770  1.00  0.00           C
ATOM   3411  HB1 LEU A 866      66.570  37.750  48.930  1.00  0.00           H
ATOM   3412  HB2 LEU A 866      65.100  38.560  48.500  1.00  0.00           H
ATOM   3413  CG  LEU A 866      65.220  36.540  47.580  1.00  0.00           C
ATOM   3414  HG  LEU A 866      64.140  36.360  47.420  1.00  0.00           H
ATOM   3415  CD1 LEU A 866      65.660  37.080  46.240  1.00  0.00           C
ATOM   3416 HD11 LEU A 866      65.120  37.940  45.790  1.00  0.00           H
ATOM   3417 HD12 LEU A 866      65.470  36.300  45.490  1.00  0.00           H
ATOM   3418 HD13 LEU A 866      66.740  37.380  46.270  1.00  0.00           H
ATOM   3419  CD2 LEU A 866      65.830  35.160  47.970  1.00  0.00           C
ATOM   3420 HD21 LEU A 866      66.870  35.160  48.360  1.00  0.00           H
ATOM   3421 HD22 LEU A 866      65.700  34.470  47.120  1.00  0.00           H
ATOM   3422 HD23 LEU A 866      65.120  34.760  48.720  1.00  0.00           H
ATOM   3423  C   LEU A 866      65.380  38.090  51.210  1.00  0.00           C
ATOM   3424  O   LEU A 866      66.260  37.680  51.900  1.00  0.00           O
ATOM   3425  N   THR A 867      64.830  39.410  51.240  1.00  0.00           N
ATOM   3426  HN  THR A 867      64.110  39.600  50.580  1.00  0.00           H
ATOM   3427  CA  THR A 867      65.400  40.510  52.170  1.00  0.00           C
ATOM   3428  HA  THR A 867      66.450  40.680  52.020  1.00  0.00           H
ATOM   3429  CB  THR A 867      64.740  41.850  51.910  1.00  0.00           C
ATOM   3430  HB  THR A 867      63.640  41.800  52.010  1.00  0.00           H
ATOM   3431  OG1 THR A 867      65.070  42.260  50.560  1.00  0.00           O
ATOM   3432  HG1 THR A 867      64.640  41.660  49.950  1.00  0.00           H
ATOM   3433  CG2 THR A 867      65.430  42.950  52.850  1.00  0.00           C
ATOM   3434 HG21 THR A 867      66.410  43.300  52.460  1.00  0.00           H
ATOM   3435 HG22 THR A 867      65.560  42.640  53.900  1.00  0.00           H
ATOM   3436 HG23 THR A 867      64.720  43.810  52.830  1.00  0.00           H
ATOM   3437  C   THR A 867      65.090  40.180  53.550  1.00  0.00           C
ATOM   3438  O   THR A 867      65.900  40.250  54.470  1.00  0.00           O
ATOM   3439  N   ILE A 868      63.790  39.810  53.800  1.00  0.00           N
ATOM   3440  HN  ILE A 868      63.050  39.800  53.130  1.00  0.00           H
ATOM   3441  CA  ILE A 868      63.490  39.310  55.150  1.00  0.00           C
ATOM   3442  HA  ILE A 868      63.770  40.030  55.910  1.00  0.00           H
ATOM   3443  CB  ILE A 868      62.020  38.990  55.120  1.00  0.00           C
ATOM   3444  HB  ILE A 868      61.840  38.430  54.170  1.00  0.00           H
ATOM   3445  CG2 ILE A 868      61.500  38.080  56.250  1.00  0.00           C
ATOM   3446 HG21 ILE A 868      61.520  38.530  57.270  1.00  0.00           H
ATOM   3447 HG22 ILE A 868      62.100  37.150  56.260  1.00  0.00           H
ATOM   3448 HG23 ILE A 868      60.460  37.770  56.060  1.00  0.00           H
ATOM   3449  CG1 ILE A 868      61.150  40.320  55.090  1.00  0.00           C
ATOM   3450 HG11 ILE A 868      61.740  40.930  54.360  1.00  0.00           H
ATOM   3451 HG12 ILE A 868      61.190  40.750  56.110  1.00  0.00           H
ATOM   3452  CD  ILE A 868      59.710  40.100  54.720  1.00  0.00           C
ATOM   3453  HD1 ILE A 868      59.690  39.390  53.860  1.00  0.00           H
ATOM   3454  HD2 ILE A 868      59.190  41.030  54.440  1.00  0.00           H
ATOM   3455  HD3 ILE A 868      59.070  39.600  55.470  1.00  0.00           H
ATOM   3456  C   ILE A 868      64.330  38.150  55.580  1.00  0.00           C
ATOM   3457  O   ILE A 868      64.730  37.980  56.740  1.00  0.00           O
ATOM   3458  N   VAL A 869      64.480  37.210  54.660  1.00  0.00           N
ATOM   3459  HN  VAL A 869      64.030  37.370  53.780  1.00  0.00           H
ATOM   3460  CA  VAL A 869      65.280  36.040  54.910  1.00  0.00           C
ATOM   3461  HA  VAL A 869      64.810  35.560  55.750  1.00  0.00           H
ATOM   3462  CB  VAL A 869      65.150  35.010  53.820  1.00  0.00           C
ATOM   3463  HB  VAL A 869      65.380  35.470  52.830  1.00  0.00           H
ATOM   3464  CG1 VAL A 869      66.040  33.730  54.050  1.00  0.00           C
ATOM   3465 HG11 VAL A 869      67.120  33.960  54.160  1.00  0.00           H
ATOM   3466 HG12 VAL A 869      65.820  33.100  53.170  1.00  0.00           H
ATOM   3467 HG13 VAL A 869      65.670  33.240  54.970  1.00  0.00           H
ATOM   3468  CG2 VAL A 869      63.730  34.460  53.770  1.00  0.00           C
ATOM   3469 HG21 VAL A 869      63.390  33.850  54.640  1.00  0.00           H
ATOM   3470 HG22 VAL A 869      63.480  33.850  52.870  1.00  0.00           H
ATOM   3471 HG23 VAL A 869      63.100  35.360  53.890  1.00  0.00           H
ATOM   3472  C   VAL A 869      66.740  36.360  55.210  1.00  0.00           C
ATOM   3473  O   VAL A 869      67.350  35.770  56.110  1.00  0.00           O
ATOM   3474  N   ILE A 870      67.430  37.290  54.480  1.00  0.00           N
ATOM   3475  HN  ILE A 870      67.090  37.530  53.570  1.00  0.00           H
ATOM   3476  CA  ILE A 870      68.820  37.700  54.760  1.00  0.00           C
ATOM   3477  HA  ILE A 870      69.400  36.800  54.620  1.00  0.00           H
ATOM   3478  CB  ILE A 870      69.370  38.680  53.760  1.00  0.00           C
ATOM   3479  HB  ILE A 870      68.630  39.500  53.700  1.00  0.00           H
ATOM   3480  CG2 ILE A 870      70.680  39.350  54.310  1.00  0.00           C
ATOM   3481 HG21 ILE A 870      70.480  39.990  55.190  1.00  0.00           H
ATOM   3482 HG22 ILE A 870      71.170  39.990  53.560  1.00  0.00           H
ATOM   3483 HG23 ILE A 870      71.390  38.580  54.690  1.00  0.00           H
ATOM   3484  CG1 ILE A 870      69.540  38.100  52.340  1.00  0.00           C
ATOM   3485 HG11 ILE A 870      70.000  38.840  51.640  1.00  0.00           H
ATOM   3486 HG12 ILE A 870      68.530  37.930  51.890  1.00  0.00           H
ATOM   3487  CD  ILE A 870      70.310  36.730  52.180  1.00  0.00           C
ATOM   3488  HD1 ILE A 870      70.300  36.500  51.090  1.00  0.00           H
ATOM   3489  HD2 ILE A 870      69.860  35.860  52.710  1.00  0.00           H
ATOM   3490  HD3 ILE A 870      71.380  36.860  52.400  1.00  0.00           H
ATOM   3491  C   ILE A 870      68.910  38.280  56.160  1.00  0.00           C
ATOM   3492  O   ILE A 870      69.780  38.100  56.970  1.00  0.00           O
ATOM   3493  N   MET A 871      67.960  39.100  56.460  1.00  0.00           N
ATOM   3494  HN  MET A 871      67.180  39.260  55.850  1.00  0.00           H
ATOM   3495  CA  MET A 871      67.890  39.860  57.730  1.00  0.00           C
ATOM   3496  HA  MET A 871      68.800  40.330  58.040  1.00  0.00           H
ATOM   3497  CB  MET A 871      66.910  40.990  57.680  1.00  0.00           C
ATOM   3498  HB1 MET A 871      66.570  41.390  58.660  1.00  0.00           H
ATOM   3499  HB2 MET A 871      66.000  40.560  57.210  1.00  0.00           H
ATOM   3500  CG  MET A 871      67.430  42.190  56.860  1.00  0.00           C
ATOM   3501  HG1 MET A 871      66.650  42.990  56.890  1.00  0.00           H
ATOM   3502  HG2 MET A 871      67.430  41.880  55.800  1.00  0.00           H
ATOM   3503  SD  MET A 871      69.120  42.740  57.230  1.00  0.00           S
ATOM   3504  CE  MET A 871      69.350  43.600  55.630  1.00  0.00           C
ATOM   3505  HE1 MET A 871      68.450  44.230  55.480  1.00  0.00           H
ATOM   3506  HE2 MET A 871      69.440  42.970  54.720  1.00  0.00           H
ATOM   3507  HE3 MET A 871      70.230  44.290  55.610  1.00  0.00           H
ATOM   3508  C   MET A 871      67.650  38.970  58.920  1.00  0.00           C
ATOM   3509  O   MET A 871      68.430  38.990  59.860  1.00  0.00           O
ATOM   3510  N   VAL A 872      66.690  38.010  58.940  1.00  0.00           N
ATOM   3511  HN  VAL A 872      66.120  37.870  58.140  1.00  0.00           H
ATOM   3512  CA  VAL A 872      66.430  37.080  60.060  1.00  0.00           C
ATOM   3513  HA  VAL A 872      66.330  37.670  60.960  1.00  0.00           H
ATOM   3514  CB  VAL A 872      65.040  36.390  59.910  1.00  0.00           C
ATOM   3515  HB  VAL A 872      64.960  35.680  60.760  1.00  0.00           H
ATOM   3516  CG1 VAL A 872      63.900  37.360  60.050  1.00  0.00           C
ATOM   3517 HG11 VAL A 872      62.970  36.770  60.250  1.00  0.00           H
ATOM   3518 HG12 VAL A 872      63.650  38.040  59.220  1.00  0.00           H
ATOM   3519 HG13 VAL A 872      64.020  37.870  61.030  1.00  0.00           H
ATOM   3520  CG2 VAL A 872      64.870  35.480  58.690  1.00  0.00           C
ATOM   3521 HG21 VAL A 872      65.720  34.760  58.710  1.00  0.00           H
ATOM   3522 HG22 VAL A 872      64.980  36.130  57.790  1.00  0.00           H
ATOM   3523 HG23 VAL A 872      63.870  34.980  58.710  1.00  0.00           H
ATOM   3524  C   VAL A 872      67.600  36.040  60.060  1.00  0.00           C
ATOM   3525  O   VAL A 872      67.910  35.360  60.980  1.00  0.00           O
ATOM   3526  N   THR A 873      68.310  35.910  58.910  1.00  0.00           N
ATOM   3527  HN  THR A 873      68.060  36.440  58.090  1.00  0.00           H
ATOM   3528  CA  THR A 873      69.670  35.260  58.980  1.00  0.00           C
ATOM   3529  HA  THR A 873      69.430  34.370  59.540  1.00  0.00           H
ATOM   3530  CB  THR A 873      70.280  34.870  57.570  1.00  0.00           C
ATOM   3531  HB  THR A 873      70.440  35.750  56.910  1.00  0.00           H
ATOM   3532  OG1 THR A 873      69.250  34.060  57.020  1.00  0.00           O
ATOM   3533  HG1 THR A 873      68.680  34.660  56.540  1.00  0.00           H
ATOM   3534  CG2 THR A 873      71.610  34.090  57.670  1.00  0.00           C
ATOM   3535 HG21 THR A 873      71.610  33.370  58.520  1.00  0.00           H
ATOM   3536 HG22 THR A 873      72.440  34.780  57.930  1.00  0.00           H
ATOM   3537 HG23 THR A 873      71.790  33.550  56.720  1.00  0.00           H
ATOM   3538  C   THR A 873      70.660  35.940  59.820  1.00  0.00           C
ATOM   3539  O   THR A 873      71.210  35.360  60.710  1.00  0.00           O
ATOM   3540  N   ILE A 874      70.800  37.280  59.730  1.00  0.00           N
ATOM   3541  HN  ILE A 874      70.360  37.680  58.930  1.00  0.00           H
ATOM   3542  CA  ILE A 874      71.810  38.010  60.520  1.00  0.00           C
ATOM   3543  HA  ILE A 874      72.770  37.510  60.530  1.00  0.00           H
ATOM   3544  CB  ILE A 874      71.900  39.430  59.930  1.00  0.00           C
ATOM   3545  HB  ILE A 874      70.890  39.890  59.840  1.00  0.00           H
ATOM   3546  CG2 ILE A 874      72.900  40.320  60.770  1.00  0.00           C
ATOM   3547 HG21 ILE A 874      73.910  39.920  60.520  1.00  0.00           H
ATOM   3548 HG22 ILE A 874      72.750  40.440  61.860  1.00  0.00           H
ATOM   3549 HG23 ILE A 874      72.860  41.360  60.370  1.00  0.00           H
ATOM   3550  CG1 ILE A 874      72.510  39.340  58.440  1.00  0.00           C
ATOM   3551 HG11 ILE A 874      72.910  40.340  58.140  1.00  0.00           H
ATOM   3552 HG12 ILE A 874      71.710  39.090  57.730  1.00  0.00           H
ATOM   3553  CD  ILE A 874      73.660  38.360  58.170  1.00  0.00           C
ATOM   3554  HD1 ILE A 874      73.250  37.330  58.120  1.00  0.00           H
ATOM   3555  HD2 ILE A 874      74.520  38.650  58.810  1.00  0.00           H
ATOM   3556  HD3 ILE A 874      74.070  38.530  57.140  1.00  0.00           H
ATOM   3557  C   ILE A 874      71.450  38.010  62.030  1.00  0.00           C
ATOM   3558  O   ILE A 874      72.290  37.990  62.900  1.00  0.00           O
ATOM   3559  N   ASP A 875      70.120  38.020  62.350  1.00  0.00           N
ATOM   3560  HN  ASP A 875      69.430  38.180  61.660  1.00  0.00           H
ATOM   3561  CA  ASP A 875      69.550  37.900  63.620  1.00  0.00           C
ATOM   3562  HA  ASP A 875      70.060  38.640  64.220  1.00  0.00           H
ATOM   3563  CB  ASP A 875      68.030  38.210  63.590  1.00  0.00           C
ATOM   3564  HB1 ASP A 875      67.500  37.300  63.240  1.00  0.00           H
ATOM   3565  HB2 ASP A 875      67.860  39.100  62.940  1.00  0.00           H
ATOM   3566  CG  ASP A 875      67.560  38.620  65.030  1.00  0.00           C
ATOM   3567  OD1 ASP A 875      68.390  39.040  65.860  1.00  0.00           O
ATOM   3568  OD2 ASP A 875      66.370  38.590  65.370  1.00  0.00           O
ATOM   3569  C   ASP A 875      69.860  36.550  64.240  1.00  0.00           C
ATOM   3570  O   ASP A 875      70.230  36.460  65.370  1.00  0.00           O
ATOM   3571  N   TYR A 876      69.650  35.480  63.450  1.00  0.00           N
ATOM   3572  HN  TYR A 876      69.230  35.590  62.550  1.00  0.00           H
ATOM   3573  CA  TYR A 876      70.050  34.020  63.720  1.00  0.00           C
ATOM   3574  HA  TYR A 876      69.670  33.710  64.690  1.00  0.00           H
ATOM   3575  CB  TYR A 876      69.490  33.060  62.620  1.00  0.00           C
ATOM   3576  HB1 TYR A 876      69.820  33.430  61.640  1.00  0.00           H
ATOM   3577  HB2 TYR A 876      68.380  33.080  62.630  1.00  0.00           H
ATOM   3578  CG  TYR A 876      69.950  31.660  62.790  1.00  0.00           C
ATOM   3579  CD1 TYR A 876      71.140  31.220  62.250  1.00  0.00           C
ATOM   3580  HD1 TYR A 876      71.580  31.920  61.570  1.00  0.00           H
ATOM   3581  CE1 TYR A 876      71.740  29.990  62.570  1.00  0.00           C
ATOM   3582  HE1 TYR A 876      72.690  29.630  62.210  1.00  0.00           H
ATOM   3583  CZ  TYR A 876      70.950  29.090  63.360  1.00  0.00           C
ATOM   3584  OH  TYR A 876      71.450  27.840  63.720  1.00  0.00           O
ATOM   3585  HH  TYR A 876      70.730  27.250  63.950  1.00  0.00           H
ATOM   3586  CD2 TYR A 876      69.220  30.720  63.580  1.00  0.00           C
ATOM   3587  HD2 TYR A 876      68.260  31.050  63.950  1.00  0.00           H
ATOM   3588  CE2 TYR A 876      69.730  29.490  63.880  1.00  0.00           C
ATOM   3589  HE2 TYR A 876      69.240  28.920  64.650  1.00  0.00           H
ATOM   3590  C   TYR A 876      71.560  34.020  63.990  1.00  0.00           C
ATOM   3591  O   TYR A 876      72.080  33.270  64.830  1.00  0.00           O
ATOM   3592  N   LEU A 877      72.360  34.740  63.180  1.00  0.00           N
ATOM   3593  HN  LEU A 877      71.920  35.180  62.400  1.00  0.00           H
ATOM   3594  CA  LEU A 877      73.770  34.820  63.290  1.00  0.00           C
ATOM   3595  HA  LEU A 877      74.030  33.820  63.570  1.00  0.00           H
ATOM   3596  CB  LEU A 877      74.510  35.040  61.920  1.00  0.00           C
ATOM   3597  HB1 LEU A 877      74.170  35.990  61.440  1.00  0.00           H
ATOM   3598  HB2 LEU A 877      74.250  34.260  61.160  1.00  0.00           H
ATOM   3599  CG  LEU A 877      76.040  35.110  61.890  1.00  0.00           C
ATOM   3600  HG  LEU A 877      76.430  35.970  62.470  1.00  0.00           H
ATOM   3601  CD1 LEU A 877      76.510  33.700  62.180  1.00  0.00           C
ATOM   3602 HD11 LEU A 877      77.450  33.700  62.770  1.00  0.00           H
ATOM   3603 HD12 LEU A 877      76.770  33.160  61.240  1.00  0.00           H
ATOM   3604 HD13 LEU A 877      75.850  33.030  62.780  1.00  0.00           H
ATOM   3605  CD2 LEU A 877      76.500  35.530  60.480  1.00  0.00           C
ATOM   3606 HD21 LEU A 877      75.950  35.020  59.660  1.00  0.00           H
ATOM   3607 HD22 LEU A 877      77.550  35.160  60.350  1.00  0.00           H
ATOM   3608 HD23 LEU A 877      76.460  36.620  60.340  1.00  0.00           H
ATOM   3609  C   LEU A 877      74.270  35.630  64.440  1.00  0.00           C
ATOM   3610  O   LEU A 877      74.190  35.300  65.610  1.00  0.00           O
ATOM   3611  N   VAL A 878      74.830  36.800  64.100  1.00  0.00           N
ATOM   3612  HN  VAL A 878      74.840  37.090  63.140  1.00  0.00           H
ATOM   3613  CA  VAL A 878      75.360  37.800  65.010  1.00  0.00           C
ATOM   3614  HA  VAL A 878      76.120  37.350  65.650  1.00  0.00           H
ATOM   3615  CB  VAL A 878      76.140  38.900  64.300  1.00  0.00           C
ATOM   3616  HB  VAL A 878      76.500  39.630  65.050  1.00  0.00           H
ATOM   3617  CG1 VAL A 878      77.280  38.310  63.510  1.00  0.00           C
ATOM   3618 HG11 VAL A 878      76.800  38.050  62.540  1.00  0.00           H
ATOM   3619 HG12 VAL A 878      77.670  37.330  63.850  1.00  0.00           H
ATOM   3620 HG13 VAL A 878      78.080  39.080  63.480  1.00  0.00           H
ATOM   3621  CG2 VAL A 878      75.250  39.810  63.460  1.00  0.00           C
ATOM   3622 HG21 VAL A 878      75.940  40.460  62.890  1.00  0.00           H
ATOM   3623 HG22 VAL A 878      74.500  40.390  64.040  1.00  0.00           H
ATOM   3624 HG23 VAL A 878      74.780  39.290  62.600  1.00  0.00           H
ATOM   3625  C   VAL A 878      74.270  38.280  66.030  1.00  0.00           C
ATOM   3626  O   VAL A 878      74.580  38.500  67.190  1.00  0.00           O
ATOM   3627  N   GLY A 879      72.980  38.380  65.620  1.00  0.00           N
ATOM   3628  HN  GLY A 879      72.720  38.200  64.680  1.00  0.00           H
ATOM   3629  CA  GLY A 879      71.930  38.920  66.480  1.00  0.00           C
ATOM   3630  HA1 GLY A 879      72.230  38.760  67.510  1.00  0.00           H
ATOM   3631  HA2 GLY A 879      70.960  38.450  66.340  1.00  0.00           H
ATOM   3632  C   GLY A 879      71.850  40.340  66.300  1.00  0.00           C
ATOM   3633  O   GLY A 879      72.790  41.130  66.420  1.00  0.00           O
ATOM   3634  N   VAL A 880      70.590  40.910  66.020  1.00  0.00           N
ATOM   3635  HN  VAL A 880      69.860  40.230  65.930  1.00  0.00           H
ATOM   3636  CA  VAL A 880      70.440  42.350  65.840  1.00  0.00           C
ATOM   3637  HA  VAL A 880      71.420  42.790  65.900  1.00  0.00           H
ATOM   3638  CB  VAL A 880      69.860  42.740  64.520  1.00  0.00           C
ATOM   3639  HB  VAL A 880      68.860  42.270  64.420  1.00  0.00           H
ATOM   3640  CG1 VAL A 880      69.820  44.270  64.260  1.00  0.00           C
ATOM   3641 HG11 VAL A 880      70.820  44.750  64.390  1.00  0.00           H
ATOM   3642 HG12 VAL A 880      69.130  44.740  65.000  1.00  0.00           H
ATOM   3643 HG13 VAL A 880      69.400  44.430  63.250  1.00  0.00           H
ATOM   3644  CG2 VAL A 880      70.680  42.150  63.320  1.00  0.00           C
ATOM   3645 HG21 VAL A 880      71.760  42.320  63.460  1.00  0.00           H
ATOM   3646 HG22 VAL A 880      70.340  42.460  62.310  1.00  0.00           H
ATOM   3647 HG23 VAL A 880      70.570  41.050  63.350  1.00  0.00           H
ATOM   3648  C   VAL A 880      69.590  42.980  66.960  1.00  0.00           C
ATOM   3649  O   VAL A 880      68.370  42.650  67.020  1.00  0.00           O
ATOM   3650  N   PRO A 881      70.040  43.880  67.870  1.00  0.00           N
ATOM   3651  CD  PRO A 881      71.420  43.990  68.310  1.00  0.00           C
ATOM   3652  HD1 PRO A 881      71.950  44.690  67.630  1.00  0.00           H
ATOM   3653  HD2 PRO A 881      71.890  42.980  68.310  1.00  0.00           H
ATOM   3654  CA  PRO A 881      69.180  44.730  68.770  1.00  0.00           C
ATOM   3655  HA  PRO A 881      68.640  44.030  69.400  1.00  0.00           H
ATOM   3656  CB  PRO A 881      70.210  45.590  69.560  1.00  0.00           C
ATOM   3657  HB1 PRO A 881      69.900  46.020  70.530  1.00  0.00           H
ATOM   3658  HB2 PRO A 881      70.520  46.460  68.930  1.00  0.00           H
ATOM   3659  CG  PRO A 881      71.360  44.610  69.680  1.00  0.00           C
ATOM   3660  HG1 PRO A 881      72.370  45.040  69.880  1.00  0.00           H
ATOM   3661  HG2 PRO A 881      71.080  43.800  70.370  1.00  0.00           H
ATOM   3662  C   PRO A 881      68.140  45.450  67.900  1.00  0.00           C
ATOM   3663  O   PRO A 881      68.550  46.150  67.010  1.00  0.00           O
ATOM   3664  N   SER A 882      66.890  45.250  68.270  1.00  0.00           N
ATOM   3665  HN  SER A 882      66.630  44.640  69.020  1.00  0.00           H
ATOM   3666  CA  SER A 882      65.720  45.840  67.680  1.00  0.00           C
ATOM   3667  HA  SER A 882      65.790  46.870  67.990  1.00  0.00           H
ATOM   3668  CB  SER A 882      65.550  45.870  66.140  1.00  0.00           C
ATOM   3669  HB1 SER A 882      66.300  46.610  65.770  1.00  0.00           H
ATOM   3670  HB2 SER A 882      64.550  46.240  65.820  1.00  0.00           H
ATOM   3671  OG  SER A 882      65.820  44.590  65.550  1.00  0.00           O
ATOM   3672  HG1 SER A 882      66.770  44.500  65.580  1.00  0.00           H
ATOM   3673  C   SER A 882      64.410  45.350  68.340  1.00  0.00           C
ATOM   3674  O   SER A 882      64.440  44.270  68.920  1.00  0.00           O
ATOM   3675  N   PRO A 883      63.260  45.980  68.280  1.00  0.00           N
ATOM   3676  CD  PRO A 883      63.000  47.460  68.240  1.00  0.00           C
ATOM   3677  HD1 PRO A 883      63.810  48.040  67.740  1.00  0.00           H
ATOM   3678  HD2 PRO A 883      62.940  47.750  69.300  1.00  0.00           H
ATOM   3679  CA  PRO A 883      62.000  45.250  68.520  1.00  0.00           C
ATOM   3680  HA  PRO A 883      62.150  44.590  69.350  1.00  0.00           H
ATOM   3681  CB  PRO A 883      60.940  46.340  68.680  1.00  0.00           C
ATOM   3682  HB1 PRO A 883      60.990  46.630  69.760  1.00  0.00           H
ATOM   3683  HB2 PRO A 883      59.880  46.060  68.540  1.00  0.00           H
ATOM   3684  CG  PRO A 883      61.540  47.420  67.780  1.00  0.00           C
ATOM   3685  HG1 PRO A 883      61.520  47.080  66.730  1.00  0.00           H
ATOM   3686  HG2 PRO A 883      61.190  48.460  67.890  1.00  0.00           H
ATOM   3687  C   PRO A 883      61.620  44.300  67.460  1.00  0.00           C
ATOM   3688  O   PRO A 883      61.990  44.440  66.320  1.00  0.00           O
ATOM   3689  N   LYS A 884      60.720  43.380  67.860  1.00  0.00           N
ATOM   3690  HN  LYS A 884      60.420  43.350  68.810  1.00  0.00           H
ATOM   3691  CA  LYS A 884      60.040  42.390  67.030  1.00  0.00           C
ATOM   3692  HA  LYS A 884      60.300  42.540  65.990  1.00  0.00           H
ATOM   3693  CB  LYS A 884      60.510  40.920  67.400  1.00  0.00           C
ATOM   3694  HB1 LYS A 884      59.880  40.170  66.870  1.00  0.00           H
ATOM   3695  HB2 LYS A 884      60.260  40.740  68.470  1.00  0.00           H
ATOM   3696  CG  LYS A 884      61.970  40.580  67.060  1.00  0.00           C
ATOM   3697  HG1 LYS A 884      62.660  41.240  67.620  1.00  0.00           H
ATOM   3698  HG2 LYS A 884      62.050  40.820  65.980  1.00  0.00           H
ATOM   3699  CD  LYS A 884      62.310  39.100  67.230  1.00  0.00           C
ATOM   3700  HD1 LYS A 884      61.510  38.410  66.890  1.00  0.00           H
ATOM   3701  HD2 LYS A 884      62.380  38.850  68.310  1.00  0.00           H
ATOM   3702  CE  LYS A 884      63.590  38.670  66.470  1.00  0.00           C
ATOM   3703  HE1 LYS A 884      63.630  38.930  65.390  1.00  0.00           H
ATOM   3704  HE2 LYS A 884      63.540  37.580  66.630  1.00  0.00           H
ATOM   3705  NZ  LYS A 884      64.690  39.230  67.300  1.00  0.00           N
ATOM   3706  HZ1 LYS A 884      65.540  38.900  66.790  1.00  0.00           H
ATOM   3707  HZ2 LYS A 884      64.720  38.700  68.210  1.00  0.00           H
ATOM   3708  HZ3 LYS A 884      64.750  40.260  67.470  1.00  0.00           H
ATOM   3709  C   LYS A 884      58.550  42.370  66.990  1.00  0.00           C
ATOM   3710  O   LYS A 884      57.930  42.930  67.880  1.00  0.00           O
ATOM   3711  N   LEU A 885      57.900  41.860  65.900  1.00  0.00           N
ATOM   3712  HN  LEU A 885      58.360  41.290  65.230  1.00  0.00           H
ATOM   3713  CA  LEU A 885      56.400  41.640  65.850  1.00  0.00           C
ATOM   3714  HA  LEU A 885      55.980  42.630  65.990  1.00  0.00           H
ATOM   3715  CB  LEU A 885      56.090  41.060  64.420  1.00  0.00           C
ATOM   3716  HB1 LEU A 885      56.750  40.180  64.260  1.00  0.00           H
ATOM   3717  HB2 LEU A 885      56.370  41.820  63.650  1.00  0.00           H
ATOM   3718  CG  LEU A 885      54.570  40.740  64.110  1.00  0.00           C
ATOM   3719  HG  LEU A 885      54.110  40.030  64.820  1.00  0.00           H
ATOM   3720  CD1 LEU A 885      53.880  42.140  64.190  1.00  0.00           C
ATOM   3721 HD11 LEU A 885      54.050  42.620  65.170  1.00  0.00           H
ATOM   3722 HD12 LEU A 885      52.770  42.040  64.180  1.00  0.00           H
ATOM   3723 HD13 LEU A 885      54.190  42.780  63.330  1.00  0.00           H
ATOM   3724  CD2 LEU A 885      54.410  40.160  62.740  1.00  0.00           C
ATOM   3725 HD21 LEU A 885      55.150  39.340  62.620  1.00  0.00           H
ATOM   3726 HD22 LEU A 885      54.680  40.880  61.940  1.00  0.00           H
ATOM   3727 HD23 LEU A 885      53.430  39.720  62.470  1.00  0.00           H
ATOM   3728  C   LEU A 885      55.890  40.690  66.870  1.00  0.00           C
ATOM   3729  O   LEU A 885      56.300  39.540  66.950  1.00  0.00           O
ATOM   3730  N   HSD A 886      54.990  41.050  67.830  1.00  0.00           N
ATOM   3731  HN  HSD A 886      54.700  42.000  67.940  1.00  0.00           H
ATOM   3732  CA  HSD A 886      54.540  40.070  68.830  1.00  0.00           C
ATOM   3733  HA  HSD A 886      55.000  39.110  68.700  1.00  0.00           H
ATOM   3734  CB  HSD A 886      54.780  40.460  70.340  1.00  0.00           C
ATOM   3735  HB1 HSD A 886      54.290  39.730  71.020  1.00  0.00           H
ATOM   3736  HB2 HSD A 886      54.450  41.480  70.620  1.00  0.00           H
ATOM   3737  ND1 HSD A 886      56.850  39.420  71.460  1.00  0.00           N
ATOM   3738  HD1 HSD A 886      56.560  38.460  71.550  1.00  0.00           H
ATOM   3739  CG  HSD A 886      56.220  40.410  70.750  1.00  0.00           C
ATOM   3740  CE1 HSD A 886      58.040  39.950  71.880  1.00  0.00           C
ATOM   3741  HE1 HSD A 886      58.790  39.360  72.380  1.00  0.00           H
ATOM   3742  NE2 HSD A 886      58.190  41.270  71.480  1.00  0.00           N
ATOM   3743  CD2 HSD A 886      57.040  41.510  70.820  1.00  0.00           C
ATOM   3744  HD2 HSD A 886      56.830  42.430  70.280  1.00  0.00           H
ATOM   3745  C   HSD A 886      53.050  39.920  68.480  1.00  0.00           C
ATOM   3746  O   HSD A 886      52.350  40.910  68.150  1.00  0.00           O
ATOM   3747  N   VAL A 887      52.510  38.670  68.410  1.00  0.00           N
ATOM   3748  HN  VAL A 887      52.990  37.920  68.860  1.00  0.00           H
ATOM   3749  CA  VAL A 887      51.220  38.270  67.890  1.00  0.00           C
ATOM   3750  HA  VAL A 887      50.730  39.130  67.450  1.00  0.00           H
ATOM   3751  CB  VAL A 887      51.450  37.060  66.940  1.00  0.00           C
ATOM   3752  HB  VAL A 887      50.450  36.630  66.710  1.00  0.00           H
ATOM   3753  CG1 VAL A 887      52.160  37.530  65.710  1.00  0.00           C
ATOM   3754 HG11 VAL A 887      51.990  36.750  64.950  1.00  0.00           H
ATOM   3755 HG12 VAL A 887      53.260  37.470  65.880  1.00  0.00           H
ATOM   3756 HG13 VAL A 887      51.800  38.550  65.450  1.00  0.00           H
ATOM   3757  CG2 VAL A 887      52.240  35.800  67.590  1.00  0.00           C
ATOM   3758 HG21 VAL A 887      53.300  36.100  67.750  1.00  0.00           H
ATOM   3759 HG22 VAL A 887      52.150  34.970  66.860  1.00  0.00           H
ATOM   3760 HG23 VAL A 887      51.670  35.550  68.500  1.00  0.00           H
ATOM   3761  C   VAL A 887      50.260  37.740  68.960  1.00  0.00           C
ATOM   3762  O   VAL A 887      50.640  37.320  70.080  1.00  0.00           O
ATOM   3763  N   PRO A 888      48.980  37.630  68.790  1.00  0.00           N
ATOM   3764  CD  PRO A 888      48.290  38.380  67.750  1.00  0.00           C
ATOM   3765  HD1 PRO A 888      48.640  38.210  66.710  1.00  0.00           H
ATOM   3766  HD2 PRO A 888      48.360  39.470  68.000  1.00  0.00           H
ATOM   3767  CA  PRO A 888      48.000  37.150  69.780  1.00  0.00           C
ATOM   3768  HA  PRO A 888      48.280  37.410  70.790  1.00  0.00           H
ATOM   3769  CB  PRO A 888      46.700  37.880  69.360  1.00  0.00           C
ATOM   3770  HB1 PRO A 888      46.650  38.870  69.870  1.00  0.00           H
ATOM   3771  HB2 PRO A 888      45.770  37.330  69.650  1.00  0.00           H
ATOM   3772  CG  PRO A 888      46.800  38.110  67.870  1.00  0.00           C
ATOM   3773  HG1 PRO A 888      46.460  37.210  67.320  1.00  0.00           H
ATOM   3774  HG2 PRO A 888      46.170  38.980  67.590  1.00  0.00           H
ATOM   3775  C   PRO A 888      47.810  35.610  69.830  1.00  0.00           C
ATOM   3776  O   PRO A 888      47.100  34.980  69.020  1.00  0.00           O
ATOM   3777  N   GLU A 889      48.430  34.960  70.800  1.00  0.00           N
ATOM   3778  HN  GLU A 889      48.860  35.400  71.570  1.00  0.00           H
ATOM   3779  CA  GLU A 889      48.670  33.530  70.660  1.00  0.00           C
ATOM   3780  HA  GLU A 889      48.920  33.260  69.650  1.00  0.00           H
ATOM   3781  CB  GLU A 889      49.930  33.110  71.520  1.00  0.00           C
ATOM   3782  HB1 GLU A 889      50.040  32.020  71.410  1.00  0.00           H
ATOM   3783  HB2 GLU A 889      49.700  33.370  72.580  1.00  0.00           H
ATOM   3784  CG  GLU A 889      51.250  33.850  71.190  1.00  0.00           C
ATOM   3785  HG1 GLU A 889      51.280  34.860  71.660  1.00  0.00           H
ATOM   3786  HG2 GLU A 889      51.270  33.890  70.080  1.00  0.00           H
ATOM   3787  CD  GLU A 889      52.470  33.040  71.650  1.00  0.00           C
ATOM   3788  OE1 GLU A 889      53.040  33.210  72.800  1.00  0.00           O
ATOM   3789  OE2 GLU A 889      53.150  32.400  70.820  1.00  0.00           O
ATOM   3790  C   GLU A 889      47.430  32.600  71.050  1.00  0.00           C
ATOM   3791  O   GLU A 889      46.610  32.980  71.840  1.00  0.00           O
ATOM   3792  N   LYS A 890      47.430  31.410  70.430  1.00  0.00           N
ATOM   3793  HN  LYS A 890      48.130  31.160  69.770  1.00  0.00           H
ATOM   3794  CA  LYS A 890      46.480  30.320  70.770  1.00  0.00           C
ATOM   3795  HA  LYS A 890      46.870  29.450  70.260  1.00  0.00           H
ATOM   3796  CB  LYS A 890      46.390  29.950  72.270  1.00  0.00           C
ATOM   3797  HB1 LYS A 890      45.700  29.070  72.330  1.00  0.00           H
ATOM   3798  HB2 LYS A 890      45.830  30.690  72.860  1.00  0.00           H
ATOM   3799  CG  LYS A 890      47.680  29.440  72.980  1.00  0.00           C
ATOM   3800  HG1 LYS A 890      47.430  29.320  74.060  1.00  0.00           H
ATOM   3801  HG2 LYS A 890      48.490  30.200  72.830  1.00  0.00           H
ATOM   3802  CD  LYS A 890      48.240  28.190  72.350  1.00  0.00           C
ATOM   3803  HD1 LYS A 890      48.530  28.420  71.310  1.00  0.00           H
ATOM   3804  HD2 LYS A 890      47.450  27.420  72.410  1.00  0.00           H
ATOM   3805  CE  LYS A 890      49.590  27.700  73.030  1.00  0.00           C
ATOM   3806  HE1 LYS A 890      50.270  28.580  73.010  1.00  0.00           H
ATOM   3807  HE2 LYS A 890      50.010  26.880  72.410  1.00  0.00           H
ATOM   3808  NZ  LYS A 890      49.530  27.200  74.420  1.00  0.00           N
ATOM   3809  HZ1 LYS A 890      50.500  27.150  74.770  1.00  0.00           H
ATOM   3810  HZ2 LYS A 890      49.000  26.300  74.420  1.00  0.00           H
ATOM   3811  HZ3 LYS A 890      49.090  27.850  75.110  1.00  0.00           H
ATOM   3812  C   LYS A 890      45.070  30.380  70.070  1.00  0.00           C
ATOM   3813  O   LYS A 890      44.110  29.690  70.460  1.00  0.00           O
ATOM   3814  N   PHE A 891      44.860  31.120  68.970  1.00  0.00           N
ATOM   3815  HN  PHE A 891      45.630  31.710  68.730  1.00  0.00           H
ATOM   3816  CA  PHE A 891      43.740  31.170  68.050  1.00  0.00           C
ATOM   3817  HA  PHE A 891      44.250  31.670  67.240  1.00  0.00           H
ATOM   3818  CB  PHE A 891      43.200  29.850  67.370  1.00  0.00           C
ATOM   3819  HB1 PHE A 891      42.920  29.130  68.170  1.00  0.00           H
ATOM   3820  HB2 PHE A 891      44.030  29.300  66.910  1.00  0.00           H
ATOM   3821  CG  PHE A 891      42.000  30.080  66.420  1.00  0.00           C
ATOM   3822  CD1 PHE A 891      40.680  29.580  66.700  1.00  0.00           C
ATOM   3823  HD1 PHE A 891      40.520  29.170  67.690  1.00  0.00           H
ATOM   3824  CE1 PHE A 891      39.720  29.690  65.760  1.00  0.00           C
ATOM   3825  HE1 PHE A 891      38.710  29.500  66.100  1.00  0.00           H
ATOM   3826  CZ  PHE A 891      39.960  30.250  64.520  1.00  0.00           C
ATOM   3827  HZ  PHE A 891      39.150  30.530  63.860  1.00  0.00           H
ATOM   3828  CD2 PHE A 891      42.270  30.620  65.190  1.00  0.00           C
ATOM   3829  HD2 PHE A 891      43.280  30.930  64.940  1.00  0.00           H
ATOM   3830  CE2 PHE A 891      41.250  30.750  64.240  1.00  0.00           C
ATOM   3831  HE2 PHE A 891      41.450  31.130  63.250  1.00  0.00           H
ATOM   3832  C   PHE A 891      42.750  32.340  68.410  1.00  0.00           C
ATOM   3833  O   PHE A 891      41.550  32.060  68.750  1.00  0.00           O
ATOM   3834  N   GLU A 892      43.200  33.640  68.500  1.00  0.00           N
ATOM   3835  HN  GLU A 892      44.090  33.960  68.200  1.00  0.00           H
ATOM   3836  CA  GLU A 892      42.450  34.580  69.230  1.00  0.00           C
ATOM   3837  HA  GLU A 892      41.420  34.270  69.170  1.00  0.00           H
ATOM   3838  CB  GLU A 892      42.890  34.760  70.750  1.00  0.00           C
ATOM   3839  HB1 GLU A 892      42.300  35.600  71.170  1.00  0.00           H
ATOM   3840  HB2 GLU A 892      43.940  35.130  70.710  1.00  0.00           H
ATOM   3841  CG  GLU A 892      42.810  33.570  71.670  1.00  0.00           C
ATOM   3842  HG1 GLU A 892      43.780  33.020  71.670  1.00  0.00           H
ATOM   3843  HG2 GLU A 892      42.080  32.780  71.380  1.00  0.00           H
ATOM   3844  CD  GLU A 892      42.660  33.950  73.170  1.00  0.00           C
ATOM   3845  OE1 GLU A 892      41.550  33.930  73.670  1.00  0.00           O
ATOM   3846  OE2 GLU A 892      43.680  34.370  73.840  1.00  0.00           O
ATOM   3847  C   GLU A 892      42.650  35.940  68.520  1.00  0.00           C
ATOM   3848  O   GLU A 892      43.730  36.040  67.920  1.00  0.00           O
ATOM   3849  N   PRO A 893      41.870  36.940  68.540  1.00  0.00           N
ATOM   3850  CD  PRO A 893      40.510  36.880  69.120  1.00  0.00           C
ATOM   3851  HD1 PRO A 893      40.580  36.530  70.180  1.00  0.00           H
ATOM   3852  HD2 PRO A 893      39.930  36.200  68.460  1.00  0.00           H
ATOM   3853  CA  PRO A 893      42.180  38.180  67.880  1.00  0.00           C
ATOM   3854  HA  PRO A 893      42.670  37.900  66.960  1.00  0.00           H
ATOM   3855  CB  PRO A 893      40.760  38.740  67.670  1.00  0.00           C
ATOM   3856  HB1 PRO A 893      40.290  38.300  66.760  1.00  0.00           H
ATOM   3857  HB2 PRO A 893      40.860  39.830  67.490  1.00  0.00           H
ATOM   3858  CG  PRO A 893      40.010  38.280  68.960  1.00  0.00           C
ATOM   3859  HG1 PRO A 893      40.270  38.950  69.810  1.00  0.00           H
ATOM   3860  HG2 PRO A 893      38.920  38.190  68.750  1.00  0.00           H
ATOM   3861  C   PRO A 893      42.990  39.010  68.780  1.00  0.00           C
ATOM   3862  O   PRO A 893      43.190  38.590  69.910  1.00  0.00           O
ATOM   3863  N   THR A 894      43.570  40.210  68.310  1.00  0.00           N
ATOM   3864  HN  THR A 894      43.080  40.670  67.580  1.00  0.00           H
ATOM   3865  CA  THR A 894      44.510  41.010  69.030  1.00  0.00           C
ATOM   3866  HA  THR A 894      45.260  40.340  69.400  1.00  0.00           H
ATOM   3867  CB  THR A 894      45.300  42.080  68.210  1.00  0.00           C
ATOM   3868  HB  THR A 894      44.640  42.890  67.860  1.00  0.00           H
ATOM   3869  OG1 THR A 894      46.010  41.470  67.120  1.00  0.00           O
ATOM   3870  HG1 THR A 894      45.300  41.340  66.480  1.00  0.00           H
ATOM   3871  CG2 THR A 894      46.460  42.570  69.130  1.00  0.00           C
ATOM   3872 HG21 THR A 894      45.890  43.080  69.940  1.00  0.00           H
ATOM   3873 HG22 THR A 894      47.060  43.250  68.490  1.00  0.00           H
ATOM   3874 HG23 THR A 894      47.080  41.770  69.580  1.00  0.00           H
ATOM   3875  C   THR A 894      43.950  41.730  70.260  1.00  0.00           C
ATOM   3876  O   THR A 894      44.560  41.800  71.330  1.00  0.00           O
ATOM   3877  N   HSD A 895      42.700  42.250  70.210  1.00  0.00           N
ATOM   3878  HN  HSD A 895      42.120  42.340  69.390  1.00  0.00           H
ATOM   3879  CA  HSD A 895      41.930  42.640  71.410  1.00  0.00           C
ATOM   3880  HA  HSD A 895      42.470  43.530  71.700  1.00  0.00           H
ATOM   3881  CB  HSD A 895      40.510  43.100  70.910  1.00  0.00           C
ATOM   3882  HB1 HSD A 895      40.000  42.340  70.290  1.00  0.00           H
ATOM   3883  HB2 HSD A 895      40.600  44.080  70.400  1.00  0.00           H
ATOM   3884  ND1 HSD A 895      39.570  44.720  72.570  1.00  0.00           N
ATOM   3885  HD1 HSD A 895      40.260  45.430  72.520  1.00  0.00           H
ATOM   3886  CG  HSD A 895      39.520  43.480  71.970  1.00  0.00           C
ATOM   3887  CE1 HSD A 895      38.350  44.820  73.220  1.00  0.00           C
ATOM   3888  HE1 HSD A 895      38.230  45.740  73.790  1.00  0.00           H
ATOM   3889  NE2 HSD A 895      37.600  43.780  73.130  1.00  0.00           N
ATOM   3890  CD2 HSD A 895      38.260  42.930  72.250  1.00  0.00           C
ATOM   3891  HD2 HSD A 895      37.910  41.920  72.120  1.00  0.00           H
ATOM   3892  C   HSD A 895      41.890  41.480  72.510  1.00  0.00           C
ATOM   3893  O   HSD A 895      41.880  40.290  72.210  1.00  0.00           O
ATOM   3894  N   PRO A 896      41.980  41.870  73.820  1.00  0.00           N
ATOM   3895  CD  PRO A 896      42.510  43.160  74.220  1.00  0.00           C
ATOM   3896  HD1 PRO A 896      41.880  44.010  73.870  1.00  0.00           H
ATOM   3897  HD2 PRO A 896      43.510  43.260  73.770  1.00  0.00           H
ATOM   3898  CA  PRO A 896      42.330  40.850  74.780  1.00  0.00           C
ATOM   3899  HA  PRO A 896      42.860  40.050  74.300  1.00  0.00           H
ATOM   3900  CB  PRO A 896      43.240  41.560  75.780  1.00  0.00           C
ATOM   3901  HB1 PRO A 896      44.240  41.590  75.300  1.00  0.00           H
ATOM   3902  HB2 PRO A 896      43.460  41.090  76.750  1.00  0.00           H
ATOM   3903  CG  PRO A 896      42.770  42.980  75.730  1.00  0.00           C
ATOM   3904  HG1 PRO A 896      41.820  43.090  76.290  1.00  0.00           H
ATOM   3905  HG2 PRO A 896      43.450  43.760  76.130  1.00  0.00           H
ATOM   3906  C   PRO A 896      41.050  40.370  75.490  1.00  0.00           C
ATOM   3907  O   PRO A 896      41.170  39.310  76.100  1.00  0.00           O
ATOM   3908  N   GLU A 897      39.950  41.060  75.430  1.00  0.00           N
ATOM   3909  HN  GLU A 897      39.920  41.960  75.020  1.00  0.00           H
ATOM   3910  CA  GLU A 897      38.820  40.830  76.300  1.00  0.00           C
ATOM   3911  HA  GLU A 897      39.120  40.680  77.330  1.00  0.00           H
ATOM   3912  CB  GLU A 897      37.970  42.060  76.210  1.00  0.00           C
ATOM   3913  HB1 GLU A 897      37.000  41.790  76.680  1.00  0.00           H
ATOM   3914  HB2 GLU A 897      37.870  42.360  75.150  1.00  0.00           H
ATOM   3915  CG  GLU A 897      38.590  43.230  76.970  1.00  0.00           C
ATOM   3916  HG1 GLU A 897      39.600  43.370  76.530  1.00  0.00           H
ATOM   3917  HG2 GLU A 897      38.770  42.880  78.000  1.00  0.00           H
ATOM   3918  CD  GLU A 897      37.790  44.510  76.890  1.00  0.00           C
ATOM   3919  OE1 GLU A 897      38.300  45.510  76.410  1.00  0.00           O
ATOM   3920  OE2 GLU A 897      36.650  44.490  77.400  1.00  0.00           O
ATOM   3921  C   GLU A 897      37.960  39.540  76.100  1.00  0.00           C
ATOM   3922  O   GLU A 897      37.320  39.050  77.050  1.00  0.00           O
ATOM   3923  N   ARG A 898      37.980  38.990  74.900  1.00  0.00           N
ATOM   3924  HN  ARG A 898      38.740  39.180  74.290  1.00  0.00           H
ATOM   3925  CA  ARG A 898      36.970  38.020  74.500  1.00  0.00           C
ATOM   3926  HA  ARG A 898      37.020  37.310  75.320  1.00  0.00           H
ATOM   3927  CB  ARG A 898      35.610  38.760  74.400  1.00  0.00           C
ATOM   3928  HB1 ARG A 898      35.250  38.840  75.450  1.00  0.00           H
ATOM   3929  HB2 ARG A 898      34.870  38.050  73.980  1.00  0.00           H
ATOM   3930  CG  ARG A 898      35.510  40.030  73.510  1.00  0.00           C
ATOM   3931  HG1 ARG A 898      36.270  40.760  73.880  1.00  0.00           H
ATOM   3932  HG2 ARG A 898      34.540  40.460  73.840  1.00  0.00           H
ATOM   3933  CD  ARG A 898      35.550  39.710  72.010  1.00  0.00           C
ATOM   3934  HD1 ARG A 898      34.690  39.050  71.780  1.00  0.00           H
ATOM   3935  HD2 ARG A 898      36.530  39.220  71.820  1.00  0.00           H
ATOM   3936  NE  ARG A 898      35.560  40.950  71.240  1.00  0.00           N
ATOM   3937  HE  ARG A 898      34.940  41.650  71.590  1.00  0.00           H
ATOM   3938  CZ  ARG A 898      36.240  41.070  70.090  1.00  0.00           C
ATOM   3939  NH1 ARG A 898      36.760  40.080  69.440  1.00  0.00           N
ATOM   3940 HH11 ARG A 898      37.320  40.180  68.620  1.00  0.00           H
ATOM   3941 HH12 ARG A 898      36.510  39.150  69.730  1.00  0.00           H
ATOM   3942  NH2 ARG A 898      36.580  42.270  69.610  1.00  0.00           N
ATOM   3943 HH21 ARG A 898      37.250  42.260  68.870  1.00  0.00           H
ATOM   3944 HH22 ARG A 898      36.420  43.090  70.170  1.00  0.00           H
ATOM   3945  C   ARG A 898      37.400  37.240  73.240  1.00  0.00           C
ATOM   3946  O   ARG A 898      38.450  37.470  72.630  1.00  0.00           O
ATOM   3947  N   GLY A 899      36.520  36.250  72.850  1.00  0.00           N
ATOM   3948  HN  GLY A 899      35.900  36.140  73.620  1.00  0.00           H
ATOM   3949  CA  GLY A 899      36.690  35.380  71.690  1.00  0.00           C
ATOM   3950  HA1 GLY A 899      35.830  34.720  71.700  1.00  0.00           H
ATOM   3951  HA2 GLY A 899      37.630  34.860  71.740  1.00  0.00           H
ATOM   3952  C   GLY A 899      36.680  36.090  70.300  1.00  0.00           C
ATOM   3953  O   GLY A 899      36.720  37.320  70.280  1.00  0.00           O
ATOM   3954  N   TRP A 900      36.470  35.360  69.190  1.00  0.00           N
ATOM   3955  HN  TRP A 900      36.470  34.360  69.280  1.00  0.00           H
ATOM   3956  CA  TRP A 900      36.300  35.880  67.850  1.00  0.00           C
ATOM   3957  HA  TRP A 900      37.170  36.510  67.780  1.00  0.00           H
ATOM   3958  CB  TRP A 900      36.360  34.680  66.820  1.00  0.00           C
ATOM   3959  HB1 TRP A 900      36.090  35.070  65.830  1.00  0.00           H
ATOM   3960  HB2 TRP A 900      35.600  33.920  67.100  1.00  0.00           H
ATOM   3961  CG  TRP A 900      37.740  34.140  66.700  1.00  0.00           C
ATOM   3962  CD1 TRP A 900      38.320  32.960  67.070  1.00  0.00           C
ATOM   3963  HD1 TRP A 900      37.740  32.120  67.420  1.00  0.00           H
ATOM   3964  NE1 TRP A 900      39.700  32.990  66.730  1.00  0.00           N
ATOM   3965  HE1 TRP A 900      40.370  32.350  67.030  1.00  0.00           H
ATOM   3966  CE2 TRP A 900      40.000  34.170  66.140  1.00  0.00           C
ATOM   3967  CD2 TRP A 900      38.790  34.880  66.080  1.00  0.00           C
ATOM   3968  CE3 TRP A 900      38.800  36.130  65.430  1.00  0.00           C
ATOM   3969  HE3 TRP A 900      37.920  36.740  65.270  1.00  0.00           H
ATOM   3970  CZ3 TRP A 900      40.000  36.590  64.970  1.00  0.00           C
ATOM   3971  HZ3 TRP A 900      40.090  37.630  64.670  1.00  0.00           H
ATOM   3972  CZ2 TRP A 900      41.230  34.610  65.650  1.00  0.00           C
ATOM   3973  HZ2 TRP A 900      42.160  34.050  65.620  1.00  0.00           H
ATOM   3974  CH2 TRP A 900      41.210  35.900  65.120  1.00  0.00           C
ATOM   3975  HH2 TRP A 900      42.110  36.340  64.720  1.00  0.00           H
ATOM   3976  C   TRP A 900      35.020  36.770  67.540  1.00  0.00           C
ATOM   3977  O   TRP A 900      35.050  37.830  66.910  1.00  0.00           O
ATOM   3978  N   ILE A 901      33.860  36.310  67.970  1.00  0.00           N
ATOM   3979  HN  ILE A 901      33.880  35.550  68.610  1.00  0.00           H
ATOM   3980  CA  ILE A 901      32.580  36.940  67.730  1.00  0.00           C
ATOM   3981  HA  ILE A 901      32.560  37.240  66.690  1.00  0.00           H
ATOM   3982  CB  ILE A 901      31.390  36.040  67.900  1.00  0.00           C
ATOM   3983  HB  ILE A 901      31.350  35.640  68.940  1.00  0.00           H
ATOM   3984  CG2 ILE A 901      30.080  36.900  67.700  1.00  0.00           C
ATOM   3985 HG21 ILE A 901      30.060  37.480  68.650  1.00  0.00           H
ATOM   3986 HG22 ILE A 901      29.160  36.290  67.770  1.00  0.00           H
ATOM   3987 HG23 ILE A 901      30.090  37.390  66.700  1.00  0.00           H
ATOM   3988  CG1 ILE A 901      31.310  34.970  66.800  1.00  0.00           C
ATOM   3989 HG11 ILE A 901      31.630  35.380  65.820  1.00  0.00           H
ATOM   3990 HG12 ILE A 901      30.240  34.670  66.820  1.00  0.00           H
ATOM   3991  CD  ILE A 901      32.110  33.700  66.890  1.00  0.00           C
ATOM   3992  HD1 ILE A 901      32.050  33.170  67.870  1.00  0.00           H
ATOM   3993  HD2 ILE A 901      33.180  33.870  66.630  1.00  0.00           H
ATOM   3994  HD3 ILE A 901      31.760  32.920  66.180  1.00  0.00           H
ATOM   3995  C   ILE A 901      32.440  38.290  68.470  1.00  0.00           C
ATOM   3996  O   ILE A 901      32.600  38.380  69.760  1.00  0.00           O
ATOM   3997  N   ILE A 902      32.120  39.330  67.660  1.00  0.00           N
ATOM   3998  HN  ILE A 902      31.920  39.110  66.710  1.00  0.00           H
ATOM   3999  CA  ILE A 902      31.880  40.700  67.990  1.00  0.00           C
ATOM   4000  HA  ILE A 902      31.750  40.680  69.050  1.00  0.00           H
ATOM   4001  CB  ILE A 902      32.990  41.630  67.530  1.00  0.00           C
ATOM   4002  HB  ILE A 902      33.870  41.310  68.130  1.00  0.00           H
ATOM   4003  CG2 ILE A 902      33.360  41.490  66.040  1.00  0.00           C
ATOM   4004 HG21 ILE A 902      33.950  42.290  65.560  1.00  0.00           H
ATOM   4005 HG22 ILE A 902      32.450  41.440  65.400  1.00  0.00           H
ATOM   4006 HG23 ILE A 902      33.770  40.470  65.950  1.00  0.00           H
ATOM   4007  CG1 ILE A 902      32.680  43.100  67.800  1.00  0.00           C
ATOM   4008 HG11 ILE A 902      31.670  43.340  67.370  1.00  0.00           H
ATOM   4009 HG12 ILE A 902      33.530  43.620  67.310  1.00  0.00           H
ATOM   4010  CD  ILE A 902      32.730  43.420  69.280  1.00  0.00           C
ATOM   4011  HD1 ILE A 902      32.300  42.600  69.900  1.00  0.00           H
ATOM   4012  HD2 ILE A 902      32.120  44.340  69.410  1.00  0.00           H
ATOM   4013  HD3 ILE A 902      33.770  43.560  69.670  1.00  0.00           H
ATOM   4014  C   ILE A 902      30.440  40.950  67.480  1.00  0.00           C
ATOM   4015  O   ILE A 902      30.020  40.660  66.370  1.00  0.00           O
ATOM   4016  N   SER A 903      29.590  41.530  68.290  1.00  0.00           N
ATOM   4017  HN  SER A 903      29.860  41.760  69.220  1.00  0.00           H
ATOM   4018  CA  SER A 903      28.130  41.740  67.970  1.00  0.00           C
ATOM   4019  HA  SER A 903      27.750  40.750  67.760  1.00  0.00           H
ATOM   4020  CB  SER A 903      27.370  42.260  69.270  1.00  0.00           C
ATOM   4021  HB1 SER A 903      27.590  43.300  69.610  1.00  0.00           H
ATOM   4022  HB2 SER A 903      27.750  41.700  70.150  1.00  0.00           H
ATOM   4023  OG  SER A 903      25.990  42.060  69.250  1.00  0.00           O
ATOM   4024  HG1 SER A 903      25.670  42.460  68.440  1.00  0.00           H
ATOM   4025  C   SER A 903      27.790  42.690  66.840  1.00  0.00           C
ATOM   4026  O   SER A 903      28.120  43.890  66.890  1.00  0.00           O
ATOM   4027  N   PRO A 904      27.020  42.380  65.830  1.00  0.00           N
ATOM   4028  CD  PRO A 904      26.810  40.970  65.420  1.00  0.00           C
ATOM   4029  HD1 PRO A 904      26.340  40.200  66.060  1.00  0.00           H
ATOM   4030  HD2 PRO A 904      27.860  40.630  65.270  1.00  0.00           H
ATOM   4031  CA  PRO A 904      26.050  43.270  65.220  1.00  0.00           C
ATOM   4032  HA  PRO A 904      26.630  43.930  64.570  1.00  0.00           H
ATOM   4033  CB  PRO A 904      25.140  42.260  64.430  1.00  0.00           C
ATOM   4034  HB1 PRO A 904      24.750  42.680  63.470  1.00  0.00           H
ATOM   4035  HB2 PRO A 904      24.270  41.970  65.050  1.00  0.00           H
ATOM   4036  CG  PRO A 904      26.100  41.130  64.140  1.00  0.00           C
ATOM   4037  HG1 PRO A 904      25.630  40.160  63.850  1.00  0.00           H
ATOM   4038  HG2 PRO A 904      26.700  41.530  63.300  1.00  0.00           H
ATOM   4039  C   PRO A 904      25.300  44.090  66.170  1.00  0.00           C
ATOM   4040  O   PRO A 904      24.790  43.530  67.130  1.00  0.00           O
ATOM   4041  N   LEU A 905      25.240  45.430  65.950  1.00  0.00           N
ATOM   4042  HN  LEU A 905      25.760  45.840  65.200  1.00  0.00           H
ATOM   4043  CA  LEU A 905      24.530  46.390  66.730  1.00  0.00           C
ATOM   4044  HA  LEU A 905      24.710  47.300  66.170  1.00  0.00           H
ATOM   4045  CB  LEU A 905      22.990  46.150  66.810  1.00  0.00           C
ATOM   4046  HB1 LEU A 905      22.600  47.070  67.300  1.00  0.00           H
ATOM   4047  HB2 LEU A 905      22.670  45.380  67.550  1.00  0.00           H
ATOM   4048  CG  LEU A 905      22.280  45.860  65.440  1.00  0.00           C
ATOM   4049  HG  LEU A 905      22.720  44.900  65.070  1.00  0.00           H
ATOM   4050  CD1 LEU A 905      20.780  45.660  65.590  1.00  0.00           C
ATOM   4051 HD11 LEU A 905      20.220  45.740  64.640  1.00  0.00           H
ATOM   4052 HD12 LEU A 905      20.450  46.520  66.210  1.00  0.00           H
ATOM   4053 HD13 LEU A 905      20.590  44.680  66.080  1.00  0.00           H
ATOM   4054  CD2 LEU A 905      22.520  46.970  64.410  1.00  0.00           C
ATOM   4055 HD21 LEU A 905      23.560  47.190  64.110  1.00  0.00           H
ATOM   4056 HD22 LEU A 905      22.150  47.890  64.910  1.00  0.00           H
ATOM   4057 HD23 LEU A 905      21.770  46.870  63.590  1.00  0.00           H
ATOM   4058  C   LEU A 905      25.130  46.640  68.100  1.00  0.00           C
ATOM   4059  O   LEU A 905      25.670  47.690  68.220  1.00  0.00           O
ATOM   4060  N   GLY A 906      24.980  45.680  69.080  1.00  0.00           N
ATOM   4061  HN  GLY A 906      24.510  44.810  68.920  1.00  0.00           H
ATOM   4062  CA  GLY A 906      25.850  45.580  70.270  1.00  0.00           C
ATOM   4063  HA1 GLY A 906      26.880  45.450  69.960  1.00  0.00           H
ATOM   4064  HA2 GLY A 906      25.350  44.830  70.860  1.00  0.00           H
ATOM   4065  C   GLY A 906      25.790  46.770  71.190  1.00  0.00           C
ATOM   4066  O   GLY A 906      24.690  47.220  71.530  1.00  0.00           O
ATOM   4067  N   ASP A 907      26.960  47.230  71.580  1.00  0.00           N
ATOM   4068  HN  ASP A 907      27.820  46.930  71.190  1.00  0.00           H
ATOM   4069  CA  ASP A 907      27.080  48.150  72.690  1.00  0.00           C
ATOM   4070  HA  ASP A 907      26.280  48.010  73.410  1.00  0.00           H
ATOM   4071  CB  ASP A 907      28.310  47.860  73.580  1.00  0.00           C
ATOM   4072  HB1 ASP A 907      28.500  48.620  74.370  1.00  0.00           H
ATOM   4073  HB2 ASP A 907      29.230  47.860  72.960  1.00  0.00           H
ATOM   4074  CG  ASP A 907      28.140  46.470  74.270  1.00  0.00           C
ATOM   4075  OD1 ASP A 907      27.010  45.920  74.410  1.00  0.00           O
ATOM   4076  OD2 ASP A 907      29.180  46.060  74.940  1.00  0.00           O
ATOM   4077  C   ASP A 907      27.040  49.610  72.200  1.00  0.00           C
ATOM   4078  O   ASP A 907      27.140  50.610  72.900  1.00  0.00           O
ATOM   4079  N   ASN A 908      26.950  49.790  70.880  1.00  0.00           N
ATOM   4080  HN  ASN A 908      27.030  48.950  70.360  1.00  0.00           H
ATOM   4081  CA  ASN A 908      26.640  51.120  70.280  1.00  0.00           C
ATOM   4082  HA  ASN A 908      27.420  51.820  70.550  1.00  0.00           H
ATOM   4083  CB  ASN A 908      26.770  50.960  68.740  1.00  0.00           C
ATOM   4084  HB1 ASN A 908      26.730  51.960  68.240  1.00  0.00           H
ATOM   4085  HB2 ASN A 908      25.890  50.440  68.300  1.00  0.00           H
ATOM   4086  CG  ASN A 908      28.100  50.390  68.300  1.00  0.00           C
ATOM   4087  OD1 ASN A 908      29.150  51.040  68.360  1.00  0.00           O
ATOM   4088  ND2 ASN A 908      28.160  49.110  67.880  1.00  0.00           N
ATOM   4089 HD21 ASN A 908      29.060  48.660  67.880  1.00  0.00           H
ATOM   4090 HD22 ASN A 908      27.300  48.610  67.800  1.00  0.00           H
ATOM   4091  C   ASN A 908      25.380  51.870  70.520  1.00  0.00           C
ATOM   4092  O   ASN A 908      24.350  51.300  70.280  1.00  0.00           O
ATOM   4093  N   PRO A 909      25.310  53.130  70.960  1.00  0.00           N
ATOM   4094  CD  PRO A 909      26.320  53.670  71.930  1.00  0.00           C
ATOM   4095  HD1 PRO A 909      27.170  53.930  71.260  1.00  0.00           H
ATOM   4096  HD2 PRO A 909      26.570  52.880  72.670  1.00  0.00           H
ATOM   4097  CA  PRO A 909      24.160  54.020  70.880  1.00  0.00           C
ATOM   4098  HA  PRO A 909      23.420  53.510  71.470  1.00  0.00           H
ATOM   4099  CB  PRO A 909      24.650  55.310  71.490  1.00  0.00           C
ATOM   4100  HB1 PRO A 909      23.840  55.900  71.980  1.00  0.00           H
ATOM   4101  HB2 PRO A 909      25.150  55.910  70.710  1.00  0.00           H
ATOM   4102  CG  PRO A 909      25.630  54.860  72.560  1.00  0.00           C
ATOM   4103  HG1 PRO A 909      26.210  55.780  72.820  1.00  0.00           H
ATOM   4104  HG2 PRO A 909      25.080  54.550  73.470  1.00  0.00           H
ATOM   4105  C   PRO A 909      23.480  54.140  69.560  1.00  0.00           C
ATOM   4106  O   PRO A 909      24.160  53.990  68.570  1.00  0.00           O
ATOM   4107  N   TRP A 910      22.120  54.350  69.600  1.00  0.00           N
ATOM   4108  HN  TRP A 910      21.680  54.680  70.420  1.00  0.00           H
ATOM   4109  CA  TRP A 910      21.180  54.280  68.420  1.00  0.00           C
ATOM   4110  HA  TRP A 910      21.400  53.410  67.840  1.00  0.00           H
ATOM   4111  CB  TRP A 910      19.780  54.480  68.890  1.00  0.00           C
ATOM   4112  HB1 TRP A 910      19.780  55.490  69.350  1.00  0.00           H
ATOM   4113  HB2 TRP A 910      19.520  53.780  69.700  1.00  0.00           H
ATOM   4114  CG  TRP A 910      18.700  54.490  67.870  1.00  0.00           C
ATOM   4115  CD1 TRP A 910      17.850  53.560  67.390  1.00  0.00           C
ATOM   4116  HD1 TRP A 910      18.030  52.490  67.450  1.00  0.00           H
ATOM   4117  NE1 TRP A 910      16.910  54.120  66.630  1.00  0.00           N
ATOM   4118  HE1 TRP A 910      16.210  53.730  66.060  1.00  0.00           H
ATOM   4119  CE2 TRP A 910      17.020  55.440  66.670  1.00  0.00           C
ATOM   4120  CD2 TRP A 910      18.210  55.750  67.410  1.00  0.00           C
ATOM   4121  CE3 TRP A 910      18.590  57.060  67.540  1.00  0.00           C
ATOM   4122  HE3 TRP A 910      19.490  57.340  68.070  1.00  0.00           H
ATOM   4123  CZ3 TRP A 910      17.790  58.020  66.900  1.00  0.00           C
ATOM   4124  HZ3 TRP A 910      18.030  59.070  66.950  1.00  0.00           H
ATOM   4125  CZ2 TRP A 910      16.130  56.490  66.220  1.00  0.00           C
ATOM   4126  HZ2 TRP A 910      15.230  56.210  65.700  1.00  0.00           H
ATOM   4127  CH2 TRP A 910      16.610  57.760  66.310  1.00  0.00           C
ATOM   4128  HH2 TRP A 910      16.130  58.490  65.680  1.00  0.00           H
ATOM   4129  C   TRP A 910      21.620  55.330  67.400  1.00  0.00           C
ATOM   4130  O   TRP A 910      21.480  55.120  66.190  1.00  0.00           O
ATOM   4131  N   TRP A 911      22.190  56.470  67.830  1.00  0.00           N
ATOM   4132  HN  TRP A 911      21.960  56.700  68.770  1.00  0.00           H
ATOM   4133  CA  TRP A 911      22.760  57.560  67.020  1.00  0.00           C
ATOM   4134  HA  TRP A 911      22.060  57.890  66.270  1.00  0.00           H
ATOM   4135  CB  TRP A 911      23.140  58.840  67.860  1.00  0.00           C
ATOM   4136  HB1 TRP A 911      22.320  59.160  68.520  1.00  0.00           H
ATOM   4137  HB2 TRP A 911      23.310  59.700  67.170  1.00  0.00           H
ATOM   4138  CG  TRP A 911      24.400  58.860  68.650  1.00  0.00           C
ATOM   4139  CD1 TRP A 911      24.550  58.500  69.910  1.00  0.00           C
ATOM   4140  HD1 TRP A 911      23.760  58.000  70.480  1.00  0.00           H
ATOM   4141  NE1 TRP A 911      25.780  58.810  70.440  1.00  0.00           N
ATOM   4142  HE1 TRP A 911      26.190  58.560  71.280  1.00  0.00           H
ATOM   4143  CE2 TRP A 911      26.510  59.390  69.410  1.00  0.00           C
ATOM   4144  CD2 TRP A 911      25.640  59.420  68.280  1.00  0.00           C
ATOM   4145  CE3 TRP A 911      26.170  60.130  67.140  1.00  0.00           C
ATOM   4146  HE3 TRP A 911      25.650  60.150  66.200  1.00  0.00           H
ATOM   4147  CZ3 TRP A 911      27.450  60.590  67.180  1.00  0.00           C
ATOM   4148  HZ3 TRP A 911      27.770  61.040  66.250  1.00  0.00           H
ATOM   4149  CZ2 TRP A 911      27.760  59.980  69.450  1.00  0.00           C
ATOM   4150  HZ2 TRP A 911      28.460  59.880  70.270  1.00  0.00           H
ATOM   4151  CH2 TRP A 911      28.260  60.560  68.300  1.00  0.00           C
ATOM   4152  HH2 TRP A 911      29.260  60.960  68.200  1.00  0.00           H
ATOM   4153  C   TRP A 911      23.960  56.980  66.250  1.00  0.00           C
ATOM   4154  O   TRP A 911      23.970  56.990  65.010  1.00  0.00           O
ATOM   4155  N   THR A 912      24.880  56.290  66.940  1.00  0.00           N
ATOM   4156  HN  THR A 912      24.670  55.960  67.850  1.00  0.00           H
ATOM   4157  CA  THR A 912      26.070  55.750  66.220  1.00  0.00           C
ATOM   4158  HA  THR A 912      26.450  56.520  65.570  1.00  0.00           H
ATOM   4159  CB  THR A 912      27.360  55.480  67.070  1.00  0.00           C
ATOM   4160  HB  THR A 912      28.170  55.220  66.350  1.00  0.00           H
ATOM   4161  OG1 THR A 912      27.170  54.380  67.960  1.00  0.00           O
ATOM   4162  HG1 THR A 912      26.490  53.790  67.620  1.00  0.00           H
ATOM   4163  CG2 THR A 912      27.860  56.640  67.890  1.00  0.00           C
ATOM   4164 HG21 THR A 912      27.120  56.850  68.700  1.00  0.00           H
ATOM   4165 HG22 THR A 912      27.920  57.550  67.250  1.00  0.00           H
ATOM   4166 HG23 THR A 912      28.860  56.570  68.380  1.00  0.00           H
ATOM   4167  C   THR A 912      25.760  54.520  65.350  1.00  0.00           C
ATOM   4168  O   THR A 912      26.450  54.310  64.380  1.00  0.00           O
ATOM   4169  N   LEU A 913      24.610  53.840  65.550  1.00  0.00           N
ATOM   4170  HN  LEU A 913      24.020  54.080  66.310  1.00  0.00           H
ATOM   4171  CA  LEU A 913      24.090  52.890  64.580  1.00  0.00           C
ATOM   4172  HA  LEU A 913      24.950  52.280  64.380  1.00  0.00           H
ATOM   4173  CB  LEU A 913      22.900  52.120  65.240  1.00  0.00           C
ATOM   4174  HB1 LEU A 913      22.500  51.570  64.360  1.00  0.00           H
ATOM   4175  HB2 LEU A 913      22.090  52.810  65.550  1.00  0.00           H
ATOM   4176  CG  LEU A 913      23.290  51.110  66.410  1.00  0.00           C
ATOM   4177  HG  LEU A 913      23.950  51.570  67.170  1.00  0.00           H
ATOM   4178  CD1 LEU A 913      22.080  50.410  66.980  1.00  0.00           C
ATOM   4179 HD11 LEU A 913      22.350  49.530  67.630  1.00  0.00           H
ATOM   4180 HD12 LEU A 913      21.480  50.070  66.120  1.00  0.00           H
ATOM   4181 HD13 LEU A 913      21.530  51.170  67.570  1.00  0.00           H
ATOM   4182  CD2 LEU A 913      24.180  50.010  65.840  1.00  0.00           C
ATOM   4183 HD21 LEU A 913      23.860  49.470  64.930  1.00  0.00           H
ATOM   4184 HD22 LEU A 913      24.310  49.260  66.640  1.00  0.00           H
ATOM   4185 HD23 LEU A 913      25.130  50.430  65.450  1.00  0.00           H
ATOM   4186  C   LEU A 913      23.650  53.520  63.200  1.00  0.00           C
ATOM   4187  O   LEU A 913      23.790  52.840  62.150  1.00  0.00           O
ATOM   4188  N   LEU A 914      23.150  54.760  63.210  1.00  0.00           N
ATOM   4189  HN  LEU A 914      23.100  55.250  64.080  1.00  0.00           H
ATOM   4190  CA  LEU A 914      22.660  55.470  62.020  1.00  0.00           C
ATOM   4191  HA  LEU A 914      22.330  54.840  61.200  1.00  0.00           H
ATOM   4192  CB  LEU A 914      21.420  56.370  62.350  1.00  0.00           C
ATOM   4193  HB1 LEU A 914      21.170  57.050  61.510  1.00  0.00           H
ATOM   4194  HB2 LEU A 914      21.780  56.870  63.270  1.00  0.00           H
ATOM   4195  CG  LEU A 914      20.120  55.630  62.820  1.00  0.00           C
ATOM   4196  HG  LEU A 914      20.520  54.770  63.410  1.00  0.00           H
ATOM   4197  CD1 LEU A 914      19.330  56.500  63.850  1.00  0.00           C
ATOM   4198 HD11 LEU A 914      18.790  57.350  63.390  1.00  0.00           H
ATOM   4199 HD12 LEU A 914      19.980  56.790  64.690  1.00  0.00           H
ATOM   4200 HD13 LEU A 914      18.560  55.790  64.250  1.00  0.00           H
ATOM   4201  CD2 LEU A 914      19.160  55.220  61.670  1.00  0.00           C
ATOM   4202 HD21 LEU A 914      18.430  54.480  62.070  1.00  0.00           H
ATOM   4203 HD22 LEU A 914      19.760  54.640  60.930  1.00  0.00           H
ATOM   4204 HD23 LEU A 914      18.630  56.050  61.160  1.00  0.00           H
ATOM   4205  C   LEU A 914      23.710  56.260  61.380  1.00  0.00           C
ATOM   4206  O   LEU A 914      23.830  56.270  60.170  1.00  0.00           O
ATOM   4207  N   ILE A 915      24.530  56.890  62.250  1.00  0.00           N
ATOM   4208  HN  ILE A 915      24.240  56.840  63.210  1.00  0.00           H
ATOM   4209  CA  ILE A 915      25.780  57.500  61.860  1.00  0.00           C
ATOM   4210  HA  ILE A 915      25.630  58.260  61.100  1.00  0.00           H
ATOM   4211  CB  ILE A 915      26.350  58.340  63.040  1.00  0.00           C
ATOM   4212  HB  ILE A 915      26.390  57.670  63.920  1.00  0.00           H
ATOM   4213  CG2 ILE A 915      27.760  58.860  62.760  1.00  0.00           C
ATOM   4214 HG21 ILE A 915      28.420  57.990  62.550  1.00  0.00           H
ATOM   4215 HG22 ILE A 915      28.190  59.320  63.670  1.00  0.00           H
ATOM   4216 HG23 ILE A 915      27.750  59.600  61.920  1.00  0.00           H
ATOM   4217  CG1 ILE A 915      25.370  59.500  63.400  1.00  0.00           C
ATOM   4218 HG11 ILE A 915      25.890  60.090  64.180  1.00  0.00           H
ATOM   4219 HG12 ILE A 915      24.400  59.140  63.820  1.00  0.00           H
ATOM   4220  CD  ILE A 915      25.010  60.420  62.320  1.00  0.00           C
ATOM   4221  HD1 ILE A 915      24.560  59.820  61.510  1.00  0.00           H
ATOM   4222  HD2 ILE A 915      25.900  60.890  61.850  1.00  0.00           H
ATOM   4223  HD3 ILE A 915      24.270  61.200  62.610  1.00  0.00           H
ATOM   4224  C   ILE A 915      26.780  56.610  61.200  1.00  0.00           C
ATOM   4225  O   ILE A 915      27.300  56.940  60.110  1.00  0.00           O
ATOM   4226  N   ALA A 916      27.000  55.410  61.680  1.00  0.00           N
ATOM   4227  HN  ALA A 916      26.610  55.170  62.570  1.00  0.00           H
ATOM   4228  CA  ALA A 916      27.710  54.350  60.970  1.00  0.00           C
ATOM   4229  HA  ALA A 916      28.720  54.540  61.320  1.00  0.00           H
ATOM   4230  CB  ALA A 916      27.420  52.990  61.550  1.00  0.00           C
ATOM   4231  HB1 ALA A 916      28.120  52.200  61.210  1.00  0.00           H
ATOM   4232  HB2 ALA A 916      26.360  52.680  61.460  1.00  0.00           H
ATOM   4233  HB3 ALA A 916      27.640  53.120  62.630  1.00  0.00           H
ATOM   4234  C   ALA A 916      27.570  54.190  59.470  1.00  0.00           C
ATOM   4235  O   ALA A 916      28.510  53.640  58.860  1.00  0.00           O
ATOM   4236  N   ALA A 917      26.390  54.520  58.840  1.00  0.00           N
ATOM   4237  HN  ALA A 917      25.690  54.920  59.410  1.00  0.00           H
ATOM   4238  CA  ALA A 917      26.150  54.550  57.420  1.00  0.00           C
ATOM   4239  HA  ALA A 917      26.440  53.580  57.020  1.00  0.00           H
ATOM   4240  CB  ALA A 917      24.640  54.880  57.300  1.00  0.00           C
ATOM   4241  HB1 ALA A 917      24.360  54.770  56.240  1.00  0.00           H
ATOM   4242  HB2 ALA A 917      24.350  55.890  57.650  1.00  0.00           H
ATOM   4243  HB3 ALA A 917      24.100  54.270  58.060  1.00  0.00           H
ATOM   4244  C   ALA A 917      27.000  55.510  56.590  1.00  0.00           C
ATOM   4245  O   ALA A 917      27.470  55.280  55.460  1.00  0.00           O
ATOM   4246  N   ILE A 918      27.230  56.780  57.050  1.00  0.00           N
ATOM   4247  HN  ILE A 918      26.950  57.060  57.970  1.00  0.00           H
ATOM   4248  CA  ILE A 918      28.120  57.710  56.340  1.00  0.00           C
ATOM   4249  HA  ILE A 918      27.690  57.620  55.350  1.00  0.00           H
ATOM   4250  CB  ILE A 918      28.130  59.190  56.970  1.00  0.00           C
ATOM   4251  HB  ILE A 918      28.470  59.110  58.020  1.00  0.00           H
ATOM   4252  CG2 ILE A 918      28.970  60.150  56.100  1.00  0.00           C
ATOM   4253 HG21 ILE A 918      30.060  59.950  56.230  1.00  0.00           H
ATOM   4254 HG22 ILE A 918      28.740  61.210  56.350  1.00  0.00           H
ATOM   4255 HG23 ILE A 918      28.750  59.940  55.040  1.00  0.00           H
ATOM   4256  CG1 ILE A 918      26.690  59.700  57.140  1.00  0.00           C
ATOM   4257 HG11 ILE A 918      26.030  59.630  56.250  1.00  0.00           H
ATOM   4258 HG12 ILE A 918      26.960  60.770  57.230  1.00  0.00           H
ATOM   4259  CD  ILE A 918      25.970  59.410  58.490  1.00  0.00           C
ATOM   4260  HD1 ILE A 918      25.030  59.960  58.690  1.00  0.00           H
ATOM   4261  HD2 ILE A 918      26.680  59.690  59.300  1.00  0.00           H
ATOM   4262  HD3 ILE A 918      25.840  58.310  58.520  1.00  0.00           H
ATOM   4263  C   ILE A 918      29.590  57.320  56.190  1.00  0.00           C
ATOM   4264  O   ILE A 918      30.120  57.460  55.060  1.00  0.00           O
ATOM   4265  N   PRO A 919      30.390  56.770  57.160  1.00  0.00           N
ATOM   4266  CD  PRO A 919      30.130  56.710  58.590  1.00  0.00           C
ATOM   4267  HD1 PRO A 919      29.200  56.120  58.770  1.00  0.00           H
ATOM   4268  HD2 PRO A 919      29.870  57.700  59.020  1.00  0.00           H
ATOM   4269  CA  PRO A 919      31.710  56.230  56.870  1.00  0.00           C
ATOM   4270  HA  PRO A 919      32.160  56.890  56.140  1.00  0.00           H
ATOM   4271  CB  PRO A 919      32.420  56.270  58.220  1.00  0.00           C
ATOM   4272  HB1 PRO A 919      32.730  57.340  58.370  1.00  0.00           H
ATOM   4273  HB2 PRO A 919      33.320  55.630  58.240  1.00  0.00           H
ATOM   4274  CG  PRO A 919      31.320  55.970  59.270  1.00  0.00           C
ATOM   4275  HG1 PRO A 919      31.090  54.890  59.320  1.00  0.00           H
ATOM   4276  HG2 PRO A 919      31.640  56.350  60.270  1.00  0.00           H
ATOM   4277  C   PRO A 919      31.730  54.900  56.170  1.00  0.00           C
ATOM   4278  O   PRO A 919      32.780  54.660  55.520  1.00  0.00           O
ATOM   4279  N   ALA A 920      30.680  54.080  56.290  1.00  0.00           N
ATOM   4280  HN  ALA A 920      29.920  54.320  56.900  1.00  0.00           H
ATOM   4281  CA  ALA A 920      30.410  52.960  55.420  1.00  0.00           C
ATOM   4282  HA  ALA A 920      31.170  52.210  55.590  1.00  0.00           H
ATOM   4283  CB  ALA A 920      29.030  52.400  55.850  1.00  0.00           C
ATOM   4284  HB1 ALA A 920      28.870  51.440  55.300  1.00  0.00           H
ATOM   4285  HB2 ALA A 920      28.150  53.030  55.630  1.00  0.00           H
ATOM   4286  HB3 ALA A 920      29.120  52.060  56.910  1.00  0.00           H
ATOM   4287  C   ALA A 920      30.350  53.300  53.930  1.00  0.00           C
ATOM   4288  O   ALA A 920      30.780  52.540  53.080  1.00  0.00           O
ATOM   4289  N   LEU A 921      29.620  54.410  53.500  1.00  0.00           N
ATOM   4290  HN  LEU A 921      29.230  54.940  54.250  1.00  0.00           H
ATOM   4291  CA  LEU A 921      29.540  54.840  52.180  1.00  0.00           C
ATOM   4292  HA  LEU A 921      29.200  53.990  51.600  1.00  0.00           H
ATOM   4293  CB  LEU A 921      28.420  55.980  51.950  1.00  0.00           C
ATOM   4294  HB1 LEU A 921      28.480  56.720  52.770  1.00  0.00           H
ATOM   4295  HB2 LEU A 921      27.430  55.510  52.030  1.00  0.00           H
ATOM   4296  CG  LEU A 921      28.460  56.790  50.660  1.00  0.00           C
ATOM   4297  HG  LEU A 921      27.500  57.340  50.670  1.00  0.00           H
ATOM   4298  CD1 LEU A 921      29.550  57.840  50.590  1.00  0.00           C
ATOM   4299 HD11 LEU A 921      29.760  58.410  51.520  1.00  0.00           H
ATOM   4300 HD12 LEU A 921      29.250  58.750  50.000  1.00  0.00           H
ATOM   4301 HD13 LEU A 921      30.570  57.590  50.230  1.00  0.00           H
ATOM   4302  CD2 LEU A 921      28.430  55.990  49.430  1.00  0.00           C
ATOM   4303 HD21 LEU A 921      29.410  55.510  49.170  1.00  0.00           H
ATOM   4304 HD22 LEU A 921      28.120  56.570  48.530  1.00  0.00           H
ATOM   4305 HD23 LEU A 921      27.770  55.110  49.430  1.00  0.00           H
ATOM   4306  C   LEU A 921      30.860  55.340  51.670  1.00  0.00           C
ATOM   4307  O   LEU A 921      31.290  54.990  50.550  1.00  0.00           O
ATOM   4308  N   LEU A 922      31.650  56.100  52.440  1.00  0.00           N
ATOM   4309  HN  LEU A 922      31.320  56.460  53.310  1.00  0.00           H
ATOM   4310  CA  LEU A 922      33.000  56.570  52.120  1.00  0.00           C
ATOM   4311  HA  LEU A 922      33.030  57.050  51.150  1.00  0.00           H
ATOM   4312  CB  LEU A 922      33.480  57.510  53.250  1.00  0.00           C
ATOM   4313  HB1 LEU A 922      34.520  57.800  53.010  1.00  0.00           H
ATOM   4314  HB2 LEU A 922      33.430  56.870  54.160  1.00  0.00           H
ATOM   4315  CG  LEU A 922      32.580  58.700  53.450  1.00  0.00           C
ATOM   4316  HG  LEU A 922      31.490  58.450  53.370  1.00  0.00           H
ATOM   4317  CD1 LEU A 922      32.860  59.330  54.790  1.00  0.00           C
ATOM   4318 HD11 LEU A 922      33.880  59.770  54.720  1.00  0.00           H
ATOM   4319 HD12 LEU A 922      32.740  58.640  55.650  1.00  0.00           H
ATOM   4320 HD13 LEU A 922      32.120  60.160  54.850  1.00  0.00           H
ATOM   4321  CD2 LEU A 922      32.770  59.670  52.230  1.00  0.00           C
ATOM   4322 HD21 LEU A 922      32.490  59.030  51.360  1.00  0.00           H
ATOM   4323 HD22 LEU A 922      33.720  60.250  52.280  1.00  0.00           H
ATOM   4324 HD23 LEU A 922      31.930  60.390  52.250  1.00  0.00           H
ATOM   4325  C   LEU A 922      33.970  55.390  51.960  1.00  0.00           C
ATOM   4326  O   LEU A 922      34.830  55.350  51.050  1.00  0.00           O
ATOM   4327  N   CYS A 923      33.830  54.350  52.850  1.00  0.00           N
ATOM   4328  HN  CYS A 923      33.300  54.530  53.670  1.00  0.00           H
ATOM   4329  CA  CYS A 923      34.500  53.050  52.700  1.00  0.00           C
ATOM   4330  HA  CYS A 923      35.560  53.260  52.670  1.00  0.00           H
ATOM   4331  CB  CYS A 923      34.270  52.020  53.860  1.00  0.00           C
ATOM   4332  HB1 CYS A 923      33.170  51.940  54.000  1.00  0.00           H
ATOM   4333  HB2 CYS A 923      34.570  52.550  54.780  1.00  0.00           H
ATOM   4334  SG  CYS A 923      35.050  50.340  53.790  1.00  0.00           S
ATOM   4335  HG1 CYS A 923      34.230  49.670  53.010  1.00  0.00           H
ATOM   4336  C   CYS A 923      34.180  52.440  51.290  1.00  0.00           C
ATOM   4337  O   CYS A 923      35.040  51.920  50.620  1.00  0.00           O
ATOM   4338  N   THR A 924      32.900  52.450  50.860  1.00  0.00           N
ATOM   4339  HN  THR A 924      32.190  52.800  51.470  1.00  0.00           H
ATOM   4340  CA  THR A 924      32.300  51.800  49.710  1.00  0.00           C
ATOM   4341  HA  THR A 924      32.490  50.750  49.750  1.00  0.00           H
ATOM   4342  CB  THR A 924      30.700  51.830  49.650  1.00  0.00           C
ATOM   4343  HB  THR A 924      30.220  52.830  49.650  1.00  0.00           H
ATOM   4344  OG1 THR A 924      30.050  51.040  50.680  1.00  0.00           O
ATOM   4345  HG1 THR A 924      30.310  51.460  51.500  1.00  0.00           H
ATOM   4346  CG2 THR A 924      30.070  51.270  48.410  1.00  0.00           C
ATOM   4347 HG21 THR A 924      30.280  51.970  47.570  1.00  0.00           H
ATOM   4348 HG22 THR A 924      28.990  51.260  48.620  1.00  0.00           H
ATOM   4349 HG23 THR A 924      30.520  50.280  48.120  1.00  0.00           H
ATOM   4350  C   THR A 924      32.900  52.240  48.410  1.00  0.00           C
ATOM   4351  O   THR A 924      33.240  51.430  47.550  1.00  0.00           O
ATOM   4352  N   ILE A 925      33.180  53.590  48.310  1.00  0.00           N
ATOM   4353  HN  ILE A 925      32.700  54.150  48.980  1.00  0.00           H
ATOM   4354  CA  ILE A 925      34.100  54.110  47.300  1.00  0.00           C
ATOM   4355  HA  ILE A 925      33.720  54.070  46.290  1.00  0.00           H
ATOM   4356  CB  ILE A 925      34.340  55.650  47.500  1.00  0.00           C
ATOM   4357  HB  ILE A 925      35.080  55.890  48.300  1.00  0.00           H
ATOM   4358  CG2 ILE A 925      34.950  56.160  46.170  1.00  0.00           C
ATOM   4359 HG21 ILE A 925      34.390  55.690  45.340  1.00  0.00           H
ATOM   4360 HG22 ILE A 925      35.990  55.770  46.070  1.00  0.00           H
ATOM   4361 HG23 ILE A 925      35.020  57.260  46.030  1.00  0.00           H
ATOM   4362  CG1 ILE A 925      33.020  56.370  47.860  1.00  0.00           C
ATOM   4363 HG11 ILE A 925      32.740  56.170  48.920  1.00  0.00           H
ATOM   4364 HG12 ILE A 925      32.280  55.930  47.160  1.00  0.00           H
ATOM   4365  CD  ILE A 925      33.050  57.930  47.770  1.00  0.00           C
ATOM   4366  HD1 ILE A 925      33.080  58.200  46.690  1.00  0.00           H
ATOM   4367  HD2 ILE A 925      34.020  58.250  48.190  1.00  0.00           H
ATOM   4368  HD3 ILE A 925      32.140  58.400  48.230  1.00  0.00           H
ATOM   4369  C   ILE A 925      35.530  53.410  47.260  1.00  0.00           C
ATOM   4370  O   ILE A 925      35.910  52.950  46.220  1.00  0.00           O
ATOM   4371  N   LEU A 926      36.230  53.250  48.400  1.00  0.00           N
ATOM   4372  HN  LEU A 926      35.720  53.390  49.260  1.00  0.00           H
ATOM   4373  CA  LEU A 926      37.560  52.700  48.540  1.00  0.00           C
ATOM   4374  HA  LEU A 926      38.240  53.140  47.830  1.00  0.00           H
ATOM   4375  CB  LEU A 926      38.150  52.860  49.950  1.00  0.00           C
ATOM   4376  HB1 LEU A 926      39.210  52.540  49.950  1.00  0.00           H
ATOM   4377  HB2 LEU A 926      37.590  52.130  50.580  1.00  0.00           H
ATOM   4378  CG  LEU A 926      38.110  54.290  50.480  1.00  0.00           C
ATOM   4379  HG  LEU A 926      37.060  54.670  50.530  1.00  0.00           H
ATOM   4380  CD1 LEU A 926      38.640  54.060  51.870  1.00  0.00           C
ATOM   4381 HD11 LEU A 926      38.670  55.030  52.430  1.00  0.00           H
ATOM   4382 HD12 LEU A 926      39.600  53.520  51.920  1.00  0.00           H
ATOM   4383 HD13 LEU A 926      37.880  53.520  52.470  1.00  0.00           H
ATOM   4384  CD2 LEU A 926      38.840  55.380  49.710  1.00  0.00           C
ATOM   4385 HD21 LEU A 926      38.560  55.380  48.630  1.00  0.00           H
ATOM   4386 HD22 LEU A 926      39.940  55.220  49.800  1.00  0.00           H
ATOM   4387 HD23 LEU A 926      38.710  56.400  50.130  1.00  0.00           H
ATOM   4388  C   LEU A 926      37.490  51.270  48.060  1.00  0.00           C
ATOM   4389  O   LEU A 926      38.370  50.830  47.370  1.00  0.00           O
ATOM   4390  N   ILE A 927      36.430  50.490  48.400  1.00  0.00           N
ATOM   4391  HN  ILE A 927      35.700  50.820  48.990  1.00  0.00           H
ATOM   4392  CA  ILE A 927      36.350  49.100  47.990  1.00  0.00           C
ATOM   4393  HA  ILE A 927      37.310  48.650  48.170  1.00  0.00           H
ATOM   4394  CB  ILE A 927      35.220  48.380  48.780  1.00  0.00           C
ATOM   4395  HB  ILE A 927      34.280  48.870  48.460  1.00  0.00           H
ATOM   4396  CG2 ILE A 927      35.090  46.910  48.330  1.00  0.00           C
ATOM   4397 HG21 ILE A 927      36.090  46.410  48.450  1.00  0.00           H
ATOM   4398 HG22 ILE A 927      34.560  46.840  47.360  1.00  0.00           H
ATOM   4399 HG23 ILE A 927      34.460  46.440  49.120  1.00  0.00           H
ATOM   4400  CG1 ILE A 927      35.450  48.500  50.280  1.00  0.00           C
ATOM   4401 HG11 ILE A 927      34.700  47.900  50.840  1.00  0.00           H
ATOM   4402 HG12 ILE A 927      35.220  49.530  50.640  1.00  0.00           H
ATOM   4403  CD  ILE A 927      36.740  47.890  50.770  1.00  0.00           C
ATOM   4404  HD1 ILE A 927      36.960  48.130  51.830  1.00  0.00           H
ATOM   4405  HD2 ILE A 927      37.590  48.430  50.290  1.00  0.00           H
ATOM   4406  HD3 ILE A 927      36.710  46.790  50.660  1.00  0.00           H
ATOM   4407  C   ILE A 927      36.200  48.980  46.420  1.00  0.00           C
ATOM   4408  O   ILE A 927      36.950  48.300  45.770  1.00  0.00           O
ATOM   4409  N   PHE A 928      35.270  49.810  45.840  1.00  0.00           N
ATOM   4410  HN  PHE A 928      34.600  50.220  46.460  1.00  0.00           H
ATOM   4411  CA  PHE A 928      35.020  50.060  44.450  1.00  0.00           C
ATOM   4412  HA  PHE A 928      34.660  49.140  44.000  1.00  0.00           H
ATOM   4413  CB  PHE A 928      34.020  51.260  44.370  1.00  0.00           C
ATOM   4414  HB1 PHE A 928      34.410  52.120  44.970  1.00  0.00           H
ATOM   4415  HB2 PHE A 928      33.000  51.020  44.700  1.00  0.00           H
ATOM   4416  CG  PHE A 928      33.900  51.730  42.950  1.00  0.00           C
ATOM   4417  CD1 PHE A 928      33.230  50.890  42.060  1.00  0.00           C
ATOM   4418  HD1 PHE A 928      32.850  49.940  42.420  1.00  0.00           H
ATOM   4419  CE1 PHE A 928      33.050  51.210  40.730  1.00  0.00           C
ATOM   4420  HE1 PHE A 928      32.500  50.550  40.070  1.00  0.00           H
ATOM   4421  CZ  PHE A 928      33.670  52.330  40.220  1.00  0.00           C
ATOM   4422  HZ  PHE A 928      33.670  52.570  39.170  1.00  0.00           H
ATOM   4423  CD2 PHE A 928      34.370  52.990  42.460  1.00  0.00           C
ATOM   4424  HD2 PHE A 928      34.880  53.700  43.090  1.00  0.00           H
ATOM   4425  CE2 PHE A 928      34.270  53.260  41.070  1.00  0.00           C
ATOM   4426  HE2 PHE A 928      34.710  54.140  40.650  1.00  0.00           H
ATOM   4427  C   PHE A 928      36.330  50.240  43.650  1.00  0.00           C
ATOM   4428  O   PHE A 928      36.710  49.350  42.900  1.00  0.00           O
ATOM   4429  N   MET A 929      37.040  51.320  44.030  1.00  0.00           N
ATOM   4430  HN  MET A 929      36.630  51.970  44.650  1.00  0.00           H
ATOM   4431  CA  MET A 929      38.230  51.760  43.420  1.00  0.00           C
ATOM   4432  HA  MET A 929      37.970  52.170  42.460  1.00  0.00           H
ATOM   4433  CB  MET A 929      38.830  52.910  44.320  1.00  0.00           C
ATOM   4434  HB1 MET A 929      39.860  53.090  43.950  1.00  0.00           H
ATOM   4435  HB2 MET A 929      38.910  52.550  45.360  1.00  0.00           H
ATOM   4436  CG  MET A 929      38.090  54.230  44.180  1.00  0.00           C
ATOM   4437  HG1 MET A 929      38.300  54.910  45.040  1.00  0.00           H
ATOM   4438  HG2 MET A 929      37.000  54.060  44.270  1.00  0.00           H
ATOM   4439  SD  MET A 929      38.380  55.230  42.630  1.00  0.00           S
ATOM   4440  CE  MET A 929      37.240  56.600  42.920  1.00  0.00           C
ATOM   4441  HE1 MET A 929      37.160  56.580  44.030  1.00  0.00           H
ATOM   4442  HE2 MET A 929      36.220  56.470  42.470  1.00  0.00           H
ATOM   4443  HE3 MET A 929      37.520  57.630  42.640  1.00  0.00           H
ATOM   4444  C   MET A 929      39.430  50.760  43.210  1.00  0.00           C
ATOM   4445  O   MET A 929      40.060  50.770  42.140  1.00  0.00           O
ATOM   4446  N   ASP A 930      39.750  49.850  44.120  1.00  0.00           N
ATOM   4447  HN  ASP A 930      39.150  49.740  44.920  1.00  0.00           H
ATOM   4448  CA  ASP A 930      40.680  48.720  43.980  1.00  0.00           C
ATOM   4449  HA  ASP A 930      41.420  49.040  43.270  1.00  0.00           H
ATOM   4450  CB  ASP A 930      41.290  48.460  45.400  1.00  0.00           C
ATOM   4451  HB1 ASP A 930      41.850  47.500  45.300  1.00  0.00           H
ATOM   4452  HB2 ASP A 930      40.640  48.350  46.280  1.00  0.00           H
ATOM   4453  CG  ASP A 930      42.370  49.480  45.710  1.00  0.00           C
ATOM   4454  OD1 ASP A 930      43.130  49.830  44.780  1.00  0.00           O
ATOM   4455  OD2 ASP A 930      42.480  49.920  46.910  1.00  0.00           O
ATOM   4456  C   ASP A 930      40.120  47.390  43.340  1.00  0.00           C
ATOM   4457  O   ASP A 930      40.770  46.560  42.750  1.00  0.00           O
ATOM   4458  N   GLN A 931      38.730  47.320  43.270  1.00  0.00           N
ATOM   4459  HN  GLN A 931      38.160  48.090  43.550  1.00  0.00           H
ATOM   4460  CA  GLN A 931      38.070  46.150  42.780  1.00  0.00           C
ATOM   4461  HA  GLN A 931      38.670  45.300  43.080  1.00  0.00           H
ATOM   4462  CB  GLN A 931      36.600  45.980  43.400  1.00  0.00           C
ATOM   4463  HB1 GLN A 931      35.810  45.640  42.690  1.00  0.00           H
ATOM   4464  HB2 GLN A 931      36.250  47.010  43.630  1.00  0.00           H
ATOM   4465  CG  GLN A 931      36.540  45.280  44.770  1.00  0.00           C
ATOM   4466  HG1 GLN A 931      35.500  45.110  45.090  1.00  0.00           H
ATOM   4467  HG2 GLN A 931      36.980  45.950  45.540  1.00  0.00           H
ATOM   4468  CD  GLN A 931      37.180  43.870  44.800  1.00  0.00           C
ATOM   4469  OE1 GLN A 931      37.890  43.460  45.680  1.00  0.00           O
ATOM   4470  NE2 GLN A 931      37.010  43.070  43.740  1.00  0.00           N
ATOM   4471 HE21 GLN A 931      37.490  42.190  43.780  1.00  0.00           H
ATOM   4472 HE22 GLN A 931      36.720  43.500  42.890  1.00  0.00           H
ATOM   4473  C   GLN A 931      37.970  46.020  41.250  1.00  0.00           C
ATOM   4474  O   GLN A 931      38.680  45.350  40.530  1.00  0.00           O
ATOM   4475  N   GLN A 932      37.070  46.930  40.790  1.00  0.00           N
ATOM   4476  HN  GLN A 932      36.490  47.450  41.410  1.00  0.00           H
ATOM   4477  CA  GLN A 932      36.810  47.050  39.390  1.00  0.00           C
ATOM   4478  HA  GLN A 932      36.570  46.070  38.990  1.00  0.00           H
ATOM   4479  CB  GLN A 932      35.600  48.010  39.090  1.00  0.00           C
ATOM   4480  HB1 GLN A 932      35.380  47.980  38.000  1.00  0.00           H
ATOM   4481  HB2 GLN A 932      35.840  49.070  39.280  1.00  0.00           H
ATOM   4482  CG  GLN A 932      34.330  47.510  39.730  1.00  0.00           C
ATOM   4483  HG1 GLN A 932      33.440  48.090  39.470  1.00  0.00           H
ATOM   4484  HG2 GLN A 932      34.430  47.600  40.830  1.00  0.00           H
ATOM   4485  CD  GLN A 932      33.950  46.060  39.400  1.00  0.00           C
ATOM   4486  OE1 GLN A 932      33.750  45.190  40.280  1.00  0.00           O
ATOM   4487  NE2 GLN A 932      33.900  45.700  38.030  1.00  0.00           N
ATOM   4488 HE21 GLN A 932      34.020  46.340  37.270  1.00  0.00           H
ATOM   4489 HE22 GLN A 932      33.860  44.750  37.740  1.00  0.00           H
ATOM   4490  C   GLN A 932      38.040  47.340  38.540  1.00  0.00           C
ATOM   4491  O   GLN A 932      38.170  46.750  37.490  1.00  0.00           O
ATOM   4492  N   ILE A 933      38.910  48.200  39.040  1.00  0.00           N
ATOM   4493  HN  ILE A 933      38.770  48.640  39.920  1.00  0.00           H
ATOM   4494  CA  ILE A 933      40.230  48.500  38.390  1.00  0.00           C
ATOM   4495  HA  ILE A 933      40.140  48.930  37.410  1.00  0.00           H
ATOM   4496  CB  ILE A 933      40.950  49.590  39.260  1.00  0.00           C
ATOM   4497  HB  ILE A 933      40.980  49.270  40.320  1.00  0.00           H
ATOM   4498  CG2 ILE A 933      42.400  49.670  38.880  1.00  0.00           C
ATOM   4499 HG21 ILE A 933      42.590  49.920  37.820  1.00  0.00           H
ATOM   4500 HG22 ILE A 933      43.130  48.890  39.210  1.00  0.00           H
ATOM   4501 HG23 ILE A 933      42.830  50.500  39.480  1.00  0.00           H
ATOM   4502  CG1 ILE A 933      40.120  50.850  39.230  1.00  0.00           C
ATOM   4503 HG11 ILE A 933      40.600  51.600  39.890  1.00  0.00           H
ATOM   4504 HG12 ILE A 933      39.190  50.720  39.830  1.00  0.00           H
ATOM   4505  CD  ILE A 933      39.790  51.600  37.980  1.00  0.00           C
ATOM   4506  HD1 ILE A 933      39.280  52.590  38.090  1.00  0.00           H
ATOM   4507  HD2 ILE A 933      38.980  51.070  37.440  1.00  0.00           H
ATOM   4508  HD3 ILE A 933      40.640  51.650  37.260  1.00  0.00           H
ATOM   4509  C   ILE A 933      41.180  47.310  38.250  1.00  0.00           C
ATOM   4510  O   ILE A 933      41.840  47.090  37.260  1.00  0.00           O
ATOM   4511  N   THR A 934      41.310  46.450  39.280  1.00  0.00           N
ATOM   4512  HN  THR A 934      40.850  46.690  40.140  1.00  0.00           H
ATOM   4513  CA  THR A 934      42.020  45.240  39.180  1.00  0.00           C
ATOM   4514  HA  THR A 934      43.020  45.430  38.800  1.00  0.00           H
ATOM   4515  CB  THR A 934      42.290  44.620  40.560  1.00  0.00           C
ATOM   4516  HB  THR A 934      41.340  44.350  41.080  1.00  0.00           H
ATOM   4517  OG1 THR A 934      43.040  45.470  41.460  1.00  0.00           O
ATOM   4518  HG1 THR A 934      42.720  45.230  42.340  1.00  0.00           H
ATOM   4519  CG2 THR A 934      43.230  43.380  40.510  1.00  0.00           C
ATOM   4520 HG21 THR A 934      43.460  43.040  41.540  1.00  0.00           H
ATOM   4521 HG22 THR A 934      44.140  43.730  39.990  1.00  0.00           H
ATOM   4522 HG23 THR A 934      42.840  42.530  39.920  1.00  0.00           H
ATOM   4523  C   THR A 934      41.370  44.320  38.170  1.00  0.00           C
ATOM   4524  O   THR A 934      42.040  43.800  37.260  1.00  0.00           O
ATOM   4525  N   ALA A 935      40.050  44.220  38.220  1.00  0.00           N
ATOM   4526  HN  ALA A 935      39.560  44.620  38.990  1.00  0.00           H
ATOM   4527  CA  ALA A 935      39.310  43.420  37.200  1.00  0.00           C
ATOM   4528  HA  ALA A 935      39.590  42.380  37.240  1.00  0.00           H
ATOM   4529  CB  ALA A 935      37.820  43.410  37.450  1.00  0.00           C
ATOM   4530  HB1 ALA A 935      37.440  44.430  37.240  1.00  0.00           H
ATOM   4531  HB2 ALA A 935      37.720  43.130  38.520  1.00  0.00           H
ATOM   4532  HB3 ALA A 935      37.390  42.560  36.890  1.00  0.00           H
ATOM   4533  C   ALA A 935      39.620  43.810  35.790  1.00  0.00           C
ATOM   4534  O   ALA A 935      40.000  43.030  34.930  1.00  0.00           O
ATOM   4535  N   VAL A 936      39.450  45.110  35.560  1.00  0.00           N
ATOM   4536  HN  VAL A 936      39.060  45.660  36.290  1.00  0.00           H
ATOM   4537  CA  VAL A 936      39.750  45.790  34.240  1.00  0.00           C
ATOM   4538  HA  VAL A 936      39.370  45.250  33.390  1.00  0.00           H
ATOM   4539  CB  VAL A 936      39.070  47.140  34.240  1.00  0.00           C
ATOM   4540  HB  VAL A 936      39.340  47.580  35.230  1.00  0.00           H
ATOM   4541  CG1 VAL A 936      39.400  48.050  33.050  1.00  0.00           C
ATOM   4542 HG11 VAL A 936      40.440  48.000  32.640  1.00  0.00           H
ATOM   4543 HG12 VAL A 936      39.270  49.110  33.370  1.00  0.00           H
ATOM   4544 HG13 VAL A 936      38.650  47.850  32.240  1.00  0.00           H
ATOM   4545  CG2 VAL A 936      37.560  46.940  34.390  1.00  0.00           C
ATOM   4546 HG21 VAL A 936      37.220  46.340  35.260  1.00  0.00           H
ATOM   4547 HG22 VAL A 936      37.290  46.380  33.460  1.00  0.00           H
ATOM   4548 HG23 VAL A 936      37.080  47.940  34.340  1.00  0.00           H
ATOM   4549  C   VAL A 936      41.240  45.830  33.800  1.00  0.00           C
ATOM   4550  O   VAL A 936      41.520  45.680  32.640  1.00  0.00           O
ATOM   4551  N   ILE A 937      42.190  45.980  34.710  1.00  0.00           N
ATOM   4552  HN  ILE A 937      41.950  46.050  35.660  1.00  0.00           H
ATOM   4553  CA  ILE A 937      43.580  45.770  34.320  1.00  0.00           C
ATOM   4554  HA  ILE A 937      43.770  46.370  33.440  1.00  0.00           H
ATOM   4555  CB  ILE A 937      44.520  46.320  35.370  1.00  0.00           C
ATOM   4556  HB  ILE A 937      44.100  46.010  36.340  1.00  0.00           H
ATOM   4557  CG2 ILE A 937      45.960  45.690  35.500  1.00  0.00           C
ATOM   4558 HG21 ILE A 937      46.520  46.260  36.270  1.00  0.00           H
ATOM   4559 HG22 ILE A 937      46.600  45.890  34.610  1.00  0.00           H
ATOM   4560 HG23 ILE A 937      45.880  44.600  35.700  1.00  0.00           H
ATOM   4561  CG1 ILE A 937      44.620  47.860  35.130  1.00  0.00           C
ATOM   4562 HG11 ILE A 937      43.680  48.390  34.850  1.00  0.00           H
ATOM   4563 HG12 ILE A 937      45.390  47.980  34.340  1.00  0.00           H
ATOM   4564  CD  ILE A 937      45.060  48.510  36.460  1.00  0.00           C
ATOM   4565  HD1 ILE A 937      44.840  49.600  36.430  1.00  0.00           H
ATOM   4566  HD2 ILE A 937      46.130  48.270  36.660  1.00  0.00           H
ATOM   4567  HD3 ILE A 937      44.550  47.980  37.300  1.00  0.00           H
ATOM   4568  C   ILE A 937      44.020  44.390  33.860  1.00  0.00           C
ATOM   4569  O   ILE A 937      44.770  44.200  32.930  1.00  0.00           O
ATOM   4570  N   ILE A 938      43.440  43.280  34.440  1.00  0.00           N
ATOM   4571  HN  ILE A 938      42.850  43.270  35.230  1.00  0.00           H
ATOM   4572  CA  ILE A 938      43.500  41.900  33.980  1.00  0.00           C
ATOM   4573  HA  ILE A 938      44.560  41.720  33.890  1.00  0.00           H
ATOM   4574  CB  ILE A 938      43.170  40.930  35.130  1.00  0.00           C
ATOM   4575  HB  ILE A 938      42.290  41.170  35.760  1.00  0.00           H
ATOM   4576  CG2 ILE A 938      42.860  39.530  34.540  1.00  0.00           C
ATOM   4577 HG21 ILE A 938      43.790  39.160  34.060  1.00  0.00           H
ATOM   4578 HG22 ILE A 938      42.010  39.430  33.850  1.00  0.00           H
ATOM   4579 HG23 ILE A 938      42.720  38.790  35.360  1.00  0.00           H
ATOM   4580  CG1 ILE A 938      44.360  40.760  36.090  1.00  0.00           C
ATOM   4581 HG11 ILE A 938      45.290  40.420  35.590  1.00  0.00           H
ATOM   4582 HG12 ILE A 938      44.100  40.060  36.910  1.00  0.00           H
ATOM   4583  CD  ILE A 938      44.840  41.960  36.910  1.00  0.00           C
ATOM   4584  HD1 ILE A 938      45.660  41.560  37.560  1.00  0.00           H
ATOM   4585  HD2 ILE A 938      44.110  42.550  37.510  1.00  0.00           H
ATOM   4586  HD3 ILE A 938      45.330  42.660  36.220  1.00  0.00           H
ATOM   4587  C   ILE A 938      42.860  41.670  32.650  1.00  0.00           C
ATOM   4588  O   ILE A 938      43.560  41.090  31.820  1.00  0.00           O
ATOM   4589  N   ASN A 939      41.630  42.160  32.380  1.00  0.00           N
ATOM   4590  HN  ASN A 939      41.180  42.530  33.170  1.00  0.00           H
ATOM   4591  CA  ASN A 939      40.850  42.130  31.120  1.00  0.00           C
ATOM   4592  HA  ASN A 939      40.950  41.110  30.790  1.00  0.00           H
ATOM   4593  CB  ASN A 939      39.380  42.520  31.260  1.00  0.00           C
ATOM   4594  HB1 ASN A 939      38.900  42.670  30.260  1.00  0.00           H
ATOM   4595  HB2 ASN A 939      39.230  43.450  31.860  1.00  0.00           H
ATOM   4596  CG  ASN A 939      38.600  41.380  31.890  1.00  0.00           C
ATOM   4597  OD1 ASN A 939      37.960  40.670  31.160  1.00  0.00           O
ATOM   4598  ND2 ASN A 939      38.720  41.260  33.250  1.00  0.00           N
ATOM   4599 HD21 ASN A 939      39.260  41.950  33.730  1.00  0.00           H
ATOM   4600 HD22 ASN A 939      38.100  40.690  33.790  1.00  0.00           H
ATOM   4601  C   ASN A 939      41.410  43.150  30.040  1.00  0.00           C
ATOM   4602  O   ASN A 939      41.480  44.370  30.240  1.00  0.00           O
ATOM   4603  N   ARG A 940      41.820  42.560  28.930  1.00  0.00           N
ATOM   4604  HN  ARG A 940      41.880  41.580  28.890  1.00  0.00           H
ATOM   4605  CA  ARG A 940      42.680  43.300  27.940  1.00  0.00           C
ATOM   4606  HA  ARG A 940      42.520  44.340  28.190  1.00  0.00           H
ATOM   4607  CB  ARG A 940      44.140  42.910  28.130  1.00  0.00           C
ATOM   4608  HB1 ARG A 940      44.770  43.410  27.360  1.00  0.00           H
ATOM   4609  HB2 ARG A 940      44.410  41.830  28.050  1.00  0.00           H
ATOM   4610  CG  ARG A 940      44.800  43.310  29.540  1.00  0.00           C
ATOM   4611  HG1 ARG A 940      45.710  42.680  29.600  1.00  0.00           H
ATOM   4612  HG2 ARG A 940      44.190  42.950  30.400  1.00  0.00           H
ATOM   4613  CD  ARG A 940      45.270  44.730  29.680  1.00  0.00           C
ATOM   4614  HD1 ARG A 940      45.680  45.130  28.720  1.00  0.00           H
ATOM   4615  HD2 ARG A 940      46.050  44.950  30.450  1.00  0.00           H
ATOM   4616  NE  ARG A 940      44.120  45.530  30.110  1.00  0.00           N
ATOM   4617  HE  ARG A 940      43.210  45.140  29.970  1.00  0.00           H
ATOM   4618  CZ  ARG A 940      44.070  46.830  30.360  1.00  0.00           C
ATOM   4619  NH1 ARG A 940      42.970  47.150  30.940  1.00  0.00           N
ATOM   4620 HH11 ARG A 940      42.190  46.540  31.040  1.00  0.00           H
ATOM   4621 HH12 ARG A 940      42.930  48.090  31.290  1.00  0.00           H
ATOM   4622  NH2 ARG A 940      45.070  47.700  30.140  1.00  0.00           N
ATOM   4623 HH21 ARG A 940      45.980  47.300  30.100  1.00  0.00           H
ATOM   4624 HH22 ARG A 940      44.900  48.690  30.170  1.00  0.00           H
ATOM   4625  C   ARG A 940      42.220  43.070  26.470  1.00  0.00           C
ATOM   4626  O   ARG A 940      41.760  42.000  26.060  1.00  0.00           O
ATOM   4627  N   LYS A 941      42.290  44.140  25.610  1.00  0.00           N
ATOM   4628  HN  LYS A 941      42.760  44.990  25.870  1.00  0.00           H
ATOM   4629  CA  LYS A 941      41.630  44.160  24.280  1.00  0.00           C
ATOM   4630  HA  LYS A 941      40.600  44.000  24.590  1.00  0.00           H
ATOM   4631  CB  LYS A 941      41.670  45.530  23.680  1.00  0.00           C
ATOM   4632  HB1 LYS A 941      41.270  46.280  24.390  1.00  0.00           H
ATOM   4633  HB2 LYS A 941      41.080  45.730  22.760  1.00  0.00           H
ATOM   4634  CG  LYS A 941      43.020  46.260  23.450  1.00  0.00           C
ATOM   4635  HG1 LYS A 941      43.550  45.700  22.650  1.00  0.00           H
ATOM   4636  HG2 LYS A 941      43.630  46.340  24.380  1.00  0.00           H
ATOM   4637  CD  LYS A 941      42.810  47.760  23.190  1.00  0.00           C
ATOM   4638  HD1 LYS A 941      42.120  48.200  23.930  1.00  0.00           H
ATOM   4639  HD2 LYS A 941      42.330  47.870  22.190  1.00  0.00           H
ATOM   4640  CE  LYS A 941      44.100  48.580  23.310  1.00  0.00           C
ATOM   4641  HE1 LYS A 941      44.660  48.630  24.270  1.00  0.00           H
ATOM   4642  HE2 LYS A 941      43.850  49.630  23.010  1.00  0.00           H
ATOM   4643  NZ  LYS A 941      45.060  48.110  22.250  1.00  0.00           N
ATOM   4644  HZ1 LYS A 941      44.450  48.010  21.410  1.00  0.00           H
ATOM   4645  HZ2 LYS A 941      45.510  47.190  22.440  1.00  0.00           H
ATOM   4646  HZ3 LYS A 941      45.850  48.730  22.020  1.00  0.00           H
ATOM   4647  C   LYS A 941      42.090  43.070  23.350  1.00  0.00           C
ATOM   4648  O   LYS A 941      41.330  42.510  22.610  1.00  0.00           O
ATOM   4649  N   GLU A 942      43.460  42.850  23.330  1.00  0.00           N
ATOM   4650  HN  GLU A 942      44.160  43.350  23.830  1.00  0.00           H
ATOM   4651  CA  GLU A 942      43.980  41.820  22.430  1.00  0.00           C
ATOM   4652  HA  GLU A 942      43.460  41.720  21.490  1.00  0.00           H
ATOM   4653  CB  GLU A 942      45.470  42.200  22.000  1.00  0.00           C
ATOM   4654  HB1 GLU A 942      45.750  41.330  21.390  1.00  0.00           H
ATOM   4655  HB2 GLU A 942      46.110  42.170  22.910  1.00  0.00           H
ATOM   4656  CG  GLU A 942      45.580  43.540  21.220  1.00  0.00           C
ATOM   4657  HG1 GLU A 942      45.250  44.440  21.790  1.00  0.00           H
ATOM   4658  HG2 GLU A 942      44.930  43.420  20.330  1.00  0.00           H
ATOM   4659  CD  GLU A 942      46.940  43.660  20.490  1.00  0.00           C
ATOM   4660  OE1 GLU A 942      47.680  44.610  20.840  1.00  0.00           O
ATOM   4661  OE2 GLU A 942      47.290  42.770  19.680  1.00  0.00           O
ATOM   4662  C   GLU A 942      44.140  40.490  23.190  1.00  0.00           C
ATOM   4663  O   GLU A 942      44.250  39.510  22.460  1.00  0.00           O
ATOM   4664  N   HSD A 943      43.960  40.460  24.530  1.00  0.00           N
ATOM   4665  HN  HSD A 943      43.660  41.270  25.030  1.00  0.00           H
ATOM   4666  CA  HSD A 943      44.260  39.310  25.290  1.00  0.00           C
ATOM   4667  HA  HSD A 943      44.340  38.470  24.610  1.00  0.00           H
ATOM   4668  CB  HSD A 943      45.580  39.430  26.110  1.00  0.00           C
ATOM   4669  HB1 HSD A 943      45.790  38.420  26.540  1.00  0.00           H
ATOM   4670  HB2 HSD A 943      45.420  40.140  26.950  1.00  0.00           H
ATOM   4671  ND1 HSD A 943      47.640  38.970  24.730  1.00  0.00           N
ATOM   4672  HD1 HSD A 943      47.550  37.980  24.720  1.00  0.00           H
ATOM   4673  CG  HSD A 943      46.840  39.870  25.330  1.00  0.00           C
ATOM   4674  CE1 HSD A 943      48.580  39.650  24.040  1.00  0.00           C
ATOM   4675  HE1 HSD A 943      49.490  39.180  23.690  1.00  0.00           H
ATOM   4676  NE2 HSD A 943      48.530  40.970  24.250  1.00  0.00           N
ATOM   4677  CD2 HSD A 943      47.470  41.100  25.100  1.00  0.00           C
ATOM   4678  HD2 HSD A 943      47.110  42.110  25.310  1.00  0.00           H
ATOM   4679  C   HSD A 943      43.040  38.770  26.160  1.00  0.00           C
ATOM   4680  O   HSD A 943      43.230  38.280  27.250  1.00  0.00           O
ATOM   4681  N   LYS A 944      41.790  39.030  25.760  1.00  0.00           N
ATOM   4682  HN  LYS A 944      41.690  39.770  25.110  1.00  0.00           H
ATOM   4683  CA  LYS A 944      40.500  38.420  26.180  1.00  0.00           C
ATOM   4684  HA  LYS A 944      40.310  39.060  27.030  1.00  0.00           H
ATOM   4685  CB  LYS A 944      39.260  38.590  25.250  1.00  0.00           C
ATOM   4686  HB1 LYS A 944      38.260  38.360  25.700  1.00  0.00           H
ATOM   4687  HB2 LYS A 944      39.390  38.020  24.310  1.00  0.00           H
ATOM   4688  CG  LYS A 944      39.090  40.170  25.050  1.00  0.00           C
ATOM   4689  HG1 LYS A 944      40.030  40.510  24.570  1.00  0.00           H
ATOM   4690  HG2 LYS A 944      38.950  40.750  25.990  1.00  0.00           H
ATOM   4691  CD  LYS A 944      37.860  40.270  24.070  1.00  0.00           C
ATOM   4692  HD1 LYS A 944      36.960  39.870  24.590  1.00  0.00           H
ATOM   4693  HD2 LYS A 944      38.090  39.670  23.160  1.00  0.00           H
ATOM   4694  CE  LYS A 944      37.640  41.710  23.510  1.00  0.00           C
ATOM   4695  HE1 LYS A 944      36.800  41.620  22.780  1.00  0.00           H
ATOM   4696  HE2 LYS A 944      38.570  42.070  23.020  1.00  0.00           H
ATOM   4697  NZ  LYS A 944      37.320  42.810  24.510  1.00  0.00           N
ATOM   4698  HZ1 LYS A 944      36.500  42.450  25.040  1.00  0.00           H
ATOM   4699  HZ2 LYS A 944      37.080  43.760  24.130  1.00  0.00           H
ATOM   4700  HZ3 LYS A 944      38.100  43.020  25.160  1.00  0.00           H
ATOM   4701  C   LYS A 944      40.580  37.030  26.740  1.00  0.00           C
ATOM   4702  O   LYS A 944      41.080  36.120  26.090  1.00  0.00           O
ATOM   4703  N   LEU A 945      40.150  36.760  28.020  1.00  0.00           N
ATOM   4704  HN  LEU A 945      39.830  37.550  28.520  1.00  0.00           H
ATOM   4705  CA  LEU A 945      40.100  35.490  28.640  1.00  0.00           C
ATOM   4706  HA  LEU A 945      41.080  35.030  28.640  1.00  0.00           H
ATOM   4707  CB  LEU A 945      39.700  35.790  30.070  1.00  0.00           C
ATOM   4708  HB1 LEU A 945      39.730  34.870  30.680  1.00  0.00           H
ATOM   4709  HB2 LEU A 945      38.620  36.080  30.120  1.00  0.00           H
ATOM   4710  CG  LEU A 945      40.660  36.750  30.830  1.00  0.00           C
ATOM   4711  HG  LEU A 945      40.530  37.720  30.310  1.00  0.00           H
ATOM   4712  CD1 LEU A 945      40.160  36.840  32.290  1.00  0.00           C
ATOM   4713 HD11 LEU A 945      40.680  37.670  32.820  1.00  0.00           H
ATOM   4714 HD12 LEU A 945      40.310  35.870  32.800  1.00  0.00           H
ATOM   4715 HD13 LEU A 945      39.090  37.100  32.420  1.00  0.00           H
ATOM   4716  CD2 LEU A 945      42.180  36.270  30.800  1.00  0.00           C
ATOM   4717 HD21 LEU A 945      42.730  36.930  31.510  1.00  0.00           H
ATOM   4718 HD22 LEU A 945      42.580  36.630  29.830  1.00  0.00           H
ATOM   4719 HD23 LEU A 945      42.260  35.200  31.080  1.00  0.00           H
ATOM   4720  C   LEU A 945      39.250  34.500  27.880  1.00  0.00           C
ATOM   4721  O   LEU A 945      38.180  34.800  27.300  1.00  0.00           O
ATOM   4722  N   LYS A 946      39.660  33.220  27.790  1.00  0.00           N
ATOM   4723  HN  LYS A 946      40.520  32.870  28.170  1.00  0.00           H
ATOM   4724  CA  LYS A 946      38.950  32.210  27.030  1.00  0.00           C
ATOM   4725  HA  LYS A 946      38.620  32.730  26.140  1.00  0.00           H
ATOM   4726  CB  LYS A 946      39.910  30.980  26.860  1.00  0.00           C
ATOM   4727  HB1 LYS A 946      40.120  30.600  27.870  1.00  0.00           H
ATOM   4728  HB2 LYS A 946      40.810  31.390  26.340  1.00  0.00           H
ATOM   4729  CG  LYS A 946      39.360  29.800  25.960  1.00  0.00           C
ATOM   4730  HG1 LYS A 946      38.510  29.410  26.570  1.00  0.00           H
ATOM   4731  HG2 LYS A 946      40.080  28.960  25.890  1.00  0.00           H
ATOM   4732  CD  LYS A 946      38.850  30.240  24.560  1.00  0.00           C
ATOM   4733  HD1 LYS A 946      37.970  30.920  24.630  1.00  0.00           H
ATOM   4734  HD2 LYS A 946      38.490  29.310  24.050  1.00  0.00           H
ATOM   4735  CE  LYS A 946      39.850  30.940  23.630  1.00  0.00           C
ATOM   4736  HE1 LYS A 946      40.210  31.940  23.980  1.00  0.00           H
ATOM   4737  HE2 LYS A 946      39.240  31.150  22.710  1.00  0.00           H
ATOM   4738  NZ  LYS A 946      40.980  30.160  23.360  1.00  0.00           N
ATOM   4739  HZ1 LYS A 946      41.540  30.090  24.230  1.00  0.00           H
ATOM   4740  HZ2 LYS A 946      41.630  30.600  22.670  1.00  0.00           H
ATOM   4741  HZ3 LYS A 946      40.750  29.210  23.010  1.00  0.00           H
ATOM   4742  C   LYS A 946      37.760  31.690  27.780  1.00  0.00           C
ATOM   4743  O   LYS A 946      36.700  31.430  27.260  1.00  0.00           O
ATOM   4744  N   LYS A 947      37.890  31.720  29.140  1.00  0.00           N
ATOM   4745  HN  LYS A 947      38.780  31.830  29.590  1.00  0.00           H
ATOM   4746  CA  LYS A 947      36.820  31.480  30.140  1.00  0.00           C
ATOM   4747  HA  LYS A 947      36.070  30.890  29.640  1.00  0.00           H
ATOM   4748  CB  LYS A 947      37.320  30.520  31.380  1.00  0.00           C
ATOM   4749  HB1 LYS A 947      36.510  30.420  32.140  1.00  0.00           H
ATOM   4750  HB2 LYS A 947      38.190  31.050  31.840  1.00  0.00           H
ATOM   4751  CG  LYS A 947      37.640  29.080  30.920  1.00  0.00           C
ATOM   4752  HG1 LYS A 947      38.160  29.120  29.940  1.00  0.00           H
ATOM   4753  HG2 LYS A 947      36.660  28.630  30.670  1.00  0.00           H
ATOM   4754  CD  LYS A 947      38.270  28.260  32.050  1.00  0.00           C
ATOM   4755  HD1 LYS A 947      37.730  28.280  33.010  1.00  0.00           H
ATOM   4756  HD2 LYS A 947      39.230  28.790  32.200  1.00  0.00           H
ATOM   4757  CE  LYS A 947      38.580  26.820  31.870  1.00  0.00           C
ATOM   4758  HE1 LYS A 947      38.950  26.580  30.850  1.00  0.00           H
ATOM   4759  HE2 LYS A 947      37.720  26.110  31.890  1.00  0.00           H
ATOM   4760  NZ  LYS A 947      39.630  26.360  32.760  1.00  0.00           N
ATOM   4761  HZ1 LYS A 947      39.240  26.130  33.690  1.00  0.00           H
ATOM   4762  HZ2 LYS A 947      40.340  27.110  32.840  1.00  0.00           H
ATOM   4763  HZ3 LYS A 947      40.110  25.500  32.430  1.00  0.00           H
ATOM   4764  C   LYS A 947      36.300  32.770  30.700  1.00  0.00           C
ATOM   4765  O   LYS A 947      35.090  33.000  30.680  1.00  0.00           O
ATOM   4766  N   GLY A 948      37.160  33.690  31.310  1.00  0.00           N
ATOM   4767  HN  GLY A 948      38.140  33.570  31.130  1.00  0.00           H
ATOM   4768  CA  GLY A 948      36.750  34.930  32.050  1.00  0.00           C
ATOM   4769  HA1 GLY A 948      36.330  35.630  31.350  1.00  0.00           H
ATOM   4770  HA2 GLY A 948      37.650  35.340  32.500  1.00  0.00           H
ATOM   4771  C   GLY A 948      35.760  34.820  33.200  1.00  0.00           C
ATOM   4772  O   GLY A 948      35.610  33.760  33.820  1.00  0.00           O
ATOM   4773  N   ALA A 949      35.170  35.960  33.610  1.00  0.00           N
ATOM   4774  HN  ALA A 949      35.480  36.790  33.150  1.00  0.00           H
ATOM   4775  CA  ALA A 949      34.110  36.000  34.640  1.00  0.00           C
ATOM   4776  HA  ALA A 949      33.470  35.160  34.440  1.00  0.00           H
ATOM   4777  CB  ALA A 949      34.570  35.690  36.030  1.00  0.00           C
ATOM   4778  HB1 ALA A 949      35.030  34.680  36.050  1.00  0.00           H
ATOM   4779  HB2 ALA A 949      33.800  35.760  36.820  1.00  0.00           H
ATOM   4780  HB3 ALA A 949      35.310  36.440  36.400  1.00  0.00           H
ATOM   4781  C   ALA A 949      33.120  37.190  34.610  1.00  0.00           C
ATOM   4782  O   ALA A 949      33.320  38.140  33.850  1.00  0.00           O
ATOM   4783  N   GLY A 950      32.010  37.240  35.410  1.00  0.00           N
ATOM   4784  HN  GLY A 950      31.720  36.470  35.960  1.00  0.00           H
ATOM   4785  CA  GLY A 950      31.140  38.450  35.530  1.00  0.00           C
ATOM   4786  HA1 GLY A 950      30.440  38.230  36.320  1.00  0.00           H
ATOM   4787  HA2 GLY A 950      30.710  38.550  34.550  1.00  0.00           H
ATOM   4788  C   GLY A 950      31.920  39.660  35.900  1.00  0.00           C
ATOM   4789  O   GLY A 950      32.960  39.630  36.490  1.00  0.00           O
ATOM   4790  N   TYR A 951      31.230  40.680  35.540  1.00  0.00           N
ATOM   4791  HN  TYR A 951      30.310  40.590  35.160  1.00  0.00           H
ATOM   4792  CA  TYR A 951      31.740  42.000  35.690  1.00  0.00           C
ATOM   4793  HA  TYR A 951      32.720  42.040  35.240  1.00  0.00           H
ATOM   4794  CB  TYR A 951      30.810  43.000  34.940  1.00  0.00           C
ATOM   4795  HB1 TYR A 951      29.750  43.000  35.280  1.00  0.00           H
ATOM   4796  HB2 TYR A 951      30.790  42.720  33.870  1.00  0.00           H
ATOM   4797  CG  TYR A 951      31.300  44.430  35.010  1.00  0.00           C
ATOM   4798  CD1 TYR A 951      30.870  45.400  35.920  1.00  0.00           C
ATOM   4799  HD1 TYR A 951      30.060  45.070  36.560  1.00  0.00           H
ATOM   4800  CE1 TYR A 951      31.350  46.760  35.790  1.00  0.00           C
ATOM   4801  HE1 TYR A 951      30.900  47.530  36.400  1.00  0.00           H
ATOM   4802  CZ  TYR A 951      32.460  47.020  34.890  1.00  0.00           C
ATOM   4803  OH  TYR A 951      33.080  48.270  34.780  1.00  0.00           O
ATOM   4804  HH  TYR A 951      33.690  48.290  34.040  1.00  0.00           H
ATOM   4805  CD2 TYR A 951      32.270  44.760  34.090  1.00  0.00           C
ATOM   4806  HD2 TYR A 951      32.690  43.960  33.470  1.00  0.00           H
ATOM   4807  CE2 TYR A 951      32.930  45.950  34.090  1.00  0.00           C
ATOM   4808  HE2 TYR A 951      33.760  46.110  33.420  1.00  0.00           H
ATOM   4809  C   TYR A 951      31.960  42.470  37.110  1.00  0.00           C
ATOM   4810  O   TYR A 951      33.030  43.030  37.470  1.00  0.00           O
ATOM   4811  N   HSD A 952      30.940  42.190  37.980  1.00  0.00           N
ATOM   4812  HN  HSD A 952      30.150  41.650  37.680  1.00  0.00           H
ATOM   4813  CA  HSD A 952      30.820  42.730  39.300  1.00  0.00           C
ATOM   4814  HA  HSD A 952      31.710  43.290  39.550  1.00  0.00           H
ATOM   4815  CB  HSD A 952      29.550  43.570  39.490  1.00  0.00           C
ATOM   4816  HB1 HSD A 952      29.740  44.410  38.800  1.00  0.00           H
ATOM   4817  HB2 HSD A 952      29.410  43.920  40.540  1.00  0.00           H
ATOM   4818  ND1 HSD A 952      27.610  43.020  37.950  1.00  0.00           N
ATOM   4819  HD1 HSD A 952      27.750  43.800  37.340  1.00  0.00           H
ATOM   4820  CG  HSD A 952      28.340  42.790  39.080  1.00  0.00           C
ATOM   4821  CE1 HSD A 952      26.570  42.210  37.980  1.00  0.00           C
ATOM   4822  HE1 HSD A 952      25.860  42.180  37.160  1.00  0.00           H
ATOM   4823  NE2 HSD A 952      26.560  41.370  39.070  1.00  0.00           N
ATOM   4824  CD2 HSD A 952      27.690  41.800  39.760  1.00  0.00           C
ATOM   4825  HD2 HSD A 952      27.910  41.460  40.750  1.00  0.00           H
ATOM   4826  C   HSD A 952      30.750  41.660  40.360  1.00  0.00           C
ATOM   4827  O   HSD A 952      30.620  42.030  41.510  1.00  0.00           O
ATOM   4828  N   LEU A 953      30.910  40.380  40.020  1.00  0.00           N
ATOM   4829  HN  LEU A 953      30.890  40.150  39.060  1.00  0.00           H
ATOM   4830  CA  LEU A 953      30.780  39.240  40.990  1.00  0.00           C
ATOM   4831  HA  LEU A 953      29.920  39.400  41.620  1.00  0.00           H
ATOM   4832  CB  LEU A 953      30.790  37.930  40.240  1.00  0.00           C
ATOM   4833  HB1 LEU A 953      31.740  37.660  39.740  1.00  0.00           H
ATOM   4834  HB2 LEU A 953      30.030  38.050  39.440  1.00  0.00           H
ATOM   4835  CG  LEU A 953      30.390  36.710  41.100  1.00  0.00           C
ATOM   4836  HG  LEU A 953      31.180  36.560  41.870  1.00  0.00           H
ATOM   4837  CD1 LEU A 953      28.970  36.820  41.690  1.00  0.00           C
ATOM   4838 HD11 LEU A 953      28.540  35.930  42.190  1.00  0.00           H
ATOM   4839 HD12 LEU A 953      28.300  37.200  40.890  1.00  0.00           H
ATOM   4840 HD13 LEU A 953      29.020  37.690  42.380  1.00  0.00           H
ATOM   4841  CD2 LEU A 953      30.350  35.420  40.260  1.00  0.00           C
ATOM   4842 HD21 LEU A 953      31.360  35.380  39.790  1.00  0.00           H
ATOM   4843 HD22 LEU A 953      29.660  35.460  39.390  1.00  0.00           H
ATOM   4844 HD23 LEU A 953      30.200  34.590  40.990  1.00  0.00           H
ATOM   4845  C   LEU A 953      31.990  39.360  41.970  1.00  0.00           C
ATOM   4846  O   LEU A 953      31.910  38.980  43.130  1.00  0.00           O
ATOM   4847  N   ASP A 954      33.130  39.920  41.560  1.00  0.00           N
ATOM   4848  HN  ASP A 954      33.260  40.110  40.580  1.00  0.00           H
ATOM   4849  CA  ASP A 954      34.270  40.330  42.360  1.00  0.00           C
ATOM   4850  HA  ASP A 954      34.610  39.460  42.900  1.00  0.00           H
ATOM   4851  CB  ASP A 954      35.480  40.820  41.400  1.00  0.00           C
ATOM   4852  HB1 ASP A 954      35.660  40.120  40.560  1.00  0.00           H
ATOM   4853  HB2 ASP A 954      36.420  40.810  41.990  1.00  0.00           H
ATOM   4854  CG  ASP A 954      35.310  42.210  40.860  1.00  0.00           C
ATOM   4855  OD1 ASP A 954      36.130  43.080  40.920  1.00  0.00           O
ATOM   4856  OD2 ASP A 954      34.020  42.410  40.300  1.00  0.00           O
ATOM   4857  HD2 ASP A 954      33.980  43.310  39.960  1.00  0.00           H
ATOM   4858  C   ASP A 954      33.900  41.280  43.450  1.00  0.00           C
ATOM   4859  O   ASP A 954      34.260  41.080  44.610  1.00  0.00           O
ATOM   4860  N   LEU A 955      33.280  42.400  43.140  1.00  0.00           N
ATOM   4861  HN  LEU A 955      32.870  42.430  42.240  1.00  0.00           H
ATOM   4862  CA  LEU A 955      32.810  43.440  44.070  1.00  0.00           C
ATOM   4863  HA  LEU A 955      33.640  43.570  44.730  1.00  0.00           H
ATOM   4864  CB  LEU A 955      32.620  44.650  43.200  1.00  0.00           C
ATOM   4865  HB1 LEU A 955      32.100  44.300  42.280  1.00  0.00           H
ATOM   4866  HB2 LEU A 955      33.690  44.860  43.000  1.00  0.00           H
ATOM   4867  CG  LEU A 955      31.890  45.820  43.900  1.00  0.00           C
ATOM   4868  HG  LEU A 955      30.960  45.410  44.330  1.00  0.00           H
ATOM   4869  CD1 LEU A 955      32.750  46.210  45.050  1.00  0.00           C
ATOM   4870 HD11 LEU A 955      32.820  45.430  45.840  1.00  0.00           H
ATOM   4871 HD12 LEU A 955      32.460  47.170  45.500  1.00  0.00           H
ATOM   4872 HD13 LEU A 955      33.720  46.320  44.520  1.00  0.00           H
ATOM   4873  CD2 LEU A 955      31.430  46.850  42.950  1.00  0.00           C
ATOM   4874 HD21 LEU A 955      30.640  46.380  42.340  1.00  0.00           H
ATOM   4875 HD22 LEU A 955      32.260  47.270  42.350  1.00  0.00           H
ATOM   4876 HD23 LEU A 955      30.920  47.690  43.460  1.00  0.00           H
ATOM   4877  C   LEU A 955      31.640  42.980  45.000  1.00  0.00           C
ATOM   4878  O   LEU A 955      31.640  43.350  46.190  1.00  0.00           O
ATOM   4879  N   LEU A 956      30.750  42.140  44.460  1.00  0.00           N
ATOM   4880  HN  LEU A 956      30.710  42.080  43.460  1.00  0.00           H
ATOM   4881  CA  LEU A 956      29.760  41.450  45.220  1.00  0.00           C
ATOM   4882  HA  LEU A 956      29.230  42.130  45.860  1.00  0.00           H
ATOM   4883  CB  LEU A 956      28.850  40.790  44.170  1.00  0.00           C
ATOM   4884  HB1 LEU A 956      29.430  39.940  43.760  1.00  0.00           H
ATOM   4885  HB2 LEU A 956      28.510  41.470  43.360  1.00  0.00           H
ATOM   4886  CG  LEU A 956      27.490  40.220  44.710  1.00  0.00           C
ATOM   4887  HG  LEU A 956      27.730  39.410  45.420  1.00  0.00           H
ATOM   4888  CD1 LEU A 956      26.480  41.360  45.250  1.00  0.00           C
ATOM   4889 HD11 LEU A 956      26.800  41.740  46.240  1.00  0.00           H
ATOM   4890 HD12 LEU A 956      25.430  40.990  45.280  1.00  0.00           H
ATOM   4891 HD13 LEU A 956      26.530  42.220  44.550  1.00  0.00           H
ATOM   4892  CD2 LEU A 956      26.780  39.400  43.670  1.00  0.00           C
ATOM   4893 HD21 LEU A 956      25.930  38.760  44.000  1.00  0.00           H
ATOM   4894 HD22 LEU A 956      27.440  38.700  43.110  1.00  0.00           H
ATOM   4895 HD23 LEU A 956      26.400  40.140  42.940  1.00  0.00           H
ATOM   4896  C   LEU A 956      30.280  40.420  46.220  1.00  0.00           C
ATOM   4897  O   LEU A 956      29.910  40.490  47.390  1.00  0.00           O
ATOM   4898  N   MET A 957      31.180  39.490  45.890  1.00  0.00           N
ATOM   4899  HN  MET A 957      31.480  39.280  44.960  1.00  0.00           H
ATOM   4900  CA  MET A 957      31.690  38.640  46.960  1.00  0.00           C
ATOM   4901  HA  MET A 957      30.820  38.170  47.370  1.00  0.00           H
ATOM   4902  CB  MET A 957      32.550  37.500  46.310  1.00  0.00           C
ATOM   4903  HB1 MET A 957      33.070  36.800  47.010  1.00  0.00           H
ATOM   4904  HB2 MET A 957      33.440  37.920  45.770  1.00  0.00           H
ATOM   4905  CG  MET A 957      31.730  36.600  45.360  1.00  0.00           C
ATOM   4906  HG1 MET A 957      30.960  37.170  44.810  1.00  0.00           H
ATOM   4907  HG2 MET A 957      31.200  35.960  46.100  1.00  0.00           H
ATOM   4908  SD  MET A 957      32.840  35.590  44.340  1.00  0.00           S
ATOM   4909  CE  MET A 957      31.640  34.440  43.560  1.00  0.00           C
ATOM   4910  HE1 MET A 957      30.740  34.990  43.230  1.00  0.00           H
ATOM   4911  HE2 MET A 957      31.360  33.660  44.290  1.00  0.00           H
ATOM   4912  HE3 MET A 957      32.060  33.960  42.640  1.00  0.00           H
ATOM   4913  C   MET A 957      32.500  39.290  48.090  1.00  0.00           C
ATOM   4914  O   MET A 957      32.460  38.930  49.240  1.00  0.00           O
ATOM   4915  N   VAL A 958      33.220  40.360  47.700  1.00  0.00           N
ATOM   4916  HN  VAL A 958      33.240  40.560  46.730  1.00  0.00           H
ATOM   4917  CA  VAL A 958      33.920  41.280  48.620  1.00  0.00           C
ATOM   4918  HA  VAL A 958      34.370  40.660  49.390  1.00  0.00           H
ATOM   4919  CB  VAL A 958      35.070  42.050  47.990  1.00  0.00           C
ATOM   4920  HB  VAL A 958      34.700  42.640  47.130  1.00  0.00           H
ATOM   4921  CG1 VAL A 958      35.750  43.070  48.960  1.00  0.00           C
ATOM   4922 HG11 VAL A 958      36.450  43.730  48.410  1.00  0.00           H
ATOM   4923 HG12 VAL A 958      36.420  42.470  49.620  1.00  0.00           H
ATOM   4924 HG13 VAL A 958      35.000  43.710  49.460  1.00  0.00           H
ATOM   4925  CG2 VAL A 958      36.050  40.890  47.470  1.00  0.00           C
ATOM   4926 HG21 VAL A 958      35.500  40.160  46.830  1.00  0.00           H
ATOM   4927 HG22 VAL A 958      36.330  40.280  48.350  1.00  0.00           H
ATOM   4928 HG23 VAL A 958      36.910  41.260  46.870  1.00  0.00           H
ATOM   4929  C   VAL A 958      32.960  42.060  49.560  1.00  0.00           C
ATOM   4930  O   VAL A 958      33.210  42.100  50.780  1.00  0.00           O
ATOM   4931  N   GLY A 959      31.790  42.570  49.060  1.00  0.00           N
ATOM   4932  HN  GLY A 959      31.600  42.550  48.090  1.00  0.00           H
ATOM   4933  CA  GLY A 959      30.890  43.280  49.980  1.00  0.00           C
ATOM   4934  HA1 GLY A 959      30.060  43.600  49.370  1.00  0.00           H
ATOM   4935  HA2 GLY A 959      31.330  44.100  50.510  1.00  0.00           H
ATOM   4936  C   GLY A 959      30.260  42.380  51.020  1.00  0.00           C
ATOM   4937  O   GLY A 959      30.170  42.730  52.190  1.00  0.00           O
ATOM   4938  N   VAL A 960      29.800  41.200  50.520  1.00  0.00           N
ATOM   4939  HN  VAL A 960      29.740  41.070  49.540  1.00  0.00           H
ATOM   4940  CA  VAL A 960      29.100  40.150  51.350  1.00  0.00           C
ATOM   4941  HA  VAL A 960      28.310  40.740  51.790  1.00  0.00           H
ATOM   4942  CB  VAL A 960      28.570  39.020  50.490  1.00  0.00           C
ATOM   4943  HB  VAL A 960      29.340  38.630  49.780  1.00  0.00           H
ATOM   4944  CG1 VAL A 960      28.270  37.770  51.380  1.00  0.00           C
ATOM   4945 HG11 VAL A 960      29.180  37.270  51.760  1.00  0.00           H
ATOM   4946 HG12 VAL A 960      27.760  36.970  50.810  1.00  0.00           H
ATOM   4947 HG13 VAL A 960      27.640  38.010  52.260  1.00  0.00           H
ATOM   4948  CG2 VAL A 960      27.330  39.420  49.680  1.00  0.00           C
ATOM   4949 HG21 VAL A 960      27.070  38.630  48.940  1.00  0.00           H
ATOM   4950 HG22 VAL A 960      27.590  40.330  49.100  1.00  0.00           H
ATOM   4951 HG23 VAL A 960      26.510  39.610  50.410  1.00  0.00           H
ATOM   4952  C   VAL A 960      30.060  39.630  52.340  1.00  0.00           C
ATOM   4953  O   VAL A 960      29.690  39.460  53.510  1.00  0.00           O
ATOM   4954  N   MET A 961      31.330  39.380  51.920  1.00  0.00           N
ATOM   4955  HN  MET A 961      31.700  39.380  51.000  1.00  0.00           H
ATOM   4956  CA  MET A 961      32.220  38.660  52.830  1.00  0.00           C
ATOM   4957  HA  MET A 961      31.700  38.140  53.630  1.00  0.00           H
ATOM   4958  CB  MET A 961      33.210  37.640  52.230  1.00  0.00           C
ATOM   4959  HB1 MET A 961      33.880  37.240  53.020  1.00  0.00           H
ATOM   4960  HB2 MET A 961      33.820  38.140  51.440  1.00  0.00           H
ATOM   4961  CG  MET A 961      32.500  36.460  51.490  1.00  0.00           C
ATOM   4962  HG1 MET A 961      33.220  35.850  50.900  1.00  0.00           H
ATOM   4963  HG2 MET A 961      31.840  36.970  50.750  1.00  0.00           H
ATOM   4964  SD  MET A 961      31.480  35.400  52.540  1.00  0.00           S
ATOM   4965  CE  MET A 961      32.690  34.150  52.920  1.00  0.00           C
ATOM   4966  HE1 MET A 961      32.370  33.290  52.280  1.00  0.00           H
ATOM   4967  HE2 MET A 961      32.640  33.880  54.000  1.00  0.00           H
ATOM   4968  HE3 MET A 961      33.720  34.430  52.650  1.00  0.00           H
ATOM   4969  C   MET A 961      32.950  39.560  53.650  1.00  0.00           C
ATOM   4970  O   MET A 961      33.510  39.190  54.690  1.00  0.00           O
ATOM   4971  N   LEU A 962      32.900  40.900  53.290  1.00  0.00           N
ATOM   4972  HN  LEU A 962      32.510  41.190  52.420  1.00  0.00           H
ATOM   4973  CA  LEU A 962      33.370  41.940  54.190  1.00  0.00           C
ATOM   4974  HA  LEU A 962      34.330  41.530  54.490  1.00  0.00           H
ATOM   4975  CB  LEU A 962      33.640  43.160  53.360  1.00  0.00           C
ATOM   4976  HB1 LEU A 962      32.740  43.410  52.760  1.00  0.00           H
ATOM   4977  HB2 LEU A 962      34.470  42.920  52.660  1.00  0.00           H
ATOM   4978  CG  LEU A 962      33.970  44.440  54.130  1.00  0.00           C
ATOM   4979  HG  LEU A 962      34.470  44.120  55.070  1.00  0.00           H
ATOM   4980  CD1 LEU A 962      34.860  45.360  53.360  1.00  0.00           C
ATOM   4981 HD11 LEU A 962      35.230  46.200  53.990  1.00  0.00           H
ATOM   4982 HD12 LEU A 962      34.280  45.850  52.560  1.00  0.00           H
ATOM   4983 HD13 LEU A 962      35.680  44.970  52.720  1.00  0.00           H
ATOM   4984  CD2 LEU A 962      32.710  45.290  54.650  1.00  0.00           C
ATOM   4985 HD21 LEU A 962      32.180  44.710  55.450  1.00  0.00           H
ATOM   4986 HD22 LEU A 962      31.910  45.550  53.930  1.00  0.00           H
ATOM   4987 HD23 LEU A 962      33.100  46.230  55.060  1.00  0.00           H
ATOM   4988  C   LEU A 962      32.440  42.090  55.390  1.00  0.00           C
ATOM   4989  O   LEU A 962      32.790  42.270  56.560  1.00  0.00           O
ATOM   4990  N   GLY A 963      31.150  41.910  55.080  1.00  0.00           N
ATOM   4991  HN  GLY A 963      30.970  41.720  54.120  1.00  0.00           H
ATOM   4992  CA  GLY A 963      30.150  41.820  56.190  1.00  0.00           C
ATOM   4993  HA1 GLY A 963      29.210  41.620  55.710  1.00  0.00           H
ATOM   4994  HA2 GLY A 963      30.200  42.760  56.730  1.00  0.00           H
ATOM   4995  C   GLY A 963      30.250  40.630  57.120  1.00  0.00           C
ATOM   4996  O   GLY A 963      30.090  40.790  58.330  1.00  0.00           O
ATOM   4997  N   VAL A 964      30.500  39.490  56.570  1.00  0.00           N
ATOM   4998  HN  VAL A 964      30.660  39.390  55.580  1.00  0.00           H
ATOM   4999  CA  VAL A 964      30.760  38.260  57.300  1.00  0.00           C
ATOM   5000  HA  VAL A 964      29.950  38.050  57.990  1.00  0.00           H
ATOM   5001  CB  VAL A 964      30.770  36.970  56.440  1.00  0.00           C
ATOM   5002  HB  VAL A 964      31.540  37.150  55.670  1.00  0.00           H
ATOM   5003  CG1 VAL A 964      31.140  35.770  57.300  1.00  0.00           C
ATOM   5004 HG11 VAL A 964      30.630  35.900  58.280  1.00  0.00           H
ATOM   5005 HG12 VAL A 964      32.200  35.760  57.580  1.00  0.00           H
ATOM   5006 HG13 VAL A 964      30.850  34.750  56.950  1.00  0.00           H
ATOM   5007  CG2 VAL A 964      29.410  36.860  55.820  1.00  0.00           C
ATOM   5008 HG21 VAL A 964      29.440  35.940  55.190  1.00  0.00           H
ATOM   5009 HG22 VAL A 964      29.200  37.780  55.230  1.00  0.00           H
ATOM   5010 HG23 VAL A 964      28.620  36.660  56.580  1.00  0.00           H
ATOM   5011  C   VAL A 964      32.050  38.350  58.220  1.00  0.00           C
ATOM   5012  O   VAL A 964      32.140  37.780  59.300  1.00  0.00           O
ATOM   5013  N   CYS A 965      33.130  39.020  57.690  1.00  0.00           N
ATOM   5014  HN  CYS A 965      33.130  39.400  56.770  1.00  0.00           H
ATOM   5015  CA  CYS A 965      34.370  39.210  58.470  1.00  0.00           C
ATOM   5016  HA  CYS A 965      34.630  38.250  58.910  1.00  0.00           H
ATOM   5017  CB  CYS A 965      35.590  39.720  57.580  1.00  0.00           C
ATOM   5018  HB1 CYS A 965      36.270  40.240  58.270  1.00  0.00           H
ATOM   5019  HB2 CYS A 965      35.280  40.480  56.830  1.00  0.00           H
ATOM   5020  SG  CYS A 965      36.380  38.370  56.610  1.00  0.00           S
ATOM   5021  HG1 CYS A 965      35.550  38.540  55.590  1.00  0.00           H
ATOM   5022  C   CYS A 965      34.170  40.070  59.700  1.00  0.00           C
ATOM   5023  O   CYS A 965      34.930  39.980  60.660  1.00  0.00           O
ATOM   5024  N   SER A 966      33.320  41.080  59.510  1.00  0.00           N
ATOM   5025  HN  SER A 966      32.800  41.270  58.690  1.00  0.00           H
ATOM   5026  CA  SER A 966      32.990  42.110  60.460  1.00  0.00           C
ATOM   5027  HA  SER A 966      33.940  42.520  60.800  1.00  0.00           H
ATOM   5028  CB  SER A 966      32.210  43.280  59.820  1.00  0.00           C
ATOM   5029  HB1 SER A 966      31.830  44.020  60.550  1.00  0.00           H
ATOM   5030  HB2 SER A 966      31.290  42.940  59.310  1.00  0.00           H
ATOM   5031  OG  SER A 966      32.940  43.950  58.800  1.00  0.00           O
ATOM   5032  HG1 SER A 966      32.850  43.420  58.000  1.00  0.00           H
ATOM   5033  C   SER A 966      32.310  41.470  61.750  1.00  0.00           C
ATOM   5034  O   SER A 966      32.420  41.950  62.860  1.00  0.00           O
ATOM   5035  N   VAL A 967      31.540  40.370  61.560  1.00  0.00           N
ATOM   5036  HN  VAL A 967      31.230  40.060  60.660  1.00  0.00           H
ATOM   5037  CA  VAL A 967      31.080  39.580  62.700  1.00  0.00           C
ATOM   5038  HA  VAL A 967      30.590  40.160  63.460  1.00  0.00           H
ATOM   5039  CB  VAL A 967      30.170  38.500  62.280  1.00  0.00           C
ATOM   5040  HB  VAL A 967      30.880  37.930  61.650  1.00  0.00           H
ATOM   5041  CG1 VAL A 967      29.660  37.650  63.450  1.00  0.00           C
ATOM   5042 HG11 VAL A 967      30.420  37.160  64.090  1.00  0.00           H
ATOM   5043 HG12 VAL A 967      28.840  36.990  63.080  1.00  0.00           H
ATOM   5044 HG13 VAL A 967      29.180  38.380  64.140  1.00  0.00           H
ATOM   5045  CG2 VAL A 967      28.970  39.090  61.470  1.00  0.00           C
ATOM   5046 HG21 VAL A 967      28.580  40.000  61.980  1.00  0.00           H
ATOM   5047 HG22 VAL A 967      28.110  38.380  61.480  1.00  0.00           H
ATOM   5048 HG23 VAL A 967      29.230  39.330  60.420  1.00  0.00           H
ATOM   5049  C   VAL A 967      32.280  38.930  63.540  1.00  0.00           C
ATOM   5050  O   VAL A 967      32.250  38.750  64.760  1.00  0.00           O
ATOM   5051  N   MET A 968      33.410  38.730  62.840  1.00  0.00           N
ATOM   5052  HN  MET A 968      33.480  38.960  61.870  1.00  0.00           H
ATOM   5053  CA  MET A 968      34.530  37.900  63.400  1.00  0.00           C
ATOM   5054  HA  MET A 968      34.240  37.390  64.300  1.00  0.00           H
ATOM   5055  CB  MET A 968      35.200  36.880  62.410  1.00  0.00           C
ATOM   5056  HB1 MET A 968      36.120  36.500  62.910  1.00  0.00           H
ATOM   5057  HB2 MET A 968      35.560  37.390  61.500  1.00  0.00           H
ATOM   5058  CG  MET A 968      34.280  35.800  61.890  1.00  0.00           C
ATOM   5059  HG1 MET A 968      34.930  35.260  61.180  1.00  0.00           H
ATOM   5060  HG2 MET A 968      33.520  36.280  61.230  1.00  0.00           H
[truncated: 6,873,249 more chars]
